# Supplementary material for: Discovery and characterization of the evolution, variation and functions of diversity-generating retroelements using thousands of genomes and metagenomes
Source: BMC Genomics. 2019 Jul 19;20:595. doi: 10.1186/s12864-019-5951-3 (PMC6642488; doi:10.1186/s12864-019-5951-3)
Supplement: Supplementary file 6 — Table S1. Evaluation of MetaCSST. URL: http://cgm.sjtu.edu.cn/index/pub/software/MetaCSST/supplementary/Supplementary_Table_1.xlsx (XLSX 9 kb) [file 12864_2019_5951_MOESM6_ESM.xlsx]

## Sheet: Sheet1
Negative_seq_length	Sensitivity				False positive rate				Precision
	TR	VR	RT	DGR	TR	VR	RT	DGR	DGR
200bp	0.661	0.052	0.935	0.742	0.0001	0.0001	0	0	1
2kbp	0.661	0.052	0.935	0.742	0.0005	0.0011	0.0001	0	1
10kbp	0.661	0.052	0.935	0.742	0.0044	0.0021	0.0011	0	1
100kbp	0.661	0.052	0.935	0.742	0.0401	0.0229	0.0089	0.0001	0.878
