# Supplementary material for: Discovery and characterization of the evolution, variation and functions of diversity-generating retroelements using thousands of genomes and metagenomes
Source: BMC Genomics. 2019 Jul 19;20:595. doi: 10.1186/s12864-019-5951-3 (PMC6642488; doi:10.1186/s12864-019-5951-3)
Supplement: Supplementary file 7 — Table S2. DGRs and TR-VR pairs discovered by MetaCSST in human gut virome, which were omitted by DGRscan. URL: http://cgm.sjtu.edu.cn/index/pub/software/MetaCSST/supplementary/Supplementary_Table_2.xlsx (XLSX 11 kb) [file 12864_2019_5951_MOESM7_ESM.xlsx]

## Sheet: Sheet1
New DGRs or TR-VR pairs found from human gut virome by MetaCSST, compared with DGRscan
	TR				VR				length(bp)	adenine mutation	non-adenine mutation	identity
DGR containing sequence	start	end	string	sequence	start	end	string	sequence
gi|377806301|gb|JQ680373.1|	20249	20358	-	CGCTCTCCGAATGGCAGCAACTCCACGAATTTCTGCAATGTCAACAGCAACGGCAACGCCAACTACAACAACGCGAGCAATGCGAATGGCGTGGCCTTCGGATTCTGCAA	34184	34293	-	CGCTCTCCGTATGGCAGCACCTCCACGCGTTTCTGCAGTGTCAGCAGCAACGGCGGCGCCAGCTACCGCATCGCGAGCATTGCGTATGGCGTGGCCTTCGGCTTCTGCCT	110	17	0	0.85
gi|377806345|gb|JQ680374.1|	4435	4513	+	AACGCCCGCAACGTCAACTCTGACGGCACGCTGAACAGGAACAACGCCTACAACGGCAACAACGGCCTGCGCCCCGCTT	16576	16654	+	AGCGCCCGCCGCGTCAACTCTGACGGCTCGCTGAACAGGTACAACGCCTACTACGGCCACTACGGCCTGCGCCCCGCTT	79	8	0	0.9
gi|377806374|gb|JQ680375.1|	23629	23675	+	CAACAACAACAACGCGTACAACGGCAACAGGGGTGTGCGCCCGGCTT	25581	25627	+	CGGCAGCGACGGCGCGTACGACGGCGTCAGGGGTGTGCGCCCGGCTT	47	9	0	0.81
gi|377806399|gb|JQ680376.1|	3981	4041	-	CGTCGAACCGTGCGAACCGTGGGTACAATTCGGCCCGCAACTGGAACAACAACAATGCTAC	1933	1993	-	CGTCGTACCGTGCGAACCGTGGGTACGATTCGGCCCGCAACTGGAACAACGGCAAATATGC	61	5	3	0.87
gi|377806422|gb|JQ680377.1|	13152	13237	-	ACCCCGTACGCCGGCAACGCGTACAATGCGCGCAATGTCAACACGGACGGCAGTCTGAACAACAACAACGCGTACAATGGCAACAA	36104	36189	-	ACCCCGTACGCCGGCAACGCGTACTTTGCGCGCTTTGTCTGCGCGGACGGCAGTCTGAGCCACTACGACGCGTACCTTGGCAACTA	86	14	0	0.84
gi|377806422|gb|JQ680377.1|	13134	13237	-	ACCCCGTACGCCGGCAACGCGTACAATGCGCGCAATGTCAACACGGACGGCAGTCTGAACAACAACAACGCGTACAATGGCAACAATGGCGTTCGGCCGGATTT	45	148	-	ACCCCGTACGCCGGCCGCGCGTACGGTGCGCGCGGTGTCGGCACGGACGGCAGTCTGGGCTACGACGGCGCGTACTGTGGCTACGGTGGCGTTCGGCCGGCTTT	104	20	0	0.81
gi|377805941|gb|JQ680356.1|	39542	39613	-	AACACTGGCTTGCACGCGCTCATTGGCGGTGGCAACTGGAACGACGGGGTTCACGATGGCTCGCGGACTGTG	38909	38980	-	CTCCGTGGCTTGCACGCGCTCATTGGCGGTGGCAACTGGAACAACGGGGTTCACGATGGCTCGCGGACTGTG	72	3	2	0.93
gi|377806018|gb|JQ680360.1|	6462	6527	-	CTGTTCTACACGAACTTGAACAACCCTCGCTCCAATTCCAACTGGAACATCGGCTTCCGCTCCGCT	39862	39927	-	GTGTTCTGCACGGACTTGGGCATCCCTCGCTCCAATTCCGGCTGGAACATCGGCTTCCGCTCCGCT	66	7	1	0.88
gi|377806107|gb|JQ680364.1|	21370	21423	+	AACACCGGGAACTGCAACACCGGGAACTGCAACACCGGGAACTGCAACACCGGG	21400	21453	+	AACACCGGGAACTGCAACACCGGGGACTGCAACACCGGGAACTGCAACACCGGG	54	1	0	0.98
gi|377806107|gb|JQ680364.1|	21370	21423	+	AACACCGGGAACTGCAACACCGGGAACTGCAACACCGGGAACTGCAACACCGGG	21415	21468	+	AACACCGGGGACTGCAACACCGGGAACTGCAACACCGGGAACTGCAACACCGGG	54	1	0	0.98
gi|377806107|gb|JQ680364.1|	21370	21413	+	AACACCGGGAACTGCAACACCGGGAACTGCAACACCGGGAACTG	21460	21503	+	AACACCGGGAACTGCAACACCGGGAACTGCAACACCGGGGACTG	44	1	0	0.98
gi|377806107|gb|JQ680364.1|	21370	21428	+	AACACCGGGAACTGCAACACCGGGAACTGCAACACCGGGAACTGCAACACCGGGGACTG	21475	21533	+	AACACCGGGAACTGCAACACCGGGGACTGGAACACCGGGAACTGCAACACCGGGGACTG	59	1	1	0.97
gi|377806107|gb|JQ680364.1|	21421	21498	+	GGGGACTGCAACACCGGGAACTGCAACACCGGGAACTGCAACACCGGGAACTGCAACACCGGGAACTGCAACACCGGG	21361	21438	+	GGTCGCTGGAACACCGGGAACTGCAACACCGGGAACTGCAACACCGGGAACTGCAACACCGGGGACTGCAACACCGGG	78	2	3	0.94
gi|377806107|gb|JQ680364.1|	21370	21473	+	AACACCGGGAACTGCAACACCGGGAACTGCAACACCGGGAACTGCAACACCGGGGACTGCAACACCGGGAACTGCAACACCGGGAACTGCAACACCGGGAACTG	21430	21533	+	AACACCGGGAACTGCAACACCGGGAACTGCAACACCGGGAACTGCAACACCGGGAACTGCAACACCGGGGACTGGAACACCGGGAACTGCAACACCGGGGACTG	104	2	2	0.96
gi|377806186|gb|JQ680367.1|	42444	42555	+	TGGTGGCTGCGGTCGCCTGAGGCGTCGTCGTCTTCGTCTTTCGCCAATGTGAACAACAACGGTAACAGCAACAACAACAACGCGTCCAACTCCTACGGGGTGGCGTTCGGCT	7211	7322	+	TGGTGGCTGCGGTCGCCTGGGGCGTCGTCGTCTTCGTCTTTCGCCACTGTGTCCGGCAACGGTGGCAGCACCACCGGCTACGCGTCCGGCTCCTACGGGGTGGCGTTCGGCT	112	15	0	0.87
gi|377806226|gb|JQ680368.1|	27016	27116	-	GCTCTCCGAACACCAACAATAACAACAACGTCTGGAACGTCAACACCGATGGCTCCAACAACAACAACTGGTACAACAACTCCTATGGTGTTCGCCCCGCT	10204	10304	-	GCTCTCCGGACACCGACGATTACAACTACGTCTGGCGCGTCCGCACCGATGGCTCCTACGACATCTACTGGTACTACTACTCCTATGGTGTTCGCCCCGCT	101	15	0	0.85
