# Supplementary material for: Discovery and characterization of the evolution, variation and functions of diversity-generating retroelements using thousands of genomes and metagenomes
Source: BMC Genomics. 2019 Jul 19;20:595. doi: 10.1186/s12864-019-5951-3 (PMC6642488; doi:10.1186/s12864-019-5951-3)
Supplement: Supplementary file 8 — Table S3. Data information of human metagenomic datasets. URL: http://cgm.sjtu.edu.cn/index/pub/software/MetaCSST/supplementary/Supplementary_Table_3.xlsx (XLSX 10 kb) [file 12864_2019_5951_MOESM8_ESM.xlsx]

## Sheet: Sheet1
Human microbiomes datasets. DGRs identified in these datasets are shown, including intact DGRs and partial DGRs. In total, 656 non-redundant DGRs are identified, which can be used as a new reference for the study of DGRs in human microbiomes.
Dataset	HMASM dataset	94 Stool assemblies	SRP008047	SRP011011	SRP115494	ERP019800	Total
Samples	749	94	136	199	2100	27	3305
WGS reads (T, zipped)	3	*	0.21	0.42	1.3	0.24	5.17
Assemblies (G)	45	15	7.5	15	42	6.6	131.1
Intact DGRs	825	1574	125	294	1743	37	4598
Partial DGRs	1353	728	218	496	3225	114	6136
Confirmed partial DGRs	849	*	88	245	2415	73	3670
Unique intact DGRs	252	344	77	134	215	35	539
Unique DGRs (intact + confirmed partial)	361	344	104	194	280	89	656
