# Supplementary material for: Discovery and characterization of the evolution, variation and functions of diversity-generating retroelements using thousands of genomes and metagenomes
Source: BMC Genomics. 2019 Jul 19;20:595. doi: 10.1186/s12864-019-5951-3 (PMC6642488; doi:10.1186/s12864-019-5951-3)
Supplement: Supplementary file 9 — Table S4. Coverage depth for DGRs with WGS data. URL: http://cgm.sjtu.edu.cn/index/pub/software/MetaCSST/supplementary/Supplementary_Table_4.xlsx (XLSX 250 kb) [file 12864_2019_5951_MOESM9_ESM.xlsx]

## Sheet: coverage
ID	Reads_number	Length (bp)	Coverage
ERR1730273_C13850561	4	584	0.68
ERR1730270_scaffold28675	9	945	0.95
ERR1730266_scaffold32041	9	716	1.25
ERR1730276_C14510262	13	1003	1.29
ERR1730257_scaffold42293	18	1375	1.3
ERR1730267_C9911853	15	1153	1.3
ERR1730278_C11945848	18	1290	1.39
ERR1730257_C10000938	20	1355	1.47
ERR1730274_C13263990	18	1190	1.51
ERR1730281_C14025508	18	1192	1.51
ERR1730279_C10057142	15	953	1.57
ERR1730265_C8965809	59	3484	1.69
ERR1730273_C14094864	24	1382	1.73
ERR1730281_C14040598	23	1328	1.73
ERR1730282_C9331026	20	1137	1.75
ERR1730277_C15010181	30	1690	1.77
ERR1730273_C14122523	48	2670	1.79
ERR1730274_C13277074	24	1303	1.84
ERR1730275_C11119029	23	1243	1.85
ERR1730281_scaffold9760	27	1454	1.85
ERR1730270_C21331828	80	4252	1.88
ERR1730277_C14958761	22	1167	1.88
ERR1730273_C14118297	40	2096	1.9
ERR1730274_C13229553	19	997	1.9
ERR1730277_scaffold47402	41	2129	1.92
ERR1730276_C14584533	39	2018	1.93
ERR1730276_C14567977	30	1536	1.95
C2688007	51	2590	1.96
ERR1730273_C14059749	21	1067	1.96
ERR1730260_C13754817	20	1000	2
ERR1730261_scaffold24671	43	2144	2
ERR1730262_C9240080	38	1892	2
ERR1730266_C12402965	51	2539	2
ERR1730283_scaffold5718	23	1119	2.05
ERR1730269_C11747770	40	1917	2.08
ERR1730259_C15362487	35	1653	2.11
ERR1730271_C15166178	31	1469	2.11
ERR1730277_C15001835	33	1545	2.13
ERR1730261_C10772591	30	1381	2.17
ERR1730273_C14104466	34	1549	2.19
ERR1730273_scaffold27234	40	1820	2.19
ERR1730261_scaffold26730	39	1769	2.2
ERR1730267_C9990884	67	2974	2.25
ERR1730270_scaffold470	66	2928	2.25
ERR1730271_scaffold31951	33	1464	2.25
ERR1730274_scaffold30231	63	2615	2.4
ERR1730275_C11129702	38	1553	2.44
ERR1730271_C15186662	58	2339	2.47
ERR1730266_C12336891	29	1122	2.58
ERR1730270_C21312880	45	1738	2.58
ERR1730260_C13809565	41	1573	2.6
ERR1730262_C9246254	64	2448	2.61
ERR1730278_scaffold10972	108	4104	2.63
ERR1730266_C12256159	22	832	2.64
ERR1730271_C15026283	20	755	2.64
ERR1730280_scaffold9517	23	858	2.68
ERR1730262_C9214387	34	1255	2.7
ERR1730270_C21220387	27	990	2.72
ERR1730257_C10044608	63	2248	2.8
ERR1730271_C15174950	47	1665	2.82
ERR1730276_C14541901	35	1210	2.89
ERR1730257_scaffold14776	47	1606	2.92
ERR1730281_C14073455	61	2060	2.96
ERR1730276_C14589353	69	2318	2.97
ERR1730278_C11893828	26	843	3.08
ERR1730264_C11102603	56	1796	3.11
ERR1730267_scaffold21424	79	2523	3.13
ERR1730276_scaffold20033	210	6658	3.15
SRR5936028_C509047	14	442	3.16
ERR1730274_C13316494	69	2165	3.18
ERR1730267_C9922166	39	1222	3.19
ERR1730271_scaffold24027	53	1618	3.27
ERR1730259_C15330058	33	1006	3.28
ERR1730272_C11701727	37	1075	3.44
ERR1730282_scaffold31532	36	1045	3.44
ERR1730262_scaffold24315	35	1011	3.46
ERR1730282_C9385686	150	4313	3.47
ERR1730261_scaffold27104	63	1793	3.51
ERR1730265_C8833256	29	820	3.53
ERR1730282_C9374360	73	1963	3.71
ERR1730277_C15026283	87	2313	3.76
SRR413693_scaffold60167	27	713	3.78
SRR5936011_C407268	28	732	3.82
ERR1730270_C21326924	92	2396	3.83
SRR5936224_C356326	19	493	3.85
ERR1730265_C8953451	80	2052	3.89
ERR1730264_C11019409	31	787	3.93
ERR1730257_scaffold39104	72	1811	3.97
SRS023176_Baylor_scaffold_13920	277	6894	4.01
ERR1730269_scaffold40424	217	5370	4.04
SRR5946771_C242693	27	661	4.08
ERR1730270_C21245998	45	1088	4.13
SRR5946976_C710224	45	1074	4.18
SRR5935866_C721860	37	882	4.19
ERR1730271_scaffold36019	104	2453	4.23
ERR1730272_scaffold11815	54	1274	4.23
SRS022524_Baylor_scaffold_6997	129	3019	4.27
ERR1730274_scaffold18274	248	5633	4.4
ERR1730260_C13792103	57	1286	4.43
ERR1730262_scaffold13689	193	4348	4.43
SRR5936076_C436711	50	1107	4.51
SRR5946632_C370420	32	704	4.54
SRR413680_scaffold28902	27	572	4.72
ERR1730282_scaffold33396	56	1182	4.73
SRR5935782_C234749	39	823	4.73
ERR1730279_scaffold23092	140	2942	4.75
SRR5935897_C814477	37	769	4.81
ERR1730264_C11091235	65	1343	4.83
SRR5947018_C840418	48	991	4.84
SRR5935884_C798199	43	874	4.91
ERR1730267_scaffold8961	151	3019	5
ERR1730281_C14070295	98	1914	5.12
SRR5946939_C216423	92	1789	5.14
SRR5946885_C501258	50	964	5.18
ERR1730260_C13761738	54	1038	5.2
SRR5936185_C595963	46	872	5.27
SRR5946957_C337886	63	1193	5.28
SRR5947071_C430731	25	468	5.34
SRR5936220_C617682	47	877	5.35
SRR5950509_C433634	30	556	5.39
ERR1730270_C21327560	136	2468	5.51
SRR5936073_C318145	37	664	5.57
ERR1730278_C11968042	131	2346	5.58
SRR5936181_C489956	32	571	5.6
SRR5935829_C552674	34	603	5.63
SRS024075_LANL_scaffold_10854	53	937	5.65
SRR5935978_C558127	53	932	5.68
ERR1730269_scaffold38758	107	1875	5.7
SRR5935958_C380237	54	946	5.7
SRR5936099_C832518	50	874	5.72
SRR5935932_C394657	69	1192	5.78
ERR1730279_C10135318	208	3582	5.8
SRR5935815_C416342	51	875	5.82
SRR5950731_C549874	45	771	5.83
SRR5950606_C339782	96	1641	5.85
SRR5946803_C447832	74	1260	5.87
SRR5935942_C761742	52	882	5.89
SRR5936151_C284702	64	1080	5.92
SRS022524_Baylor_scaffold_12009	313	5270	5.93
SRR5935995_C532944	38	638	5.95
SRR5950632_C298355	62	1038	5.97
C2513156	41	683	6
SRR413722_C914178	29	477	6.07
SRR5946660_C420975	83	1354	6.12
SRR5936126_C488687	63	1027	6.13
SRR5946788_C564330	38	612	6.2
SRR5946876_C1234519	96	1542	6.22
SRR5950633_C405912	55	884	6.22
SRR5947041_C399916	92	1475	6.23
SRR5950566_C514625	63	1010	6.23
SRS015264_WUGC_scaffold_24150	130	2080	6.25
SRR5936225_C279458	119	1889	6.29
SRR5946623_C615321	46	728	6.31
SRR5936018_C321578	66	1043	6.32
SRR5950777_C349580	43	675	6.37
SRR5950772_C324896	80	1252	6.38
SRR5946939_C205449	48	751	6.39
SRR5950704_C536668	27	422	6.39
SRR341682_scaffold29746	58	904	6.41
SRR413770_scaffold4454	26	405	6.41
SRR5936005_C392986	37	577	6.41
SRR5947042_C244735	60	936	6.41
SRR5935867_C395573	45	699	6.43
SRR5936121_C512084	29	450	6.44
SRR5936170_C501744	77	1195	6.44
SRR5946767_C327982	83	1287	6.44
SRR5935766_C404552	56	866	6.46
SRR5950772_C328366	98	1517	6.46
ERR1730269_C11744230	104	1607	6.47
SRR5946660_C424673	136	2101	6.47
SRR5946958_C582975	48	737	6.51
SRR5950763_C495254	55	841	6.53
SRR5950574_C834930	96	1466	6.54
ERR1730274_C13249932	72	1098	6.55
SRR5936130_C537523	113	1725	6.55
SRR5946829_C307161	74	1125	6.57
SRR5936025_C510926	28	425	6.58
SRR413728_scaffold1920	34	514	6.61
SRR5936029_C323666	40	603	6.63
C1693436	98	1472	6.65
SRR413664_scaffold32686	120	1792	6.69
SRR5946748_C437347	66	981	6.72
SRR5936050_C519589	63	934	6.74
SRR5936041_C159430	67	992	6.75
SRR5962885_C422515	81	1198	6.76
SRR5946918_C609001	55	812	6.77
SRR5946958_C579973	46	679	6.77
SRR5936105_C642370	94	1383	6.79
SRR5947028_C499467	58	854	6.79
SRR5947098_C495781	111	1632	6.8
SRR5950704_C577157	90	1319	6.82
SRR5946803_C450156	105	1533	6.84
SRR5946608_C612132	52	758	6.86
SRR5935974_C341741	83	1208	6.87
SRR5946680_C263635	79	1149	6.87
SRR5946693_C339707	71	1033	6.87
SRR5950770_C450478	69	1004	6.87
SRR5950680_C528655	78	1133	6.88
SRR5935935_C502774	62	898	6.9
C2401931	68	984	6.91
SRR5946609_C497494	113	1633	6.91
SRR5950729_C695341	63	911	6.91
SRR5950775_C470625	64	926	6.91
SRR5946929_C615523	109	1574	6.92
SRR5950594_C461677	68	982	6.92
SRR5936040_C538207	46	663	6.93
SRR5936080_C289054	40	577	6.93
SRR5946660_C423439	122	1754	6.95
SRS022524_Baylor_scaffold_59224	89	1279	6.95
SRR5946633_C305346	116	1664	6.97
SRR5947083_C91996	119	1705	6.97
ERR1730262_C9207343	82	1174	6.98
SRR5946764_C242978	105	1502	6.99
SRR5936042_C369955	51	727	7.01
SRR5950668_C304490	29	412	7.03
ERR1730268_C15513138	65	922	7.04
SRR5936115_C1032886	120	1700	7.05
C2555504	136	1921	7.07
SRR5935908_C301271	118	1669	7.07
SRR5946776_C1043782	52	735	7.07
SRR5950546_C294052	67	945	7.08
C2071780	73	1029	7.09
SRR5935906_C283159	49	691	7.09
SRR5946682_C657166	62	874	7.09
SRR5946889_C1131795	85	1197	7.1
SRR413745_C805707	39	548	7.11
SRR5946741_C163083	51	717	7.11
SRR5946780_C550308	73	1026	7.11
SRR413696_scaffold33979	73	1025	7.12
SRR5946893_C593641	58	812	7.14
ERR1730278_C11966200	150	2095	7.15
SRR5936019_C250429	134	1871	7.16
SRR5950561_C784501	73	1019	7.16
SRR5935922_C427291	75	1046	7.17
SRR5950737_C224976	77	1068	7.2
SRR5946889_C1124479	70	969	7.22
SRR5947030_C386216	175	2414	7.24
SRR413771_scaffold42994	100	1378	7.25
SRR5936220_C635324	148	2036	7.26
SRR5946958_C595969	99	1360	7.27
SRR413692_scaffold16275	93	1277	7.28
SRR5947009_C291236	66	906	7.28
C6392216	42	576	7.29
SRR5946947_C389298	57	781	7.29
SRR5935744_C636683	67	917	7.3
SRR5950582_C400678	59	808	7.3
SRR5950552_C312486	154	2105	7.31
SRR5946737_C244158	34	464	7.32
SRR5950775_C466299	59	804	7.33
SRR5936098_C405816	74	1007	7.34
SRR5946689_C503470	118	1605	7.35
SRR5947000_C443048	63	857	7.35
SRR5947034_C685207	175	2380	7.35
SRR5950752_C585535	55	748	7.35
SRR5946748_C442129	98	1329	7.37
SRR5950745_C599504	59	800	7.37
SRR5946657_C236016	151	2041	7.39
SRR5950496_C279919	154	2074	7.42
SRR5950515_C638069	39	525	7.42
SRR5935740_C665052	130	1749	7.43
SRR5946817_C672663	76	1022	7.43
SRR5935873_C366476	41	551	7.44
SRR5936231_C750671	146	1961	7.44
SRR341670_scaffold69133	124	1660	7.46
SRR5936098_C407030	83	1110	7.47
C3420491	33	441	7.48
C3590772	71	947	7.49
SRR5936018_C318816	64	854	7.49
SRR5946840_C306788	178	2374	7.49
SRR5946865_C298453	61	813	7.5
SRR413617_C842775	79	1048	7.53
SRR5947018_C845524	105	1392	7.54
SRR5936058_C492178	266	3519	7.55
SRR5936193_C694623	81	1072	7.55
SRR5935795_C444292	83	1096	7.57
SRR5946639_C716250	122	1610	7.57
SRR5936099_C850830	132	1740	7.58
SRR5962902_C287064	50	658	7.59
SRR5946641_C599830	77	1012	7.6
SRR5950543_C281639	51	671	7.6
SRR5950606_C336722	72	946	7.61
SRR5935833_C629268	114	1495	7.62
SRR5946823_C706837	122	1601	7.62
SRR5950678_C527406	121	1584	7.63
SRR5936195_C759158	86	1124	7.65
SRR5935753_C446199	63	822	7.66
SRR5936036_C430271	77	1004	7.66
SRR5936000_C316207	67	873	7.67
C8446001	107	1392	7.68
SRR5935859_C636208	119	1548	7.68
SRR5946760_C1017992	62	807	7.68
SRR5950549_C223944	70	911	7.68
SRR5950673_C640694	73	950	7.68
SRR5936023_C616124	59	766	7.7
SRR5950756_C499246	114	1479	7.7
SRR5936058_C486214	96	1245	7.71
SRR5950732_C646673	99	1284	7.71
SRR5946817_C663641	61	789	7.73
SRR5935810_C735457	259	3342	7.74
SRR5946729_C206236	125	1611	7.75
SRR5935866_C736398	143	1841	7.76
SRR5936173_C249813	137	1761	7.77
SRR413693_C1533081	62	796	7.78
SRR5936020_C734127	136	1745	7.79
SRR5950543_C286971	68	872	7.79
SRR5946615_C364746	110	1410	7.8
SRR413642_scaffold27943	106	1355	7.82
SRR5936101_C690312	127	1621	7.83
SRR341699_scaffold57545	98	1249	7.84
SRR5950517_C442847	73	931	7.84
SRR5946856_C550631	73	928	7.86
SRR5946867_C1077348	43	547	7.86
SRR5950754_C401475	85	1081	7.86
SRR5935981_C605551	81	1028	7.87
SRR5946759_C627841	109	1385	7.87
SRR413731_scaffold12858	72	911	7.9
SRR413644_scaffold29536	231	2918	7.91
SRR5935769_C591702	156	1971	7.91
SRR5946695_C800879	104	1314	7.91
SRR5946746_C386949	112	1412	7.93
SRR5935928_C584660	114	1435	7.94
SRR5936188_C221472	106	1335	7.94
C3701772	76	955	7.95
SRR5950609_C655014	103	1294	7.95
SRR5935830_C401087	77	967	7.96
SRR5936039_C363101	99	1243	7.96
SRR5946835_C433924	104	1299	8
SRR341695_scaffold48173	64	799	8.01
SRR5935829_C587546	238	2971	8.01
SRR5962902_C302964	97	1210	8.01
SRR5935952_C654743	31	386	8.03
SRR5936051_C615155	70	871	8.03
C695421	95	1181	8.04
SRR5962888_C327091	74	920	8.04
SRR5950775_C479917	121	1500	8.06
SRR5936006_C419343	54	669	8.07
SRR5946672_C406489	130	1610	8.07
SRR5946845_C180656	211	2610	8.08
SRR5950538_C458032	115	1422	8.08
SRR5936112_C474089	174	2149	8.09
SRR5946787_C2460649	92	1137	8.09
SRR5950717_C541092	91	1123	8.1
SRR413683_scaffold28992	71	874	8.12
SRR5936195_C762762	103	1266	8.13
ERR1730262_C9150809	68	834	8.15
SRR5935963_C882422	145	1778	8.15
SRR5936105_C643816	142	1742	8.15
SRR5946985_C893592	68	834	8.15
SRR413612_scaffold48042	110	1347	8.16
SRR5950739_C328659	58	710	8.16
SRR5950511_C619608	94	1149	8.18
SRR5936020_C732427	129	1575	8.19
SRR5946803_C448758	111	1352	8.21
SRR5950509_C463293	100	1218	8.21
SRR5935784_C478725	85	1033	8.22
SRR5936231_C740871	98	1192	8.22
SRR5950500_C427940	139	1689	8.22
SRR5946642_C662008	50	607	8.23
SRR413663_C824027	196	2377	8.24
SRR5950686_C701012	64	775	8.25
SRR5950731_C564978	127	1538	8.25
SRR5935926_C809683	359	4343	8.26
SRR5935967_C416614	138	1670	8.26
C2704041	65	785	8.28
SRR5936132_C875368	103	1243	8.28
SRR5935984_C510946	193	2326	8.29
SRR5950652_C469267	101	1218	8.29
SRR5950683_C299891	135	1628	8.29
SRR5950548_C297044	106	1276	8.3
C1265658	95	1143	8.31
SRR5947078_C902552	218	2619	8.32
SRR5950566_C511029	69	829	8.32
SRR5936162_C558674	167	2004	8.33
SRR413673_C518151	130	1557	8.34
SRR5946626_C1013224	77	923	8.34
SRR5946642_C695217	115	1376	8.35
SRR5950754_C408057	172	2059	8.35
SRR5935824_C579921	201	2403	8.36
SRR5947037_C324844	112	1335	8.38
SRR5947092_C423703	101	1204	8.38
SRR5936233_C454015	37	441	8.39
SRR5936043_C515676	63	750	8.4
SRR5946974_C233588	113	1344	8.4
SRR5935926_C804031	161	1911	8.42
SRR5946823_C693539	75	889	8.43
SRR5947059_C451183	108	1280	8.43
SRR5950539_C236186	140	1659	8.43
SRR5936168_C414728	140	1657	8.44
SRR5935779_C313046	160	1891	8.46
SRR5946722_C409092	93	1099	8.46
SRR5950598_C835717	84	991	8.47
C3386771	65	766	8.48
ERR1730273_C14072884	98	1155	8.48
C1964396	81	953	8.49
SRR5935844_C223778	126	1483	8.49
SRR5936097_C815572	139	1636	8.49
SRR5946941_C426712	112	1318	8.49
SRS048870_WUGC_scaffold_40503	74	871	8.49
SRR5936132_C892112	262	3082	8.5
SRR5936162_C555940	133	1564	8.5
SRR5950645_C313744	127	1492	8.51
SRR5935756_C561112	113	1323	8.54
SRR5936097_C810902	109	1275	8.54
SRR5950500_C394760	43	503	8.54
SRR5950764_C617615	55	644	8.54
SRR413649_scaffold19463	85	993	8.55
SRR5936144_C189056	118	1380	8.55
SRR5935744_C642205	108	1260	8.57
SRR5946660_C426661	267	3115	8.57
SRR5950513_C375652	111	1295	8.57
SRR5935848_C849460	157	1829	8.58
C1597952	158	1839	8.59
SRR5936126_C490201	95	1105	8.59
SRR5947018_C847660	153	1781	8.59
SRR5935810_C734755	221	2567	8.6
SRR5936188_C227710	227	2639	8.6
SRR5935889_C580955	111	1289	8.61
SRR5947048_C445428	96	1114	8.61
C4244862	195	2262	8.62
SRR5950791_C2147186	85	985	8.62
SRR5935811_C227927	101	1169	8.63
SRR5950750_C404996	125	1448	8.63
SRR5950761_C388937	63	730	8.63
SRR5950642_C374333	251	2902	8.64
SRR413761_C1293216	101	1167	8.65
SRR5950490_C333051	92	1063	8.65
SRR5946609_C488666	89	1027	8.66
SRR5935909_C514425	142	1637	8.67
SRR5936176_C321045	212	2443	8.67
SRR5946616_C456957	104	1196	8.69
SRR5946653_C444367	281	3231	8.69
SRR5947070_C281589	136	1564	8.69
SRR5935890_C489816	121	1390	8.7
SRR5947004_C663117	110	1264	8.7
SRR5947096_C424994	94	1078	8.71
SRR5950509_C472661	204	2341	8.71
SRR5946891_C598558	157	1800	8.72
SRR5935806_C536816	45	515	8.73
SRR5947075_C356556	175	2004	8.73
SRR341675_scaffold50601	168	1922	8.74
SRR5936098_C406530	93	1063	8.74
SRR5947022_C404752	211	2413	8.74
SRR5935888_C520409	175	2000	8.75
SRS043411_WUGC_scaffold_28490	249	2845	8.75
SRR5946856_C557055	112	1276	8.77
SRR5935745_C454774	143	1627	8.78
SRR5936081_C412372	84	956	8.78
SRR5946652_C579734	65	740	8.78
SRR5935963_C883834	172	1956	8.79
SRR5935916_C481102	259	2942	8.8
SRR5936094_C694653	124	1409	8.8
SRR5946708_C763177	98	1113	8.8
SRS015264_WUGC_scaffold_64513	226	2566	8.8
SRR413645_scaffold25237	152	1725	8.81
SRR5936058_C488386	134	1519	8.82
SRR5946995_C399863	104	1178	8.82
C2461676	220	2489	8.83
SRR5946997_C474662	53	600	8.83
SRR5947012_C270658	178	2012	8.84
C1101682	139	1569	8.85
C1612508	259	2924	8.85
SRR5936126_C487323	86	970	8.86
SRR5946722_C419498	209	2356	8.87
SRR5946927_C292135	219	2468	8.87
SRR5936140_C659895	121	1362	8.88
SRR5946747_C1082741	81	912	8.88
SRR5936047_C187590	101	1135	8.89
SRR5946818_C909924	111	1248	8.89
SRR5936052_C411800	104	1168	8.9
SRR5946952_C532485	157	1763	8.9
SRR5935795_C446968	121	1358	8.91
SRR5946831_C630962	176	1974	8.91
C1444858	149	1667	8.93
SRR341658_scaffold50541	79	884	8.93
SRR413656_C1161283	70	783	8.93
SRR5947034_C686391	273	3051	8.94
SRR341707_scaffold66709	87	971	8.95
SRR5935810_C730585	128	1429	8.95
SRR5936064_C389731	124	1385	8.95
SRR5936231_C736163	92	1027	8.95
SRR5946958_C592605	97	1083	8.95
SRR5950592_C385328	105	1173	8.95
SRR5962898_C389733	124	1385	8.95
C1553150	62	691	8.97
SRR413640_C712563	141	1571	8.97
SRS015264_WUGC_scaffold_57419	186	2072	8.97
SRR5935928_C572608	70	779	8.98
SRR5946919_C482521	118	1313	8.98
SRR5947104_C495455	118	1313	8.98
SRR5950734_C367115	100	1113	8.98
C5143201	139	1546	8.99
SRR5936023_C629006	120	1327	9.04
SRR5936232_C301570	110	1216	9.04
C1842915	169	1865	9.06
SRR413769_scaffold29309	176	1941	9.06
SRR5935989_C682373	134	1476	9.07
SRR5935995_C556662	109	1201	9.07
SRR5946843_C603803	89	980	9.08
ERR1730274_C13172747	74	814	9.09
SRR5950752_C597185	94	1032	9.1
SRR5935963_C886646	227	2481	9.14
SRR5946684_C430446	389	4252	9.14
SRR413610_C475239	166	1813	9.15
SRR5935988_C437831	136	1485	9.15
SRR5936027_C760057	91	994	9.15
SRR5936233_C498274	209	2284	9.15
SRR5947022_C400424	140	1529	9.15
SRR5950646_C221123	217	2369	9.15
C3082038	85	927	9.16
SRR5935819_C359496	118	1287	9.16
SRR5935812_C380337	135	1472	9.17
SRR5935938_C753603	131	1427	9.18
SRR5947034_C684151	187	2037	9.18
SRR5950519_C417869	169	1839	9.18
SRR5947032_C489073	128	1392	9.19
SRR5935855_C585564	174	1890	9.2
SRR5946614_C116260	244	2651	9.2
SRR5947092_C428607	172	1868	9.2
C1608089	165	1790	9.21
SRR5936068_C417355	127	1378	9.21
C4715246	76	822	9.24
SRR5946923_C1019272	94	1017	9.24
SRR5950703_C351676	150	1622	9.24
SRR5950553_C438553	116	1254	9.25
SRR5936195_C776710	325	3505	9.27
SRR5946776_C1035536	60	647	9.27
SRR5936185_C601745	101	1088	9.28
SRR5946682_C663430	129	1390	9.28
SRR5946836_C341684	87	937	9.28
SRR5946925_C560575	287	3088	9.29
SRR5950489_C854803	99	1065	9.29
SRR5947102_C200744	87	935	9.3
SRS053335_LANL_scaffold_14176	167	1795	9.3
SRS056259_LANL_scaffold_52467	139	1494	9.3
C3722369	108	1159	9.31
SRR5946818_C916906	163	1749	9.31
C2774311	162	1736	9.33
SRR5946687_C499378	218	2328	9.36
SRR5950528_C698374	205	2190	9.36
SRR5950609_C666592	257	2743	9.36
SRR5962902_C307056	161	1719	9.36
SRR5950570_C360004	88	939	9.37
SRR5935786_C450696	88	938	9.38
SRR5935845_C441832	73	778	9.38
SRR5950487_C545496	103	1096	9.39
SRS022524_Baylor_scaffold_69898	550	5852	9.39
SRR5936097_C822468	279	2967	9.4
SRR5946762_C447989	161	1711	9.4
C1814024	149	1582	9.41
SRR5935773_C372732	170	1805	9.41
SRR5936140_C659871	128	1359	9.41
SRR5946847_C1027594	73	775	9.41
SRR5935784_C490235	319	3384	9.42
SRR5950550_C707214	281	2982	9.42
SRR5947047_C178577	232	2460	9.43
SRS011306_Baylor_scaffold_58376	153	1621	9.43
SRR5947073_C246423	125	1324	9.44
C2835335	129	1364	9.45
SRR413594_scaffold26916	321	3396	9.45
SRR5936020_C736019	190	2010	9.45
SRR5946915_C264781	118	1247	9.46
SRR5950492_C576087	135	1427	9.46
SRR5935741_C455103	118	1245	9.47
SRR5946643_C324662	89	939	9.47
SRR5950609_C650294	105	1108	9.47
SRR5935799_C701417	246	2594	9.48
SRR5935901_C226401	165	1739	9.48
SRR5950634_C370081	179	1888	9.48
SRR5946921_C967327	130	1369	9.49
SRR5935913_C249389	156	1639	9.51
SRR5935741_C462861	185	1943	9.52
SRR5935879_C598892	222	2328	9.53
SRR5950708_C755714	114	1195	9.53
SRR5946909_C243429	61	639	9.54
SRR5950638_C116738	159	1665	9.54
SRR5935760_C264717	228	2385	9.55
SRR5946612_C420234	117	1224	9.55
SRR5946744_C579930	167	1748	9.55
SRR5935779_C313306	188	1965	9.56
SRR5936094_C686531	96	1004	9.56
SRR5946832_C696602	249	2604	9.56
SRR5947027_C516870	218	2280	9.56
SRR5936002_C408564	177	1848	9.57
SRR5936040_C555461	224	2339	9.57
C2581322	216	2252	9.59
SRR5936183_C501618	90	938	9.59
SRR5946905_C1154626	260	2711	9.59
SRR5936204_C543929	109	1135	9.6
SRR5946638_C502534	178	1854	9.6
SRR413744_C584665	131	1363	9.61
SRR5946767_C326484	114	1186	9.61
SRR5946897_C467825	225	2341	9.61
SRR5936104_C530393	153	1588	9.63
C3057496	302	3132	9.64
SRR5935925_C709637	343	3556	9.64
SRR5936120_C410606	162	1679	9.64
SRR5946739_C462341	153	1587	9.64
SRR5950542_C238550	157	1628	9.64
SRR5935924_C324919	132	1367	9.65
SRR5946990_C312995	139	1440	9.65
SRR5950620_C421090	210	2176	9.65
SRR413661_scaffold24484	466	4824	9.66
SRR5935950_C517137	101	1045	9.66
SRR5946851_C488403	217	2246	9.66
SRR5962882_C381036	263	2722	9.66
SRS013687_Baylor_scaffold_54581	367	3797	9.66
SRR5946714_C326787	264	2728	9.67
SRR5946977_C169282	219	2263	9.67
SRS013951_WUGC_scaffold_64263	288	2977	9.67
SRR5935819_C365428	326	3367	9.68
SRR5935980_C259703	205	2115	9.69
SRR5936132_C861400	86	887	9.69
SRR5950692_C404805	139	1433	9.69
SRR5946678_C477559	195	2010	9.7
SRR5946958_C595463	127	1308	9.7
SRR5936036_C432239	108	1111	9.72
SRR5946669_C439490	140	1438	9.73
SRR5946687_C500560	281	2886	9.73
SRR5946777_C782572	198	2034	9.73
SRR5946908_C445314	140	1438	9.73
SRR5946660_C425703	245	2514	9.74
SRR5936215_C542314	231	2368	9.75
SRR5946612_C421830	135	1384	9.75
SRR5946708_C769419	199	2040	9.75
SRR5946872_C569009	154	1579	9.75
SRR5950577_C475509	41	420	9.76
SRR341718_C533417	192	1964	9.77
SRR5936003_C359146	191	1951	9.78
SRR5946645_C420848	520	5312	9.78
SRR5946704_C663486	156	1594	9.78
SRR5936098_C414842	315	3216	9.79
SRR5946818_C887526	70	714	9.8
C2470818	91	927	9.81
SRR5947060_C158475	120	1223	9.81
SRR5950520_C919030	91	927	9.81
SRR5962899_C417383	109	1111	9.81
SRR5935922_C414133	73	743	9.82
SRR5936140_C665775	341	3470	9.82
SRR5946762_C428075	63	641	9.82
SRR5936080_C305546	146	1484	9.83
SRR341717_scaffold17662	232	2357	9.84
SRR5950764_C650883	261	2650	9.84
SRR5950538_C458608	160	1624	9.85
SRR5950752_C602271	125	1268	9.85
SRR5946777_C781782	184	1866	9.86
SRR5936105_C637588	88	891	9.87
SRR5950562_C327140	228	2308	9.87
SRR5950759_C534636	105	1062	9.88
SRR5947069_C323805	137	1384	9.89
SRR5950561_C785937	108	1092	9.89
SRR5950661_C400381	153	1546	9.89
SRR413671_C943181	274	2765	9.9
SRR5935833_C631986	208	2099	9.9
SRR5946873_C263894	123	1242	9.9
SRR5946889_C1097199	62	626	9.9
SRR5946901_C216266	217	2191	9.9
SRR5950504_C306430	191	1928	9.9
SRR5962882_C372368	119	1202	9.9
SRR5936041_C165594	166	1675	9.91
SRR5936063_C489044	214	2158	9.91
SRR5936204_C549127	199	2008	9.91
SRR5935950_C535257	457	4603	9.92
SRR5946971_C886637	124	1250	9.92
SRR5950686_C712074	109	1098	9.92
SRR5950719_C100514	185	1864	9.92
SRR5946876_C1235791	170	1707	9.95
SRR5950777_C364280	373	3748	9.95
C2316551	85	853	9.96
SRR5950524_C449455	97	973	9.96
SRS022137_WUGC_scaffold_51025	253	2540	9.96
SRR5946836_C352232	170	1705	9.97
SRR5950520_C924800	115	1151	9.99
SRR5936014_C451278	90	900	10
SRR5936115_C1027216	122	1219	10
SRR413652_C632691	325	3242	10.02
SRR5936156_C527536	373	3716	10.03
SRR5950513_C378466	155	1544	10.03
SRS016541_Baylor_scaffold_15105	198	1973	10.03
C3046355	221	2200	10.04
SRR5936079_C368509	248	2470	10.04
SRR5950575_C488134	126	1254	10.04
SRR5935949_C418433	85	845	10.05
C3176740	134	1332	10.06
SRR5935771_C724350	217	2157	10.06
SRR5947066_C326043	139	1381	10.06
SRR5936007_C749798	237	2349	10.08
SRR5936177_C636050	383	3799	10.08
SRR413583_scaffold47001	304	3011	10.09
SRR5935926_C807963	287	2842	10.09
SRR5962902_C311472	383	3795	10.09
SRR5946978_C447340	219	2167	10.1
SRR5947071_C465264	138	1365	10.1
SRR5950495_C302954	219	2167	10.1
SRR5950734_C372939	450	4453	10.1
SRS064276_LANL_scaffold_69993	425	4204	10.1
SRR5946676_C511881	113	1117	10.11
SRR5950532_C765384	160	1581	10.12
SRR5936149_C444913	140	1382	10.13
SRR5946705_C510929	89	878	10.13
SRR5946765_C362660	256	2526	10.13
SRS064276_LANL_scaffold_57761	170	1677	10.13
C1931930	185	1823	10.14
C3316220	147	1449	10.14
SRR5947018_C843618	122	1202	10.14
SRR5947078_C889128	108	1065	10.14
SRR5950521_C440435	169	1664	10.15
SRR5950550_C707916	434	4268	10.16
SRR5946704_C667252	327	3214	10.17
SRR5935740_C669372	325	3188	10.19
SRR5935916_C478598	185	1815	10.19
SRR5950727_C354392	220	2158	10.19
SRS022524_Baylor_scaffold_70963	1572	15415	10.19
SRR5946971_C893921	265	2597	10.2
SRR5936131_C455437	82	801	10.23
SRR5946608_C630668	213	2082	10.23
SRR5950760_C404744	175	1709	10.23
SRR5936053_C183214	709	6923	10.24
SRR5950736_C545076	148	1445	10.24
SRR5950789_C727294	332	3240	10.24
SRR5935833_C630730	179	1746	10.25
SRR5950609_C667330	310	3020	10.26
C1467393	357	3475	10.27
SRR5936127_C261631	155	1509	10.27
SRS015663_WUGC_scaffold_37238	173	1683	10.27
SRR5946982_C184494	166	1612	10.29
SRR5950509_C472399	234	2270	10.3
SRR5936109_C612562	152	1473	10.31
SRR5946759_C628315	146	1415	10.31
SRR5947045_C560439	225	2181	10.31
SRR5946992_C324635	312	3016	10.34
SRR5935740_C664216	168	1622	10.35
SRR5935756_C571908	245	2365	10.35
SRR5936158_C524800	174	1680	10.35
SRR5946964_C736832	291	2809	10.35
SRR5935946_C653959	726	7002	10.36
SRR5935945_C355219	194	1870	10.37
SRR5935913_C250869	263	2532	10.38
SRR5935976_C413771	211	2032	10.38
SRR5946652_C589128	116	1117	10.38
SRR5946882_C425945	313	3012	10.39
SRR5946829_C312185	188	1805	10.41
SRR5946976_C710032	111	1066	10.41
C2790944	132	1266	10.42
C1545923	126	1207	10.43
SRR413736_C612977	183	1753	10.43
SRR5950518_C451008	145	1390	10.43
C3478230	237	2270	10.44
SRR5935948_C424055	83	795	10.44
SRR5950692_C403461	137	1312	10.44
SRR5946633_C306646	306	2926	10.45
C2438682	108	1032	10.46
SRR5946776_C1048776	85	812	10.46
C3487532	313	2989	10.47
SRR5935761_C300878	193	1842	10.47
SRR5935784_C491143	495	4726	10.47
SRR5950585_C481395	99	945	10.47
SRR5950719_C103780	327	3121	10.47
C7613093	301	2871	10.48
SRR5936178_C317347	506	4826	10.48
SRR5946929_C618135	277	2642	10.48
C2822460	253	2411	10.49
SRR5935814_C273511	457	4355	10.49
SRR5935919_C419684	260	2477	10.49
SRR5946635_C561118	185	1762	10.49
SRR5946692_C801651	116	1105	10.49
SRR5946999_C491347	254	2421	10.49
SRR5935949_C428619	149	1418	10.5
SRR5946836_C351182	163	1552	10.5
C1318273	358	3406	10.51
SRR413613_C919797	290	2757	10.51
SRR5936158_C531270	745	7088	10.51
SRR5936192_C276439	151	1436	10.51
SRS014923_WUGC_scaffold_55918	227	2158	10.51
SRR5946785_C473701	131	1245	10.52
SRR5950496_C283233	533	5063	10.52
SRR5946613_C565592	472	4482	10.53
C1593187	1105	10482	10.54
SRR5946923_C1036534	483	4578	10.55
SRR5946988_C221356	254	2406	10.55
SRR5947063_C335379	156	1476	10.56
SRR5950747_C765156	191	1808	10.56
SRR5935998_C490299	177	1673	10.57
SRR5950572_C707886	188	1778	10.57
SRS022524_Baylor_scaffold_63692	3077	29109	10.57
SRR5946639_C701112	98	926	10.58
SRR5962908_C419454	196	1849	10.6
SRR413771_C845886	228	2148	10.61
SRR5935741_C454737	130	1225	10.61
SRR5946916_C142693	281	2646	10.61
SRR5947028_C522591	330	3108	10.61
SRR5950532_C756466	117	1102	10.61
SRS014235_WUGC_scaffold_100087	365	3437	10.61
SRR341658_scaffold48616	215	2024	10.62
SRR5950544_C447875	166	1563	10.62
SRR5936043_C534600	271	2547	10.63
SRR5935774_C515875	327	3073	10.64
SRR5935804_C789649	283	2659	10.64
SRR5947081_C570287	274	2575	10.64
SRR5962906_C515863	327	3073	10.64
C4776117	1269	11912	10.65
SRR5946642_C698701	180	1687	10.66
SRR5950502_C380754	357	3348	10.66
SRR5935878_C535358	346	3241	10.67
SRR5947022_C404816	260	2435	10.67
SRS019397_WUGC_scaffold_9888	263	2464	10.67
C2475430	217	2031	10.68
SRR5936037_C588358	196	1835	10.68
SRR5936147_C421014	257	2405	10.68
SRS014459_WUGC_scaffold_87987	309	2891	10.68
SRR413583_scaffold37086	507	4740	10.69
SRR5935899_C519372	199	1861	10.69
SRR5936122_C255368	83	776	10.69
SRR5946712_C473394	52	486	10.69
C2149648	119	1112	10.7
SRR5935884_C812381	155	1448	10.7
SRR5935813_C615679	161	1502	10.71
SRR5950599_C723416	145	1353	10.71
SRR5947028_C481965	64	597	10.72
SRR5950532_C764152	158	1473	10.72
SRR5935848_C847062	160	1490	10.73
SRR5947005_C406218	389	3624	10.73
SRR5936142_C499322	235	2188	10.74
SRR5946855_C177915	136	1266	10.74
SRR5947065_C538690	101	940	10.74
SRR5947081_C564213	165	1535	10.74
SRR5950541_C530974	158	1470	10.74
C2304044	148	1375	10.76
SRR5935914_C614626	310	2879	10.76
SRR5946858_C396415	316	2936	10.76
SRR5950567_C196612	248	2303	10.76
SRR5935812_C383913	192	1782	10.77
SRR5946658_C508792	160	1485	10.77
SRR5950510_C457826	130	1207	10.77
SRR5946955_C637065	144	1335	10.78
SRR5950580_C420169	253	2345	10.78
SRR5946953_C508342	286	2650	10.79
SRR5935980_C260213	309	2859	10.8
SRR5936159_C514620	193	1784	10.81
SRR5946820_C486545	144	1332	10.81
SRR5950767_C943218	118	1091	10.81
C5159013	212	1959	10.82
SRR5950511_C627270	389	3594	10.82
SRR5950702_C570887	212	1959	10.82
SRR413725_C823781	506	4669	10.83
SRR5950676_C289095	142	1310	10.83
SRR5936220_C631370	158	1455	10.85
SRR413614_C827132	469	4317	10.86
SRR413769_scaffold28119	149	1370	10.87
SRR5935924_C333223	394	3622	10.87
SRR5950600_C530517	173	1591	10.87
SRR5946899_C692797	123	1130	10.88
SRR5936132_C893908	467	4288	10.89
SRR5950692_C406997	188	1725	10.89
C3604488	121	1110	10.9
SRR5935742_C400694	311	2852	10.9
SRR5936132_C882600	174	1596	10.9
SRR5946754_C194668	208	1908	10.9
C1893423	133	1219	10.91
SRR5946870_C322628	131	1200	10.91
SRR5950765_C224655	445	4073	10.92
C15576351	192	1756	10.93
SRR5935952_C709264	149	1362	10.93
SRR5946687_C500974	350	3200	10.93
SRR5935762_C463569	290	2649	10.94
SRR5946990_C319347	325	2970	10.94
SRR5947074_C350181	225	2055	10.94
SRR5946667_C470647	494	4510	10.95
SRR5936089_C305636	387	3531	10.96
SRR5950767_C944960	127	1158	10.96
SRR5936065_C612382	178	1622	10.97
SRR5950713_C475302	106	966	10.97
SRR341591_scaffold47179	129	1174	10.98
SRR5946632_C385518	230	2093	10.98
SRR5946638_C490762	109	992	10.98
C2586223	361	3283	10.99
SRR5946763_C407202	131	1191	10.99
SRR5947092_C425771	153	1392	10.99
C2568663	782	7103	11
SRR5935948_C439109	176	1600	11
SRR5946757_C434314	250	2271	11
SRR5950634_C364589	108	981	11
SRR5950783_C441059	106	963	11
SRR413608_C440641	524	4759	11.01
SRR5935810_C730827	161	1461	11.01
SRR5946880_C789966	205	1858	11.03
SRR5936152_C443567	595	5386	11.04
SRR5946805_C526170	139	1257	11.05
SRR5946807_C684540	312	2823	11.05
SRR5946731_C440120	169	1527	11.06
SRR5950606_C338978	141	1274	11.06
SRR5936081_C424518	623	5626	11.07
C1304318	188	1696	11.08
SRR5936183_C516396	418	3770	11.08
SRR5946656_C585387	124	1119	11.08
SRR5950700_C790116	132	1191	11.08
SRR5936014_C455158	127	1145	11.09
SRR5950488_C375014	315	2839	11.09
SRR5950649_C479580	212	1910	11.09
SRR5935909_C513717	171	1540	11.1
SRR413698_C752987	207	1862	11.11
SRR5936045_C527861	210	1890	11.11
SRR5946840_C299824	123	1106	11.12
SRS024549_LANL_scaffold_18012	365	3277	11.13
SRS049164_WUGC_scaffold_88738	280	2514	11.13
SRR5935802_C442216	328	2942	11.14
SRR5936006_C434583	163	1462	11.14
SRR5950628_C575687	334	2996	11.14
SRR5935765_C563677	191	1709	11.17
SRR5935792_C357479	148	1324	11.17
SRR5936065_C613756	223	1996	11.17
SRR5935761_C305744	646	5776	11.18
SRR5935918_C251229	103	921	11.18
SRR5950487_C552986	246	2199	11.18
SRR5936164_C352421	333	2974	11.19
SRR5936099_C850942	197	1758	11.2
SRR5946723_C432871	194	1731	11.2
SRR5950542_C239542	214	1910	11.2
SRR5962899_C423321	194	1731	11.2
C2587195	390	3479	11.21
SRR5935741_C457657	158	1409	11.21
SRR5947049_C186698	444	3959	11.21
SRR5950580_C419073	228	2033	11.21
SRR5950763_C509588	357	3182	11.21
SRR413618_scaffold43109	528	4702	11.22
SRR5935992_C455364	274	2442	11.22
SRR5946694_C425546	750	6684	11.22
SRS014459_WUGC_scaffold_52692	349	3110	11.22
SRR5935888_C521293	243	2163	11.23
SRR5936212_C542827	98	872	11.23
SRR5947029_C175395	349	3107	11.23
SRR5950583_C408165	254	2260	11.23
SRR5950639_C722011	100	890	11.23
SRR5935970_C904915	166	1476	11.24
SRS057717_LANL_scaffold_17789	532	4730	11.24
SRR5935819_C342938	62	551	11.25
SRR5935950_C533493	360	3198	11.25
SRR5935983_C568484	220	1955	11.25
SRS050925_LANL_scaffold_57202	327	2905	11.25
C3552000	268	2379	11.26
SRR5946800_C497401	371	3292	11.26
SRR5946814_C758145	199	1766	11.26
SRR5947032_C493653	408	3621	11.26
SRR5947044_C244814	126	1118	11.27
SRR5950511_C622050	157	1393	11.27
SRR5946748_C439343	123	1090	11.28
SRR5946777_C779068	167	1479	11.29
SRR5946791_C953065	390	3453	11.29
SRR5946967_C181552	160	1416	11.29
SRR5950638_C119244	476	4215	11.29
SRR413722_C1021538	295	2609	11.3
SRR5935954_C349213	484	4276	11.31
SRR5935987_C321389	268	2369	11.31
SRR5935993_C420648	170	1502	11.31
C3962337	96	848	11.32
SRR5935850_C427862	205	1810	11.32
SRS053603_LANL_scaffold_65133	535	4725	11.32
SRR5946683_C609436	166	1464	11.33
C2627244	108	952	11.34
SRR5935890_C493868	429	3782	11.34
SRR5947040_C164993	129	1137	11.34
SRR5947045_C563473	390	3439	11.34
SRR5947104_C503959	390	3437	11.34
SRR413657_C286290	110	969	11.35
SRR5935812_C386021	231	2035	11.35
SRR5946699_C575132	228	2008	11.35
SRR5950574_C844162	378	3328	11.35
SRR5946870_C329016	324	2850	11.36
SRR5962893_C438772	472	4152	11.36
SRR413663_C822563	243	2137	11.37
SRR413731_C648649	67	589	11.37
SRR5936054_C396028	289	2540	11.37
SRR5946803_C452072	220	1933	11.38
SRR5946937_C448408	150	1317	11.38
SRR5950493_C117634	188	1652	11.38
SRR5962893_C435080	228	2002	11.38
SRR5936127_C266585	272	2387	11.39
SRR5950752_C602785	148	1299	11.39
SRR5946653_C444917	420	3683	11.4
SRR5946931_C469388	281	2463	11.4
SRS015893_WUGC_scaffold_14334	213	1867	11.4
SRR5935799_C699443	214	1875	11.41
SRR5946831_C634652	344	3014	11.41
SRR5946938_C330294	152	1332	11.41
SRR5946961_C411844	287	2514	11.41
SRR5946893_C601155	125	1094	11.42
SRR5935784_C485685	184	1609	11.43
SRR5936120_C410864	197	1723	11.43
SRR5950509_C476017	459	4013	11.43
SRR413566_C654385	175	1529	11.44
SRR5935898_C315882	404	3531	11.44
SRR5946752_C185421	136	1188	11.44
C3061350	133	1161	11.45
SRR5946765_C353526	119	1039	11.45
SRS051031_LANL_scaffold_72134	299	2610	11.45
SRS051031_LANL_scaffold_73473	275	2401	11.45
SRR341706_C876410	383	3341	11.46
SRR341679_scaffold44970	205	1786	11.47
SRR5936160_C206729	168	1464	11.47
SRR5950587_C367776	219	1909	11.47
C4229180	201	1748	11.49
SRR5946880_C787980	185	1609	11.49
SRR5950507_C454412	520	4520	11.5
SRR5946895_C308278	371	3222	11.51
SRR5946948_C425137	374	3247	11.51
SRR5946870_C325036	173	1501	11.52
SRR5935982_C327529	266	2306	11.53
SRR5946810_C340333	275	2385	11.53
SRR5950546_C303312	333	2884	11.54
SRR5935764_C513930	222	1922	11.55
SRR5946860_C169863	298	2579	11.55
SRR5947104_C492759	133	1151	11.55
SRR5935974_C342791	151	1306	11.56
SRR5950535_C431893	233	2015	11.56
C2557416	92	795	11.57
SRR5935872_C302013	460	3974	11.57
SRR5946859_C570414	262	2262	11.58
SRR5935968_C593480	243	2095	11.59
SRR5936105_C647184	749	6457	11.59
SRR5946651_C491227	146	1259	11.59
SRR5946684_C430004	351	3028	11.59
SRR5950552_C315018	362	3123	11.59
SRR5950718_C387999	126	1087	11.59
SRR5936064_C390137	195	1680	11.6
SRR5936152_C444133	779	6715	11.6
SRR5962898_C390139	195	1680	11.6
C1033982	198	1704	11.61
SRR5935849_C438939	780	6717	11.61
SRR5946951_C205535	118	1016	11.61
SRR5950504_C308420	410	3530	11.61
SRR5950523_C249300	195	1679	11.61
C2202102	474	4078	11.62
SRR5936118_C519795	378	3251	11.62
SRR5946743_C417912	329	2831	11.62
SRR5935745_C456488	225	1934	11.63
SRR5936011_C422112	495	4254	11.63
SRR5946687_C501596	447	3837	11.64
SRR5946824_C278511	316	2712	11.65
SRR5946858_C396429	343	2943	11.65
C2358200	604	5178	11.66
SRR5935971_C377080	622	5334	11.66
SRR5946886_C261558	227	1946	11.66
SRR5946969_C932968	163	1397	11.66
SRR5936020_C740039	391	3350	11.67
SRR413771_C847374	276	2362	11.68
SRR5935812_C380811	176	1506	11.68
SRR5946760_C1034798	179	1532	11.68
SRS017307_Baylor_scaffold_29979	482	4126	11.68
SRR413696_C891594	536	4582	11.69
SRR5935768_C772641	384	3284	11.69
SRR5935852_C293406	159	1359	11.69
SRR5936167_C404747	327	2796	11.69
SRR5946972_C231279	383	3275	11.69
SRR5950627_C269121	237	2027	11.69
SRS015782_WUGC_scaffold_32149	125	1069	11.69
SRR5946939_C218359	268	2289	11.7
SRR5950518_C454270	268	2290	11.7
SRS019582_WUGC_scaffold_81711	291	2484	11.71
SRR341715_scaffold54167	133	1134	11.72
SRR5950556_C394045	466	3973	11.72
SRR5946964_C730590	185	1576	11.73
C3832009	117	996	11.74
SRR5936231_C743479	155	1320	11.74
SRR5950634_C366351	136	1158	11.74
SRS064276_LANL_scaffold_69354	301	2562	11.74
SRR5936105_C644276	225	1912	11.76
SRR5946801_C277800	238	2023	11.76
SRR5935926_C810089	619	5259	11.77
SRR5946688_C597583	335	2845	11.77
SRR413613_C925995	803	6813	11.78
SRR5935866_C726342	121	1027	11.78
SRR5946857_C586179	82	696	11.78
SRR5950618_C474694	207	1757	11.78
SRR5950769_C524585	219	1857	11.79
SRR5936126_C499153	331	2804	11.8
SRR5946987_C461002	324	2744	11.8
SRR5950725_C318494	231	1957	11.8
SRR413679_C1057014	191	1617	11.81
SRR5946854_C406713	410	3469	11.81
SRR5950664_C437794	125	1058	11.81
C2054984	259	2191	11.82
SRR5946762_C450073	289	2444	11.82
SRR5950587_C371200	357	3018	11.82
C3156562	206	1740	11.83
SRR413724_scaffold59910	250	2110	11.84
SRR5935753_C467719	337	2845	11.84
SRR5936020_C740745	465	3927	11.84
SRR5946649_C666908	409	3453	11.84
SRR5946806_C286254	788	6655	11.84
SRR5946760_C1010688	83	700	11.85
SRR5950498_C442038	464	3915	11.85
SRS063985_LANL_scaffold_29708	437	3687	11.85
SRR5935840_C341344	177	1492	11.86
SRR5936197_C574301	154	1298	11.86
SRR5946906_C411421	213	1795	11.86
SRR5946946_C460763	382	3219	11.86
SRR5935827_C496393	238	2004	11.87
SRR5946639_C720940	259	2181	11.87
SRR5935804_C790707	402	3383	11.88
SRR5935900_C336427	338	2843	11.88
SRR5946682_C667378	465	3914	11.88
SRR5950616_C286131	300	2525	11.88
SRS064557_LANL_scaffold_20476	250	2104	11.88
SRR5936170_C505240	177	1488	11.89
SRR5935852_C296716	289	2427	11.9
C738402	223	1872	11.91
SRR5946665_C451507	361	3030	11.91
SRR5946909_C263733	172	1444	11.91
SRR5946798_C437032	589	4938	11.92
SRR5936108_C362368	1152	9651	11.93
SRR5946910_C615999	204	1709	11.93
SRR413751_C1145755	150	1256	11.94
SRR5935866_C741202	503	4206	11.95
SRR5946742_C470601	193	1614	11.95
SRR5950729_C722947	348	2910	11.95
SRR5936001_C564598	172	1437	11.96
SRR5935919_C414830	180	1503	11.97
SRR5936097_C823852	431	3598	11.97
SRR5946605_C237556	99	827	11.97
SRR5950532_C760896	153	1278	11.97
SRR5936097_C822592	362	3021	11.98
SRR5946807_C682758	225	1878	11.98
SRR5935910_C476308	265	2209	11.99
SRR5935939_C319482	281	2342	11.99
SRR5936191_C698701	293	2442	11.99
SRR5950620_C424882	505	4210	11.99
SRR5935772_C576075	233	1941	12
SRR5946683_C623536	710	5912	12
SRR5946691_C618813	259	2158	12
C3121131	525	4369	12.01
SRR5935742_C400074	321	2671	12.01
SRR5950649_C484908	455	3785	12.02
SRR413675_C692770	256	2125	12.04
SRR5950532_C770460	308	2557	12.04
SRR5950770_C454194	142	1179	12.04
C3560441	388	3219	12.05
C4412323	383	3176	12.05
SRR5935884_C822771	694	5755	12.05
SRR5950681_C345333	95	788	12.05
SRR413747_C656890	156	1293	12.06
SRR5935757_C623416	196	1625	12.06
SRS015209_WUGC_scaffold_50176	286	2370	12.06
SRS050925_LANL_scaffold_63133	904	7490	12.06
SRR5946961_C414466	520	4308	12.07
SRR5947074_C350867	286	2368	12.07
SRR5935829_C581482	176	1456	12.08
SRR5946707_C589673	253	2093	12.08
SRR5935777_C294260	712	5885	12.09
SRR5950789_C728382	448	3705	12.09
SRS056259_LANL_scaffold_56487	383	3166	12.09
SRR5936066_C546836	236	1950	12.1
SRR5936152_C440389	341	2818	12.1
SRR5947096_C426852	140	1157	12.1
SRR5950770_C466552	459	3791	12.1
SRR5935812_C394035	696	5744	12.11
SRR5936007_C750664	362	2987	12.11
SRR5947041_C402826	278	2293	12.12
SRR5950520_C935316	472	3892	12.12
SRR5950531_C721894	369	3044	12.12
SRR5950693_C765188	457	3770	12.12
SRR5935770_C510816	678	5586	12.13
SRR5935835_C192490	346	2851	12.13
SRR5935961_C225720	145	1195	12.13
SRR5935991_C148519	117	963	12.14
SRR5946690_C481706	534	4398	12.14
SRR5935740_C667812	293	2408	12.16
SRR5946623_C630004	188	1545	12.16
SRR5950692_C412257	601	4939	12.16
C2310029	102	838	12.17
SRS014459_WUGC_scaffold_77554	889	7300	12.17
SRR5946765_C364316	662	5432	12.18
C1450867	255	2091	12.19
SRR5936147_C423984	668	5476	12.19
SRR5936221_C545644	85	697	12.19
SRR5946712_C514020	450	3686	12.2
SRR5946969_C945622	368	3015	12.2
SRR5950778_C442844	109	893	12.2
SRR5946843_C622395	421	3447	12.21
SRR5946795_C650452	158	1292	12.22
SRR413745_C894281	702	5739	12.23
C3873838	199	1625	12.24
SRR413735_C1247522	260	2124	12.24
SRR5946651_C492993	194	1584	12.24
SRR5946985_C909926	183	1495	12.24
SRR5950558_C214827	799	6524	12.24
SRR5950564_C325741	153	1250	12.24
SRR5946733_C351998	217	1771	12.25
SRR5950618_C477200	246	2007	12.25
SRR5936231_C758083	1100	8967	12.26
SRR5962891_C342211	285	2322	12.27
SRR5950500_C434004	419	3410	12.28
SRR5936229_C437760	154	1253	12.29
SRR5946747_C1105185	380	3091	12.29
SRR5935964_C694792	398	3235	12.3
SRR5936156_C515544	132	1073	12.3
SRR5936202_C188491	136	1105	12.3
SRR5946946_C459297	330	2681	12.3
C2197865	396	3213	12.32
SRR5950713_C489682	300	2435	12.32
SRR5935971_C376846	594	4815	12.33
SRR5936198_C285439	455	3688	12.33
C777199	258	2090	12.34
SRR5946856_C564265	288	2333	12.34
SRR5935900_C340419	782	6328	12.35
SRR5936074_C460008	156	1263	12.35
SRR5946919_C494575	743	6011	12.36
SRR5950538_C458994	227	1836	12.36
SRR5946811_C540265	138	1115	12.37
SRR5946842_C355035	144	1164	12.37
SRR5947031_C443001	379	3062	12.37
SRS049900_LANL_scaffold_18158	128	1034	12.37
SRR413579_C775904	383	3093	12.38
SRR5946965_C381059	120	969	12.38
SRR413617_C860454	215	1734	12.39
SRR5947031_C441821	274	2210	12.39
SRR5935914_C608812	124	1000	12.4
SRR5946727_C356178	417	3362	12.4
SRR5935810_C735163	367	2955	12.41
SRR5950546_C298880	181	1458	12.41
SRR5962895_C300503	1291	10396	12.41
SRR5950775_C486749	588	4734	12.42
SRR5935770_C503614	195	1568	12.43
SRR5946958_C602927	477	3837	12.43
SRR5946999_C488033	220	1769	12.43
C1462390	542	4355	12.44
SRR5936197_C582443	321	2580	12.44
SRR5946765_C364042	536	4307	12.44
SRR341700_scaffold48262	261	2095	12.45
SRR5946854_C399993	189	1517	12.45
SRR5947016_C490178	322	2586	12.45
SRR5950661_C406621	715	5739	12.45
SRR5947095_C633555	484	3882	12.46
SRR5946942_C571783	162	1299	12.47
SRR5947081_C574457	783	6278	12.47
SRR5946946_C460769	402	3221	12.48
SRR413727_C1248671	205	1641	12.49
SRR5936095_C820887	202	1617	12.49
SRR5935948_C439385	205	1638	12.51
SRR5935825_C737965	473	3777	12.52
SRR5936097_C823156	408	3258	12.52
SRR5946867_C1117246	147	1174	12.52
SRR5950789_C729850	579	4621	12.52
SRR5936206_C445098	552	4404	12.53
SRS050299_LANL_scaffold_31904	212	1691	12.53
C1603151	306	2438	12.55
C3490916	429	3418	12.55
SRR5936055_C86339	307	2444	12.56
SRR5950551_C405132	147	1170	12.56
SRR5950562_C324488	190	1512	12.56
SRR5935838_C392628	335	2665	12.57
SRR5946644_C449625	313	2489	12.57
SRR5946746_C390779	324	2574	12.58
SRR5936229_C431730	113	897	12.59
SRR5946746_C387577	190	1509	12.59
SRR5950642_C376707	660	5242	12.59
SRR5946645_C419058	328	2602	12.6
SRR5950710_C359852	501	3974	12.6
SRR5946674_C198206	158	1252	12.61
SRR5946777_C764652	98	777	12.61
SRR413561_scaffold34558	456	3612	12.62
SRR413663_scaffold39287	130	1030	12.62
SRR5936037_C585178	184	1457	12.62
SRR5946924_C658596	319	2527	12.62
SRR5950524_C453639	153	1212	12.62
SRR413738_scaffold32959	717	5674	12.63
SRR5936035_C478992	384	3039	12.63
SRR5950592_C394740	284	2248	12.63
SRS015578_WUGC_scaffold_50642	1049	8301	12.63
SRR5936032_C239674	369	2917	12.64
SRR5950544_C443573	141	1115	12.64
SRR5950630_C915202	76	601	12.64
SRR5935942_C778014	289	2283	12.65
SRS058770_LANL_scaffold_38062	195	1541	12.65
SRR5935748_C615461	550	4342	12.66
SRR5946729_C210452	1030	8119	12.68
SRR5947004_C672977	402	3168	12.68
C3661977	160	1259	12.7
SRR5946857_C624089	335	2637	12.7
SRR5950665_C221112	531	4181	12.7
SRR5946707_C593293	751	5908	12.71
SRR5946882_C420899	195	1534	12.71
C1583462	271	2129	12.72
SRR5946746_C384083	142	1116	12.72
SRR5946941_C433360	683	5367	12.72
C2697151	860	6752	12.73
SRR413695_C639682	102	801	12.73
SRR5936195_C775900	389	3054	12.73
SRR5946841_C447684	386	3031	12.73
SRR413770_C540090	443	3477	12.74
SRR5946891_C601026	449	3522	12.74
SRR5950658_C552679	606	4755	12.74
SRR5936008_C199130	584	4579	12.75
SRR5936091_C406727	289	2264	12.76
SRR5946846_C695819	273	2138	12.76
SRR5950715_C298124	571	4473	12.76
SRR5935764_C517224	776	6076	12.77
SRR5935778_C641091	447	3495	12.78
SRR5935820_C664805	168	1314	12.78
SRR5946817_C688345	561	4387	12.78
SRR5950641_C363509	589	4607	12.78
SRS015264_WUGC_scaffold_57153	285	2229	12.78
SRS050422_LANL_scaffold_90896	568	4441	12.78
SRR5935772_C579001	330	2579	12.79
SRR5946608_C631626	340	2657	12.79
SRR5946930_C1000536	337	2634	12.79
SRR5946730_C603984	329	2570	12.8
SRR5946924_C658296	307	2397	12.8
C3108242	97	757	12.81
SRR341715_C951378	149	1163	12.81
C1912136	378	2948	12.82
SRR341640_C454693	153	1193	12.82
SRR5935810_C718879	104	811	12.82
SRR5946801_C281112	560	4365	12.82
SRR5947052_C488462	189	1474	12.82
SRS048870_WUGC_scaffold_42977	625	4874	12.82
SRR5946981_C835223	317	2469	12.83
SRR5935770_C508884	367	2858	12.84
SRR5936197_C579705	248	1931	12.84
SRR5950600_C537631	387	3014	12.84
SRR413566_C656547	219	1704	12.85
C3552437	305	2371	12.86
SRR5935869_C655427	2464	19140	12.87
SRR5936095_C828509	469	3642	12.87
SRR5935805_C201137	412	3197	12.88
SRR5935813_C625643	664	5154	12.88
SRR5947062_C275407	941	7303	12.88
C5155749	239	1853	12.89
SRR5946932_C296906	152	1179	12.89
SRR5947036_C215807	98	760	12.89
SRR5935939_C321288	437	3385	12.9
SRS050925_LANL_scaffold_32081	943	7307	12.9
SRR5935978_C554259	102	790	12.91
SRR5950510_C458454	163	1262	12.91
SRR5950761_C396875	164	1270	12.91
C4425477	266	2058	12.92
SRR413669_scaffold16044	233	1803	12.92
SRR5950594_C465889	256	1981	12.92
SRR5962899_C428727	674	5214	12.92
SRR5935849_C427917	111	858	12.93
SRR5936170_C511892	621	4801	12.93
SRR5935970_C911181	398	3075	12.94
SRS022137_WUGC_scaffold_21834	950	7332	12.95
C2149535	144	1111	12.96
SRR5936101_C690428	213	1641	12.97
SRR341708_C787377	455	3505	12.98
SRR5946807_C684660	381	2935	12.98
SRS024637_LANL_scaffold_32324	299	2303	12.98
C1825501	305	2347	12.99
SRR5946879_C270673	370	2847	12.99
SRR5936101_C695214	419	3221	13
SRR5936185_C612997	692	5323	13
SRR5946910_C621107	351	2699	13
SRR5946613_C564792	435	3343	13.01
SRR341677_C362776	324	2487	13.02
SRR5935764_C517116	719	5521	13.02
SRR5935829_C590052	1380	10592	13.02
SRR5935850_C424824	186	1428	13.02
SRR5950628_C578317	1407	10799	13.02
SRR5936054_C395210	304	2332	13.03
SRR5950717_C549566	227	1741	13.03
SRR5946895_C307692	318	2437	13.04
SRR5946908_C449850	373	2859	13.04
SRR5950499_C301353	244	1870	13.04
SRR5950546_C302750	337	2583	13.04
SRR5950648_C574182	302	2315	13.04
C2457943	295	2259	13.05
SRR5935768_C776423	1289	9875	13.05
SRR5950649_C484146	423	3241	13.05
SRS019030_Baylor_scaffold_37040	584	4474	13.05
C2316152	202	1546	13.06
SRR5935909_C521403	621	4753	13.06
SRR5947017_C599398	793	6068	13.06
SRR5947082_C686097	600	4594	13.06
SRR5936130_C542095	703	5376	13.07
SRR5946832_C688378	167	1277	13.07
SRR5950732_C648877	415	3173	13.07
SRR5946989_C2427135	117	894	13.08
SRS016018_WUGC_scaffold_23709	488	3729	13.08
SRR5935841_C221429	355	2710	13.09
SRR5946704_C664796	249	1901	13.09
SRR5946817_C688379	581	4434	13.1
SRR5950499_C302695	1019	7773	13.1
SRR5935946_C653007	617	4705	13.11
SRR5936075_C362051	659	5026	13.11
SRR5950501_C435683	346	2639	13.11
SRR5950767_C954440	288	2196	13.11
SRR5946975_C644177	603	4594	13.12
C5167177	301	2292	13.13
SRR5946899_C704539	565	4301	13.13
SRR413572_C827407	1012	7696	13.14
SRR5936070_C328995	253	1925	13.14
SRR5962888_C338589	323	2458	13.14
SRR413734_scaffold27976	305	2319	13.15
SRR5946899_C702579	362	2751	13.15
SRR5946922_C292582	462	3513	13.15
SRR5950569_C336381	175	1330	13.15
SRR5935957_C632561	479	3638	13.16
SRR5947082_C680873	229	1740	13.16
SRR5950564_C327981	215	1633	13.16
SRR5935864_C327328	403	3059	13.17
SRR5946834_C459129	396	3005	13.17
SRR5950634_C373449	1013	7687	13.17
SRR5935964_C694918	437	3312	13.19
SRR413767_scaffold32139	1183	8956	13.2
SRS022524_Baylor_scaffold_68588	4925	37300	13.2
SRR413660_C724450	303	2292	13.21
SRR5935745_C451452	168	1271	13.21
SRR5935885_C618140	292	2210	13.21
SRR5946723_C432671	220	1665	13.21
SRR5936020_C740515	490	3705	13.22
SRR5936191_C701569	592	4475	13.22
SRR5946803_C452408	268	2026	13.22
SRR413650_scaffold42950	353	2668	13.23
SRR5950760_C404306	217	1640	13.23
C2138165	769	5807	13.24
SRR413652_C628432	250	1888	13.24
SRR5946928_C627699	164	1238	13.24
SRR5950713_C489502	314	2370	13.24
SRR413720_scaffold41303	191	1441	13.25
SRR5946638_C496718	170	1282	13.26
SRR341706_scaffold38093	207	1558	13.28
SRR5946608_C631086	305	2295	13.28
SRR5946911_C438584	349	2627	13.28
C15562867	173	1301	13.29
SRR5935784_C484795	197	1482	13.29
SRR5936147_C424156	829	6234	13.29
SRR5946678_C481157	475	3573	13.29
SRR5947096_C435620	239	1798	13.29
SRR5935963_C876180	175	1315	13.3
SRR5946930_C1004666	1292	9709	13.3
SRR5947051_C655705	304	2285	13.3
SRS050925_LANL_scaffold_73619	762	5729	13.3
SRR5935768_C768567	282	2118	13.31
SRR5950542_C241576	413	3102	13.31
SRR5946987_C460380	308	2311	13.32
SRR5950778_C440662	107	803	13.32
SRS023829_Baylor_scaffold_14623	205	1538	13.32
SRR341607_scaffold19721	253	1897	13.33
SRR5936183_C517070	622	4666	13.33
SRR5946637_C688120	1303	9769	13.33
SRR5946687_C497808	254	1905	13.33
SRR5946753_C327783	146	1094	13.34
SRR5950765_C217721	163	1221	13.34
SRR413704_scaffold4894	145	1086	13.35
SRR5936163_C453086	256	1917	13.35
SRR5946779_C414268	538	4026	13.36
SRR5950521_C444615	567	4244	13.36
SRR5950630_C941584	253	1893	13.36
C2870985	430	3212	13.38
SRR5936220_C632468	209	1561	13.38
SRR5950717_C557438	940	7022	13.38
SRR5946978_C450566	461	3442	13.39
SRR5946645_C418178	303	2260	13.4
SRR5950506_C365763	167	1246	13.4
C3138778	125	932	13.41
SRS016018_WUGC_scaffold_12973	1259	9383	13.41
SRR5936132_C891838	399	2972	13.42
SRR5946637_C687270	370	2756	13.42
SRR5950528_C695762	225	1676	13.42
SRR5947007_C530227	265	1972	13.43
SRR5950700_C793772	254	1889	13.44
SRR5935970_C898363	136	1011	13.45
SRR5950604_C398835	953	7083	13.45
SRR5936140_C664203	313	2325	13.46
SRR5936198_C286167	671	4984	13.46
SRR5950714_C274318	2287	16979	13.46
SRR413612_C1270675	1168	8669	13.47
SRR5950760_C404194	219	1624	13.48
SRR341658_C815708	338	2504	13.49
SRR5935949_C435841	618	4580	13.49
SRR5946631_C472253	134	993	13.49
SRS017521_Baylor_scaffold_49787	153	1134	13.49
SRR5946846_C687317	166	1229	13.5
SRR5950759_C535328	151	1118	13.5
C2336306	468	3463	13.51
C8464415	278	2057	13.51
SRR5946894_C280927	232	1717	13.51
SRR5950676_C293161	237	1752	13.52
SRS049995_LANL_scaffold_31997	516	3812	13.53
SRR5947026_C643921	504	3720	13.54
SRS017521_Baylor_scaffold_57136	735	5426	13.54
SRR5946868_C421532	850	6265	13.56
SRR5962884_C363362	951	7013	13.56
SRR5946763_C418168	290	2136	13.57
SRR5947034_C687617	741	5459	13.57
SRR5950729_C713467	208	1532	13.57
SRS064276_LANL_scaffold_13002	1357	9994	13.57
SRR5935760_C266625	489	3600	13.58
SRR5946669_C445764	310	2282	13.58
SRR5950620_C419008	239	1759	13.58
SRR5935870_C325820	206	1515	13.59
SRR5947051_C659517	585	4304	13.59
SRR5950492_C578811	244	1795	13.59
SRR5935842_C481411	524	3852	13.6
SRR5946805_C531080	293	2153	13.6
SRS050422_LANL_scaffold_88423	316	2323	13.6
SRR5935812_C394077	790	5802	13.61
SRR5935950_C534565	526	3861	13.62
SRR5936225_C279474	258	1894	13.62
SRR5947005_C401266	174	1277	13.62
SRR5950680_C531373	173	1270	13.62
SRR5950715_C298076	599	4396	13.62
SRR5950677_C427795	408	2993	13.63
SRR5935757_C625908	341	2497	13.65
SRR5947005_C405970	448	3281	13.65
SRR5947034_C688031	2139	15659	13.65
SRR5950599_C727932	270	1977	13.65
SRR5950618_C484878	522	3820	13.66
SRR413723_scaffold48665	148	1082	13.67
SRR413773_C812548	1226	8963	13.67
SRR5935948_C430245	135	987	13.67
SRR5950610_C196404	841	6149	13.67
SRR5947078_C904934	700	5116	13.68
SRR5950779_C394086	753	5502	13.68
SRR5935846_C284173	626	4570	13.69
SRR5946739_C466179	306	2235	13.69
SRR5962882_C372042	162	1183	13.69
SRR5946844_C258739	250	1824	13.7
SRS054956_LANL_scaffold_43679	1164	8494	13.7
SRR5950759_C533432	135	984	13.71
C3552271	324	2360	13.72
SRR413585_scaffold13706	128	932	13.73
SRR5946707_C591221	394	2868	13.73
SRR5950732_C649551	833	6067	13.73
SRR5935819_C362110	249	1811	13.74
SRR5950518_C455022	384	2794	13.74
SRR5950531_C721152	359	2612	13.74
SRR5946928_C636795	312	2268	13.75
SRS013687_Baylor_scaffold_56687	507	3685	13.75
SRS015782_WUGC_scaffold_40748	867	6301	13.75
SRR5936028_C543737	319	2318	13.76
SRR5950633_C412524	199	1446	13.76
SRR5950591_C414104	306	2222	13.77
SRR5947018_C849860	379	2749	13.78
SRR5947027_C519084	532	3858	13.78
SRR5946683_C614864	263	1906	13.79
SRR5946861_C663916	814	5899	13.79
SRR5950603_C622428	916	6633	13.8
SRR5936203_C386311	213	1542	13.81
SRR5947096_C430208	186	1346	13.81
SRR5935782_C246029	175	1265	13.83
SRR5935841_C226203	984	7112	13.83
SRR5936135_C615513	516	3727	13.84
SRR5936221_C565246	216	1558	13.86
SRR5946846_C698723	431	3108	13.86
C3484278	372	2681	13.87
SRR5936142_C496274	210	1514	13.87
SRR5950627_C272505	456	3287	13.87
SRR5936046_C420122	319	2298	13.88
SRS023914_Baylor_scaffold_26047	380	2737	13.88
ERR1730278_C11956908	216	1554	13.89
SRR5935804_C786169	229	1647	13.9
SRR5936029_C347150	235	1690	13.9
SRR5936036_C449101	3193	22966	13.9
SRR5935815_C426960	561	4031	13.91
SRR5936059_C305128	165	1186	13.91
SRR5946690_C480468	407	2925	13.91
SRR5950787_C222411	328	2353	13.93
SRS024075_LANL_scaffold_20410	638	4577	13.93
SRR5936233_C487626	144	1032	13.95
SRR5946722_C422008	518	3711	13.95
SRR5950552_C309276	210	1505	13.95
SRS014235_WUGC_scaffold_118455	536	3842	13.95
SRS058336_LANL_scaffold_52132	483	3462	13.95
SRR5946725_C341265	246	1761	13.96
SRR5946882_C427805	621	4448	13.96
C3323548	233	1667	13.97
C5167117	320	2289	13.97
SRR5950674_C425610	401	2870	13.97
SRR413760_C563010	521	3725	13.98
SRR5936148_C399212	1101	7871	13.98
C2835379	614	4387	13.99
SRR5950538_C458864	245	1751	13.99
SRR5950636_C216241	521	3722	13.99
SRR5935746_C361251	287	2049	14
SRR5962882_C382394	531	3790	14.01
C3653382	338	2410	14.02
SRR5936124_C285991	747	5325	14.02
SRR5950540_C333229	559	3985	14.02
C1490761	223	1589	14.03
SRR413698_C761570	570	4060	14.03
SRR5935815_C420050	154	1097	14.03
SRR5936074_C461874	206	1467	14.04
SRR5947073_C247897	1148	8176	14.04
SRS050422_LANL_scaffold_83120	395	2812	14.04
C2866574	376	2676	14.05
SRR5935884_C808575	170	1209	14.06
SRR5935944_C622940	581	4130	14.06
SRR5935963_C891406	829	5895	14.06
SRR413642_C476652	156	1108	14.07
SRR5935741_C472471	1032	7330	14.07
SRR5946834_C458853	393	2792	14.07
SRR5950703_C353622	268	1904	14.07
SRR5935811_C229983	182	1292	14.08
SRR5936236_C276954	1440	10221	14.08
SRR5936218_C190936	1994	14145	14.09
SRR5946706_C481001	360	2555	14.09
SRR5947072_C1003388	492	3490	14.09
SRR5950630_C920760	94	667	14.09
SRR5936054_C398492	490	3475	14.1
SRR5950510_C459510	193	1368	14.1
SRR5935994_C433546	652	4620	14.11
C2556556	2841	20114	14.12
SRR413650_C780852	308	2180	14.12
SRR5950527_C290451	512	3625	14.12
SRR5950684_C368804	881	6239	14.12
SRR5946684_C428062	224	1585	14.13
SRR5946814_C756287	215	1520	14.14
SRR5946992_C323315	300	2121	14.14
SRS014459_WUGC_scaffold_61637	723	5109	14.15
SRR5950663_C353179	285	2011	14.17
SRR5935841_C223713	541	3814	14.18
SRR5946649_C666858	482	3397	14.18
SRR5946669_C448138	423	2981	14.18
SRR5935985_C382114	1127	7941	14.19
SRR5936181_C512416	943	6640	14.2
C3307962	180	1266	14.21
SRR5946730_C604730	418	2941	14.21
SRR5946777_C780492	236	1660	14.21
SRR5947088_C250166	545	3832	14.22
C2794927	282	1981	14.23
SRR5946764_C247598	1058	7434	14.23
SRR5946981_C837645	693	4865	14.24
SRR5950700_C793898	278	1951	14.24
SRR5935889_C586517	232	1627	14.25
SRR5946847_C1039694	140	982	14.25
SRR5946929_C614933	208	1459	14.25
SRR413695_C663774	320	2243	14.26
SRR5946952_C533255	637	4466	14.26
SRR5947018_C850544	496	3478	14.26
SRR5935770_C511434	1183	8284	14.28
SRR5946831_C635338	483	3382	14.28
SRR5946986_C418851	305	2135	14.28
SRR5935871_C261266	177	1238	14.29
SRR5950605_C722560	357	2496	14.3
SRR5946778_C286140	397	2774	14.31
SRR5950708_C764914	495	3457	14.31
SRR5946852_C539545	878	6130	14.32
SRR413602_C653287	1331	9285	14.33
SRR5936058_C492902	900	6280	14.33
SRR5950520_C934378	420	2930	14.33
SRR5935924_C333207	517	3605	14.34
SRR5935926_C801111	229	1596	14.34
C2592563	693	4826	14.35
SRR5935971_C377364	864	6017	14.35
SRR5935810_C731605	226	1573	14.36
SRR5935869_C655191	1362	9482	14.36
SRR5936097_C821826	393	2736	14.36
SRR5946991_C377195	1258	8758	14.36
SRR5946993_C664113	565	3933	14.36
SRR5950603_C618720	396	2755	14.37
SRS050925_LANL_scaffold_73778	601	4180	14.37
SRR5946694_C425852	1378	9579	14.38
SRR5935963_C865428	136	945	14.39
SRS022524_Baylor_scaffold_74229	6292	43722	14.39
SRR5935778_C630843	201	1395	14.4
C4021595	526	3646	14.42
SRR5935782_C259165	556	3854	14.42
SRR5936156_C515294	153	1061	14.42
SRR5935974_C335173	124	859	14.43
SRR5950511_C627688	616	4265	14.44
SRR413617_C858574	233	1612	14.45
SRR5950628_C575213	380	2628	14.45
SRS054956_LANL_scaffold_45565	3329	23013	14.46
SRR5935874_C477392	1052	7266	14.47
SRR5946949_C358321	258	1782	14.47
SRR5950506_C362673	142	981	14.47
SRR5935910_C478078	441	3045	14.48
SRR5947082_C679579	224	1546	14.48
SRS049164_WUGC_scaffold_49336	709	4896	14.48
SRR5935986_C393378	1688	11648	14.49
SRR5936106_C590454	424	2926	14.49
SRS014235_WUGC_scaffold_25192	1233	8505	14.49
SRR5936191_C692253	210	1448	14.5
SRR5946707_C590117	327	2254	14.5
SRR413754_C291247	199	1370	14.52
SRR5935851_C301685	1135	7813	14.52
SRR5946910_C626067	1062	7311	14.52
SRR5946909_C269751	365	2512	14.53
SRR5936057_C244713	184	1265	14.54
SRR5935815_C427150	656	4507	14.55
SRR5950769_C509269	133	914	14.55
SRR413715_scaffold21836	698	4791	14.56
SRR5936212_C566361	461	3161	14.58
SRR5947030_C383484	276	1892	14.58
SRR5950764_C647737	258	1769	14.58
SRR413737_C735700	257	1761	14.59
C2728212	489	3349	14.6
C3763690	494	3381	14.61
SRR5946993_C667103	1125	7699	14.61
C2626114	562	3842	14.62
SRR5936199_C556212	975	6668	14.62
SRR413765_C768294	619	4230	14.63
SRR5950611_C808649	763	5212	14.63
SRR413715_scaffold26587	938	6403	14.64
SRR413754_scaffold16488	293	2001	14.64
SRR5950500_C436324	905	6178	14.64
SRR5936064_C390649	444	3030	14.65
SRR5936132_C890540	379	2587	14.65
SRR5962898_C390651	444	3030	14.65
SRR5935773_C380314	1300	8858	14.67
SRR5935951_C321701	1829	12461	14.67
SRR5947086_C556606	434	2958	14.67
SRS049164_WUGC_scaffold_62835	633	4312	14.67
SRS062427_LANL_scaffold_4686	326	2221	14.67
SRR5946622_C167731	328	2234	14.68
C4691683	114	776	14.69
SRR5936118_C522193	891	6063	14.69
SRR5935878_C534348	368	2503	14.7
SRR5947032_C493725	555	3774	14.7
SRS014235_WUGC_scaffold_49802	989	6726	14.7
SRS014459_WUGC_scaffold_86535	1864	12677	14.7
SRS015065_WUGC_scaffold_40077	482	3277	14.7
SRR5935799_C701055	358	2433	14.71
SRR5936179_C307408	653	4439	14.71
SRR5946660_C428041	701	4764	14.71
SRR5946870_C330426	1325	9004	14.71
SRR5950788_C394189	432	2933	14.72
SRR341658_C819862	490	3324	14.74
SRR5946684_C419586	129	875	14.74
SRR5946893_C611407	429	2909	14.74
SRR5946621_C500740	118	800	14.75
SRR5935884_C823533	1878	12723	14.76
SRR5947023_C289069	1037	7021	14.76
SRR413619_C791635	1116	7552	14.77
C3335618	279	1886	14.79
SRR5935929_C446806	474	3203	14.79
SRR5946784_C401481	1850	12507	14.79
SRR5946957_C339016	207	1399	14.79
C2647608	423	2858	14.8
SRR5936150_C191995	191	1289	14.81
SRR5950783_C451817	1271	8579	14.81
SRR5935953_C231690	219	1477	14.82
SRR5936017_C302212	707	4770	14.82
SRR5936182_C72652	2283	15399	14.82
SRR5946678_C481035	510	3439	14.82
SRR5950748_C455526	413	2785	14.82
SRR413594_C520348	620	4178	14.83
C4217746	225	1516	14.84
SRR5936112_C478261	1587	10691	14.84
SRR5935817_C430460	285	1918	14.85
SRR5946737_C283397	1728	11636	14.85
SRR413679_C1074173	595	3996	14.88
SRR5946860_C172323	547	3676	14.88
C3530817	216	1450	14.89
SRR5935900_C339317	707	4746	14.89
SRR5946649_C660426	228	1531	14.89
SRR5946971_C891403	270	1813	14.89
SRR5950656_C585679	136	913	14.89
SRR5935884_C823617	2477	16621	14.9
SRR5935921_C472571	396	2656	14.9
SRR5946704_C669104	1333	8946	14.9
SRR5946810_C338467	221	1483	14.9
SRR5946856_C562993	302	2026	14.9
SRR413757_C476200	589	3948	14.91
SRR5946846_C700341	683	4578	14.91
SRR5950593_C313617	473	3171	14.91
SRR5950789_C731344	988	6626	14.91
SRS022609_Baylor_scaffold_52052	344	2306	14.91
SRR5935884_C822643	816	5469	14.92
SRR5946834_C459135	449	3008	14.92
C3189776	214	1433	14.93
SRR5946993_C658049	336	2249	14.93
SRS013951_WUGC_scaffold_68042	901	6032	14.93
SRS056519_LANL_scaffold_13950	691	4627	14.93
SRR5950610_C196824	1903	12731	14.94
SRR5946663_C531697	482	3222	14.95
SRR5947023_C288309	760	5083	14.95
SRR5950534_C283969	278	1859	14.95
SRR5950778_C448564	208	1390	14.96
SRR5935850_C435078	1408	9405	14.97
SRR5935882_C476416	1280	8550	14.97
SRR5946706_C484595	879	5868	14.97
SRR5946832_C698192	562	3753	14.97
SRS057791_LANL_scaffold_13865	641	4280	14.97
SRR5950610_C196436	946	6311	14.98
SRR5950659_C583929	353	2356	14.98
C1203245	1440	9597	15
SRR5946824_C277803	279	1860	15
SRR5947078_C903890	534	3560	15
SRR5936057_C246447	249	1658	15.01
C2359674	288	1917	15.02
SRR5950557_C311705	1091	7257	15.03
SRR413771_scaffold43685	1995	13259	15.04
SRR5946828_C293059	906	6016	15.05
SRR5946987_C458622	247	1641	15.05
SRR5946951_C216757	584	3877	15.06
SRS064645_LANL_scaffold_1192	108	717	15.06
SRR5935852_C298206	547	3628	15.07
SRR5950674_C426616	538	3568	15.07
SRR5935969_C494369	222	1472	15.08
SRR5950486_C227958	722	4782	15.09
SRR5946626_C1036022	881	5832	15.1
SRR5935904_C337834	267	1767	15.11
SRS019787_WUGC_scaffold_26812	1818	12028	15.11
SRR5946924_C661694	853	5639	15.12
SRR5936225_C283754	1078	7117	15.14
SRR5950561_C789521	210	1387	15.14
SRR5946973_C353060	521	3438	15.15
SRR5950680_C549459	742	4896	15.15
SRR5935885_C624146	1379	9091	15.16
SRR5946930_C1003736	740	4880	15.16
C3059246	511	3368	15.17
SRR5935962_C430815	814	5364	15.17
SRR5935783_C185077	558	3674	15.18
SRR5950508_C289526	428	2819	15.18
SRR5950731_C572802	1611	10609	15.18
SRR5935768_C768897	331	2178	15.19
SRR5950764_C652451	677	4451	15.21
SRR413656_C1195425	387	2542	15.22
SRR5950625_C205328	468	3074	15.22
SRR5935859_C648480	1887	12370	15.25
SRR5936129_C148439	618	4050	15.25
SRS014287_WUGC_scaffold_37117	995	6523	15.25
SRR5947012_C266616	184	1205	15.26
SRS049318_LANL_scaffold_182554	291	1906	15.26
SRR341706_C863489	211	1381	15.27
SRR5936035_C482554	806	5275	15.27
SRR341704_C796365	507	3316	15.28
SRR5935885_C621988	596	3900	15.28
SRR5936195_C779268	2027	13258	15.28
SRR5946923_C1036590	717	4691	15.28
SRR5935883_C716469	386	2524	15.29
SRR5950709_C241238	1248	8150	15.31
SRR413759_C597054	213	1390	15.32
SRR5950763_C507066	310	2022	15.33
C3297082	382	2489	15.34
SRR5935781_C188975	264	1720	15.34
SRR5935879_C599184	374	2437	15.34
SRR5950784_C559282	748	4875	15.34
SRR5962899_C417343	170	1108	15.34
SRR413753_scaffold30673	169	1100	15.36
SRR5935931_C348631	1239	8062	15.36
SRR5946923_C1033572	379	2466	15.36
SRR5935869_C655373	2075	13487	15.38
SRR5936132_C894898	1143	7428	15.38
C1830124	1716	11126	15.42
SRR5935924_C335811	1141	7395	15.42
SRR5936054_C394806	346	2243	15.42
SRR5946671_C603575	431	2794	15.42
C3846662	177	1147	15.43
SRR413750_C492940	669	4335	15.43
SRR5946975_C637971	331	2145	15.43
SRR5935878_C534374	389	2518	15.44
SRR5936097_C824588	637	4125	15.44
SRR5946606_C428379	563	3644	15.45
SRR5950550_C706944	423	2737	15.45
SRR5950580_C422953	659	4263	15.45
SRR5950770_C462626	335	2168	15.45
SRR5946942_C580889	1653	10689	15.46
SRR5950609_C669848	772	4992	15.46
SRR5950793_C304742	269	1739	15.46
C4852037	142	917	15.48
SRR5950575_C493276	292	1886	15.48
C1580756	652	4209	15.49
C3871326	146	942	15.49
SRR5946842_C370301	1632	10534	15.49
SRR5946952_C532581	288	1859	15.49
SRR5946631_C482841	576	3709	15.52
SRR5936226_C336629	847	5447	15.54
SRR5950683_C295759	182	1171	15.54
SRR5935989_C681173	200	1286	15.55
SRR5936114_C483817	314	2019	15.55
C4255425	448	2877	15.57
SRR5935938_C760743	1393	8942	15.57
SRR5946813_C1694104	316	2029	15.57
C3531371	716	4594	15.58
SRR5935803_C775592	334	2140	15.6
SRR5936229_C442444	296	1896	15.61
SRR5950678_C535054	1271	8138	15.61
SRR5946820_C495799	491	3143	15.62
SRS022609_Baylor_scaffold_84071	1199	7675	15.62
SRR5946831_C636298	653	4177	15.63
SRR5946857_C625559	506	3237	15.63
SRR5950780_C558974	490	3133	15.63
SRR413701_C656757	326	2084	15.64
SRR5936028_C543947	387	2474	15.64
SRR5947039_C516608	299	1911	15.64
C2622107	508	3245	15.65
SRR5935944_C622536	579	3697	15.66
SRS014287_WUGC_scaffold_18024	508	3242	15.66
SRR5936036_C445793	643	4103	15.67
SRR5947051_C661361	1588	10132	15.67
SRR5950522_C733635	781	4982	15.67
SRS058770_LANL_scaffold_35718	554	3534	15.67
SRS014235_WUGC_scaffold_99120	6337	40368	15.69
SRR5947086_C555772	377	2400	15.7
SRR5950518_C456676	957	6091	15.71
SRR5950771_C326485	121	770	15.71
SRR5947037_C329004	341	2168	15.72
SRR5950543_C297579	579	3683	15.72
SRR5935771_C725768	581	3692	15.73
SRR5936214_C421765	1159	7365	15.73
SRR5935957_C630635	414	2630	15.74
SRR5946668_C427114	1538	9771	15.74
SRR5935843_C530068	591	3752	15.75
SRR5935985_C381964	1107	7028	15.75
SRR5936020_C742229	3073	19510	15.75
SRR5950532_C772548	709	4501	15.75
SRR5935790_C533257	178	1129	15.76
SRR5950773_C288949	192	1218	15.76
SRR5950583_C411377	800	5071	15.77
SRR5950780_C550622	197	1249	15.77
SRR5947091_C243503	1116	7071	15.78
SRS014235_WUGC_scaffold_28984	3187	20195	15.78
SRR5935797_C305021	661	4186	15.79
SRR5946811_C550085	449	2843	15.79
SRR5950501_C434415	314	1988	15.79
SRR5946919_C490143	397	2512	15.8
C3977524	585	3698	15.81
SRR5946780_C569228	1194	7535	15.84
SRR5950501_C436943	718	4532	15.84
SRR341617_scaffold19716	120	757	15.85
SRR413709_C779195	354	2233	15.85
SRR5936017_C302666	1433	9041	15.85
SRR5935900_C339089	714	4501	15.86
SRR5946969_C948624	822	5181	15.86
SRR341704_C797569	641	4034	15.88
SRR5936023_C637624	929	5847	15.88
SRR5936027_C782025	1631	10268	15.88
SRR5935979_C257186	2513	15810	15.89
SRR5935884_C821869	665	4179	15.91
SRR5946792_C386146	1255	7886	15.91
SRS022536_LANL_scaffold_90344	2824	17749	15.91
C2597314	500	3133	15.95
C4309101	318	1993	15.95
SRR5935972_C423616	2144	13441	15.95
SRR341721_scaffold521	1804	11298	15.96
SRR5936128_C297878	116	726	15.97
SRR5946885_C517832	878	5496	15.97
SRR5946688_C597821	466	2915	15.98
SRR5947048_C452916	567	3546	15.98
SRR5947096_C442970	619	3873	15.98
SRR5946898_C453040	363	2270	15.99
SRR413700_C769058	345	2155	16
SRR5946965_C392995	960	5997	16
SRR5946671_C600023	235	1467	16.01
SRR5950559_C818743	165	1030	16.01
SRR5935862_C485456	677	4225	16.02
SRR5936035_C479962	547	3413	16.02
SRR413660_C730104	2653	16543	16.03
SRR5946660_C421647	231	1441	16.03
SRR5946671_C603493	433	2701	16.03
SRR5946965_C391609	523	3261	16.03
SRR5947092_C420231	162	1010	16.03
SRR413747_C667912	929	5784	16.06
SRR5936140_C663675	341	2122	16.06
SRR5947069_C327275	581	3616	16.06
SRR5950783_C448539	308	1917	16.06
SRR5935929_C409050	73	454	16.07
SRR5962889_C423112	1219	7585	16.07
SRR413692_scaffold15366	833	5175	16.09
SRR5946649_C668076	3494	21695	16.1
SRR5950723_C617465	1979	12290	16.1
SRR5947001_C247348	500	3103	16.11
SRR5947095_C635107	879	5450	16.12
SRR5962899_C427171	531	3294	16.12
SRS022602_Baylor_scaffold_88229	511	3168	16.13
SRS050299_LANL_scaffold_32631	669	4137	16.17
SRR5946751_C473939	2365	14608	16.18
SRR5950648_C580068	1220	7540	16.18
SRR5950752_C603589	219	1352	16.19
C5547346	1930	11908	16.2
SRR5946617_C292587	701	4326	16.2
SRR413721_C496546	144	888	16.21
SRR5950789_C719382	281	1733	16.21
C2482308	413	2546	16.22
SRR413696_C894944	2071	12761	16.22
SRS014459_WUGC_scaffold_81182	1666	10268	16.22
C1591255	865	5328	16.23
SRR5936001_C576206	767	4724	16.23
SRR5946724_C439740	724	4459	16.23
C3533957	3617	22262	16.24
SRR5935806_C574238	946	5822	16.24
SRR5935848_C857696	1307	8044	16.24
SRR5935873_C405754	532	3274	16.24
SRR5947073_C247849	1206	7423	16.24
SRR5935775_C345902	403	2480	16.25
SRR5946953_C510984	1318	8108	16.25
SRR5950595_C348022	800	4919	16.26
SRS022609_Baylor_scaffold_35627	508	3122	16.27
SRR5935756_C577230	876	5379	16.28
SRR5946831_C638084	1403	8613	16.28
SRR5947081_C556385	176	1081	16.28
SRR5950628_C576335	608	3733	16.28
SRR341696_C847869	197	1208	16.3
SRR413613_C924093	782	4789	16.32
SRR5946831_C635800	602	3688	16.32
SRR5946665_C450851	387	2368	16.34
SRR5946915_C264633	201	1230	16.34
SRR5950723_C603613	209	1279	16.34
SRR413760_C569300	1979	12102	16.35
SRR413698_scaffold41949	534	3264	16.36
SRR5946638_C509568	1127	6885	16.36
SRR5962890_C403109	2025	12375	16.36
C3356860	553	3377	16.37
SRR413693_C1592195	611	3729	16.38
SRR413707_C679789	241	1470	16.39
SRS047044_WUGC_scaffold_28202	1851	11281	16.4
SRS023914_Baylor_scaffold_35241	870	5300	16.41
[truncated: 4,695 more rows]
