# Supplementary material for: Discovery and characterization of the evolution, variation and functions of diversity-generating retroelements using thousands of genomes and metagenomes
Source: BMC Genomics. 2019 Jul 19;20:595. doi: 10.1186/s12864-019-5951-3 (PMC6642488; doi:10.1186/s12864-019-5951-3)
Supplement: Supplementary file 10 — Table S5. Species taxonomy of DGRs found in bacteria sequenced genomes URL: http://cgm.sjtu.edu.cn/index/pub/software/MetaCSST/supplementary/Supplementary_Table_5.xlsx (XLSX 51 kb) [file 12864_2019_5951_MOESM10_ESM.xlsx]

## Sheet: non-redundant DGRs
id	kingdom	phylum	class	order	family	genus	species
NZ_GG667666.1	Bacteria	Firmicutes	Clostridia	Clostridiales	Clostridiaceae	Hungatella	Hungatella hathewayi
NZ_GG704787.1	Bacteria	Bacteroidetes	Bacteroidia	Bacteroidales	Prevotellaceae	Prevotella	Prevotella bergensis
NZ_GG697151.2	Bacteria	Firmicutes	Clostridia	Clostridiales	Ruminococcaceae	Faecalibacterium	Faecalibacterium prausnitzii
NZ_GG705209.1	Bacteria	Bacteroidetes	Bacteroidia	Bacteroidales	Bacteroidaceae	Bacteroides	#
NZ_GG705175.1	Bacteria	Bacteroidetes	Bacteroidia	Bacteroidales	Bacteroidaceae	Bacteroides	#
NZ_GG705227.1	Bacteria	Bacteroidetes	Bacteroidia	Bacteroidales	Bacteroidaceae	Bacteroides	#
NZ_GG774949.1	Bacteria	Bacteroidetes	Bacteroidia	Bacteroidales	Bacteroidaceae	Bacteroides	#
NZ_GG774796.1	Bacteria	Bacteroidetes	Bacteroidia	Bacteroidales	Bacteroidaceae	Bacteroides	#
NZ_GL538303.1	Bacteria	Firmicutes	Clostridia	Clostridiales	Ruminococcaceae	Faecalibacterium	Faecalibacterium prausnitzii
NZ_AAVW01000038.1	Bacteria	Cyanobacteria	#	Nostocales	Aphanizomenonaceae	Nodularia	Nodularia spumigena
NZ_AAYG02000016.1	Bacteria	Firmicutes	Clostridia	Clostridiales	Lachnospiraceae	Blautia	[Ruminococcus] gnavus
NZ_AAYG02000002.1	Bacteria	Firmicutes	Clostridia	Clostridiales	Lachnospiraceae	Blautia	[Ruminococcus] gnavus
NZ_ABBM01001082.1	Bacteria	Proteobacteria	Betaproteobacteria	Burkholderiales	Burkholderiaceae	Burkholderia	Burkholderia thailandensis
NZ_ABEA03000010.1	Bacteria	Verrucomicrobia	Opitutae	Opitutales	Opitutaceae	Didymococcus	Didymococcus colitermitum
NC_020449.1	Bacteria	Candidatus Cloacimonetes	#	#	#	Candidatus Cloacimonas	Candidatus Cloacimonas acidaminovorans
NZ_ACCL02000018.1	Bacteria	Firmicutes	Clostridia	Clostridiales	Lachnospiraceae	Marvinbryantia	Marvinbryantia formatexigens
NZ_CH724156.1	Bacteria	Proteobacteria	Alphaproteobacteria	Rhodobacterales	Rhodobacteraceae	Roseovarius	Roseovarius nubinhibens
NZ_CH902599.1	Bacteria	Proteobacteria	Gammaproteobacteria	Vibrionales	Vibrionaceae	Photobacterium	Photobacterium angustum
NZ_DS264268.1	Bacteria	Firmicutes	Clostridia	Clostridiales	Eubacteriaceae	Eubacterium	Eubacterium ventriosum
NZ_DS264311.1	Bacteria	Firmicutes	Clostridia	Clostridiales	Lachnospiraceae	Blautia	Blautia obeum
NZ_DS362236.1	Bacteria	Bacteroidetes	Bacteroidia	Bacteroidales	Bacteroidaceae	Bacteroides	Bacteroides uniformis
NZ_DS480346.1	Bacteria	Firmicutes	Clostridia	Clostridiales	Ruminococcaceae	Ruminiclostridium	[Clostridium] leptum
NZ_DS480690.1	Bacteria	Firmicutes	Clostridia	Clostridiales	Lachnospiraceae	Lachnoclostridium	[Clostridium] bolteae
NZ_DS499577.1	Bacteria	Bacteroidetes	Bacteroidia	Bacteroidales	Rikenellaceae	Alistipes	Alistipes putredinis
NZ_DS499697.1	Bacteria	Firmicutes	Clostridia	Clostridiales	Lachnospiraceae	Lachnoclostridium	[Clostridium] scindens
NZ_DS499683.1	Bacteria	Firmicutes	Clostridia	Clostridiales	Lachnospiraceae	Lachnoclostridium	[Clostridium] scindens
NZ_DS981507.1	Bacteria	Bacteroidetes	Bacteroidia	Bacteroidales	Bacteroidaceae	Bacteroides	Bacteroides coprocola
NZ_DS981430.1	Bacteria	Bacteroidetes	Bacteroidia	Bacteroidales	Bacteroidaceae	Bacteroides	Bacteroides coprocola
NZ_GG692714.1	Bacteria	Firmicutes	Clostridia	Clostridiales	Lachnospiraceae	Roseburia	Roseburia intestinalis
NZ_GG666049.1	Bacteria	Firmicutes	Tissierellia	Tissierellales	Peptoniphilaceae	Anaerococcus	Anaerococcus lactolyticus
NZ_EQ973215.1	Bacteria	Bacteroidetes	Bacteroidia	Bacteroidales	Bacteroidaceae	Bacteroides	Bacteroides fragilis
NZ_EQ973214.1	Bacteria	Bacteroidetes	Bacteroidia	Bacteroidales	Bacteroidaceae	Bacteroides	Bacteroides fragilis
NZ_KQ236096.1	Bacteria	Bacteroidetes	Bacteroidia	Bacteroidales	Tannerellaceae	Parabacteroides	#
NZ_EQ973359.1	Bacteria	Bacteroidetes	Bacteroidia	Bacteroidales	Bacteroidaceae	Bacteroides	#
NZ_KQ235764.1	Bacteria	Bacteroidetes	Bacteroidia	Bacteroidales	Bacteroidaceae	Bacteroides	#
NZ_EQ973486.1	Bacteria	Bacteroidetes	Bacteroidia	Bacteroidales	Bacteroidaceae	Bacteroides	Bacteroides cellulosilyticus
NZ_GG657595.1	Bacteria	Firmicutes	Clostridia	Clostridiales	Lachnospiraceae	Lachnoclostridium	[Clostridium] asparagiforme
NZ_DS999412.1	Bacteria	Proteobacteria	Gammaproteobacteria	Xanthomonadales	Xanthomonadaceae	Stenotrophomonas	#
NZ_GG657758.1	Bacteria	Actinobacteria	Actinobacteria	Streptomycetales	Streptomycetaceae	Streptomyces	Streptomyces griseoflavus
NZ_GG730311.1	Bacteria	Firmicutes	Clostridia	Clostridiales	Clostridiaceae	Clostridium	#
NZ_JH636018.1	Bacteria	Bacteroidetes	Bacteroidia	Bacteroidales	Bacteroidaceae	Bacteroides	#
NZ_JH636038.1	Bacteria	Bacteroidetes	Bacteroidia	Bacteroidales	Bacteroidaceae	Bacteroides	#
NC_010172.1	Bacteria	Proteobacteria	Alphaproteobacteria	Rhizobiales	Methylobacteriaceae	Methylobacterium	Methylobacterium extorquens
NC_010322.1	Bacteria	Proteobacteria	Gammaproteobacteria	Pseudomonadales	Pseudomonadaceae	Pseudomonas	Pseudomonas putida
NC_010524.1	Bacteria	Proteobacteria	Betaproteobacteria	Burkholderiales	#	Leptothrix	Leptothrix cholodnii
NC_010682.1	Bacteria	Proteobacteria	Betaproteobacteria	Burkholderiales	Burkholderiaceae	Ralstonia	Ralstonia pickettii
NC_010814.1	Bacteria	Proteobacteria	Deltaproteobacteria	Desulfuromonadales	Geobacteraceae	Geobacter	Geobacter lovleyi
NC_011004.1	Bacteria	Proteobacteria	Alphaproteobacteria	Rhizobiales	Bradyrhizobiaceae	Rhodopseudomonas	Rhodopseudomonas palustris
NC_010831.1	Bacteria	Chlorobi	Chlorobia	Chlorobiales	Chlorobiaceae	Chlorobium	Chlorobium phaeobacteroides
NC_012781.1	Bacteria	Firmicutes	Clostridia	Clostridiales	Lachnospiraceae	#	[Eubacterium] rectale
NC_011901.1	Bacteria	Proteobacteria	Gammaproteobacteria	Chromatiales	Ectothiorhodospiraceae	Thioalkalivibrio	Thioalkalivibrio sulfidiphilus
NC_011891.1	Bacteria	Proteobacteria	Deltaproteobacteria	Myxococcales	Anaeromyxobacteraceae	Anaeromyxobacter	Anaeromyxobacter dehalogenans
NC_012724.2	Bacteria	Proteobacteria	Betaproteobacteria	Burkholderiales	Burkholderiaceae	Burkholderia	Burkholderia glumae
NC_013037.1	Bacteria	Bacteroidetes	Cytophagia	Cytophagales	Cytophagaceae	Dyadobacter	Dyadobacter fermentans
NZ_CP001621.1	Bacteria	Tenericutes	Mollicutes	Mycoplasmatales	Mycoplasmataceae	Mycoplasma	Mycoplasma mycoides
NC_012791.1	Bacteria	Proteobacteria	Betaproteobacteria	Burkholderiales	Comamonadaceae	Variovorax	Variovorax paradoxus
NC_012881.1	Bacteria	Proteobacteria	Deltaproteobacteria	Desulfovibrionales	Desulfovibrionaceae	Desulfovibrio	Desulfovibrio salexigens
NC_013216.1	Bacteria	Firmicutes	Clostridia	Clostridiales	Peptococcaceae	Desulfotomaculum	Desulfotomaculum acetoxidans
NC_013729.1	Bacteria	Actinobacteria	Actinobacteria	Propionibacteriales	Nocardioidaceae	Kribbella	Kribbella flavida
NC_013959.1	Bacteria	Proteobacteria	Betaproteobacteria	Nitrosomonadales	Gallionellaceae	Sideroxydans	Sideroxydans lithotrophicus
NC_009494.2	Bacteria	Proteobacteria	Gammaproteobacteria	Legionellales	Legionellaceae	Legionella	Legionella pneumophila
NZ_GL379585.1	Bacteria	Firmicutes	Bacilli	Lactobacillales	Lactobacillaceae	Lactobacillus	Lactobacillus gasseri
NC_002967.9	Bacteria	Spirochaetes	Spirochaetia	Spirochaetales	Spirochaetaceae	Treponema	Treponema denticola
NC_006908.1	Bacteria	Tenericutes	Mollicutes	Mycoplasmatales	Mycoplasmataceae	Mycoplasma	Mycoplasma mobile
NC_007626.1	Bacteria	Proteobacteria	Alphaproteobacteria	Rhodospirillales	Rhodospirillaceae	Magnetospirillum	Magnetospirillum magneticum
NC_007204.1	Bacteria	Proteobacteria	Gammaproteobacteria	Pseudomonadales	Moraxellaceae	Psychrobacter	Psychrobacter arcticus
NC_009615.1	Bacteria	Bacteroidetes	Bacteroidia	Bacteroidales	Tannerellaceae	Parabacteroides	Parabacteroides distasonis
NC_007908.1	Bacteria	Proteobacteria	Betaproteobacteria	Burkholderiales	Comamonadaceae	Rhodoferax	Rhodoferax ferrireducens
NC_008530.1	Bacteria	Firmicutes	Bacilli	Lactobacillales	Lactobacillaceae	Lactobacillus	Lactobacillus gasseri
NC_009485.1	Bacteria	Proteobacteria	Alphaproteobacteria	Rhizobiales	Bradyrhizobiaceae	Bradyrhizobium	#
NC_008750.1	Bacteria	Proteobacteria	Gammaproteobacteria	Alteromonadales	Shewanellaceae	Shewanella	#
NC_008697.1	Bacteria	Actinobacteria	Actinobacteria	Propionibacteriales	Nocardioidaceae	Nocardioides	#
NC_009036.1	Bacteria	Proteobacteria	Gammaproteobacteria	Alteromonadales	Shewanellaceae	Shewanella	Shewanella baltica
NC_009253.1	Bacteria	Firmicutes	Clostridia	Clostridiales	Peptococcaceae	Desulfotomaculum	Desulfotomaculum reducens
NC_011420.2	Bacteria	Proteobacteria	Alphaproteobacteria	Rhodospirillales	Rhodospirillaceae	Rhodospirillum	Rhodospirillum centenum
NC_009428.1	Bacteria	Proteobacteria	Alphaproteobacteria	Rhodobacterales	Rhodobacteraceae	Rhodobacter	Rhodobacter sphaeroides
NC_009633.1	Bacteria	Firmicutes	Clostridia	Clostridiales	Clostridiaceae	Alkaliphilus	Alkaliphilus metalliredigens
NC_016114.1	Bacteria	Actinobacteria	Actinobacteria	Streptomycetales	Streptomycetaceae	Streptomyces	Streptomyces pratensis
NC_015138.1	Bacteria	Proteobacteria	Betaproteobacteria	Burkholderiales	Comamonadaceae	Acidovorax	Acidovorax avenae
NZ_KI391947.1	Bacteria	Firmicutes	Clostridia	Clostridiales	Ruminococcaceae	#	#
NZ_KI391948.1	Bacteria	Firmicutes	Clostridia	Clostridiales	Ruminococcaceae	#	#
NZ_ADKO01000109.1	Bacteria	Bacteroidetes	Bacteroidia	Bacteroidales	Bacteroidaceae	Bacteroides	Bacteroides vulgatus
NC_014910.1	Bacteria	Proteobacteria	Betaproteobacteria	Burkholderiales	Comamonadaceae	Alicycliphilus	Alicycliphilus denitrificans
NZ_ACFB01000013.1	Bacteria	Proteobacteria	Betaproteobacteria	Burkholderiales	Burkholderiaceae	Burkholderia	Burkholderia multivorans
NZ_KE150239.1	Bacteria	Proteobacteria	Deltaproteobacteria	Desulfovibrionales	Desulfovibrionaceae	Bilophila	Bilophila wadsworthia
NZ_DS990118.1	Bacteria	Bacteroidetes	Bacteroidia	Bacteroidales	Bacteroidaceae	Bacteroides	Bacteroides plebeius
NZ_GL834313.1	Bacteria	Firmicutes	Clostridia	Clostridiales	Lachnospiraceae	Lachnoclostridium	[Clostridium] symbiosum
NC_015160.1	Bacteria	Bacteroidetes	Bacteroidia	Bacteroidales	Odoribacteraceae	Odoribacter	Odoribacter splanchnicus
NC_015172.1	Bacteria	Firmicutes	Clostridia	Clostridiales	Peptococcaceae	Syntrophobotulus	Syntrophobotulus glycolicus
NC_015312.1	Bacteria	Actinobacteria	Actinobacteria	Pseudonocardiales	Pseudonocardiaceae	Pseudonocardia	Pseudonocardia dioxanivorans
NZ_GL890521.1	Bacteria	Firmicutes	Clostridia	Clostridiales	Lachnospiraceae	#	#
NC_021021.1	Bacteria	Actinobacteria	Coriobacteriia	Eggerthellales	Eggerthellaceae	Gordonibacter	Gordonibacter pamelaeae
NC_021030.1	Bacteria	Bacteroidetes	Bacteroidia	Bacteroidales	Rikenellaceae	Alistipes	Alistipes shahii
NC_016776.1	Bacteria	Bacteroidetes	Bacteroidia	Bacteroidales	Bacteroidaceae	Bacteroides	Bacteroides fragilis
NZ_GL890865.1	Bacteria	Cyanobacteria	#	Oscillatoriales	Oscillatoriaceae	Moorea	Moorea producens
NZ_ADOP01000028.1	Bacteria	Proteobacteria	Gammaproteobacteria	Alteromonadales	Pseudoalteromonadaceae	Pseudoalteromonas	Pseudoalteromonas haloplanktis
NC_015572.1	Bacteria	Proteobacteria	Gammaproteobacteria	Methylococcales	Methylococcaceae	Methylomonas	Methylomonas methanica
NZ_GL945019.1	Bacteria	Bacteroidetes	Bacteroidia	Bacteroidales	Bacteroidaceae	Bacteroides	Bacteroides ovatus
NZ_GL945342.1	Bacteria	Firmicutes	Clostridia	Clostridiales	Lachnospiraceae	#	#
NZ_CP007806.1	Bacteria	Firmicutes	Bacilli	Bacillales	Paenibacillaceae	Brevibacillus	Brevibacillus laterosporus
NZ_GL949760.1	Bacteria	Proteobacteria	Gammaproteobacteria	Oceanospirillales	Halomonadaceae	Halomonas	#
NC_015856.1	Bacteria	Proteobacteria	Betaproteobacteria	Burkholderiales	Oxalobacteraceae	Collimonas	Collimonas fungivorans
NZ_GL988634.1	Bacteria	Proteobacteria	Gammaproteobacteria	Vibrionales	Vibrionaceae	Vibrio	Vibrio cholerae
NZ_AFXI01000001.1	Bacteria	Proteobacteria	Gammaproteobacteria	Pseudomonadales	Pseudomonadaceae	Pseudomonas	Pseudomonas aeruginosa
NZ_JH114142.1	Bacteria	Bacteroidetes	Bacteroidia	Bacteroidales	Prevotellaceae	Prevotella	#
NZ_JH114304.1	Bacteria	Proteobacteria	Deltaproteobacteria	Desulfovibrionales	Desulfovibrionaceae	Desulfovibrio	#
NZ_AGFD01000005.1	Bacteria	Proteobacteria	Gammaproteobacteria	Chromatiales	Ectothiorhodospiraceae	Thiorhodospira	Thiorhodospira sibirica
NZ_JH376870.1	Bacteria	Firmicutes	Clostridia	Clostridiales	Lachnospiraceae	Lachnoclostridium	[Clostridium] clostridioforme
NZ_JH379027.1	Bacteria	Firmicutes	Clostridia	Clostridiales	Clostridiaceae	Hungatella	Hungatella hathewayi
NZ_AESD01001019.1	Bacteria	Cyanobacteria	#	Chroococcales	Aphanothecaceae	Crocosphaera	Crocosphaera watsonii
NZ_CM001374.1	Bacteria	Proteobacteria	Gammaproteobacteria	Legionellales	Legionellaceae	Fluoribacter	Fluoribacter dumoffii
NZ_HG938370.1	Bacteria	Proteobacteria	Betaproteobacteria	Burkholderiales	Burkholderiaceae	Burkholderia	Burkholderia cenocepacia
NC_016593.1	Bacteria	Firmicutes	Bacilli	Bacillales	Bacillaceae	Geobacillus	Geobacillus thermoleovorans
NZ_JH590868.1	Bacteria	Firmicutes	Clostridia	Clostridiales	Lachnospiraceae	#	#
NZ_JH590875.1	Bacteria	Firmicutes	Clostridia	Clostridiales	Lachnospiraceae	#	#
NC_019892.1	Bacteria	Planctomycetes	Planctomycetia	Planctomycetales	Isosphaeraceae	Singulisphaera	Singulisphaera acidiphila
NZ_JH600068.1	Bacteria	Proteobacteria	Deltaproteobacteria	Desulfovibrionales	Desulfovibrionaceae	Desulfovibrio	#
NZ_AFNE01000030.1	Bacteria	Firmicutes	Clostridia	Clostridiales	Ruminococcaceae	Ruminococcus	Ruminococcus flavefaciens
NZ_AIDA02000092.1	Bacteria	Proteobacteria	Gammaproteobacteria	Vibrionales	Vibrionaceae	Vibrio	Vibrio cyclitrophicus
NZ_AIDC02000107.1	Bacteria	Proteobacteria	Gammaproteobacteria	Vibrionales	Vibrionaceae	Vibrio	Vibrio cyclitrophicus
NZ_AJIN01000036.1	Bacteria	Bacteroidetes	Bacteroidia	Bacteroidales	Prevotellaceae	Prevotella	Prevotella sp. oral taxon 306
NZ_JH651384.1	Bacteria	Proteobacteria	Gammaproteobacteria	Thiotrichales	Thiotrichaceae	Thiothrix	Thiothrix nivea
NZ_CP017311.1	Bacteria	Proteobacteria	Betaproteobacteria	Burkholderiales	Comamonadaceae	Hydrogenophaga	#
NZ_AJWX01000011.1	Bacteria	Proteobacteria	Gammaproteobacteria	Pseudomonadales	Pseudomonadaceae	Pseudomonas	#
NZ_AJXW01000043.1	Bacteria	Proteobacteria	Gammaproteobacteria	Xanthomonadales	Rhodanobacteraceae	Rhodanobacter	Rhodanobacter thiooxydans
NZ_JH724088.1	Bacteria	Bacteroidetes	Bacteroidia	Bacteroidales	Bacteroidaceae	Bacteroides	Bacteroides cellulosilyticus
NZ_JH724245.1	Bacteria	Bacteroidetes	Bacteroidia	Bacteroidales	Bacteroidaceae	Bacteroides	Bacteroides ovatus
NZ_JH724268.1	Bacteria	Bacteroidetes	Bacteroidia	Bacteroidales	Bacteroidaceae	Bacteroides	Bacteroides uniformis
NZ_JH724283.1	Bacteria	Bacteroidetes	Bacteroidia	Bacteroidales	Bacteroidaceae	Bacteroides	Bacteroides vulgatus
NZ_AKJT01000025.1	Bacteria	Proteobacteria	Gammaproteobacteria	Pseudomonadales	Pseudomonadaceae	Pseudomonas	#
NZ_AKJK01000081.1	Bacteria	Proteobacteria	Gammaproteobacteria	Pseudomonadales	Pseudomonadaceae	Pseudomonas	#
NZ_AKJH01000019.1	Bacteria	Proteobacteria	Gammaproteobacteria	Pseudomonadales	Pseudomonadaceae	Pseudomonas	#
NZ_AKIV01000010.1	Bacteria	Proteobacteria	Betaproteobacteria	Burkholderiales	Comamonadaceae	Polaromonas	#
NC_015873.1	Bacteria	Firmicutes	Negativicutes	Veillonellales	Veillonellaceae	Megasphaera	Megasphaera elsdenii
NC_016002.1	Bacteria	Proteobacteria	Betaproteobacteria	Neisseriales	Chromobacteriaceae	Pseudogulbenkiania	#
NZ_ALPT02000044.1	Bacteria	Firmicutes	Bacilli	Bacillales	Bacillaceae	Bacillus	Bacillus alcalophilus
NZ_CAKP01000036.1	Bacteria	Firmicutes	Clostridia	Clostridiales	Clostridiaceae	Caloramator	Caloramator australicus
NZ_HF570108.1	Bacteria	Actinobacteria	Actinobacteria	Micromonosporales	Micromonosporaceae	Micromonospora	Micromonospora lupini
NC_018680.1	Bacteria	Proteobacteria	Gammaproteobacteria	Alteromonadales	Alteromonadaceae	Alteromonas	Alteromonas macleodii
NZ_AMFD01000008.1	Bacteria	Firmicutes	Bacilli	Lactobacillales	Streptococcaceae	Lactococcus	Lactococcus garvieae
NZ_CALJ01000311.1	Bacteria	Proteobacteria	Gammaproteobacteria	Legionellales	Legionellaceae	Legionella	#
NZ_AMXB01000038.1	Bacteria	Proteobacteria	Betaproteobacteria	Rhodocyclales	Zoogloeaceae	Thauera	#
NZ_HE978647.1	Bacteria	Bacteroidetes	Bacteroidia	Bacteroidales	Rikenellaceae	Alistipes	Alistipes senegalensis
NZ_JH980292.1	Bacteria	Cyanobacteria	#	Spirulinales	Spirulinaceae	Spirulina	Spirulina subsalsa
NZ_BALG01000089.1	Bacteria	Firmicutes	Bacilli	Bacillales	Paenibacillaceae	Paenibacillus	Paenibacillus popilliae
NZ_JH992901.1	Bacteria	Cyanobacteria	#	Nostocales	Symphyonemataceae	Mastigocladopsis	Mastigocladopsis repens
NZ_JH993795.1	Bacteria	Cyanobacteria	#	Synechococcales	Leptolyngbyaceae	Leptolyngbya	#
NC_019683.1	Bacteria	Cyanobacteria	#	Synechococcales	Leptolyngbyaceae	Leptolyngbya	#
NZ_CAPH01000015.1	Bacteria	Bacteroidetes	Bacteroidia	Bacteroidales	Rikenellaceae	Alistipes	Alistipes ihumii
NZ_CAPH01000002.1	Bacteria	Bacteroidetes	Bacteroidia	Bacteroidales	Rikenellaceae	Alistipes	Alistipes ihumii
NZ_KI913951.1	Bacteria	Cyanobacteria	#	Synechococcales	Leptolyngbyaceae	Leptolyngbya	#
NZ_ALWB01000040.1	Bacteria	Cyanobacteria	#	Synechococcales	Pseudanabaenaceae	Pseudanabaena	Pseudanabaena biceps
NZ_KB442453.1	Bacteria	Spirochaetes	Spirochaetia	Spirochaetales	Spirochaetaceae	Treponema	Treponema denticola
NZ_AONQ01000005.1	Bacteria	Proteobacteria	Alphaproteobacteria	Rhodospirillales	Rhodospirillaceae	Magnetospirillum	#
NC_020453.1	Bacteria	Proteobacteria	Alphaproteobacteria	Rhizobiales	Bradyrhizobiaceae	Bradyrhizobium	Bradyrhizobium oligotrophicum
NZ_KQ976354.1	Bacteria	Cyanobacteria	#	Nostocales	Scytonemataceae	Scytonema	Scytonema hofmannii
NZ_ANNV01000066.1	Bacteria	Proteobacteria	Gammaproteobacteria	Pseudomonadales	Pseudomonadaceae	Pseudomonas	#
NC_020520.1	Bacteria	Actinobacteria	Acidimicrobiia	Acidimicrobiales	Acidimicrobiaceae	Ilumatobacter	Ilumatobacter coccineus
NC_020829.1	Bacteria	Proteobacteria	Gammaproteobacteria	Pseudomonadales	Pseudomonadaceae	Pseudomonas	#
NZ_AOUH01000022.1	Bacteria	Proteobacteria	Gammaproteobacteria	Pseudomonadales	Pseudomonadaceae	Pseudomonas	Pseudomonas veronii
NZ_KB731310.1	Bacteria	Firmicutes	Clostridia	Thermoanaerobacterales	Thermoanaerobacteraceae	Thermoanaerobacter	Thermoanaerobacter thermohydrosulfuricus
NZ_KB822482.1	Bacteria	Firmicutes	Clostridia	Clostridiales	Eubacteriaceae	Eubacterium	Eubacterium plexicaudatum
NZ_KB822504.1	Bacteria	Firmicutes	Clostridia	Clostridiales	Eubacteriaceae	Eubacterium	Eubacterium plexicaudatum
NZ_KB846715.1	Bacteria	Actinobacteria	Actinobacteria	Streptomycetales	Streptomycetaceae	Streptomyces	#
NZ_KB849404.1	Bacteria	Proteobacteria	Gammaproteobacteria	Pseudomonadales	Moraxellaceae	Acinetobacter	#
NZ_KB849413.1	Bacteria	Proteobacteria	Gammaproteobacteria	Pseudomonadales	Moraxellaceae	Acinetobacter	#
NZ_AQYY01000020.1	Bacteria	Firmicutes	Clostridia	Clostridiales	Peptococcaceae	Dehalobacter	#
NZ_APMQ01000026.1	Bacteria	Proteobacteria	Betaproteobacteria	Burkholderiales	Burkholderiaceae	Ralstonia	Ralstonia pickettii
NZ_KB890348.1	Bacteria	Bacteroidetes	Bacteroidia	Bacteroidales	Bacteroidaceae	Bacteroides	Bacteroides massiliensis
NZ_KB892408.1	Bacteria	Proteobacteria	Gammaproteobacteria	Legionellales	Legionellaceae	Legionella	Legionella shakespearei
NZ_KB892653.1	Bacteria	Firmicutes	Clostridia	Clostridiales	Lachnospiraceae	Blautia	Blautia producta
NZ_KB894220.1	Bacteria	Bacteroidetes	Flavobacteriia	Flavobacteriales	Flavobacteriaceae	Riemerella	Riemerella columbina
NZ_KB894601.1	Bacteria	Firmicutes	Negativicutes	Selenomonadales	Sporomusaceae	Anaeromusa	Anaeromusa acidaminophila
NZ_KB895376.1	Bacteria	Firmicutes	Bacilli	Bacillales	Paenibacillaceae	Paenibacillus	Paenibacillus sanguinis
NZ_AQWN01000009.1	Bacteria	Firmicutes	Clostridia	Clostridiales	Peptococcaceae	Desulfurispora	Desulfurispora thermophila
NZ_KB899418.1	Bacteria	Spirochaetes	Spirochaetia	Spirochaetales	Spirochaetaceae	Sediminispirochaeta	Sediminispirochaeta bajacaliforniensis
NZ_AQYC01000008.1	Bacteria	Proteobacteria	Gammaproteobacteria	Chromatiales	Ectothiorhodospiraceae	Thioalkalivibrio	#
NZ_KB905957.1	Bacteria	Proteobacteria	Betaproteobacteria	Burkholderiales	Comamonadaceae	Caldimonas	Caldimonas manganoxidans
NZ_KB906254.1	Bacteria	Proteobacteria	Betaproteobacteria	Burkholderiales	Comamonadaceae	Curvibacter	Curvibacter lanceolatus
NZ_KB911255.1	Bacteria	Proteobacteria	Alphaproteobacteria	Rhizobiales	Hyphomicrobiaceae	Hyphomicrobium	Hyphomicrobium zavarzinii
NZ_KB944445.1	Bacteria	Proteobacteria	Betaproteobacteria	Burkholderiales	Burkholderiaceae	Pandoraea	#
NZ_KB944451.1	Bacteria	Proteobacteria	Betaproteobacteria	Burkholderiales	Burkholderiaceae	Pandoraea	#
NC_021191.1	Bacteria	Actinobacteria	Actinobacteria	Micromonosporales	Micromonosporaceae	Actinoplanes	#
NZ_AQPL01000077.1	Bacteria	Proteobacteria	Betaproteobacteria	Burkholderiales	Burkholderiaceae	Cupriavidus	#
NZ_KB976104.1	Bacteria	Firmicutes	Clostridia	Clostridiales	Clostridiaceae	Butyricicoccus	Butyricicoccus pullicaecorum
NZ_KE159459.1	Bacteria	Bacteroidetes	Bacteroidia	Bacteroidales	Bacteroidaceae	Bacteroides	Bacteroides thetaiotaomicron
NZ_KE159487.1	Bacteria	Bacteroidetes	Bacteroidia	Bacteroidales	Bacteroidaceae	Bacteroides	Bacteroides uniformis
NZ_KE159489.1	Bacteria	Bacteroidetes	Bacteroidia	Bacteroidales	Bacteroidaceae	Bacteroides	Bacteroides uniformis
NZ_KE159636.1	Bacteria	Firmicutes	Clostridia	Clostridiales	Lachnospiraceae	#	#
NZ_KE159629.1	Bacteria	Firmicutes	Clostridia	Clostridiales	Lachnospiraceae	#	#
NZ_KE159646.1	Bacteria	Actinobacteria	Coriobacteriia	Eggerthellales	Eggerthellaceae	Enterorhabdus	Enterorhabdus caecimuris
NZ_KE159709.1	Bacteria	Firmicutes	Clostridia	Clostridiales	Oscillospiraceae	Oscillibacter	#
NZ_KE150296.1	Bacteria	Proteobacteria	Betaproteobacteria	Burkholderiales	Comamonadaceae	Delftia	Delftia acidovorans
NZ_KE150426.1	Bacteria	Actinobacteria	Actinobacteria	Streptomycetales	Streptomycetaceae	Streptomyces	#
NC_021499.1	Bacteria	Proteobacteria	Gammaproteobacteria	Pseudomonadales	Pseudomonadaceae	Pseudomonas	Pseudomonas resinovorans
NZ_ATLP01000118.1	Bacteria	Proteobacteria	Gammaproteobacteria	Pseudomonadales	Pseudomonadaceae	Pseudomonas	#
NZ_ATVV01000064.1	Bacteria	Firmicutes	Clostridia	Clostridiales	Lachnospiraceae	Butyrivibrio	#
NZ_ATWO01000001.1	Bacteria	Proteobacteria	Deltaproteobacteria	Desulfobacterales	Desulfobacteraceae	Desulfotignum	Desulfotignum balticum
NZ_ATXD01000007.1	Bacteria	Firmicutes	Clostridia	Clostridiales	Lachnospiraceae	Lachnoclostridium	[Clostridium] methoxybenzovorans
NZ_ATHI01000003.1	Bacteria	Proteobacteria	Deltaproteobacteria	Desulfovibrionales	Desulfovibrionaceae	Desulfovibrio	Desulfovibrio alkalitolerans
NZ_KE384013.1	Bacteria	Bacteroidetes	Flavobacteriia	Flavobacteriales	Flavobacteriaceae	Mesonia	Mesonia mobilis
NZ_AUIU01000012.1	Bacteria	Nitrospirae	Nitrospira	Nitrospirales	Nitrospiraceae	Thermodesulfovibrio	Thermodesulfovibrio thiophilus
NZ_AUJK01000014.1	Bacteria	Bacteroidetes	Bacteroidia	Bacteroidales	Prevotellaceae	Prevotella	#
NC_017559.1	Bacteria	Proteobacteria	Betaproteobacteria	Burkholderiales	Burkholderiaceae	Ralstonia	Ralstonia solanacearum
NZ_KE386572.1	Bacteria	Proteobacteria	Alphaproteobacteria	#	#	Geminicoccus	Geminicoccus roseus
NZ_ATYS01000063.1	Bacteria	Proteobacteria	Gammaproteobacteria	Enterobacterales	Budviciaceae	Budvicia	Budvicia aquatica
NZ_ATZH01000034.1	Bacteria	Bacteroidetes	Bacteroidia	Bacteroidales	Bacteroidaceae	Bacteroides	Bacteroides pyogenes
NZ_AUBR01000006.1	Bacteria	Firmicutes	Clostridia	Thermoanaerobacterales	Thermoanaerobacteraceae	Desulfovirgula	Desulfovirgula thermocuniculi
NZ_AUMW01000009.1	Bacteria	Firmicutes	Clostridia	Clostridiales	Peptococcaceae	Desulfotomaculum	Desulfotomaculum alcoholivorax
NZ_ALMY01000011.1	Bacteria	Firmicutes	Bacilli	Lactobacillales	Streptococcaceae	Streptococcus	Streptococcus suis
NZ_AUUR01000173.1	Bacteria	Firmicutes	Clostridia	Clostridiales	Peptococcaceae	Dehalobacter	#
NZ_KE650771.1	Bacteria	Cyanobacteria	#	Nostocales	Hapalosiphonaceae	Fischerella	#
NZ_AVEM02000294.1	Bacteria	Proteobacteria	Gammaproteobacteria	Pseudomonadales	Pseudomonadaceae	Pseudomonas	Pseudomonas syringae
NZ_AURW01000005.1	Bacteria	Firmicutes	Bacilli	Bacillales	Staphylococcaceae	Staphylococcus	Staphylococcus xylosus
NZ_KI271554.1	Bacteria	Firmicutes	Clostridia	Clostridiales	Oscillospiraceae	Oscillibacter	#
NZ_KI271567.1	Bacteria	Firmicutes	Clostridia	Clostridiales	Oscillospiraceae	Oscillibacter	#
NZ_AWNK01000004.1	Bacteria	Chrysiogenetes	Chrysiogenetes	Chrysiogenales	Chrysiogenaceae	Chrysiogenes	Chrysiogenes arsenatis
NZ_AXAA01000043.1	Bacteria	Firmicutes	Clostridia	Clostridiales	Clostridiaceae	Caloramator	#
NZ_ASSJ01000041.1	Bacteria	Cyanobacteria	#	Chroococcales	Aphanothecaceae	Rubidibacter	Rubidibacter lacunae
NZ_BATO01000096.1	Bacteria	Proteobacteria	Gammaproteobacteria	Pseudomonadales	Pseudomonadaceae	Pseudomonas	Pseudomonas alcaligenes
NZ_AXCA01000158.1	Bacteria	Proteobacteria	Gammaproteobacteria	Oceanospirillales	Halomonadaceae	Halomonas	#
NZ_ARWH01000001.1	Bacteria	Proteobacteria	Betaproteobacteria	Nitrosomonadales	Sterolibacteriaceae	Methyloversatilis	Methyloversatilis universalis
NZ_KI519017.1	Bacteria	Proteobacteria	Gammaproteobacteria	Pseudomonadales	Pseudomonadaceae	Pseudomonas	Pseudomonas aeruginosa
NZ_AWNH01000040.1	Bacteria	Cyanobacteria	#	Synechococcales	Leptolyngbyaceae	Leptolyngbya	#
NZ_CM002268.1	Bacteria	Proteobacteria	Gammaproteobacteria	Xanthomonadales	Xanthomonadaceae	Xanthomonas	Xanthomonas citri
NZ_AXBU01000004.1	Bacteria	Proteobacteria	Betaproteobacteria	Burkholderiales	Burkholderiaceae	Cupriavidus	Cupriavidus metallidurans
NZ_AUTS01000033.1	Bacteria	Proteobacteria	Gammaproteobacteria	Alteromonadales	Pseudoalteromonadaceae	Pseudoalteromonas	#
NZ_KI632513.1	Bacteria	Proteobacteria	Alphaproteobacteria	Rhizobiales	Bradyrhizobiaceae	Rhodopseudomonas	Rhodopseudomonas palustris
NZ_KI669458.1	Bacteria	Proteobacteria	Epsilonproteobacteria	Campylobacterales	Helicobacteraceae	Helicobacter	Helicobacter canis
NZ_AOJA01000074.1	Bacteria	Proteobacteria	Gammaproteobacteria	Pseudomonadales	Pseudomonadaceae	Pseudomonas	Pseudomonas fluorescens
NZ_CP007012.1	Bacteria	Proteobacteria	Gammaproteobacteria	Pseudomonadales	Pseudomonadaceae	Pseudomonas	#
NZ_CBVI010000159.1	Bacteria	Bacteroidetes	Bacteroidia	Bacteroidales	Bacteroidaceae	Bacteroides	Bacteroides timonensis
NZ_AZVV01000003.1	Bacteria	Proteobacteria	Gammaproteobacteria	Pseudomonadales	Pseudomonadaceae	Pseudomonas	#
NZ_BAIV01000047.1	Bacteria	Bacteroidetes	Bacteroidia	Bacteroidales	Bacteroidaceae	Bacteroides	Bacteroides reticulotermitis
NZ_AZRU01000034.1	Bacteria	Proteobacteria	Gammaproteobacteria	Pseudomonadales	Pseudomonadaceae	Pseudomonas	Pseudomonas nitroreducens
NZ_JAEW01000006.1	Bacteria	Bacteroidetes	Bacteroidia	Bacteroidales	Odoribacteraceae	Butyricimonas	Butyricimonas virosa
NZ_JAFA01000012.1	Bacteria	Proteobacteria	Betaproteobacteria	Burkholderiales	Burkholderiaceae	Paraburkholderia	Paraburkholderia nodosa
NZ_JAGQ01000004.1	Bacteria	Firmicutes	Clostridia	Clostridiales	Lachnospiraceae	Blautia	[Ruminococcus] gnavus
NZ_CBXX010000030.1	Bacteria	Proteobacteria	Betaproteobacteria	Burkholderiales	Oxalobacteraceae	Herbaspirillum	#
NZ_KK073872.1	Bacteria	Synergistetes	Synergistia	Synergistales	Synergistaceae	Cloacibacillus	Cloacibacillus evryensis
NZ_KK073874.1	Bacteria	Actinobacteria	Actinobacteria	Frankiales	Cryptosporangiaceae	Cryptosporangium	Cryptosporangium arvum
NZ_JGDC01000303.1	Bacteria	Bacteroidetes	Bacteroidia	Bacteroidales	Bacteroidaceae	Bacteroides	Bacteroides fragilis
NZ_BAIZ01000014.1	Bacteria	Bacteroidetes	Bacteroidia	Bacteroidales	Prevotellaceae	Prevotella	Prevotella shahii
NZ_BAMF01000005.1	Bacteria	Bacteroidetes	Bacteroidia	Bacteroidales	Bacteroidaceae	Bacteroides	Bacteroides sartorii
NZ_JHVC01000013.1	Bacteria	Firmicutes	Clostridia	Clostridiales	Clostridiaceae	Clostridium	Clostridium lundense
NZ_KK211357.1	Bacteria	Firmicutes	Clostridia	Clostridiales	Ruminococcaceae	Ruminococcus	Ruminococcus flavefaciens
NZ_AVCC01000114.1	Bacteria	Proteobacteria	Betaproteobacteria	Burkholderiales	Oxalobacteraceae	Herminiimonas	#
NZ_AQRA01000003.1	Bacteria	Bacteroidetes	Flavobacteriia	Flavobacteriales	Flavobacteriaceae	Aquimarina	#
NZ_JFJO01000095.1	Bacteria	Proteobacteria	Gammaproteobacteria	Aeromonadales	Aeromonadaceae	Aeromonas	Aeromonas hydrophila
NZ_JIAF01000004.1	Bacteria	Bacteroidetes	Bacteroidia	Bacteroidales	Prevotellaceae	Prevotella	#
NZ_AXZZ01000186.1	Bacteria	Proteobacteria	Betaproteobacteria	Burkholderiales	Burkholderiaceae	Burkholderia	Burkholderia cenocepacia
NZ_JGWV01000017.1	Bacteria	Proteobacteria	Betaproteobacteria	Burkholderiales	Alcaligenaceae	Bordetella	Bordetella bronchiseptica
NZ_CP008696.1	Bacteria	Proteobacteria	Gammaproteobacteria	Pseudomonadales	Pseudomonadaceae	Pseudomonas	Pseudomonas chlororaphis
NZ_JNHG01000525.1	Bacteria	Bacteroidetes	Bacteroidia	Bacteroidales	Bacteroidaceae	Bacteroides	Bacteroides ovatus
NZ_CP013730.1	Bacteria	Proteobacteria	Betaproteobacteria	Burkholderiales	Burkholderiaceae	Burkholderia	Burkholderia cepacia
NZ_JNKJ01000010.1	Bacteria	Firmicutes	Clostridia	Clostridiales	Lachnospiraceae	Blautia	Blautia schinkii
NZ_KL370891.1	Bacteria	Proteobacteria	Gammaproteobacteria	Thiotrichales	Piscirickettsiaceae	Thiomicrospira	#
NZ_JNIO01000008.1	Bacteria	Firmicutes	Negativicutes	Selenomonadales	Selenomonadaceae	Selenomonas	Selenomonas ruminantium
NZ_JONL01000001.1	Bacteria	Proteobacteria	Deltaproteobacteria	Desulfovibrionales	Desulfovibrionaceae	Desulfovibrio	Desulfovibrio frigidus
NZ_JOOA01000001.1	Bacteria	Firmicutes	Clostridia	Clostridiales	Ruminococcaceae	Ruminococcus	#
NZ_JMFO01000003.1	Bacteria	Nitrospirae	Nitrospira	Nitrospirales	Nitrospiraceae	Candidatus Magnetobacterium	#
NZ_JMFO01000010.1	Bacteria	Nitrospirae	Nitrospira	Nitrospirales	Nitrospiraceae	Candidatus Magnetobacterium	#
NZ_JNXT01000020.1	Bacteria	Actinobacteria	Actinobacteria	Streptomycetales	Streptomycetaceae	Streptomyces	#
NZ_JNYY01000001.1	Bacteria	Actinobacteria	Actinobacteria	Pseudonocardiales	Pseudonocardiaceae	Amycolatopsis	Amycolatopsis vancoresmycina
NZ_JNYY01000006.1	Bacteria	Actinobacteria	Actinobacteria	Pseudonocardiales	Pseudonocardiaceae	Amycolatopsis	Amycolatopsis vancoresmycina
NZ_JOFV01000004.1	Bacteria	Actinobacteria	Actinobacteria	Micrococcales	Cellulomonadaceae	Oerskovia	Oerskovia turbata
NZ_JOEQ01000007.1	Bacteria	Actinobacteria	Actinobacteria	Streptosporangiales	Streptosporangiaceae	Streptosporangium	Streptosporangium amethystogenes
NZ_BBIR01000031.1	Bacteria	Proteobacteria	Gammaproteobacteria	Pseudomonadales	Pseudomonadaceae	Pseudomonas	Pseudomonas japonica
NZ_JNFS01000001.1	Bacteria	Firmicutes	Bacilli	Bacillales	Paenibacillaceae	Brevibacillus	Brevibacillus laterosporus
NZ_JIDJ01000049.1	Bacteria	Proteobacteria	Gammaproteobacteria	Vibrionales	Vibrionaceae	Vibrio	Vibrio cholerae
NZ_CP005997.1	Bacteria	Firmicutes	Bacilli	Bacillales	Bacillaceae	Bacillus	Bacillus subtilis
NZ_JOKE01000009.1	Bacteria	Proteobacteria	Gammaproteobacteria	Vibrionales	Vibrionaceae	Vibrio	Vibrio parahaemolyticus
NZ_KN050642.1	Bacteria	Proteobacteria	Gammaproteobacteria	Enterobacterales	Yersiniaceae	Serratia	Serratia marcescens
NZ_JQNQ01000001.1	Bacteria	Bacteroidetes	Flavobacteriia	Flavobacteriales	Flavobacteriaceae	Salegentibacter	#
NZ_JQJY01000003.1	Bacteria	Bacteroidetes	Flavobacteriia	Flavobacteriales	Flavobacteriaceae	Flavobacterium	#
NZ_CP009048.1	Bacteria	Proteobacteria	Gammaproteobacteria	Pseudomonadales	Pseudomonadaceae	Pseudomonas	#
NZ_CP007786.1	Bacteria	Proteobacteria	Betaproteobacteria	Burkholderiales	Burkholderiaceae	Burkholderia	Burkholderia cepacia
NZ_KN150910.1	Bacteria	Proteobacteria	Betaproteobacteria	Burkholderiales	Burkholderiaceae	Burkholderia	Burkholderia multivorans
NZ_KN150980.1	Bacteria	Proteobacteria	Betaproteobacteria	Burkholderiales	Burkholderiaceae	Burkholderia	Burkholderia pseudomallei
NZ_AWOR01000058.1	Bacteria	Proteobacteria	Betaproteobacteria	Burkholderiales	Comamonadaceae	Comamonas	Comamonas testosteroni
NZ_AWTN01000095.1	Bacteria	Proteobacteria	Betaproteobacteria	Burkholderiales	Comamonadaceae	Comamonas	Comamonas testosteroni
NZ_JPMY01000012.1	Bacteria	Proteobacteria	Gammaproteobacteria	Pseudomonadales	Pseudomonadaceae	Pseudomonas	#
NZ_JMCH01000022.1	Bacteria	Proteobacteria	Gammaproteobacteria	Vibrionales	Vibrionaceae	Vibrio	Vibrio navarrensis
NZ_JPJD01000020.1	Bacteria	Firmicutes	Clostridia	Clostridiales	#	Intestinimonas	Intestinimonas butyriciproducens
NZ_JMFY01000017.1	Bacteria	Firmicutes	Clostridia	Clostridiales	Clostridiaceae	Clostridium	#
NZ_JTST01000001.1	Bacteria	Proteobacteria	Gammaproteobacteria	Pseudomonadales	Pseudomonadaceae	Pseudomonas	Pseudomonas aeruginosa
NZ_JTLK01000158.1	Bacteria	Proteobacteria	Gammaproteobacteria	Pseudomonadales	Pseudomonadaceae	Pseudomonas	Pseudomonas mendocina
NZ_JTLI01000008.1	Bacteria	Fusobacteria	Fusobacteriia	Fusobacteriales	Fusobacteriaceae	Cetobacterium	#
NZ_CP009747.1	Bacteria	Proteobacteria	Gammaproteobacteria	Pseudomonadales	Pseudomonadaceae	Pseudomonas	Pseudomonas parafulva
NZ_KN639176.1	Bacteria	Proteobacteria	Gammaproteobacteria	Pseudomonadales	Pseudomonadaceae	Pseudomonas	Pseudomonas putida
NZ_JUEH01000009.1	Bacteria	Proteobacteria	Gammaproteobacteria	Pseudomonadales	Pseudomonadaceae	Pseudomonas	Pseudomonas nitroreducens
NZ_JNFP01000001.1	Bacteria	Actinobacteria	Actinobacteria	Corynebacteriales	Nocardiaceae	Nocardia	#
NZ_JWMA01000055.1	Bacteria	Proteobacteria	Betaproteobacteria	Burkholderiales	Burkholderiaceae	Cupriavidus	#
NZ_CDBZ01000026.1	Bacteria	Proteobacteria	Gammaproteobacteria	Aeromonadales	Aeromonadaceae	Aeromonas	Aeromonas media
NZ_CP010311.1	Bacteria	Proteobacteria	Deltaproteobacteria	Desulfuromonadales	Geobacteraceae	Geoalkalibacter	Geoalkalibacter subterraneus
NZ_CP010359.1	Bacteria	Proteobacteria	Gammaproteobacteria	Pseudomonadales	Pseudomonadaceae	Pseudomonas	Pseudomonas plecoglossicida
NZ_CP010536.1	Bacteria	Proteobacteria	Betaproteobacteria	Burkholderiales	Burkholderiaceae	Cupriavidus	Cupriavidus basilensis
NZ_JXQH01000052.1	Bacteria	Bacteroidetes	Bacteroidia	Bacteroidales	Prevotellaceae	Prevotella	#
NZ_CP010892.1	Bacteria	Proteobacteria	Gammaproteobacteria	Pseudomonadales	Pseudomonadaceae	Pseudomonas	#
NZ_JXXG01000003.1	Bacteria	Proteobacteria	Epsilonproteobacteria	Campylobacterales	Campylobacteraceae	Arcobacter	#
NZ_JYKO01000020.1	Bacteria	Proteobacteria	Gammaproteobacteria	Pseudomonadales	Pseudomonadaceae	Pseudomonas	#
NZ_JZRC01000006.1	Bacteria	Proteobacteria	Betaproteobacteria	Neisseriales	Chromobacteriaceae	Aquitalea	Aquitalea magnusonii
NZ_LANB01000001.1	Bacteria	Proteobacteria	Gammaproteobacteria	Cellvibrionales	Cellvibrionaceae	Teredinibacter	#
NZ_KQ031391.1	Bacteria	Actinobacteria	Actinobacteria	Frankiales	Frankiaceae	Frankia	#
NZ_KQ033902.1	Bacteria	Bacteroidetes	Bacteroidia	Bacteroidales	Tannerellaceae	Parabacteroides	#
NZ_CP011974.1	Bacteria	Firmicutes	Bacilli	Bacillales	Bacillaceae	Bacillus	Bacillus endophyticus
NZ_BBSJ01000051.1	Bacteria	Proteobacteria	Betaproteobacteria	Burkholderiales	Comamonadaceae	Alicycliphilus	#
NZ_LN831776.1	Bacteria	Firmicutes	Bacilli	Bacillales	Paenibacillaceae	Paenibacillus	Paenibacillus riograndensis
NZ_CP011304.1	Bacteria	Cyanobacteria	#	Chroococcales	Microcystaceae	Microcystis	Microcystis aeruginosa
NZ_JAIQ01000034.1	Bacteria	Proteobacteria	Epsilonproteobacteria	Campylobacterales	Campylobacteraceae	Arcobacter	Arcobacter butzleri
NZ_CP011279.1	Bacteria	Proteobacteria	Betaproteobacteria	Burkholderiales	Burkholderiaceae	Pandoraea	#
NZ_JZEG01000001.1	Bacteria	Proteobacteria	Gammaproteobacteria	Xanthomonadales	Xanthomonadaceae	Xanthomonas	Xanthomonas arboricola
NZ_LASZ01000001.1	Bacteria	Proteobacteria	Gammaproteobacteria	Xanthomonadales	Xanthomonadaceae	Luteimonas	#
NZ_LCZB01000052.1	Bacteria	Proteobacteria	Gammaproteobacteria	Pseudomonadales	Pseudomonadaceae	Pseudomonas	Pseudomonas fluorescens
NZ_CP011773.1	Bacteria	Actinobacteria	Actinobacteria	Corynebacteriales	Mycobacteriaceae	Mycobacterium	#
NZ_LDZY01000004.1	Bacteria	Firmicutes	Clostridia	Clostridiales	Peptococcaceae	Desulfosporosinus	#
NZ_JYLD01000008.1	Bacteria	Proteobacteria	Gammaproteobacteria	Pseudomonadales	Pseudomonadaceae	Pseudomonas	#
NZ_LFMP01000013.1	Bacteria	Proteobacteria	Gammaproteobacteria	Pseudomonadales	Pseudomonadaceae	Pseudomonas	Pseudomonas aeruginosa
NZ_CVVJ01000131.1	Bacteria	Proteobacteria	Gammaproteobacteria	Pseudomonadales	Pseudomonadaceae	Pseudomonas	Pseudomonas aeruginosa
NZ_LN866274.1	Bacteria	Firmicutes	Clostridia	Clostridiales	Clostridiaceae	Clostridium	#
NZ_LN869529.1	Bacteria	Firmicutes	Clostridia	Clostridiales	#	Intestinimonas	#
NZ_LFUK01000020.1	Bacteria	Proteobacteria	Gammaproteobacteria	Vibrionales	Vibrionaceae	Vibrio	Vibrio parahaemolyticus
NZ_CP008934.1	Bacteria	Firmicutes	Bacilli	Bacillales	Bacillaceae	Geobacillus	Geobacillus stearothermophilus
NZ_CP011456.1	Bacteria	Cyanobacteria	#	Nostocales	Nostocaceae	Anabaena	#
NZ_LIIO01000025.1	Bacteria	Proteobacteria	Gammaproteobacteria	Vibrionales	Vibrionaceae	Vibrio	Vibrio vulnificus
NZ_LGLE01000005.1	Bacteria	Proteobacteria	Gammaproteobacteria	Pseudomonadales	Pseudomonadaceae	Pseudomonas	Pseudomonas syringae group genomosp. 3
NZ_CYIG01000062.1	Bacteria	Proteobacteria	Betaproteobacteria	Burkholderiales	Comamonadaceae	Acidovorax	#
NZ_CYTL01000001.1	Bacteria	Proteobacteria	Betaproteobacteria	Burkholderiales	Alcaligenaceae	Achromobacter	#
NZ_CYTC01000006.1	Bacteria	Proteobacteria	Betaproteobacteria	Burkholderiales	Alcaligenaceae	Achromobacter	#
NZ_CYTT01000010.1	Bacteria	Proteobacteria	Betaproteobacteria	Burkholderiales	Alcaligenaceae	Achromobacter	#
NZ_LKKS01000033.1	Bacteria	Proteobacteria	Gammaproteobacteria	Pseudomonadales	Pseudomonadaceae	Pseudomonas	Pseudomonas putida
NZ_BBDW01000001.1	Bacteria	Firmicutes	Clostridia	Clostridiales	Ruminococcaceae	Ruminococcus	Ruminococcus faecis
NZ_CP009429.1	Bacteria	Proteobacteria	Alphaproteobacteria	Sphingomonadales	Sphingomonadaceae	Sphingopyxis	Sphingopyxis macrogoltabida
NZ_BCBB01000027.1	Bacteria	Proteobacteria	Gammaproteobacteria	Pseudomonadales	Pseudomonadaceae	Pseudomonas	#
NZ_BCBU01000003.1	Bacteria	Proteobacteria	Gammaproteobacteria	Pseudomonadales	Pseudomonadaceae	Pseudomonas	#
NZ_CDHG01000005.1	Bacteria	Actinobacteria	Actinobacteria	Corynebacteriales	Mycobacteriaceae	Mycobacterium	#
NZ_COYP01000017.1	Bacteria	Actinobacteria	Actinobacteria	Corynebacteriales	Mycobacteriaceae	Mycobacterium	Mycobacterium tuberculosis
NZ_LBNV01000021.1	Bacteria	Proteobacteria	Gammaproteobacteria	Vibrionales	Vibrionaceae	Vibrio	Vibrio cholerae
NZ_LN879468.1	Bacteria	Firmicutes	Clostridia	Clostridiales	Clostridiaceae	Clostridium	#
NZ_CYYW01000004.1	Bacteria	Firmicutes	Clostridia	Clostridiales	Lachnospiraceae	#	[Eubacterium] rectale
NZ_CZAN01000072.1	Bacteria	Bacteroidetes	Bacteroidia	Bacteroidales	Bacteroidaceae	Bacteroides	Bacteroides vulgatus
NZ_CZBV01000001.1	Bacteria	Firmicutes	Clostridia	Clostridiales	Eubacteriaceae	Eubacterium	[Eubacterium] eligens
NZ_CZBV01000004.1	Bacteria	Firmicutes	Clostridia	Clostridiales	Eubacteriaceae	Eubacterium	[Eubacterium] eligens
NZ_CYXY01000005.1	Bacteria	Firmicutes	Clostridia	Clostridiales	Lachnospiraceae	Anaerostipes	Anaerostipes hadrus
NZ_CYXO01000004.1	Bacteria	Firmicutes	Clostridia	Clostridiales	Lachnospiraceae	Dorea	Dorea longicatena
NZ_CZAZ01000002.1	Bacteria	Firmicutes	Clostridia	Clostridiales	Clostridiaceae	Hungatella	Hungatella hathewayi
NZ_CZAZ01000043.1	Bacteria	Firmicutes	Clostridia	Clostridiales	Clostridiaceae	Hungatella	Hungatella hathewayi
NZ_CYYC01000004.1	Bacteria	Firmicutes	Clostridia	Clostridiales	Eubacteriaceae	Eubacterium	[Eubacterium] hallii
NZ_CYXN01000005.1	Bacteria	Firmicutes	Clostridia	Clostridiales	Ruminococcaceae	Faecalibacterium	Faecalibacterium prausnitzii
NZ_CYYL01000002.1	Bacteria	Firmicutes	Clostridia	Clostridiales	Ruminococcaceae	Faecalibacterium	Faecalibacterium prausnitzii
NZ_CYXM01000004.1	Bacteria	Firmicutes	Clostridia	Clostridiales	Lachnospiraceae	#	[Eubacterium] rectale
NZ_CYZY01000018.1	Bacteria	Firmicutes	Clostridia	Clostridiales	Lachnospiraceae	Lachnoclostridium	[Clostridium] symbiosum
NZ_CZBH01000002.1	Bacteria	Firmicutes	Clostridia	Clostridiales	Ruminococcaceae	Faecalibacterium	Faecalibacterium prausnitzii
NZ_BCBX01000033.1	Bacteria	Actinobacteria	Actinobacteria	Streptosporangiales	Streptosporangiaceae	Microbispora	#
NZ_BCFK01000064.1	Bacteria	Actinobacteria	Actinobacteria	Bifidobacteriales	Bifidobacteriaceae	Bifidobacterium	#
NZ_LMLT01000010.1	Bacteria	Proteobacteria	Gammaproteobacteria	Xanthomonadales	Xanthomonadaceae	Stenotrophomonas	#
NZ_LMLL01000016.1	Bacteria	Proteobacteria	Gammaproteobacteria	Pseudomonadales	Pseudomonadaceae	Pseudomonas	#
NZ_LMEC01000011.1	Bacteria	Proteobacteria	Betaproteobacteria	Burkholderiales	Oxalobacteraceae	Massilia	#
NZ_LMQV01000044.1	Bacteria	Proteobacteria	Alphaproteobacteria	Rhizobiales	Methylobacteriaceae	Methylobacterium	#
NZ_LMFF01000012.1	Bacteria	Proteobacteria	Alphaproteobacteria	Rhizobiales	Rhizobiaceae	Rhizobium	#
NZ_LMGS01000009.1	Bacteria	Proteobacteria	Gammaproteobacteria	Xanthomonadales	Xanthomonadaceae	Lysobacter	#
NZ_LMGM01000001.1	Bacteria	Actinobacteria	Actinobacteria	Micrococcales	Intrasporangiaceae	Phycicoccus	#
NZ_LMJU01000001.1	Bacteria	Proteobacteria	Alphaproteobacteria	Rhizobiales	Bradyrhizobiaceae	Bosea	#
NZ_LMJF01000001.1	Bacteria	Proteobacteria	Gammaproteobacteria	Xanthomonadales	Xanthomonadaceae	Lysobacter	#
NZ_LDJG01000036.1	Bacteria	Proteobacteria	Gammaproteobacteria	Xanthomonadales	Xanthomonadaceae	Stenotrophomonas	#
NZ_KQ483358.1	Bacteria	Proteobacteria	Betaproteobacteria	Burkholderiales	Comamonadaceae	Curvibacter	#
NZ_AZFC01000002.1	Bacteria	Firmicutes	Bacilli	Lactobacillales	Lactobacillaceae	Lactobacillus	Lactobacillus spicheri
NZ_AZEI01000017.1	Bacteria	Firmicutes	Bacilli	Lactobacillales	Lactobacillaceae	Lactobacillus	Lactobacillus rapi
NZ_LJYG01000108.1	Bacteria	Proteobacteria	Alphaproteobacteria	Rhizobiales	Bradyrhizobiaceae	Bradyrhizobium	#
NZ_CP013118.1	Bacteria	Bacteroidetes	Bacteroidia	Marinilabiliales	Salinivirgaceae	Salinivirga	#
NZ_CP013145.1	Bacteria	Proteobacteria	Gammaproteobacteria	Alteromonadales	Colwelliaceae	Colwellia	#
NZ_CP013189.1	Bacteria	Proteobacteria	Gammaproteobacteria	#	#	Pseudohongiella	#
NZ_CP012680.1	Bacteria	Proteobacteria	Gammaproteobacteria	Pseudomonadales	Pseudomonadaceae	Pseudomonas	Pseudomonas brassicacearum
NZ_LNVK01000025.1	Bacteria	Proteobacteria	Gammaproteobacteria	Xanthomonadales	Xanthomonadaceae	Xanthomonas	Xanthomonas translucens
NZ_LOQE01000002.1	Bacteria	Proteobacteria	Betaproteobacteria	Burkholderiales	#	Tepidimonas	#
NZ_CP013671.1	Bacteria	Bacteroidetes	Flavobacteriia	Flavobacteriales	Flavobacteriaceae	Tenacibaculum	#
NZ_KQ948146.1	Bacteria	Actinobacteria	Actinobacteria	Streptomycetales	Streptomycetaceae	Streptomyces	#
NZ_LNQU01000005.1	Bacteria	Proteobacteria	Betaproteobacteria	Neisseriales	Chromobacteriaceae	Aquitalea	Aquitalea magnusonii
NZ_LOWF01000107.1	Bacteria	Proteobacteria	Betaproteobacteria	Burkholderiales	Burkholderiaceae	Burkholderia	Burkholderia vietnamiensis
NZ_LOWI01000016.1	Bacteria	Proteobacteria	Betaproteobacteria	Burkholderiales	Burkholderiaceae	Burkholderia	Burkholderia vietnamiensis
NZ_LOWP01000021.1	Bacteria	Proteobacteria	Betaproteobacteria	Burkholderiales	Burkholderiaceae	Burkholderia	Burkholderia cepacia
NZ_LOXK01000134.1	Bacteria	Proteobacteria	Betaproteobacteria	Burkholderiales	Burkholderiaceae	Burkholderia	#
NZ_LPAG01000068.1	Bacteria	Proteobacteria	Betaproteobacteria	Burkholderiales	Burkholderiaceae	Burkholderia	Burkholderia ubonensis
NZ_LPAI01000116.1	Bacteria	Proteobacteria	Betaproteobacteria	Burkholderiales	Burkholderiaceae	Burkholderia	Burkholderia ubonensis
NZ_LPAT01000035.1	Bacteria	Proteobacteria	Betaproteobacteria	Burkholderiales	Burkholderiaceae	Burkholderia	Burkholderia ubonensis
NZ_LPCO01000006.1	Bacteria	Proteobacteria	Betaproteobacteria	Burkholderiales	Burkholderiaceae	Burkholderia	Burkholderia vietnamiensis
NZ_LPCQ01000232.1	Bacteria	Proteobacteria	Betaproteobacteria	Burkholderiales	Burkholderiaceae	Burkholderia	Burkholderia vietnamiensis
NZ_LPCN01000042.1	Bacteria	Proteobacteria	Betaproteobacteria	Burkholderiales	Burkholderiaceae	Burkholderia	Burkholderia vietnamiensis
NZ_LPFU01000034.1	Bacteria	Proteobacteria	Betaproteobacteria	Burkholderiales	Burkholderiaceae	Burkholderia	Burkholderia cepacia
NZ_LPKL01000043.1	Bacteria	Proteobacteria	Betaproteobacteria	Burkholderiales	Burkholderiaceae	Burkholderia	Burkholderia cepacia
NZ_LPMJ01000057.1	Bacteria	Proteobacteria	Betaproteobacteria	Burkholderiales	Burkholderiaceae	Burkholderia	Burkholderia ubonensis
NZ_LPMK01000004.1	Bacteria	Proteobacteria	Betaproteobacteria	Burkholderiales	Burkholderiaceae	Burkholderia	#
NZ_FCKV01000010.1	Bacteria	Proteobacteria	Gammaproteobacteria	Enterobacterales	Yersiniaceae	Serratia	Serratia marcescens
NZ_LCYC01000058.1	Bacteria	Proteobacteria	Gammaproteobacteria	Pseudomonadales	Pseudomonadaceae	Pseudomonas	Pseudomonas fluorescens
NZ_AP013042.1	Bacteria	Proteobacteria	Gammaproteobacteria	#	#	#	Bathymodiolus septemdierum thioautotrophic gill symbiont
NZ_AP014951.1	Bacteria	Proteobacteria	Gammaproteobacteria	Enterobacterales	Enterobacteriaceae	Klebsiella	Klebsiella oxytoca
NZ_LRUJ01000041.1	Bacteria	Proteobacteria	Betaproteobacteria	Burkholderiales	Alcaligenaceae	Bordetella	Bordetella hinzii
NZ_LNRF01000008.1	Bacteria	Proteobacteria	Gammaproteobacteria	Vibrionales	Vibrionaceae	Vibrio	Vibrio splendidus
NZ_BCTL01000102.1	Bacteria	Proteobacteria	Gammaproteobacteria	Enterobacterales	Enterobacteriaceae	Cedecea	Cedecea neteri
NZ_CP014474.1	Bacteria	Proteobacteria	Gammaproteobacteria	Enterobacterales	Yersiniaceae	Serratia	Serratia rubidaea
NZ_JYFV01000006.1	Bacteria	Proteobacteria	Gammaproteobacteria	Oceanospirillales	Halomonadaceae	Halomonas	#
NZ_CP014517.1	Bacteria	Proteobacteria	Betaproteobacteria	Burkholderiales	Comamonadaceae	Variovorax	#
NZ_KQ968198.1	Bacteria	Bacteroidetes	Bacteroidia	Bacteroidales	Bacteroidaceae	Bacteroides	Bacteroides thetaiotaomicron
NZ_KQ968401.1	Bacteria	Bacteroidetes	Bacteroidia	Bacteroidales	Bacteroidaceae	Bacteroides	Bacteroides ovatus
NZ_LQYW01000149.1	Bacteria	Firmicutes	Bacilli	Bacillales	Bacillaceae	Parageobacillus	Parageobacillus toebii
NZ_JXDL01000001.1	Bacteria	Proteobacteria	Alphaproteobacteria	Rhizobiales	Bradyrhizobiaceae	Bradyrhizobium	#
NZ_BCVW01000039.1	Bacteria	Firmicutes	Bacilli	Bacillales	Bacillaceae	Bacillus	Bacillus krulwichiae
NZ_LOBR01000032.1	Bacteria	Proteobacteria	Gammaproteobacteria	Vibrionales	Vibrionaceae	Vibrio	#
NZ_BCYO01000003.1	Bacteria	Proteobacteria	Betaproteobacteria	Burkholderiales	Comamonadaceae	Polaromonas	Polaromonas jejuensis
NZ_CP015036.1	Bacteria	Proteobacteria	Betaproteobacteria	Burkholderiales	Burkholderiaceae	Burkholderia	Burkholderia cenocepacia
NZ_CP015098.1	Bacteria	Actinobacteria	Actinobacteria	Streptomycetales	Streptomycetaceae	Streptomyces	#
NZ_LMUC01000012.1	Bacteria	Firmicutes	Bacilli	Bacillales	Bacillaceae	Bacillus	Bacillus amyloliquefaciens
NZ_CP015377.1	Bacteria	Proteobacteria	Gammaproteobacteria	Pseudomonadales	Pseudomonadaceae	Pseudomonas	Pseudomonas aeruginosa
NZ_CP015286.1	Bacteria	Firmicutes	Bacilli	Bacillales	Paenibacillaceae	Paenibacillus	Paenibacillus glucanolyticus
NZ_CP011789.1	Bacteria	Proteobacteria	Gammaproteobacteria	Pseudomonadales	Pseudomonadaceae	Pseudomonas	Pseudomonas putida
NZ_LUCV01000049.1	Bacteria	Proteobacteria	Gammaproteobacteria	Pseudomonadales	Pseudomonadaceae	Pseudomonas	Pseudomonas putida
NZ_CP015600.1	Bacteria	Proteobacteria	Gammaproteobacteria	Pseudomonadales	Pseudomonadaceae	Pseudomonas	#
NZ_LVVY01000130.1	Bacteria	Proteobacteria	Alphaproteobacteria	Rhizobiales	Hyphomicrobiaceae	Devosia	#
NZ_LBCW01000293.1	Bacteria	Bacteroidetes	Bacteroidia	Bacteroidales	#	#	#
NZ_LYTJ01000023.1	Bacteria	Proteobacteria	Alphaproteobacteria	Rhizobiales	Phyllobacteriaceae	Mesorhizobium	Mesorhizobium loti
NZ_LZKU01000029.1	Bacteria	Actinobacteria	Actinobacteria	Corynebacteriales	Mycobacteriaceae	Mycobacterium	#
NZ_LXGI01000065.1	Bacteria	Proteobacteria	Betaproteobacteria	Burkholderiales	Burkholderiaceae	Paraburkholderia	#
NZ_MACM02000141.1	Bacteria	Proteobacteria	Gammaproteobacteria	Pseudomonadales	Pseudomonadaceae	Pseudomonas	#
NZ_LZPD01000004.1	Bacteria	Proteobacteria	Gammaproteobacteria	Xanthomonadales	Xanthomonadaceae	Stenotrophomonas	Stenotrophomonas maltophilia
NZ_LYXZ01000005.1	Bacteria	Proteobacteria	Alphaproteobacteria	Rhizobiales	Xanthobacteraceae	Labrys	#
NZ_MAQB02000001.1	Bacteria	Proteobacteria	Betaproteobacteria	Burkholderiales	Oxalobacteraceae	Janthinobacterium	Janthinobacterium lividum
NZ_CP015399.1	Bacteria	Firmicutes	Clostridia	Clostridiales	Lachnospiraceae	Lachnoclostridium	#
NZ_CP015400.1	Bacteria	Firmicutes	Clostridia	Clostridiales	Ruminococcaceae	Ruminiclostridium	#
NZ_MAKC01000082.1	Bacteria	Proteobacteria	Gammaproteobacteria	Vibrionales	Vibrionaceae	Vibrio	Vibrio alginolyticus
NZ_MANU01000020.1	Bacteria	Proteobacteria	Gammaproteobacteria	Xanthomonadales	Xanthomonadaceae	Stenotrophomonas	Stenotrophomonas maltophilia
NZ_MAVV01000019.1	Bacteria	Nitrospirae	Nitrospira	Nitrospirales	Nitrospiraceae	Thermodesulfovibrio	#
NZ_CP015639.1	Bacteria	Proteobacteria	Gammaproteobacteria	Pseudomonadales	Pseudomonadaceae	Pseudomonas	Pseudomonas fluorescens
NZ_MDTQ01000001.1	Bacteria	Proteobacteria	Gammaproteobacteria	Oceanospirillales	#	Terasakiispira	#
NZ_LXEM01000017.1	Bacteria	Proteobacteria	Alphaproteobacteria	Rhizobiales	Bradyrhizobiaceae	Bradyrhizobium	Bradyrhizobium elkanii
NZ_MEHD01000054.1	Bacteria	Firmicutes	Clostridia	Clostridiales	Lachnospiraceae	Eisenbergiella	#
NZ_CP016501.1	Bacteria	Firmicutes	Bacilli	Lactobacillales	Streptococcaceae	Streptococcus	Streptococcus agalactiae
NZ_MCAU02000001.1	Bacteria	Proteobacteria	Betaproteobacteria	Burkholderiales	Burkholderiaceae	Burkholderia	Burkholderia contaminans
NZ_LRHX01000019.1	Bacteria	Proteobacteria	Betaproteobacteria	Burkholderiales	Oxalobacteraceae	Janthinobacterium	#
NZ_CP016043.1	Bacteria	Proteobacteria	Gammaproteobacteria	Enterobacterales	Hafniaceae	Edwardsiella	Edwardsiella hoshinae
NZ_CP017603.1	Bacteria	Firmicutes	Clostridia	Clostridiales	Clostridiaceae	Clostridium	#
NZ_MKIE01000002.1	Bacteria	Firmicutes	Tissierellia	Tissierellales	Gottschalkiaceae	Andreesenia	#
NZ_MDRX01000001.1	Bacteria	Actinobacteria	Actinobacteria	Micromonosporales	Micromonosporaceae	Micromonospora	#
NZ_CP017457.1	Bacteria	Proteobacteria	Gammaproteobacteria	Legionellales	Legionellaceae	Legionella	Legionella pneumophila
NZ_BDJF01000025.1	Bacteria	Proteobacteria	Gammaproteobacteria	Vibrionales	Vibrionaceae	Vibrio	#
NZ_LFBV01000001.1	Bacteria	Actinobacteria	Actinobacteria	Streptomycetales	Streptomycetaceae	Streptomyces	#
NZ_CP018812.1	Bacteria	Proteobacteria	Betaproteobacteria	Burkholderiales	Burkholderiaceae	Paraburkholderia	#
NZ_MSKU01000005.1	Bacteria	Actinobacteria	Actinobacteria	Actinomycetales	Actinomycetaceae	Actinomyces	Actinomyces oris
NZ_MQTZ01000033.1	Bacteria	Cyanobacteria	#	Synechococcales	Leptolyngbyaceae	Leptolyngbya	#
NZ_MJIG01000004.1	Bacteria	Firmicutes	Clostridia	Clostridiales	Lachnospiraceae	Anaerostipes	#
NZ_CP019038.1	Bacteria	Proteobacteria	Betaproteobacteria	Burkholderiales	Oxalobacteraceae	Massilia	#
NZ_MSXV01000023.1	Bacteria	Proteobacteria	Gammaproteobacteria	Pseudomonadales	Pseudomonadaceae	Pseudomonas	#
NZ_CP019082.1	Bacteria	Planctomycetes	Planctomycetia	Planctomycetales	Isosphaeraceae	Paludisphaera	#
NZ_MJMP01000019.1	Bacteria	Proteobacteria	Betaproteobacteria	Burkholderiales	Alcaligenaceae	Achromobacter	Achromobacter xylosoxidans
NZ_MUEV01000001.1	Bacteria	Proteobacteria	Gammaproteobacteria	Vibrionales	Vibrionaceae	Salinivibrio	#
NZ_CP019633.1	Bacteria	Planctomycetes	Phycisphaerae	#	#	#	#
NZ_MUNV01000026.1	Bacteria	Proteobacteria	Gammaproteobacteria	Xanthomonadales	Rhodanobacteraceae	Rhodanobacter	#
NZ_CP016372.1	Bacteria	Bacteroidetes	Flavobacteriia	Flavobacteriales	Flavobacteriaceae	Elizabethkingia	Elizabethkingia anophelis
NZ_CP019781.1	Bacteria	Proteobacteria	Alphaproteobacteria	Rhizobiales	Bartonellaceae	Bartonella	#
NZ_CP019402.1	Bacteria	Actinobacteria	Actinobacteria	Micrococcales	Microbacteriaceae	Plantibacter	#
NZ_MTAY01000027.1	Bacteria	Proteobacteria	Gammaproteobacteria	Xanthomonadales	Xanthomonadaceae	Lysobacter	#
NZ_FCFA01000076.1	Bacteria	Firmicutes	Clostridia	Clostridiales	Lachnospiraceae	Blautia	[Ruminococcus] gnavus
NZ_FCOX02000004.1	Bacteria	Proteobacteria	Betaproteobacteria	Burkholderiales	Burkholderiaceae	Caballeronia	#
NZ_FKLB01000057.1	Bacteria	Proteobacteria	Gammaproteobacteria	Pseudomonadales	Pseudomonadaceae	Pseudomonas	#
NZ_LT574835.1	Bacteria	Firmicutes	Clostridia	Clostridiales	Lachnospiraceae	Bariatricus	#
NZ_FLOB01000002.1	Bacteria	Proteobacteria	Gammaproteobacteria	Oceanospirillales	Oceanospirillaceae	Marinomonas	#
NZ_LT594621.1	Bacteria	Bacteroidetes	Bacteroidia	Bacteroidales	Odoribacteraceae	Culturomica	#
NZ_FNKP01000002.1	Bacteria	Proteobacteria	Betaproteobacteria	Burkholderiales	Burkholderiaceae	Paraburkholderia	Paraburkholderia fungorum
NZ_FNAE01000006.1	Bacteria	Proteobacteria	Gammaproteobacteria	Pseudomonadales	Pseudomonadaceae	Pseudomonas	Pseudomonas alcaliphila
NZ_FNAY01000020.1	Bacteria	Proteobacteria	Alphaproteobacteria	Rhodobacterales	Rhodobacteraceae	Rhodobacter	Rhodobacter capsulatus
NZ_FNJQ01000002.1	Bacteria	Firmicutes	Negativicutes	Selenomonadales	Selenomonadaceae	Selenomonas	Selenomonas ruminantium
NZ_FNJQ01000004.1	Bacteria	Firmicutes	Negativicutes	Selenomonadales	Selenomonadaceae	Selenomonas	Selenomonas ruminantium
NZ_FNVY01000004.1	Bacteria	Firmicutes	Bacilli	Lactobacillales	Enterococcaceae	Enterococcus	#
NZ_FNTS01000002.1	Bacteria	Proteobacteria	Gammaproteobacteria	Pseudomonadales	Pseudomonadaceae	Pseudomonas	#
NZ_FOFM01000005.1	Bacteria	Proteobacteria	Alphaproteobacteria	Rhodobacterales	Rhodobacteraceae	Pseudovibrio	#
NZ_FOGN01000001.1	Bacteria	Proteobacteria	Gammaproteobacteria	Pseudomonadales	Pseudomonadaceae	Pseudomonas	#
NZ_FOIB01000002.1	Bacteria	Proteobacteria	Deltaproteobacteria	Myxococcales	Myxococcaceae	Myxococcus	Myxococcus fulvus
NZ_FOLF01000007.1	Bacteria	Bacteroidetes	Bacteroidia	Bacteroidales	Prevotellaceae	Prevotella	Prevotella ruminicola
NZ_FPBL01000002.1	Bacteria	Proteobacteria	Betaproteobacteria	Nitrosomonadales	Nitrosomonadaceae	Nitrosomonas	Nitrosomonas eutropha
NZ_FPIP01000002.1	Bacteria	Firmicutes	Clostridia	Clostridiales	Ruminococcaceae	Ruminococcus	Ruminococcus flavefaciens
NZ_FPKO01000009.1	Bacteria	Actinobacteria	Coriobacteriia	Coriobacteriales	Atopobiaceae	Olsenella	#
NZ_LT635801.1	Bacteria	Bacteroidetes	Bacteroidia	Bacteroidales	Bacteroidaceae	Bacteroides	#
NZ_LT669940.1	Bacteria	Bacteroidetes	Bacteroidia	Bacteroidales	Tannerellaceae	Parabacteroides	#
NZ_LT669941.1	Bacteria	Bacteroidetes	Bacteroidia	Bacteroidales	Tannerellaceae	Parabacteroides	#
NZ_FSQX01000001.1	Bacteria	Proteobacteria	Gammaproteobacteria	Oceanospirillales	Halomonadaceae	Halomonas	#
NZ_FQUY01000025.1	Bacteria	Firmicutes	Clostridia	Clostridiales	Peptococcaceae	Desulfotomaculum	Desulfotomaculum putei
NZ_LT670820.1	Bacteria	Bacteroidetes	Bacteroidia	Bacteroidales	Bacteroidaceae	Bacteroides	#
NZ_FVTJ01000021.1	Bacteria	Actinobacteria	Actinobacteria	Corynebacteriales	Mycobacteriaceae	Mycobacterium	Mycobacterium abscessus
NZ_LT670844.1	Bacteria	Proteobacteria	Alphaproteobacteria	Rhizobiales	Bradyrhizobiaceae	Bradyrhizobium	#
NZ_FQZM01000064.1	Bacteria	Firmicutes	Clostridia	Clostridiales	Peptococcaceae	Desulfotomaculum	Desulfotomaculum thermosubterraneum
NZ_FQZY01000020.1	Bacteria	Firmicutes	Clostridia	Clostridiales	Lachnospiraceae	Hespellia	Hespellia stercorisuis
NZ_FRAE01000037.1	Bacteria	Firmicutes	Clostridia	Clostridiales	Peptostreptococcaceae	Tepidibacter	Tepidibacter formicigenes
NZ_FRAX01000005.1	Bacteria	Fibrobacteres	Fibrobacteria	Fibrobacterales	Fibrobacteraceae	Fibrobacter	#
NZ_FRBE01000005.1	Bacteria	Fibrobacteres	Fibrobacteria	Fibrobacterales	Fibrobacteraceae	Fibrobacter	#
NZ_FRDH01000008.1	Bacteria	Firmicutes	Clostridia	Clostridiales	Lachnospiraceae	Butyrivibrio	Butyrivibrio hungatei
NZ_FRFD01000007.1	Bacteria	Firmicutes	Clostridia	Clostridiales	Lachnospiraceae	Anaerocolumna	Anaerocolumna xylanovorans
NZ_FUWU01000058.1	Bacteria	Fibrobacteres	Fibrobacteria	Fibrobacterales	Fibrobacteraceae	Fibrobacter	#
NZ_FUZV01000001.1	Bacteria	Proteobacteria	Gammaproteobacteria	Xanthomonadales	Xanthomonadaceae	Pseudoxanthomonas	#
NZ_FWCH01000012.1	Bacteria	Firmicutes	Clostridia	Clostridiales	Ruminococcaceae	Provencibacterium	#
NZ_FTMY01000007.1	Bacteria	Proteobacteria	Betaproteobacteria	Burkholderiales	Comamonadaceae	Pseudacidovorax	#
NZ_FTOG01000012.1	Bacteria	Proteobacteria	Alphaproteobacteria	Rhodobacterales	Rhodobacteraceae	Rhodobacter	#

## Sheet: kingdom
Bacteria	500

## Sheet: phylum
			Proteobacteria	240
			Firmicutes	119
			Bacteroidetes	69
			Actinobacteria	35
			Cyanobacteria	16
			Nitrospirae	4
			Fibrobacteres	3
			Planctomycetes	3
			Spirochaetes	3
			Tenericutes	2
			Chrysiogenetes	1
			Candidatus Cloacimonetes	1
			Fusobacteria	1
			Synergistetes	1
			Chlorobi	1
			Verrucomicrobia	1

## Sheet: class
Gammaproteobacteria	120
Clostridia	89
Betaproteobacteria	79
Bacteroidia	61
Actinobacteria	31
Alphaproteobacteria	27
Bacilli	23
Deltaproteobacteria	11
Flavobacteriia	7
Negativicutes	5
Nitrospira	4
Epsilonproteobacteria	3
Spirochaetia	3
Coriobacteriia	3
Fibrobacteria	3
Mollicutes	2
Planctomycetia	2
Tissierellia	2
Synergistia	1
Chrysiogenetes	1
Fusobacteriia	1
Acidimicrobiia	1
Opitutae	1
Chlorobia	1
Cytophagia	1
Phycisphaerae	1

## Sheet: order
Clostridiales	87
Burkholderiales	72
Bacteroidales	60
Pseudomonadales	55
Rhizobiales	17
Xanthomonadales	15
Bacillales	15
Vibrionales	15
Lactobacillales	8
Streptomycetales	8
Flavobacteriales	7
Enterobacterales	7
Alteromonadales	6
Corynebacteriales	6
Desulfovibrionales	6
Synechococcales	6
Oceanospirillales	6
Rhodobacterales	5
Legionellales	5
Nostocales	5
Nitrospirales	4
Selenomonadales	4
Rhodospirillales	3
Micromonosporales	3
Campylobacterales	3
Spirochaetales	3
Fibrobacterales	3
Chromatiales	3
Neisseriales	3
Chroococcales	3
Nitrosomonadales	3
Pseudonocardiales	3
Micrococcales	3
Aeromonadales	2
Tissierellales	2
Mycoplasmatales	2
Frankiales	2
Streptosporangiales	2
Desulfuromonadales	2
Myxococcales	2
Eggerthellales	2
Thermoanaerobacterales	2
Propionibacteriales	2
Thiotrichales	2
Planctomycetales	2
Synergistales	1
Sphingomonadales	1
Acidimicrobiales	1
Methylococcales	1
Spirulinales	1
Oscillatoriales	1
Cytophagales	1
Marinilabiliales	1
Chrysiogenales	1
Cellvibrionales	1
Chlorobiales	1
Fusobacteriales	1
Rhodocyclales	1
Veillonellales	1
Bifidobacteriales	1
Coriobacteriales	1
Actinomycetales	1
Opitutales	1
Desulfobacterales	1

## Sheet: family
Pseudomonadaceae	52
Burkholderiaceae	40
Bacteroidaceae	38
Lachnospiraceae	36
Comamonadaceae	17
Vibrionaceae	15
Ruminococcaceae	15
Clostridiaceae	14
Xanthomonadaceae	13
#	11
Peptococcaceae	10
Bradyrhizobiaceae	9
Prevotellaceae	8
Bacillaceae	8
Streptomycetaceae	8
Flavobacteriaceae	7
Oxalobacteraceae	7
Paenibacillaceae	6
Desulfovibrionaceae	6
Eubacteriaceae	6
Alcaligenaceae	6
Leptolyngbyaceae	5
Legionellaceae	5
Rhodobacteraceae	5
Rikenellaceae	5
Tannerellaceae	5
Mycobacteriaceae	5
Nitrospiraceae	4
Halomonadaceae	4
Lactobacillaceae	4
Yersiniaceae	3
Micromonosporaceae	3
Fibrobacteraceae	3
Moraxellaceae	3
Pseudonocardiaceae	3
Selenomonadaceae	3
Odoribacteraceae	3
Ectothiorhodospiraceae	3
Streptococcaceae	3
Spirochaetaceae	3
Chromobacteriaceae	3
Rhodospirillaceae	3
Oscillospiraceae	3
Pseudoalteromonadaceae	2
Shewanellaceae	2
Nocardioidaceae	2
Rhodanobacteraceae	2
Streptosporangiaceae	2
Geobacteraceae	2
Isosphaeraceae	2
Mycoplasmataceae	2
Enterobacteriaceae	2
Aeromonadaceae	2
Hyphomicrobiaceae	2
Eggerthellaceae	2
Methylobacteriaceae	2
Campylobacteraceae	2
Thermoanaerobacteraceae	2
Aphanothecaceae	2
Opitutaceae	1
Peptostreptococcaceae	1
Hafniaceae	1
Chlorobiaceae	1
Enterococcaceae	1
Budviciaceae	1
Sterolibacteriaceae	1
Nocardiaceae	1
Helicobacteraceae	1
Hapalosiphonaceae	1
Microbacteriaceae	1
Veillonellaceae	1
Myxococcaceae	1
Acidimicrobiaceae	1
Actinomycetaceae	1
Xanthobacteraceae	1
Bartonellaceae	1
Cellvibrionaceae	1
Phyllobacteriaceae	1
Cellulomonadaceae	1
Sphingomonadaceae	1
Piscirickettsiaceae	1
Spirulinaceae	1
Scytonemataceae	1
Cryptosporangiaceae	1
Cytophagaceae	1
Nitrosomonadaceae	1
Atopobiaceae	1
Synergistaceae	1
Aphanizomenonaceae	1
Sporomusaceae	1
Nostocaceae	1
Chrysiogenaceae	1
Alteromonadaceae	1
Gallionellaceae	1
Thiotrichaceae	1
Peptoniphilaceae	1
Zoogloeaceae	1
Gottschalkiaceae	1
Desulfobacteraceae	1
Anaeromyxobacteraceae	1
Symphyonemataceae	1
Bifidobacteriaceae	1
Oceanospirillaceae	1
Frankiaceae	1
Intrasporangiaceae	1
Oscillatoriaceae	1
Rhizobiaceae	1
Fusobacteriaceae	1
Pseudanabaenaceae	1
Colwelliaceae	1
Staphylococcaceae	1
Salinivirgaceae	1
Methylococcaceae	1
Microcystaceae	1

## Sheet: genus
Pseudomonas	52
Bacteroides	38
Burkholderia	25
Vibrio	13
Lachnoclostridium	9
Streptomyces	8
Prevotella	8
Blautia	7
Clostridium	6
Bradyrhizobium	6
Eubacterium	6
Mycobacterium	5
Stenotrophomonas	5
Bacillus	5
Desulfotomaculum	5
Parabacteroides	5
Leptolyngbya	5
Ruminococcus	5
Faecalibacterium	5
Alistipes	5
Desulfovibrio	5
Hungatella	4
Halomonas	4
Cupriavidus	4
Paenibacillus	4
Achromobacter	4
Paraburkholderia	4
Lactobacillus	4
Legionella	4
Xanthomonas	3
Selenomonas	3
Ralstonia	3
Lysobacter	3
Oscillibacter	3
Fibrobacter	3
Rhodobacter	3
Pandoraea	3
Serratia	3
Streptococcus	2
Geobacillus	2
Micromonospora	2
Ruminiclostridium	2
Acinetobacter	2
Brevibacillus	2
Treponema	2
Anaerostipes	2
Comamonas	2
Aquitalea	2
Caloramator	2
Polaromonas	2
Arcobacter	2
Curvibacter	2
Mycoplasma	2
Thermodesulfovibrio	2
Butyrivibrio	2
Massilia	2
Thioalkalivibrio	2
Amycolatopsis	2
Rhodopseudomonas	2
Acidovorax	2
Methylobacterium	2
Candidatus Magnetobacterium	2
Janthinobacterium	2
Alicycliphilus	2
Dehalobacter	2
Bordetella	2
Magnetospirillum	2
Variovorax	2
Intestinimonas	2
Shewanella	2
Aeromonas	2
Rhodanobacter	2
Pseudoalteromonas	2
Riemerella	1
Dorea	1
Methylomonas	1
Hespellia	1
Roseovarius	1
Pseudohongiella	1
Thiothrix	1
Marinomonas	1
Mastigocladopsis	1
Salegentibacter	1
Methyloversatilis	1
Sphingopyxis	1
Psychrobacter	1
Sideroxydans	1
Desulfotignum	1
Alteromonas	1
Hydrogenophaga	1
Frankia	1
Rubidibacter	1
Chlorobium	1
Thermoanaerobacter	1
Microbispora	1
Staphylococcus	1
Desulfosporosinus	1
Chrysiogenes	1
Fluoribacter	1
Enterococcus	1
Pseudanabaena	1
Ilumatobacter	1
Anaeromusa	1
Mesorhizobium	1
Elizabethkingia	1
Teredinibacter	1
Delftia	1
Pseudovibrio	1
Rhodoferax	1
Kribbella	1
Cetobacterium	1
Candidatus Cloacimonas	1
Streptosporangium	1
Olsenella	1
Tenacibaculum	1
Andreesenia	1
Geoalkalibacter	1
Pseudoxanthomonas	1
Collimonas	1
Desulfurispora	1
Anaerocolumna	1
Salinivibrio	1
Nodularia	1
Bartonella	1
Labrys	1
Edwardsiella	1
Photobacterium	1
Oerskovia	1
Pseudogulbenkiania	1
Helicobacter	1
Culturomica	1
Desulfovirgula	1
Parageobacillus	1
Pseudonocardia	1
Anabaena	1
Luteimonas	1
Bosea	1
Bifidobacterium	1
Singulisphaera	1
Sediminispirochaeta	1
Anaerococcus	1
Leptothrix	1
Cloacibacillus	1
Flavobacterium	1
Rhodospirillum	1
Nocardia	1
Terasakiispira	1
Tepidimonas	1
Tepidibacter	1
Anaeromyxobacter	1
Spirulina	1
Didymococcus	1
Actinomyces	1
Myxococcus	1
Geobacter	1
Thauera	1
Phycicoccus	1
Syntrophobotulus	1
Actinoplanes	1
Roseburia	1
Gordonibacter	1
Bilophila	1
Enterorhabdus	1
Herbaspirillum	1
Thiorhodospira	1
Caballeronia	1
Cryptosporangium	1
Nitrosomonas	1
Megasphaera	1
Marvinbryantia	1
Herminiimonas	1
Butyricicoccus	1
Odoribacter	1
Geminicoccus	1
Fischerella	1
Scytonema	1
Nocardioides	1
Rhizobium	1
Thiomicrospira	1
Crocosphaera	1
Moorea	1
Aquimarina	1
Salinivirga	1
Microcystis	1
Plantibacter	1
Bariatricus	1
Alkaliphilus	1
Lactococcus	1
Cedecea	1
Paludisphaera	1
Butyricimonas	1
Devosia	1
Klebsiella	1
Mesonia	1
Dyadobacter	1
Budvicia	1
Pseudacidovorax	1
Colwellia	1
Hyphomicrobium	1
Provencibacterium	1
Eisenbergiella	1
Caldimonas	1
Colwellia	1
Hyphomicrobium	1
Provencibacterium	1
Eisenbergiella	1
Caldimonas	1

## Sheet: species
Pseudomonas aeruginosa	6
Faecalibacterium prausnitzii	5
Pseudomonas putida	5
Burkholderia vietnamiensis	5
Burkholderia cepacia	5
Bacteroides uniformis	4
Bacteroides ovatus	4
Pseudomonas fluorescens	4
Burkholderia ubonensis	4
Hungatella hathewayi	4
Bacteroides fragilis	4
[Ruminococcus] gnavus	4
Bacteroides vulgatus	3
Ruminococcus flavefaciens	3
Burkholderia cenocepacia	3
Selenomonas ruminantium	3
Vibrio cholerae	3
[Eubacterium] rectale	3
Vibrio parahaemolyticus	2
Legionella pneumophila	2
Rhodopseudomonas palustris	2
Treponema denticola	2
[Clostridium] scindens	2
Eubacterium plexicaudatum	2
[Eubacterium] eligens	2
Aquitalea magnusonii	2
Stenotrophomonas maltophilia	2
Pseudomonas nitroreducens	2
Ralstonia pickettii	2
Burkholderia multivorans	2
Alistipes ihumii	2
Lactobacillus gasseri	2
Serratia marcescens	2
Amycolatopsis vancoresmycina	2
Bacteroides cellulosilyticus	2
Bacteroides coprocola	2
Comamonas testosteroni	2
[Clostridium] symbiosum	2
Vibrio cyclitrophicus	2
Bacteroides thetaiotaomicron	2
Brevibacillus laterosporus	2
Vibrio splendidus	1
Mycoplasma mobile	1
Mesorhizobium loti	1
Kribbella flavida	1
Mycobacterium abscessus	1
Geminicoccus roseus	1
Bacteroides reticulotermitis	1
Pseudomonas syringae group genomosp. 3	1
Photobacterium angustum	1
Cedecea neteri	1
Pseudomonas parafulva	1
Desulfotomaculum alcoholivorax	1
Enterorhabdus caecimuris	1
Nodularia spumigena	1
Geobacter lovleyi	1
Bacteroides sartorii	1
Leptothrix cholodnii	1
Blautia producta	1
Pseudomonas veronii	1
Bradyrhizobium oligotrophicum	1
Achromobacter xylosoxidans	1
Ralstonia solanacearum	1
Megasphaera elsdenii	1
Burkholderia contaminans	1
Mycobacterium tuberculosis	1
Thiorhodospira sibirica	1
Marvinbryantia formatexigens	1
Rhodospirillum centenum	1
Bilophila wadsworthia	1
Dyadobacter fermentans	1
Aeromonas hydrophila	1
Pseudomonas plecoglossicida	1
Micromonospora lupini	1
Anaerocolumna xylanovorans	1
Blautia schinkii	1
Sediminispirochaeta bajacaliforniensis	1
Parabacteroides distasonis	1
Butyricimonas virosa	1
Bathymodiolus septemdierum thioautotrophic gill symbiont	1
Edwardsiella hoshinae	1
Caloramator australicus	1
Anaeromusa acidaminophila	1
Cryptosporangium arvum	1
Alistipes senegalensis	1
Spirulina subsalsa	1
Desulfotomaculum reducens	1
Fluoribacter dumoffii	1
Geoalkalibacter subterraneus	1
Riemerella columbina	1
Alkaliphilus metalliredigens	1
Paenibacillus riograndensis	1
Didymococcus colitermitum	1
Rhodobacter capsulatus	1
Ruminococcus faecis	1
Acidovorax avenae	1
Delftia acidovorans	1
Intestinimonas butyriciproducens	1
Eubacterium ventriosum	1
Alicycliphilus denitrificans	1
Parageobacillus toebii	1
Pseudomonas alcaliphila	1
Mastigocladopsis repens	1
Hyphomicrobium zavarzinii	1
Streptomyces pratensis	1
Anaerostipes hadrus	1
Paenibacillus glucanolyticus	1
Lactobacillus spicheri	1
Curvibacter lanceolatus	1
Magnetospirillum magneticum	1
Lactococcus garvieae	1
Rhodoferax ferrireducens	1
Burkholderia pseudomallei	1
Chlorobium phaeobacteroides	1
Staphylococcus xylosus	1
[Clostridium] methoxybenzovorans	1
Pseudomonas syringae	1
Desulfotomaculum putei	1
Xanthomonas arboricola	1
Chrysiogenes arsenatis	1
Caldimonas manganoxidans	1
Bacillus alcalophilus	1
[Clostridium] clostridioforme	1
Pseudomonas brassicacearum	1
Bacillus amyloliquefaciens	1
Desulfotomaculum thermosubterraneum	1
Bacteroides massiliensis	1
Vibrio alginolyticus	1
Thermodesulfovibrio thiophilus	1
Anaeromyxobacter dehalogenans	1
Desulfotignum balticum	1
Myxococcus fulvus	1
Legionella shakespearei	1
Arcobacter butzleri	1
Bacteroides plebeius	1
Collimonas fungivorans	1
Singulisphaera acidiphila	1
Rhodanobacter thiooxydans	1
Vibrio vulnificus	1
Clostridium lundense	1
Sphingopyxis macrogoltabida	1
Anaerococcus lactolyticus	1
Aeromonas media	1
Gordonibacter pamelaeae	1
Butyrivibrio hungatei	1
[Clostridium] asparagiforme	1
Pseudomonas mendocina	1
Paraburkholderia fungorum	1
Psychrobacter arcticus	1
Scytonema hofmannii	1
Elizabethkingia anophelis	1
Cloacibacillus evryensis	1
Methyloversatilis universalis	1
Bacteroides timonensis	1
Methylobacterium extorquens	1
Variovorax paradoxus	1
Alteromonas macleodii	1
Xanthomonas translucens	1
Xanthomonas citri	1
Desulfovirgula thermocuniculi	1
Ilumatobacter coccineus	1
Pseudomonas japonica	1
Mycoplasma mycoides	1
Sideroxydans lithotrophicus	1
Lactobacillus rapi	1
Desulfotomaculum acetoxidans	1
Desulfovibrio alkalitolerans	1
Serratia rubidaea	1
Prevotella shahii	1
Geobacillus thermoleovorans	1
Helicobacter canis	1
Odoribacter splanchnicus	1
Hespellia stercorisuis	1
Nitrosomonas eutropha	1
Bacillus subtilis	1
Streptosporangium amethystogenes	1
Cupriavidus basilensis	1
Microcystis aeruginosa	1
Desulfovibrio salexigens	1
Butyricicoccus pullicaecorum	1
Pseudomonas chlororaphis	1
Prevotella sp. oral taxon 306	1
Janthinobacterium lividum	1
Roseovarius nubinhibens	1
Cupriavidus metallidurans	1
Streptococcus agalactiae	1
Roseburia intestinalis	1
Pseudonocardia dioxanivorans	1
Blautia obeum	1
Thioalkalivibrio sulfidiphilus	1
Bacteroides pyogenes	1
Alistipes shahii	1
Bordetella hinzii	1
Tepidibacter formicigenes	1
Bacillus krulwichiae	1
Moorea producens	1
Oerskovia turbata	1
Vibrio navarrensis	1
Streptomyces griseoflavus	1
Paenibacillus sanguinis	1
Actinomyces oris	1
Pseudanabaena biceps	1
Pseudomonas resinovorans	1
Syntrophobotulus glycolicus	1
Polaromonas jejuensis	1
Desulfovibrio frigidus	1
Desulfurispora thermophila	1
Pseudomonas alcaligenes	1
Thermoanaerobacter thermohydrosulfuricus	1
Pseudoalteromonas haloplanktis	1
Mesonia mobilis	1
Bacillus endophyticus	1
Rhodobacter sphaeroides	1
Paenibacillus popilliae	1
Bradyrhizobium elkanii	1
[Eubacterium] hallii	1
Budvicia aquatica	1
Prevotella ruminicola	1
Shewanella baltica	1
Bordetella bronchiseptica	1
[Clostridium] leptum	1
Burkholderia glumae	1
Alistipes putredinis	1
Methylomonas methanica	1
Burkholderia thailandensis	1
Prevotella bergensis	1
Thiothrix nivea	1
Dorea longicatena	1
Geobacillus stearothermophilus	1
Candidatus Cloacimonas acidaminovorans	1
Crocosphaera watsonii	1
Klebsiella oxytoca	1
[Clostridium] bolteae	1
Paraburkholderia nodosa	1
Streptococcus suis	1
Rubidibacter lacunae	1
Klebsiella oxytoca	1
Stackebrandtia nassauensis	1
[Clostridium] bolteae	1
Paraburkholderia nodosa	1
Streptococcus suis	1
Rubidibacter lacunae	1
