# Supplementary material for: Discovery and characterization of the evolution, variation and functions of diversity-generating retroelements using thousands of genomes and metagenomes
Source: BMC Genomics. 2019 Jul 19;20:595. doi: 10.1186/s12864-019-5951-3 (PMC6642488; doi:10.1186/s12864-019-5951-3)
Supplement: Supplementary file 11 — Table S6. Result of chi-square test. URL: http://cgm.sjtu.edu.cn/index/pub/software/MetaCSST/supplementary/Supplementary_Table_6.xlsx (XLSX 10 kb) [file 12864_2019_5951_MOESM11_ESM.xlsx]

## Sheet: CASSETTE-PHYLUM
Table	Proteobacteria	Firmicutes	Actinobacteria	Bacteroidetes	Cyanobacteria	others
G1	56	49	2	32	1	9
G2	50	16	0	9	0	0
G3	5	11	1	0	0	1
G4	31	0	0	2	0	0
G5	9	1	3	1	1	0
G6	2	1	0	0	6	2
G7	4	8	0	0	0	1
G8	6	2	1	2	0	0
G9	2	1	1	2	0	0
others	75	17	27	17	8	8

## Sheet: Chi-square
	X-squared	df	p value
ALL	246.91	45	< 2.2e-16
G2	18.541	5	0.00234
G3	18.146	5	0.002768
G4	28.451	5	2.971e-05
G5	7.1822	5	0.2074
G6	99.573	5	< 2.2e-16
G7	14.057	5	0.01525
G8	1.2279	5	0.9422
G9	3.3971	5	0.639
