# Supplementary material for: Discovery and characterization of the evolution, variation and functions of diversity-generating retroelements using thousands of genomes and metagenomes
Source: BMC Genomics. 2019 Jul 19;20:595. doi: 10.1186/s12864-019-5951-3 (PMC6642488; doi:10.1186/s12864-019-5951-3)
Supplement: Supplementary file 12 — Table S7. DGRs with huge variation and short CCS in TR-VR pairs. URL: http://cgm.sjtu.edu.cn/index/pub/software/MetaCSST/supplementary/Supplementary_Table_7.xlsx (XLSX 50 kb) [file 12864_2019_5951_MOESM12_ESM.xlsx]

## Sheet: Sheet1
ID	TR_string	TR_start	TR_end	TR_seq	VR_string	VR_start	VR_end	VR_seq	A-to-N subsuitutions	Non-A-to-N substitutions	length of longest CCS
SRS104400_50484	+	34623	34698	AATAGTTCCAATGCAGGTTTATTCAATCTGAATTCTAACAATGACCTTAGTAATGCGAATGCTAATGTCAGTACAA	-	93551	93626	GATGGTTCCTCTGCGGGTTTATTCTTTCTGTTTTCTGGCGGTGGCCTTAGTCTTGCGAATGCTCCTGTCGGTACTC	21	0	10
SRS049995_LANL_scaffold_11689	-	101633	101732	AAAAAACAGTCAGGTAATTCAGATAATGGTTCTCAATGCAGAGTCTTCATAGCTAATGCTAATAATGCATCCTCGAATTCATAGACGAATATCAGTGAAA	-	16	115	TTTCTACGGTCGGGTGTTTCGGGTAGTGGTTCTCCTTGCGGGGTCTTCGTGGCTAATGCTAGTCGTGCGTCCTCGGCTTCCTGGACGGATCTCGGTGCAA	30	0	10
SRS020328_Baylor_scaffold_6632	-	1748	1848	TAAGTAAAAAAGTAGTAACTCTGACAATAGCAGCAAAGCAGGTCTATTCAATCTTAATTCCAATAATGAGGTTAGTAATTCCAATGCTAATATCAGTTCAA	-	1962	2062	TTTGTCAATAGGTGGTCACTCTGGCTATGGCGGCCAGGCGGGTCTATTCTCTCTTAATTCCCATGATGGGGTTGGTTTTTCCTATGCTAGTATCGGTTCTC	27	0	10
SRS019787_WUGC_scaffold_26812	+	3630	3758	TGGCTTTATAGTTACTCAACTTGGCGGTAAATGGAATAATGGCAGTAATTGCTCACCTTTCTATCTGAATGTGAATAATACCTCAGGTAATCGTAATCGTAATATCAGCGGTCAGTTGCAATATGTACC	+	3369	3497	TGGCTTTATGGTTGCTCTGCTTGGCGGTAGGTGGGATTATGGCGGTTCTTGCTCGCCTTTCTCTCTGCATGTGGCTGATACCTCGGGTGATCGTGGTCGTACTCTCGGCGGTCGGTTGCTGTATGTACC	27	0	10
SRS014235_WUGC_scaffold_833	-	79690	79750	AGGTCTATTCAATCTTAATTCCAATAATGAGGTTAGTAATTCCAATGCTAATATCAGTTCT	+	15073	15133	GGGTCTATTCTCTCTTTATTCCCACACTGGGGTTAGTGCTTCCAATGCTGATGTCGGTTCT	12	1	10
SRS014235_WUGC_scaffold_119803	-	82713	82805	TAAGCAGTAATGCTAGTAATAGCACGAATGCTAGGTTACTCAATGTTAATTCTAACAATGAGCTTAGCAATGCTAATGCTAATGTCAGTACAC	-	82862	82954	TAGGCGGTGGTGCTAGTAATGGCGCGGCTGCTGGGTTTCTCGCTGTTAGTTCTGGCCATGGGCTTGGCTATGCTGCTGCTAATGTCGGTACCC	23	0	10
SRR5946832_C698192	+	370	451	CGAGTTGCAGTTCTCGTTCAGTTAATGTCAATAATGCTTCAGCGAATGTGAACTCCAACAACGGCGAGCGTAGCTGTAGTGA	+	98	179	CGGGTTGCGGTTCTCGTTCGGTTGCTGTCACTGATGCTTCGGCGTTTGTGTACTCCAACCACGGCGGGCGTGGCTGTGGTGA	15	0	10
NZ_MCAU02000001.1	-	2835838	2835870	GCCGATCAGCACGTTCATCCAGAACGTCAGCGA	+	1461154	1461186	GCCGATCAGCGCGTTCGTCGCGAGCGTCAGCGC	5	1	10
NZ_LT669941.1	-	1295337	1295412	CAACAGTAGTGGCAACCACTGGTACGTGAACTTCAACAATGGCAATACCAACAACAACAACGACAACAACAACAAA	-	1295713	1295788	CTGCAGTAGTGGCGGCCACTGGATCGTGAACCTCAGCAATGGCGGTACCAGCGGCGGCGGCTACGACGGCAACGGC	21	3	10
NZ_LOWI01000016.1	+	91478	91508	CAACGCGAACGGCGCGAACGGCTCCGGCAGC	+	172338	172368	CGGCGCGGCCGGGGCGGCCGGCTCCGGCGGC	7	1	10
NZ_LMGS01000009.1	+	1400965	1400995	CAAGTTCGGCATCAGCGGCAACAAGGACAAT	-	507626	507656	CGCGTTCGGCATCGGCGGCATCCTGGGCAAT	7	0	10
NZ_LMGM01000001.1	-	1176160	1176191	GCCAGGACGCCGCCGCCAACACCGGCAACGAG	+	686048	686079	GCCTCGCCGCCGCCGCCGCCGCCGGCGTCGCG	8	1	10
NZ_KK211357.1	+	50047	50076	AACAACAACAACAACTACTACTACAACTAC	-	36955	36984	GACGACCACCACTACTACTACTATTCCTTC	8	1	10
NZ_JXDL01000001.1	-	4196580	4196611	CGACAACGGCAACGCCAACGACAACAACGAAA	+	5773639	5773670	CGGCCCCGGCAACGCCTATGTCGCCGCCGCCA	11	1	10
NZ_JXDL01000001.1	-	4196580	4196611	CGACAACGGCAACGCCAACGACAACAACGAAA	-	3553000	3553031	CGGCACCGGCAACGCCGACGTGATCGCCGCCT	10	1	10
NZ_JXDL01000001.1	-	4196580	4196611	CGACAACGGCAACGCCAACGACAACAACGAAA	+	1336143	1336174	CGTCACCCGCTCCGCCAACGACGCCGCCGTGG	11	1	10
NZ_JXDL01000001.1	-	4196580	4196610	GACAACGGCAACGCCAACGACAACAACGAAA	-	7386667	7386697	GCCGCCGGCAACGCCGACGCCGATGACGTAC	9	1	10
NZ_JXDL01000001.1	-	4196580	4196609	ACAACGGCAACGCCAACGACAACAACGAAA	-	4608110	4608139	ACGCCGGCAACGCCGACGCCAACGTCGCCA	8	0	10
NZ_JXDL01000001.1	-	4196580	4196609	ACAACGGCAACGCCAACGACAACAACGAAA	+	2241129	2241158	AGCTCGGCAACGCCGGCGACATCGCCGCGC	10	1	10
NZ_JXDL01000001.1	-	4196580	4196609	ACAACGGCAACGCCAACGACAACAACGAAA	-	1986643	1986672	TCAGCCGCTCCGCCAACGACGCCACCGACT	9	1	10
NZ_JXDL01000001.1	-	4196579	4196609	ACAACGGCAACGCCAACGACAACAACGAAAC	+	2925143	2925173	AGGGCGGCAACGCCTTCGACGCCGGCGTCGC	11	1	10
NZ_JXDL01000001.1	-	4196577	4196609	ACAACGGCAACGCCAACGACAACAACGAAACCA	+	2883350	2883382	GCTTCGTCGCCGCCAACGACTACGACGCCACCA	9	1	10
NZ_JXDL01000001.1	-	4196577	4196609	ACAACGGCAACGCCAACGACAACAACGAAACCA	-	2247688	2247720	GCTCCGGCAACGCCTTCCGCGACGGCGAAGCCG	11	1	10
NZ_JQJY01000003.1	-	347561	347636	AGTTCTCCTTCAGGTGTCAGGTTTTCGTACAACAACTACGATAACTGGAATACGAATTCGAATGTCAGCTCGCACC	-	348637	348712	GGTTCTCCTTCGGGTGTCGGGTTTTCGTTCAGCGACTTCGTTTACTGGTTTACGTTTTCGGGTGTCGGCTCGCGCC	17	0	10
NZ_JQJY01000003.1	-	347561	347636	AGTTCTCCTTCAGGTGTCAGGTTTTCGTACAACAACTACGATAACTGGAATACGAATTCGAATGTCAGCTCGCACC	-	347763	347838	GGTTCTCCTTCGGGTGTCGGGTTTTCGTGCCACGACAGCGATCGCTGGTTTTCGCCTTCGGCTGTCGGCTCGCGCC	18	1	10
NZ_JOEQ01000007.1	+	61808	61841	ACAACAACAACGACAACCACCTGGACAACGACAA	+	207978	208011	CCCTGCTCGACGACCTCCACCTGGACGGCGACCG	12	1	10
NZ_JH724283.1	-	676525	676601	ATCATGCAGGCTTCGGTTATGCGAATACGAATAACACCCCCTCGAATACGAATGCGAATGTCAGCTCTCAGCTATGA	-	715566	715642	ATCGTGCGGGCTTCGGTTCTGCGCTTACGATTAACGCCCCCTCGGATACGTATGCGCTTGTCGGCTCTCGGCTTTGG	15	0	10
NZ_JH379027.1	-	3298509	3298564	AACAATGGCAATACGAACTACAACAACGCTTCGAACTCTAATGGAGTTCGTCCGGA	-	3348297	3348352	TACGATGGCAATGCGGCCTGCGGCCCCGCTTCGGACTCTCATGGGGTTCGTCCGGA	13	0	10
NZ_JAEW01000006.1	+	154744	154820	AATGCAGGTCTCGCTTATGCGAATTCGAATAACACCCCCTCGAATACGAATGCGAATATCGGTTCTCACCTATGCTT	+	119199	119275	CATGCGGGTCTCGCTTGTGCGACTTCGGATAACGCCCCCTCGACTGCGAATGCGTCTGTCGGTTCTCGCCTTTGCTT	13	0	10
NZ_DS981430.1	-	18667	18743	AATGCAGGTCTCGCTTATGCGAATTCGAATAACACCCCCTCGAATACGAATGCGAACATCGGTTCTCACCTATGCTT	-	55375	55451	TATGCGGGTCTCGCTTGTGCGGGTTCGCATTACGCCCCCTCGAGTACGATTGCGGCCTTCGGTTCTCGCCTTTGCTT	15	0	10
NZ_CDHG01000005.1	-	248070	248101	CGGCAACGGCGGCAGCAACAACGGCACCGGCG	-	247875	247906	CGGCGGGGGCGGCGGCAACGGCGGCACCGGCG	5	1	10
NZ_CDHG01000005.1	-	248070	248100	GGCAACGGCGGCAGCAACAACGGCACCGGCG	-	250971	251001	GGCGCCGGCGGCAGCGGCGGCGCCGCCGGCG	7	1	10
NZ_CDHG01000005.1	-	248070	248100	GGCAACGGCGGCAGCAACAACGGCACCGGCG	-	250782	250812	GGCACCGGCGGCGGCACCGGCGGCACCGGCG	5	0	10
NZ_ACFB01000013.1	-	63999	64028	TCTACAAGGGCAAGGGCAAGCACATCATCA	-	98821	98850	TCTACACGGGCAAGGGCGCGCACAACTTCC	5	1	10
ERR1730257_scaffold39104	-	1434	1549	AATCACTCATCTTAGCAGTAAATGGAATAACAGTTCTAAAACTGGTACTTTCTATTGGAATCTTAATAATGACACTTCTAATCGTAATCGTAATATCAGCAGTCACCTAGTAAATG	-	1634	1749	AGTCGCTCGTCTTGGCGGTGTTTGGTATGGCGGTTCTATTGCTGGTGCTTTCTGTTGGAATCTTGATGTTGACGCTTCTAGTCGTTATCGTACTATCGGCGGTCGCCTGGTGTATG	30	0	10
C2350512	+	814	853	GCGAATACGAATAATACGGCTACGAATGCGAATGCGAATA	+	599	638	GTGTCTGCGCATACGTCTGCTGCGGCTGCGAATGCGTCTG	12	3	10
SRS146764_31949	+	96555	96618	CTAATGCAGGTTTGTTCAATTTGAATTCTAACAATGAGTTAGGCAATTCCAATGCTAATGTCAG	-	53045	53108	AATCTGCGGGTTTGTTCCTTTTGGGTTCTCTCGATGGGTTGGGCGGTTCCAGTGCTGTTGTCGG	18	2	9
SRS146764_31949	+	96528	96623	AAATCAGTAGTAACTCAGACAATGAGTCTAATGCAGGTTTGTTCAATTTGAATTCTAACAATGAGTTAGGCAATTCCAATGCTAATGTCAGCACAC	+	96290	96385	TCATCGGTGGTCGCTCGGACCTTGGGTCTAGTGCGGGTTTGTTCGGTTTGTATTCTTACTCTGGGTTGGGCCTTTCCCTTGCTTCTGTCGGCACTC	28	0	9
SRS146764_10955	-	794	875	CGAACTCGACGAACAACGGCCGTAACCTGAACTTCAACTCGTCGAACATCAACCCGCTGAACAACAACAACCGCTCCAACGG	-	2463	2544	CGTACTCGACGAGCTACGGCCGTAGCCTGAGCTTCCGCTCGTCGTACATCTACCCGCTGAGCATCAACTACCGCTCCGACGG	13	0	9
SRS142599_13655	+	7151	7271	AAAAAGGTTACTAAATTAGGCAGCTATTGTAATAACAGTTCTAATGCAGGTACTTTCTATTGGAATCTGAATAATGCTACTTCTAATCGTAATTGGAATATCAGCAGGCAGTTAGTAAATG	+	6904	7024	TGGAGGGTTGCTTTATTGGGCAGCTGTTGTAATGACGGTTCTAGTGCGGGTGCTTTCTGTTGGTATCTGAATACTGCTGCTTCTTATCGTTATTGGACTATCGGCGGGCGGTTGGTGTATG	27	0	9
SRS104400_50484	+	34603	34698	AGATAGGGGCTAACACGAGTAATAGTTCCAATGCAGGTTTATTCAATCTGAATTCTAACAATGACCTTAGTAATGCGAATGCTAATGTCAGTACAA	+	34444	34539	TGTTGGGGGCTGCCGCGGGTAATGGTTCCAGTGCGGGTTTATTCGCTCTGTTTTCTCACTATGCCCTTGGTGATGCGTATGCTTATGTCGGTACTC	24	0	9
SRS063489_7884	-	86228	86328	TACTGCTAGTAGGCAGCAACGCGAATAATGGCAGCAATGCAGGTCTCAGCTATTTCAATTCTAACAATGACGTCAGCAATGCCAATTCCAATGTCGAGTTA	-	86429	86529	TGCTGCTGGTGGGCGGCAGCGCGGCTAATGGCGGCTTTGCGGGTCTCGGCTATTTCTTTTCTTACTATGGCGTCGGCAATGCCATTTCCAGTGTCGGGTTC	22	0	9
SRS018427_Baylor_scaffold_441	-	1212	1307	AAATCAGCAGTAACTCAGACAATGAGTCTAATGCAGGTTTGTTCAATTTGAATTCTAACAATGAGTTAGACAATTCCAATGCTAATGTCAGGACAC	-	1450	1545	TAATCGGCAGTTACTCGGACTATGGGTCTGGTGCGGGTTTGTTCGGTTTGCGTTCTCTCGATGGGTTGGACCGTTCCGCTGCTCATGTCGGGACTC	25	0	9
SRR5950618_C477200	+	110	196	CGCTCCCCGAACACGAACAACACCAACAACGCCTACTACCTGAACACTAATGGCAATGTGAACAACAACAACTGCACCAATACCAAC	+	1920	2006	CGCTCCCCGTACACGTACGACACCTACCACGCCTTCTGCCTGTACACTTATGGCGATGTGGACGTCAACGTCTGCTCCAATACCTAC	17	0	9
SRR5946844_C262175	+	18868	18980	AATCACTCAACTAGGCAGTAATTGGAATAATTGGTCTAATGCAGGTACTTTCTATTGGAATCTGAATAACAGTGTTGGTAATCGTAATCGGAATATCAGGGGTCACTTAATAA	+	18600	18712	TATCGCTCGGCTGGGCGGTAGTTGGACTGATTGGTCTAGTGCGGGTGCTTTCTTTTGGAGTCTGGATAGCGGTGTTGGTGTTCGTGGTCGGAGTGTCGGGGGTCGCTTGGTAT	28	0	9
SRR413760_C563010	-	1905	1953	GCCGATCCGCGGTTACAACGGCGCGCGTAACTGGAATTACAATAACCAC	-	0	48	GCCGCTCCGCGGTTGCGGCGGCGCGCGGTACTGGGATTCCCTTAGCCAC	10	1	9
SRR341670_C1289826	-	8684	8784	AAAAAAGTCAGGTAATTCAGACAATGGTTCTCAATGCAGAGTCTTCATAGCTAATGCTAATAATACTTCTTCGAATTCGTAGACGAATATCAGTTCACAGT	-	8925	9025	ACTTCGGTCGGGTCATTCGGGCCATGGTTCTCTCTGCGGGGTCTTCCTGGCTGATGCTGATGGTGCTTCTTCGACTTCGTGGCCGAATCTCGGTTCACGGT	27	0	9
NZ_LANB01000001.1	-	236623	236660	ACTGGAGCTAGAACTAGAACTACTGGAGCTTGAACCGC	-	287561	287598	ACTGGAGCTCGAGCTGGAACTGCTTGAGCTTGATCCGC	5	1	9
NZ_KK211357.1	+	50047	50076	AACAACAACAACAACTACTACTACAACTAC	+	10201	10230	AACAGCAGCAACAACAACTACTACAGCTCC	4	1	9
NZ_JXDL01000001.1	-	4196584	4196614	CGGCGACAACGGCAACGCCAACGACAACAAC	+	2618270	2618300	CGGCGGCGACGGCAACGACTTCGTCGACGGC	8	1	9
NZ_JXDL01000001.1	-	4196580	4196611	CGACAACGGCAACGCCAACGACAACAACGAAA	-	973966	973997	CGGCAACGGCAAGGCCATCGCCCTCGGCGAGG	9	1	9
NZ_JXDL01000001.1	-	4196580	4196611	CGACAACGGCAACGCCAACGACAACAACGAAA	+	6639476	6639507	CGCCTTCGGCAACGCGCTCGACATCGCCGCCT	11	1	9
NZ_JXDL01000001.1	-	4196580	4196609	ACAACGGCAACGCCAACGACAACAACGAAA	-	756209	756238	TCACTGGCAACGCCTTCGTCAGCAACGCCA	8	1	9
NZ_JXDL01000001.1	-	4196580	4196609	ACAACGGCAACGCCAACGACAACAACGAAA	+	6538579	6538608	TCGCCGTCGACGCCAACGGCCGCTTCGACC	11	1	9
NZ_JXDL01000001.1	-	4196580	4196609	ACAACGGCAACGCCAACGACAACAACGAAA	+	2101669	2101698	GCCGCGGCGGGGCCAACGACGCCGGCGCAG	11	1	9
NZ_JXDL01000001.1	-	4196579	4196611	CGACAACGGCAACGCCAACGACAACAACGAAAC	+	5138125	5138157	CGCCTACGGCAACGGCAGCGGCAACATCGCGAC	7	1	9
NZ_JH651384.1	+	3379167	3379204	AACCGCAACAACAACACGCCGGACAACCGGAACAACAA	-	1053078	1053115	GACCGCAGCCACGACACGCCGGTCCCCCGGATCAACCT	10	0	9
NZ_FVTJ01000021.1	-	18531	18655	AAGTAAGTTAATCACTCAATTGGGCAGTAATTGGAATAATGGTTCTAATAGTGGTAGTTTCAATTGGAATGTGAATAATACCACTTCTAATCGTAATCGGAATATCAGCAGTCACTTAGTAAATG	-	18732	18856	CAGTTGGTTTATCGCTCGCTTGGGCGGTACTTGGGCTTATGGTTCTATTGGTGGTGGTTTCACTTGGCCTGTGACTGCTGCCGCTTCTCTTCGTTATCGGCGTATCGGCGGTCGCTTGGTGTATG	34	0	9
NZ_FRAX01000005.1	-	213325	213417	CGAGAACAATAGCAACAACGCCTATAACATGAACTTGAACTACAACAACGAGAATGCCAACATGAACAACAACAATAAGAACAACGGTAACTC	-	209830	209922	CGAGAACTATAGCGACTGCGCCTACTACATGTACTTGGGCTACAGCCTCGAGGATGCCTACATGGGCTACTACGATAAGGACTACGGTAACTC	20	1	9
NZ_CYXN01000005.1	+	36174	36293	AAAAAGGTCACTAAATTAGGCAGTAAATGGAATAATGGTCTGAAATCAGGGACTTTCTATTGGAATCTCAACAATGCCACTTCTAATCGCAATCGGAATATCAGCAGGCAGTCAGTAAAT	+	35939	36058	TGGCGGGTCGCTAGATTGGGCGGTAAGTGGAGTGATGGTCTGATTTCAGGGGCTTTCTGTTGGTATCTCGACGATGCCGCTTCTTATCGCTATCGGAGTATCGGCGGGCGGTCGGTGTAT	29	0	9
NZ_CH724156.1	-	1506205	1506235	ATGGCGGCAATGACAATGACAGTATCGAAGG	+	549313	549343	ATGGCGGCAGTGGCGGTGGCGGGCTCGGCGG	9	1	9
NZ_CDHG01000005.1	-	248075	248106	GACGGCGGCAACGGCGGCAGCAACAACGGCAC	-	199017	199048	GACGGCGGCGGCGGAGGCGGCGGCGGCGGCAC	7	1	9
NZ_CAPH01000015.1	+	44586	44656	AATGCAGGCTTCAGCTATGCGAATTCGAATAACACCCCCTCGAATACGAATGCGAACATCGGCTCTCACCT	+	6115	6185	TATGCGGGCTTCGGCTATGCGTATTCGAATGACGCCCCCTCGTTTACGTATGCGGCCTTCGGCTCTCGCCT	13	0	9
NZ_CAPH01000015.1	+	44558	44656	GTTCAGCGGTAATGCGAATAACGGTGCGAATGCAGGCTTCAGCTATGCGAATTCGAATAACACCCCCTCGAATACGAATGCGAACATCGGCTCTCACCT	+	44373	44471	GTTCGGCGGTAGTGCGGCTGACGGTGCGTATGCGGGCTTCGGCTGTGCGAGTTCGTATTACGCCCCCTCGGCTGCGACTGCGCTCGTCGGCTCTCGCCT	21	0	9
NZ_ATVV01000064.1	+	2053	2114	AATGATAATAATGCGGCGTGCGTGAACGGCGGCAACGCTGATGAGAACGGCAACAATGTCAA	+	2919	2980	TATGATTCTTTTGCTGCGTGCGTGTACGGCGGCATCGCTGTTGAGTACGGCTTCATTGTCAT	13	1	9
NZ_ANNV01000066.1	+	26209	26238	CTGAACGACAACTTCACCGCCTACACCAGC	-	6433	6462	CTGCACGGCGTCGTCACCGCCTTCGCCCGC	7	1	9
NC_021021.1	+	359086	359118	ACACGGCCGGCAAGATCAACAAGGACATCAAGG	-	803548	803580	ACGCGGCCGGCATGCTCACCGCCGACGTCATGG	8	1	9
NC_020453.1	-	2994899	2994929	AACAACGTCGCCAACGTCAACACCAACGGCT	+	2971022	2971052	CACGACGTCGCCATCGTCATCGCCTCCGACT	7	1	9
NC_019892.1	-	1499180	1499209	CAACGGCAAGATCGTCGGCATCGGCAAGGC	+	5434078	5434107	CGCCGGCCGGGTCGTCGGCAGCGGCGAGGC	6	1	9
NC_008750.1	-	2851266	2851295	CAATCTGCTCAGCAAAAAGAACAAGTTGAA	-	1161831	1161860	CTAACTGCTCAGCTAACAGCGCATGTTGAA	6	1	9
SRS146764_34025	+	16565	16619	CTCGAACGCCCGCAACCTGAACTTCAACCTCAATAATGCGAACGTGAACCACAAC	+	10140	10194	CTCGCACGCCCGCGGCCTGGGCTTCTACCTCGATAATGCGCTCGTGGGCCGCCAC	13	0	8
SRS146764_28909	-	9320	9438	TAAAAAAATCACTCAATTAGGCAGTAATTGGAATAATGGCAGTAATGCAGGCAGTTTCTATTGGAATCTGAATAACAGTGTTGGTAATCGTAATCGGAATATCAGGGGTCACTTAATAA	-	9587	9705	TTACCGTATCGCTCAGTTGGGCGGTTATTGGGCTAATGGCGGTAGTGCGGGCGGTTTCTGTTGGGGTCTGAGTAACGGTGTTGGTTATCGTGGTCGGAATGTCGGGGGTCGCTTGGTAT	30	0	8
SRS078176_LANL_scaffold_6356	-	99536	99632	CATTTAGGTAGTAACACGACTAACAGCAGTAATGCTAGGTTACTCAATGTGAATTCTAACAATGAGCTTAGTAATTCCAATGCTAATGTCAGTACAC	-	14	110	CTTTTGGGTGGTAGCGCGACTAACGGCGGTGATGCTGGGTTACTCGATGTGCCTTCTTACTATGGGCTTGGTGGTTCCGATGCTGCTGTCGGTACTC	23	0	8
SRS055533_3040	+	777	828	ACGTCAACTCCAATGGCGACTGGAACAACAACAACTGCTCCAACTCGTACGG	+	2844	2895	TCGTCGGCTCCGATGGCGACAGTGGCGACACCAGCTGCTCCTACTCGCGCGG	11	3	8
SRS052697_LANL_scaffold_75585	-	38445	38528	GCTCTGCGAATGTTGATAACCCTGACAACGCTTGGAACGTGAATGGTGATAACGGCAACTTGAACAACGACGACGTTGACAATG	-	39076	39159	GCTCTGCGCTTGTTGATTTCCCTGGCTACGCTTGGTTCGTGGGTGGTGATCTCGGCTTCTTGTTCGGCGTCGGCGTTGGCGGTG	23	0	8
SRS051791_LANL_scaffold_29667	+	2526	2562	GAACAACGGTTGCAACCTGAACTTCAACTGGAGCAAC	+	718	754	GACCGACGGTTGCGCCTTGAACTTCTACTGGAGCTAC	6	1	8
SRS050422_LANL_scaffold_95223	+	103340	103431	TAGTAGGCAGCAACGCGAATAATGGCAGCAATGCAGGTCTCAGCTATTTCAATTCTAACAATGACGTCAGCAATGCCAATTCCAATGTCGAG	-	76350	76441	TGGTGGGCGGCGGCGCGGCTAGTGGCGGCCTTGCGGGTCTCGGCTCTTTCTCTTCTCACTATGACGTCGGCATTGCCGATTCCGCTGTCGGG	24	0	8
SRS015578_WUGC_scaffold_31117	+	1232	1350	CAAGATTACTCAATTAGGCAGTAATTGGAATAATGGTTCTAATGCAGGTAGTTTCTATTGGAATTTGAATAACAGTGTTGGGAATCGTAATCGTAATATCAGCAGTCACTTAGTAAATG	+	1014	1132	CAGGATTGCTCGGTTGGGCGGTGGTTGGAATTATGGTTCTGATGCGGGTGGTTTCTGTTGGAGTTTGTATGGCGGTGTTGGGGATCGTGGTCGTAATGTCGGCGGTCGCTTGGTGTATG	28	0	8
SRS013687_Baylor_scaffold_21615	+	24110	24238	AAGGTTTCTTAATTACTAAATTAGGCAGTAAATGGAATAATGGCTCTAATTGCAGTTTCAATCTGAATGGTAATAATACCTCTGGTAATCGCAATCGTAATATCAGCAGTCACTTACTATATGTGCATA	+	23876	24004	ACGGTTTCTTGATTGCTAAGTTGGGCGGTCTATGGGGTAGTGGCTCTAGTTGCGGTTTCGATCTGAGTGGTAGTAGTGCCTCTGGTTATCGCTATCGTAGTATCGGCGGTCGCTTGCTGTATGTGCCTC	28	0	8
SRS011302_Baylor_scaffold_18868	+	25155	25247	TAAGCAGTAATGCTAGTAATAGCACGAATGCTAGGTTACTCAATGTTAATTCTAACAATGAGCTTAGCAATGCTAATGCTAATGTCAGTACAC	+	25006	25098	TAGGCGGTAATGCTGGTCATGGCGCGCTTGCTGGGTTGCTCTCTGTTAGTTCTAACCTTGGGCTTAGCTATGCTGCTGCTGGTGTCGGTACTC	23	0	8
SRR5936018_C321578	+	144	230	GTAACACTAGTAATAGTACGAATTCCAGTTTACTCAATTTGAATTCTAACAATACTCTTAGCAATGCTAATGCCAATGTCAGTACAC	+	0	86	GTCACTCTGGTCATGGTGCGAATTCCGGTTTACTCTCTTTGGGTTCTTACATTGCTCTTGGCACTGCTTATGCCTCTGTCGGTACTC	21	0	8
SRR5935859_C648826	-	8625	8729	AAAACACTCATCGTTAGCAGCAACGCTAATAATGGTAGTAATGCTAGTCTTAGCTACTTCAATTCTAATAATGGGGTCAGCAATGCTAATACTAATGTAGGCTTA	-	8832	8936	AGAACGCTCCTCGTTGGCGGCAGCGCTGCTAATGGTGGTTATGCTGGTCTTGGCTGCTTCCATTCTTATTATGGGGTCGGCTATGCTCCTGCTGATGTGGGCTTC	24	0	8
NZ_MDRX01000001.1	+	1687022	1687051	AACGGCAACGGTCAGACCGGCAACGGCAAC	+	6100429	6100458	CACGGCGACGGTCAGGCCGGCACCCGCCAC	5	1	8
NZ_MDRX01000001.1	+	1687019	1687050	CAGAACGGCAACGGTCAGACCGGCAACGGCAA	+	783978	784009	CCGAGCGGCACCGGCCCGACCGGCACCGGCCC	7	1	8
NZ_LJYG01000108.1	-	13947	13978	AGCAGCAACAGCAGCGGCAACAGCAGTAATGC	+	609134	609165	GGCGGCAACAGCTGCGGCCGCAGCGGCATTGC	7	1	8
NZ_KQ948146.1	-	23227	23256	GACTACGACCGGATCGACAACGGCGGCAAG	-	816504	816533	GACTCCGGCCGGATCGTCTCCGTCGGCGTG	7	1	8
NZ_KN639176.1	-	3681334	3681370	ACAGCAGCAGGCCGAGCAGCAACAGCACCAACACGGC	+	5238604	5238640	TCGGCGGCAGGCCGCGCAGCACCAGCGCATACTCGGC	8	1	8
NZ_KE159646.1	-	1776584	1776614	CTACGAGAACGACGACGAGAACGCCGCCATC	+	2800813	2800843	CTTCGTGCCCGACGGCGACTACGCCGCCTTC	7	1	8
NZ_KE159646.1	-	1776583	1776612	ACGAGAACGACGACGAGAACGCCGCCATCG	+	1976437	1976466	ACGTGAACGCCGACGCGCTCTCCGCCATCG	5	1	8
NZ_JXDL01000001.1	-	4196585	4196615	GCGGCGACAACGGCAACGCCAACGACAACAA	-	611588	611618	GCGGCGCCGGCGGGCGCGCCGGCGACAACAC	8	1	8
NZ_JXDL01000001.1	-	4196585	4196615	GCGGCGACAACGGCAACGCCAACGACAACAA	+	4003676	4003706	GCGGCGCCATCGGCAACGGCATCGACCGCCT	7	1	8
NZ_JXDL01000001.1	-	4196585	4196614	CGGCGACAACGGCAACGCCAACGACAACAA	-	2779812	2779841	CGGCGACATCGGCCGCGGCTTCGGCGGCAA	8	1	8
NZ_JXDL01000001.1	-	4196585	4196614	CGGCGACAACGGCAACGCCAACGACAACAA	-	1762419	1762448	CGGCGGCAACGGCATCGCGATCGACGTCAA	5	1	8
NZ_JXDL01000001.1	-	4196584	4196617	GCGCGGCGACAACGGCAACGCCAACGACAACAAC	-	5968619	5968652	GCGCGGCGGCCTCGGCATCGCCACCGTCGGCGCC	10	0	8
NZ_JXDL01000001.1	-	4196584	4196617	GCGCGGCGACAACGGCAACGCCAACGACAACAAC	-	4769825	4769858	GCGCGGCGTCGCCGGCGTCGTCACCGACGGCGGC	10	1	8
NZ_JXDL01000001.1	-	4196580	4196612	GCGACAACGGCAACGCCAACGACAACAACGAAA	-	5241305	5241337	GCGCCGCCGGCCGCGCCAACGGCATCGCCGCGA	11	0	8
NZ_JXDL01000001.1	-	4196580	4196610	GACAACGGCAACGCCAACGACAACAACGAAA	-	3579847	3579877	GACGCCGCCGCCGCCTACGTCAACAACGTCA	8	1	8
NZ_JXDL01000001.1	-	4196580	4196610	GACAACGGCAACGCCAACGACAACAACGAAA	+	3140889	3140919	GTCACCGCCACCGCCAACGGCCTCGACGTCG	10	1	8
NZ_JXDL01000001.1	-	4196580	4196609	ACAACGGCAACGCCAACGACAACAACGAAA	-	6524851	6524880	ACACCGACAACGCCATCGACCTCGTCGCCA	8	1	8
NZ_JXDL01000001.1	-	4196580	4196609	ACAACGGCAACGCCAACGACAACAACGAAA	-	4587764	4587793	TCACCCGCAACGCCTTCGCCAACGGCGATC	9	1	8
NZ_JXDL01000001.1	-	4196580	4196609	ACAACGGCAACGCCAACGACAACAACGAAA	-	445354	445383	ACACCGACAACGCCATCGTCCACCACGGCA	7	1	8
NZ_JXDL01000001.1	-	4196580	4196609	ACAACGGCAACGCCAACGACAACAACGAAA	+	4370743	4370772	TCAACGGCCTCTCCACCGGCAACAACGGCA	7	1	8
NZ_JXDL01000001.1	-	4196580	4196609	ACAACGGCAACGCCAACGACAACAACGAAA	-	3552883	3552912	ACAGTGGCTTCGCCAACGGCGGCGGCGGTG	11	1	8
NZ_JXDL01000001.1	-	4196580	4196609	ACAACGGCAACGCCAACGACAACAACGAAA	-	1913532	1913561	TCATCCGCACCGCCAACGTCACCGCCGAGG	9	1	8
NZ_JXDL01000001.1	-	4196580	4196609	ACAACGGCAACGCCAACGACAACAACGAAA	+	1087072	1087101	ACAACGGCCTCGACCACGTCAACATCGACA	6	1	8
NZ_JXDL01000001.1	-	4196579	4196612	GCGACAACGGCAACGCCAACGACAACAACGAAAC	+	3368453	3368486	GCGACACCGGCAACGGCCGCGCCTGCCACGCCTC	10	1	8
NZ_JXDL01000001.1	-	4196579	4196611	CGACAACGGCAACGCCAACGACAACAACGAAAC	-	6341728	6341760	CGCCTGCGGCATCACCAACGACGCCCGCGCCGC	11	1	8
NZ_JXDL01000001.1	-	4196579	4196609	ACAACGGCAACGCCAACGACAACAACGAAAC	+	6798219	6798249	TCGGCGGCTTCACCGCCGTCAACAACGTGTC	11	1	8
NZ_JXDL01000001.1	-	4196579	4196609	ACAACGGCAACGCCAACGACAACAACGAAAC	-	2457907	2457937	TCAACGGCACCGGCAACGTCTCCATCGCCTC	9	1	8
NZ_JXDL01000001.1	-	4196577	4196609	ACAACGGCAACGCCAACGACAACAACGAAACCA	+	231489	231521	TCATCGGCCTCGCCAACGCCGGCGGCGACACCA	10	0	8
NZ_JXDL01000001.1	-	4196575	4196609	ACAACGGCAACGCCAACGACAACAACGAAACCATC	-	7285831	7285865	TCGACGGCTCCGCCAACGCAGGCAGCGCCACCATC	10	1	8
NZ_JXDL01000001.1	-	4196574	4196609	ACAACGGCAACGCCAACGACAACAACGAAACCATCG	-	5976129	5976164	TCGGCGGCGTCGTCGCCGTCAACAACGTCTCCTTCG	12	1	8
NZ_JNYY01000006.1	+	34835	34869	AACCAGCAGGCCGAGGACATGAACAACATCGTCGA	-	2040	2074	GACCAGCTGGCGGCGGCCCTGGACCGCATCGTCGA	8	1	8
NZ_JNXT01000020.1	-	100410	100439	ACAACGACGACGGCGGCAACAACGGCAACG	+	19414	19443	TCCCCGACGGCGGCGGCAGCTACGCCGCCG	8	1	8
NZ_JNFP01000001.1	+	211503	211532	GAGCCGGAACTGGACGAACCGCAGCGCGAA	+	348205	348234	GAGGCGGCGCTGGTCGAACCGCTGCGCGCG	6	1	8
NZ_GG657758.1	+	5733471	5733500	CACCATCGGCGTCAACGAGATCGAGGCCAC	-	3049666	3049695	CACCCGCGGCGTCAGCGAGGTCGTGGCCAC	4	1	8
NZ_CYTC01000006.1	+	59020	59052	CAGCAACAGCAGCACCAACAGCAGCAACAACAA	+	58840	58872	CAGCAGCAGCAGCAGCAGCAGCAGCAGCAGCAG	5	1	8
NZ_CYTC01000006.1	+	59015	59049	AACAGCAGCAACAGCAGCACCAACAGCAGCAACAA	+	58841	58875	AGCAGCAGCAGCAGCAGCAGCAGCAGCAGCAGCAA	4	1	8
NZ_CP009747.1	+	2563432	2563464	ACCACGAAGAAGGCGAACAGCAAGGTGATGAAG	+	127123	127155	ACCTCGACGCTGCCGAACTGCTGGGTGATGAGG	8	1	8
NZ_CP009429.1	-	2491751	2491780	GCCGACACGGCGATCGTCAACGTCAGCGGC	-	1964568	1964597	GCCGGCGCGGCGATCATCGACGTCGGCGGC	4	1	8
NZ_CP005997.1	+	374142	374172	AAAAAAGAACTGCCTGTACCGCAATCAGAAG	-	3729246	3729276	AAGCAGGGCCTGCCTGTTCCGCTGTATGGCG	11	1	8
NZ_CP001621.1	+	914885	914920	ATAATAACAGCAATTATAACACTAATAACAAAATAA	-	316466	316501	TTTATTGCTGCAATTATTTCAGTAATTGCACCATTA	12	1	8
NZ_ARWH01000001.1	-	453681	453711	ACCAGCGGCAAGATCACCAAGAACATCGGCG	+	322963	322993	CCCAGCGGCGTGGTCACCATCAGCGTCGGCG	7	1	8
NC_021021.1	+	359086	359116	ACACGGCCGGCAAGATCAACAAGGACATCAA	+	2276606	2276636	TCGCGGCCGGCCAGCTCGGAGGGGACGTCCA	10	1	8
NC_020520.1	+	3917947	3917981	CAACGTGTTCAACGAGAAGGGCAACGTCAACATCG	+	2727676	2727710	CTACGTGTTCCTCGCGCTGGGCTTCGTCGGCCCCG	11	1	8
NC_012881.1	+	1189909	1189938	AACAAGCGCAATGACAATTATAATCAGGAA	+	2630929	2630958	GACCAGCGCACTGGCACCTGTAATCAGGCT	8	1	8
NC_012791.1	+	3853714	3853744	AGCGCCGCGAGCAGCAGCAACAACAACAGCC	+	157114	157144	GGCGCCGCGCGCGGCGGCGCCTGCATCGGCC	10	0	8
NC_012791.1	+	3853714	3853743	AGCGCCGCGAGCAGCAGCAACAACAACAGC	-	4908282	4908311	TGCGCCGCGTGACGCAGCGCCTGCTGCAGC	9	1	8
NC_012791.1	+	3853711	3853744	AACAGCGCCGCGAGCAGCAGCAACAACAACAGCC	+	659331	659364	CGCTGCGCCGCGTGCGGCCACACCTTCAGCGGCC	11	1	8
NC_012791.1	+	3853711	3853743	AACAGCGCCGCGAGCAGCAGCAACAACAACAGC	-	5265601	5265633	TGCTGCGCCGCGCGCTGTTGCTGCTGCATCTGC	12	1	8
NC_011420.2	+	1184138	1184167	GCAACAAGACCTGGGTCAACACCAACATCA	-	1251099	1251128	GCGGCGAGGCCTGGGTCGACGGCACCCTCT	9	1	8
NC_008530.1	+	1109382	1109411	CAGCTAAAACAGCGGCTATTGCAGCAACTA	+	1242686	1242715	CAGCTAAACCGGCGGCAATTGCGGCAGCTA	4	1	8
NC_007908.1	+	2180458	2180487	GAACTGGAACAACAAGAAGAGCGCCGCCAT	-	906377	906406	GCTCTGGATCGGCCCGTCGCCCGCCGCCAT	10	1	8
NC_006908.1	-	361407	361438	AACAACAACAATAGGAATAATAACAGGAGCAT	-	182820	182851	TACTTCTGCCATTGCTTTTATACCAGGAGCAT	11	1	8
SRS105153_1820	-	15532	15575	TCGATGTCGAATGCGAACAACGATTCCTCGAATACGAACACGAA	-	15891	15934	TCGnTGTCGAnTGCGnnCAGCGnTTCCTCGnnTACGAnCnCGnn	12	0	7
SRS063489_7488	+	34009	34113	AAAAAACTCTTACTTAGCAGCAACGCTAATAACAGCAGTAATGCTAGCCTTAGTTACTTCAATTCTAATAATGGAGTCAGCAATGCCAATGCCAATGTAGGCTTA	+	33807	33911	AGGACACTCTTGCTTGGCGGCCGCGCTGATAGCGGCGGTGTTGCTGGCCTTGGTTGCTTCGATTCTCATAATGGGGTCGGCGCTGCCGCTGCCGCTGTGGGCTTC	29	0	7
SRS017916_6012	-	1771	1887	CTGTCACTAAATTGGGCAGTAATTGGAATAATGGTACTAATGCAGGCAGTTTCAATTGGAATGTGAATAATGGTTCAGGTAATCGTAATCGTAATATCAGCGGTCACCTACTAAATG	-	2008	2124	CTGTCGCTATATTGGGCGGTnnTTGGTATnGTGGTGCTnnTGCGGGCGGTTTCTATTGGCGTGTGGGTGGTGGTTCGGGTAGTCGTGCTCGTGATATCGGCGGTCGCCTGCTGTATG	30	0	7
SRS014235_WUGC_scaffold_119803	-	82714	82789	TAATAGCACGAATGCTAGGTTACTCAATGTTAATTCTAACAATGAGCTTAGCAATGCTAATGCTAATGTCAGTACA	+	26525	26600	TAATGGCGCGGCTGCTGGGTTTCTCCATGTTTATTCTCACTATGGGCTTAGCTATGCTCTTGCTTATGTCGGTACT	17	0	7
NZ_MSKU01000005.1	+	17653	17682	ACAAGGACGGCAACGTCATCAACGAGGTGG	+	36206	36235	ACCCGGACGGCGTCGTCGACCTCGCGGTGG	8	1	7
NZ_MDRX01000001.1	+	1687022	1687051	AACGGCAACGGTCAGACCGGCAACGGCAAC	+	2288221	2288250	CGCGGCGTCGGCCCGACCGGCCTCGGCGTC	9	1	7
NZ_MDRX01000001.1	+	1687020	1687051	AGAACGGCAACGGTCAGACCGGCAACGGCAAC	-	3857677	3857708	TGGGCGGCGGCGGCCGGACCGGCGACGGCACC	8	1	7
NZ_MDRX01000001.1	+	1687019	1687051	CAGAACGGCAACGGTCAGACCGGCAACGGCAAC	-	3581806	3581838	CGGCTCCGCGCCGGTCAGCCCGGCTCCGGCTTC	10	1	7
NZ_MDRX01000001.1	+	1687019	1687050	CAGAACGGCAACGGTCAGACCGGCAACGGCAA	-	827953	827984	CAGGTCGGCCCCGGTCAGGTCGGCCCCGGCGA	8	1	7
NZ_LT670844.1	+	7605897	7605928	ACAACACGACCGTCATCAACAACGTCATCAAC	-	591070	591101	TCGCCACCACCGTCTTCACCAACGTCTTCAAC	6	1	7
NZ_LN879468.1	-	91042	91071	AGTTGGTATAACAACTACATCAAGATCATA	+	1002305	1002334	TGTTGGTTTTTCAACTACTTCTGGTGCTTC	10	1	7
NZ_LMLT01000010.1	+	105371	105405	AACGGCAACGGCAACAACAACAGCAACAGCAACAG	-	55379	55413	GCCTGCGGCGGCAACGGCAGCCGCGACGGCGCCAG	12	1	7
NZ_LMJF01000001.1	+	41670	41700	AACGGCAACGGCAACGGCAACGGCAATCGCA	-	134013	134043	AACGGCAGCGGACCCGGCGACGGCCATCGCG	6	1	7
NZ_KK073874.1	-	1542274	1542304	CAGCAGCACGAGGAACTCCAGCAGCAACGTC	+	2291980	2292010	CAGCAGCTCGAGGCCCTCGGGCAGCTTCGTC	6	1	7
NZ_KB846715.1	+	607460	607493	AAGACGACGAAGGACTACAAGGACAACGTGGTGG	-	301940	301973	CAGGCGACGACGGGCAGCGAGGACGTCGTGGTGG	8	1	7
NZ_JXDL01000001.1	-	4196585	4196616	CGCGGCGACAACGGCAACGCCAACGACAACAA	+	1087020	1087051	CGCGGCGGCATCGGCAACACCATCGTCGGCCT	8	1	7
NZ_JXDL01000001.1	-	4196585	4196616	CGCGGCGACAACGGCAACGCCAACGACAACAA	+	1046818	1046849	CGCGGCGCCATCGGCGACGACGCCGTCAACCC	8	1	7
NZ_JXDL01000001.1	-	4196584	4196614	CGGCGACAACGGCAACGCCAACGACAACAAC	+	2664011	2664041	CGGCGACCTCGGCGACGCCTTCGGCCTTGGC	10	1	7
NZ_JXDL01000001.1	-	4196580	4196614	CGGCGACAACGGCAACGCCAACGACAACAACGAAA	+	4088878	4088912	CGGCGTCCGCGTCAACGCCCGCGACGGCGCCGCGA	11	1	7
NZ_JXDL01000001.1	-	4196580	4196611	CGACAACGGCAACGCCAACGACAACAACGAAA	+	6944080	6944111	CGGCGGCGGCATCACCCGCGACAACGTCGTCT	11	1	7
NZ_JXDL01000001.1	-	4196580	4196610	GACAACGGCAACGCCAACGACAACAACGAAA	+	5589430	5589460	GTCGCGGGCGGCGCCGGCGACAACGCCGCGA	11	1	7
NZ_JXDL01000001.1	-	4196580	4196609	ACAACGGCAACGCCAACGACAACAACGAAA	-	7442872	7442901	TCAACGGCGGCGCCGACGACTATCTCGGCA	9	1	7
NZ_JXDL01000001.1	-	4196580	4196609	ACAACGGCAACGCCAACGACAACAACGAAA	-	5936775	5936804	TCAACGGCTTCGTCGCCGTCGACGACGTCA	10	1	7
NZ_JXDL01000001.1	-	4196580	4196609	ACAACGGCAACGCCAACGACAACAACGAAA	+	2619859	2619888	ACCCCGGCAACCCCGGCGGCGACGGCGCGG	11	1	7
NZ_JXDL01000001.1	-	4196580	4196609	ACAACGGCAACGCCAACGACAACAACGAAA	+	2618269	2618298	TCGGCGGCGACGGCAACGACTTCGTCGACG	10	1	7
NZ_JXDL01000001.1	-	4196579	4196613	GGCGACAACGGCAACGCCAACGACAACAACGAAAC	-	2703201	2703235	GGCGACACCGGCCATGCCGACGTCGCCGCCGACGC	10	1	7
NZ_JXDL01000001.1	-	4196576	4196609	ACAACGGCAACGCCAACGACAACAACGAAACCAT	+	5321438	5321471	TCAACGGCCACGACCTCGTCGTCGACGGCGCCAT	11	1	7
NZ_JOEQ01000007.1	+	61808	61842	ACAACAACAACGACAACCACCTGGACAACGACAAC	+	112268	112302	ACATCACCGACGTCGGTCACCTGGTCGACGACGCC	10	1	7
NZ_JNXT01000020.1	-	100410	100439	ACAACGACGACGGCGGCAACAACGGCAACG	+	109561	109590	GCGGCGGCGTCGGCGGCCTCCGTGGCGTCG	11	1	7
NZ_JNXT01000020.1	-	100409	100442	ACGACAACGACGACGGCGGCAACAACGGCAACGG	+	16377	16410	CCGCCCTCGTCACCGGCGGCGGCTCCGGCCTCGG	12	1	7
NZ_JNXT01000020.1	-	100409	100439	ACAACGACGACGGCGGCAACAACGGCAACGG	+	56513	56543	ACGTCGGCGTCGGCGGCGACCTCGGGGGCGG	9	1	7
NZ_CP016501.1	+	1101436	1101466	AATTTTTCAATTTCTTGAGCTTGAATATCAA	-	126179	126209	GATTTTTCTTTTTCTTTAGCTTGTTTTTCTT	8	1	7
NZ_CP013671.1	-	1632068	1632097	GCAATTACAGGAACAGGAACAGGAACAACA	-	2752597	2752626	GCAATTCCAGGATCGGGTACAGGAATGACT	6	1	7
NZ_CP009747.1	+	2563431	2563465	CACCACGAAGAAGGCGAACAGCAAGGTGATGAAGT	+	1324622	1324656	CGCCGCGACGCCGGCGAACTGGTCGGTGGTGACGT	10	1	7
NZ_CP001621.1	+	914884	914917	TATAATAACAGCAATTATAACACTAATAACAAAA	-	291687	291720	TTTTTTAACAGCTTTTATAGCAATAATTGCAGCT	11	1	7
NZ_CH724156.1	-	1506207	1506236	TATGGCGGCAATGACAATGACAGTATCGAA	-	1367522	1367551	TTTGGCGGCCTTGGCCTTGGCGGCCTCGGC	11	1	7
NZ_AKJK01000081.1	-	20938	20969	AACAACAACAACAACAACAACAACAACAACAA	+	7060	7091	AGCGGCACGATCATCCACAGCAGCAACAACGC	11	1	7
NZ_AKJK01000081.1	-	20935	20970	GAACAACAACAACAACAACAACAACAACAACAACAA	+	7056	7091	GCCCAGCGGCACGATCATCCACAGCAGCAACAACGC	13	1	7
NZ_AKJK01000081.1	-	20932	20966	AACAACAACAACAACAACAACAACAACAACAACAA	+	7057	7091	CCCAGCGGCACGATCATCCACAGCAGCAACAACGC	13	1	7
NZ_AKJK01000081.1	-	20929	20963	AACAACAACAACAACAACAACAACAACAACAACAA	+	7057	7091	CCCAGCGGCACGATCATCCACAGCAGCAACAACGC	13	1	7
NC_021021.1	+	359085	359117	GACACGGCCGGCAAGATCAACAAGGACATCAAG	+	2014853	2014885	GACGTGGCCGGCGCGCTCGACCCGGTCATCGAG	9	1	7
NC_020829.1	+	10375	10406	TGGCTTGCAAGAAGGCCAACAACAGCACCACA	+	2996096	2996127	TGGCATGCAGGAAGGCCTCCGCCTGCTCCTCG	9	1	7
NC_020520.1	+	3917948	3917982	AACGTGTTCAACGAGAAGGGCAACGTCAACATCGT	-	20546	20580	GGCGTGTTCGGCGCGGCGGGCGTCGTGTTCGTCGT	12	1	7
NC_020453.1	-	2994901	2994930	CAACAACGTCGCCAACGTCAACACCAACGG	-	762077	762106	CGTCGGCGTCGCCTGCGTCATCGCCGCCGA	10	1	7
NC_020453.1	-	2994900	2994929	AACAACGTCGCCAACGTCAACACCAACGGC	+	541382	541411	CGCGGCGTCGCCGGCGTCGTCACCGATGGC	9	1	7
NC_016114.1	-	422805	422838	ACTACAACGCGGACAAGTACAACCCGCAGAACGA	-	1148986	1149019	GCTGCTGCGCGGACTCGTCCGCCCCGCGGCCCGC	13	0	7
NC_016114.1	-	422805	422835	ACAACGCGGACAAGTACAACCCGCAGAACGA	-	695406	695436	ACCGCGCGGACGCGGTCCGCCCGCAGTACGT	9	1	7
NC_013037.1	-	5147691	5147724	AACAACAACAACCGGAATAACAACCGTAAAAAAT	+	5457561	5457594	GTGATCATCCCCCGGTATTTCGACCGTAAGAAAT	11	1	7
NC_012791.1	+	3853714	3853743	AGCGCCGCGAGCAGCAGCAACAACAACAGC	+	891041	891070	TGCGCCGCCAGCAGCGGCGCCAGCGCCTGC	8	1	7
NC_012791.1	+	3853714	3853743	AGCGCCGCGAGCAGCAGCAACAACAACAGC	+	2528261	2528290	TGCGGCGCGAGCGGCCGCAGCGCCTGCTGC	9	1	7
NC_011891.1	-	4191778	4191807	TTCATCAACTACAGCTCGCGCGAGATCAAC	-	3173221	3173250	TTCGTCGCCTCCAGCTCGAGCGCGATCCGC	7	1	7
NC_010322.1	+	2693666	2693698	AACATCAACGGCAACAATCGCATCACCAACAAC	+	687493	687525	GGCATCGGCGGCGGCGCTCGCATCCCCCGCCAC	12	0	7
SRS146813_29786	+	42237	42357	AAAAAGGTTACTAAATTAGGCAGCTATTGTAATAACAGTTCTAATGCAGGTACTTTCTATTGGAATCTGAATAATGCTACTTCTAATCGTAATTGGAATATCAGCAGGCAGTTAGTAAATG	+	41990	42110	TGGAGGGTTGCTGGGTTGGGCGGCTGTTGTGATGGCGGTTCTGGTGCGGGTGCTTTCTGTTGGGTTCTGGGTAGTGCTGCTTCTAGTCGTGCTTGGGCTGTCGGCGGGCGGTTGGTGTATG	38	0	6
NZ_LT670820.1	-	1728846	1728876	ACAACGGCTGGACTTTCAACGACAACAAGAA	+	1424061	1424091	TCATCGGCTGTGCTTTCGACGGCAACTGGGA	8	1	6
NZ_LMLT01000010.1	+	105369	105399	GCAACGGCAACGGCAACAACAACAGCAACAG	-	62966	62996	GCGGCCGCTGCGGCGCCGGCGACAGCAGCTG	11	1	6
NZ_LMJU01000001.1	-	1042329	1042358	AGCGGCAACGGCATCGCCAACGGCAACAAG	+	398150	398179	GGCGGCATGGGCTTCGCCGGCGGCTTCTCG	9	1	6
NZ_LMJF01000001.1	+	41664	41696	CGCGGCAACGGCAACGGCAACGGCAACGGCAAT	-	1533132	1533164	CGCGGCGGCGGGGGCGGCCGCGGCTTCGGCCTT	10	1	6
NZ_LMJF01000001.1	+	41664	41695	CGCGGCAACGGCAACGGCAACGGCAACGGCAA	+	1403958	1403989	CGCGGCCCCGGCGGCGGTGGCGGCTACGGCGG	9	1	6
NZ_KL370891.1	-	1751155	1751186	CAACATGAACATGAAGAACACGAACAGGAACA	-	2016000	2016031	CAACATAACCTTGCAGAGCTCGCTCGGGTTCG	11	1	6
NZ_KK073874.1	-	1542275	1542304	CAGCAGCACGAGGAACTCCAGCAGCAACGT	-	2882909	2882938	CAGCGCCTCGGGGGGCTCCCGCAGCAGCGT	7	1	6
NZ_KE150426.1	-	2498393	2498422	AAGAACGCCAAGGTGGACCTGAGCAAGACG	-	672899	672928	TCGCCCGCCACGGTGGGCTTGAGCAGGGCG	8	1	6
NZ_KB846715.1	+	607455	607486	ACGACAAGACGACGAAGGACTACAAGGACAAC	-	637943	637974	GCGACCAGGCGCCGAAGGTCTCGCGGGGCGCC	11	1	6
NZ_JZEG01000001.1	+	796654	796690	TGAGCACGAAGTAGAACGCGAACATCAGCAGGAAGAA	+	844155	844191	TGCGCCCGAAGTTGAGCGCGGCGATCGGCAGGCCGTT	11	1	6
NZ_JXDL01000001.1	-	4196584	4196615	GCGGCGACAACGGCAACGCCAACGACAACAAC	+	557008	557039	GCGGCGGCGCCGGCATCGCCGCGGCCTGCGAC	10	1	6
NZ_JXDL01000001.1	-	4196584	4196614	CGGCGACAACGGCAACGCCAACGACAACAAC	-	5752742	5752772	CGGCGGCCACGGCATCGCGATCGGCGGCGCC	9	1	6
NZ_JXDL01000001.1	-	4196580	4196612	GCGACAACGGCAACGCCAACGACAACAACGAAA	-	2714851	2714883	GCGCCTTCGGCGGCACCAACGGCGGCGCCGAGA	11	1	6
NZ_JXDL01000001.1	-	4196580	4196611	CGACAACGGCAACGCCAACGACAACAACGAAA	-	6677593	6677624	CGACGACGGCAGCGCCGAGGTCGGCCTCGTCG	11	1	6
NZ_JXDL01000001.1	-	4196580	4196611	CGACAACGGCAACGCCAACGACAACAACGAAA	-	5977631	5977662	CGTCTACGGCATCACCATCGCCTTCATCGTCG	11	1	6
NZ_JXDL01000001.1	-	4196580	4196611	CGACAACGGCAACGCCAACGACAACAACGAAA	+	1558127	1558158	CGACGACGGCAGCACCGACGGCACCGGCGCGA	9	1	6
NZ_JXDL01000001.1	-	4196580	4196610	GACAACGGCAACGCCAACGACAACAACGAAA	-	6543823	6543853	GACAGCGGCAAGGCCACCGTCTTCAGCGAAT	7	1	6
NZ_JXDL01000001.1	-	4196580	4196610	GACAACGGCAACGCCAACGACAACAACGAAA	+	5403122	5403152	GCCAGCGGCAAGGCCTCCGTCGTCACCGACG	10	1	6
NZ_JXDL01000001.1	-	4196580	4196609	ACAACGGCAACGCCAACGACAACAACGAAA	+	83107	83136	TCGACGGCCTCGACCACGACATCGTCGAGC	10	1	6
NZ_JXDL01000001.1	-	4196580	4196609	ACAACGGCAACGCCAACGACAACAACGAAA	-	6432452	6432481	GCCACGGCAGCGCCTTCGGCAGATACGACC	10	1	6
NZ_JXDL01000001.1	-	4196580	4196609	ACAACGGCAACGCCAACGACAACAACGAAA	+	6024022	6024051	TGTACGGCCGCGCCCTCGCCGACAACGGCA	10	1	6
NZ_JXDL01000001.1	-	4196580	4196609	ACAACGGCAACGCCAACGACAACAACGAAA	-	5970410	5970439	GCGACGGCATCGCCGACGTCACCTACGTCA	9	0	6
NZ_JXDL01000001.1	-	4196580	4196609	ACAACGGCAACGCCAACGACAACAACGAAA	+	4151729	4151758	TCGTCGACATCGCCTTCGACATCAACGACG	9	1	6
NZ_JXDL01000001.1	-	4196580	4196609	ACAACGGCAACGCCAACGACAACAACGAAA	+	4022105	4022134	GCGCCGGCCTCGCCAAAGGCGCCCTCGAAC	11	1	6
NZ_JXDL01000001.1	-	4196580	4196609	ACAACGGCAACGCCAACGACAACAACGAAA	+	3650923	3650952	GCGACGGCACCGCATTCGACGGCAACGCCC	10	1	6
NZ_JXDL01000001.1	-	4196580	4196609	ACAACGGCAACGCCAACGACAACAACGAAA	+	3365688	3365717	CCGACGGCCGCGTCCACGACATCCCCGCGA	10	1	6
NZ_JXDL01000001.1	-	4196580	4196609	ACAACGGCAACGCCAACGACAACAACGAAA	-	2767763	2767792	TCGTCCGCACCGCCGACGACATCGCCGACC	10	1	6
NZ_JXDL01000001.1	-	4196580	4196609	ACAACGGCAACGCCAACGACAACAACGAAA	-	1883388	1883417	TCGTCGACGACGCCATCGTCGTCGTCGAGA	11	1	6
NZ_JXDL01000001.1	-	4196580	4196609	ACAACGGCAACGCCAACGACAACAACGAAA	-	1354732	1354761	TCTACGGCATCGGCGACGTCGTCACCGATC	10	1	6
NZ_JXDL01000001.1	-	4196579	4196611	CGACAACGGCAACGCCAACGACAACAACGAAAC	-	4748620	4748652	CGACACCGTCTGCGCCGACGACACCGGCGTTGC	10	1	6
NZ_JXDL01000001.1	-	4196579	4196610	GACAACGGCAACGCCAACGACAACAACGAAAC	-	6745060	6745091	GACGACGGCATCGGCGGCGCCAGCATCGAGGC	9	1	6
NZ_JXDL01000001.1	-	4196577	4196612	GCGACAACGGCAACGCCAACGACAACAACGAAACCA	-	5018683	5018718	GCGACATCGGCCTCGGCCTCGTCGACCGCGCTCCCC	13	1	6
NZ_JXDL01000001.1	-	4196577	4196611	CGACAACGGCAACGCCAACGACAACAACGAAACCA	+	5068584	5068618	CGACAAGGGCATCGCCCGCGTCATCATCGGCACCG	9	1	6
NZ_JXDL01000001.1	-	4196577	4196610	GACAACGGCAACGCCAACGACAACAACGAAACCA	-	4519357	4519390	GGCTACGGCACCGCCATCTACAGCGACGGCGCCA	9	1	6
NZ_JXDL01000001.1	-	4196577	4196609	ACAACGGCAACGCCAACGACAACAACGAAACCA	+	5458784	5458816	TCGTCGGCCTCGCCAATGCCGGCCTCGACACCA	11	1	6
NZ_JXDL01000001.1	-	4196577	4196609	ACAACGGCAACGCCAACGACAACAACGAAACCA	+	1903468	1903500	TCGACGGCACCGTCTCCGGCGACAACGTCTCCT	11	1	6
NZ_JXDL01000001.1	-	4196577	4196609	ACAACGGCAACGCCAACGACAACAACGAAACCA	+	1379889	1379921	TCATCGGCGTCGCCCACGACATCACCGTCGCCA	10	0	6
NZ_JUEH01000009.1	-	184256	184287	CAACTTCTACATCAACACCGACAACCGCAACG	-	110261	110292	CCGCTTCTGGCTCAACGCCGACAGCCGCCGCG	8	1	6
NZ_JQNQ01000001.1	+	664653	664682	GATCTTTAACAGTAATCCTGGCTACATCTA	-	1647134	1647163	GCTCTTTGGCTGTGCTCCTGGATTCTTCTT	9	1	6
NZ_JOEQ01000007.1	+	61807	61838	CACAACAACAACGACAACCACCTGGACAACGA	-	261908	261939	CACATCGCCTCCGACCGCAACCTGGTCGACGT	10	1	6
NZ_CYTC01000006.1	+	59020	59052	CAGCAACAGCAGCACCAACAGCAGCAACAACAA	-	259639	259671	CGGCTGCCGCAGCATCGGCTGCCGCAGCATCGC	12	1	6
NZ_CP019781.1	-	1245048	1245078	CACAAGTGGAAGAAGAACAACAAGCTTTACC	+	263879	263909	CCCATGTGCATGTCGAACACCTAGCTTTGCC	8	1	6
NZ_CP013118.1	+	3598512	3598543	AACAGCAATGTAAACCGGAACAACAACAATAA	-	1574212	1574243	ATCTGATTTGTGAACCGGCCCTACAACTTTCA	11	1	6
NZ_CP011789.1	+	630717	630748	CCAGAACAGCACCGCGAAGGTGAACATCACCA	+	5724303	5724334	CCTGTTCGGCGCCGCGATGGTGCTGATCACCA	8	1	6
NZ_CP011789.1	+	630715	630746	AGCCAGAACAGCACCGCGAAGGTGAACATCAC	-	3124696	3124727	CGCCTGGGCGGCGCCGCGACGGTGATCGGCGC	10	1	6
NZ_CP009747.1	+	2563432	2563464	ACCACGAAGAAGGCGAACAGCAAGGTGATGAAG	-	1749459	1749491	GCCACGAGGGTGGCGAGCAGCACGGCGATGTTG	8	1	6
NZ_CP001621.1	+	914885	914923	ATAATAACAGCAATTATAACACTAATAACAAAATAATAA	+	142634	142672	ATCTTTCCAGCTGTTATTACACTACTAATTAACTTATTA	12	1	6
NZ_AXZZ01000186.1	+	23622	23653	AGAAGCCGAGCAACCCGAACAACAGGAAGCCC	-	2505	2536	TGCCGACGAGCAGCCCGTACGACAGGCTGCCC	8	1	6
NC_021030.1	+	163381	163412	AACTACATCGTCAACAACGACAAGTCGAACGT	+	1279297	1279328	CACTACCTCGTCAGCGACGCTTCGTCGTTCGT	9	1	6
NC_021021.1	+	359088	359117	ACGGCCGGCAAGATCAACAAGGACATCAAG	-	553794	553823	ACGCCCGGCATGTTCGACGCGGGCCTCTGG	9	1	6
NC_020520.1	+	3914017	3914046	GTCACCAGCACGAACCAGAAGACGAACCAC	+	4412980	4413009	GTCACCGGCCCGACCGGGCCGTCGAGCCGC	9	1	6
NC_013037.1	-	5147699	5147731	AAACAATAACAACAACAACCGGAATAACAACCG	-	2476211	2476243	TGTCCATCACCTCGCCACCCGGAAACACCACCG	12	1	6
NC_013037.1	-	5147692	5147724	AACAACAACAACCGGAATAACAACCGTAAAAAA	-	4986073	4986105	GGCATCGACTACCGGATTTTCAACCATTACGAC	12	1	6
NC_013037.1	-	5147690	5147724	AACAACAACAACCGGAATAACAACCGTAAAAAATC	-	3945245	3945279	GACATCTGCGGCCCGCTTTACGACCGTATCGAATC	13	1	6
NC_012791.1	+	3853714	3853743	AGCGCCGCGAGCAGCAGCAACAACAACAGC	-	1054256	1054285	AGCGCCTCGGGCGGCCGCTGCGCCCGCCGC	10	1	6
NC_012781.1	+	2380542	2380573	AACCATAATAGCAATCTCAACAACACCGATAA	+	1994076	1994107	AACCTTGTTTGCCTTCTCAGCGATTCCGATAG	10	1	6
NC_011891.1	-	4191778	4191808	CTTCATCAACTACAGCTCGCGCGAGATCAAC	-	1214899	1214929	CTTCTTCGTCTCCGGCTCGCTCGTGCTCGGC	9	1	6
NC_010322.1	+	2693669	2693698	ATCAACGGCAACAATCGCATCACCAACAAC	+	613625	613654	ATCGGCGGCGCCTTCCGCATCCCCGACATC	9	1	6
NC_009485.1	+	65472	65502	CGACCGACAAGATCCGCGAAGTGATCGGCAC	+	823779	823809	CGGCCGGCAGGCTCCGCGGCGTGGTCTGCAC	7	1	6
SRS078176_LANL_scaffold_6356	-	99537	99605	AGTAATGCTAGGTTACTCAATGTGAATTCTAACAATGAGCTTAGTAATTCCAATGCTAATGTCAGTACA	+	41230	41298	GAATCTGCTGGGTTGCTCTATGTGTATTCCTACGGTGGGCTTGGTGGTTCCTCTGCTAGTGTCGGTACT	19	3	5
SRS016438_contig-100_204.49161	-	1378	1428	CTGTGAATTCTAACAATGAGCTTAGTAATTCCAATGCTAATGTCAGTACAC	-	1534	1584	CTGTGGGTTCTGGCAGTGGGCTTGGTCGTTCCGATGCTGGTGTCGGTACTC	14	0	5
NZ_MDRX01000001.1	+	1687022	1687051	AACGGCAACGGTCAGACCGGCAACGGCAAC	-	4310181	4310210	GGCGGCCCCGATCAGGCCGGCCCCGGCGTC	9	1	5
NZ_MDRX01000001.1	+	1687020	1687050	AGAACGGCAACGGTCAGACCGGCAACGGCAA	-	1431086	1431116	TGCACGCCGCCGGTCTGCCCGGCGGCGGCAT	9	1	5
NZ_MDRX01000001.1	+	1687019	1687050	CAGAACGGCAACGGTCAGACCGGCAACGGCAA	+	5666092	5666123	CGGCCCGGCTCCGGCCGGCCCGGCTCCGGCCG	11	1	5
NZ_LN831776.1	+	2576157	2576188	GCACCAACTGCAACGGCAACACCTGCACCGGC	-	7322422	7322453	GCTCCGCCTGCCGCAGCTGCGCCTGCCCCGGC	9	1	5
NZ_LMQV01000044.1	-	389112	389144	CAACAAGAGCCACGACGACGCCTACCAGATCAT	-	4702	4734	CGCCGCGGGGCTCGCCGCCGCCTGCCTGTTCAT	11	1	5
NZ_LMLT01000010.1	+	105370	105410	CAACGGCAACGGCAACAACAACAGCAACAGCAACAGCAACA	+	14146	14186	CTACCGCTCCGGCAGCGACTTCAGCGACCGCGGCGGCGTCA	14	1	5
NZ_LMLT01000010.1	+	105370	105404	CAACGGCAACGGCAACAACAACAGCAACAGCAACA	+	13984	14018	CGACGGCGCCCGCACCACCGTCCGCCTCGGCAACG	12	1	5
NZ_LMLT01000010.1	+	105369	105405	GCAACGGCAACGGCAACAACAACAGCAACAGCAACAG	-	24162	24198	GCCGCGGCATCGGCATGCACGCCAGCCGCAGCCGCGG	12	1	5
NZ_LMLT01000010.1	+	105369	105404	GCAACGGCAACGGCAACAACAACAGCAACAGCAACA	+	14151	14186	GCTCCGGCAGCGACTTCAGCGACCGCGGCGGCGTCA	13	1	5
NZ_LMLT01000010.1	+	105369	105402	GCAACGGCAACGGCAACAACAACAGCAACAGCAA	-	140954	140987	GCAGCGGCACCGGCACCAGGGCCTGCGGCCGCTC	12	1	5
NZ_LMLT01000010.1	+	105369	105398	GCAACGGCAACGGCAACAACAACAGCAACA	-	145845	145874	GCAGCGGCACCGGCTGCGGCAATAGCCACG	8	1	5
NZ_LMLT01000010.1	+	105365	105398	AACGGCAACGGCAACGGCAACAACAACAGCAACA	-	132961	132994	GTCGGCAGTGGCTCCGGCGGCTACTACAGCGGCT	12	1	5
NZ_LMLT01000010.1	+	105364	105404	CAACGGCAACGGCAACGGCAACAACAACAGCAACAGCAACA	-	162539	162579	CGTCGGCCACGGCCGCGCCGGCGCCATCGGCGACTGCATCG	15	1	5
NZ_LMJF01000001.1	+	41670	41702	AACGGCAACGGCAACGGCAACGGCAATCGCAGC	+	666390	666422	CGCAGCGGCGGCGCCGGCAGCGGCGTTCGCGGC	10	1	5
NZ_LMJF01000001.1	+	41668	41700	GCAACGGCAACGGCAACGGCAACGGCAATCGCA	-	1024892	1024924	GCCCCGGCACTGGCCACGGCGGCGGCTATCGCG	8	1	5
NZ_LMJF01000001.1	+	41667	41696	GGCAACGGCAACGGCAACGGCAACGGCAAT	+	667035	667064	GGCAGCGGCGTCGGCAGCGGTAGCGGCCGT	7	1	5
NZ_LMJF01000001.1	+	41666	41695	CGGCAACGGCAACGGCAACGGCAACGGCAA	+	770243	770272	CGGCGACGGCGACGGCGACGGTAGCGGCGG	6	1	5
NZ_LMJF01000001.1	+	41666	41695	CGGCAACGGCAACGGCAACGGCAACGGCAA	+	523036	523065	CGGCTACGGCGGCGGCGGTGGCGGCGGCGC	9	1	5
NZ_LMJF01000001.1	+	41666	41695	CGGCAACGGCAACGGCAACGGCAACGGCAA	+	523030	523059	CGGCGCCGGCTACGGCGGCGGCGGTGGCGG	9	1	5
NZ_LMJF01000001.1	+	41666	41695	CGGCAACGGCAACGGCAACGGCAACGGCAA	-	197477	197506	CGGCGCCGGCATCGGCTTCGTCGGCGGCGG	9	1	5
NZ_LMJF01000001.1	+	41665	41695	GCGGCAACGGCAACGGCAACGGCAACGGCAA	+	666970	667000	GCGGCGTCGGCAGCGGCGTCAGCAGCGGCCG	8	1	5
NZ_LMJF01000001.1	+	41665	41695	GCGGCAACGGCAACGGCAACGGCAACGGCAA	-	561279	561309	GCGGCTGCGGCTGCGGCTGCGGCTGCGGCTG	10	0	5
NZ_LMJF01000001.1	+	41665	41695	GCGGCAACGGCAACGGCAACGGCAACGGCAA	-	561273	561303	GCGGCTGCGGCTGCGGCTGCGGCTGCGGCTG	10	0	5
NZ_LMJF01000001.1	+	41665	41695	GCGGCAACGGCAACGGCAACGGCAACGGCAA	-	561267	561297	GCGGCTGCGGCTGCGGCTGCGGCTGCGGCTG	10	0	5
NZ_LMJF01000001.1	+	41665	41695	GCGGCAACGGCAACGGCAACGGCAACGGCAA	-	561261	561291	GCGGCTGCGGCTGCGGCTGCGGCTGCGGTCG	10	1	5
NZ_LFBV01000001.1	-	337108	337139	GGCTACCGCTACATGAACTGGAAGAACACCAA	-	1431809	1431840	GGCTTCCGCTTCATGACCTGGCACAACGCCTG	7	1	5
NZ_LFBV01000001.1	-	337105	337135	ACCGCTACATGAACTGGAAGAACACCAACAA	+	720756	720786	ACCGGTCCCTGTCCTGGCTGCACGCCAACCG	10	1	5
NZ_KQ976354.1	-	1420556	1420590	ATTAAAAAAGAACGCCAGCAACTTGAACAACGACT	-	5092543	5092577	CTTCTATGCGATCGCCAACTGCTTGTGCAGCGGCT	13	1	5
NZ_KQ483358.1	-	2244591	2244620	CAACAAGCGCAACATCAACGCTGACGACAA	-	2647188	2647217	CTGCGCGCGCATCGTCGCCGATGCCGGCGA	11	1	5
NZ_KQ483358.1	-	2244591	2244620	CAACAAGCGCAACATCAACGCTGACGACAA	+	199228	199257	CGGCACGCGCGGCCTCGGCGCTGGCCACCT	11	1	5
NZ_KQ483358.1	-	2244591	2244620	CAACAAGCGCAACATCAACGCTGACGACAA	+	1617936	1617965	CCGCTAGCGCTGCGTCGGCGCCGACGTCCA	10	1	5
NZ_KQ483358.1	-	2244590	2244620	CAACAAGCGCAACATCAACGCTGACGACAAG	+	709356	709386	CGTCACGTGCTGCTTCTGCGCTGGCGTCAGG	11	1	5
NZ_KQ483358.1	-	2244589	2244619	AACAAGCGCAACATCAACGCTGACGACAAGC	+	3228216	3228246	GGCGCGCGCATCGTCTCCGCTGCCTTCCAGC	11	1	5
NZ_KQ483358.1	-	2244585	2244620	CAACAAGCGCAACATCAACGCTGACGACAAGCTGAA	+	2969230	2969265	CGGCGCGCGCGCCATCACCGCCGGCGGCCTGCTGAG	12	1	5
NZ_KQ031391.1	+	139472	139501	CTACGGCAACGTCCACAATACCGATCAGAG	-	105455	105484	CTCCGGCCCCGTCCCCTATGCCGGCCTGGG	9	1	5
NZ_KE386572.1	+	80745	80775	CAACCCGAACCTGGACAGCGAGAGCTTCAAC	-	1619937	1619967	CGACCTGATCCTGGGCGGCGGGCGCTTCGTC	8	1	5
NZ_KE150426.1	-	2498394	2498423	CAAGAACGCCAAGGTGGACCTGAGCAAGAC	-	2360965	2360994	CAAGATCGCCGGGGTGGGCCTCGGCGTGCC	8	1	5
NZ_KB846715.1	+	607460	607490	AAGACGACGAAGGACTACAAGGACAACGTGG	-	151955	151985	CGGTCGACGCCGGCCGCCGCGGACACCGTGG	10	1	5
NZ_JXDL01000001.1	-	4196585	4196614	CGGCGACAACGGCAACGCCAACGACAACAA	-	853243	853272	CGGCGCCATGGGCAGCGCCGTCGCCCGCCG	10	1	5
NZ_JXDL01000001.1	-	4196585	4196614	CGGCGACAACGGCAACGCCAACGACAACAA	+	7399342	7399371	CGGCGTGATCGGCATCGCCATCGGCACCGT	8	1	5
NZ_JXDL01000001.1	-	4196585	4196614	CGGCGACAACGGCAACGCCAACGACAACAA	+	6743456	6743485	CGGCGCCCGCCGCTCCGCCATCGCCGCCGG	11	1	5
NZ_JXDL01000001.1	-	4196585	4196614	CGGCGACAACGGCAACGCCAACGACAACAA	-	6636168	6636197	CGGCGGCTCCCGCCGCGCCCGCGCCGACCG	11	1	5
NZ_JXDL01000001.1	-	4196585	4196614	CGGCGACAACGGCAACGCCAACGACAACAA	-	6555595	6555624	CGGCGTCTCCGGCCTCGCCGCCGCCAAGGC	10	1	5
NZ_JXDL01000001.1	-	4196585	4196614	CGGCGACAACGGCAACGCCAACGACAACAA	-	6084287	6084316	CGGCGGCCACGGCGCCGCCGCCGCAACCTC	10	1	5
NZ_JXDL01000001.1	-	4196585	4196614	CGGCGACAACGGCAACGCCAACGACAACAA	+	3304445	3304474	CGGCGTCGCCGACACCGCCGGCGACAGCCT	9	1	5
NZ_JXDL01000001.1	-	4196585	4196614	CGGCGACAACGGCAACGCCAACGACAACAA	-	2824315	2824344	CGGCGCCGTCGGCGGCGCCGCCGGGATCGT	11	1	5
NZ_JXDL01000001.1	-	4196585	4196614	CGGCGACAACGGCAACGCCAACGACAACAA	-	1836412	1836441	CGGCGTCGACGGCGTCGCCAGCGTCCGCCA	9	0	5
NZ_JXDL01000001.1	-	4196585	4196614	CGGCGACAACGGCAACGCCAACGACAACAA	+	1679817	1679846	CGGCGGCTACGGCGTCGCCTTCGGCCGCAT	10	0	5
NZ_JXDL01000001.1	-	4196584	4196614	CGGCGACAACGGCAACGCCAACGACAACAAC	-	7494948	7494978	CGGCGGCGTCGGCATCGCGCGCGACGTCTAC	9	1	5
NZ_JXDL01000001.1	-	4196584	4196614	CGGCGACAACGGCAACGCCAACGACAACAAC	-	5968151	5968181	CGGCGGCGTCGGCGCCGCGGGCGCCTTCATC	11	1	5
NZ_JXDL01000001.1	-	4196584	4196614	CGGCGACAACGGCAACGCCAACGACAACAAC	+	4728948	4728978	CGGCGCCGCAGGCTTCGCCCGCGCCGCCAGC	11	1	5
NZ_JXDL01000001.1	-	4196584	4196614	CGGCGACAACGGCAACGCCAACGACAACAAC	-	33247	33277	CGGCGGCAGCGGCCGCGCCGGCAACAACGGC	8	1	5
NZ_JXDL01000001.1	-	4196584	4196614	CGGCGACAACGGCAACGCCAACGACAACAAC	+	1636940	1636970	CGGCGGCCGCGGCTTCGACATCGTCTACGAC	9	1	5
NZ_JXDL01000001.1	-	4196584	4196614	CGGCGACAACGGCAACGCCAACGACAACAAC	+	1121289	1121319	CGGCGGCGGCGGCCCCGCCATCATCCCCTGC	11	1	5
NZ_JXDL01000001.1	-	4196580	4196614	CGGCGACAACGGCAACGCCAACGACAACAACGAAA	-	5348446	5348480	CGGCGCCTGCGCCTCCGCCGGCGCCAACATCGTCG	12	1	5
NZ_JXDL01000001.1	-	4196580	4196614	CGGCGACAACGGCAACGCCAACGACAACAACGAAA	+	4509251	4509285	CGGCGGCGACAGCGTCGCCATCGACGGCGTCGGCT	12	1	5
NZ_JXDL01000001.1	-	4196580	4196614	CGGCGACAACGGCAACGCCAACGACAACAACGAAA	-	3494261	3494295	CGGCGGCGCCGGCACCGACATCGCCAGCGGCGGCA	11	1	5
NZ_JXDL01000001.1	-	4196580	4196612	GCGACAACGGCAACGCCAACGACAACAACGAAA	-	2244760	2244792	GCGACGCCGGCGAGGCCCACGGCGGCGGCGCCG	12	1	5
NZ_JXDL01000001.1	-	4196580	4196611	CGACAACGGCAACGCCAACGACAACAACGAAA	-	953870	953901	CGCCGACGACATCGCCTACGACGCCCACGACA	8	1	5
NZ_JXDL01000001.1	-	4196580	4196611	CGACAACGGCAACGCCAACGACAACAACGAAA	-	613743	613774	CGCCGCCGGCCACGCCGGCGGCAACCGCGGCG	12	0	5
NZ_JXDL01000001.1	-	4196580	4196611	CGACAACGGCAACGCCAACGACAACAACGAAA	-	613381	613412	CGCCATCGGCAGCGGCCACGCCGCCCCCGACA	10	1	5
NZ_JXDL01000001.1	-	4196580	4196611	CGACAACGGCAACGCCAACGACAACAACGAAA	-	579783	579814	CGACACCGGCGGCACCGACGGCCGCGTCGGCA	11	1	5
NZ_JXDL01000001.1	-	4196580	4196611	CGACAACGGCAACGCCAACGACAACAACGAAA	-	481251	481282	CGACACCGTCATCGCCCTCGGCCTCGCCGAGC	11	1	5
NZ_JXDL01000001.1	-	4196580	4196611	CGACAACGGCAACGCCAACGACAACAACGAAA	+	4801373	4801404	CGACCCCGGCATCGCCGCCGACCTCGCCGCCA	11	0	5
NZ_JXDL01000001.1	-	4196580	4196611	CGACAACGGCAACGCCAACGACAACAACGAAA	-	430494	430525	CGACGGCGGCATCGACATCGTCGACGACGACG	9	1	5
NZ_JXDL01000001.1	-	4196580	4196611	CGACAACGGCAACGCCAACGACAACAACGAAA	-	3494255	3494286	CGGCACCGACATCGCCAGCGGCGGCAACGGCA	9	1	5
NZ_JXDL01000001.1	-	4196580	4196611	CGACAACGGCAACGCCAACGACAACAACGAAA	-	2568771	2568802	CGGCATCGGCATCGCCGGCGACACGTTCGACT	10	1	5
NZ_JXDL01000001.1	-	4196580	4196611	CGACAACGGCAACGCCAACGACAACAACGAAA	+	2451728	2451759	CGCCGACGGCTCCGCCGCCGACCGAAACGCCG	11	1	5
NZ_JXDL01000001.1	-	4196580	4196611	CGACAACGGCAACGCCAACGACAACAACGAAA	+	182375	182406	CGACGACGGCGCGGCCGGCGCCGGCACCGAAG	10	1	5
NZ_JXDL01000001.1	-	4196580	4196610	GACAACGGCAACGCCAACGACAACAACGAAA	+	897891	897921	GGCAATGGCTGCGCCAGCGCCGGCACCGCGA	10	1	5
NZ_JXDL01000001.1	-	4196580	4196610	GACAACGGCAACGCCAACGACAACAACGAAA	-	757004	757034	GGCGACGGCTCCGGCAACGTCATCACCGTCA	9	1	5
NZ_JXDL01000001.1	-	4196580	4196610	GACAACGGCAACGCCAACGACAACAACGAAA	+	7396967	7396997	GTGATCGGCTGCGCCAGCGGCACCGACGCGA	10	1	5
NZ_JXDL01000001.1	-	4196580	4196610	GACAACGGCAACGCCAACGACAACAACGAAA	-	6201970	6202000	GGCCTCGTCGACGCCCGCGACGTCCTCGAAG	11	1	5
NZ_JXDL01000001.1	-	4196580	4196610	GACAACGGCAACGCCAACGACAACAACGAAA	-	5697619	5697649	GACGCCGGCAGCGCCGACCTCATCGCCGGCG	11	1	5
NZ_JXDL01000001.1	-	4196580	4196610	GACAACGGCAACGCCAACGACAACAACGAAA	-	521521	521551	GGCAAGGGCCGCGCCATCGGCGTCGGCGAAG	10	1	5
NZ_JXDL01000001.1	-	4196580	4196610	GACAACGGCAACGCCAACGACAACAACGAAA	-	4596310	4596340	GGCAATGGCGACGCCGACGTCGTCTCCGATC	10	1	5
NZ_JXDL01000001.1	-	4196580	4196610	GACAACGGCAACGCCAACGACAACAACGAAA	+	390075	390105	GACCGCGGCCTCGGCTCCGTCATCAACGGGC	11	1	5
NZ_JXDL01000001.1	-	4196580	4196610	GACAACGGCAACGCCAACGACAACAACGAAA	+	3824287	3824317	GCGATCGGCCCCGCCATCGTCACCACCGCCG	11	1	5
NZ_JXDL01000001.1	-	4196580	4196610	GACAACGGCAACGCCAACGACAACAACGAAA	+	3810950	3810980	GTTCACGGCGACGCCGACGTCGTCGACGGTG	11	1	5
NZ_JXDL01000001.1	-	4196580	4196610	GACAACGGCAACGCCAACGACAACAACGAAA	-	3485240	3485270	GCCACCGGCGGCGGCGCCGACACCATCGTCG	11	1	5
NZ_JXDL01000001.1	-	4196580	4196610	GACAACGGCAACGCCAACGACAACAACGAAA	-	1928466	1928496	GACTACGGCTACACCGGCGGCAACGCCGATG	9	1	5
NZ_JXDL01000001.1	-	4196580	4196610	GACAACGGCAACGCCAACGACAACAACGAAA	-	1224457	1224487	GACACCGGCATCGCCGATGCCGTCGCCGCGA	10	1	5
NZ_JXDL01000001.1	-	4196580	4196609	ACAACGGCAACGCCAACGACAACAACGAAA	+	814256	814285	GCATCGGCGTCGGCTACGACGCCGTCGACG	11	1	5
NZ_JXDL01000001.1	-	4196580	4196609	ACAACGGCAACGCCAACGACAACAACGAAA	-	7112192	7112221	CCGGCGTCGGCGCCGTCGTCAACACCGCGA	11	1	5
NZ_JXDL01000001.1	-	4196580	4196609	ACAACGGCAACGCCAACGACAACAACGAAA	+	6956538	6956567	TCCACCGCATCGCCGCCGACAGCGACGATG	9	1	5
NZ_JXDL01000001.1	-	4196580	4196609	ACAACGGCAACGCCAACGACAACAACGAAA	+	6719691	6719720	TCGGCGGCATCGCCGGCGCCTCGATCGAGA	11	1	5
NZ_JXDL01000001.1	-	4196580	4196609	ACAACGGCAACGCCAACGACAACAACGAAA	-	6600223	6600252	GCACCGGCAGCGCCGTAGACCCCGGCGACG	11	1	5
NZ_JXDL01000001.1	-	4196580	4196609	ACAACGGCAACGCCAACGACAACAACGAAA	-	6589858	6589887	TCATCGGCGGCGCCATCGTCGGCGGCGCAT	12	0	5
NZ_JXDL01000001.1	-	4196580	4196609	ACAACGGCAACGCCAACGACAACAACGAAA	-	6342107	6342136	GCGTCGGCGAGGCCATCGACATCTACGTCA	9	1	5
NZ_JXDL01000001.1	-	4196580	4196609	ACAACGGCAACGCCAACGACAACAACGAAA	-	6168003	6168032	ACAGCGGCAGCGCCAGCAGCTCCTGCGTGG	11	1	5
NZ_JXDL01000001.1	-	4196580	4196609	ACAACGGCAACGCCAACGACAACAACGAAA	-	609001	609030	ACCGCGGTCACGCCGACGGCTGCGACGGTG	11	1	5
NZ_JXDL01000001.1	-	4196580	4196609	ACAACGGCAACGCCAACGACAACAACGAAA	-	6009291	6009320	CCGCCGGCAGCGCCCGCGACATCTCCGAGC	11	0	5
NZ_JXDL01000001.1	-	4196580	4196609	ACAACGGCAACGCCAACGACAACAACGAAA	+	5993895	5993924	GCCACGGCCTCACCGTCGACGACATCGGCC	11	1	5
NZ_JXDL01000001.1	-	4196580	4196609	ACAACGGCAACGCCAACGACAACAACGAAA	-	5939705	5939734	CCGTCGGCAGCGCCATCGTCAAGAACGGCG	9	1	5
NZ_JXDL01000001.1	-	4196580	4196609	ACAACGGCAACGCCAACGACAACAACGAAA	+	5483115	5483144	GCGACGGCGACGACTTCGTCATCACCGGTC	11	1	5
NZ_JXDL01000001.1	-	4196580	4196609	ACAACGGCAACGCCAACGACAACAACGAAA	-	5395677	5395706	GCATCGGCAGCCCCGACGACGTCGCCGATT	10	1	5
NZ_JXDL01000001.1	-	4196580	4196609	ACAACGGCAACGCCAACGACAACAACGAAA	-	4992396	4992425	GCACCAGCGGCGCCTGCGACAGCAGCGAGA	9	1	5
NZ_JXDL01000001.1	-	4196580	4196609	ACAACGGCAACGCCAACGACAACAACGAAA	+	4527113	4527142	TCGGCGGCGACGCCGTCGCCGTGAACGGTA	11	1	5
NZ_JXDL01000001.1	-	4196580	4196609	ACAACGGCAACGCCAACGACAACAACGAAA	-	4330731	4330760	TCTACGGCCGCGCCGGCCGCACCACCGCCA	11	1	5
NZ_JXDL01000001.1	-	4196580	4196609	ACAACGGCAACGCCAACGACAACAACGAAA	-	3842555	3842584	ATCCCGGCGGCGCCATCGCCTCCGACGCGA	11	1	5
NZ_JXDL01000001.1	-	4196580	4196609	ACAACGGCAACGCCAACGACAACAACGAAA	-	3572908	3572937	GCCGCGGCAGCGCCTTCGTCGTCATCGCCA	12	0	5
NZ_JXDL01000001.1	-	4196580	4196609	ACAACGGCAACGCCAACGACAACAACGAAA	+	352678	352707	TCATCGTCGCCGCCGCCGTCACCAACGCCC	11	1	5
NZ_JXDL01000001.1	-	4196580	4196609	ACAACGGCAACGCCAACGACAACAACGAAA	-	3494270	3494299	TCGACGGCGGCGCCGGCACCGACATCGCCA	11	1	5
NZ_JXDL01000001.1	-	4196580	4196609	ACAACGGCAACGCCAACGACAACAACGAAA	-	3269750	3269779	ACCGCGGCGACGCCGCCGGCAACCGCGATG	10	0	5
NZ_JXDL01000001.1	-	4196580	4196609	ACAACGGCAACGCCAACGACAACAACGAAA	+	3009711	3009740	TCGTCGGCACGGCCGGCGACGACGCCGAGA	10	1	5
NZ_JXDL01000001.1	-	4196580	4196609	ACAACGGCAACGCCAACGACAACAACGAAA	-	2853274	2853303	GCATGGGCGTCGCCACCGCCAACAGCGTGC	10	1	5
NZ_JXDL01000001.1	-	4196580	4196609	ACAACGGCAACGCCAACGACAACAACGAAA	+	2817640	2817669	GCAGCGGCCGCGGCATCGTCTCCAACGCGC	11	1	5
NZ_JXDL01000001.1	-	4196580	4196609	ACAACGGCAACGCCAACGACAACAACGAAA	+	2618992	2619021	ACCCCGGCGACGGCAGCGACACCGTCGAGG	9	1	5
NZ_JXDL01000001.1	-	4196580	4196609	ACAACGGCAACGCCAACGACAACAACGAAA	+	237745	237774	CCTCCAGCATCGCCGACGACGTCGACGGCG	11	1	5
NZ_JXDL01000001.1	-	4196580	4196609	ACAACGGCAACGCCAACGACAACAACGAAA	-	2357289	2357318	GCGACGGCGGCGCCGACGGCAAGACCGGAG	9	1	5
NZ_JXDL01000001.1	-	4196580	4196609	ACAACGGCAACGCCAACGACAACAACGAAA	-	1679375	1679404	GCCACAGCGTCGCCAGCGACTGCACCGCGA	10	1	5
NZ_JXDL01000001.1	-	4196580	4196609	ACAACGGCAACGCCAACGACAACAACGAAA	+	1400374	1400403	AGGCCGGCATCGCCGCCGCCGTCGACGATC	11	1	5
NZ_JXDL01000001.1	-	4196580	4196609	ACAACGGCAACGCCAACGACAACAACGAAA	+	1275899	1275928	GCGGCGCCAGCGCCGGCGCCATCAACGCGC	11	1	5
NZ_JXDL01000001.1	-	4196579	4196614	CGGCGACAACGGCAACGCCAACGACAACAACGAAAC	-	1095447	1095482	CGGCGTCACCGGGATCGCCATCGCCGCCGTCGCGGC	12	1	5
NZ_JXDL01000001.1	-	4196579	4196612	GCGACAACGGCAACGCCAACGACAACAACGAAAC	-	6861602	6861635	GCGACCCCGGCCATGCCGACGTCGCCGCCGACGC	11	1	5
NZ_JXDL01000001.1	-	4196579	4196612	GCGACAACGGCAACGCCAACGACAACAACGAAAC	-	6500611	6500644	GCGACGACGGCTACGACATCGCCGACTACGGCTC	9	1	5
NZ_JXDL01000001.1	-	4196579	4196611	CGACAACGGCAACGCCAACGACAACAACGAAAC	+	31146	31178	CGACATCGGCCGCGACCGCGGCAGCCCCGTGTC	12	1	5
NZ_JXDL01000001.1	-	4196579	4196611	CGACAACGGCAACGCCAACGACAACAACGAAAC	+	2720208	2720240	CGTCATCGGCATGGCCGGCGCCATCATCGCCTC	11	1	5
NZ_JXDL01000001.1	-	4196579	4196611	CGACAACGGCAACGCCAACGACAACAACGAAAC	-	2673386	2673418	CGACACCGGCATCGGCCTCGACGACATCGCAGC	8	1	5
NZ_JXDL01000001.1	-	4196579	4196610	GACAACGGCAACGCCAACGACAACAACGAAAC	-	4293086	4293117	GACGACGGCGTCGCCGGCAGCGTCAACGCCGC	11	1	5
NZ_JXDL01000001.1	-	4196579	4196609	ACAACGGCAACGCCAACGACAACAACGAAAC	-	6124330	6124360	TCCCCGGCACCGTCACCGTCGACGGCGATAC	10	1	5
NZ_JXDL01000001.1	-	4196579	4196609	ACAACGGCAACGCCAACGACAACAACGAAAC	-	5741856	5741886	CCGCCGGCATCGTCGACGCCACCGACGCCGC	11	1	5
NZ_JXDL01000001.1	-	4196579	4196609	ACAACGGCAACGCCAACGACAACAACGAAAC	+	4796330	4796360	TGCTCGGCGTCGCCACCGACGGCATCGAGCC	11	1	5
NZ_JXDL01000001.1	-	4196579	4196609	ACAACGGCAACGCCAACGACAACAACGAAAC	-	4219003	4219033	CCGTCGGCCACGCCTACGCCTCGACCGAGGC	11	1	5
NZ_JXDL01000001.1	-	4196577	4196611	CGACAACGGCAACGCCAACGACAACAACGAAACCA	-	7496218	7496252	CGGCTACGGCCTCGTCGTCGGCCTCAACGGCACCG	12	1	5
NZ_JXDL01000001.1	-	4196577	4196609	ACAACGGCAACGCCAACGACAACAACGAAACCA	-	5856004	5856036	GCATCGGCGACACCTTCGTCCGCAACGTCACCA	10	1	5
NZ_JXDL01000001.1	-	4196577	4196609	ACAACGGCAACGCCAACGACAACAACGAAACCA	+	5689527	5689559	TCGTCGGCATCGCCATCGTCGTCAGCGTTCCCT	13	0	5
NZ_JXDL01000001.1	-	4196577	4196609	ACAACGGCAACGCCAACGACAACAACGAAACCA	-	4488915	4488947	GCTTCGGCGTCGGCTACGACCACATCGACGCCA	10	1	5
NZ_JXDL01000001.1	-	4196577	4196609	ACAACGGCAACGCCAACGACAACAACGAAACCA	-	358449	358481	ACGCCGGCCGCGGCAACGCCCGCGGCGGCTCCA	12	1	5
NZ_JXDL01000001.1	-	4196577	4196609	ACAACGGCAACGCCAACGACAACAACGAAACCA	+	3472314	3472346	CCAGCGGCTTCGCCACCAGCATCCGCGGCACCA	11	1	5
NZ_JXDL01000001.1	-	4196577	4196609	ACAACGGCAACGCCAACGACAACAACGAAACCA	+	3066312	3066344	GCAGCGGCAGCGCCTCCGGCATCGTCGCGACCG	12	0	5
NZ_JXDL01000001.1	-	4196575	4196609	ACAACGGCAACGCCAACGACAACAACGAAACCATC	+	3244067	3244101	TCCACGGCGGCGCCGAAGCCGACGTCGACACCATC	10	1	5
NZ_JXDL01000001.1	-	4196574	4196609	ACAACGGCAACGCCAACGACAACAACGAAACCATCG	-	4343287	4343322	GCAGCGTCAGCGCCAGCGCCAGCATCGCGTCCATCG	10	1	5
NZ_JOFV01000004.1	+	20528	20557	AACATCTACGAGGTCCACAACAACGGGAAC	+	151571	151600	GACGTCTGCGGGGTCCCGCCCGCCGGGGGC	11	1	5
NZ_JOEQ01000007.1	+	61808	61841	ACAACAACAACGACAACCACCTGGACAACGACAA	-	150095	150128	TCGACGACATCGTGGTCCGCCTGGCCGACGCCAT	12	1	5
NZ_JOEQ01000007.1	+	61808	61838	ACAACAACAACGACAACCACCTGGACAACGA	-	46145	46175	ACCACGCCTACGCGGCCCGCCTGGTCACCGA	10	1	5
NZ_JNYY01000006.1	+	34842	34872	AGGCCGAGGACATGAACAACATCGTCGACTA	+	497723	497753	TGGCCGGGGTCGTGCTCGCCCTGGTCGTCTG	11	1	5
NZ_JAFA01000012.1	-	31941	31970	GCAATAACGGCAACGGGAATGGCAACTACG	-	124395	124424	GCCATGTCGGCCACGGGTTCGGCGTCTTCG	9	1	5
NZ_FOGN01000001.1	+	260458	260488	GAAAACAGCAAGGTGAACGTCACCATCAATA	+	1161572	1161602	GACTTCGTCGAGGTGCACGTCGCCGTCCATT	10	1	5
NZ_CYTC01000006.1	+	59018	59049	AGCAGCAACAGCAGCACCAACAGCAGCAACAA	-	213971	214002	GGCTGAAGCGGCTGCACCTGCCGCAGCTGCAA	10	1	5
NZ_CYTC01000006.1	+	59015	59052	AACAGCAGCAACAGCAGCACCAACAGCAGCAACAACAA	+	141899	141936	AGCTGCTGCTGCCGCAGCGACGGCTGCCGCAACCACGA	13	1	5
NZ_CYTC01000006.1	+	59015	59052	AACAGCAGCAACAGCAGCACCAACAGCAGCAACAACAA	+	141896	141933	CACAGCTGCTGCTGCCGCAGCGACGGCTGCCGCAACCA	12	1	5
NZ_CYTC01000006.1	+	58843	58875	CAGCAGCAGCAGCAGCAGCAGCAGCAGCAGCAA	+	141898	141930	CAGCTGCTGCTGCCGCAGCGACGGCTGCCGCAA	8	1	5
NZ_CYTC01000006.1	+	58838	58871	AACAGCAGCAGCAGCAGCAGCAGCAGCAGCAGCA	+	141896	141929	CACAGCTGCTGCTGCCGCAGCGACGGCTGCCGCA	9	1	5
NZ_CP015639.1	+	4064010	4064039	ACAGGTGGAACCAGAACTTGAAGATCAGTG	+	1771108	1771137	TCAGGTCGCGCCGGTCCTTGGCGGTCAGTG	9	1	5
NZ_CP013730.1	+	280958	280988	ATCGAGTACAAGCGTCAGAGCAACGAGAACG	+	329605	329635	ATCGCGTACACGCGCCAGCGCCACGCGTTCG	7	1	5
NZ_CP011789.1	+	630719	630748	AGAACAGCACCGCGAAGGTGAACATCACCA	-	1240145	1240174	GGCGCAGCGCCGCGCGGGTAGACATCCCCG	9	1	5
NZ_CP011789.1	+	630718	630748	CAGAACAGCACCGCGAAGGTGAACATCACCA	+	5727264	5727294	CCGACCCGCGCCGCGCTGGTGCCGTTCACCA	9	1	5
NZ_CP011789.1	+	630715	630745	AGCCAGAACAGCACCGCGAAGGTGAACATCA	-	2314100	2314130	CGCCCGGACAGCGCCTCGCAGGTGTTCATCG	8	1	5
NZ_CP009747.1	+	2563432	2563467	ACCACGAAGAAGGCGAACAGCAAGGTGATGAAGTCG	+	229106	229141	TCGTCGGTGTTGGCGTACAGCGCGGTGGTGCCGTCG	12	1	5
NZ_CP009747.1	+	2563429	2563460	ATCACCACGAAGAAGGCGAACAGCAAGGTGAT	+	302924	302955	TTCGCCACGCTGACGGCGCCCGGCGTGGTGCT	11	0	5
NZ_CP009747.1	+	2563427	2563459	ACATCACCACGAAGAAGGCGAACAGCAAGGTGA	-	792856	792888	ACTTCGCCGCGGCGCAGGCGCGCGGCCAGGTCG	11	1	5
NZ_CP007012.1	-	2873082	2873112	TGCCGGCAACATCGACAACCGCAACTTCAAC	-	2062217	2062247	TGGCGGCTTCGTCGCCTACCGCGGCTTCACC	8	1	5
NZ_CDHG01000005.1	-	248070	248100	GGCAACGGCGGCAGCAACAACGGCACCGGCG	-	249783	249813	GGCGGCGCCGGCGGCGACGGCGGCGCCGGCG	7	1	5
NZ_CDHG01000005.1	-	248070	248100	GGCAACGGCGGCAGCAACAACGGCACCGGCG	-	248154	248184	GGCGGCGACGGCGGCGCCGGCGGCGCCGGCG	8	1	5
NZ_AQRA01000003.1	+	481832	481861	TCATCAACCATATATTGAATTTTACTAACC	+	154491	154520	TCATCCAGCTTGTTTTGGGTTTTGCTTTCC	9	1	5
NZ_AP014951.1	-	677190	677219	GAGAAAGAGAACGTCAACGGCAATATCCAT	-	4249004	4249033	GGGGCGGGGATCGTCAGCGGCTCTGACCCT	11	1	5
NC_021499.1	-	4879944	4879975	ACGAGGTGAACGAACAGATCGCCAACTACATC	-	1331699	1331730	TCGTGGTGGGCGGCCTGCTCGCCGACCGCTTC	11	1	5
NC_020520.1	+	3917955	3917985	TCAACGAGAAGGGCAACGTCAACATCGTCAT	+	2515199	2515229	TCGTCGGCGCGGGCGTCGTCGGCGTCGTCGT	11	1	5
NC_020453.1	-	2994900	2994929	AACAACGTCGCCAACGTCAACACCAACGGC	+	1296464	1296493	GGCGCCGGCGCCGACGTCGTCTCCGGCGGC	10	1	5
NC_016114.1	-	422805	422835	ACAACGCGGACAAGTACAACCCGCAGAACGA	+	5418994	5419024	TCTTCGCGGGCGAGTGCGACCAGCTGCGCGC	11	1	5
NC_016114.1	-	422803	422835	ACAACGCGGACAAGTACAACCCGCAGAACGAGC	-	486951	486983	TCGGCCCGGACCGGTTCATCCCGCTGGCCGAGC	10	1	5
NC_015138.1	+	3244721	3244750	GCCAACGGCAACTACAGCGACGCCTACAAC	-	4028882	4028911	GCCGGCGGCTTCCCCCGCGGCGCCTGCCGC	10	1	5
NC_013037.1	-	5147699	5147731	AAACAATAACAACAACAACCGGAATAACAACCG	-	4938153	4938185	ACCCGCTTCCGCCAACACCCGCAATTACCGCCG	12	1	5
NC_013037.1	-	5147692	5147727	AATAACAACAACAACCGGAATAACAACCGTAAAAAA	+	1789540	1789575	CCTGCCGCCAACTACCGGCGTAACCACCGTGAAACA	12	0	5
NC_013037.1	-	5147692	5147724	AACAACAACAACCGGAATAACAACCGTAAAAAA	+	4248744	4248776	GCCAACAGCACCCGGCATAACGTTCGTGTAGAA	10	1	5
NC_013037.1	-	5147691	5147731	AAACAATAACAACAACAACCGGAATAACAACCGTAAAAAAT	+	3500028	3500068	AAACGATCACTTCATCGCCCGGATACACCACCGTGCTGATT	15	1	5
NC_013037.1	-	5147691	5147724	AACAACAACAACCGGAATAACAACCGTAAAAAAT	+	2703892	2703925	CATTCCCACCACCGGCGTAACATCCGTACTCACT	12	1	5
NC_009485.1	+	65476	65506	CGACAAGATCCGCGAAGTGATCGGCACCGGC	-	6894429	6894459	CGTCGAGTTCGGCGAGGTGTTCGGCTCCGGC	6	1	5
NZ_LMLT01000010.1	+	105370	105402	CAACGGCAACGGCAACAACAACAGCAACAGCAA	+	14596	14628	CATCGGCGCCGGCTTCGACCTCGGCGGCAGCTG	13	0	4
NZ_LMLT01000010.1	+	105369	105398	GCAACGGCAACGGCAACAACAACAGCAACA	+	21609	21638	GCCGCGGCTGCGGCGCGAACCGCAGCTGCC	11	1	4
NZ_LMLL01000016.1	+	111	141	CAACGGCAACGGCAACAGCAACAGCAACAGC	-	5094	5124	CGATGGCATCGGCCCCCGCTGCGGCAGCGGC	10	1	4
NZ_LMJF01000001.1	+	41666	41697	CGGCAACGGCAACGGCAACGGCAACGGCAATC	-	876105	876136	CGGCGGCGGCGCCGGCCACGGTCGCGGCCTTC	9	1	4
NZ_LMJF01000001.1	+	41666	41695	CGGCAACGGCAACGGCAACGGCAACGGCAA	-	288616	288645	CGGCGCCGGCCTCGGCGGCGGCCTGGGCGC	10	1	4
NZ_LMJF01000001.1	+	41666	41695	CGGCAACGGCAACGGCAACGGCAACGGCAA	+	1376444	1376473	CGGCTCCGGCTTCGGCGCCCGCTCCGGCCG	10	1	4
NZ_KQ483358.1	-	2244589	2244627	ACAACGTCAACAAGCGCAACATCAACGCTGACGACAAGC	-	3550949	3550987	TCCTCGTCTCCATGCGCTACCTCGTCGCTCTCGACGAGC	12	1	4
NZ_KE159646.1	-	1776583	1776612	ACGAGAACGACGACGAGAACGCCGCCATCG	+	2130584	2130613	TCGCGCTCGGCGTCGGGGACGACGCCGTCG	9	1	4
NZ_KE150426.1	-	2498395	2498430	CCAACATCAAGAACGCCAAGGTGGACCTGAGCAAGA	-	1541399	1541434	CCGCCCTCACGCTCGCCGAGCTGGCCCTGTGCACGG	11	1	4
NZ_KB911255.1	-	26068	26097	GAGCAGGAACGTGAACAGCAGCGGCATGAA	+	34180	34209	GGGCGGGCGCGTGGACGGCTGCGTCATGTA	8	1	4
NZ_JXDL01000001.1	-	4196584	4196613	GGCGACAACGGCAACGCCAACGACAACAAC	+	3890880	3890909	GGCGGCACCGGCGGCGGCATCGCCTACAAC	7	1	4
NZ_JXDL01000001.1	-	4196580	4196613	GGCGACAACGGCAACGCCAACGACAACAACGAAA	-	2602619	2602652	GGCGTCTTCGTCATCGCCGGCGCCGTCACCGATA	11	1	4
NZ_JXDL01000001.1	-	4196580	4196612	GCGACAACGGCAACGCCAACGACAACAACGAAA	-	5397045	5397077	GCGCCAGCGCCGCCGCCGTCGACCACGCCGGCG	12	1	4
NZ_JXDL01000001.1	-	4196580	4196612	GCGACAACGGCAACGCCAACGACAACAACGAAA	+	4257425	4257457	GCGTCGGCGGCTTCGCCGGCACCATCATCGCAA	11	1	4
NZ_JXDL01000001.1	-	4196580	4196610	GACAACGGCAACGCCAACGACAACAACGAAA	-	7147385	7147415	GATCGCGGCGGCGCCGTCGACGACGCCGGAC	11	1	4
NZ_JXDL01000001.1	-	4196580	4196610	GACAACGGCAACGCCAACGACAACAACGAAA	-	5589420	5589450	GTCGCCGGCGCCGCCCGCGACCACGACGGCT	12	0	4
NZ_JXDL01000001.1	-	4196580	4196609	ACAACGGCAACGCCAACGACAACAACGAAA	-	756983	757012	TCACCGTCAGCGCCCCCGACGTCACCGTCC	11	1	4
NZ_JXDL01000001.1	-	4196580	4196609	ACAACGGCAACGCCAACGACAACAACGAAA	-	7199486	7199515	TCATCGGCTTCGGCCTCGGCTTCACCGGAA	11	1	4
NZ_JXDL01000001.1	-	4196580	4196609	ACAACGGCAACGCCAACGACAACAACGAAA	-	6957598	6957627	ACGCCGGAAGCGCCCGCGTCGACGCCGACG	11	1	4
NZ_JXDL01000001.1	-	4196580	4196609	ACAACGGCAACGCCAACGACAACAACGAAA	+	5973384	5973413	ACTGCGGCGTCGACCGCGTCCTCGACGAGA	11	1	4
NZ_JXDL01000001.1	-	4196580	4196609	ACAACGGCAACGCCAACGACAACAACGAAA	+	5590490	5590519	TCGAAGGCGTCGCCTACGCCGCCCGCGACA	11	1	4
NZ_JXDL01000001.1	-	4196580	4196609	ACAACGGCAACGCCAACGACAACAACGAAA	-	4769647	4769676	TCCTCGGCGATGCCGACGGCGTCATCGTCA	11	1	4
NZ_JXDL01000001.1	-	4196580	4196609	ACAACGGCAACGCCAACGACAACAACGAAA	+	4509247	4509276	ACCTCGGCGGCGACAGCGTCGCCATCGACG	11	1	4
NZ_JXDL01000001.1	-	4196580	4196609	ACAACGGCAACGCCAACGACAACAACGAAA	+	3963957	3963986	GCGCCGGCTTCGCCGCCGAGTGCGACGTAA	11	1	4
NZ_JXDL01000001.1	-	4196580	4196609	ACAACGGCAACGCCAACGACAACAACGAAA	-	2707908	2707937	ACAGCAGCAGCGCCGGCGGCAGCAGCGCGC	10	1	4
NZ_JXDL01000001.1	-	4196580	4196609	ACAACGGCAACGCCAACGACAACAACGAAA	-	2513369	2513398	TCGTCGGCGGCGCGCTCGGCAACGACGTCA	11	1	4
NZ_JXDL01000001.1	-	4196580	4196609	ACAACGGCAACGCCAACGACAACAACGAAA	-	1665168	1665197	CCTTCGTCACCGCCGGCGACCACATCGACT	10	1	4
NZ_JXDL01000001.1	-	4196580	4196609	ACAACGGCAACGCCAACGACAACAACGAAA	-	1583729	1583758	ACCGCGGCTCCGCGACCGACCTCACCGCGC	11	1	4
NZ_JXDL01000001.1	-	4196580	4196609	ACAACGGCAACGCCAACGACAACAACGAAA	+	112086	112115	ACGCAGGCTGCGCCGACGGCAACGCCGGCC	11	1	4
NZ_JXDL01000001.1	-	4196579	4196611	CGACAACGGCAACGCCAACGACAACAACGAAAC	-	3329286	3329318	CGGCTTCGGCGACGCGCTCGTCGACGCCGGAGC	12	1	4
NZ_JXDL01000001.1	-	4196579	4196611	CGACAACGGCAACGCCAACGACAACAACGAAAC	+	2279221	2279253	CGACCGCGGCGGCGCCCTCGCCTGCACCGAGCC	12	0	4
NZ_JXDL01000001.1	-	4196579	4196609	ACAACGGCAACGCCAACGACAACAACGAAAC	-	753634	753664	ACGCCGGCGGCGCCGTCGCGGCCGACGAGAC	11	1	4
NZ_JXDL01000001.1	-	4196577	4196611	CGACAACGGCAACGCCAACGACAACAACGAAACCA	+	5754219	5754253	CGGCCGCGGCCGTGCCAGCGCCAGCTCCGGCACCT	13	1	4
NZ_JXDL01000001.1	-	4196577	4196611	CGACAACGGCAACGCCAACGACAACAACGAAACCA	-	4712809	4712843	CGGCGCCGGCCACACCTCCGGCGACATCGTCGCCT	13	1	4
NZ_JXDL01000001.1	-	4196577	4196611	CGACAACGGCAACGCCAACGACAACAACGAAACCA	+	2648097	2648131	CGGCACCGGCGACGGCGTCGCCTTCACCGCCACCA	11	1	4
NZ_JXDL01000001.1	-	4196577	4196609	ACAACGGCAACGCCAACGACAACAACGAAACCA	+	5797151	5797183	CCGACAGCATCGCCTACGTCCTCGTCGATTCCG	12	1	4
NZ_JXDL01000001.1	-	4196576	4196609	ACAACGGCAACGCCAACGACAACAACGAAACCAT	-	5190003	5190036	GCACCGGCGCCGCCCCCGAGGCCAGCGTCACCCT	12	1	4
NZ_CP015286.1	-	1544801	1544831	TCAAAGCTTACAAGGTGAATAAGCACCAGCA	+	3018438	3018468	TCAACGCATTCGGGGTGTTTCTGCTCCGGCA	10	1	4
NZ_CP014517.1	-	3830177	3830206	GCCAAGGACTACAACCTCAACATCAATTTC	-	3545490	3545519	CCCCCGGCCTGCGGCCTCCTCCTCTATTTC	10	1	4
NZ_CP014474.1	-	2806299	2806328	GACATCATCAGCAGCTGTTTGAACAGCTGC	-	4867850	4867879	GGCGTCTTCGGCGGCTTTTTGCCCGGCTGC	8	1	4
NZ_CP011974.1	-	639522	639552	CATCAACAGGAACAACTGCATCATGAAGATG	+	3945636	3945666	CGTCTGCTGGTGCTCCTGCTTCTTGCATATG	11	1	4
NC_013037.1	-	5147699	5147731	AAACAATAACAACAACAACCGGAATAACAACCG	+	3080959	3080991	AAACCATTAAATCCACATCCGGGATTGCCGCCG	10	1	4
NC_012791.1	+	3853714	3853744	AGCGCCGCGAGCAGCAGCAACAACAACAGCC	+	5124917	5124947	CGCGGCGCGTGCCGCCGCTGCTGCCGCAGCC	10	1	4
NC_012791.1	+	3853714	3853743	AGCGCCGCGAGCAGCAGCAACAACAACAGC	-	1163901	1163930	CGCGGCGCGCGCGGCGGCCACCACTTCGGC	9	1	4
NZ_JOEQ01000007.1	+	61808	61841	ACAACAACAACGACAACCACCTGGACAACGACAA	-	18126	18159	TCTTCACCGACGTCACCCTCCAGGCCATCGCCGA	12	1	3
NZ_AURW01000005.1	-	507714	507743	ACAATAGCTACAACAACTACAATAACAATA	-	538065	538094	ACACTTGCTGCTTCATCTATGATTTCCATA	10	1	3
NC_020520.1	+	3914017	3914046	GTCACCAGCACGAACCAGAAGACGAACCAC	+	2264463	2264492	GTCGCCCGCTCGACCTCGGCGGCGTTCCAC	10	1	3
