# Supplementary material for: Discovery and characterization of the evolution, variation and functions of diversity-generating retroelements using thousands of genomes and metagenomes
Source: BMC Genomics. 2019 Jul 19;20:595. doi: 10.1186/s12864-019-5951-3 (PMC6642488; doi:10.1186/s12864-019-5951-3)
Supplement: Supplementary file 13 — Table S8. Overlapped VRs and ORFs. URL: http://cgm.sjtu.edu.cn/index/pub/software/MetaCSST/supplementary/Supplementary_Table_8.xlsx (XLSX 58 kb) [file 12864_2019_5951_MOESM13_ESM.xlsx]

## Sheet: Sheet1
ID	VR_start	VR_end	ORF_id	ORF_string	ORF_start	ORF_end
C4259500	229	296	C4259500|ORF9	-	264	1
C4259500	815	882	C4259500|ORF3	+	338	922
ERR1730271_C15186662	1164	1228	ERR1730271_C15186662|ORF1	+	409	1308
ERR1730271_C15186662	1230	1294	ERR1730271_C15186662|ORF1	+	409	1308
NC_002967.9	604677	604732	NC_002967.9|ORF285	+	603634	604794
NC_002967.9	968263	968318	NC_002967.9|ORF1709	+	967220	968380
NC_002967.9	1085820	1085901	NC_002967.9|ORF533	+	1085350	1085955
NC_002967.9	2125699	2125783	NC_002967.9|ORF6680	-	2126709	2125639
NC_002967.9	2276720	2276771	NC_002967.9|ORF6616	-	2277636	2276644
NC_002967.9	2305081	2305159	NC_002967.9|ORF6610	-	2306010	2305021
NC_002967.9	2541114	2541206	NC_002967.9|ORF5219	-	2542231	2541062
NC_007626.1	496532	496590	NC_007626.1|ORF4867	+	496106	496639
NC_007626.1	497142	497198	NC_007626.1|ORF433	+	496705	497247
NC_008750.1	1161831	1161860	NC_008750.1|ORF5060	+	1161390	1162295
NC_008750.1	2845986	2846026	NC_008750.1|ORF12223	-	2846077	2844803
NC_008750.1	2846498	2846607	NC_008750.1|ORF9901	-	2847692	2846487
NC_009428.1	1350274	1350391	NC_009428.1|ORF3698	+	1348769	1350403
NC_009428.1	2120556	2160602	NC_009428.1|ORF13913	-	2129402	2125737
NC_009485.1	823779	823809	NC_009485.1|ORF15756	+	822504	825359
NC_009485.1	6894429	6894459	NC_009485.1|ORF6290	+	6894226	6894516
NC_010322.1	613625	613654	NC_010322.1|ORF10550	+	613083	614510
NC_010322.1	687493	687525	NC_010322.1|ORF19652	-	688804	686843
NC_010682.1	2440358	2440455	NC_010682.1|ORF19547	-	2440473	2440069
NC_010682.1	2447851	2447950	NC_010682.1|ORF9513	+	2447442	2448248
NC_010682.1	2448489	2448588	NC_010682.1|ORF2250	+	2448019	2448609
NC_010814.1	2207512	2207636	NC_010814.1|ORF13750	-	2208012	2207512
NC_010814.1	2210020	2210144	NC_010814.1|ORF13748	-	2210973	2210020
NC_011420.2	1157860	1157963	NC_011420.2|ORF4176	+	1156808	1157989
NC_011420.2	1184332	1184435	NC_011420.2|ORF15686	-	1184776	1181786
NC_011420.2	1251099	1251128	NC_011420.2|ORF970	+	1250284	1251174
NC_011891.1	1214899	1214929	NC_011891.1|ORF615	+	1214575	1215450
NC_011891.1	3173221	3173250	NC_011891.1|ORF6619	+	3172905	3173312
NC_012724.2	1687905	1687995	NC_012724.2|ORF16442	-	1688371	1687886
NC_012724.2	1688412	1688502	NC_012724.2|ORF13451	-	1688648	1688196
NC_012791.1	157114	157144	NC_012791.1|ORF27850	-	157450	156017
NC_012791.1	659331	659364	NC_012791.1|ORF497	+	658963	659496
NC_012791.1	762095	762127	NC_012791.1|ORF5346	+	761225	762259
NC_012791.1	891041	891070	NC_012791.1|ORF5460	+	890903	892330
NC_012791.1	1054256	1054285	NC_012791.1|ORF5602	+	1053896	1055629
NC_012791.1	1163901	1163930	NC_012791.1|ORF944	+	1161949	1164405
NC_012791.1	2528261	2528290	NC_012791.1|ORF25906	-	2528539	2527649
NC_012791.1	4908282	4908311	NC_012791.1|ORF23918	-	4913845	4907960
NC_012791.1	5124917	5124947	NC_012791.1|ORF14456	-	5125086	5124346
NC_012791.1	5265601	5265633	NC_012791.1|ORF13747	+	5263188	5265875
NC_013037.1	1789540	1789575	NC_013037.1|ORF12224	+	1786968	1790375
NC_013037.1	2476211	2476243	NC_013037.1|ORF7346	+	2475917	2477422
NC_013037.1	2703892	2703925	NC_013037.1|ORF12971	+	2701653	2705138
NC_013037.1	3080959	3080991	NC_013037.1|ORF19292	-	3081188	3080442
NC_013037.1	3500028	3500068	NC_013037.1|ORF24426	-	3500386	3499226
NC_013037.1	3945245	3945279	NC_013037.1|ORF24075	-	3945937	3944663
NC_013037.1	4248744	4248776	NC_013037.1|ORF29202	-	4249959	4248592
NC_013037.1	4938153	4938185	NC_013037.1|ORF23306	-	4940458	4937252
NC_013037.1	4986073	4986105	NC_013037.1|ORF23271	-	4988203	4985657
NC_013037.1	5457561	5457594	NC_013037.1|ORF4220	+	5457322	5458467
NC_013959.1	216210	216307	NC_013959.1|ORF11276	-	216335	215928
NC_013959.1	216609	216706	NC_013959.1|ORF191	+	216352	216723
NC_014910.1	3722990	3723090	NC_014910.1|ORF3097	+	3722770	3723333
NC_014910.1	3723572	3723672	NC_014910.1|ORF16305	-	3724202	3723489
NC_014910.1	3728946	3729046	NC_014910.1|ORF16298	-	3729290	3728490
NC_015172.1	550278	550347	NC_015172.1|ORF2648	+	550331	550477
NC_015172.1	2636239	2649330	NC_015172.1|ORF7263	-	2647607	2645205
NC_015172.1	2990766	3009082	NC_015172.1|ORF9283	-	3002134	2999732
NC_015172.1	3164986	3183302	NC_015172.1|ORF6909	-	3176354	3173952
NC_015312.1	2801098	2801127	NC_015312.1|ORF5336	+	2800949	2801302
NC_015312.1	5410246	5410275	NC_015312.1|ORF12467	-	5410256	5408430
NC_015856.1	3946837	3946944	NC_015856.1|ORF3480	+	3946327	3946962
NC_015856.1	3947418	3947525	NC_015856.1|ORF12528	+	3947025	3947543
NC_015856.1	3947856	3947962	NC_015856.1|ORF7977	+	3947603	3947980
NC_016002.1	596192	596269	NC_016002.1|ORF12903	-	596321	595692
NC_016002.1	596856	596933	NC_016002.1|ORF443	+	596374	596973
NC_016002.1	965824	965927	NC_016002.1|ORF15967	-	966418	965810
NC_016002.1	966492	966595	NC_016002.1|ORF19220	-	967089	966478
NC_016114.1	486951	486983	NC_016114.1|ORF4704	+	486557	488704
NC_016114.1	695406	695436	NC_016114.1|ORF9308	+	694617	695645
NC_016114.1	1148986	1149019	NC_016114.1|ORF16787	-	1153489	1148429
NC_016114.1	5418994	5419024	NC_016114.1|ORF23153	-	5419115	5418804
NC_016593.1	614898	615006	NC_016593.1|ORF501	+	613543	615234
NC_016593.1	2380760	2381114	NC_016593.1|ORF14902	-	2382225	2380534
NC_017559.1	2194738	2194831	NC_017559.1|ORF4953	+	2194709	2195188
NC_017559.1	2195221	2195312	NC_017559.1|ORF13575	-	2195776	2195213
NC_017559.1	2199275	2199368	NC_017559.1|ORF8057	+	2199255	2199722
NC_017559.1	2201503	2201597	NC_017559.1|ORF16737	-	2201613	2201128
NC_019683.1	4208452	4208568	NC_019683.1|ORF7564	+	4207689	4208582
NC_019683.1	4211342	4211459	NC_019683.1|ORF7566	+	4210590	4211471
NC_019683.1	4218315	4218422	NC_019683.1|ORF2182	+	4215229	4218429
NC_020453.1	541382	541411	NC_020453.1|ORF29100	-	541913	540981
NC_020453.1	762077	762106	NC_020453.1|ORF15455	+	761817	762965
NC_020453.1	804682	804711	NC_020453.1|ORF43905	-	805839	802231
NC_020453.1	1171667	1171697	NC_020453.1|ORF43559	-	1173051	1170862
NC_020453.1	1296464	1296493	NC_020453.1|ORF15952	+	1296243	1297508
NC_020453.1	2971022	2971052	NC_020453.1|ORF17561	+	2970597	2971850
NC_020520.1	20546	20580	NC_020520.1|ORF3600	+	19859	20686
NC_020520.1	1095097	1095141	NC_020520.1|ORF13199	-	1095574	1094030
NC_020520.1	2264463	2264492	NC_020520.1|ORF1651	+	2263957	2264919
NC_020520.1	2515199	2515229	NC_020520.1|ORF12129	-	2515645	2514788
NC_020520.1	2727676	2727710	NC_020520.1|ORF8916	+	2726502	2727956
NC_020520.1	4412980	4413009	NC_020520.1|ORF6665	+	4412132	4413133
NC_021021.1	553794	553823	NC_021021.1|ORF15146	-	553993	553586
NC_021021.1	803548	803580	NC_021021.1|ORF12520	-	804872	803508
NC_021021.1	2014853	2014885	NC_021021.1|ORF6881	+	2012658	2014925
NC_021021.1	2276606	2276636	NC_021021.1|ORF8968	-	2277024	2276455
NC_021030.1	171697	171810	NC_021030.1|ORF12337	-	173003	171684
NC_021030.1	207149	207224	NC_021030.1|ORF9852	-	207603	207070
NC_021030.1	1279297	1279328	NC_021030.1|ORF14012	-	1279483	1278542
NC_021191.1	2793189	2793271	NC_021191.1|ORF1776	+	2776693	2794911
NC_021191.1	2802656	2803107	NC_021191.1|ORF13534	+	2794908	2808869
NC_021191.1	2807167	2807224	NC_021191.1|ORF13534	+	2794908	2808869
NZ_ABBM01001082.1	16361	16452	NZ_ABBM01001082.1|ORF165	-	16806	16342
NZ_ABBM01001082.1	16847	16936	NZ_ABBM01001082.1|ORF18	+	16825	17277
NZ_ABBM01001082.1	25919	26010	NZ_ABBM01001082.1|ORF27	+	25870	26373
NZ_AFXI01000001.1	1039606	1039705	NZ_AFXI01000001.1|ORF30234	-	1040211	1039549
NZ_AFXI01000001.1	1040292	1040391	NZ_AFXI01000001.1|ORF19749	-	1040888	1040274
NZ_AGFD01000005.1	20313	20402	NZ_AGFD01000005.1|ORF97	+	15257	20443
NZ_AGFD01000005.1	23204	23334	NZ_AGFD01000005.1|ORF98	+	22766	23341
NZ_AJWX01000011.1	162105	162208	NZ_AJWX01000011.1|ORF126	+	161614	162219
NZ_AJWX01000011.1	162783	162884	NZ_AJWX01000011.1|ORF127	+	162286	162900
NZ_AJXW01000043.1	34701	34827	NZ_AJXW01000043.1|ORF1468	-	35160	34696
NZ_AJXW01000043.1	38123	38246	NZ_AJXW01000043.1|ORF1464	-	38652	37942
NZ_AKIV01000010.1	1092	1189	NZ_AKIV01000010.1|ORF107	+	471	1211
NZ_AKIV01000010.1	1661	1758	NZ_AKIV01000010.1|ORF67	+	1280	1789
NZ_AKIV01000010.1	2238	2336	NZ_AKIV01000010.1|ORF302	-	2417	1839
NZ_AKJH01000019.1	95025	95127	NZ_AKJH01000019.1|ORF379	+	94443	95138
NZ_AKJH01000019.1	101710	101814	NZ_AKJH01000019.1|ORF241	+	101219	101824
NZ_AKJH01000019.1	102402	102503	NZ_AKJH01000019.1|ORF93	+	101902	102519
NZ_AKJK01000081.1	7056	7091	NZ_AKJK01000081.1|ORF105	-	7191	6265
NZ_AKJK01000081.1	20911	20942	NZ_AKJK01000081.1|ORF74	-	21028	20030
NZ_AKJT01000025.1	37509	37613	NZ_AKJT01000025.1|ORF35	+	37120	37623
NZ_AKJT01000025.1	39435	39538	NZ_AKJT01000025.1|ORF381	+	38955	39548
NZ_AKJT01000025.1	40121	40221	NZ_AKJT01000025.1|ORF204	+	39626	40237
NZ_AMXB01000038.1	9175	9284	NZ_AMXB01000038.1|ORF150	-	9626	9165
NZ_AMXB01000038.1	9663	9771	NZ_AMXB01000038.1|ORF191	-	10264	9653
NZ_AONQ01000005.1	56344	56427	NZ_AONQ01000005.1|ORF566	-	56433	55675
NZ_AONQ01000005.1	58694	58777	NZ_AONQ01000005.1|ORF158	+	58112	58792
NZ_AOUH01000022.1	194023	194125	NZ_AOUH01000022.1|ORF361	+	193544	194137
NZ_AOUH01000022.1	194715	194815	NZ_AOUH01000022.1|ORF593	+	194217	194831
NZ_AP013042.1	41515	41669	NZ_AP013042.1|ORF769	+	37655	41683
NZ_AP013042.1	70942	71119	NZ_AP013042.1|ORF46	+	67744	71121
NZ_AP013042.1	189445	189540	NZ_AP013042.1|ORF1566	+	186222	189542
NZ_AP013042.1	324732	324913	NZ_AP013042.1|ORF164	+	321118	324915
NZ_AQPL01000077.1	50425	50532	NZ_AQPL01000077.1|ORF109	+	49895	50551
NZ_AQPL01000077.1	50981	51086	NZ_AQPL01000077.1|ORF260	-	51030	50545
NZ_ATHI01000003.1	36914	37028	NZ_ATHI01000003.1|ORF184	+	35918	37036
NZ_ATHI01000003.1	63423	63542	NZ_ATHI01000003.1|ORF216	+	60998	63550
NZ_ATLP01000118.1	85966	86072	NZ_ATLP01000118.1|ORF167	+	85598	86077
NZ_ATLP01000118.1	90672	90775	NZ_ATLP01000118.1|ORF71	+	90193	90786
NZ_ATLP01000118.1	91365	91466	NZ_ATLP01000118.1|ORF72	+	90862	91482
NZ_ATXD01000007.1	1047087	1047195	NZ_ATXD01000007.1|ORF2727	+	1046271	1047221
NZ_ATXD01000007.1	1083794	1083912	NZ_ATXD01000007.1|ORF1693	+	1082879	1083925
NZ_ATZH01000034.1	9175	9252	NZ_ATZH01000034.1|ORF96	+	8709	9332
NZ_ATZH01000034.1	44664	44779	NZ_ATZH01000034.1|ORF47	+	43486	44805
NZ_AUUR01000173.1	28500	28600	NZ_AUUR01000173.1|ORF197	-	29310	27538
NZ_AUUR01000173.1	50128	50214	NZ_AUUR01000173.1|ORF139	-	50656	49988
NZ_AVEM02000294.1	53433	53539	NZ_AVEM02000294.1|ORF46	+	52948	53547
NZ_AVEM02000294.1	60660	60763	NZ_AVEM02000294.1|ORF53	+	60142	60774
NZ_AVEM02000294.1	61347	61449	NZ_AVEM02000294.1|ORF146	+	60851	61468
NZ_AZVV01000003.1	216492	216590	NZ_AZVV01000003.1|ORF175	+	215995	216600
NZ_AZVV01000003.1	217182	217283	NZ_AZVV01000003.1|ORF176	+	216679	217299
NZ_BAIV01000047.1	4486	4570	NZ_BAIV01000047.1|ORF48	-	5158	4403
NZ_BAIV01000047.1	6084	6238	NZ_BAIV01000047.1|ORF80	-	6764	6075
NZ_BATO01000096.1	9568	9667	NZ_BATO01000096.1|ORF35	+	9089	9688
NZ_BATO01000096.1	10178	10279	NZ_BATO01000096.1|ORF132	-	10300	9698
NZ_BBDW01000001.1	86076	86195	NZ_BBDW01000001.1|ORF60	+	85042	86223
NZ_BBDW01000001.1	110563	110630	NZ_BBDW01000001.1|ORF459	+	109574	110653
NZ_BBIR01000031.1	28345	28446	NZ_BBIR01000031.1|ORF541	-	29116	28334
NZ_BBIR01000031.1	29057	29157	NZ_BBIR01000031.1|ORF541	-	29116	28334
NZ_BCBB01000027.1	38263	38366	NZ_BCBB01000027.1|ORF671	-	38826	38254
NZ_BCBB01000027.1	38957	39058	NZ_BCBB01000027.1|ORF855	-	39419	38943
NZ_BCBU01000003.1	74849	74952	NZ_BCBU01000003.1|ORF539	-	75412	74840
NZ_BCBU01000003.1	75567	75636	NZ_BCBU01000003.1|ORF352	-	76095	75529
NZ_BCBX01000033.1	43807	43841	NZ_BCBX01000033.1|ORF1630	-	44994	43678
NZ_BCBX01000033.1	49839	49873	NZ_BCBX01000033.1|ORF679	+	49416	50984
NZ_BCYO01000003.1	61891	61994	NZ_BCYO01000003.1|ORF1214	-	62378	61863
NZ_BCYO01000003.1	62466	62569	NZ_BCYO01000003.1|ORF49	+	62095	62781
NZ_BCYO01000003.1	70471	70578	NZ_BCYO01000003.1|ORF1822	-	70971	70405
NZ_CAPH01000015.1	6115	6185	NZ_CAPH01000015.1|ORF50	+	5690	6271
NZ_CAPH01000015.1	44373	44471	NZ_CAPH01000015.1|ORF81	+	43061	44494
NZ_CDBZ01000026.1	1585	1684	NZ_CDBZ01000026.1|ORF22	-	2134	1580
NZ_CDBZ01000026.1	4283	4403	NZ_CDBZ01000026.1|ORF19	-	4723	4253
NZ_CDHG01000005.1	199017	199048	NZ_CDHG01000005.1|ORF175	+	196915	199194
NZ_CDHG01000005.1	247875	247906	NZ_CDHG01000005.1|ORF744	-	251506	247643
NZ_CDHG01000005.1	248154	248184	NZ_CDHG01000005.1|ORF744	-	251506	247643
NZ_CDHG01000005.1	249783	249813	NZ_CDHG01000005.1|ORF744	-	251506	247643
NZ_CDHG01000005.1	250782	250812	NZ_CDHG01000005.1|ORF744	-	251506	247643
NZ_CDHG01000005.1	250971	251001	NZ_CDHG01000005.1|ORF744	-	251506	247643
NZ_CH724156.1	549313	549343	NZ_CH724156.1|ORF473	+	548512	550272
NZ_CH724156.1	1367522	1367551	NZ_CH724156.1|ORF7496	+	1367109	1367768
NZ_COYP01000017.1	29887	30610	NZ_COYP01000017.1|ORF506	-	30758	29682
NZ_COYP01000017.1	31471	32194	NZ_COYP01000017.1|ORF330	-	33019	32093
NZ_CP001621.1	142634	142672	NZ_CP001621.1|ORF1246	-	142702	142559
NZ_CP001621.1	291687	291720	NZ_CP001621.1|ORF444	+	291329	291817
NZ_CP001621.1	316466	316501	NZ_CP001621.1|ORF1868	-	316697	315855
NZ_CP007786.1	618759	618849	NZ_CP007786.1|ORF3207	+	618752	619363
NZ_CP007786.1	619253	619343	NZ_CP007786.1|ORF3207	+	618752	619363
NZ_CP008696.1	3830052	3830152	NZ_CP008696.1|ORF8322	+	3829592	3830860
NZ_CP008696.1	3830747	3830847	NZ_CP008696.1|ORF8322	+	3829592	3830860
NZ_CP009048.1	1846703	1846780	NZ_CP009048.1|ORF16887	-	1847279	1846539
NZ_CP009048.1	1847357	1847457	NZ_CP009048.1|ORF21451	-	1847950	1847345
NZ_CP009747.1	127123	127155	NZ_CP009747.1|ORF94	+	125581	128418
NZ_CP009747.1	229106	229141	NZ_CP009747.1|ORF24224	-	229834	226793
NZ_CP009747.1	302924	302955	NZ_CP009747.1|ORF20116	-	303020	301998
NZ_CP009747.1	792856	792888	NZ_CP009747.1|ORF19729	-	794750	792420
NZ_CP009747.1	1324622	1324656	NZ_CP009747.1|ORF9298	+	1323381	1325171
NZ_CP009747.1	1749459	1749491	NZ_CP009747.1|ORF1446	+	1749277	1749912
NZ_CP010359.1	2433240	2433316	NZ_CP010359.1|ORF12542	+	2432790	2433356
NZ_CP010359.1	2433957	2434034	NZ_CP010359.1|ORF2021	+	2433475	2434071
NZ_CP010536.1	1453620	1453709	NZ_CP010536.1|ORF23286	-	1454197	1453586
NZ_CP010536.1	1454271	1454384	NZ_CP010536.1|ORF23285	-	1454911	1454258
NZ_CP010892.1	2357443	2357544	NZ_CP010892.1|ORF19697	-	2358019	2357432
NZ_CP010892.1	2358153	2358253	NZ_CP010892.1|ORF30592	-	2358278	2357778
NZ_CP010892.1	4376949	4377027	NZ_CP010892.1|ORF14178	+	4376580	4377062
NZ_CP010892.1	4384026	4384126	NZ_CP010892.1|ORF3379	+	4384003	4384503
NZ_CP010892.1	4384735	4386215	NZ_CP010892.1|ORF3381	+	4385479	4386636
NZ_CP011279.1	4014254	4014357	NZ_CP011279.1|ORF8521	+	4013693	4015255
NZ_CP011279.1	4069724	4069827	NZ_CP011279.1|ORF13559	+	4067271	4069835
NZ_CP011304.1	229086	229148	NZ_CP011304.1|ORF89	+	227593	229980
NZ_CP011304.1	2935054	2935173	NZ_CP011304.1|ORF1065	+	2933317	2935182
NZ_CP011456.1	3816516	3816636	NZ_CP011456.1|ORF5481	+	3814674	3816647
NZ_CP011456.1	4963677	4963736	NZ_CP011456.1|ORF3828	+	4962026	4963807
NZ_CP011456.1	5114164	5114284	NZ_CP011456.1|ORF8397	-	5116878	5114155
NZ_CP011789.1	1240145	1240174	NZ_CP011789.1|ORF18185	-	1240746	1237189
NZ_CP011789.1	2314100	2314130	NZ_CP011789.1|ORF17303	-	2314500	2312875
NZ_CP011789.1	3124696	3124727	NZ_CP011789.1|ORF16601	-	3126165	3124669
NZ_CP011789.1	5724303	5724334	NZ_CP011789.1|ORF9400	+	5723687	5725114
NZ_CP011789.1	5727264	5727294	NZ_CP011789.1|ORF4689	+	5726758	5727891
NZ_CP012680.1	1212711	1212812	NZ_CP012680.1|ORF22177	-	1213317	1212697
NZ_CP012680.1	1213404	1213508	NZ_CP012680.1|ORF22176	-	1213989	1213396
NZ_CP012680.1	1219766	1219869	NZ_CP012680.1|ORF6758	+	1219757	1220389
NZ_CP013118.1	1574212	1574243	NZ_CP013118.1|ORF820	+	1572565	1574703
NZ_CP013118.1	3596908	3596980	NZ_CP013118.1|ORF4443	+	3595979	3596983
NZ_CP015036.1	4071173	4071260	NZ_CP015036.1|ORF3371	+	4071166	4071777
NZ_CP015036.1	4071666	4071754	NZ_CP015036.1|ORF3371	+	4071166	4071777
NZ_CP015036.1	4438806	4438893	NZ_CP015036.1|ORF9740	+	4438799	4439410
NZ_CP015036.1	4439299	4439387	NZ_CP015036.1|ORF9740	+	4438799	4439410
NZ_CP015036.1	4439884	4440119	NZ_CP015036.1|ORF9742	+	4439777	4441153
NZ_CP015377.1	4940315	4940415	NZ_CP015377.1|ORF14597	+	4940223	4940840
NZ_CP015377.1	4941008	4941108	NZ_CP015377.1|ORF28501	-	4941620	4940997
NZ_CP015399.1	5006505	5006619	NZ_CP015399.1|ORF4232	+	5005681	5006661
NZ_CP015399.1	5042011	5042121	NZ_CP015399.1|ORF4257	+	5041072	5042139
NZ_CP015600.1	1485778	1485879	NZ_CP015600.1|ORF23954	-	1486384	1485764
NZ_CP015600.1	1486472	1486577	NZ_CP015600.1|ORF18896	-	1487075	1486464
NZ_CP015600.1	4226466	4226571	NZ_CP015600.1|ORF8322	+	4225970	4226581
NZ_CP015600.1	4227164	4227242	NZ_CP015600.1|ORF13320	+	4226661	4227281
NZ_CP015600.1	4227244	4227979	NZ_CP015600.1|ORF3261	+	4227910	4229070
NZ_CP016372.1	379628	379754	NZ_CP016372.1|ORF8467	-	381190	379577
NZ_CP016372.1	2444639	2444696	NZ_CP016372.1|ORF1029	+	2443585	2444751
NZ_CP016372.1	2466869	2467106	NZ_CP016372.1|ORF2728	+	2467034	2468008
NZ_CP017457.1	2104897	2106841	NZ_CP017457.1|ORF7002	-	2106747	2105701
NZ_CP017457.1	2274871	2276867	NZ_CP017457.1|ORF1010	+	2274967	2276013
NZ_CP018812.1	2933471	2933563	NZ_CP018812.1|ORF14377	-	2933914	2933453
NZ_CP018812.1	2933952	2934045	NZ_CP018812.1|ORF8703	-	2934303	2933944
NZ_CP018812.1	2942355	2942446	NZ_CP018812.1|ORF11497	-	2942702	2942025
NZ_CP019038.1	6319937	6320045	NZ_CP019038.1|ORF22826	-	6320781	6319921
NZ_CP019038.1	6320420	6320532	NZ_CP019038.1|ORF22826	-	6320781	6319921
NZ_CP019402.1	990065	990106	NZ_CP019402.1|ORF16429	-	990451	989648
NZ_CP019402.1	3865410	3865439	NZ_CP019402.1|ORF2727	+	3864850	3866241
NZ_CP019781.1	263879	263909	NZ_CP019781.1|ORF4829	-	264746	263490
NZ_CP019781.1	677428	677468	NZ_CP019781.1|ORF1961	+	676719	677510
NZ_CYIG01000062.1	16688	16790	NZ_CYIG01000062.1|ORF107	-	18404	15612
NZ_CYIG01000062.1	19490	19592	NZ_CYIG01000062.1|ORF86	+	19461	20282
NZ_CYTC01000006.1	58837	58895	NZ_CYTC01000006.1|ORF430	+	57623	59170
NZ_CYTC01000006.1	141896	141936	NZ_CYTC01000006.1|ORF113	+	141367	142701
NZ_CYTC01000006.1	213971	214002	NZ_CYTC01000006.1|ORF168	+	210808	217089
NZ_CYTC01000006.1	259639	259671	NZ_CYTC01000006.1|ORF1667	-	259772	258234
NZ_CYTL01000001.1	693370	693446	NZ_CYTL01000001.1|ORF548	+	693031	693483
NZ_CYTL01000001.1	697656	697757	NZ_CYTL01000001.1|ORF2432	+	697197	697769
NZ_CYTL01000001.1	698104	698203	NZ_CYTL01000001.1|ORF4890	-	698255	697782
NZ_CYTT01000010.1	194587	194688	NZ_CYTT01000010.1|ORF643	-	195146	194577
NZ_CYTT01000010.1	199777	199877	NZ_CYTT01000010.1|ORF799	-	200218	199766
NZ_CYXY01000005.1	149024	149140	NZ_CYXY01000005.1|ORF663	-	150054	149011
NZ_CYXY01000005.1	178517	178610	NZ_CYXY01000005.1|ORF646	-	179427	178426
NZ_CZAZ01000002.1	127125	127211	NZ_CZAZ01000002.1|ORF293	+	126677	127555
NZ_CZAZ01000002.1	176405	176492	NZ_CZAZ01000002.1|ORF329	+	175538	176509
NZ_DS264268.1	16668	16770	NZ_DS264268.1|ORF145	-	17700	16657
NZ_DS264268.1	52605	52714	NZ_DS264268.1|ORF121	-	53550	52570
NZ_DS264311.1	58201	58316	NZ_DS264311.1|ORF48	+	57286	58332
NZ_DS264311.1	75217	75328	NZ_DS264311.1|ORF364	+	74193	75353
NZ_DS499577.1	1042992	1043107	NZ_DS499577.1|ORF4669	-	1044408	1042981
NZ_DS499577.1	1082823	1082933	NZ_DS499577.1|ORF2917	-	1083533	1082751
NZ_DS981430.1	19276	19395	NZ_DS981430.1|ORF232	-	20699	19263
NZ_DS981430.1	55375	55451	NZ_DS981430.1|ORF340	-	55905	55297
NZ_DS999412.1	4410744	4410815	NZ_DS999412.1|ORF12560	+	4410528	4410866
NZ_DS999412.1	4411208	4411775	NZ_DS999412.1|ORF3789	+	4411357	4411782
NZ_DS999412.1	4412124	4412233	NZ_DS999412.1|ORF12561	+	4411815	4412240
NZ_DS999412.1	4412582	4413149	NZ_DS999412.1|ORF3790	+	4412731	4413156
NZ_DS999412.1	4413498	4413607	NZ_DS999412.1|ORF12562	+	4413189	4413614
NZ_DS999412.1	4413956	4414065	NZ_DS999412.1|ORF8257	+	4413647	4414072
NZ_EQ973214.1	101614	101691	NZ_EQ973214.1|ORF522	+	101282	101770
NZ_EQ973214.1	139336	139457	NZ_EQ973214.1|ORF85	+	138133	139467
NZ_FCOX02000004.1	220111	220203	NZ_FCOX02000004.1|ORF200	+	220066	220719
NZ_FCOX02000004.1	220596	220687	NZ_FCOX02000004.1|ORF200	+	220066	220719
NZ_FNAE01000006.1	207838	207938	NZ_FNAE01000006.1|ORF1177	-	208429	207824
NZ_FNAE01000006.1	208530	208630	NZ_FNAE01000006.1|ORF756	-	209130	208519
NZ_FNKP01000002.1	2203307	2203396	NZ_FNKP01000002.1|ORF8281	-	2203752	2203294
NZ_FNKP01000002.1	2203792	2203881	NZ_FNKP01000002.1|ORF10814	-	2204141	2203782
NZ_FNTS01000002.1	3754110	3754208	NZ_FNTS01000002.1|ORF17814	-	3764268	3750319
NZ_FNTS01000002.1	3754441	3754505	NZ_FNTS01000002.1|ORF17814	-	3764268	3750319
NZ_FNTS01000002.1	3754783	3756044	NZ_FNTS01000002.1|ORF17814	-	3764268	3750319
NZ_FNTS01000002.1	3756202	3756341	NZ_FNTS01000002.1|ORF17814	-	3764268	3750319
NZ_FNTS01000002.1	3756505	3756683	NZ_FNTS01000002.1|ORF17814	-	3764268	3750319
NZ_FNTS01000002.1	3756790	3756908	NZ_FNTS01000002.1|ORF17814	-	3764268	3750319
NZ_FNTS01000002.1	3757138	3757334	NZ_FNTS01000002.1|ORF17814	-	3764268	3750319
NZ_FNTS01000002.1	3757360	3757658	NZ_FNTS01000002.1|ORF17814	-	3764268	3750319
NZ_FNTS01000002.1	3757690	3757808	NZ_FNTS01000002.1|ORF17814	-	3764268	3750319
NZ_FNTS01000002.1	3758038	3758108	NZ_FNTS01000002.1|ORF17814	-	3764268	3750319
NZ_FNTS01000002.1	3758260	3758435	NZ_FNTS01000002.1|ORF17814	-	3764268	3750319
NZ_FNTS01000002.1	3758605	3758735	NZ_FNTS01000002.1|ORF17814	-	3764268	3750319
NZ_FNTS01000002.1	3758905	3759008	NZ_FNTS01000002.1|ORF17814	-	3764268	3750319
NZ_FNTS01000002.1	3759115	3760544	NZ_FNTS01000002.1|ORF17814	-	3764268	3750319
NZ_FNTS01000002.1	3760690	3760808	NZ_FNTS01000002.1|ORF17814	-	3764268	3750319
NZ_FNTS01000002.1	3760960	3761108	NZ_FNTS01000002.1|ORF17814	-	3764268	3750319
NZ_FNTS01000002.1	3761305	3761408	NZ_FNTS01000002.1|ORF17814	-	3764268	3750319
NZ_FNTS01000002.1	3761545	3761708	NZ_FNTS01000002.1|ORF17814	-	3764268	3750319
NZ_FNTS01000002.1	3761935	3762000	NZ_FNTS01000002.1|ORF17814	-	3764268	3750319
NZ_FNTS01000002.1	3762226	3762303	NZ_FNTS01000002.1|ORF17814	-	3764268	3750319
NZ_FNTS01000002.1	3762517	3762606	NZ_FNTS01000002.1|ORF17814	-	3764268	3750319
NZ_FRAX01000005.1	209830	209922	NZ_FRAX01000005.1|ORF475	-	210774	209803
NZ_FRAX01000005.1	214636	214841	NZ_FRAX01000005.1|ORF803	-	217219	214631
NZ_FRFD01000007.1	150064	150182	NZ_FRFD01000007.1|ORF862	-	151099	150053
NZ_FRFD01000007.1	185834	185941	NZ_FRFD01000007.1|ORF837	-	186769	185810
NZ_FTMY01000007.1	94613	94707	NZ_FTMY01000007.1|ORF1695	-	95256	94048
NZ_FTMY01000007.1	95106	95198	NZ_FTMY01000007.1|ORF1695	-	95256	94048
NZ_FUZV01000001.1	1314926	1315031	NZ_FUZV01000001.1|ORF11233	-	1315206	1314181
NZ_FUZV01000001.1	1315367	1315473	NZ_FUZV01000001.1|ORF9158	-	1315636	1314614
NZ_FUZV01000001.1	1315827	1315936	NZ_FUZV01000001.1|ORF5338	+	1315314	1315943
NZ_GG692714.1	43364	43493	NZ_GG692714.1|ORF232	+	42419	43510
NZ_GG692714.1	247399	247509	NZ_GG692714.1|ORF386	+	246893	247522
NZ_GG697151.2	475028	475132	NZ_GG697151.2|ORF1235	+	474117	475487
NZ_GG697151.2	513135	513249	NZ_GG697151.2|ORF815	+	512174	513271
NZ_GG774796.1	213710	213816	NZ_GG774796.1|ORF522	+	213294	213923
NZ_GG774796.1	256521	256830	NZ_GG774796.1|ORF361	+	255281	256642
NZ_GG774949.1	1607676	1607786	NZ_GG774949.1|ORF6048	-	1608243	1607545
NZ_GG774949.1	1661201	1661316	NZ_GG774949.1|ORF2636	+	1655294	1661323
NZ_GL945342.1	76302	76384	NZ_GL945342.1|ORF336	-	77048	76284
NZ_GL945342.1	94592	94675	NZ_GL945342.1|ORF398	-	95206	94553
NZ_HG938370.1	1604868	1604921	NZ_HG938370.1|ORF4034	+	1604369	1604875
NZ_HG938370.1	1605317	1605406	NZ_HG938370.1|ORF1239	+	1605175	1605807
NZ_HG938370.1	1606824	1606913	NZ_HG938370.1|ORF4038	+	1606802	1607218
NZ_JAEW01000006.1	119199	119275	NZ_JAEW01000006.1|ORF60	+	118747	119355
NZ_JAEW01000006.1	154092	154211	NZ_JAEW01000006.1|ORF327	+	152796	154226
NZ_JAFA01000012.1	29881	29975	NZ_JAFA01000012.1|ORF990	-	30477	29863
NZ_JAFA01000012.1	30378	30472	NZ_JAFA01000012.1|ORF990	-	30477	29863
NZ_JAFA01000012.1	124395	124424	NZ_JAFA01000012.1|ORF325	+	123710	125035
NZ_JAGQ01000004.1	2035811	2035893	NZ_JAGQ01000004.1|ORF4424	+	2035281	2035934
NZ_JAGQ01000004.1	2051712	2051794	NZ_JAGQ01000004.1|ORF1359	+	2051050	2051814
NZ_JH376870.1	841592	841667	NZ_JH376870.1|ORF1478	+	841067	841720
NZ_JH376870.1	861144	861227	NZ_JH376870.1|ORF1492	+	860483	861247
NZ_JH379027.1	3299677	3299732	NZ_JH379027.1|ORF12802	-	3300633	3299662
NZ_JH379027.1	3348297	3348352	NZ_JH379027.1|ORF7121	-	3348833	3347955
NZ_JH590868.1	413037	413157	NZ_JH590868.1|ORF1477	-	413607	412906
NZ_JH590868.1	434851	434951	NZ_JH590868.1|ORF1105	-	435541	434720
NZ_JH724268.1	1050623	1050750	NZ_JH724268.1|ORF7493	-	1052185	1050620
NZ_JH724268.1	1052382	1052495	NZ_JH724268.1|ORF9563	-	1054059	1052365
NZ_JH724283.1	676720	676834	NZ_JH724283.1|ORF4037	-	678133	676706
NZ_JH724283.1	715566	715642	NZ_JH724283.1|ORF2572	-	716052	715471
NZ_JH980292.1	3497339	3497456	NZ_JH980292.1|ORF3684	+	3495665	3497467
NZ_JH980292.1	3504107	3504224	NZ_JH980292.1|ORF3685	+	3502439	3504235
NZ_JH980292.1	4217616	4217733	NZ_JH980292.1|ORF6188	+	4216203	4217744
NZ_JH993795.1	322338	322438	NZ_JH993795.1|ORF535	-	323528	322326
NZ_JH993795.1	327773	327889	NZ_JH993795.1|ORF710	-	331504	327761
NZ_JH993795.1	336192	336308	NZ_JH993795.1|ORF525	-	337037	336183
NZ_JIAF01000004.1	2628	2719	NZ_JIAF01000004.1|ORF3082	+	1347	2774
NZ_JIAF01000004.1	2280877	2280988	NZ_JIAF01000004.1|ORF1521	+	2280493	2281077
NZ_JIAF01000004.1	2316701	2319924	NZ_JIAF01000004.1|ORF4647	+	2313477	2317940
NZ_JIDJ01000049.1	6422	6549	NZ_JIDJ01000049.1|ORF28	-	7085	6417
NZ_JIDJ01000049.1	9182	9288	NZ_JIDJ01000049.1|ORF25	-	10670	9177
NZ_JMFO01000010.1	38185	38306	NZ_JMFO01000010.1|ORF414	-	38710	36908
NZ_JMFO01000010.1	41892	42000	NZ_JMFO01000010.1|ORF317	-	42467	41853
NZ_JNHG01000525.1	19402	19521	NZ_JNHG01000525.1|ORF105	+	12837	19583
NZ_JNHG01000525.1	19813	19889	NZ_JNHG01000525.1|ORF305	-	20231	19791
NZ_JNIO01000008.1	7130	7238	NZ_JNIO01000008.1|ORF1809	+	5852	7186
NZ_JNIO01000008.1	47024	47138	NZ_JNIO01000008.1|ORF45	+	45751	47151
NZ_JNIO01000008.1	47639	51557	NZ_JNIO01000008.1|ORF3618	+	47916	48965
NZ_JNKJ01000010.1	196229	196341	NZ_JNKJ01000010.1|ORF120	+	195409	196365
NZ_JNKJ01000010.1	231242	231358	NZ_JNKJ01000010.1|ORF139	+	230323	231372
NZ_JNXT01000020.1	16377	16410	NZ_JNXT01000020.1|ORF113	+	16341	17117
NZ_JNXT01000020.1	19414	19443	NZ_JNXT01000020.1|ORF9	+	19135	20988
NZ_JNXT01000020.1	56513	56543	NZ_JNXT01000020.1|ORF83	+	55883	57019
NZ_JNXT01000020.1	109561	109590	NZ_JNXT01000020.1|ORF44	+	107989	116070
NZ_JNYY01000006.1	2040	2074	NZ_JNYY01000006.1|ORF730	+	252	2474
NZ_JNYY01000006.1	497723	497753	NZ_JNYY01000006.1|ORF624	+	496688	497818
NZ_JOEQ01000007.1	18126	18159	NZ_JOEQ01000007.1|ORF921	-	19460	18000
NZ_JOEQ01000007.1	46145	46175	NZ_JOEQ01000007.1|ORF1099	-	46405	42878
NZ_JOEQ01000007.1	112268	112302	NZ_JOEQ01000007.1|ORF263	+	112073	113452
NZ_JOEQ01000007.1	150095	150128	NZ_JOEQ01000007.1|ORF290	+	148118	151105
NZ_JOEQ01000007.1	207978	208011	NZ_JOEQ01000007.1|ORF500	+	206688	208688
NZ_JOEQ01000007.1	261908	261939	NZ_JOEQ01000007.1|ORF956	-	262564	261302
NZ_JONL01000001.1	669823	669946	NZ_JONL01000001.1|ORF2748	-	670628	669810
NZ_JONL01000001.1	672521	672644	NZ_JONL01000001.1|ORF2231	-	675318	672508
NZ_JOOA01000001.1	197828	197944	NZ_JOOA01000001.1|ORF2238	-	198905	197811
NZ_JPMY01000012.1	79047	79126	NZ_JPMY01000012.1|ORF64	+	78679	79164
NZ_JPMY01000012.1	80619	80719	NZ_JPMY01000012.1|ORF420	+	80256	80735
NZ_JPMY01000012.1	81347	81448	NZ_JPMY01000012.1|ORF421	+	80853	81461
NZ_JQJY01000003.1	347763	347838	NZ_JQJY01000003.1|ORF1461	-	348049	347669
NZ_JQJY01000003.1	348149	348224	NZ_JQJY01000003.1|ORF940	-	348543	348061
NZ_JQJY01000003.1	348637	348712	NZ_JQJY01000003.1|ORF1213	-	349031	348546
NZ_JTST01000001.1	127434	127533	NZ_JTST01000001.1|ORF290	+	127130	127663
NZ_JTST01000001.1	128143	128245	NZ_JTST01000001.1|ORF91	+	127672	128256
NZ_JXDL01000001.1	31146	31178	NZ_JXDL01000001.1|ORF6474	+	29009	31297
NZ_JXDL01000001.1	33247	33277	NZ_JXDL01000001.1|ORF25565	-	35086	31940
NZ_JXDL01000001.1	83107	83136	NZ_JXDL01000001.1|ORF87	+	82378	83394
NZ_JXDL01000001.1	112086	112115	NZ_JXDL01000001.1|ORF38182	-	113318	111828
NZ_JXDL01000001.1	182375	182406	NZ_JXDL01000001.1|ORF31735	-	183282	181348
NZ_JXDL01000001.1	231489	231521	NZ_JXDL01000001.1|ORF13131	+	230775	232046
NZ_JXDL01000001.1	234631	234660	NZ_JXDL01000001.1|ORF13134	+	234477	235343
NZ_JXDL01000001.1	237745	237774	NZ_JXDL01000001.1|ORF218	+	236257	237879
NZ_JXDL01000001.1	352678	352707	NZ_JXDL01000001.1|ORF31584	-	354495	352003
NZ_JXDL01000001.1	358449	358481	NZ_JXDL01000001.1|ORF25293	-	358540	357425
NZ_JXDL01000001.1	390075	390105	NZ_JXDL01000001.1|ORF31550	-	390612	389557
NZ_JXDL01000001.1	430494	430525	NZ_JXDL01000001.1|ORF6821	+	430274	430678
NZ_JXDL01000001.1	445354	445383	NZ_JXDL01000001.1|ORF13288	+	444741	447680
NZ_JXDL01000001.1	481251	481282	NZ_JXDL01000001.1|ORF6856	+	481166	482134
NZ_JXDL01000001.1	521521	521551	NZ_JXDL01000001.1|ORF37836	-	521756	521343
NZ_JXDL01000001.1	557008	557039	NZ_JXDL01000001.1|ORF31389	-	558057	556633
NZ_JXDL01000001.1	579783	579814	NZ_JXDL01000001.1|ORF25106	-	580906	579677
NZ_JXDL01000001.1	609001	609030	NZ_JXDL01000001.1|ORF25076	-	609070	608270
NZ_JXDL01000001.1	611588	611618	NZ_JXDL01000001.1|ORF25073	-	612097	611048
NZ_JXDL01000001.1	613381	613412	NZ_JXDL01000001.1|ORF37758	-	613613	613149
NZ_JXDL01000001.1	613743	613774	NZ_JXDL01000001.1|ORF31328	-	614907	613732
NZ_JXDL01000001.1	753634	753664	NZ_JXDL01000001.1|ORF7081	+	752804	753685
NZ_JXDL01000001.1	756209	756238	NZ_JXDL01000001.1|ORF24958	-	756343	754985
NZ_JXDL01000001.1	756983	757034	NZ_JXDL01000001.1|ORF31199	-	757242	755902
NZ_JXDL01000001.1	814256	814285	NZ_JXDL01000001.1|ORF31159	-	814260	813961
NZ_JXDL01000001.1	853243	853272	NZ_JXDL01000001.1|ORF732	+	852529	853707
NZ_JXDL01000001.1	897891	897921	NZ_JXDL01000001.1|ORF37528	-	897959	897396
NZ_JXDL01000001.1	953870	953901	NZ_JXDL01000001.1|ORF31027	-	954519	953323
NZ_JXDL01000001.1	973966	973997	NZ_JXDL01000001.1|ORF37483	-	975164	973743
NZ_JXDL01000001.1	1046818	1046849	NZ_JXDL01000001.1|ORF24715	-	1047307	1046156
NZ_JXDL01000001.1	1087020	1087051	NZ_JXDL01000001.1|ORF13849	+	1085964	1087340
NZ_JXDL01000001.1	1087072	1087101	NZ_JXDL01000001.1|ORF13849	+	1085964	1087340
NZ_JXDL01000001.1	1095447	1095482	NZ_JXDL01000001.1|ORF930	+	1095178	1096287
NZ_JXDL01000001.1	1121289	1121319	NZ_JXDL01000001.1|ORF7408	+	1120754	1121944
NZ_JXDL01000001.1	1224457	1224487	NZ_JXDL01000001.1|ORF37271	-	1224713	1223889
NZ_JXDL01000001.1	1275899	1275928	NZ_JXDL01000001.1|ORF7526	+	1275575	1276738
NZ_JXDL01000001.1	1336143	1336174	NZ_JXDL01000001.1|ORF7580	+	1335722	1337545
NZ_JXDL01000001.1	1354732	1354761	NZ_JXDL01000001.1|ORF14082	+	1354440	1355378
NZ_JXDL01000001.1	1379889	1379921	NZ_JXDL01000001.1|ORF24454	-	1379974	1379807
NZ_JXDL01000001.1	1400374	1400403	NZ_JXDL01000001.1|ORF30659	-	1400553	1399570
NZ_JXDL01000001.1	1558127	1558158	NZ_JXDL01000001.1|ORF1338	+	1557991	1558752
NZ_JXDL01000001.1	1583729	1583758	NZ_JXDL01000001.1|ORF30518	-	1584969	1582567
NZ_JXDL01000001.1	1636940	1636970	NZ_JXDL01000001.1|ORF30472	-	1637451	1636381
NZ_JXDL01000001.1	1665168	1665197	NZ_JXDL01000001.1|ORF36901	-	1665407	1663128
NZ_JXDL01000001.1	1679375	1679404	NZ_JXDL01000001.1|ORF7875	+	1679219	1680493
NZ_JXDL01000001.1	1679817	1679846	NZ_JXDL01000001.1|ORF7875	+	1679219	1680493
NZ_JXDL01000001.1	1762419	1762448	NZ_JXDL01000001.1|ORF36821	-	1762454	1761522
NZ_JXDL01000001.1	1836412	1836441	NZ_JXDL01000001.1|ORF30300	-	1836768	1836283
NZ_JXDL01000001.1	1883388	1883417	NZ_JXDL01000001.1|ORF23998	-	1884520	1881437
NZ_JXDL01000001.1	1903468	1903500	NZ_JXDL01000001.1|ORF1638	+	1902595	1903632
NZ_JXDL01000001.1	1905517	1905546	NZ_JXDL01000001.1|ORF14561	+	1904295	1906562
NZ_JXDL01000001.1	1913532	1913561	NZ_JXDL01000001.1|ORF23970	-	1915369	1912790
NZ_JXDL01000001.1	1928466	1928496	NZ_JXDL01000001.1|ORF23959	-	1929181	1927328
NZ_JXDL01000001.1	1986643	1986672	NZ_JXDL01000001.1|ORF36617	-	1988516	1986588
NZ_JXDL01000001.1	2101669	2101698	NZ_JXDL01000001.1|ORF23802	-	2101732	2101583
NZ_JXDL01000001.1	2241129	2241158	NZ_JXDL01000001.1|ORF14867	+	2239812	2241206
NZ_JXDL01000001.1	2244760	2244792	NZ_JXDL01000001.1|ORF36363	-	2245628	2244243
NZ_JXDL01000001.1	2247688	2247720	NZ_JXDL01000001.1|ORF14875	+	2247645	2248415
NZ_JXDL01000001.1	2279221	2279253	NZ_JXDL01000001.1|ORF14896	+	2278767	2279525
NZ_JXDL01000001.1	2357289	2357318	NZ_JXDL01000001.1|ORF8475	+	2356691	2357770
NZ_JXDL01000001.1	2451728	2451759	NZ_JXDL01000001.1|ORF29788	-	2459607	2442997
NZ_JXDL01000001.1	2457907	2457937	NZ_JXDL01000001.1|ORF29788	-	2459607	2442997
NZ_JXDL01000001.1	2513369	2513398	NZ_JXDL01000001.1|ORF29744	-	2514246	2512894
NZ_JXDL01000001.1	2568771	2568802	NZ_JXDL01000001.1|ORF23401	-	2569465	2568134
NZ_JXDL01000001.1	2602619	2602652	NZ_JXDL01000001.1|ORF29685	-	2603916	2602039
NZ_JXDL01000001.1	2618269	2618300	NZ_JXDL01000001.1|ORF2281	+	2617531	2620284
NZ_JXDL01000001.1	2618992	2619021	NZ_JXDL01000001.1|ORF2281	+	2617531	2620284
NZ_JXDL01000001.1	2619859	2619888	NZ_JXDL01000001.1|ORF2281	+	2617531	2620284
NZ_JXDL01000001.1	2648097	2648131	NZ_JXDL01000001.1|ORF8744	+	2647967	2648476
NZ_JXDL01000001.1	2664011	2664041	NZ_JXDL01000001.1|ORF29641	-	2664540	2661352
NZ_JXDL01000001.1	2673386	2673418	NZ_JXDL01000001.1|ORF23307	-	2673559	2672732
NZ_JXDL01000001.1	2703201	2703235	NZ_JXDL01000001.1|ORF2363	+	2702959	2703294
NZ_JXDL01000001.1	2707908	2707937	NZ_JXDL01000001.1|ORF15271	+	2707644	2708135
NZ_JXDL01000001.1	2714851	2714883	NZ_JXDL01000001.1|ORF35963	-	2715872	2714160
NZ_JXDL01000001.1	2720208	2720240	NZ_JXDL01000001.1|ORF29603	-	2720562	2719924
NZ_JXDL01000001.1	2767763	2767792	NZ_JXDL01000001.1|ORF2415	+	2767033	2767992
NZ_JXDL01000001.1	2779812	2779841	NZ_JXDL01000001.1|ORF15332	+	2778924	2780441
NZ_JXDL01000001.1	2817640	2817669	NZ_JXDL01000001.1|ORF2467	+	2816935	2818563
NZ_JXDL01000001.1	2824315	2824344	NZ_JXDL01000001.1|ORF29500	-	2825136	2824216
NZ_JXDL01000001.1	2853274	2853303	NZ_JXDL01000001.1|ORF35851	-	2856140	2852961
NZ_JXDL01000001.1	2883350	2883382	NZ_JXDL01000001.1|ORF2534	+	2883259	2884665
NZ_JXDL01000001.1	2925143	2925173	NZ_JXDL01000001.1|ORF8983	+	2925026	2926831
NZ_JXDL01000001.1	3009711	3009740	NZ_JXDL01000001.1|ORF29338	-	3009921	3008422
NZ_JXDL01000001.1	3048226	3048255	NZ_JXDL01000001.1|ORF29301	-	3049236	3048076
NZ_JXDL01000001.1	3066312	3066344	NZ_JXDL01000001.1|ORF15600	+	3064881	3066497
NZ_JXDL01000001.1	3140889	3140919	NZ_JXDL01000001.1|ORF29211	-	3141012	3140149
NZ_JXDL01000001.1	3244067	3244101	NZ_JXDL01000001.1|ORF9253	+	3243614	3244114
NZ_JXDL01000001.1	3269750	3269779	NZ_JXDL01000001.1|ORF35490	-	3269903	3268764
NZ_JXDL01000001.1	3304445	3304474	NZ_JXDL01000001.1|ORF2895	+	3304315	3305940
NZ_JXDL01000001.1	3329286	3329318	NZ_JXDL01000001.1|ORF35447	-	3332819	3327960
NZ_JXDL01000001.1	3365688	3365717	NZ_JXDL01000001.1|ORF15841	+	3365250	3367313
NZ_JXDL01000001.1	3368453	3368486	NZ_JXDL01000001.1|ORF15843	+	3368217	3370586
NZ_JXDL01000001.1	3472314	3472346	NZ_JXDL01000001.1|ORF22633	-	3473134	3472031
NZ_JXDL01000001.1	3485240	3485270	NZ_JXDL01000001.1|ORF28913	-	3494604	3481501
NZ_JXDL01000001.1	3494255	3494299	NZ_JXDL01000001.1|ORF28913	-	3494604	3481501
NZ_JXDL01000001.1	3552883	3552912	NZ_JXDL01000001.1|ORF35245	-	3553400	3552780
NZ_JXDL01000001.1	3553000	3553031	NZ_JXDL01000001.1|ORF35245	-	3553400	3552780
NZ_JXDL01000001.1	3572908	3572937	NZ_JXDL01000001.1|ORF16003	+	3572175	3573974
NZ_JXDL01000001.1	3579847	3579877	NZ_JXDL01000001.1|ORF35222	-	3580337	3578640
NZ_JXDL01000001.1	3650923	3650952	NZ_JXDL01000001.1|ORF28787	-	3651048	3650500
NZ_JXDL01000001.1	3810950	3810980	NZ_JXDL01000001.1|ORF35020	-	3812915	3810591
NZ_JXDL01000001.1	3824287	3824317	NZ_JXDL01000001.1|ORF28651	-	3824304	3823792
NZ_JXDL01000001.1	3842555	3842584	NZ_JXDL01000001.1|ORF3362	+	3842050	3843846
NZ_JXDL01000001.1	3890880	3890909	NZ_JXDL01000001.1|ORF3405	+	3890209	3893673
NZ_JXDL01000001.1	3963957	3963986	NZ_JXDL01000001.1|ORF16346	+	3963759	3965291
NZ_JXDL01000001.1	4003676	4003706	NZ_JXDL01000001.1|ORF9895	+	4003085	4003870
NZ_JXDL01000001.1	4022105	4022134	NZ_JXDL01000001.1|ORF22180	-	4022137	4021358
NZ_JXDL01000001.1	4088878	4088912	NZ_JXDL01000001.1|ORF34782	-	4089026	4088271
NZ_JXDL01000001.1	4151729	4151758	NZ_JXDL01000001.1|ORF10025	+	4151120	4152346
NZ_JXDL01000001.1	4219003	4219033	NZ_JXDL01000001.1|ORF28313	-	4219845	4218463
NZ_JXDL01000001.1	4257425	4257457	NZ_JXDL01000001.1|ORF21984	-	4258126	4257002
NZ_JXDL01000001.1	4293086	4293117	NZ_JXDL01000001.1|ORF21955	-	4294147	4292711
NZ_JXDL01000001.1	4330731	4330760	NZ_JXDL01000001.1|ORF21921	-	4332031	4330073
NZ_JXDL01000001.1	4343287	4343322	NZ_JXDL01000001.1|ORF28198	-	4343403	4341910
NZ_JXDL01000001.1	4370743	4370772	NZ_JXDL01000001.1|ORF3796	+	4370554	4371279
NZ_JXDL01000001.1	4488915	4488947	NZ_JXDL01000001.1|ORF21800	-	4489189	4488200
NZ_JXDL01000001.1	4509247	4509285	NZ_JXDL01000001.1|ORF28073	-	4510005	4509001
NZ_JXDL01000001.1	4519357	4519390	NZ_JXDL01000001.1|ORF3918	+	4518490	4519374
NZ_JXDL01000001.1	4527113	4527142	NZ_JXDL01000001.1|ORF10333	+	4526951	4527784
NZ_JXDL01000001.1	4587764	4587793	NZ_JXDL01000001.1|ORF28016	-	4588566	4587568
NZ_JXDL01000001.1	4596310	4596340	NZ_JXDL01000001.1|ORF16859	+	4595931	4597085
NZ_JXDL01000001.1	4608110	4608139	NZ_JXDL01000001.1|ORF27997	-	4608312	4607095
NZ_JXDL01000001.1	4712809	4712843	NZ_JXDL01000001.1|ORF16968	+	4712481	4713014
NZ_JXDL01000001.1	4728948	4728978	NZ_JXDL01000001.1|ORF34244	-	4730585	4726785
NZ_JXDL01000001.1	4748620	4748652	NZ_JXDL01000001.1|ORF4117	+	4747027	4749189
NZ_JXDL01000001.1	4769647	4769676	NZ_JXDL01000001.1|ORF17009	+	4769469	4770200
NZ_JXDL01000001.1	4769825	4769858	NZ_JXDL01000001.1|ORF17009	+	4769469	4770200
NZ_JXDL01000001.1	4796330	4796360	NZ_JXDL01000001.1|ORF10572	+	4796120	4797334
NZ_JXDL01000001.1	4801373	4801404	NZ_JXDL01000001.1|ORF34181	-	4801457	4801269
NZ_JXDL01000001.1	4992396	4992425	NZ_JXDL01000001.1|ORF17173	+	4992003	4993721
NZ_JXDL01000001.1	5018683	5018718	NZ_JXDL01000001.1|ORF33985	-	5019824	5018604
NZ_JXDL01000001.1	5068584	5068618	NZ_JXDL01000001.1|ORF21321	-	5069746	5068244
NZ_JXDL01000001.1	5138125	5138157	NZ_JXDL01000001.1|ORF33906	-	5139068	5137473
NZ_JXDL01000001.1	5190003	5190036	NZ_JXDL01000001.1|ORF17340	+	5189274	5190272
NZ_JXDL01000001.1	5241305	5241337	NZ_JXDL01000001.1|ORF10963	+	5240840	5241484
NZ_JXDL01000001.1	5321438	5321471	NZ_JXDL01000001.1|ORF11034	+	5320664	5321545
NZ_JXDL01000001.1	5348446	5348480	NZ_JXDL01000001.1|ORF33737	-	5350748	5347956
NZ_JXDL01000001.1	5395677	5395706	NZ_JXDL01000001.1|ORF11103	+	5395217	5397619
NZ_JXDL01000001.1	5397045	5397077	NZ_JXDL01000001.1|ORF11103	+	5395217	5397619
NZ_JXDL01000001.1	5403122	5403152	NZ_JXDL01000001.1|ORF17528	+	5402097	5403668
NZ_JXDL01000001.1	5458784	5458816	NZ_JXDL01000001.1|ORF11152	+	5458133	5459326
NZ_JXDL01000001.1	5483115	5483144	NZ_JXDL01000001.1|ORF17592	+	5482635	5483849
NZ_JXDL01000001.1	5590490	5590519	NZ_JXDL01000001.1|ORF11264	+	5590259	5590843
NZ_JXDL01000001.1	5689527	5689559	NZ_JXDL01000001.1|ORF17778	+	5689365	5690924
NZ_JXDL01000001.1	5697619	5697649	NZ_JXDL01000001.1|ORF33455	-	5697926	5696904
NZ_JXDL01000001.1	5741856	5741886	NZ_JXDL01000001.1|ORF33414	-	5742452	5741721
NZ_JXDL01000001.1	5752742	5752772	NZ_JXDL01000001.1|ORF33400	-	5753624	5752113
NZ_JXDL01000001.1	5754219	5754253	NZ_JXDL01000001.1|ORF27053	-	5754495	5753704
NZ_JXDL01000001.1	5773639	5773670	NZ_JXDL01000001.1|ORF17850	+	5773011	5774306
NZ_JXDL01000001.1	5797151	5797183	NZ_JXDL01000001.1|ORF11462	+	5796818	5798680
NZ_JXDL01000001.1	5856004	5856036	NZ_JXDL01000001.1|ORF17926	+	5855100	5856377
NZ_JXDL01000001.1	5936775	5936804	NZ_JXDL01000001.1|ORF20591	-	5937706	5934902
NZ_JXDL01000001.1	5939705	5939734	NZ_JXDL01000001.1|ORF5155	+	5938861	5940291
NZ_JXDL01000001.1	5968151	5968181	NZ_JXDL01000001.1|ORF33215	-	5969408	5967618
NZ_JXDL01000001.1	5968619	5968652	NZ_JXDL01000001.1|ORF33215	-	5969408	5967618
NZ_JXDL01000001.1	5970410	5970439	NZ_JXDL01000001.1|ORF26874	-	5970732	5969656
NZ_JXDL01000001.1	5973384	5973413	NZ_JXDL01000001.1|ORF33212	-	5973812	5972928
NZ_JXDL01000001.1	5976129	5976164	NZ_JXDL01000001.1|ORF20556	-	5977216	5975447
NZ_JXDL01000001.1	5977631	5977662	NZ_JXDL01000001.1|ORF26869	-	5978247	5977222
NZ_JXDL01000001.1	5993895	5993924	NZ_JXDL01000001.1|ORF33199	-	5994335	5992704
NZ_JXDL01000001.1	6009291	6009320	NZ_JXDL01000001.1|ORF33187	-	6009470	6008475
NZ_JXDL01000001.1	6024022	6024051	NZ_JXDL01000001.1|ORF5225	+	6023683	6024513
NZ_JXDL01000001.1	6084287	6084316	NZ_JXDL01000001.1|ORF20466	-	6085624	6084191
NZ_JXDL01000001.1	6124330	6124360	NZ_JXDL01000001.1|ORF26750	-	6124527	6123520
NZ_JXDL01000001.1	6168003	6168032	NZ_JXDL01000001.1|ORF18207	+	6167841	6169145
NZ_JXDL01000001.1	6201970	6202000	NZ_JXDL01000001.1|ORF18238	+	6201510	6203435
NZ_JXDL01000001.1	6341728	6341760	NZ_JXDL01000001.1|ORF5467	+	6340729	6343638
NZ_JXDL01000001.1	6342107	6342136	NZ_JXDL01000001.1|ORF5467	+	6340729	6343638
NZ_JXDL01000001.1	6432452	6432481	NZ_JXDL01000001.1|ORF20187	-	6433486	6432176
NZ_JXDL01000001.1	6487815	6487847	NZ_JXDL01000001.1|ORF12057	+	6485672	6488035
NZ_JXDL01000001.1	6500611	6500644	NZ_JXDL01000001.1|ORF26424	-	6500871	6497578
NZ_JXDL01000001.1	6524851	6524880	NZ_JXDL01000001.1|ORF32726	-	6525377	6524322
NZ_JXDL01000001.1	6537767	6537796	NZ_JXDL01000001.1|ORF12101	+	6536906	6537856
NZ_JXDL01000001.1	6538579	6538608	NZ_JXDL01000001.1|ORF5619	+	6537895	6539121
NZ_JXDL01000001.1	6543823	6543853	NZ_JXDL01000001.1|ORF18509	+	6542709	6544343
NZ_JXDL01000001.1	6555595	6555624	NZ_JXDL01000001.1|ORF26375	-	6556224	6554170
NZ_JXDL01000001.1	6589858	6589887	NZ_JXDL01000001.1|ORF20065	-	6589927	6589484
NZ_JXDL01000001.1	6600223	6600252	NZ_JXDL01000001.1|ORF32654	-	6600584	6599709
NZ_JXDL01000001.1	6639476	6639507	NZ_JXDL01000001.1|ORF5696	+	6638653	6639858
NZ_JXDL01000001.1	6677593	6677624	NZ_JXDL01000001.1|ORF18616	+	6676929	6678251
NZ_JXDL01000001.1	6719691	6719720	NZ_JXDL01000001.1|ORF12264	+	6719453	6720001
NZ_JXDL01000001.1	6743456	6743485	NZ_JXDL01000001.1|ORF19944	-	6743695	6741899
NZ_JXDL01000001.1	6745060	6745091	NZ_JXDL01000001.1|ORF19942	-	6745366	6744638
NZ_JXDL01000001.1	6798219	6798249	NZ_JXDL01000001.1|ORF32496	-	6798581	6796890
NZ_JXDL01000001.1	6861602	6861635	NZ_JXDL01000001.1|ORF18768	+	6861447	6861695
NZ_JXDL01000001.1	6944080	6944111	NZ_JXDL01000001.1|ORF18832	+	6937857	6970241
NZ_JXDL01000001.1	6956538	6956567	NZ_JXDL01000001.1|ORF18832	+	6937857	6970241
NZ_JXDL01000001.1	6957598	6957627	NZ_JXDL01000001.1|ORF18832	+	6937857	6970241
NZ_JXDL01000001.1	7112192	7112221	NZ_JXDL01000001.1|ORF25917	-	7112739	7111630
NZ_JXDL01000001.1	7147385	7147415	NZ_JXDL01000001.1|ORF6158	+	7146595	7147827
NZ_JXDL01000001.1	7199486	7199515	NZ_JXDL01000001.1|ORF25848	-	7200564	7199278
NZ_JXDL01000001.1	7285831	7285865	NZ_JXDL01000001.1|ORF19450	-	7286584	7282967
NZ_JXDL01000001.1	7386667	7386697	NZ_JXDL01000001.1|ORF32003	-	7386854	7385595
NZ_JXDL01000001.1	7396967	7396997	NZ_JXDL01000001.1|ORF19178	+	7396644	7397939
NZ_JXDL01000001.1	7399342	7399371	NZ_JXDL01000001.1|ORF19179	+	7399236	7400051
NZ_JXDL01000001.1	7442872	7442901	NZ_JXDL01000001.1|ORF31958	-	7443017	7442493
NZ_JXDL01000001.1	7494948	7494978	NZ_JXDL01000001.1|ORF25610	-	7495272	7494901
NZ_JXDL01000001.1	7496218	7496252	NZ_JXDL01000001.1|ORF31919	-	7496459	7495272
NZ_JYKO01000020.1	411828	411932	NZ_JYKO01000020.1|ORF1866	+	411444	411947
NZ_JYKO01000020.1	412503	412607	NZ_JYKO01000020.1|ORF1867	+	412008	412622
NZ_JYKO01000020.1	413184	413284	NZ_JYKO01000020.1|ORF1868	+	412683	413300
NZ_JYLD01000008.1	293049	293150	NZ_JYLD01000008.1|ORF1195	-	293649	293032
NZ_JYLD01000008.1	293735	293837	NZ_JYLD01000008.1|ORF954	-	294310	293726
NZ_JZRC01000006.1	9077	9178	NZ_JZRC01000006.1|ORF86	-	9665	9063
NZ_JZRC01000006.1	9744	9845	NZ_JZRC01000006.1|ORF144	-	10341	9730
NZ_KB731310.1	1305	1417	NZ_KB731310.1|ORF20	+	324	1433
NZ_KB731310.1	1942	1985	NZ_KB731310.1|ORF58	-	1996	1670
NZ_KB822482.1	16407	16524	NZ_KB822482.1|ORF1156	+	15624	16535
NZ_KB822482.1	55730	55847	NZ_KB822482.1|ORF632	+	55232	55858
NZ_KB846715.1	151955	151985	NZ_KB846715.1|ORF1925	-	153934	151565
NZ_KB846715.1	301940	301973	NZ_KB846715.1|ORF202	+	300568	303117
NZ_KB846715.1	637943	637974	NZ_KB846715.1|ORF413	+	637339	638394
NZ_KB892653.1	57994	58111	NZ_KB892653.1|ORF156	+	57054	58124
NZ_KB892653.1	74888	75003	NZ_KB892653.1|ORF50	+	73984	75027
NZ_KB895376.1	77412	77524	NZ_KB895376.1|ORF1204	+	76590	77543
NZ_KB895376.1	103614	103726	NZ_KB895376.1|ORF1226	+	102774	103742
NZ_KB905957.1	33714	33816	NZ_KB905957.1|ORF178	-	34232	32193
NZ_KB905957.1	34301	34347	NZ_KB905957.1|ORF68	+	34247	35596
NZ_KB906254.1	305350	305446	NZ_KB906254.1|ORF2319	-	305910	305338
NZ_KB906254.1	305832	305929	NZ_KB906254.1|ORF685	+	305909	306634
NZ_KB944445.1	37794	37888	NZ_KB944445.1|ORF247	-	38247	37792
NZ_KB944445.1	38308	38397	NZ_KB944445.1|ORF155	-	38756	38289
NZ_KB944451.1	15161	15250	NZ_KB944451.1|ORF135	+	14618	15271
NZ_KB944451.1	15682	15776	NZ_KB944451.1|ORF16	+	15313	15780
NZ_KE150296.1	630	707	NZ_KE150296.1|ORF376	-	860	75
NZ_KE150296.1	1074	1151	NZ_KE150296.1|ORF111	+	771	1175
NZ_KE150426.1	672899	672928	NZ_KE150426.1|ORF11026	-	674328	671656
NZ_KE150426.1	1541399	1541434	NZ_KE150426.1|ORF10492	-	1541511	1540771
NZ_KE150426.1	2360965	2360994	NZ_KE150426.1|ORF1666	+	2360686	2361387
NZ_KE159629.1	304712	304816	NZ_KE159629.1|ORF186	+	303886	304842
NZ_KE159629.1	340573	340690	NZ_KE159629.1|ORF214	+	339658	340716
NZ_KE159646.1	1788261	1788388	NZ_KE159646.1|ORF3797	+	1788101	1789264
NZ_KE159646.1	1976437	1976466	NZ_KE159646.1|ORF10340	-	1976739	1975408
NZ_KE159646.1	2130584	2130613	NZ_KE159646.1|ORF4072	+	2129627	2131177
NZ_KE159646.1	2800813	2800843	NZ_KE159646.1|ORF6930	+	2800125	2801291
NZ_KE384013.1	121799	121878	NZ_KE384013.1|ORF313	+	121875	124679
NZ_KE384013.1	122038	122103	NZ_KE384013.1|ORF313	+	121875	124679
NZ_KE384013.1	122267	122346	NZ_KE384013.1|ORF313	+	121875	124679
NZ_KE384013.1	122507	122580	NZ_KE384013.1|ORF313	+	121875	124679
NZ_KE384013.1	122699	122826	NZ_KE384013.1|ORF313	+	121875	124679
NZ_KE384013.1	122951	123084	NZ_KE384013.1|ORF313	+	121875	124679
NZ_KE384013.1	123206	123318	NZ_KE384013.1|ORF313	+	121875	124679
NZ_KE384013.1	123444	123528	NZ_KE384013.1|ORF313	+	121875	124679
NZ_KE384013.1	123662	123748	NZ_KE384013.1|ORF313	+	121875	124679
NZ_KE384013.1	123912	123984	NZ_KE384013.1|ORF313	+	121875	124679
NZ_KI271554.1	22846	22924	NZ_KI271554.1|ORF78	+	22406	23320
NZ_KI271554.1	55271	55378	NZ_KI271554.1|ORF264	-	57358	54647
NZ_KI271567.1	77977	78081	NZ_KI271567.1|ORF704	-	78730	77024
NZ_KI271567.1	103339	103442	NZ_KI271567.1|ORF85	+	102937	103902
NZ_KI391948.1	462533	462627	NZ_KI391948.1|ORF4066	-	463281	461572
NZ_KI391948.1	500189	500267	NZ_KI391948.1|ORF4036	-	500688	499984
NZ_KI519017.1	1283278	1283359	NZ_KI519017.1|ORF1005	+	1283221	1283964
NZ_KI519017.1	1283970	1284069	NZ_KI519017.1|ORF4949	+	1283942	1284541
NZ_KI913951.1	21952	22041	NZ_KI913951.1|ORF388	-	22606	21923
NZ_KI913951.1	94854	94972	NZ_KI913951.1|ORF109	+	92891	94975
NZ_KI913951.1	98503	98621	NZ_KI913951.1|ORF177	+	97812	98648
NZ_KK073874.1	2291980	2292010	NZ_KK073874.1|ORF26141	-	2292382	2291459
NZ_KK073874.1	2882909	2882938	NZ_KK073874.1|ORF10456	+	2882007	2883074
NZ_KK211357.1	10201	10233	NZ_KK211357.1|ORF87	+	9327	10475
NZ_KK211357.1	36955	36984	NZ_KK211357.1|ORF145	-	37323	36586
NZ_KN050642.1	976	1117	NZ_KN050642.1|ORF7254	+	420	1124
NZ_KN050642.1	4790053	4790194	NZ_KN050642.1|ORF18374	-	4790353	4790048
NZ_KN150910.1	1192805	1192900	NZ_KN150910.1|ORF14811	-	1193250	1192786
NZ_KN150910.1	1193291	1193390	NZ_KN150910.1|ORF920	+	1193074	1193877
NZ_KN150980.1	131027	131120	NZ_KN150980.1|ORF12289	-	131505	130738
NZ_KN150980.1	137248	137307	NZ_KN150980.1|ORF4293	+	136752	137387
NZ_KN150980.1	137734	137825	NZ_KN150980.1|ORF2239	+	137381	137845
NZ_KQ033902.1	2471227	2471358	NZ_KQ033902.1|ORF6534	+	2468139	2471366
NZ_KQ235764.1	199106	199192	NZ_KQ235764.1|ORF829	-	199167	198889
NZ_KQ483358.1	199228	199257	NZ_KQ483358.1|ORF11444	-	199607	198666
NZ_KQ483358.1	709356	709386	NZ_KQ483358.1|ORF542	+	708721	710097
NZ_KQ483358.1	1617936	1617965	NZ_KQ483358.1|ORF10332	-	1618382	1617726
NZ_KQ483358.1	2647188	2647217	NZ_KQ483358.1|ORF9506	-	2647577	2646465
NZ_KQ483358.1	2969230	2969265	NZ_KQ483358.1|ORF9250	-	2969420	2967330
NZ_KQ483358.1	3228216	3228246	NZ_KQ483358.1|ORF14873	-	3230517	3228145
NZ_KQ483358.1	3550949	3550987	NZ_KQ483358.1|ORF11659	-	3551092	3550019
NZ_KQ968401.1	175264	175340	NZ_KQ968401.1|ORF274	+	174608	175423
NZ_KQ968401.1	210706	210824	NZ_KQ968401.1|ORF497	+	209397	210842
NZ_LASZ01000001.1	171525	171635	NZ_LASZ01000001.1|ORF1552	-	172438	171422
NZ_LASZ01000001.1	172270	172380	NZ_LASZ01000001.1|ORF1552	-	172438	171422
NZ_LCYC01000058.1	529176	529280	NZ_LCYC01000058.1|ORF449	+	528652	529290
NZ_LCYC01000058.1	529873	529974	NZ_LCYC01000058.1|ORF957	+	529370	529990
NZ_LCZB01000052.1	65084	65190	NZ_LCZB01000052.1|ORF190	+	64722	65198
NZ_LCZB01000052.1	70570	70673	NZ_LCZB01000052.1|ORF123	+	70091	70684
NZ_LCZB01000052.1	71255	71356	NZ_LCZB01000052.1|ORF199	+	70761	71372
NZ_LDJG01000036.1	2235	2330	NZ_LDJG01000036.1|ORF4	+	2176	2757
NZ_LDJG01000036.1	6834	6929	NZ_LDJG01000036.1|ORF9	+	6076	7011
NZ_LDZY01000004.1	236898	237020	NZ_LDZY01000004.1|ORF118	+	236080	237042
NZ_LDZY01000004.1	273518	273631	NZ_LDZY01000004.1|ORF543	+	272451	273641
NZ_LFBV01000001.1	720756	720786	NZ_LFBV01000001.1|ORF2919	+	720705	721646
NZ_LFBV01000001.1	1431809	1431840	NZ_LFBV01000001.1|ORF5309	-	1433017	1431443
NZ_LGLE01000005.1	538737	538840	NZ_LGLE01000005.1|ORF424	+	538240	538851
NZ_LGLE01000005.1	539425	539526	NZ_LGLE01000005.1|ORF2071	-	539608	538856
NZ_LKKS01000033.1	9939	10040	NZ_LKKS01000033.1|ORF914	-	10542	9925
NZ_LKKS01000033.1	10617	10724	NZ_LKKS01000033.1|ORF10	+	10075	10716
NZ_LKKS01000033.1	17009	17112	NZ_LKKS01000033.1|ORF739	-	17476	16997
NZ_LMEC01000011.1	972954	973062	NZ_LMEC01000011.1|ORF2566	-	973552	972941
NZ_LMEC01000011.1	973624	973732	NZ_LMEC01000011.1|ORF4280	-	974024	973614
NZ_LMEC01000011.1	977307	977415	NZ_LMEC01000011.1|ORF2560	-	977920	977216
NZ_LMFF01000012.1	550926	551046	NZ_LMFF01000012.1|ORF1348	+	549992	551065
NZ_LMFF01000012.1	551906	552026	NZ_LMFF01000012.1|ORF488	+	551116	552045
NZ_LMJF01000001.1	134013	134043	NZ_LMJF01000001.1|ORF91	+	133303	134196
NZ_LMJF01000001.1	135882	135917	NZ_LMJF01000001.1|ORF6128	-	136362	135838
NZ_LMJF01000001.1	197477	197506	NZ_LMJF01000001.1|ORF1376	+	197393	198490
NZ_LMJF01000001.1	288616	288645	NZ_LMJF01000001.1|ORF7248	-	288926	287148
NZ_LMJF01000001.1	317417	317462	NZ_LMJF01000001.1|ORF7225	-	317546	316773
NZ_LMJF01000001.1	465281	465376	NZ_LMJF01000001.1|ORF4584	-	466261	465290
NZ_LMJF01000001.1	522738	522768	NZ_LMJF01000001.1|ORF2858	+	522258	526478
NZ_LMJF01000001.1	523030	523065	NZ_LMJF01000001.1|ORF2858	+	522258	526478
NZ_LMJF01000001.1	561222	561251	NZ_LMJF01000001.1|ORF4514	-	561796	561080
NZ_LMJF01000001.1	561261	561309	NZ_LMJF01000001.1|ORF4514	-	561796	561080
NZ_LMJF01000001.1	666390	666422	NZ_LMJF01000001.1|ORF462	+	666118	666795
NZ_LMJF01000001.1	666970	667000	NZ_LMJF01000001.1|ORF6964	-	667178	666804
NZ_LMJF01000001.1	667035	667064	NZ_LMJF01000001.1|ORF6964	-	667178	666804
NZ_LMJF01000001.1	770243	770272	NZ_LMJF01000001.1|ORF1827	+	769892	771010
NZ_LMJF01000001.1	790260	790302	NZ_LMJF01000001.1|ORF5629	-	791268	790168
NZ_LMJF01000001.1	876105	876136	NZ_LMJF01000001.1|ORF1901	+	874883	876496
NZ_LMJF01000001.1	1024892	1024924	NZ_LMJF01000001.1|ORF6690	-	1025429	1024365
NZ_LMJF01000001.1	1376444	1376473	NZ_LMJF01000001.1|ORF2260	+	1373879	1377229
NZ_LMJF01000001.1	1403958	1403989	NZ_LMJF01000001.1|ORF1018	+	1402639	1404339
NZ_LMJF01000001.1	1533132	1533164	NZ_LMJF01000001.1|ORF6328	-	1533260	1532412
NZ_LMLT01000010.1	13984	14018	NZ_LMLT01000010.1|ORF318	+	13392	16385
NZ_LMLT01000010.1	14146	14186	NZ_LMLT01000010.1|ORF318	+	13392	16385
NZ_LMLT01000010.1	14596	14628	NZ_LMLT01000010.1|ORF318	+	13392	16385
NZ_LMLT01000010.1	21609	21638	NZ_LMLT01000010.1|ORF922	-	22354	20102
NZ_LMLT01000010.1	24162	24198	NZ_LMLT01000010.1|ORF25	+	24184	25503
NZ_LMLT01000010.1	55379	55413	NZ_LMLT01000010.1|ORF194	+	54143	57841
NZ_LMLT01000010.1	62966	62996	NZ_LMLT01000010.1|ORF365	+	62325	63488
NZ_LMLT01000010.1	132961	132994	NZ_LMLT01000010.1|ORF664	-	133064	132456
NZ_LMLT01000010.1	140954	140987	NZ_LMLT01000010.1|ORF272	+	139547	141316
NZ_LMLT01000010.1	145845	145874	NZ_LMLT01000010.1|ORF277	+	145685	149290
NZ_LMLT01000010.1	162539	162579	NZ_LMLT01000010.1|ORF135	+	161071	162978
NZ_LMLT01000010.1	175576	175605	NZ_LMLT01000010.1|ORF484	-	176406	174373
NZ_LMUC01000012.1	144223	144365	NZ_LMUC01000012.1|ORF246	+	143558	151057
NZ_LMUC01000012.1	147807	147839	NZ_LMUC01000012.1|ORF246	+	143558	151057
NZ_LMUC01000012.1	148401	148479	NZ_LMUC01000012.1|ORF246	+	143558	151057
NZ_LMUC01000012.1	149458	149513	NZ_LMUC01000012.1|ORF246	+	143558	151057
NZ_LNQU01000005.1	35287	35388	NZ_LNQU01000005.1|ORF104	+	34784	35404
NZ_LNQU01000005.1	35955	36056	NZ_LNQU01000005.1|ORF36	+	35470	36072
NZ_LNVK01000025.1	0	42475	NZ_LNVK01000025.1|ORF240	-	22020	16885
NZ_LNVK01000025.1	42775	85250	NZ_LNVK01000025.1|ORF52	+	63232	68367
NZ_LOWF01000107.1	59717	59808	NZ_LOWF01000107.1|ORF412	+	59259	59792
NZ_LOWF01000107.1	60219	60308	NZ_LOWF01000107.1|ORF714	-	61011	60211
NZ_LOWF01000107.1	60600	60691	NZ_LOWF01000107.1|ORF714	-	61011	60211
NZ_LOWP01000021.1	412220	412286	NZ_LOWP01000021.1|ORF1965	-	412641	412177
NZ_LOWP01000021.1	412682	412772	NZ_LOWP01000021.1|ORF1964	-	413127	412672
NZ_LOWP01000021.1	413168	413257	NZ_LOWP01000021.1|ORF1963	-	413520	413158
NZ_LOXK01000134.1	39367	39459	NZ_LOXK01000134.1|ORF142	+	38453	39472
NZ_LOXK01000134.1	45353	45444	NZ_LOXK01000134.1|ORF147	+	45023	45454
NZ_LOXK01000134.1	45838	45929	NZ_LOXK01000134.1|ORF148	+	45485	45949
NZ_LPAI01000116.1	297859	297951	NZ_LPAI01000116.1|ORF274	+	297844	298473
NZ_LPAI01000116.1	298354	298445	NZ_LPAI01000116.1|ORF274	+	297844	298473
NZ_LPAT01000035.1	113455	113545	NZ_LPAT01000035.1|ORF522	-	113900	113436
NZ_LPAT01000035.1	113940	114030	NZ_LPAT01000035.1|ORF331	+	113865	114521
NZ_LPAT01000035.1	115019	115112	NZ_LPAT01000035.1|ORF397	-	115608	115009
NZ_LPCN01000042.1	48801	48893	NZ_LPCN01000042.1|ORF481	-	48915	48469
NZ_LPCN01000042.1	49284	49375	NZ_LPCN01000042.1|ORF597	-	49835	49302
NZ_LPCO01000006.1	247438	247529	NZ_LPCO01000006.1|ORF975	-	248261	247146
NZ_LPCO01000006.1	255470	255559	NZ_LPCO01000006.1|ORF1215	-	255583	255131
NZ_LPCO01000006.1	255954	256045	NZ_LPCO01000006.1|ORF426	+	255602	256066
NZ_LPCQ01000232.1	45597	45686	NZ_LPCQ01000232.1|ORF719	-	45706	45020
NZ_LPCQ01000232.1	45979	46067	NZ_LPCQ01000232.1|ORF466	-	46089	45718
NZ_LPCQ01000232.1	46482	46572	NZ_LPCQ01000232.1|ORF718	-	47032	46508
NZ_LPFU01000034.1	310142	310232	NZ_LPFU01000034.1|ORF251	+	310135	310746
NZ_LPFU01000034.1	310635	310726	NZ_LPFU01000034.1|ORF251	+	310135	310746
NZ_LPKL01000043.1	276297	276388	NZ_LPKL01000043.1|ORF1520	-	276743	276279
NZ_LPKL01000043.1	276791	276881	NZ_LPKL01000043.1|ORF1877	-	277138	276782
NZ_LPMJ01000057.1	94970	95060	NZ_LPMJ01000057.1|ORF611	-	95436	94951
NZ_LPMJ01000057.1	95477	95566	NZ_LPMJ01000057.1|ORF610	-	95991	95467
NZ_LPMJ01000057.1	103040	103128	NZ_LPMJ01000057.1|ORF738	-	103406	103026
NZ_LPMK01000004.1	67980	68069	NZ_LPMK01000004.1|ORF791	+	67704	68084
NZ_LPMK01000004.1	69060	69149	NZ_LPMK01000004.1|ORF793	+	68808	69161
NZ_LPMK01000004.1	69566	69656	NZ_LPMK01000004.1|ORF794	+	69192	69677
NZ_LRHX01000019.1	25065	25165	NZ_LRHX01000019.1|ORF234	+	24617	25177
NZ_LRHX01000019.1	27187	27289	NZ_LRHX01000019.1|ORF237	+	26654	27301
NZ_LRHX01000019.1	27588	27688	NZ_LRHX01000019.1|ORF238	+	27338	27700
NZ_LRUJ01000041.1	2830	2932	NZ_LRUJ01000041.1|ORF159	-	5415	2824
NZ_LRUJ01000041.1	41139	41241	NZ_LRUJ01000041.1|ORF131	-	42357	41068
NZ_LT635801.1	1074092	1074202	NZ_LT635801.1|ORF15466	-	1076127	1074028
NZ_LT635801.1	3102410	3102890	NZ_LT635801.1|ORF5044	+	3100487	3102586
NZ_LT669941.1	1295713	1295824	NZ_LT669941.1|ORF9799	-	1298908	1295681
NZ_LUCV01000049.1	285302	285405	NZ_LUCV01000049.1|ORF890	+	284922	285416
NZ_LUCV01000049.1	290051	290151	NZ_LUCV01000049.1|ORF898	+	290094	290876
NZ_LUCV01000049.1	290763	290863	NZ_LUCV01000049.1|ORF898	+	290094	290876
NZ_LVVY01000130.1	22180	22254	NZ_LVVY01000130.1|ORF595	-	22537	20936
NZ_LVVY01000130.1	49319	49423	NZ_LVVY01000130.1|ORF277	+	48372	49448
NZ_LXEM01000017.1	60363	60488	NZ_LXEM01000017.1|ORF1067	-	61284	60346
NZ_LXEM01000017.1	62732	62859	NZ_LXEM01000017.1|ORF1292	-	63623	62688
NZ_LXGI01000065.1	232948	233038	NZ_LXGI01000065.1|ORF795	-	233262	232669
NZ_LXGI01000065.1	233437	233527	NZ_LXGI01000065.1|ORF217	+	233083	233547
NZ_LZPD01000004.1	139633	139742	NZ_LZPD01000004.1|ORF1208	-	140053	139628
NZ_LZPD01000004.1	140091	140196	NZ_LZPD01000004.1|ORF655	+	140043	140648
NZ_MANU01000020.1	294025	294135	NZ_MANU01000020.1|ORF599	+	293807	294142
NZ_MANU01000020.1	294484	294593	NZ_MANU01000020.1|ORF269	+	294175	294600
NZ_MAQB02000001.1	63598	63667	NZ_MAQB02000001.1|ORF6349	+	63048	63710
NZ_MAQB02000001.1	64484	64584	NZ_MAQB02000001.1|ORF67	+	64126	64596
NZ_MAQB02000001.1	64883	64983	NZ_MAQB02000001.1|ORF68	+	64633	64995
NZ_MAQB02000001.1	283172	283272	NZ_MAQB02000001.1|ORF280	+	282622	283284
NZ_MDRX01000001.1	783978	784009	NZ_MDRX01000001.1|ORF388	+	783577	784371
NZ_MDRX01000001.1	827953	827984	NZ_MDRX01000001.1|ORF409	+	824008	830370
NZ_MDRX01000001.1	1431086	1431116	NZ_MDRX01000001.1|ORF20742	-	1434838	1429388
NZ_MDRX01000001.1	2288221	2288250	NZ_MDRX01000001.1|ORF4864	+	2287166	2289100
NZ_MDRX01000001.1	3581806	3581838	NZ_MDRX01000001.1|ORF12609	-	3583137	3581065
NZ_MDRX01000001.1	3857677	3857708	NZ_MDRX01000001.1|ORF5647	+	3857621	3858232
NZ_MDRX01000001.1	4310181	4310210	NZ_MDRX01000001.1|ORF12273	-	4310346	4309678
NZ_MDRX01000001.1	5666092	5666123	NZ_MDRX01000001.1|ORF6556	+	5665700	5667049
NZ_MDRX01000001.1	6100429	6100458	NZ_MDRX01000001.1|ORF11364	-	6102345	6100441
NZ_MJMP01000019.1	28860	28960	NZ_MJMP01000019.1|ORF22	+	28627	29097
NZ_MJMP01000019.1	34008	34110	NZ_MJMP01000019.1|ORF104	-	34262	33657
NZ_MJMP01000019.1	34455	34555	NZ_MJMP01000019.1|ORF99	+	34164	34568
NZ_MQTZ01000033.1	2788	2908	NZ_MQTZ01000033.1|ORF41	-	3684	2776
NZ_MQTZ01000033.1	5508	5628	NZ_MQTZ01000033.1|ORF22	-	8069	5496
NZ_MSXV01000023.1	24405	24508	NZ_MSXV01000023.1|ORF164	+	23919	24518
NZ_MSXV01000023.1	25080	25180	NZ_MSXV01000023.1|ORF165	+	24585	25196
NZ_MTAY01000027.1	19686	19790	NZ_MTAY01000027.1|ORF111	+	19647	20438
NZ_MTAY01000027.1	20142	20255	NZ_MTAY01000027.1|ORF111	+	19647	20438
NZ_MTAY01000027.1	20607	20718	NZ_MTAY01000027.1|ORF179	-	21081	20602
NZ_MUNV01000026.1	203718	203831	NZ_MUNV01000026.1|ORF2653	-	204240	203695
NZ_MUNV01000026.1	204306	204419	NZ_MUNV01000026.1|ORF2652	-	205080	204301
SRR413620_C591516	2748	2861	SRR413620_C591516|ORF40	+	2360	2944
SRR413620_C591516	21541	21662	SRR413620_C591516|ORF208	-	22817	21498
SRR413655_C678742	9466	9542	SRR413655_C678742|ORF64	+	9002	9622
SRR413655_C678742	48112	48224	SRR413655_C678742|ORF137	+	46932	48251
SRR413660_C730104	5431	5500	SRR413660_C730104|ORF7	+	4939	5544
SRR413660_C730104	6046	6115	SRR413660_C730104|ORF8	+	5551	6156
SRR413664_C781277	4345	4455	SRR413664_C781277|ORF252	-	5745	4333
SRR413664_C781277	44243	44351	SRR413664_C781277|ORF169	-	44854	44138
SRR413678_scaffold89029	7524	7593	SRR413678_scaffold89029|ORF120	-	8069	7485
SRR413678_scaffold89029	8117	8186	SRR413678_scaffold89029|ORF155	-	8674	8069
SRR413685_C508670	2719	2856	SRR413685_C508670|ORF1	+	1321	2859
SRR413685_C508670	3473	3513	SRR413685_C508670|ORF16	-	3479	3153
SRR413756_C276781	4867	4962	SRR413756_C276781|ORF177	-	6046	4859
SRR413756_C276781	31875	31980	SRR413756_C276781|ORF134	-	32486	31860
SRR5935915_C409390	6140	6210	SRR5935915_C409390|ORF19	+	5631	6260
SRR5935915_C409390	6740	6820	SRR5935915_C409390|ORF12	+	6257	6853
SRR5936192_C287733	5766	5835	SRR5936192_C287733|ORF28	-	6325	5720
SRR5936192_C287733	6368	6437	SRR5936192_C287733|ORF41	-	6930	6322
SRR5946628_C474114	33331	33398	SRR5946628_C474114|ORF23	+	32845	33447
SRR5946628_C474114	33936	33998	SRR5946628_C474114|ORF76	+	33450	34046
SRS011084_27735	7576	7642	SRS011084_27735|ORF32	+	7085	7690
SRS011084_27735	8175	8245	SRS011084_27735|ORF9	+	7687	8292
SRS011302_Baylor_scaffold_6243	47541	47650	SRS011302_Baylor_scaffold_6243|ORF173	-	47609	46986
SRS012849_35874	8238	8292	SRS012849_35874|ORF226	-	8294	8139
SRS012849_35874	8386	8501	SRS012849_35874|ORF269	-	9802	8369
SRS012849_35874	45554	45631	SRS012849_35874|ORF129	+	45396	45962
SRS013098_44570	1075	1185	SRS013098_44570|ORF1	+	274	1188
SRS013638_18165	3360	3473	SRS013638_18165|ORF22	-	4449	3346
SRS013687_Baylor_scaffold_21809	1715	1817	SRS013687_Baylor_scaffold_21809|ORF55	-	2474	1704
SRS013687_Baylor_scaffold_21809	28186	28288	SRS013687_Baylor_scaffold_21809|ORF60	-	28849	28175
SRS013951_WUGC_scaffold_64263	1701	1766	SRS013951_WUGC_scaffold_64263|ORF15	-	2279	1659
SRS013951_WUGC_scaffold_64263	2318	2387	SRS013951_WUGC_scaffold_64263|ORF10	-	2875	2276
SRS013951_WUGC_scaffold_8981	1784	1888	SRS013951_WUGC_scaffold_8981|ORF120	-	1804	1562
SRS013951_WUGC_scaffold_8981	26848	26917	SRS013951_WUGC_scaffold_8981|ORF75	-	26876	26472
SRS014235_WUGC_scaffold_119803	26525	26600	SRS014235_WUGC_scaffold_119803|ORF6	+	26311	26718
SRS014235_WUGC_scaffold_70569	4153	4281	SRS014235_WUGC_scaffold_70569|ORF29	-	5246	4152
SRS014235_WUGC_scaffold_70569	6013	6141	SRS014235_WUGC_scaffold_70569|ORF28	-	7754	6012
SRS014235_WUGC_scaffold_833	15073	15133	SRS014235_WUGC_scaffold_833|ORF65	+	14838	15230
SRS014235_WUGC_scaffold_833	79905	79977	SRS014235_WUGC_scaffold_833|ORF141	-	80142	79876
SRS014459_WUGC_scaffold_31762	43734	43851	SRS014459_WUGC_scaffold_31762|ORF79	+	42791	43864
SRS014459_WUGC_scaffold_31762	60115	60230	SRS014459_WUGC_scaffold_31762|ORF147	+	59208	60257
SRS015133_WUGC_scaffold_33140	15036	15103	SRS015133_WUGC_scaffold_33140|ORF58	-	15681	14992
SRS015133_WUGC_scaffold_33140	15658	15721	SRS015133_WUGC_scaffold_33140|ORF58	-	15681	14992
SRS015893_WUGC_scaffold_42257	14323	14437	SRS015893_WUGC_scaffold_42257|ORF52	+	13872	14525
SRS015893_WUGC_scaffold_42257	38671	38787	SRS015893_WUGC_scaffold_42257|ORF34	+	31421	38833
SRS017701_Baylor_scaffold_11281	8225	8300	SRS017701_Baylor_scaffold_11281|ORF54	+	8004	8741
SRS017701_Baylor_scaffold_11281	11153	11228	SRS017701_Baylor_scaffold_11281|ORF59	+	10761	11309
SRS017701_Baylor_scaffold_11281	46207	46319	SRS017701_Baylor_scaffold_11281|ORF75	+	44922	46337
SRS018351_Baylor_scaffold_1004	30615	30711	SRS018351_Baylor_scaffold_1004|ORF241	-	30809	30669
SRS019582_WUGC_scaffold_9518	5787	5973	SRS019582_WUGC_scaffold_9518|ORF6	+	5722	5952
SRS049959_WUGC_scaffold_31150	6553	6672	SRS049959_WUGC_scaffold_31150|ORF22	+	5238	6689
SRS050422_LANL_scaffold_95223	76350	76441	SRS050422_LANL_scaffold_95223|ORF440	-	76791	76231
SRS050422_LANL_scaffold_95223	103142	103235	SRS050422_LANL_scaffold_95223|ORF34	+	102487	103260
SRS053356_45881	18689	18822	SRS053356_45881|ORF184	-	20346	18685
SRS053356_45881	32488	32596	SRS053356_45881|ORF232	-	33158	32484
SRS053649_1516	13651	13778	SRS053649_1516|ORF40	-	15213	13648
SRS058070_21025	6597	6653	SRS058070_21025|ORF68	-	6969	6532
SRS058070_21025	8573	8759	SRS058070_21025|ORF19	+	7751	8656
SRS058070_26511	3549	3612	SRS058070_26511|ORF8	+	3062	3649
SRS058070_26511	5300	5369	SRS058070_26511|ORF5	+	4675	5415
SRS076929_contig-100_2.152005	5843	5873	SRS076929_contig-100_2.152005|ORF9	+	5833	6141
SRS076929_contig-100_2.152005	6447	6561	SRS076929_contig-100_2.152005|ORF235	-	7476	6433
SRS077194_11504	0	111	SRS077194_11504|ORF50	-	814	2
SRS077194_11504	10071	10179	SRS077194_11504|ORF7	+	9019	10197
SRS077194_contig-100_6.192026	14924	15010	SRS077194_contig-100_6.192026|ORF73	+	14568	15569
SRS077194_contig-100_6.192026	22925	23014	SRS077194_contig-100_6.192026|ORF136	-	23906	22914
SRS077730_LANL_scaffold_668	68925	69041	SRS077730_LANL_scaffold_668|ORF350	-	69844	68912
SRS077730_LANL_scaffold_668	115417	115509	SRS077730_LANL_scaffold_668|ORF87	+	114943	115509
SRS078176_LANL_scaffold_6356	14	110	SRS078176_LANL_scaffold_6356|ORF205	-	1128	1
SRS078176_LANL_scaffold_6356	41230	41298	SRS078176_LANL_scaffold_6356|ORF48	+	41003	41416
SRS078419_33620	4350	4388	SRS078419_33620|ORF10	+	4334	4540
SRS097889_38241	4993	5108	SRS097889_38241|ORF200	-	6061	4982
SRS097889_38241	39372	39484	SRS097889_38241|ORF36	+	39427	39837
SRS104400_19963	11969	12083	SRS104400_19963|ORF15	+	11332	12099
SRS104400_19963	32882	33009	SRS104400_19963|ORF73	+	31895	33025
SRS104400_50484	93551	93626	SRS104400_50484|ORF158	-	93861	93463
SRS104400_56268	11350	11488	SRS104400_56268|ORF197	-	13173	11347
SRS104400_56268	44479	44597	SRS104400_56268|ORF172	-	45453	44473
SRS104485_contig-100_3.40861	25164	25248	SRS104485_contig-100_3.40861|ORF161	-	25700	24843
SRS104485_contig-100_3.40861	32600	32688	SRS104485_contig-100_3.40861|ORF195	-	33556	32585
SRS142599_26157	14530	14643	SRS142599_26157|ORF162	-	15466	14111
SRS142599_26157	24992	25106	SRS142599_26157|ORF216	-	26120	24972
SRS143342_359	8937	9052	SRS143342_359|ORF236	-	10353	8926
SRS143342_359	49054	49143	SRS143342_359|ORF193	-	49743	48964
SRS143598_19309	35440	35525	SRS143598_19309|ORF92	-	36000	35425
SRS145497_16974	14771	14862	SRS145497_16974|ORF107	-	15343	14747
SRS146764_10955	2463	2544	SRS146764_10955|ORF14	-	3179	2436
SRS146764_10955	2546	2629	SRS146764_10955|ORF14	-	3179	2436
SRS146764_31949	53045	53108	SRS146764_31949|ORF166	-	53323	52955
SRS146764_31949	96290	96385	SRS146764_31949|ORF148	+	96219	96437
SRS146764_34025	8029	8086	SRS146764_34025|ORF43	+	6081	8135
SRS146764_34025	10140	10194	SRS146764_34025|ORF73	-	11878	8096
SRS146764_34025	15003	15161	SRS146764_34025|ORF28	+	12335	15163
SRS146813_18405	4772	4868	SRS146813_18405|ORF56	+	4254	4892
SRS146813_18405	23826	23958	SRS146813_18405|ORF71	+	22722	23963
