# Supplementary material for: Discovery and characterization of the evolution, variation and functions of diversity-generating retroelements using thousands of genomes and metagenomes
Source: BMC Genomics. 2019 Jul 19;20:595. doi: 10.1186/s12864-019-5951-3 (PMC6642488; doi:10.1186/s12864-019-5951-3)
Supplement: Supplementary file 15 — Data 1. DGRs identified in genomic and metagenomic datasets. URL: http://cgm.sjtu.edu.cn/index/pub/software/MetaCSST/supplementary/Supplementary_Data_1.zip (ZIP 3330 kb) [file 12864_2019_5951_MOESM15_ESM.zip]

Archive with 22 entries (22 files):
- Data 1b - ERP019800/ERP019800-intact.gtf
- Data 1b - ERP019800/ERP019800-partial.gtf
- Data 1b - ERP019800/ERP019800-partial-confirmed.txt
- Data 1b - ERP019800/README.txt
- Data 1g - SRP115494/SRP115494-intact.gtf
- Data 1g - SRP115494/SRP115494-partial.gtf
- Data 1g - SRP115494/SRP115494-partial-confirmed.txt
- Data 1f - SRP011011/SRP011011-intact.gtf
- Data 1f - SRP011011/SRP011011-partial.gtf
- Data 1f - SRP011011/SRP011011-partial-confirmed.txt
- Data 1e - SRP008047/SRP008047-intact.gtf
- Data 1e - SRP008047/SRP008047-partial.gtf
- Data 1e - SRP008047/SRP008047-partial-confirmed.txt
- Data 1d - HMP_stool_assembly/HMP_stool_assembly-intact.gtf
- Data 1d - HMP_stool_assembly/HMP_stool_assembly-partial.gtf
- Data 1d - 94_HMP_stool_assembly/HMP_stool_assembly-intact.gtf
- Data 1d - 94_HMP_stool_assembly/HMP_stool_assembly-partial.gtf
- Data 1c - HMASM/HMASM-intact.gtf
- Data 1c - HMASM/HMASM-partial.gtf
- Data 1c - HMASM/HMASM-partial-confirmed.txt
- Data 1a - Bacteria/bacteria-intact.gtf
- README.txt
