# Supplementary material for: Discovery and characterization of the evolution, variation and functions of diversity-generating retroelements using thousands of genomes and metagenomes
Source: BMC Genomics. 2019 Jul 19;20:595. doi: 10.1186/s12864-019-5951-3 (PMC6642488; doi:10.1186/s12864-019-5951-3)
Supplement: Supplementary file 15 — Data 1. DGRs identified in genomic and metagenomic datasets. URL: http://cgm.sjtu.edu.cn/index/pub/software/MetaCSST/supplementary/Supplementary_Data_1.zip (ZIP 3330 kb) [file 12864_2019_5951_MOESM15_ESM.zip › Data 1b - ERP019800/ERP019800-intact.gtf]

ERR1730257_scaffold14776	TR	+	625	674	576	692	15	0	AGGGTTGCTCATGTTGGTGGTAGCTTCAACAATGGGGCTAACGATGGCTTGTGGTATTGGAACTTCAACAATGGCTCTTCGAATGCGAATTGGAACATCGGTGCTCGTGTACTTATT
ERR1730257_scaffold14776	VR	+	*	*	29	145	15	0	AGGGTTGCTCTTGTTGGTGGTGGCTTCAGCCATGGGGCTAGCGCTGGCTTGTGGTCTTGGCACTTCAGCAGTGGCTCTTCGAGTGCGTATTGGCACTTCGGTGCTCGTGTTCTTATT
ERR1730257_scaffold14776	RT	+	990	1420	GATATTTGTAACAAAGATAACATCAAAAAAGCAATAATTGAAGCAGCAAAAGGAAAAAAAGATAGGAACAATGTAGCAAGGATATTAGAGAATATTGATAAATATGTCGATATTCTCTTTAATATGTTAACTACGAAAGAAATAAAACTATCTCCATATAAAAAAATGACAATACATGATGGAGCAAATAAAAAGGAGAGGATTATTTTTAAACCAGCATTTTTCCCAGACCAATGTATTCACTGGTCATTAATGTTGCAATTACAACCAATCTTGCAAAAAGGCATGTATGAATATTGTTGTGCTAGTGTTCCTAATAGGGGAATACATTATGGCTCAACATATATTAAAAGAATATTAAAAGATGATAGAAAAAACACGAAATATTGTCTAAAATTAGATGTTAAAAAGTTTTATCCCAGCATTGATAA
ERR1730257_scaffold39104	TR	-	1457	1494	1434	1549	30	0	AATCACTCATCTTAGCAGTAAATGGAATAACAGTTCTAAAACTGGTACTTTCTATTGGAATCTTAATAATGACACTTCTAATCGTAATCGTAATATCAGCAGTCACCTAGTAAATG
ERR1730257_scaffold39104	VR	-	*	*	1634	1749	30	0	AGTCGCTCGTCTTGGCGGTGTTTGGTATGGCGGTTCTATTGCTGGTGCTTTCTGTTGGAATCTTGATGTTGACGCTTCTAGTCGTTATCGTACTATCGGCGGTCGCCTGGTGTATG
ERR1730257_scaffold39104	RT	-	220	1018	TGATTGAACCAATATTAATAAAAAATTTTATACCTGATACATTTTCAGCTATTCCAGGAAGGGGAATACATAAAGCACTACATAGAGTTGAAAAAGCAGTTCAAACAGATGTAAAAGGAACTCAATATTGTTTAAAAATAGATGCTAAAAAATATTATCCATCTATAAATCATGAAATTTTAAAAAATAAATATCGAAAACTTTTTAAAGATAAAGATTTAATTTGGTTATTAGATGAAATTATTGATTCAACACCAGGTGATACAGGAATACCAATTGGAAATTATATTTCACAATATAGTGGCAATTTCTATTTTTCTTCATTTGACCATTGGATAAAAGAAGAAAAGCATATTAAATATTATTTCAGATATATGGATGACATAGTTATATTAGCCGAATCAAAAGAAAAATTACATCAATTAAGAAAAGAAATCGATGTATATTTTAAAACAAAATTAAAATTAAAAATTAAAGAAAATTGGCAAGTGTTCCCAACATTTGTAAGGGGAATTGATTATGTAGGATATAGAACATTTTTAAATTACAAGTTATTAAGNNNNNNNNNNNNNNNNNNNNNNNNNNNNNNNNNNNNNNNNNNNNNNNNNNNNNNNNNNNNNAAAATCAACTTGCAAAAATTTTAAAAGCAAAATGAATAAAATTAGAAATAAAATAAAAAGTGGTAATGAAATTAATTATTCAGAATGGTGTTCAATCAATTCTTATAAAGGATGGTTGATTCATTGTGATAGTTATAGATTACACAAGAAATATATAGAACCACTTGAATTTCATTCTA
ERR1730266_C12402965	TR	+	523	572	503	602	17	0	CGCGGTGATTGCTGGCGGCAACCTCAATGATGGCCGGAACTACGGCCCTCGTTACTTCAACTGCAACAATGCCCCGTCGAACTCGAACTGGAACCGCCGC
ERR1730266_C12402965	VR	+	*	*	288	387	17	0	CGCGGTGCTTGCTGGCGGCGGCCTCGATGCTGGCCGGGGCTGCGGCCCTCGTTACTTCGGCTGCGGCGATGCCCCGTCGACCTCGGACTGGGTCCGCCGC
ERR1730266_C12402965	RT	+	1109	1592	AACTGCGGCAGCGTCCCCGGGCGCGGCGCGCACTACGGAAAGAAGCACATCGAGAAGTGGTACAAGCTGGACAGGAAGAACACAAAATATTGCGCAAAGCTCGACATCCGAAAATTCTACCCATCGACTAAGGCTCCGGCCGTTATGCAGGAACTGCGGCACGTTATCAAGTGCAAGCGGATGCTGCGGCTGTGCGAGACGGTGCTGAACAGCTCGGACGGCCTGCCGATTGGCAATTACACCTCACAGTGGTTTGCGAACTTCCTTCTGCAGCGGCTCGACCATTTTATCAAGGAAGTGCTCCACATACGGTATTTTGTCCGGTACATGGATGATATGTGTCTCTGGGCATCGAGTAAAAAGCTCCTGCACAGAGCGGTAAAAGCAATCGAGAGGTTTCTGGCGGGTCTCGGCCTTGTGCTAAAGGCCAACTGGCAGATATTCCCGACGGCTGCCCGCGCGGTGGATTTTCTTGGATTCCGAT
ERR1730267_scaffold8961	TR	-	2182	2229	2162	2262	12	0	CGCCGAATTCCGGCAACTCGTACAATGTGCGCAATGTCAACACTTCGGGGGCGTTGAACAACAACAACGCGTACAACGGCAACAGGGGCGTGCGTCCGCTT
ERR1730267_scaffold8961	VR	-	*	*	22	122	12	0	CGCCGTATTCCGGCCTCTCGTGCAATGTGCGCTATGTCTACGCTTCGGGGGCGTTGAACTACTACAACGCGTACCTCGGCAACGGGGGCGTGCGTCCGCTT
ERR1730267_scaffold8961	RT	-	1190	1822	CCCTACAACACATTCAAGGTTTACGAACCGAAAGAACGGGTTGTAATGTCGAACAGCTACAAAGACAAGGTTGTGCAACATGCGCTTTGTGATAATGTACTTGAACCGAGGGTGCGAAGCACCTTCATAAAAGACAATTACGCTTCACAGGTTGGAAAAGGAACGCACTTCGGCCTTGAACGGCTGGAAGGATTTATGCGGAGGTTTTACCGTGTACGAGGTGTTGACGGTTGGGTATTGAAATGCGACATATCAAAGTATTTCTATAATATCAAGCACGACGCGTTAAAATCCTTAATCCGCAAGTATATTTCCGATCCTGATTGCCTTTGGTTGCTGGATATGATAATAGACAGCACCGAAGGCAATGTAGGAATTCCGATCGGCAACCAGTCTTCACAAATATTCGCCCTTCTCTATCTTTCTTCGCTGGATCACATGGTAAAAGAGAAGTTAGGCATAAAATTTTATGGCCGATACATGGACGATTTTTATTTGATCCACGAAGATAAAGAATATTTGCGCTATTGCTGGAAGGAGATTGAAAGACATGTAAACGAATTAGGGCTTTCGCTGAATGCGAAGACAAATATTTACCCGTTGAAAAACGGAATTGATTTTTTGGGCTTCCAT
ERR1730267_C9990884	TR	+	1473	1522	1445	1533	13	0	AATGCGAATAATGGTGCGAATGCGGGTTTCGGTTATCTGAATGCGAATAATCGTTCCTCGAATGCGAATGCGAACATTGGGTTCCGCTT
ERR1730267_C9990884	VR	+	*	*	1243	1331	13	0	TATGCGCATCGTGGTGCGGGTGCGGGTTTCGGTTGTCTGGTTGCGAATATTCGTTCCTCGAATGCGTATGCGTACCTTGGGTTCCGCTT
ERR1730267_C9990884	RT	+	2046	2529	GACAGGATAGTACACCATTGCATTATCAATGTGTTGGGGCGTTACTGGACTAACTTCTTCATTGCGAATACATACGCTTGTATCAAAGGGCGTGGTATTCATAAATGTATGGAGGATGTGCATACGGCTTTAATCATAGACAGAAAAGGTACAAGGTTCTGTTTGAAGATTGACATCAAGAAGTTCTATGATAACATAGACCACGCAGCATTGAAAAGGATAATCCGCTACACTATAGCGGATGAACAACTGTTAAGGCTGTTGGATAAGATAATAGATAGTAACGGTAAAGACAAGGGGCTGCCAATAGGCAATTTCACAAGTCAATATTTGGCTAATCTCTATTTAGCATATTTCGACCATTGGGTTAAAGAAGAACTGGCTAAGATAGTGATGAAGCGTTTTGGGGTGAAAATCTACTACTATCGCTATATGGATGATATGGTGATACTATGCGCTGACAAAGAGGCACTGCATTTCGTAC
ERR1730269_scaffold40424	TR	-	2413	2476	2390	2505	17	1	GGTACTGGAGTAGCAGTGAGAACAGTCAGAACAACAGCTGGAACGTGAACTTTAGTAATGGCAACTTCAACAACAACAACAAGTACAACAGTAACATGGTGAGGGCGGTTGCAGCA
ERR1730269_scaffold40424	VR	-	*	*	3161	3276	17	1	GGTACTGGAGTAGCAGTGAGGGCAGTCAGTACAGCAGCTGGACCGTGAGCTTTAGTGGTGGCTACTTCAACGGCAACGGCAAGGGCTACAGTGGCATGGTGAGGGCGGTTGCAGCA
ERR1730269_scaffold40424	RT	-	1475	2233	ACAAGTACTTGTTTTATAGTTACCCGTCCTAAATTACGGGAAGTGTTTGCTGCAAATTTCCGTGACCGTATTGTACAACATTGGTTGTGCCTACGCTTAGAGCCACTGTTTGAGGCACGTTTTGTTGAGCACGGAAATGTATCATTTAACTGTCGAAAGGGTTTTGGAACATTTGCATGTATCGATCAGTTGACAAAAAATACTATTGAAGTCTCTGATAATTATTCCCATGAGGCTTGGTATGCTCAATTTGATATTAAAGGATTTTTCATGTCAATTGATTGTGAATGCTTATTAAAGTACTTATTGCCATTTATCAAAGAAAAATGGAACTATTGGAAAGGAACTATATATGAACAGGATTTAGATTTAGTGCTTTGGCTTACAGAAGTAATTGTACGACATCGTCCACAAGATGATTGCATACGCCAAGGGAATTTAAAATTATGGAGAATACTACCTAAAAACAAAANNNNNNNNNNNNNNNNNNNNNNNNNNNNNNNNNNNNNNNNNNNNNNNNNNNNNNNNNNNNNNNNNNNNNNNNNNNNNNNNNNNNNNNNNNNNNNNNNNNNNNNNNNNGCTTGTTTTACATTGAATGGATGAGAGGTGAACCAATAGGCAACCTAACCAGTCAATTATTCGCCAATTTTTATATGTCATTTTTTGATGAATGGGCTATTAAAGCAGCAGAAGAAAGAGGAGCCAAATATGTACGTTTTGTAGATGATTTTAGCTTTGTGTGCAAAACTAAGGAAGATG
ERR1730269_C11747770	TR	+	283	308	281	330	0	1	TTACCCGTGGAATGTCAATACGAACTTTGGCGCTCGTGGGGCGTGTGACT
ERR1730269_C11747770	VR	+	*	*	842	891	0	1	TTACCCGTGGAATGTCAATACGAACATTGGCGCTCGTGGGGCGTGTGACT
ERR1730269_C11747770	TR	+	820	869	766	891	11	0	CTCTGGCGGCGCTGATAGCGGGCGGCAACTGGAACAATGGGGCGAATTGCGGCGCTCGTGCCGTGAATTGCAACAATTACCCGTGGAATGTCAATACGAACATTGGCGCTCGTGGGGCGTGTGACT
ERR1730269_C11747770	VR	+	*	*	205	330	11	0	CTCTGGCGGCGCTGGTAGCGGGCGGCAACTGGGGCGGTGGGGCGGCTTGCGGCGCTCGTGCCGTGGGTTGCAACATTTACCCGTGGAATGTCAATACGAACTTTGGCGCTCGTGGGGCGTGTGACT
ERR1730269_C11747770	RT	+	1273	1861	AATACCATTACTTTAAGGTGTACGAACCGAAAGAGCGGCAGATAATGGCGCTGCCGTTCTATGACAGGGTGGTACAGCACGCCATAAACAACGTGTTAGAGCCTATATTTGATAAGCGGTTTATATCGCAGTCTTACGCCTGCCGGAAAGGTAAAGGTATGCACGCTGCGTCTGATACGCTAAAAGAGTGGCTGTATGAGTGGAACAAATACCACCCAGACCAGCCGCTTTATGCTATCAAGGCAGATATACACCACTATTTCCAGAGCATAGACCATGCGGTATTAAAAACTGAAATACGTAAGGTTATAAAAGACGCTGGGGTACTGGCATTGCTGGACAGGATAATAGACCACAACGGCAATATGCCGGACGGCGTAGGGATACCAGTAGGAAACCTTACCAGTCAGTTATTTGCAAATATCTATCTGGACGCATTAGACCAGTTTATTAAGCATGAGCTGGGCGTAGAGGCGTACATACGATATATGGACGACTTTGTAATATTAAACCCAGACAAGGAACAGTTGCGCAACTGGCTTGCACGGATAGAGCAATTCTTACGGGAAGAGCTTAAGTTAGAGTTTAA
ERR1730270_C21331828	TR	-	2986	3038	2971	3097	11	0	AAGCCGCCTGGTACGTCTTGTATGTCTTCGGTAACGCGAACAACGGAGCTAACGCGGGCTTGCCTTACGTGAACGCGAACAACGGCAGCGGTAACGCGAACTGGAACATCGGCGGGGTGCTTCTTAA
ERR1730270_C21331828	VR	-	*	*	3291	3417	11	0	ATGCCGCCTGGTTCGTCTTGTATGTCTTCGGTATCGCGTACAACGGAGCTAACGCGGGCTTGCCTTACGTGCACGCGGGCAACGGCAGCGGTTTCGCGTACTGGAACCTCGGCGGGGTGCTTCTTAA
ERR1730270_C21331828	RT	-	1961	2232	ATATTAAGAAATGCTACGACAATATTTTACATTGCTTTTTGAAGTTCCGACTTATCAAAATGTTTAAAGACAAAAGGTTACTTGAATTACTGTTTATGTGTATAGATATTTACTGGGTAAAAGAGACAGCAGCCGGGAAAAGAGGAATACCAATAGGTACGCCCTTCGGTCACTGGTTCGCTAATATCATGCTGACACCAGTAGACTTTGTAATAAAACATATTTTCAAGATAAAATACTATTTTAGGTACATGGACGATATGTTATTATTT
ERR1730271_scaffold31951	TR	-	1138	1187	1119	1232	17	0	GGTGCCCTCCTGTCTGCTACTGCGAATAATGGTACGAATGCGGGGTTCGGTTATCTGAATACGAATAATCGCTCCTCGAATGCGAATGCGAACATTGGGTTCCGCTTATACCGT
ERR1730271_scaffold31951	VR	-	*	*	1311	1424	17	0	GGTGCCCTCCTGTCTGCTCCTGCGATTTCTGGTACGCTTGCGGGGTTCGGTTGTCTGAGTACGTATCATCGCTCCTCGTTTGCGCATGCGTACTTTGGGTTCCGCTTGTGCCGT
ERR1730271_scaffold31951	RT	-	84	589	TACTTATGCTTGTATCAAAGGGAGAGGAATACACAAATGTATGNNNNNNNNNNNNNNNNNNNNNNNNNNNNNNNNNNNNNNNNNNNNNNNNNNNNNNNNNNNNNNNNNNNNNNNNNNNNNNNNNNNNNNNNNNNNNNNNNNNNNNNNNNNNNNNNNNNNNNGAAGATGTCAATAAGGCTCTATTATCTGACAAAAGAGGTACTAAATACTGTCTGAAAATAGATATAAGGAAATTCTATGATAATGTAGATCATGGGTGCCTTAAGAAAATTATCCGCTATACAATAGCAGATGATCAGTTGTTAAGACTGTTGGATAAGATCATTGATAGTAACGGTAAAGATGTCGGTCTGCCTATAGGGAACTATACAAGTCAATACCTGGCTAATTTATACCTGGCTTATTTTGATCACTTTGTCAAGGAAGATCTAAAGGTTAAATATTACTATAGATATATGGATGATATAGTGGTGTTGTCGGGTAGCAAGGACGAACTTCATAATATA
ERR1730271_C15174950	TR	-	957	1004	937	1007	7	0	GCATTGTCAACTCCTCGGGCGAAGTGAACAACAACAATGCGTACAACGGAAACGGCGTAGCCCCCGATTGT
ERR1730271_C15174950	VR	-	*	*	1564	1634	7	0	GCATTGTCAACTCCTCGGGCGAAGTGAGCAGCACCGGTGCGTACAACGGATACGGCGTAGCCCCCGCTTGT
ERR1730271_C15174950	RT	-	53	591	TCGGGACATTGTAGCCACAAGGTTAAAAGACCGACAATTTCAGCGTTCGCTCTGCGACAACGGCTTTTATGAGCAGATTACAAAATCCTTTATAACAGATAATTGCGCTTGCCTCAAGGGGCGCGGTGTAGACTATACGCTAAACCGTATGACCGCACATTTGCGGCGGTATTATATCGCGCACGGTTGCGACGGTTGGGTGCTTAAATGTGATATACGGCATTATTTCCAAAGCATACGGCACGACGTAGCAAAGGCGCCAATACGCAAGCGGGTTACAGATACTCAAATTGCGGAGCGGGCTTGCGAAATTGTGGACTCTTTCGGAAAAATCGGGTTAGGGCTCGGCTCCCAGGTATCGCAGCTTGTAGCTCTTGCCGTCCTGGACGACCTCGACCATTTCATAAAGGAGCGGTTGAGAATAAAGCATTATATCCGATATATGGACGACTTTATTTTAGTACACGAGGACAAAGAGTATTTGCGACAATGCAAAAAGGAAATCGAGGCGCGCCTATTCGCCCTCGGCTTACAGCTCA
ERR1730271_C15186662	TR	+	1453	1496	1432	1496	9	0	AACTCGTCTTCCGGGTGGCACGTGCTCTATGTGGGTGGCAACTGGAACAACGGCTCGAACGCGGG
ERR1730271_C15186662	VR	+	*	*	1164	1228	9	0	GGCTCGTCTTCCGGGTGGCGCGTGCTCTATGTGGGTGGCGACTGGGGCGGCGGCTCGAGCGCGGG
ERR1730271_C15186662	TR	+	1499	1548	1498	1562	9	0	TTGCTGTGCTTCAACGCGAACAACACGTCGTCGAACTCGAACTCGAACATCTCTGCGCGTCTACT
ERR1730271_C15186662	VR	+	*	*	1230	1294	9	0	TTGCTGTGCTTCGGCGCGAGCAACGCGTCGTCGGGCTCGTACTCGAGCATCTCTGCGCGTCTCCT
ERR1730271_C15186662	RT	+	2019	2152	TCGTGTGCCAGTATTCCAGGCAGAGGCGGCGCAAGAGCCGTGAGACAAATCGGGCGTATGGTACAGCGCCGCACGAAGAGCAGTAAATACGCCGCTCAGTGTGATGTGCGGAAGTTCTATGACAGCATCCCGCC
ERR1730257_C10044608	TR	-	1159	1208	1145	1254	14	0	GCTGGTGATCTCTGGCGCTAACGTGAACAACGGTACGAATGCCGGACCTTTCTACCGGAACTGTAACAACGGTACGGGTAATCTGAACTGGAACATCGGCGGTCGCCCAC
ERR1730257_C10044608	VR	-	*	*	1404	1513	14	0	GCTGGTGCTCTCTGGCGCTAGCGTGCACTACGGTACGAATGCCGGACCTTTCTACCGGTCCTGTGACAACGGTACGGGTTCTCTGTCCTGGTGCATCGGCGGTCGCCCTC
ERR1730257_C10044608	RT	-	172	650	ACGCATTTGTTCGCATTTTCAAACAGATCGTTCTGCATAGCGCCTATCCGTTCAGCTGCGGATGCGTGCCTGGAAAAGGAACGCACGGAGCAAAGACCGCGATCGAGAAGTGGATCAGGAAGGATCCGAAGCATACCAAGTACGTCCTGAAGCTGGACGTCCGAAAATGCTATCCAACCATGAACCACGAAGAACTCCGGAAGAAGCTGCAGCGCAGGATAAAAGATAAGAAGTTCCTGCGCCTGGCAGATCGGATCATCGCGAGCTTTCAACAGCCGATGGCCACGCACGAAAGACTGCTGCCGGAGACCGATGCGGTAGGCATCCCGGTCGGACTCTTTACCTCGCCATGGTTCTGCAACTTTTTCTTTCAGGACATCGACCACAAGGTCGCCGAGAAAACCGGAGCCGCGCACAACGTGAGATACGTGGATGACATGGTCTTGTTTGATTCAAGCAAACGACGACTGCACAAAGCT
ERR1730273_C14094864	TR	+	282	331	262	374	16	0	CGCGGTGATTGCTGGCGGCAACCTCAATGATGGCCGGAACTACGGCCCTCGTTACTTCAACTGCAACAATGCCCCGTCGAACTCGAACTGGAACCGCCGCGCGCGTCTTTCTT
ERR1730273_C14094864	VR	+	*	*	47	159	16	0	CGCGGTGCTTGCTGGCGGCGGCCTCTATGGTGGCCGGGACTGCGGCCCTCGTTGCTTCCTCTGCAACATTGCCCCGTCGGCCTCGGGCTGGAGCCGCCGCGCGCGTCTTTCTT
ERR1730273_C14094864	RT	+	831	1292	TCTCGAACCCGTGTTTATGCGCGGGATGTGCGAAACGAACTGCGGCAGCGTCCCCGGGCGCGGCGCGCACTACGGAAAGAAGCACATTGAGAAGTGGTACAAGCTGGACAGGAAGAACACAAAATATTGTGCAAAGCTCGACATCCGAAAATTCTACCCATCGTCTAAGGCCCCGGCCGTTATGCAGGAACTGCGGCACGTTATAAAGTGCAAGCGGATGCTGCGGCTGTGTGAGACGGTGCTGAACAGCTCGGACGGCCTGCCGATTGGCAATTACACCTCACAGTGGTTTGCGAACTTCCTTCTGCAGCGGCTCGACCATTTCATCAAGGAAGTGCTCCACATACGGTATTTTGTCCGGTACATGGATGATATGTGTCTCTGGGCATCGAGCAAAAAGCTCCTGCACAGAGCGGTAAAAGCAATCGAGAAGTTTCTGGCGGGTCTCGGCCTTGTGTTAAA
ERR1730273_C14104466	TR	+	772	809	717	830	13	0	AAACTCCTCTCCTGTGTGAGTTCGAATAATGCGGAGAATGCGGGGGTACGTGGTGCGAATGCGAATAATCGTGGTGCGAATACGAATACGAATTATGGGTTTCCCTTGAACCAT
ERR1730273_C14104466	VR	+	*	*	503	616	13	0	CAACTCCTCTCCTGTGTGAGTTCGAATAATGCGGAGGCTGCGGGGGTGCGTGGTGCGTATGCGACTGATCGTGGTGCGTATACGAATACGCTTTATGGGTTTCCCTTGTGCCTT
ERR1730273_C14104466	RT	+	1317	1450	ACCTACGCTTGCATAAAAGGGCGTGGTATACATGCTTGTTTGAATGACCTAAATAAAGCTCTGTTTAATGATAAAAGAGGCACAAAGTATTGCCTAAAGATAGATATACACCACTACTACGATAGTATTGTACA
ERR1730273_C14118297	TR	+	1579	1626	1557	1645	18	0	CTTCCGCTACTAACTTCTCCAATGTCAACAACAACGGTAATGCGAACAACAACAACGCTTCTAACTCTAATGGCGTTCGCCCCGATTTC
ERR1730273_C14118297	VR	+	*	*	878	966	18	0	CTTCCGCTACTCGCTTCTCCGGTGTCTACGACAACGGTCGTGCGGACGCCAGCGACGCTTCTGGCTCTCTTGGCGTTCGCCCCGCTTTC
ERR1730273_C14118297	RT	+	1921	2017	CCTGTAGCAGTTTCCCTCTTAATGAACGGGGTAAGACCCGCTTTATTACGGGCGAACAGATACGGGATAGAATTGCCAAACATTCTTTATGCGATGA
ERR1730273_C14122523	TR	+	1560	1612	1511	1627	14	0	CGGCTTCCGAATCGGGGCGGCAACTGGAACAATGGCGGCAACGCTGGCCTGTTCAACTTGAACCTCAACAATTCCCGCGCGGATTCGAACTGGAACATCGGGGGCCGTTCCGCTTTA
ERR1730273_C14122523	VR	+	*	*	797	913	14	0	CGGCTTCCGCTTCGGGGCGGCAGCTGGAGCAGTGGCGGCTACGCTGGCCTGTTCTACTTGGGCCTCGACTATTCCCGCGCGGATTCGCACTGGGACATCGGGGGCCGTTCCGCTTTT
ERR1730273_C14122523	RT	+	2030	2500	AGAAGCGTTTGGTGATGGCCCTGCGCTATCCTGATCGTATCGTACAGTGGAGCCTATACCAGTACCTCAACCCGATATACGACAAACTCTTTATCGAGGATTCGTATGCGTGCAGGAAAGATAAGGGCAGTCACAAAGCAGCACAACGCCTGCAATACTGGATGCGGCAGGTCAGCCGGAAACCAGACGCGAAGTGGTACTACTTAAAGCTGGATATATCCAAATTCTTCTACCGGGTAAACCATGCCAAGCTGCTAGAAATTTTATCCAGAAGAATCAAAGACCCGGAGTTGATGCGCTTCCTGGACAGCGTGATAAACAGTCGGGCAGAAGCCTTTGGCCTGCCGCGCGGGAAAACACCGCAAGACACGCCGCCGGAAGAATGGTTATACGACGTGGGTATGCCGATAGGCAATCTCACGAGCCAGCTTTTCGCAAATATCTACATGAACGAGCTGGATCAATACGCCA
ERR1730274_scaffold18274	TR	-	3244	3281	3224	3336	13	0	GGGTGTCTTGTTCGGCGGTAATGCGAATAACAGCGCGAATGCCGGGCTTTCGTACGCGAATACGAATAACACGGCTACGAATACGAATGCGAATATCGGCTCTCAGCTATACT
ERR1730274_scaffold18274	VR	-	*	*	3769	3881	13	0	GGGTGTCTTGTTCGGCGGTAATGCGGGTAGCCGCGCGCTTGCCGGGCTTTCGTACGCGAGTACGGATTACACGGCTACGATTACGAATGCGAATATCGGCTCTCGGCTTTGCT
ERR1730274_scaffold18274	RT	-	2099	2634	CTATATGGGTGTCTATTTTCACGGCGGACACTTATAGTTGCATAAAAGGGCGTGGCATACAAGCGGCGGCAAATAAGTTAAGGCGCGTTATAGACAGAGATAAGGCAGGCTGCGCGTATTGCTTGAAAATAGACATACGCAAATTTTACCCTTCCATAGATCACACCGTACTAAAGTCCATTGTTCGCCGGAAGATTAAGGACACACGGCTACTCAATCTTTTGGACGAAATAATAGACAGTGCGGAAGGCTTACCGATTGGCAACTACCTTAGCCAATATTTAGCGAATCTTGTACTTACCTACTTCGACCATTGGGTAAAGGAAGTAAAGCGGGTAAGGTACTATTTCAGATACGCCGACGACATTGTAGTATTGCATAGCGACAAAAAGACGCTTCACGCTTTGCTGGCAGAGTTTGAAAGCTACTTGGCGGCTAACGTAAAGCTGGAAATCAAACAGAACAAACAAGTCTTTCCGGTGGCACACGACCACCGCGACAGCTTCGGGCGTGGTATTGATTTCTTGGGCTATGTA�
ERR1730274_C13277074	TR	+	215	264	193	288	17	0	AATAATGGTGCGAATGCAGGTGTCAGCTACTCGAATACGAATAATACGGCGTCGAATACGAATGCGAATATCGGTTCTCAGCTATGCTTATAAAAA
ERR1730274_C13277074	VR	+	*	*	0	95	17	0	AATGCTGGTGCGAATGCGGGTGTCGGCTACTCGAATACGACTAATACGGCGTCGAATACGTCTGCGTCTGTCGGTTCTCGGCTTTGCTTTTTACCG
ERR1730274_C13277074	RT	+	751	1206	GATTTGGGTTTCAGTCTTCACAAATGACACCTATTCTTGCATCAAGAATAGGGGAATACATGCAGCCGCTAAACGGGTCAAATATGATTTAAAGACAGACCCGGAAGGCACAATTTATTGTCTAAAGATAGATGTTCGCAAGTTTTATCCTTCTATTGATCACGATATACTAAAACAGGTTATTCGCAGAAAAATAAAGGATAAACGCTTGCTTTGGTTACTTGACGAAATTATTGATTCGGCCGACGGTGTACCTATTGGGAATTACTTATCCCAATATTTCGCCAATTTATATCTTGCTTATTTTGATCATTGGATCAAAGAAGTCAAGCAAGTAAGATATTTCTATCGCTATGCCGATGATATTGTGATTCTATCTTCAAGCAAAGAATCACTTCACGCCTTATTGCGTGAAATGCGGGTTTACCTTCGGGACAATTTGAAATTGAAAATCAA
ERR1730275_C11129702	TR	+	282	334	263	340	9	1	AACGGTACGAATGATGGTTTGCGCTACTTGAATGTGAACAACACTGCCGGGAATGCCAACTGGAACATCGGGGCCGCC
ERR1730275_C11129702	VR	+	*	*	0	77	9	1	AACGGTACGGCTGATGGTTTGCGCTCCTTGACTGTGAACGCGACTGCCGGGAATGCCTACTGGGGCATCGGGGCCGCC
ERR1730275_C11129702	RT	+	897	1318	GGTATTAGAGCCAATCATCACAGCCACAGCCTATCCATACTCCTGCGGTTCGTTCCCAAAGCGTGGAGCACACTACGGAAAGAGACAGATAGAGCGGTGGCTTTTGCATGACCCGAAGGGAACACGGTGCTTCGCAAAGATGGATATCCGGCACTTTTATGATAGTATCCGGCTGAAAATTCTGATGAGGGAACTGGCAATCCGAATCAAGGATGACTGGTTTTTATACATCATCGGATTATGCCTACAGGGATTTAATAAAGGAATCCCTCTCGGGTTTTACATCAGCCAGTGGTTGGCAAATTACCTCTTAGAACCACTCGACCGACTGATTACAGAGGTGCTCGGTCTGCCAAAGCTGCAAAGGTACATGGACGATATCGTCATATTCGCAAGCAGCAAGAAAGTCCTCCAGAGAGCCA
ERR1730276_scaffold20033	TR	-	4057	4106	4013	4125	11	0	CGCGGTGATTGCTGGCGGCAACCTCAATGATGGCCGGAACTACGGCCCTCGTTACTTCAACTGCAACAATGCCCCGTCGAACTCGAACTGGAACCGCCGCGCGCGTCTTTCTT
ERR1730276_scaffold20033	VR	-	*	*	4228	4340	11	0	CGCGGTGTTTGCTGGCGGCGACCTCGTTGATGGCCGGTTCTACGGCCCTCGTTACTTCGACTGCTACCATGCCCCGTCGGACTCGAACTGGTACCGCCGCGCGCGTCTTTCTT
ERR1730276_scaffold20033	RT	-	3037	3301	CGGCCTGCCGATTGGCAATTACACCTCACAGTGGTTTGCGAACTTCCTTCTGCAGCGGCTCGACCATTTCATCAAGGAAGTGCTCCACATACGGTATTTTGTCCGGTACATGGATGATATGTGTCTCTGGGCATCGAGCAAAAAGCTCCTGCACAGAGCGGTAAAAGCAATCGAGAAGTTTCTGGCGGGTCTCGGCCTTGTGCTAAAGGCCAACTGGCAGATATTCCCGACGGCTGCCCGCGCGGTGGATTTTCTTGGATTCCGA
ERR1730276_C14567977	TR	+	758	810	714	825	15	0	TCCGAATCGGGGCGGCAACTGGAACAATGGCGGCAACGCTGGCCTGTTCAACTTGAACCTCAACAATCCGCGCAGCAATTCCAACTGGAACATCGGGGGCCGTTCCGCTTTA
ERR1730276_C14567977	VR	+	*	*	0	111	15	0	TCCGGGTCGGGGCGGCGGCTGGGGCAGTGGCGGCGACGCTGGCCTGTTCCACTTGATCCTCAACAATCCGCGCAGCAGTTCCGGCTGGGACATCGGGGGCCGTTCCGCTTTT
ERR1730276_C14567977	RT	+	1228	1469	AGAAGCGTTTGGTGATGGCCCTGCGCTATCCTGATCGTATCGTACAGTGGAGCCTATACCAGTACCTCAACCCGATATACGACAAACTCTTTATCGAGGACTCGTATGCGTGCAGGAAAGATAAGGGCAGTCACAAAGCAGCACAACGCCTGCAATACTGGATGCGGCAGGTCAGCCGGAAACCAGACGCGAAGTGGTACTACTTAAAGCTGGATATATCCAAATTTTTCTACCGGGTAAAC
ERR1730276_C14584533	TR	+	365	414	318	434	14	0	CCGTGCGCTGGTTGGCGGTAATTGGGACGACAGGTCGTCGTGCGGCTCGCGTTCGGTCAATCTGAATAACTTGTCGTCTAACCGTAATGGCAACAACGCTGGGCGGGGCACGTCTGA
ERR1730276_C14584533	VR	+	*	*	77	193	14	0	CCGTGCGCTGGTTGGCGGTGATTGGGTCGACGGGTCGTCGTGCGGCTCGCGTTCGGTCTCTCTGAATGACTTGTCGTCTTACCGTGGTGGCCGCTGCGCTGGGCGGGGCGCGTCTGA
ERR1730276_C14584533	RT	+	838	1352	ACTGGAACCGATTTTTGATAAGCTCATGATAAAAGATAGTTATGCTTGCCGAAAAGGAAAAGGACAGCACGCGGGAAGTACTCGATGTATGGAAATGGTGCGACGGAACAAATATTGCTTGAAATGTGATATCAGTAAATTCTATCCATCTGTCAATCATGCCATATTAAAAAGAATCATCCGGCATAAAATCAAAGACAAGAAACTGTTGGGCCTGCTCGATGAAATTATCGACAGCACCCACACAGAAACGAACGTCCCCATTGGAAACTATTTATCTCAATGGTTTGGGAATCTGTATATGAATGAGATTGACAAATATGTCAAGCAAACATTGCATTTTAAAGACTACATCCGTTATTGTGATGACTTCTGTTTTTTTTCGAATGATAAAGATGAACTGCGAAAAATAAGGACGTGGCTACCGGAATACCTGGATAAGCAGCTAAAACTTAGACTGAGTAAGTGCCAGCTTTTCCCTACATCACAGGGCGTCGACTTCTTGGGCTATCGGC
ERR1730276_C14589353	TR	-	1454	1503	1435	1530	13	0	AGCTGGAACAACACTTCCAACGCGGGCGTTTCCAAAGTGAACCTCAACAATGTGCGCGGCAACCGCAACGGCAACATTGGGCGGCGCTCGGCTTTT
ERR1730276_C14589353	VR	-	*	*	2174	2269	13	0	TGCTGGAACAACACTTCCAGCGCGGGCGTTTCCGCAGTGTACCTCGGCTTTGTGCGCGGCAGCCGCAGCGGCGACGTTGGGCGGCGCTCGGCTTTT
ERR1730276_C14589353	RT	-	350	1006	GTGCTGCGCATGGCGATGGCGCTACACTACCCTGACCGCGTTGTGCAGTGGGGGATTTACCAGATCGTTTTCCCTATTTTTGACAAAGGCTTTATACCGGACAGCTATGCTTGCCGCAAAGGCAAGGGCGCACATGCAGCGCTGGATCATCTGCAATATTGGATGAGACAGGCGGACAGGGGCGGCCCAGCCTACACTCTGAAACTGGATGTTTCAAAGTATTTTTATCGCATTGACCACGAGATTCTTTTGAGGATCATCGGGAAGAAAATTACAGACCCGCGCATGATGTGGCTTTTCCGCGTGATCCTGCATAGCGACCAAACCAAATTTGGCTTGCCGGAGGGGATGAGCGCAGATGAGGTGCCGCCGGAGTGCCGATTGGAGGACGTGGGCGTCCCCATTGGCAACCTGACCTCACAGATGTTCGCCAATATATACCTTGATACTTTGGATCAGTTTGTGAAACACACGCTGCACATCCACTGGTATATCCGGTACATGGACGACATTATTATCGTCGGGCACGACAAGCAGGAGCTTGCCAGAATCCGGGATGAGATCGGAGCATTCCTGCGCCGGGAGCTAAATTTGGCCTTGAACAGAAAAACCAGCATCCAGCCATTGAAGCAGGGCGTGGAGTTTGTAGGAATGAAG
ERR1730277_scaffold47402	TR	-	1199	1248	1162	1260	7	1	TCTGGCTCGCCTCGCAATGCGATGAATTTGAATTACAACAATCGTTCAATGAACAACAACAATGTAACGAATACTTGGATCGGCGTGCGTCCCGCTTTA
ERR1730277_scaffold47402	VR	-	*	*	1970	2068	7	1	TCTGGCTCGCCTCGCAACGCGATGTATTTGAATTACGGCAATCGTTCAATGAGCAACAACAATGTAGCGACTACTTGGATCGGCGTGCGTCCCGCTTTC
ERR1730277_scaffold47402	RT	-	112	496	AAACTGTGCATGCAGAAAGGACAAAGGCACAGATTATGCTGCCAACTGTCTGAAAGCAGACTTGAAGTATTATTATCGAGAGAACGCTGATTCAAATTCAGGATATGTTCTAAAGGCAGACATTCATCATTATTTTCAAAGTATTGACCATGATATATTGAAACGCATGCTCCATCCAATACTTCCAGATGGAGAAATCAAAGACTTCCTGTTCTACATTATTGACAGTTTTGACAAGGGTGGCCTTCCGCTAGGCAATCAGACAAGCCAGCTACTGGCACTGTATTATCTTCATCCAGTGGATATACTGATTCAGAACAAGTATGGTGTAATGTTTGATTACGGTGCCTTGTTTTCAAGATACATGGATGATCTGGCACTGATT
ERR1730278_scaffold10972	TR	+	3163	3215	3122	3219	10	0	CTCCTCGGCGTGGTTTTGGTCCAGTACCGAGAACAGCCAGAACAACGCATGGAACGTGAACTTCTCCAATGGCAACACGAACAACAACAACAAGTACA
ERR1730278_scaffold10972	VR	+	*	*	2171	2268	10	0	CTCCTCGGCGTGGTTTTGGTCCAGTACCGAGGGCAGCCAGAGCAGCGCATGGAGCGTGAACTTCTCCAATGGCAACACGTACAGCAACGGCAAGTACG
ERR1730278_scaffold10972	RT	+	3609	3930	AACTGAGAGAAGTTTTTGCCGCCAACTTCCGGGACAGAATAGTGCATCACTGGATTTGTTTGCGGCTGGAGCCGTTGTTTGAAGAGCGGTTCGTGTCGCAGGGCAATGTGTCGCATAATTGTCGGAAGGGATTCGGCACACGGTCGGCCGTGGAGAGTGCAGAGCAAGGCATGAAAAAAGTTTCCGACGGCTACCGCAGGCCGTCATGGGTGTTCAAAGGTGATTTGGTATCGTTCTTCATGTCGATAGACCGGACGTTGCTGCTTGGCAAGCTGCTGCGCTTCGCGGAAAAGAAATATCATGGCGAATACAAGGAGATTCT
ERR1730278_C11966200	TR	-	647	684	625	740	19	0	GCGGTGTCCTGTTCAGCGGTAATGCGAATAACAGCGCGAATGCCGGTTTTGCGTATGCGAATTCGAATAACACGCCCTCGAATACGAATGCGAATGTCAGGTCTCGCCAATGATTT
ERR1730278_C11966200	VR	-	*	*	1177	1292	19	0	GCGGTGTCCTGTTCGGCGGTCCTGCGCATCACGGCGCGTATGCCGGTTTTGCGTCTGCGTATTCGTCTTACGCGCCCTCGAATTCGTATGCGAATGTCGGGTCTCGCCTTTGCTTT
ERR1730278_C11966200	RT	-	41	199	CGATATGGGTTTCGGTCTTCACGAAAGACACGTATAGCTGCATCAAGGGGCGCGGCATTCATGGAGCGATGCGGAATGTCAAGAGGGCTATCAAAGACCGGGAAAACGCCCGATATTGCCTCAAAATCGACATCCGGAAGTTCTACCCGTCGATAGACC
ERR1730279_scaffold23092	TR	+	2061	2105	2053	2126	16	3	AATACCGTTGTTTCCCCGTCGGGCTATATCAACAACAACAATTACAACAACGAAAATGGTGTTCGCCCAACATG
ERR1730279_scaffold23092	VR	+	*	*	878	951	16	3	TGTACCGTTGTTTCCCCTTCGGGCAATTTTAGCAACTTCAGTTGCGACAGCGCTCTTGGTGTTCGCCCAGCTTG
ERR1730279_scaffold23092	TR	+	2061	2105	2051	2122	12	0	CGAATACCGTTGTTTCCCCGTCGGGCTATATCAACAACAACAATTACAACAACGAAAATGGTGTTCGCCCAA
ERR1730279_scaffold23092	VR	+	*	*	1541	1612	12	0	CGAGTACCGTTGTTTCCCCGTCGGGCTATTTCAGCGACTACGATTGCAACTACGTCAGTGGTGTTCGCCCAG
ERR1730279_scaffold23092	RT	+	2422	2797	AAGAGCGAACGATAGAATCATGTGCATTTAAGGATAAAGTAGTGCAGAGATGCTTTTCTGATTACATTCTGACACCGAAACTTGAAAATATCCTGATTAAATGGAACACTGCCGGGCAGCAAGGAAAAGGGCAACATATGGCAATGGACGGGTTAAGAAATCAAATGTTGGATTTCTATAAAAGAAATGGAATGAATAGTTGGATTGTAAAATGTGATATTCACAAATACTTTTATTGCATAGACCATGAAATCATGAAAGATGTTTTGGATTATTACTTTGATGATGATTTTACAGTCTGGTTAAACCATTTGTTTATTGACAGTACAGGTAATCCCGGGCTTCCATTAGGAAATCAGGTAAATCAGAAGTACGC
ERR1730279_C10135318	TR	-	1377	1426	1360	1472	14	0	ACGCGCTTTCTTTTCTGGTTGCAGCTGGAACAACCCCTCCAACGGCCTCGGCTCGTTCAACGGCAACAACCCGCGGTCCAACGTGGACGATGATATCGGTTTCCGCGCCGCTT
ERR1730279_C10135318	VR	-	*	*	2055	2167	14	0	GCGCGCTTTCTTTTCTGGTTGCGGCTGGAGCGACCCCTCCTACGGCCTCGGCTCGTTCCACGGCAGCCGCCCGCGGTCCGGCGTGGGCGGTGTTATCGGTTTCCGCGCCGCTT
ERR1730279_C10135318	RT	-	322	1018	ATATCATGTTGGCGAACTTCACCAATTTTATGAATACTACCCCAAGAAGCGCATCATCAGCAGCCTGCCGTTCTATGACCGAGTGATAAACTGCGGAGCCTATAATGTTCTGTGGCCTATCTATTTGAAGTCTATGTACGAGTACAGCTACGGAAGCATCGATGGACGAGGGCCTCTAAAGGCGGCTTTTGACATTCAGCAATGGATGCGAAACGCAGCAAGGATGAATGGAGATTGGCGGGTCGTCAAGCTTGACATTGCCAAATTCTTCTTTCGGATTCCTGTTGATGTTCAGCTGCGAGAACTTACTCGTCCGCTGGACGACCCAGATATGGTGTGGTTTCTCGAAACGGCCGTCCGGGCGGATGGTCGTCCGTTGGGGCTTCCTGTTGACTGCACCGACGTAACCACAGCTGAACGCATATCCGGTGTTGGGATGCAGTGCGGGTCAATCATAAGCCAGATGACGGGAAATGTTGTTCTCACACCTCTGGATCACTACATCAAGCGAACGATGCACATTCCGTACTATGCACGGTTTATGGATGATATGCTTCTGTTGGTCGATGGAAAAAAGGCGGCTTGGGAAGCTGTGGAAGAGATTGACGGATACCTCCGTGAAAATCTCGGCTTGCAGCTTAACAACAAAACTGCCGTTATTCCTCTCGGCCATGCAGTCGAGTTCGTTGGCCGTAAG
ERR1730281_C14025508	TR	+	361	410	307	428	32	0	ATAAAAAGGTCACTAAATTAGGCAGTAAATGGAATAATGGTCTGAAATCAGGGACTTTCTATTGGAATCTCAACAATGCCACTTCTAATCGCAATCGGAATATCAGCAGGCAGTCAGTAAAT
ERR1730281_C14025508	VR	+	*	*	73	194	32	0	GTTGGCGGGTCGCTATATTGGGCGGTAGTTGGGATGGTGGTCTGAGATCGGGGGCTTTCTATTGGTATCTCAGCAATGCCGCTTCTGGTCGCGGTCGGAGTATCGGCGGGCGGTCGGTGTAT
ERR1730281_C14025508	RT	+	960	1093	ACATATTCAGCGATACCGGGAAAAGGGATTCACGCCGCGTTGCATGATGTTCAAGAAGCAATGCGGAAAGATGTTCCCAACTGTCAATTCTGTTTTAAGTTGGATGTGCGGCACTTTTACCCATCCATAAATCA
ERR1730282_C9374360	TR	+	899	948	843	969	12	0	AGCCTTGCACGCCCTCATTGGCGGCGGCAATTGGAACAACGGCGTGCATTGCGGTAGCCGTGCCGTCAATTGCAACAATTACCCGTGGAACGTGAACACGAACATTGGTGTGCGGTGCGTGTGTGAC
ERR1730282_C9374360	VR	+	*	*	189	315	12	0	AGCCTTGCACGCCCTCGTTGGCGGCGGCCATTGGGGCGACGGCGTGCATTGCGGTGGCCGTGCCGTCATTTGCAACCGTTGCCCGTGGAACGTGATCACGTACATTGGTGTGCGGTGCGTGTGTGAC
ERR1730282_C9374360	RT	+	1340	1816	AAGAACGGCTTATTATGGCGTTGCCGTTCTATGATAGAGTGGTGCAACACATGATTTGTAACGCTATTCAACCCGTATTTGAAAACGGATTTTATTACCATTCTTACGCTTGCCGGAGCGGTAAGGGGATGCACGCCGCAAGTGATACATTGTATCAATGGATGTATGAAACAGAGGTAAAGCAAGGGTTAAGGATGTATGCCTTTAAAGGGGATATATCAAAGTATTTTGCATCTATACCGCATGACAAATTAAAGGATGAAAACCGCCGCTATATAGGGGATAAGAAAGCCCTTATGTTAATGGATGATATTATAGACCACAACGGCATATTGCCGGACGGTGTGGGAATACCCGTTGGAAACCTCACAAGTCAGTTATTTGCGAATGTGTACGGCAATAAGTTAGATAAATTTTGCAAGCACGTTTTACATATTCCGTATTTTGTGCGGTACATGGATGATTTTATTATCCTAT
ERR1730261_scaffold24671	TR	-	1292	1341	1277	1388	16	0	AGCTGGTTCTTTGGGGCGGTAATGCGAATAACGGTGCGAATTGCGGCCTCGCTTATGCGAACTCGAATAACGATTGGTCGAACTCGAATGCGAATATCGGCTCTCGCCATAC
ERR1730261_scaffold24671	VR	-	*	*	1564	1675	16	0	AGCTGGTTCTTTGGGGCGGTGTTGCGAATGACGGTGCGGATTGCGGCCTCGCTTCTGCGTACTCGTCTACCGCTTGGTCGCACTCGAGTGCGGGTATCGGCTCTCGCCTTGC
ERR1730261_scaffold24671	RT	-	159	455	ATTTCAAAAAGTTCTATCAAAGTATTCTTCATGAGCTTATTGTTGCTGCATTGAGAAGGAAATTCAAAGATGAACGATTTATTAAATTGATCGAGATAGCTGTTTTATCGTATGACAGCGGAACAGAGTTAGTTGACGTATTGGAGAATGAAGTTGAACGGAAGAAGAGGTGTTCCGATTGGAGCATTTACAAGCCAACCTATCGGGAATTTTGCGGCAAGCCGGATAGATCATACAATGAAGGAGAAATATCGTGTCAAATGCCTGCATAGATATTGCGATGATAATGTTATGCTG
ERR1730262_scaffold13689	TR	-	2513	2539	2504	2567	8	0	GGCACCAATACGGGGCCTCGGTGCATCAATCTGAACAATGACGCTGGCAACGCGAACTGGAACA
ERR1730262_scaffold13689	VR	-	*	*	3103	3166	8	0	GGCACCGCTACGGGGCCTCGGTGCATCGATCTGGACATTGACGCTGGCAACGCGGCCTGGAACC
ERR1730262_scaffold13689	RT	-	1251	1764	CAGCTGCGGCAGCTTCCCGAAACGCGGCGCACATTACGCCAAGCGGAGGATTGAGAAGTGGCTCCGTTCAGACCCGAAAGGGACCCGGAACTTCCTGAAAGTTGACATCCGGCATTTTTACGACAGCATCCGGCTGGACGTTTTGATGCGGGAGCTTGCAATCAGGATCAAGGATGAATGGTTTCTCCACGTCATCTGGCTGTGCCTCCGGGAGTTCAAAAAAGGCATTCCGCTGGGGTTCTACATTTCGCAATGGCTGGCCAACTACCTGCTGGAGCCGCTCGACAAGTTGATAACCGAGACCCTCGGCCTCGACAAACTCGTGCGGTACATGGACGACGTGACAATTTATGCAGCGGCCAAGAAAGCCCTGCACAATGCCGACGTTCAGATCCGAAAGATGCTGGGGCAGCGGTTCCGTTTGAAGCTGAAGAAGAACAGGCAGGTCTGCAAGTTCTTCTATCAGGGCAAGCGGAAAGCAATGGGCCGACCTCTGGATTTTATGGGCTTTGTA
ERR1730262_C9150809	TR	+	213	232	199	241	11	0	TTCTAACAATGACGTCAGCAATGCCAATTCCAATGTCGAGTTA
ERR1730262_C9150809	VR	+	*	*	0	42	11	0	TTCTTACGATGGCGTCGGCGGTGCCTCTTCCATTGTCGGGTTT
ERR1730262_C9150809	RT	+	667	828	TATCTGGACCAGTATTTTTATAGATTAGACATATTCCTCTATAAGAAACAGAGGGATTCATAAGGTAGAGTATGATTTATTTAAGGTATTGTAGAAATACTCAGATGAAACTAAATACTGCCTAAAAATGGATATAAGAAAATTTTATCCATCTATAACACA
ERR1730262_C9240080	TR	+	1365	1414	1350	1452	18	0	GCGAGTACAATTCCAACAACGCGTTCATCTACAACGGCAACACGGGCAACGTGAACAACAACAACAAGTATAACACGAACGCCGTGCGTCCGGTTTCCGAATT
ERR1730262_C9240080	VR	+	*	*	713	815	18	0	GCGAGTACAATTCCTACGGCGCGTTCGTCTACGGCGGCAGCACGGGCGGCGTGAACAGCAACTTCAAGTATGGCACGTTCGCCGTGCGTCCGGTTTCCGCTTT
ERR1730262_C9240080	RT	+	1626	1890	AATCCATCGCATTTATCGTTACGAAACCATGCCTGCGCGAAGTGGTAGCCGCCGATTTCCGCGACCGAATCGTGCAGCACTATATCGTCATGCGCCTCGAAGCTCTTTTCGAGGAATGCGGAACACTCGACGATAACATGTTCAGTTGCCGCGTCGGGAAAGGCAACCTTGCGGCCATACAGGCCCTACAACAGCAGATATTCCACCAGTCGAAAGGTTATACCACCGACTGTTATGTGGCAAAATTCGACCTGCAATCATTCTT
ERR1730262_C9246254	TR	+	1717	1766	1658	1812	19	0	GACGGCGAACAACGTCGGCAGCAACGGCTACTATTGGTCGGCGGTTCCGAACTCGACGAACAACGGTCGTAACCTGAACTTCAACTCGTCGAACGTGAACCCGTTGAACAACAACAACCGCACCAACGGCTTCGCGGTCCGCCCCGTCCAAGAAT
ERR1730262_C9246254	VR	+	*	*	60	214	19	0	GACGGCGAGCAGCGTCGGCAGCCTCGGCTACTATTGGTCGGCGGTTCCGCGCTCGACGTACTACGGTCGTTACCTGAGCTTCTACTCGTCGAGCGTGTACCCGTTGAGCTACCGCGACCGCGCCAACGGCTTCGCGGTCCGCCCCGTCCAAGAAT
ERR1730262_C9246254	RT	+	2035	2406	TCAAACGGGAAATTTTCGCTTCGCCTTTCCGAGACAGGGTAGTACATCATCTGTTGTTCAATTATCTGGCACCGTTGTTCGAATGCCGGATGATTCACGACAGTTACTCCTGCCGCAAGGGCAAAGGAACGTCGTTGGGCATCGAGCGTTTCGAACACCATATTCGCAGTTGTACGCGGAATTATACGCGGTCCGCCTATATCCTGAAACTCGATTTGAGAGGATATTTCATGAGCATCGACAAACGGCTGCTTTACTCGATTATCGAGCGTACTGTCGGGCGGAAAAAGGGTGTTGCGGATTTCGATTATGAATTGACGGATTTCCTGCTGCGTGCGATTTTGTTCCGCAATCCGGTCGAGAACTGCCGCA
ERR1730265_C8953451	TR	-	1452	1501	1435	1547	11	0	GCTGGTGCTGTGGGGCGGTAACGCGAATAACGGCTCGAATGCGGGTGTCGGTTATGCGAATACGAATAACGCCTGGTCGAACTCGAACGCGAACATCGGCTCTCGCCATACAA
ERR1730265_C8953451	VR	-	*	*	1747	1859	11	0	GCTGGTGCTGTGGGGCGGTTACGCGAATACCGGCTCGACTGCGGGTGTCGGTTATGCGTATACGGATTACGCCTGGTCGAACTCGAACGCGAACTTCGGCTCTCGCCTTGCCT
ERR1730265_C8953451	RT	-	287	875	TTGCCTGCGTGCCTGGTAAGGGCTTGCATTTCGGGGTGAAGCGGATGAAGATGATGCTTCGGAGATATCCGGAATACCGGTGGTACTGGAAGACTGACTACAAGAAGTATTATCAGTCCATCCCGCACGAAGTCATCCTTTCCGTCTTCACCCGGAAATTCAAGGACCCGCGATTCCTGAAACTTCTGGAAGCAGCGATCCTGAACTACGAGACCGAACAGGACATCCTTGACATGCTGGACGATGAAACGGAAAAGAAAGCGCGGCGTTCCAATCGGCGCCTTTACAAGTCAGCCGATAGGCAACTTTGCTGCAAGCCCGATTGACCACCACATGAAGGAAATCCGACGGTGCAAGTGTTACCTGCGGTATTGCGATGACACAACCGGCCTTGCCAGGACAAAAGGGGAAGCATGGAATGACTTGAACGAATTCTGCCGTCTGTCAGAAAAAGCCGGTCTGGTTGTCAAGGCAAGCATGATGGTCGCACCGATAGCAAGCGTTTTCGGTGATGGCAAAAACAAGAAACGACGTAAGCGGCAAAGAAGCCACCGCAAACGGAAGACGGATTGATTTTCTCGGCTACTGC
ERR1730265_C8965809	TR	+	544	593	495	611	25	0	AATGTCACTAAATTAGGTGCTAATTGGAATAATGGCTTGAATACCAGTGCTTTCTATTGGAATCTGAATAATGCTTCTTCTAATCGTAATCGGAATATCAGCAGTCAGTTAGTAAAT
ERR1730265_C8965809	VR	+	*	*	267	383	25	0	CGTGTCCCTATATTGGGTGCTCATTGGGCTGATGGCTTGGCTGCCGGTGCTTTCTATTGGTCTCTGGATAGTGCTTCTTCTAATCGTAGTCGGAGTATCGGCGGTCGGTTGGTGTAT
ERR1730265_C8965809	RT	+	1109	1694	ACATACAGTGCAATACCAAACAAGGGTATTCATGCAGCATACAAGAAGTTACGGTTGGCGGTTGACACCGTGCCGGAAGAAATGATCTATTGCTTGAAAATAGACTGTAAGAAATTTTACCCTTCCATTGACCACGAAACACTAAAACAGAAGTTCAGACGGAAGTACAAAGACCCTGAACTGCTTGAACTGATTGATGAAGTAATTGATTCAATCAGCACTTGTCCGGCAACGGATGAAAACATTGAATTTTATCGGTCTTGTGGTAATGAAATCAAGATAGTGAAGGTAAACGGCAAGGACTTCATTGAAGGTGTCGGTATTCCAATAGGGAATTACTTTTCACAGTATGACGGGAATTTCTTCTTGTCAGGTTTTGACCACTGGATAAAAGAAGTTAAACGGGTAAAACACTATTACCGTTATATGGATGATATTTGTATTTTCGCAAGCACAAAAGAAGAACTGCATCAGTTGCTTGCAGAAATCAATGAATACTTCATACAGAATTTGAAATTAAGAATAAAAGGGAACTATCAGATATTCCCTTCATTCATCCGGGGTATTGATTTTGTTGGATATAGAA
