# Supplementary material for: Discovery and characterization of the evolution, variation and functions of diversity-generating retroelements using thousands of genomes and metagenomes
Source: BMC Genomics. 2019 Jul 19;20:595. doi: 10.1186/s12864-019-5951-3 (PMC6642488; doi:10.1186/s12864-019-5951-3)
Supplement: Supplementary file 15 — Data 1. DGRs identified in genomic and metagenomic datasets. URL: http://cgm.sjtu.edu.cn/index/pub/software/MetaCSST/supplementary/Supplementary_Data_1.zip (ZIP 3330 kb) [file 12864_2019_5951_MOESM15_ESM.zip › Data 1b - ERP019800/ERP019800-partial.gtf]

ERR1730257_scaffold42293	RT	67.84	-	408	894	CTATCTGGGTTTCTATATTTACGGCTGATACCTATAGTTGTATAAAAGGAAGAGGTATTCATGGCATTGTTCCTAAATTAAAAAAAGCATTAAAATATAATGTGGAGGAAACAAAATATTGTTTAAAACTCGATATCAAAAAGTTTTATCCTTCTATAGATCATAATATCTTAAAGAAAATTATTAGAAAGAAAATTAAAGATAAAAGACTATTGAAACTACTAGATGAGATTATTGATTCTGCACCTGNNNNNNNNNNNNNNNNNNNNNNNNNNNNNNNNNNNNNNNNNNNNNNNNNNNNNNNNNNNNNNNNNNNNNNNNNNNNNNNNNNNNNNNNNNNNNNNNNNNNNNNNNNNNNNNNNNNNNNNNNNNNNNNNNNNNNNNNNNNNNNNNNNNNNN…
ERR1730257_scaffold42293	TR	22.27	-	1333	1370	TGCAACTCGAACAATAGCGTTTCTAATTCCAATGCCAA
ERR1730266_C12143117	TR	26.13	+	161	210	ACAACGCGGGCAACCTCAACTTCAACTCGGGCAACGTCAACCCGCTGAAC
ERR1730266_C12143117	RT	25.31	+	490	572	CGCGAGATTTTCGCCGCCGACTTCCGCGACCGGGTAGTGCATCACCTGCTGTTCAACTATATAGCGCCGATGCTCGAGCGCAC
ERR1730266_C12256159	RT	47.24	-	70	314	AAAGAGCGCACGATAGAATCATGTGCATTTAAGGACAAAGTAGTGCAGAGATGCTTTTCTGATTACATTCTGACACCGAAACTTGAAAATATCCTGATTAAATGGAACACTGCCGGACAGCAAGGAAAAGGACAACACATGGCAATGGACGGGTTAAGAAATCAAATGTTGGATTTCTATAAAAGAAATGGAATGAATAGTTGGATTGTAAAATGTGATATTCACAAATACTTTTATTGCATAGA
ERR1730266_C12256159	TR	20.40	-	631	675	TTGTTTCCCCTTCGGGCAATATCAACAACAACAATTACAACAACG
ERR1730266_C12336891	TR	40.32	+	118	167	TGTTCAAGCTGAACCTGAACAATGTGCGTTCCAACGCCAACGGCAACATT
ERR1730266_C12336891	RT	137.90	+	610	1080	TGCTGCGCATGGCTATGGCGCTGCACTACCCTGACCGCGTTGTGCAGTGGGGTATCTACCAAGTTGTATTTCCCATATTCGATAAAGGCTTTATTTCGGACAGCTATGCGTGCCGCAAGGGCAAAGGGGCGCACGCGGCGCTGGATCAACTGCAATACTGGATGCGGCAGGCAGACCGAGGCGGCCCGGCCTATACGCTGAAACTGGACGTTTCAAAGTATTTCTACCGGATAGACCACGAGATACTGCTGAAGATCCTGAACAGGAAGATCGAAGACCCGCGCATGATGTGGCTGTTCCGCGTGATCCTGCACAGTGACCAGACGAAGTTTGGACTGCCGGAGGGCATGAGCGCGGACGAAGTGCCGCCAGAGTGCCGGTTAGAGGATACCGGCGTTC…
ERR1730266_C12340301	TR	17.96	+	111	186	TAACAACTTGGGTTATGCGTTACAATACCGTTGTTTCGCCTTCCGGCAATATCAACAGCAATAACTACAACAACAG
ERR1730266_C12340301	RT	55.16	+	503	1046	AAGAACGTACAATAGAATCATGTGCATTCAAGGATAAAGTAGTGCAGAGATGCTTTTCCGATTATGTTCTGACTCCGAAGCTTGAAAAAATTCTGATTAAATGGAATACCGCTGGACAACAGGGAAAAGGACAACATATGGCAATGGACGGTTTAAAAGAACAGATGTTGGATTTCTATAAAAAGAATGGAATAAATGGATGGATTGTAAAATGTGATATTCATAAATATTTTTACAGCATAGATCATGAAATAATGAAAGACGTACTTGACTACTATTTTGATGATGATTTTGCAATCTGGCTGAATCATTTATTTATTGATAGCACAGGAAATCCAGGACTACCATTAGGGAACCAGGTCAACCTAAAATATGCATTGCTACTACTTCATTCGCTAG…
ERR1730266_C12384012	TR	55.10	+	195	244	ACGTGAACTCTAGCGGCAACGTCAACAACAACAACGCCATCAACGCCAAT
ERR1730266_C12384012	RT	40.58	+	689	1227	ACTGTACCCAATAATGACAAATTCGTTCATTCGTGATAATTGGGCCTGCCAGCGAGGCAAGGGTACCGATGATGCGAGAGATAGGATGAAACTATTTCTGCAGAGAATGTACCGGAAATATGGTACAGAATTTTATGGTCTGCAGATAGATGTGCATGGGTATTATCCGAATATGCGGCACGACTTAACCAACGCAATGTTGAAGAGAAAGCTGGAACCGGAAATAGCAAGGCGAGCCATTGATGTACTCGACGGACAGTACGCCGGGGATGTGGGTTACAACCCAGGAAGTCAGATGGTTCAGATTGTCGGCATATCGGCATTGGACGACCACGACCACAAAATCAAGGAAGATTTAGATGTGGACGAGTTCGGAAGATATATGGACGACTCACTTGC…
ERR1730267_scaffold21424	TR	14.99	+	38	87	TTTCCAAAGTGAACCTCAACAATGTGCGCGGCAACCGCAACGGCAACATT
ERR1730267_scaffold21424	RT	169.80	+	685	1341	TGCTGCGCATGGCGATGGCGCTACACTACCCTGACCGCGTTGTGCAGTGGGGGATTTACCAGATCGTTTTCCCTATTTTTGACAAAGGCTTTATACCGGACAGCTATGCTTGCCGCAAAGGCAAGGGCGCACATGCGGCGCTGGATCATCTGCAATATTGGATGAGACAGGCGGACAGGGGCGGCCCAGCCTACACTCTGAAACTGGATGTTTCAAAGTATTTTTATCGCATCGACCACGAGATTCTTTTGAGGATCATCGGGAAGAAAATTACAGACCCGCGCATGATGTGGCTTTTCCGCGTGATCCTGCATAGCGACCAAACCAAATTTGGCTTGCCGGAGGGGATGAGCGCAGATGAGGTGCCGCCGGAGTGCCGATTGGAGGACGTGGGCGTCC…
ERR1730267_C9911853	RT	83.44	-	48	295	AAGAAAAGGCTGGTGCAGGCACCCGCTTTTGTGGACAAGGTGGTCCAGCACGCCATAGTGGACAATCTCCTCTATGACCGCATCACCCGCAGTTTCATCCTGGACAACTACGCATCCCAAAAGAACAAGGGCCTGCACTTCGGCCTGGACCGGCTCAAAGGATTTTTCACGGACTACTGGAATAAGCACCACACCGCTGAGGGCTGGGTGCTCAAGTGTGATGTCCGCCATTTCTTTGCAAGCATCAA!
ERR1730267_C9911853	TR	51.23	-	733	796	ACCAACAACGCCGTTTACTTGAACACCAATGGCAATGTCAACAACAACAACTGCACCAACACCA
ERR1730267_C9922166	TR	14.03	+	285	334	ATAACGGTTACAACTTGAACTTCAACAGTGGTAACGTGAATCCATCCAAC
ERR1730267_C9922166	RT	136.18	+	606	1142	TATTGAGAGAAGTTTTTGCCTCTCAGTTCAGAGATCGAGTAGTTCATCATCTTCTGTTTAATTATATCGCTCCAATCTTCGAGGCCCAGTTCATCTATGATAGCTATTCCTGTAGGAAAGAAAAAGGAACGTTATTTGGAATAGAAAGATTAGAACATCATATTCGTTCTTGTACAAATAACTATACAGAGAACGCTTTCGTCCTTAAACTAGATATTCAAGGTTACTTTATGAGTATAAACAAACATATACTCTATAATATAATATGTAATAAACTTTTTGCTTATTGGGAAAAGCATGGGTGTGATTGCAGTAAACCTGTTGGTAACCTGGAATTTATCTTGTGGCTTGTTAAGATCATCATATTTAAAGACCACACTCTCGATTGCAAGATAATTG…
ERR1730267_C9973460	TR	40.32	+	38	87	TGTTCAAGCTGAACCTGAACAATGTGCGTTCCAACGCCAACGGCAACATT
ERR1730267_C9973460	RT	158.76	+	530	1186	TGCTGCGCATGGCTATGGCGCTGCACTACCCTGACCGCGTTGTGCAGTGGGGTATCTACCAAGTTGTATTTCCCATATTCGATAAAGGCTTTATTTCGGATAGCTATGCGTGTCGCAAGGGCAAAGGGGCGCACGCGGCGCTGGATCAACTGCAATACTGGATGCGGCAGGCAGACCGAGGCGGTCCGGCCTATACGCTGAAACTGGACGTTTCAAAGTATTTCTACCGGATAGACCACGAGATACTGCTGAAGATCCTGAACAGGAAGATCGCAGACTCGCGCATGATGTGGCTGTTCCGCGTGATCCTGCACAGTGACCAGACGAAGTTTGGACTGCCGGAGGGCATGAGCGCGGACGAAGTGCCGCCAGAGTGCCGGTTAGAGGACACCGGCGTTC…
ERR1730268_C15513138	RT	24.18	-	176	309	CACTTATTCAGCGATACCGGGCAAGGGGATTCACGCCGCCTTGCATGATGTTCAAAAAGCAATGCGGAAAGATGTTCCTAACTGTCAATTCTGTTTCAAGCTGGATGTGCGGCATTTTTACCCATCCATAAATC
ERR1730268_C15513138	TR	33.49	-	859	908	ACTTTCTATTGGAATCTCAACAATGCCACTTCTAATCGCAATCGGAATAT
ERR1730269_scaffold32484	RT	44.37	-	249	762	TCGGGAGGTTTTTGCCGCCGCTTTCATTGATCGTGTTGTCCATCACTGGATCGCTCTTCGTATCGAGCCGATTTTAGAGGAACGTTTTCGGGAACAAGGGAACGTCTCGAAGAACTGCCGGAAAGGTGAGGGATGTCTGTCTGCCGTGCACTATCTGAATAACATGATAGTCGAGGTCAGTGAGAATTATACTGCCGATGCGTACATTTTCAAAGATGACCTGTTCAGTTTCTTCATGTCTATCTCGANNNNNNNNNNNNNNNNNNNNNNNNNNNNNNNNNNNNNNNNNNNNNNNNNNNNNNNNNNNNNNNNNNNNNNNNNNNNNNNNNNNNNNNNNNNNNNNNNNNNNNNNNNNNNNNNNNNNNNNNNNNNNNNNNNNNNNNNNNNNNNNNNNNNNNN…
ERR1730269_scaffold32484	TR	53.53	-	1003	1063	ATGCAACGGCTTCCAGCAGTTGGAACGTGAACTTCAACAACGGCAACGTCAACACGAACAA
ERR1730269_scaffold38758	RT	17.56	-	294	767	AACAGCAGCTTCCATCAAGGGAAGAGGACCACAAGGCTTGTTTCATGCCATTCAAGCCTCAATGAGAGCAAATCCAAATCTAAAATACTTCTATCAATCAGACTATCAAGGCTATTATGACAATATCGTTCATAGCATATTGATAGACAAAATCAGAAAATACNNNNNNNNNNNNNNNNNNNNNNNNNNNNNNNNNNNNNNNNNNNNNNNNNNNNNNNNNNNNNNNNNNNNNNNNNNNNNNNNNNNATCGCTGACCCGATTTTGATGCCGATATTGGAGAATTTTGTCAAAGTGCTATATCCCGATGCAGATGCCGGTATCAGCAAGGGGCTTCGTTCTTCCCAGTTTTTCGGGAACCTGTATTTGAACGACCTTGACCATGCGATGATAGAACAGCAC…
ERR1730269_scaffold38758	TR	31.78	-	1383	1420	GCGAACGCGAACAACGCATCTTCGAACTCGAACACGAA
ERR1730269_C11744230	TR	47.60	+	285	334	TTTCGATGTCGAATGCGAACAACGATTCCTCGAATACGAACACGAACATC
ERR1730269_C11744230	RT	44.68	+	883	1267	ACCTCCGCCAGTATCAAGAGACGGGGGATGCACGACCTCCTGGCGTATGTCCGCCGTGACATGGCCGAAGACCCTGATGGTACACGTTACTGTTACAAGTTTGACATCACCAAATTCTACGAGAGCGTGAAGCAGGATTTTGTGATGTATTGCGTCAGCCGGGTGTTCAAGGACGCAAAGCTCGTGACCATGCTGGAGAGCTTTATCCGCCTGATGCCTGAAGGTCTGAGTATCGGCCTGCGCAGCTCGCAGGGGCTGGGCAATTTGCTTTTGTCTGTGTATCTGGACCATTATCTGAAGGACAGGTATGCCGTGCGTCATTTCTACCGCTATTGTGATGACGGCGTCGTACTGGGTAAAACGAAAGCGGAACTGTGGAAGATTC
ERR1730270_scaffold470	TR	7.95	+	329	378	CGGCTAACGTCAACGGCTATTACTGGTCGGCTACGACCAACAACAACAAC
ERR1730270_scaffold470	RT	132.06	+	704	1382	TCAAACGCGAGATTTTCGGAGCGAATTTCCGGGATCGCATCGTTCACCGTCTGATCCATGACCAGATCGCTCCGCTTTTCGAGCGGACCTTCATCGCCGACTCCTATTCGTGCCGAAAAGGGATGGGGACGCTTTACGCCATTCGGCGGCTCGATCATCATATCCGCAGTTGTTCGCGCAATTATTCGCGGCCGTGCTGGGTGCTCAAACTCGACGTGCAGGGCTACTTTTTCTCTATCGACCGCAAGATCCTCTACGCCATGCTGCGCAGTTATCTCGAACGTCATTGGACGGCATATTGCGCCGCGCAGCCGGCCGGACGTTACATGCTCGATTCGGAGCTGCTGTTCTATCTGCTCGAACGGGTGATTTTCCACGATGCGACGCAAAACTGCATCG…
ERR1730270_scaffold28675	TR	7.44	+	4	53	TGTTCAATTCCAACCTGGACAACACGCGCTCCAATGCCAAGGGCAACGAC
ERR1730270_scaffold28675	RT	66.85	+	678	846	AGAAGCGGCTGGTGATGGCGCTGGACTACCCGGACAGAATTGTGCAATGGAGCCTGTACCTGTATTTGAATCCGATCTATGACAGGCTTTTTATTGAGGATTCCTACGCTTGCCGAAAGGACAAGGGCAGCCATAAGGCCGCCAAGCGCCTGCAATACTGGATGTGCCA
ERR1730270_C21143724	TR	50.47	+	33	87	TCTGCAATGTGAACAGCAACGGCAACGCGAACAATAACAACGCCAACAACACCAA
ERR1730270_C21143724	RT	45.47	+	579	783	GCTTTATTGAGTTCGACCTCTACGACCGAGGAAAAATGCGGCACATCAGGAGCATTCATATCAGCGAGCGCGTCGTGCAGAGAACGCTCTGCGATAAGGTCATCAACCCGACCTTAAAACCGTCGTTCATCTATGACAACGGCGCAAGTACCGAGAACAAAGGAATCGACTTCGCCCTCAACCGTCTTTCCTGCCACTTGCAAAG
ERR1730270_C21220387	RT	17.78	-	6	390	AACCGGTGCAAGCATCAAAAGGCGCGGTACTCATGACCTGATGAACTGCATACGTACCGATTTGCAAAAAAATCCGGAAGGCACGCTTTACGCATACAAATTTGACATCCGGAGGTTTTATGACAATGCGCGGCAGGACTTTGTTATGTGGTGCTTCCGGAGGGTGTTCAAGGACAAAAGGCTGTTGGTCTTGTTGGAGCGGTTTGTTAAGCTGCTGCCGGAAGGTATCAGTTTCGGACTGCGCAGTTCACAAGGGGCAGGAAATCTGCTTCTGTCTGTATTTTTAGACCACTATCTGAAGGATAAGTACGGGGTTCGTTATTACTATCGCTATTGCGATGACGGACTGGTACTCGGTAAAACGAAAGCGGAATTGTGGAAGATT
ERR1730270_C21220387	TR	37.05	-	931	974	TCGAATGCGAATGCGAATAACGATGCTTCGAATACGAATGCGAA
ERR1730270_C21245998	RT	50.01	-	153	400	AAGAAACGGCTTGTGCAGGCTCCCGCTTTTGTGGACAAGGTGGTCCTCCATGCACTGACGGACAATGTTTTGTACGACACGATCTGCACCAGCTTCATCCGCGACAACCACGCTTCGCAGCGCGGAAAGGGGACACTGGATGCCATCGTGCGCCTGAAGGGCCACATGGTCGATTACTACCGCAAGAACGGCAGCGCAGACGGATGGGTGCTGAAGTGCGATGTTCACCATTTCTTCGCCTCCATCGA!
ERR1730270_C21245998	TR	42.18	-	852	899	ACGTCAACTCCAATGGCGACTGGAACAACAACAACTGCTCCAACTCGA
ERR1730270_C21271788	TR	53.53	+	530	590	TGCAACGGCTTCCAGCAGTTGGAACGTGAACTTCAACAACGGCAACGTCAACACGAACAAC
ERR1730270_C21271788	RT	44.37	+	831	1162	CGGGAGGTTTTTGCCGCCGCTTTCATTGATCGTGTTGTCCATCACTGGATCGCTCTTCGTATCGAGCCGATTTTAGAGGAACGTTTTCGGGAACAAGGGAACGTCTCGAAGAACTGCCGGAAAGGTGAGGGATGTCTGTCTGCCGTGCACTATCTGAATAACATGATAGTCGAGGTCAGTGAGAATTATACTGCCGATGCGTACATTTTCAAAGATGACCTGTTCAGTTTCTTCATGTCTATCTCGAAATCGTTGGTATGGGAAATGCTGAACATATTCGTAAGGGACAATTATAAAGGCGATGATATTGAATGTCTGCTTTACCTTCTAGC
ERR1730270_C21312880	TR	34.06	+	512	564	ACCGTGCGATTCGCGGGTACAATTCGGCCCGCAACTGGAACAACAACAATGCT
ERR1730270_C21312880	RT	105.01	+	1183	1625	GCTGCAGACGCTCTTCCGCCCGGTATTCGTCAACCGTTCATTTGCGTGTATGTACGGAAAAGGCCCCATCCGAGCTGCCTTCAACGTACAGCATGACATGAGGGTCGCCCGCATGAAGTGGGGCGACGAGGCGACGGTCATCAAGATCGACGTCCGCAAGTTTTTCTACAGCATCGACCGCAGCGTGCTCAAGCAGATCATCGCGAAGCGGTTCAAGAAGCTCAAGAAGAAGTACCCCGAGAAATACGAGGACTTCCTCCGTTTTTACAGGCTTCTTTGCAAAGTGATCGACAGTTCGCCGGAGGGCGAGAGAGGGATTCCGCTGGGAAATGTGAGTTCTCAGGACTTTGCCAACATCTACCTCAACGAGCTCGATCAATTCTGCATCCGCTTCCTCGG…
ERR1730270_C21326924	TR	33.49	+	188	237	CTTTCTATTGGAATCTCAACAATGCCACTTCTAATCGCAATCGGAATATC
ERR1730270_C21326924	RT	82.47	+	787	1336	ACATATTCAGCGATACCGGGCAAGGGGATTCACGCCGCCTTGCATGATGTTCAAGAAGCAATGCGGAAAGATGTTCCCAACTGTCAATTCTGTTTCAAGTTGGATGTGCGGCACTTTTACCCATCCATAAATCACGCAATCCTAAAGGCAAAGTTCAGAAAGTTGTTCAAAGACGCTGAATTGCTTTGGTTATTGGATGAGATCATAGACAGCATATCCACGGCAAGTATCGAGGATATGCGCAACATCTGGTTACTTGATGAAGATATTGACCCGGAAACAGGTATCCCGATTGGTAATTATCTGTCGCAGTATTGCGGTAATTTCTACTTATCTTCGTTTGATCATTGGCTCAAAGAGAAAATGCACGTCAAGCACGCTTTCCGCTATATGGACGAT…
ERR1730270_C21327560	TR	51.23	+	698	761	CCAACAACGCCGTTTACTTGAACACCAATGGCAATGTCAACAACAACAACTGCACCAACACCAA
ERR1730270_C21327560	RT	174.99	+	1199	1795	AGAAAAGGCTGGTGCAGGCACCCGCTTTTGTGGACAAGGTGGTCCAGCACGCCATAGTGGACAATCTCCTCTATGACCGCATCACCCGCAGTTTCATCCTGGACAACTACGCATCCCAAAAGAACAAGGGCCTGCACTTCGGCCTGGACCGGCTCAAAGGATTTTTCACGGACTACTGGAATAAGCACCACACCGCTGAGGGCTGGGTGCTCAAGTGTGATGTCCGCCATTTCTTTGCAAGCATCAACCATGACAAGCTCAAGGAAAAGCTCAAAAAGCTGGACCTTGAGCCTGTTGTTTATGACCTGCTTTGCATCTATATTGACTGCTCTGACGGCCTGCCGCTGGGGTATCAGACATCACAGCTCTTTGCCCTCCTGTTCCTGGATGACTTTGACC…
ERR1730271_scaffold12646	RT	17.27	+	27	412	TACATTTTAAAATGCGATATAAGCAAATTTTTTGCAAGTATTAATCATGACATTTTAAAAAGAAAATTGGAACGAAAAATTAAAGATAAAAAGGCTCTTGATGTAGTTTTTAAAGTTATAGATAGTGATTCCGAAGGTTNNNNNNNNNNNNNNNNNNNNNNNNNNNNNNNNNNNNNNNNNNNNNNNNNNNNNNNNNNNNNNNNNNNNNNNNNNNNNNNNNNNNNNNNNNNNNNNNNNNNNTAAGTATTCGGAAACATGACAAGCCAGGTTCTTGCCGTGTTTTATTTAAACGACATGGATCATTTCATAAAAAATGAACTACACATAAAAGGAGTAATTCGTTATCAAGATGATTTTTTATTGTTTCATGAGTCTAAAGAATACTT
ERR1730271_scaffold12646	TR	14.66	-	1027	1076	ACTAACGGTAATAACATGTTCAACTCGAACGGCAACACGAACAACAATAA
ERR1730271_scaffold20362	RT	19.19	-	14	72	TCGGGAAGTCTTTGCCGCCGCTTTTATTGATCGCGTTGTCCATCACTGGATCGCTCTTC
ERR1730271_scaffold20362	TR	53.53	-	488	548	ATGCAACGGCTTCCAGCAGTTGGAACGTGAACTTCAACAACGGCAACGTCAACACGAACAA
ERR1730271_scaffold24027	TR	16.50	+	176	241	TTTCAACAATGGAGCTAACTGTGGCTTTTGGTATTGGAATTTGAACAATGACTCTTCCATTGCGAA
ERR1730271_scaffold24027	RT	61.86	+	727	1122	AATTTTTAAACCTGCATTTTATCCTGACCAATGTATTCATTGGAGTTTGATGTTAAAATTACAACCATTACTTGAAAAAGGAATGTATGAATATTGTTGTGCCTCTGTACCAAACAGGGGTATTCATTATGGTGGAAAATATATAAAAAAAATACTTAAAGATGATAGAAAAAATACAAAATATTGTTTAAAATTAGATATAAAAAAGTTCTATCCAAGTATTGATAAATTTTGTATGAAAAGAAAATTTAGAGCTATCATAAAAGATTATGATGTATTAGAGTTGATTGACAATATTATAGATAGTTCTGATGCAGGGTTACCTATTCGGAAATTACACAAGTCAGTGGTTTGCTAATTTTTACTTGCAGAGTTTAGACCATTATATTAAAGAAG
ERR1730271_scaffold36019	RT	58.90	-	1206	1686	ATCTGCTGCAAGTATAAAGGGAAGGGGAATGCACTATCTCCACCACATCGTGGAAAACGACATCCATGAATGCGAGGAACACCTGTATTACTATCAATGTGACATATATCATTTCTACGACTCTATCAATCAAGATTTGATGTATGCCGATTTGAAGGAATATGTGAGCGACCCTATCATATTAAAAATCTTTTCAAACTTTGTTCATCTGCTGTCCAATGGCCTTTCAAAGGGCCTAAGAAGCTCACAATGCTTTGCAAACCTTCACCTGTCACCAATAGACCACTATATGAAGGAGATTGTGGGCGTTCGCTATTATTACAGATATTGTGATGACATAGTGATGATGTCCACTGATAAGAGAGAACTTTGGAAGTGGCGTGACATATTGCATGAAGA…
ERR1730271_scaffold36019	TR	20.87	-	2197	2234	GCGAATGCGAATGGCGGTCTCGCTTATGCGAATGCGAA
ERR1730271_C15026283	RT	27.51	+	7	271	GGCTTACCAATAGGAAACTACACCAGCCAATGTTTTGCTAACATATATTTAAACGAACTAGATCAATATATGAAACATAAATTAAAGTTAAAATACATATGTCGTTATATGGACGATGTTGTAGCACTTGTAAATACTAAAGAAGAGGCAATTGAAAAACTTGATTTAATACGTAGCTTTCTAAAAGAAAAGCTTTGTTTAGAATTAAACAGAAAAACACAGATATTTAAAAGTACGCAGGGAGTAAACTTTTGTGGTTACAAGA
ERR1730271_C15026283	TR	24.60	+	685	732	CGTGAATAATCCAGCCGGTAATCGCAATAACAATTCTGACAATGCCAA
ERR1730271_C15100262	RT	45.04	-	112	356	AAGACCCGCCCTATTGATGCACCGAGAATCCAAGACCGTCAAGTCCACAAGGTTTATACCAAGAAGGTACTTCTACCGTTGTATCGTCCTGAGATGATTTACAACAACGGCGCCAGTCTTGAAGGCAAGGGCTTCGAGTTCTCAAAGAGAATGTTAAAAGAGGACTTGCGCTGGCACTTCCGTCGTTATGGACGAGATGGGAATGTGATTCTGATTGACTTCAAACAGTTCTTCCCATCTGTGTC
ERR1730271_C15100262	TR	41.53	-	895	942	TTGTGAACACGAACGGCAACGCGAACAATAACAACGCAAGGAATTCCA
ERR1730271_C15166178	TR	51.96	+	57	104	TGTCAACTCTGACGGTTCTCTGAACAACAACAATGCGAACAACGGCAA
ERR1730271_C15166178	RT	77.28	+	257	1107	GCTGGTACAGCTATACACGGCGGATTTTTTATGTATGGACGTAAAAACCAAAGTTTGCAGTTTTGAATCACTCTATAAGGCAATGATGATCTGCAAGTCAAACGTGCTGTGGAAAGACAGCGTAGCGGGATGGGTCAGTAATGGCTTGTCCAACTGCCTGAAACTGCACGAGGACTTGTTGACGGGCAAGTACAAAATCAGCACATATAGCCGTTTCGTGATCTACGAGCCGAAACGCCGCGATGTCACCAGCACCCGGTTCAAAGATCGGGTTTTCCAGCGCAGCCTGTGCGACAACTATCTGACGGCGGAGGTATCCCGTTCCTTTATATGGGATAACGCCGCCTGCATGAACGGCAAGGGCACACAGTTTGCACGGAAAAGGCTGAAATGTCACCT…
ERR1730272_scaffold11815	TR	27.92	+	294	343	CGAACGCGTGGAATCTGAACTTTGGCGACGGCAACCTCAACAACTGGAAC
ERR1730272_scaffold11815	RT	33.43	+	735	1042	CGCGAAGTGTTCGCTGGTCAGTTTCGTGATCGCATTATCCACCACTATATCGCACTGAGACTCGAACCCCTGTTTGAGTCTCAGTTTTCTGACCGTACATACAACTGCCGGAAAGGCAAGGGCCAGCTGGCTGGTATCAGGCAGCTTCAGGAGGATATTATGGAAGTGAGCGAGAATTATACAGAAGATGCCTACGTGATGGGGATCGATCTGAAGGGATTCTTTATGAGCATCTATAAGCCGCTTCTTGCTAAGATGGTAGATGATTTCATCGTAAGGAATTACCATGGGGATGACAAGGAAGATCT
ERR1730272_C11686053	RT	49.81	-	11	272	AGATATAACAGATTTAAAGTATATGAACCGAAAGAGAGAATTATAGAAGCAGGAAGTTTTAAAGACAAAATTGTGCAGCACAGTTTATGTGATAATGTGCTTCTTCCTATTTTAAGTAATGAATTTATATATACGAATTATGCCGGACAAATAGGAAAAGGAACATTGTTTGGTTTGGATTGTCTGAAATATCAAATGTATTTAGCATATCAGAAATACGGATATGATTGTTGGATTATTAAAGGTGATATTAAAAAATTTT
ERR1730272_C11686053	TR	45.65	-	584	638	TTGTTAACAGTAATGGTAACGTGAACTACAACGATTGCAATTGGAACGATTATGG
ERR1730272_C11699811	TR	26.09	+	97	146	TGTTCTATTGGAATCTGAATAATGTGGCTTCTAATCGTAATTGTAATATC
ERR1730272_C11699811	RT	18.59	+	753	886	ACTTATTCGGCAATTCCAGATAGAGGTATTCATTTAGCTTTTAAACGTATTAGTGCAGATATAAAGGCAGACCCAGAGGGTACAACGTACTGTTTAAAGATGGATGTTAAGAAATTTTATCCATCAATAGATAG
ERR1730272_C11701727	TR	21.77	+	81	130	ATAACGGTTACAACTTGAACTTCAACAGTGGCAACGTGAATCCTGCGAAC
ERR1730272_C11701727	RT	157.50	+	400	1012	TACTGAGAGAAGTCTTCGCCTCACAGTTCCGTGACAGGGTAGTTCACCATCTGTTGTTCAACTATATCGCTCCAATCTTCGAGAAAACATTTATATATGACAGTTATTCCTGTAGAAAAGAGAAAGGAACACTGTTTGGTGTAGAGCGACTAGAACATCATATTCGTTCATGCACCAACAACTATACACATACAGCCTATATCCTCAAACTGGACATTCAAGGCTATTTCATGAGCATCAACAAGAACCTCCTCTACGGTATTATTTACAACAAACTCATGAAGCAATGGGAAGAGAAAGGCAAGAACTGTAACATCCCTGGAAAGAATCCGGAGTTTATTCTCTTCCTTGTAGAAAGCATCATCTTCAAAGACCACACACTGGACTGCGAGGTGATGG…
ERR1730273_scaffold27234	RT	114.90	-	569	1193	CTATTTGGGTTTCGACCTTCACGGCGGACACTTATAGCTGCATTAAGAACCGGGGGATTCATGCGGCCGCGAAGAAGGTAAAACAGGCCCTACGGGAAGACCCGGAAGGTACTACGTTTTGTTTGAAATTGGATATTCGCAAGTTCTACCCTTCGATTAACCACGACGTGCTAAAATCCATTCTGCGCCGCAAGTTGAAGGATAAAAGGCTACTTTGCCTACTTGACGAAATTGTAGATTCGGCGGACGGCGTACCTATCGGAAACTATCTAAGCCAATATTTCGCTAACCTCTATTTAACCTACTTCGACCATTGGATAAAGGAACAGAAGCGGGTAAAGCACTACTTCCGCTACGCGGACGATATTGTAATACTTGCTTCGGATAAATCCTACCTTC…
ERR1730273_scaffold27234	TR	35.95	-	1611	1648	GCGAATACGAATAACACGGCTTCGAATACGAATGCGAA
ERR1730273_C13850561	TR	35.48	+	19	66	TGTCAACACGGACGGCAGTCTGAACAACAACAACGCGTACAACGGCAA
ERR1730273_C13850561	RT	14.29	+	451	571	CGTATAACTGCTTCTATGTACATGAACCGAAGGAACGGCTGATCATGTATAACAGCTTCCGCGACAAGATCGTTCAGCACTGTTTATGTGAACAGGTCCTTGAACCGGTCCTTTCGAAGAC
ERR1730273_C13937111	TR	19.75	+	74	123	ACAACGGCCGTAACCTGAACTTCAACTCGTCGAACATCAACCCGCTGAAC
ERR1730273_C13937111	RT	112.95	+	392	633	TCAAACGGGAGATTTTCGCCTCGCCTTTCCGTGACAGGGTGGTGCATCACCTGTTGTTCAATTATCTGGCGCCGCTGTTCGAACGTCGGATGATTTATGACAGTTATTCCTGTCGTAAAGGGAAAGGAACCTCGTTGGGCATCGAGCGCTTCGAGCATCATGTGCGCAGTTGCACGCACAACTACACGCGATCGGCTTACATCCTGAAGCTCGATTTGCGCGGTTATTTTATGAGCATCGAC
ERR1730257_C10000938	TR	25.63	+	515	564	TGTTCTACCTCAACGGCAACAACTCCCGCAGCAATGCGAACACGAACATC
ERR1730257_C10000938	RT	49.58	+	1077	1315	AGAAACGGCTCGTCATGGCTCTGGGCTTCCGGGATCGTGTCGTGCAGTGGGCGATCTATCTCCAGACAAACCAGTACCTCGACAATGGCATGATATACCACAGCTACGGGTGCAGGGTGGGAAAAGGAACCACCAGAGCAGCCGACCGGCTTCAATACTGGTGCACGCTCGTGGATCGAAAGCCGGGCAAATGGTACTACCTGAAACTGGACGTATCAAAGTATTTTTACCGGGTGGAT
ERR1730257_C10027450	TR	7.27	-	736	785	TCGAACAGCAACAATGTGTTCAATCTTAACAACAACGGCAACTTGAACAA
ERR1730257_C10027450	RT	26.38	-	1251	1689	AAGATAAGAGTTATAATGGCCCAAGTGATTTATGATAAAATAATAAATCATCATATTACTAGATATATATTAATGCCAAAGTTGGAAAAATATCTAGGAAATAGGAATTGTGCTACTAGAAAAGGAATGGGAACAAGTTATGCAATAAAATTATTGAAAAAAGATATTGAAAGTTTCAAAAAATATAATAAATTCTATTTTTTGAAACTAGATATAAGTAAATATTTTTATAGTTTAGACCATGAAGTAATTATTTCAATTGTTAAACAAGACTTAAATCCTGAAGAATTAAACCTTGTTAAAATAATACTTGAAAGCTCTAATAAAGAGTATATTAATAAAAAGATAAAATACTTAGAAAAGAAATATAATGTTGAGTTACCCAAATATGAATATGAC…
ERR1730273_C14059749	TR	34.59	+	189	226	CGAACGCGAATAACGATTCATCGAACACGAATGCGAAC
ERR1730273_C14059749	RT	40.35	+	750	912	GGCATTTGAAAGTACGTTTTATCCGGACTACTTCCGCATCCATTAAAAACAGGGGAACGCATGACCTTTTACAGTATATCGTTAAAGATATAAAGGATGATCCCGAAGGAACCCTGTTCGGGTACCAGTTCGATATAACGAAATTCTATGAGAGCGTAGACCA
ERR1730273_C14072884	TR	20.59	+	261	298	CGAATACGAATGGCGGCGTGGCGTATGCGAATGCGAAT
ERR1730273_C14072884	RT	21.66	+	822	952	ACGTATGCCAGCCTGCCGAAACGTGGTATCCACGACGGTTTGAACAGGCTTCGAAAAGCATTAAAGGATCGTTCGAATACTGAATACTGCCTGAAACTTGATCTGAAGAAGTTCTACCATTCAGTCGACCA
ERR1730274_scaffold7144	TR	53.14	+	548	664	TGTTACCGTTTCTGCGAACAACTGGTGGGAGCGTTCTCCTAATTCCGGCAACACCAACAATTTCTGTAATGTGAACAACAACGGCAACGCCAACAATAACAACGCCAGCAACTCCAA
ERR1730274_scaffold7144	RT	19.24	+	1162	1611	GTTTTCACGCTTTCACCATCATGGAGCGAGGGAAGAAGCGGTATATCCGATCAGTCCATATCACGGAACGAGCGGTTCAAAAGTGTCTGTGTGATTACTGCTTAGTTCCCATCTATTCGGCCTGTTTCATCTATGACAACTCAGCCAGTTTGAAGCACCGAGGTATGGATTTCGCCCTGCGCCGTATGACTTGTTACCTCCAACGGCATTACAGGAAGTACGGTCTGGAAGGAGGGGTTCTGCTTTACGATTTTCACAGCTTCTTTGACTCAGCTCCACATGAGCCGCTGTTCCGTGAAGCCGACCGCAGGCTTCATGACCCGAAAATCAGGGAGCTTGCGAACAGCTTTGTTACAGACTTCGGTTCTGTGGGCTTGGGTCTTGGCAGTCAGGTGTCTC…
ERR1730274_scaffold30231	TR	35.12	+	258	362	CGCTAACAACTGGTGGGAGCGTTCTCCTAATTCTGGCAACAGCAATAATTTCTGTAATGTCAACAGCAACGGCAACGCCAACAATAACAACGCCAACAACAGTAA
ERR1730274_scaffold30231	RT	32.77	+	924	1583	CGGCATATTCGGAGCGTTCATATCTCCGAGCGCGTAGTGCAGAGATGTCTTTGCGACAATATACTTGTCCCTGTGTTTTCTCACTCATTTGTTTTTGATAACGCCGCAAGCCTGAAAGGCAAAGGTGTTGATTTTGCTATGGACAGGCTGGATAGGCNNNNNNNNNNNNNNNNNNNNNNNNNNNNNNNNNNNNNNNNNNNNNNNNNNNNNNNNNNNNNNNNNNNNNNNNNNNNNNNNNNNNNNNNNNNNNNNNNNNNNNNNNNNNNNNNNNNNNNNNNNNNNNNNNNNNNNNNNNNNNNNNNNNNNNNNNNNNNNNNNNNNNNACTTGCATAGATTCTATCGAAAGTTTGGCGTCGAAGGCGTAGAATCTGGCGGTGTTCTCACGGGCGATTTCTCCGA…
ERR1730274_C13172747	TR	14.58	+	73	122	TGTTCAACTTGAACCTCAACAATCCGCGCTCTAATTCGTGGACGAACAAC
ERR1730274_C13172747	RT	60.94	+	548	716	AGAAGCGGTTAGTGATGGCCTTGCCATACCCTGACCGGATCGTGCAATGGTCACTGTACCAATACCTCAATCCGATTTACGACCGGCTATTTATTGAGGACTCCTATGCCTGTCGCAAAGGCAAGGGAAGCCACAAGGCCGCAGCACGGTTACAATACTGGATGCGGCA
ERR1730274_C13222441	RT	36.63	-	15	366	CAGCTATGCAAGTCTTCCTGGCAGAGGTGCTCATAAAGGAAAACAGGTAATTGAGAAGTGGATTAGGACTGACCCGAAGAATTGTAAGTATGTCCTCAAAATGGATATTCGCCATTTCTTCGATTCTATTCCACATGATCGTTTGAAAGCCAAGTTGAAGAAGACCGTTCATGACGAGAAGATGCTGGAGTTATTATTCCGCATTATTGATGTCACAGAGGTTGGTATTCCACTTGGTTTTTATACTTCTCAATGGCTTTCTAACTGGTATTTGCAGGGTTTAGATCATTTCATCAAGGAGCAGCTTTGTGCTGTACACTATATGCGCTACATGGATGACATGGTCGTTTTC
ERR1730274_C13222441	TR	46.96	-	857	906	CCTTTCTACGCTAATCTGAACAATACGGCGTCCAATTCGAACTCGAACAA
ERR1730274_C13229553	RT	37.63	-	80	344	GGCTTCTACGAGTTTGACATTTACGATCGCGGAAAATGGCGCCATATTCGCAGCGTCCATATCACGGAGCGCGCCGTTCAGAGAAATCTCTGTGACCAGGTTATCACAAAGGTTTTTCAGCCAGCTTTTATTTATGACAACGCCGCGAGCATCAAAGGTAAAGGCATCGACTTCGCGATGGACCGACTCAACTGCCACTTACAGCGGCATTTCCGCAAGCATGGCCTCAAAGGCGGTATTCTCGTCTTCGACTTCAAGGATTACT
ERR1730274_C13229553	TR	47.73	-	851	905	TTCTGTAATGTCAACAGCAACGGCAACGCCAACAACAACAACGCCAGCAACTCGA
ERR1730274_C13249932	RT	18.45	-	31	480	CGTACTTTACAGATACTTTCTATGAAAGACCGTATTGCTGTGTTTGCTGTAATGAATGTTGTAGACCGTCATTTGCAGAAACGCTATATTCGGACAACCGGAGCAAGTATCAAAAGGCGTGGCACACATGACCTGATGAATCGCATACGTACTGATCTGCAAAAAGACCCGGAAGGCACGTTATATGCTTACAAGTTCGACATCTGCAGGTTTTATGATAACGTGCGGCAGGATTTTGTGATGTGGTGCTTCCGCAGGGTGTTCAAGGATGAAAGGCTATTGGTTTTACTGGAACGGTTTGTTAAGCTGCTGCCGGAAGGTATCAGTTTCGGACTGCGCAGTTCGCAGGGGGCGGGAAACTTGCTCCTGTCTGTTTTTTTAGACCATTATTTGAAAGAC…
ERR1730274_C13249932	TR	24.24	-	959	996	GCGAATGCGAATGGTGGTGTATCGAATGCGAATACGAA
ERR1730274_C13263990	RT	210.14	-	121	750	CCGTATAACTGCTTCTATGTGCATGAACCGAAGGAACGGCTGATCATGTATAACAGCTTCCGCGACAAGATCGTTCAGCACTGTTTATGTGAACAGGTCCTTGAACCGGTCCTTTCGAAGACGTTCATCTATGACAACTACGCAAGTCAGAAGGGCAAAGGGACCCACTTCGGCCTTGACCGCCTGAAGTCGTTCATGTCGGCCTACTACCGGAAGAACGGCGTCGAAGGTTGGGTATTGAAGTGCGACGTCCGAAAGTATTTCTATCGTATCAATCACGACGTTCTGAAAAGCCAACTTCGCCGGCTGATCAAGGACCGCGACGTCCTGTGGCTTTTGGATATGATCGTCGATTCCACGGAAGGACCAGGTATTCCGATCGGGAACCACACTTCACAA…
ERR1730274_C13263990	TR	56.93	-	1135	1182	ATGTCAACACGGACGGCAGTCTGAACAACAACAACGCGTACAACGGCA
ERR1730274_C13278828	RT	14.67	-	180	460	ATGTGCGGCATTGCTTTGAAAGCATAAGACACCGCACCATTCGCAAGCTGCTTGGGCGTGATATTCGCAAAAACCCCACGCTTATATGGTTTGTGCTTGCCCTTATCGGTACATACGAGGAAGGGCTTTCCATAGGCAGTTTTTTGAGCCAATGGCTTTGCAATTATGTTATAAGCTATGCGTACCACTTTGCAACCGAAAGGCTGTATAAAACACGCAGAGGCAAGCGGCAAAACCTTGTTACCCACATACTTGTTTTTATGGATGACATTATTATTTTT
ERR1730274_C13278828	TR	26.71	-	1114	1163	TTTGCCTGTGCTAATTTGAACAATGGCCTCGGCAACGCTAACTGGAACAT
ERR1730274_C13287552	TR	75.91	+	69	132	ACAACGCATGGAACGTGAACTTCTCCAATGGCAACACGAACAACAACAACAAGTACAATAGTAA
ERR1730274_C13287552	RT	87.21	+	351	1223	AACTGAGAGAAGTTTTTGCCGCCAACTTCCGGGACAGAATAGTGCATCACTGGATTTGTTTGCGGCTGGAGCCGTTGTTTGAAGAGCGGTTCGTGTCGCAGGGCAATGTGTCGCATAATTGTCGGAAGGGATTCGGCACACGGTCGGCCGTGGAGAGTGCAGAGCAAGGCATGAAAAAAGTTTCCGACGGCTACCGCAGGCCGTCATGGGTGTTCAAAGGTGATTTGGTATCGTTCTTCATGTCGATAGACCGGACGTTGCTGCTTGGCAAGCTGCTGCGCTTCGCGGAAAAGAAATATCATGGCGAATACAAGGAGATTCTTTTAAGGCTGGTACGGGTTATTGTCCTGCACAGTCCGGAGAAAGATTGCCTGTTCAACAGCAATCCGGCATTGTGGC…
ERR1730274_C13296488	RT	8.13	-	760	1230	GGATCAAGTAATACAGCACTTCATATTCCAGCAATAGCTAATGAAATTGAAGGTGTTGAAGTTACTCTTGATTTATTTGACAAAATCAGCAGAGTAGTTCCTCATATTTGTCTAATTTCACCAGCAGGTACAGATACAATGATGGATTTACATAAAGCTGGAGGAATTCCTGGAGTATTAAAAACACTTGGAGATAAAATCGACACATCTGCTGTTACTGTTACAACAAAAACATTAGGAGAAAACATAAAAGATGTTGAAGTTACAAATACTGACGTTATTCATCCATTAGATAACCCTATACATAAAGATGGAGGAATAGCTATATTAAAAGGAAATATTGCGCCTAATGGATCAGTTGTTAAAAAAGGTGCAGTTTCACCAGATTTAATGCATCTC…
ERR1730274_C13296488	TR	12.96	+	1172	1221	TCAACACCTTCAATTTCATTAGCTATTGCTGGAATATGAAGTGCTGTATT
ERR1730274_C13316494	TR	50.41	+	236	345	CGTTTCCTTTAAGCCGTGTGGTTTTTCGTGGGTACAATAACTCGAATGCGAATGGTGGTGTGTCGTACGCGAATGCGAATAACGATGCCTCGAACTCGAACTCGAATATC
ERR1730274_C13316494	RT	43.59	+	886	1270	ACTTCGGCCAGCATCAAAAAACGTGGCTCGCACGATCTGATGGCGTATATTCGCCGTGATATGAAAGAAGATCCGGAAGGCACGCGGTTCTGTTATAAGTTTGACATCAAGAAGTTCTACGAAAGCGTGAAACAAGATTTCGTGATGTATTGCGTGAACCGGATATTCAAGGACAGGAAGCTCATCGCCATGCTGGATAACTTTGTCCGGCTGATGCCTGAGGGTATCAGTATCGGCCTGAGGAGTTCACAGGGACTGGGCAATTTGTTGTTGTCTGTTTATTTAGATCATTTTTTGAAAGATAAGTACGGTATCCGTTATTACTACCGCTATTGTGATGACGGTGTCGTGCTCGGTAAAACGAAAGAGGAATTGTGGAAGATTC
ERR1730275_C11088894	RT	9.52	-	8	104	GGCTTTATTGAGTTCGACCTCTACGACCGAGGGAAAATGCGGCACATCAGGAGTATTCATATCAGCGAGCGCGTCGTGCAGAGAACGCTCTGCGATA
ERR1730275_C11088894	TR	50.47	-	596	650	TTCTGCAATGTGAACAGCAACGGCAACGCGAACAATAACAACGCCAACAACACCA
ERR1730275_C11119029	RT	78.81	-	100	347	AAAAAGAGATTGGTGCAGGCCCCGGCCTTTGTTGACAAAGTGGTCCAGCACGCATTGGTGGACAACCTCATCTATGAGCGCATCACCAACAGTTTCATCCTGGATAACTACGCATCCCAGAAAGGCAAAGGGCTCCACTTCGGCCTGGACCGGCTGCGTGGATTTTTCACGGAATACTGGAACAAATACCGCACGGCGGAGGGCTGGGTCCTCAAGGCAGATGTGCGGCATTTCTTTGCGTCCATTGA!
ERR1730275_C11119029	TR	32.52	-	807	861	CCGTCTATCTGAACTCCAACGGCAATGTCAACAACAACAACTGCAACAACTCCAA
ERR1730276_C14510262	RT	72.39	-	106	582	TAATATTTAAACCAAGTTTCTATCCAGATCAAATCATCCATTGGGCTCTAATGCAAAATATACATTATCTTCTTGAAAGAGGAATGTATGAATATACATGTGCATCTGTACCTAGGCGTGGGATACATTATGGAGCCAAATATATTAAGAAAATATTAATTGCAGATAAAAAGAATACAAAGTATGCTTTGAAATTAGATATAAAAAAATTTTATCCTAACATAGATAAAGAAATAATGAAGAAAAAATTTAGAAAGATTATTAAAGATAGAGATACATTAGAATTAATAGATTTAATCATAGACAGCTCGGAAAGTGGATTACCTATACGGTAACTTCACTTCACAATGGTTTGCAAACTTTTACTTACAGGAATTAGATCATTACATTAAAGAAGAA…
ERR1730276_C14510262	TR	56.93	-	953	1002	TTGTTCTACTGGAACTTGAACAACGCTTCTTCGAATGCGAATTGGAACAT
ERR1730276_C14541901	RT	183.80	-	61	688	AAGGAGCGGCTCGTCCTCGCCATCGACTTCGAGGGCAAAGTCGTCCAGCACTCGCTCTGCGACAACGTCCTCGAGCCGGCGTTCTCCCGGCGCTTCATCCGGGACAACTACGCCGGCCAGATCGGCAAAGGCACCCACGACGGCCTCGACCGTCTGGCTGCGGCCATGCGCCACTATTTCTTCAGCCGAAAGGCAGCAGACGAAGCAGCCCGCAAGGCTGCCGGCCTGCCGCCCCGGCCGATGAACGAGTGGGACTACGCCGACGGCTGGGTACTGAAGGGCGATTTTTCAAAGTTCTTTTACACCCTGCTCCATTCCTACTGTTACGAAACGGCCCGCCGGGCCCTGAAGTGGCTGAAGGATCCCGAGCTGATCGACTTCGCTGAGTGGCTGCTGTGG…
ERR1730276_C14541901	TR	31.14	-	1096	1143	ACGTCAACACCGATGGCACTCTGAACAGGAACAACGCCTACAACGGCA
ERR1730277_C14747570	RT	8.32	-	102	195	CCGTATAACAAATTCAAAATATATGAGCCGAAAGAGCGAGAAATCAAGTCCTGCGCTTTTAAGGACAAAGTAGTTCAGAATTGTCTGTGTTATA
ERR1730277_C14747570	TR	42.39	-	475	541	CTGTTAAGACCGTTGTTCTTCCGTCCGGCAACGTCTACAACAACAATTGCAACAACAGCAACGGTGT
ERR1730277_C14958761	TR	53.66	+	71	123	TCTTTTACTTGAATTTGAATAATGGTTCCGGCAATTCGAACTGGAATTACGGG
ERR1730277_C14958761	RT	51.80	+	587	969	TGCTGTGCTTCAGTTCCAAACCGAGGCATACATTATGGGGGAAAATATATAAAAAAAATATTGGTAAATGATAGAAAAAATACAAAATATGCTTTAAAACTTGATGTGAAAAAATTTTATCCATCGATAAATAAAGAAATAATGAAAAGAAAGTTTATGAGAGTTATAAAAGATAGAGATACTTTAGATCTTATTGAAAAAATAATTGATAGCTCCGAAAATGGACTTCCAATCCGGAAATTATACTTCACAATGGTTTGCAAATTTTTATTTGCAAGATGTAGACCATTTTATAAAGGAAGAAATGAAGGTAAAATATTATTTAAGATATATGGATGATATGTTACTTTTTCACAGAAACAAGAAGGAATTGAAGAAAATAA
ERR1730277_C15001835	RT	96.07	-	48	432	AAGAAGCGTCTGGTGCAAGCGCCGGCTTTTGTTGACAAAGTAGTTCTTCACGCGCGGACAGATAATGTTCTGTACGACGCAATCTGTACCAGCTTCATCCGCGACAACCACGCCTCACAGAAGGGAAAGGGGACGCTGGATGCTCTGGTACGGCTGAAGGAACACATGGTCGATTACTGCCGGAAGAACGGAACAGCGGACGGATGGGTTCTAAAGTGCGATGTCCACCATTTCTTCGCCTCCATCGACCATGACATTCTGAAGGCAAAGCTGCGGGCGCTGATGAAAAAGCGCGGCCTCGACATGGGGTTTTACGACCTCATGTGTATCTACATTGACAAGACTGACGGTTTGCCTCTGGGGTATCAGACCAGCCAGTTGCTCG
ERR1730277_C15001835	TR	41.43	-	881	928	ACGTCAACTCCAATGGCGACTGGAACAACAACAACTGCTCCAACTCGT
ERR1730277_C15010181	TR	12.89	+	435	484	ACAATGTGTGCAATGTGAACAACTCTAACTTGAACAACAACAACTATAAC
ERR1730277_C15010181	RT	35.02	+	987	1560	CATATAATAAGTTTGTGGTATATGAGCCAAAAGAGCGACAAATAGTAAGTCAGGGAATTCAAGATAAAGTTATAAATCACCTAGTTGCTAGATATATACTTTATCCAGCAATTTTACCATGTCTTATAGAAACTAATGTTGCTAGTAGAAAATATAAAGGAACTAAAGCTGGTATAAAATATCAACAGGAATTTATAAGAAAATGTAATATAAAATATAAAACATATTATGTGTTAAAATGTGATATTTCAAAGTTTTTTGCGAGTATAGACCATGAAATATTAAAACAAAAATTGACTAAAAGAATAAAAGACAAAGAAGCTTTAAAAATTGTATTTGATTTAATAGACAGTAATGAACAAGGTTTGTATATAGGTTCTATGGCAAATCAAATTTTAG…
ERR1730277_C15026283	TR	44.17	+	175	224	TGTTCAATTCCAACCTGAACAACCCGCGCTCCAATGCCAACGGCAACATC
ERR1730277_C15026283	RT	165.62	+	656	1318	AGAAGCGGCTGGTGATGGCGCTGGACTACCCGGACAGAATTGTGCAATGGAGCCTGTACCTGTATTTGAATCCGATCTATGACAGGCTTTTTATTGAGGATTCCTACGCTTGCCGAAAGGACAAGGGCAGCCATAAGGCCGCCAAGCGCCTGCAATACTGGATGTGCCAAGTGCAGCGCAAGCCGGGGCCGGGCTGGTACTGCCTGAAACTGGACATAAGCAAATACTTTTACCGGGTGAACCACGAAAAGCTGCTGGCAATCTTGGAGCGGCGGGTGAGAGACCCCGCCATGATGGCGTTTATACGGGGCGTGGTGAACAGCAGAGCAGAGCCGTTCGGCCTGCCGCGCTGGCGGACACCGCAGGACACGCCGCCGGAAGAATGGCTGTACGAGGTGG…
ERR1730278_C11893828	RT	33.83	-	38	161	CCAACTACAAACTTCACCTTGCATGAACGAGGAAAGCTCCGGCGTATTACAGGCGAACAGGTTCAAGATAGAATCGTGAAACACGCCCTCTGTGACGAGGTTTTGAATCCTCTGATTGAACCAC
ERR1730278_C11893828	TR	49.23	-	454	501	ATGTCAACAACAACGGTAATGCGAACTACAACAACGCTTCCAATTCTA
ERR1730278_C11945848	RT	68.55	-	41	589	GTCAAACGCGAGATTTTCGCCTCGCAGTTCGCACACAGGGTGGTGTGCCGACTGCTGTACAACTACATTGCCCCGATGTTCGAGGCCCGCATGATTCACGACAGCTATTCGTGCCGCGTGGGCAAGGGGGTGTTCGTGGGGATTCGGCGTTTCGAACACCATCTGAGAAGCTGCACGAGGAACTACTCCCAGGCGGCCTATGTGCTCAAACTCGACCTGAGAGGCTATTTCATGAGCATAGACCGGTGGGTGCTCCACGGAGTGCTGATGCGGGAACTCGATGCGAACTGGCGCAAGGTGTCGGGAAACGGCAGAAGGTGGTGCGACAGGCTCGACAGAGGGCTGATCGACTATCTGATACGGGTGATTCTTTTCCGCAACCCGGTGAGCGACTGCATC…
ERR1730278_C11945848	TR	19.98	-	872	921	ACGAACGCAGGCTACCTGAATTTCAGCGCCTCGAACGTGAACCCCCAGAA
ERR1730278_C11956908	RT	169.80	-	117	773	GTGCTGCGCATGGCGATGGCGCTACACTACCCTGACCGCGTTGTGCAGTGGGGGATTTACCAGATCGTTTTCCCTATTTTTGACAAAGGCTTTATACCGGACAGCTATGCTTGCCGCAAAGGCAAGGGCGCACATGCGGCGCTGGATCATCTGCAATATTGGATGAGACAGGCGGACAGGGGCGGCCCAGCCTACACTCTGAAACTGGATGTTTCAAAGTATTTTTATCGCATCGACCACGAGATTCTTTTGAGGATCATCGGGAAGAAAATTACAGACCCGCGCATGATGTGGCTTTTCCGCGTGATCCTGCATAGCGACCAAACCAAATTTGGCTTGCCGGAGGGGATGAGCGCAGATGAGGTGCCGCCGGAGTGCCGATTGGAGGACGTGGGCGTC…
ERR1730278_C11956908	TR	14.99	-	1221	1270	GTTTCCAAAGTGAACCTCAACAATGTGCGCGGCAACCGCAACGGCAACAT
ERR1730278_C11968042	RT	65.13	-	851	1456	AAGCGCCGCACCATCGTGAGCGTGGGCTTCGCCGACCGCGTGTTCCAGCGCAGCCTCAACGACAACAGCATCTACCCGCGCATGGTGCGCGGCTTCATATCGGACAACGCGGCATGCCGGAAGGGCAAGGGCACCGACTACGCCCGCGAGCGCTTGAAGGAGTTCATGCGCCGCCACTACCGCAAGAACGGGCCGAACGGCTGGGTATGCCAGATGGACGTGGCGGGCTACTACCCGAACATGCGGCACGAGACGGCCGAAGCGGCGTTCGCCCACAAACTGCCGCCCGAGATCATGGCCATGGCCAGGGCGGTCATGCGGAACCAGTACCCGGGCGAGGTCGGCTACAACCCGGGCAGCCAGATGATACAAATCGCGGGCATCAGCGTGCTGGACCCG…
ERR1730278_C11968042	TR	44.42	-	1843	1895	GTTCATCGTGAACTCGTCGGGCAACGTCAACAACAACAACGCGCAGAACGCGA
ERR1730279_C10057142	TR	37.37	+	99	145	GTGAACACGGACGGGTCTGCGAACAACAACAACGCCTACAATTCGAA
ERR1730279_C10057142	RT	39.65	+	760	931	AGGTGCGGAACATCGACGCGCTGCCCATCCAGGAGCGGGCCATCCAAAAATGCCTGTGCAAGAACCTTCTGACGGAGGTTTATTCCAGGAGCTTCATCTACGACAACAGCGCGAGCCTGAAAGACCGGGGCATAGACTTCCAGCTCCGGCGGCTCAGGAAGCACCTGCAGGA
ERR1730280_scaffold9517	TR	56.39	+	210	270	ACAACGCTCTTTATGTGAATGTGAACAACGGCAACGTGAACAACAACAATAAGAACAACAG
ERR1730280_scaffold9517	RT	35.86	+	661	778	GTTCCATCGCTTTCATTATCAACAAACCCGTGAAACGGGAGATTTTCGCCGCCGACTTCCGCGACCGTGTTGTACACCACCTCATAGCCCACAGGCTCGTTCCGCTTTTGGAAGAGAA
ERR1730280_C10075456	RT	11.61	-	131	227	GCTTCTACTGAGTTCATTATTAGCGAGCGTGGCAAAACACGACCTATTACAGGGTTACAAATGTCTGACAGAGTTATCCGTCATTCTCTTTGTGATA
ERR1730280_C10075456	TR	25.99	-	581	655	GTGTGAGGTCTGCGACTAACTTCTGTAATGTGAACAACAACGGCAATGCGAACAACAACAACGCGTCTAATTCTA
ERR1730280_C10123540	RT	74.80	-	44	285	AAGCTGCGCCTGATACAGGCCCCGCCCTTTGCGGATCGCGTGATCCATCACGCCCTGGTGCGGGTGGTCAATCCCCTGTTTGAGCGCAAGTTCATCAGCGACTCCTATGCCTGCCGCATTGGCATGGGCACGCAAGCCGCTGTGGCCCGAGCGCAGCACTTCATGCAGGTGGCCAAGCGCAATCACGGCCCCGGGGTGTACGTGCTCAAGGCCGACATCAGCCGATTTTTTGCCAGCATCCG
ERR1730280_C10123540	TR	53.94	-	687	736	CTGTTCTATCTGAACGTCAACAACGCCGCGTCGAACGCGAACACGAACGT
ERR1730280_C10147800	RT	9.54	-	403	968	ATGGGTACGATATCTTCTACAGGTATCCGGACGAGCGGTCGGGTAACCTGCCGGAAGGCTATTACCTACGGTTGCATGAAGGGAAGTGTACCGTGCTGGGGAAATGGTCTTGTATATTATCTAAGACGATAAAAGATATGCAGGTCGATGAATCCTTCGATCAGTCCGTAAAATATTATATCCGGAAGGAGGGTGTTTACTATACCGTGAGGAGCAAAGGCTCCGTGTTGAAGGTCCTCAAGTCCAAGAAAAAAGAGCTGGCCCGGTATATCAAGCGGCGAAAGCTGGATTTCAAGCACGCTCCCGAGGAAGCCATCGTAGCCGTGGTGAGACAGTATGAACAGTTAAACGAGATCCCATGAGAAAGAGCCTATATATCGGTATGGTAATGTGCCTGCT…
ERR1730280_C10147800	TR	5.54	+	2606	2655	CCGCCGAGCGGAAAGGCCTCTACGCCGAGGGCAACCGCAATAACTTCATC
ERR1730281_scaffold9760	TR	47.73	+	218	272	TCTGTAATGTCAACAGCAACGGCAACGCCAACAACAACAACGCCAGCAACTCGAA
ERR1730281_scaffold9760	RT	38.30	+	958	1407	GCTTCTACGAGTTTGACATTTACGATCGCGGAAAATGGCGTCATATTCGCAGCGTCCATATCACAGAGCGCGCCGTTCAGAGAAATCTCTGCGACCAGGTTATCACAAAGGTTTTTCAACCTGCGTTTATTTATGACAATGCCGCAAGCATCAAGGGCAAGGGCATTGACTTCGCAATGGACCGTCTCAACTGCCACTTGCAGCGGCATTTCCGCAAGCACGGTCTTAAAGGCGGTATTCTCGTCTTCGACTTCAAGGACTACTTCGGCTCGGCGCAGCACTGGACCGTCAAGAACGAGCTCGCTCGTCGTGTTCACGACCCGAAGACCAGAAAGCTCGCGAATGACTTCCTCGAGAACTTCGGCCCTGTCGGGTACGGTCTCGGCAGTCAAATCTCGC…
ERR1730281_C13963371	RT	21.32	-	79	212	AACTTCGGCCAGTGTCAAAAAACGTGGTCCGCATGACCTGATGGCGTATATTCGCCGTGATATGAAAGATGATCCGGAGGGCACGCAGTTCTGTTATAAGTTCGACATCCGGAAGTTTTACGAAAGCGTGAAAC
ERR1730281_C13963371	TR	30.65	-	753	820	GCGAATGCGAATGGTGGTGTGTCGTACGCGAATGCGAATAACGATGCCTCGAACTCGAATTCGAATAT
ERR1730281_C14040598	TR	26.13	+	485	534	ACAACGCGGGCAACCTCAACTTCAACTCGGGCAACGTCAACCCGCTGAAC
ERR1730281_C14040598	RT	118.87	+	809	1169	TCAAGCGCGAGATTTTCGCCGCCGACTTCCGCGACCGGGTAGTGCATCACCTGCTGTTCAACTATATAGCGCCGATGCTCGAGCGCACCTTTATCGCCGACAGCTACTCCTGCCGCAAGGGCATGGGGACCCTTTACGGCATCCGGCGGCTGGAGAGGCACATCCGCTCGTGCTCGGACAACTTTCGCAGGGAGTGCTACGTGCTCAAGCTCGACATTCGGGGCTATTTCATGAATATCGACAGGCGGAAGCTCTACGGGATGCTTGTGGACACGTTCGCGCGCTTCGCGCGAAGACCGGCCCGGGACGGCAAGACGTGGGAGCAGTTGCTCGACTACGGTCTGATCCGCTACCTGACGCG
ERR1730281_C14053024	RT	94.50	-	370	990	GAATATAGTACCTTTATAATATACGAACCTAAAGAAAGATTAATCTTTAGACTTCCATACTATCCAGATAGAATAACTCACCATGCTATAATGAATATTATGGAGCCTATTTGGACTAGTATATTTATAGACCAAACATATTCCTCTATACGAAATAGAGGTATTCATAAAGTAGAGTATGATTTGTTTAAGGTGTTATAGAAACATCCAGAAGAAACAAAGTATTGCTTGAAAATGGATATAAAAAAATTCTATCCTTCTATAACTCACGACATTTTATACGAAATGTTATAGAGAAAGATAAAGGATAAAAAACTATTAAAACTGTTGAAAGAAATAATTTATTCAGCGAAGGGAGTTCCTATTGGAAATTATCTATCACAATTCTTTGCAAATTTA…
ERR1730281_C14053024	TR	16.26	-	1320	1357	TTCAATTCTAACAATGACGTCAGCAATGCCAATTCCAA
ERR1730281_C14070295	TR	21.84	+	675	724	CTGGTGCGCTGAACTTGAACAACGCCCGTTCTAACGTCAACAACAATGTG
ERR1730281_C14070295	RT	81.52	+	1212	1871	AAAAGCGCATGATTATGTCACTAACATTCAAAGACCGTGTGGCGCAGCACGCTATATATAGCCAGCTGAACCCATATTTTGAAAAGCAGTTCATTTCTGACAGCTACGCTTGCAGAGTAGGCAGGGGAACACACAAAGCAGTCAACCGCCTGCATGATTGGTTGAAACAGACTGACCGGAAACCGCAGCGTTTCTATTATTTGAAACTGGATATTGCAAAGTATTTTTACAGAATAGACCATGAAGTATTGATGGACATTTTGCGGAAGAAGATTGCTGATGAAGATTTGTTGCACGTCTTGTCAGTAATAATAAACTGCGAAGACACAAACTTTGGTCTGCCGCTGGGTGCCGACATTGGCGACGTGGCGTTTGATGAATTGCTGGGAGAAGTTGGGC…
ERR1730281_C14073455	TR	45.25	+	596	649	CGTGAATGTGAATACTGACGGCACGGTCAACAACAACAACGCGAACTACTCGAA
ERR1730281_C14073455	RT	74.89	+	1219	1603	GAACGTGTTGTGCAGCGCTGCTTATGCGATTACTGCCTCGTCCCTGCATTATCAAAGTCGTTTATCTACGACAATGGCGCAAGCCTGCCCGGAAAAGGCTACGACTTCGCCGTATCCCGCGTGACGCGGTTTCTTGCAGACCATTACCGACGGCACGGAAACGAGGGCTATGCCCTGATTTTCGATTTCTCAAAGTATTTTGACACGGCGCATCACGAACCGATATTTGAACAATTCCGGCGCAGCGGAATCGACGGCAACCTCGTCCGCTTGTCGGAATATTTTATTTCAAACTTCGGGGACGTGGGGTTAGGGCTTGGCAGTCAGGTTTCACAGATTGCCGCGCTTGCCTTGCCGAACAAGATCGACCATTTCATAAAAGACG
ERR1730282_scaffold31532	RT	9.24	-	15	211	AGACCGAGTTGCCAAGCACGCCCTCTGCAATGTCATTCGCCCGATCATTGAACGCGGGTTCTACGCCCATTCCTATGCCTGCATTGATGGGCGCGGCGCGCACAAAGCAAGTCATGACCTGTCACGCTGGTATTACCGCCTGTACAGGGAATGGGACGGCAATGTGTGGGTGCTAAAGGGCGATATTCACAGCTATT
ERR1730282_scaffold31532	TR	23.70	-	816	865	GCCCGCACTGTGAATTGCAACAATTACCCTTGGAACGTCAACACCAATGT
ERR1730282_scaffold33396	RT	57.79	-	8	266	CCGTCTTATTGCTTTATCGTTGACAAACCCGTCAAGCGAGAAGTTTTCGCCTCACAGTTCCGTGACCGGGTCGTGCATCACCTGCTATTTGATTATATCAACCCCGTCTTTGAGAAGCGTTTTATCTTCGACAGCTATTCGTGTCGTCTAGGAAAGGGGACTTTGGCGGGGATTGAACGTCTGGAACATCATATCCGATCCTGTACGCAGAATTACACGACTCATGCCTGGATACTGAAACTGGATTTGCAAGGGTACT
ERR1730282_scaffold33396	TR	31.90	-	631	680	ACGAACGCGTACAACCTGAACGTCAATTCGGGCAATGCGAACTGGAACAA
ERR1730258_C8978019	TR	31.14	+	79	126	CGTCAACACCGATGGCACTCTGAACAGGAACAACGCCTACAACGGCAA
ERR1730258_C8978019	RT	116.87	+	534	844	AGGAGCGGCTCGTCCTCGCCATCGACTTCGAGGGCAAAGTCGTCCAGCACTCGCTCTGCGACAACGTCCTCGAGCCGGCGTTCTCCCGGCGCTTCATCCGGGACAACTACGCCGGCCAGATCGGCAAAGGCACCCACGACGGCCTCGACCGTCTGGCTGCGGCCATGCGCCACTATTTCTTCAGCCGAAAGGCAGCAGATGAAGCAGCCCGCAAGGCTGCCGGCCTGCCACCCCGGCCGATGAACGAGTGGGACTACGCCGACGGCTGGGTACTGAAGGGCGATTTTTCAAAGTTCTTTTACACCCTGCTC
ERR1730282_C9331026	RT	34.02	-	55	226	AAAATCCGCCCGATAGATGCCCCGCACATTACGGATCGACAAATCCACAAAACCCTGTGCAATGAAGTCCTGATCCCGTTGTATTCACCTTCCATGATCTATGACAACGGGGCAAGCCAAAAGGGAAAGGGCCTTCATTGGCAGTTCAAACGGATCAAACAACAGCTTGGAT
ERR1730282_C9331026	TR	19.58	-	772	825	TCGTTATTGTCTGGACGGATGGCAACAACAACAATAACAATGCCAATAATTCTG
ERR1730282_C9352553	TR	46.96	+	167	216	CTTTCTACGCTAATCTGAACAATACGGCGTCCAATTCGAACTCGAACAAT
ERR1730282_C9352553	RT	45.13	+	707	1088	AGCTATGCCAGTCTTCCGGGCAGAGGAGCCCATAAAGGAAAGCAGGTTATTGAGAAGTGGATCAGAACTGACCCGAAGAATTGTAAGTATGTCCTCAAAATGGATATTCGCCATTTCTTCGATTCTATTCCACATGATCGTTTGAAAGCCAAGTTGAAGAAGACCGTTCATGATGAAAAGATGTTGGATTTACTATTCCGCATTATTGATGTCACAGAGGTTGGTATTCCACTTGGTTTTTATACTTCTCAATGGCTTTCTAACTGGTATTTGCAGGGTTTAGATCATTTCATCAAGGAGCAGCTCTGTGCTGTACACTATATGCGCTACATGGATGACATGGTCGTTTTCGGAAGTAACAAGAGGGTTTTGCACCGCATGA
ERR1730282_C9385686	RT	149.14	-	2567	3232	AAGCGCCGCCTGGTAATGGCGCTGGACTACCGAGACAGGGTCGTGCAATGGAGCGTTTACCAACTGCTTTATCCCTACTTTGACCGGCGGATGATTGAGGACAGCTATGCGTGCCGGAGAGGCAGAGGCAGCCACAAGGCAGTGGCCCGCCTACAATACTGGCTGCGCCAGATAGACCGCATGCCAAACGGAAAAGAATGGTACTACCTAAAAATAGATGTATCCAAATACTTCTATCGCGTAGACCACGACGTCCTGCTGCGGATTTTGCGCCGCCACATAGCAGACCCCGGACTGCTGGACTTGCTGGCCGGAATCATAAACAACCCGGATGAACCGTTCGGACTGCCGCCAGGCATGAAGCCGGAGGATGCAGACTTCGAGGCGTGGCTCTACGAC…
ERR1730282_C9385686	TR	26.32	-	3698	3780	TATCGCGGTGCGAACTGGAACAATTCGGACGCCTCTGTTTTCAACGTCAACCTGAACAACCCGCGCTCGAATTCCAACAGTAA
ERR1730283_scaffold5718	RT	7.25	-	342	400	GGGCAAAGTCGTCCAGCACTCGCTCTGCGACAACGTCCTCGAGCCGGCGTTCTCCCGGC
ERR1730283_scaffold5718	TR	31.14	-	948	995	ACGTCAACACCGATGGCACTCTGAACAGGAACAACGCCTACAACGGCA
ERR1730259_C15330058	TR	45.39	+	37	84	TGTGAACTCCGATGGTAACGTCAACAACAACAACGCGAACTGGGCTAA
ERR1730259_C15330058	RT	32.05	+	531	708	TCTATACCCGATTATGACAAAACAGCTCATTCGTGATAATTGGGCTTGCCAGAAAGGAAAGGGAACGGACGATGCAAGGGATAGAATGAAAATATTTCTGCAAAGGATGTACCGGAAATATGGCACAGATTTCTATGGTTTACAATGCGACATTCATGGATATTACCCGAATATGAGG
ERR1730259_C15360007	TR	51.23	+	560	623	CCAACAACGCCGTTTACTTGAACACCAATGGCAATGTCAACAACAACAACTGCACCAACACCAA
ERR1730259_C15360007	RT	131.52	+	1061	1468	AGAAAAGGCTGGTGCAGGCACCCGCTTTTGTGGACAAGGTGGTCCAGCACGCCATAGTGGACAATCTCCTCTATGACCGCATCACCCGCAGTTTCATCCTGGACAACTACGCATCCCAAAAGAACAAGGGCCTGCACTTCGGCCTGGACCGGCTCAAAGGATTTTTCACGGACTACTGGAATAAGCACCACACCGCTGAGGGCTGGGTGCTCAAGTGTGATGTCCGCCATTTCTTTGCAAGCATCAACCATGACAAGCTCAAGGAAAAGCTCAAAAAGCTGGACCTTGAGCCTGTTGTTTATGACCTGCTTTGCATCTATATTGACTGCTCTGACGGCCTGCCGCTGGGGTATCAGACATCACAGCTCTTTGCCCTCCTGTTCCTGGATGACTTTGACC…
ERR1730259_C15362487	RT	38.06	+	454	718	GGACTTGAAATTGGAAATTATACATCTCAAATGTTTGCCAATATATATTTAAATGAAGTAGACCAATATATAAAACATAAATTAAAGATAAAATATTATTGTCGTTATTTAGATGATTCAATTGTTATAGTAAAGACTAAAAAAGAAGCAAAAGAGACTTTAGAAAAAATAAAGATATTTTTAAGAAACAATTTAGAATTGGAATTAAATAGTAAGACACAAATATTTAAAAATAAACAGGGAGTAAATTTTTGTGGATATAAAA
ERR1730259_C15362487	TR	7.55	+	786	835	ACACGAGTAATCGCAACAACAACAATACTTCCAATGCTAACAGCAACAAT
ERR1730260_C13754817	TR	19.58	+	183	236	CGTTATTGTCTGGACGGATGGCAACAACAACAATAACAATGCCAATAATTCTGG
ERR1730260_C13754817	RT	36.20	+	782	953	AAATCCGCCCGATAGATGCCCCGCACATTACGGATCGACAAATCCACAAAACCCTGTGTAATGAAGTCCTGATCCCGTTGTATTCCCCTTCCATGATCTATGACAACGGCGCAAGCCAAAAGGGAAAGGGCCTTCATTGGCAGTTCAAACGGATCAAACAACAGCTTGGATG
ERR1730260_C13757043	RT	64.78	-	41	212	AAGCGCCGCGTGGTTATGTCGAACAGCTACAAAGACAAGGTTGTTCAACATTCGCTTTGCGATAACGTGCTTGAACCGATTTTGACACGATCGTTCATTCGCGATAACTACGCGTCACAGGTGGGGAAAGGTACGCATTACGGGTTAGACAGGCTTCAAGAGTTCATGCGGA
ERR1730260_C13757043	TR	54.99	-	601	648	ACGTCAATTCGGACGGCTCTTTGAACAACAACAACGCGTACAACGGCA
ERR1730260_C13761738	TR	35.12	+	161	265	CGCTAACAACTGGTGGGAGCGTTCTCCTAATTCTGGCAACAGCAATAATTTCTGTAATGTCAACAGCAACGGCAACGCCAACAATAACAACGCCAACAACAGTAA
ERR1730260_C13761738	RT	26.45	+	789	885	GCTTCCATGACTTTGACCTAATTGAACGCGGAAAACTACGGCATATTCGGAGCGTTCATATCTCCGAGCGCGTAGTGCAGAGATGTCTTTGCGACAA
ERR1730260_C13761738	RT	25.08	+	889	993	ACTTGTCCCTGTGTTTTCTCACTCATTTGTTTTTGATAACGCCGCAAGCCTGAAAGGCAAAGGTGTTGATTTTGCTATGGACAGGCTGGATAGGCACTTGCATAG
ERR1730260_C13792103	RT	93.30	-	74	603	CTATATGGGTTTCCGTGTTCACGGCTGATACGACATCATGTATCAAGGGAAGAGGAATAACGGAGGCGTATAAGAGGACAAGACGGGCTTTGTCCGATCGTGAATCCGTCTATTGCCTCAAGGTTGATATCCGCAAATTCTATCCGTCAATAGACCATGAGGTGTTGAAAGGCATCGCTCGGAAGAAGATCAAGGACGATCGCTTGCTTATGTTGTTGGATGAGATCATCGATTCCGCTCCCGGCGTTCCGATCGGGAACTATCTTAGCCAATATCTTGCGAATCTTTATCTCGCCTATCTGGATCACGAGATAAAGGAGATTATAGATATAAGGCATTATATCAGATACGCGGATGACATGACTTTTTTCCATCATGATAAGTGTTTCTTGAGAAACG…
ERR1730260_C13792103	TR	26.08	-	1050	1108	TCGAATGCAGGCCTCGCTAACGTGAATACGAATAATGCGCCTTCCGATGCGAATCGTAA
ERR1730260_C13809565	TR	47.76	+	271	320	TGTTCTTTTTCAATGGCAACTACAATTCGTCCAACGCGAACTCGAACATC
ERR1730260_C13809565	RT	74.91	+	888	1224	GCAAAATGGACGTTCACCACTTCTACCATTCTGTCGACCGCCGCAAGCTGATCTGGATGCTGGCGCACAAGATCAAGGACAAGAAGTATCTAAAGCTGACGTGGGAGATCCTGCAAACCTGCGAACAGGGGCTGGCCATTGGCTTTTTCATCTGCCAGTGGCTTGCAAACTTCTATCTGGAATCGCTCGACCGTTACATCACGACGCTCGACGGTGTGAAGTACAGCGTGCGATACATGGATGATATTGTCCTCTTTGGCCCGAACAAAAAGAAGCTGCACCGTGCGCGGAAAGCGATTGCCGAGTATCTGCAAAAGCGGCTGCGGCTGCAGATGAA
ERR1730261_scaffold26730	RT	107.58	-	476	1299	AAGAAGCGTTTGGTGATGGCCCTGCGCTATCCTGATCGTATCGTACAGTGGAGCCTATACCAGTACCTCAACCCGATATACGACAAACTCTTTATCGAGGATTCGTATGCGTGCAGGAAAGATAAGGGCAGTCACAAAGCAGCACAACGCCTGCAATACTGGATGCGGCAGGTCAGCCGGAAACCAGACGCGAAGTGGTACTACTTAAAGCTGGATATATCCAAATTCTTCTACCGGGTAAACCATGCCAAGCTGCTAGAAATTTTATCCAGAAGAATCAAAGACCCGGAGTTGATGCGCTTCCTGGACAGCGTGATAAACAGTCGGGCAGAAGCCTTTGGCCTGCCGCGCGGGAAAACACCGCAAGACACGCCGCCGGAAGAATGGTTATACGACGTG…
ERR1730261_scaffold26730	TR	54.20	-	1717	1769	TGTTCAACTTGAACCTCAACAATTCCCGCGCGGATTCGAACTGGAACATCGG
ERR1730261_scaffold27104	RT	21.62	-	5	138	CACCTCCGCAAGCATCAAAGACCGGGGAATGCACGACCTGATGGATTATATCCGTAAGGACATGAAGCAAGACCCCAAAGGGACACGGTATTGTTACAAGTTCGATATCTCTAAGTTTTACGAGAGTGTCGGAC
ERR1730261_scaffold27104	TR	9.55	-	723	772	GTGTCGAATGCGAATGCGAATAACGATGCGTCGAACACGAACACGAATGT
ERR1730261_C10506657	RT	29.95	-	20	116	GGATTTATCGAGTTTGACATTTTTGAGCGCGGGAAACACCGGCACATCCGCTCTGTACATATTACAGAGCGTGTGGTGCAGCGTTGTTTGTGCGACA
ERR1730261_C10506657	TR	10.62	-	452	501	ACGAACTTTTGCAATGTGAACGACAACGGCAGCAGCAACAACAACAACGC
ERR1730261_C10685826	TR	5.68	+	39	88	CGGCTTCGGGCTATCGCAACAACTCGACGGGCACGGTGAACAACGTCGGC
ERR1730261_C10685826	TR	19.75	+	129	178	ACAACGGCCGTAACCTGAACTTCAACTCGTCGAACATCAACCCGCTGAAC
ERR1730261_C10685826	RT	117.11	+	447	795	TCAAACGGGAGATTTTCGCCTCGCCTTTCCGTGACAGGGTGGTGCATCACCTGTTGTTCAATTATCTGGCGCCGCTGTTCGAACGTCGGATGATTTATGACAGTTATTCCTGTCGTAAAGGGAAAGGAACCTCGTTGGGCATCGAGCGCTTCGAGCATCATGTGCGCAGTTGCACGCACAACTACACGCGATCGGCTTACATCCTGAAGCTCGATTTGCGCGGTTATTTTATGAGCATCGACAAGCGGTTGCTTTACGCGATTATTTGGCGTGCGATCGATCGGAACAGCTCCCGGTGGCCGAAAGATGTCGTACGGTTCGACCGCGACCTGGTGGATTTCCTGATCCG
ERR1730261_C10748528	TR	53.53	+	682	742	TGCAACGGCTTCCAGCAGTTGGAACGTGAACTTCAACAACGGCAACGTCAACACGAACAAC
ERR1730261_C10748528	RT	25.95	+	983	1065	CGGGAGGTTTTTGCCGCCGCTTTCATTGATCGTGTTGTCCATCACTGGATCGCTCTTCGTATCGAGCCGATTTTAGAGGAACG
ERR1730261_C10772591	RT	101.93	-	292	827	CTATATGGGTGTCTATTTTCACGGCGGACACTTATAGCTGCATCAAAGGGCGTGGCATACAAGCGGCGGCAAATAAGTTAAGGCACGTTATCGACAGAGATAAGGCAGGCTGCGCGTATTGCTTGAAAATAGACATACGCAAATTTTACCCTTCCATAGACCACACCGTACTAAAATCCATTGTTCGCCGGAAGATTAAGGACACACGGCTACTCAACCTTTTGGACGAAATTATAGACAGTGCGGAAGGCTTACCGATTGGCAACTACCTTAGCCAATATTTAGCAAATCTTGTACTTACCTACTTCGACCATTGGGTAAAGGAAGTAAAGCGGGTAAGGTACTATTTCAGATACGCCGACGACATTGTAGTATTACATAGCGACAAAAAGACGCTTC…
ERR1730261_C10772591	TR	33.80	-	1251	1288	GCGAATACGAATAACACGGCTACGAATACGAATGCGAA
ERR1730261_C10781791	RT	18.99	-	24	473	GGTTTTCACGCTTTCACCATCATGGAGCGAGGGAAGAAGCGGTATATCCGATCAGTCCATATCACGGAACGAGCGGTTCAAAAGTGTCTGTGTGACTACTGCTTGGTTCCTATCTATTCGGCCTGTTTCATCTATGACAACTCAGCCAGTTTGAAGCACCGAGGTATGGACTTCGCCCTGCGCCGTATGACCTGTTACCTTCAACGGCATTACAGGAAGTACGGTCTGGAAGGAGGGGTTCTGCTTTACGATTTTCACAGCTTCTTTGACTCAGCTCCACATGAGCCGCTGTTCCGTGAAGCCGACCGTAGGCTTCATGACCCGAAAATCAGGGAGCTTGCGAACAGCTTTGTTACAGACTTCGGTTCTGTGGGCTTGGGTCTTGGCAGTCAGGTGTCT…
ERR1730261_C10781791	TR	53.45	-	971	1119	GTGTGAGTTTTTCATTGGGTCAAGCCCTGTAATTGTTACCGTTTCTGCGAACAACTGGTGGGAGCGTTCTCCTAATTCCGGCAACACCAACAACTTCTGTAATGTGAACAACAACGGCAACGCCAACAATAACAACGCCAGCAACTCCA
ERR1730261_C10808232	RT	128.28	-	379	1042	GTGAAGCGAGAAATTTTTGCCTCGGATTTCAGGGACAGGGTAGTGCATCATCTGTTGTATAATTATATTTCTCCTATGTTTGAGGGCAGAATGATTTTTGACAGTTATTCATGTCGCCGAGGAAAGGGGACAAGTCAGGGAATAGCACGCCTGGAACACCACATACGCAGTTGTACGCAAAATTATCGTTATAGTGCCTATATATTAAAACTGGACTTAAGGGGGTATTTCATGAGTATCAGGAAGGATCGTCTGTACGATCTTATCTGCAAGGGACTGGAACGATATAGAAGAAGCCGGAAACAAAAAGAATGCCCGGATATGGAACTGATAGATTTCCTGCTAAGACAGATTATATTCAGAAATCCCCAGCGGGATTGCCGGATACGGGGTAGCGCG…
ERR1730261_C10808232	TR	25.97	-	1337	1386	AACAACGGTCGCAACCTGAACTTCAACTCGTCGAACGTGAACCCGTTGAA
ERR1730262_scaffold24315	TR	15.86	+	10	57	TGTTTCGCCGGTTGGCGACATCAACAACAGGAACTACAATAACAGCAA
ERR1730262_scaffold24315	RT	88.66	+	516	891	AAGAGCGAGTGATAATGTCCTGCTCATTCAAAGATAAGGTTGTTCAGCATTGTTTGTGTGATAATATCTTGCATCCACGATTGCAAAATGTGTTCATTGAAACTAATTCTGCCGGGCAAGTTGGTAAAGGTACGTTATTCGGTATGGATAAGTTGAAAGAACAAATGCTGGCATTCTATAGAGAACATAGAATAGATGGTTGGATTTTGAAATGCGACATTGCAAAATTCTTTTACAGTATCAACCATGAGGTCTTGAAAGATATTGTGGATTACTATTTTCCGAATAGTTATACAACATGGTTGAACCACTTGTTTATTGATAGCACGAACGGTTTTGGACTTCCACTAGGAAATCAAGTTGCACAAGTATATGC
ERR1730262_C9166667	RT	72.74	-	138	379	AAAGAAAGAATTATTATGGCGCTTCCATTCTTCGATCGTGTAATTCAACACATGATTGTAAATATCATTGAACCGATTTTTGAAAAGCGGTTCATTTTCCATTCATACGCCTGCAGGAAAGGGAAGGGCGCGCACGAAGCAAGCGACACCCTTTCAAAATGGCTTTATGAACTGGAAGTGGTACAGGGGAAGAAAATCTATGCAATAAAGGGAGATATACACCACTATTTCCAGAGCGTAGC
ERR1730262_C9166667	TR	26.31	-	804	853	TCGCGCGCGGTCAACGCCAACAATTACCCGTGGAACGTCAACGGCAACAT
ERR1730262_C9207343	TR	33.63	+	333	370	CGAATACGAACAATGCAGCCTCGAATTCGAATGCGAAT
ERR1730262_C9207343	RT	75.97	+	764	1124	AAGAGCGGAAGATATTCAAACTGCCATTCCGTGATCGTGTCGTTCATTGGGCTATCATGCAGGTGATTGAACCGATATGGCTCTCCAATTTCACCCGTGATACCTATTCCTGTATCCGTGGACGTGGTATTCACCCTCTTTTATACAAGCTCCGCCGTGATTTGAAAGCGGATCCGGAGGGAACCCGGTACTGCCTGAAAATCGATGTGCGCAAATTTTATCCGAGTATAGACCACGAGATCATGAAACAGGTAATCCGCCGAAAGCTGAAAGATGCCCGGCTGCTTGCTTTGCTTGACGGTATCGTGGACTCGGCAGAGAACGGAGTGCCTATTGGAAATTATTTATCCCAATTCTTTGC
ERR1730262_C9214387	TR	38.36	+	7	56	CTTTCTACCGGAACTGTAACAACGGTACGGGTAATACGAACTGGAACATC
ERR1730262_C9214387	RT	58.65	+	564	1042	CGCATTTGTTCGCATTTTCAAACAGATCGTTCTGCATAGCGCCTATCCGTTCAGCTGTGGATGCGTACCGGGAAAAGGAACGCACGGAGCAAAGACCGCGATCGAGAAGTGGATCAGGAAGGATCCGAAGCATACCAAGTACGTCCTGAAGCTGGACGTCCGAAAATGCTATCCAACCATGAACCACGAAGAACTCCGGAAGAAGCTACAGCGCAGGATAAAAGATAAGAAGTTCCTGCGCCTGGCAGATCGGATCATCGCGAGCTTTCAACAGCCGATGGCCACGCACGAAAGACTGCTGCCGGAGACCGATGCGGTAGGCATCCCGGTCGGGCTCTTTACCTCGCCATGGTTCTGCAACTTTTTCTTTCAGGACATCGACCACAAGGTCGCCGAGAA…
ERR1730262_C9227908	TR	10.79	+	136	185	CTAACGGCTACAATATGTTCAACTCAAATGGTAACACGAACGGCAATAAC
ERR1730262_C9227908	RT	17.47	-	658	943	TTACATTTTAAAATGCGATATACGCAAATTTTTTTGCGAGTATTAATCATGACATTTTAAAAAGAAAATTAAAACGAAAAATTAAAGATTAAAAGGCTCTTGATGTAGTTTATAAAGTTATAGATAGTGATTCCGAAGGTTTAAGTATTCGGAAACATGACAAGCCAGGTTCTTGCCGTGTTTTATTTAAACGACATGGATCATTTCATAAAAAATGAACTACACATAAAAGGAGTAAATCGTTATCAAGATGATTTTTTATTGTTTCATGAGTCTAAAGAATACT
ERR1730264_C11019409	RT	20.84	-	46	179	CACTTCTGCCAGTATCAAGCATCGCGGTATGCACGACCTTCTGGCATACATACGTGATGACATGAAGAAAGATCCGGAAGGGACACGGTACTGTTACAAGTTCGACATCTCAAAATTCTATGAGAGCGTCCGGC
ERR1730264_C11019409	TR	30.41	-	728	771	TCGAATGCGAATGCGAATAACGATTCATCGAATTCGGATACGAA
ERR1730264_C11083831	TR	53.53	+	360	420	TGCAACGGCTTCCAGCAGTTGGAACGTGAACTTCAACAACGGCAACGTCAACACGAACAAC
ERR1730264_C11083831	RT	43.96	+	661	992	CGGGAAGTCTTTGCCGCCGCTTTCATTGATCGTGTTGTCCATCACTGGATCGCTCTTCGTATCGAGCCGATTTTAGAGGAACGTTTTCGGGAACAAGGGAACGTCTCGAAGAACTGCCGGAAAGGTGAGGGATGTCTGTCTGCCGTGCACTATCTGAATAACATGATAGTCGAGGTCAGTGAGAATTATACTGCCGATGCGTACATTTTCAAAGATGACCTGTTCAGTTTCTTCATGTCTATCTCGAAATCGTTGGTATGGGAAATGCTGAACATATTCGTAAGGGACAATTATAAAGGCGATGATATTGAATGTTTGCTTTACCTTCTAGC
ERR1730264_C11091235	TR	14.58	+	117	166	TGTTCAACTTGAACCTCAACAATCCGCGCTCTAATTCGTGGACGAACAAC
ERR1730264_C11091235	RT	177.62	+	592	1254	AGAAGCGGTTAGTGATGGCCTTGCCATACCCTGACCGGATCGTGCAATGGTCACTGTACCAATACCTCAATCCGGTTTACGACCGGCTATTTATTGAGGACTCCTATGCCTGTCGCAAAGGCAAGGGAAGCCACAAGGCCGCAGCACGGTTACAATACTGGATGCGGCAAGTAGACCGGAAACCGGGGCCGGGATGGTACTACCCGAAACTGGATATAAGCAAGTTCTTTTACCGTGTGAACCATGCGAAGCTACTGAAAATTTTGGCAAAGCGTATCAAAGACCCGAAGTTGATGAAGTTCCTCGGAAGCGTGGTAAACAGCAGAGCAGAGCCGTTCGGGTTGCCCCGCGGCAAAGCCCCGCAAGATACCCCGCCGGAGGAATGGTTGTACGATGTGG…
ERR1730264_C11099995	TR	33.03	+	0	37	CGAACTCGAATAACGATTGGTCGAACTCGAATGCGAAT
ERR1730264_C11099995	RT	34.51	+	780	1177	ACAAGTGCGTGTATCAAGGGAAAGGGATTACATTTTGGAGTAAGGAGAATGAAACGTTTTCTTCACCGGTACCCGGAATACAAATGGTTCGTAAAGACTGATTTCAAAAAGTTCTATCAAAGTATTCTTCATGAGCTTATTGTTGCTGCATTGAGAAGGAAATTCAAAGATGAACGATTTATTAAATTGATCGAGATAGCTGTTTTATCGTATGACAGCGGAACAGAGTTAGTTGACGTATTGGAGAATGAAGTTGAACGGAAGAAGAGGTGTTCCGATTGGAGCATTTACAAGCCAACCTATCGGGAATTTTGCGGCAAGCCGGATAGATCATACAATGAAGGAGAAATATCGTGTCAAATGCCTGCATAGATATTGCGATGATAATGTTATGCTGG
ERR1730264_C11102603	TR	22.69	+	435	472	CGAATGCGAACAGCGGTCTCGCTTATGCGAACGCGAAC
ERR1730264_C11102603	RT	17.69	+	1122	1512	ACGGCTGCATCCATACAAGGACGCGGACCGCATGGTCTGTTCCATCAGGTGCAGGATACATTGGCAGAGAACCCCAATATACACTATTATTATCAAAGCGATTATAAAGGATATTATGACAGTATTGACCATGATATATTAATCTCCACAATCAGGCGATATGTCGGAGACCCTGTCTTATTGCCTATTCTTGAAAATTTTGTCAAAGCACTATATCCCAACGGGAAGCATGGCATAAGCAAAGGACTGCGTTCCTCACAATTCTTTGGAAACCTTTACCATAATGATATTGATCACCGGATGATTGATGAATATGGTGCAAAACATTACTTCCGTTTTTGTGATGACATCTTTATTCTCGGTGAGAGTAAACGTGATTTGTGGAAATTGC
ERR1730264_C11102849	TR	37.37	+	389	435	GTGAACACGGACGGGTCTGCGAACAACAACAACGCCTACAATTCGAA
ERR1730264_C11102849	RT	54.18	+	1050	1620	AGGTGCGGAACATCGACGCACTGCCCATCCAGGAGCGGGCCATCCAAAAATGCCTGTGCAAGAACCTTCTAACGGAGGTTTATTCCAGGAGCTTCATCTACGACAACAGCGCGAGCCTGAAAGACCGGGGCATGGACTTCCAGCTCCGGCGGCTCAGGAAGCACCTGCAGGACCATTACCGGCGGTATGGGACTGAGGGCGGTATCTACCAGTTCGACTTCAAGAATTATTTCGGGAGCCTGCCACACGAGGAGATCAAGCGGCGGGCGCGGAAGAAGATCATGGACGACCGGTTATACACATTGTTCTGCGACTTTGTGGATGATTTCCGGCTGATGAAGACCGCCGACAAGGAAGCACACCGGGGCGTGGGCCTGGGCAGCGAGGTATCGCAGATCA…
ERR1730265_C8765749	RT	25.95	-	62	144	TCGGGAGGTTTTTGCCGCCGCTTTCATTGATCGTGTTGTCCATCACTGGATCGCTCTTCGTATCGAGCCGATTTTAGAGGAAC
ERR1730265_C8765749	TR	53.53	-	385	445	ATGCAACGGCTTCCAGCAGTTGGAACGTGAACTTCAACAACGGCAACGTCAACACGAACAA
ERR1730265_C8833256	TR	19.22	+	114	151	CTAATGCTAATAATGCATCCTCGAATTCATAGACGAAT
ERR1730265_C8833256	RT	34.18	+	601	762	TTACCTTGTTAATAGATTTACTGCAGATACCTTCAACTGTTTAAAAGGAAGAGGTATTCATTATGGAGTAAAGAGATTGAAAAGAGATTTAAAAGCTGACAAAGAAGGCACAAAATATTGTTTAAAATTAGATATTAAAAAGTTCTTTCCTTCTATAGATCA
ERR1730266_scaffold26443	RT	7.83	-	959	1429	GGATCAAGTAATACAGCACTTCATATTCCGGCAATAGCTAATGAAATTGAAGGTGTTGAAGTTACTCTTGATTTATTTGACAAAATCAGCAGAGTAGTTCCCCATATTTGTCTAATTTCACCAGCAGGTACAGACACAATGATGGATTTACATAAAGCTGGAGGAATTCCAGGAGTATTAAAAACACTTGGAGATAAAATCGACACATCTGCTATTACTGTTACAACAAAAACATTAGGGGAAAACATAAAAGATGTTGAAGTTACAAATACTGATGTCATTCATCCATTAGATAACCCTATACATAAAGATGGGGGAATAGCTATATTAAAAGGAAATATTGCGCCTAATGGATCAGTTGTTAAAAAAGGTGCAGTTTCACCAGATTTAATGCATCTC…
ERR1730266_scaffold26443	TR	10.86	+	1371	1420	TCAACACCTTCAATTTCATTAGCTATTGCCGGAATATGAAGTGCTGTATT
ERR1730266_scaffold32041	RT	24.08	-	108	190	GAGAGAAGTTTTTGCCGCCAACTTCCGGGACAGAATAGTGCATCACTGGATTTGTTTGCGGCTGGAGCCGTTGTTTGAAGAGC
ERR1730266_scaffold32041	TR	75.91	-	526	589	AACAACGCATGGAACGTGAACTTCTCCAATGGCAACACGAACAACAACAACAAGTACAATAGTA
