# Supplementary material for: Discovery and characterization of the evolution, variation and functions of diversity-generating retroelements using thousands of genomes and metagenomes
Source: BMC Genomics. 2019 Jul 19;20:595. doi: 10.1186/s12864-019-5951-3 (PMC6642488; doi:10.1186/s12864-019-5951-3)
Supplement: Supplementary file 15 — Data 1. DGRs identified in genomic and metagenomic datasets. URL: http://cgm.sjtu.edu.cn/index/pub/software/MetaCSST/supplementary/Supplementary_Data_1.zip (ZIP 3330 kb) [file 12864_2019_5951_MOESM15_ESM.zip › Data 1b - ERP019800/ERP019800-partial-confirmed.txt]

ID	mutA	mutNA	TR	VR	repeat
ERR1730257_C10000938	10	1	TGTTCTACCTCAACGGCAACAACTCCCGCAGCAATGCGAACACGAACATC	TGTTCTACCTCAGCGGCAACGCCTCCCGCGGCGCGGCGGACACGGCCGTC	2
ERR1730257_C10000938	7	0	TGTTCTACCTCAACGGCAACAACTCCCGCAGCAATGCGAACACGAACATC	TGTTCTCCCTCGACGGCGGCTACTCCCGCGGCAATGCGAACACGTACATC	3
ERR1730257_scaffold42293	7	0	TGCAACTCGAACAATAGCGTTTCTAATTCCAATGCCAA	TGCGACTCGTACATTGGCGTTTCTAATTCCGCTGCCAG	4
ERR1730258_C8978019	9	0	CGTCAACACCGATGGCACTCTGAACAGGAACAACGCCTACAACGGCAA	CGTCAGCACCGATGGCACTCTGGACTGGCGCGACGCCTGCGGCGGCAA	1
ERR1730259_C15330058	6	0	TGTGAACTCCGATGGTAACGTCAACAACAACAACGCGAACTGGGCTAA	TGTGAACTCCGATGGTTACGTCGGCAACTACTACGCGAACTGGGCTAT	8
ERR1730259_C15330058	6	1	TGTGAACTCCGATGGTAACGTCAACAACAACAACGCGAACTGGGCTAA	TGTGAACTCCGATGGTTACGTCGGCAACTACTACGCCAACTGGGCTAT	1
ERR1730259_C15330058	8	0	TGTGAACTCCGATGGTAACGTCAACAACAACAACGCGAACTGGGCTAA	TGTGGACTCCGATGGTTACGTCGGCAACTACTACGCGTACTGGGCTAT	2
ERR1730259_C15360007	8	1	CCAACAACGCCGTTTACTTGAACACCAATGGCAATGTCAACAACAACAACTGCACCAACACCAA	CCAACTACGCCGTTTTCTTGTACACCAATGGCAATGTCAACGACTACTACTGCATCAGCACCCA	1
ERR1730259_C15362487	5	2	ACACGAGTAATCGCAACAACAACAATACTTCCAATGCTAACAGCAACAAT	ACACGAGTAATCGCAACAACGGCAATACTTCCCGTGGAAACAGCTACAAT	3
ERR1730259_C15362487	0	1	ACACGAGTAATCGCAACAACAACAATACTTCCAATGCTAACAGCAACAAT	ACACGAGTAATCGCAACAACAACAATACTTCCAATGCTAACAGCAACAAC	1
ERR1730260_C13754817	9	0	CGTTATTGTCTGGACGGATGGCAACAACAACAATAACAATGCCAATAATTCTGG	CGTTATTGTCTGGGCGGATGGCAACTACCACGGTAACGGTGCCTATTATTCTGG	1
ERR1730260_C13754817	6	0	CGTTATTGTCTGGACGGATGGCAACAACAACAATAACAATGCCAATAATTCTGG	CGTTATTGTCTGGACGGATGGCAGCAACAGCAATGACAATGCCTATCGTTCTGG	2
ERR1730260_C13757043	0	1	ACGTCAATTCGGACGGCTCTTTGAACAACAACAACGCGTACAACGGCA	ATGTCAATTCGGACGGCTCTTTGAACAACAACAACGCGTACAACGGCA	1
ERR1730260_C13757043	8	1	ACGTCAATTCGGACGGCTCTTTGAACAACAACAACGCGTACAACGGCA	TCGTCTATTCGCACGGCTCTTTGAGCATCAGCAACGCGTTCGGCGGCA	5
ERR1730260_C13757043	7	1	ACGTCAATTCGGACGGCTCTTTGAACAACAACAACGCGTACAACGGCA	GCGCCAATTCGGACGGCTCTTTGAGCCTCAACAGCGCGTACAGCGGCT	1
ERR1730260_C13757043	7	2	ACGTCAATTCGGACGGCTCTTTGAACAACAACAACGCGTACAACGGCA	TTGCCAATTCGGACGGCTCTTTGAGCCTCAACAGCGCGTACAGCGGCT	1
ERR1730260_C13757043	7	1	ACGTCAATTCGGACGGCTCTTTGAACAACAACAACGCGTACAACGGCA	GCGTCAATTCGGACGGCTCTTTGAGCCTCAACAGCGCCTACAGCGGCC	1
ERR1730260_C13757043	8	0	ACGTCAATTCGGACGGCTCTTTGAACAACAACAACGCGTACAACGGCA	GCGTCGATTCGGACGGCTCTTTGAGCCTCAACAGCGCGTACAGCGGCT	1
ERR1730260_C13757043	7	1	ACGTCAATTCGGACGGCTCTTTGAACAACAACAACGCGTACAACGGCA	ACGTCATTTCGGGTGGCTCTTTGAACTACAACGACGCGTACGGCGGCT	44
ERR1730260_C13757043	7	1	ACGTCAATTCGGACGGCTCTTTGAACAACAACAACGCGTACAACGGCA	GCGTCAACTCGGACGGCTCTTTGAGCCTCAACAGCGCGTACAGCGGCT	1
ERR1730260_C13757043	7	1	ACGTCAATTCGGACGGCTCTTTGAACAACAACAACGCGTACAACGGCA	ACGTCATTTCGGGTGGCTCTTTGAACTACAACGACGCGTACGGCGGCC	1
ERR1730260_C13757043	0	1	ACGTCAATTCGGACGGCTCTTTGAACAACAACAACGCGTACAACGGCA	ACGTCAATTCGGACGGCTCTTTGAACAACAACAACGCGTACAACGCCA	1
ERR1730260_C13757043	1	0	ACGTCAATTCGGACGGCTCTTTGAACAACAACAACGCGTACAACGGCA	ACGTCAATTCGGACGGCTCTTTGAACAACAACACCGCGTACAACGGCA	1
ERR1730260_C13757043	7	0	ACGTCAATTCGGACGGCTCTTTGAACAACAACAACGCGTACAACGGCA	GCGTCAATTCGGACGGCTCTTTGAGCCTCAACAGCGCGTACAGCGGCT	38
ERR1730260_C13761738	27	0	CGCTAACAACTGGTGGGAGCGTTCTCCTAATTCTGGCAACAGCAATAATTTCTGTAATGTCAACAGCAACGGCAACGCCAACAATAACAACGCCAACAACAGTAA	CGCTTACTTCTGGTGGGAGCGTTCTCCTGGTTCTGGCTACAGCGATTGTTTCTGTTTTGTCTTCAGCGGCGGCAGCGCCGACTCTGGCGGCGCCAACTTCAGTGG	2
ERR1730260_C13761738	14	2	CGCTAACAACTGGTGGGAGCGTTCTCCTAATTCTGGCAACAGCAATAATTTCTGTAATGTCAACAGCAACGGCAACGCCAACAATAACAACGCCAACAACAGTAA	CGCTAACAGCTGGTGGGAGCGTTCTCCTAATTCTGGCTACAGCAATAATTTCTGTTATGACACCAGCAGCGGGACCGCCGACCGTAACAACGCCAGCTTCAGTCG	1
ERR1730260_C13761738	0	1	CGCTAACAACTGGTGGGAGCGTTCTCCTAATTCTGGCAACAGCAATAATTTCTGTAATGTCAACAGCAACGGCAACGCCAACAATAACAACGCCAACAACAGTAA	CGCTAACAACTGGTGAGAGCGTTCTCCTAATTCTGGCAACAGCAATAATTTCTGTAATGTCAACAGCAACGGCAACGCCAACAATAACAACGCCAACAACAGTAA	1
ERR1730260_C13761738	14	0	CGCTAACAACTGGTGGGAGCGTTCTCCTAATTCTGGCAACAGCAATAATTTCTGTAATGTCAACAGCAACGGCAACGCCAACAATAACAACGCCAACAACAGTAA	CGCTAACATCTGGTGGGAGCGTTCTCCTAATTCTGGCTACAGCAATAATTTCTGTTATGTCACCAGCAGCGGCACCGCCGACCGTAACAACGCCAGCTTCAGTCG	5
ERR1730260_C13761738	21	0	CGCTAACAACTGGTGGGAGCGTTCTCCTAATTCTGGCAACAGCAATAATTTCTGTAATGTCAACAGCAACGGCAACGCCAACAATAACAACGCCAACAACAGTAA	CGCTTACTACTGGTGGGAGCGTTCTCCTCGTTCTGGCAACAGCAGTTATTTCTGTTTTGTCGACAGCAACGGCGCCGCCAGCGCTAACGGCGCCGCCGGCAGTAC	8
ERR1730260_C13761738	24	0	CGCTAACAACTGGTGGGAGCGTTCTCCTAATTCTGGCAACAGCAATAATTTCTGTAATGTCAACAGCAACGGCAACGCCAACAATAACAACGCCAACAACAGTAA	CGCTTACTACTGGTGGGAGCGTTCTCCTTATTCTGGCTACAGCGATGGTTTCTGTTTTGTCGGCAGCAACGGCGGCGCCGGCTATGACGGCGCCAGCGGCAGTCG	1
ERR1730260_C13792103	3	2	TCGAATGCAGGCCTCGCTAACGTGAATACGAATAATGCGCCTTCCGATGCGAATCGTAA	TCGAATGCGGGCCTCGCTAACGTGAATACGCATAATGCGCCTTCCGATGCGAGTCTGAA	1
ERR1730260_C13792103	3	2	TCGAATGCAGGCCTCGCTAACGTGAATACGAATAATGCGCCTTCCGATGCGAATCGTAA	TCGAATGCGGGCCTCGCTAACGTGAATACGCATAATGCGCGTTCCGATGCGAGTCGGAA	1
ERR1730260_C13792103	1	0	TCGAATGCAGGCCTCGCTAACGTGAATACGAATAATGCGCCTTCCGATGCGAATCGTAA	TCGAATGCAGGCCTCGCTAACGTGAATACGAATAATGCGCCTTCCGATGCGAATCGTAT	1
ERR1730260_C13792103	1	0	TCGAATGCAGGCCTCGCTAACGTGAATACGAATAATGCGCCTTCCGATGCGAATCGTAA	TCGAATGCGGGCCTCGCTAACGTGAATACGAATAATGCGCCTTCCGATGCGAATCGTAA	1
ERR1730260_C13792103	3	1	TCGAATGCAGGCCTCGCTAACGTGAATACGAATAATGCGCCTTCCGATGCGAATCGTAA	TCGAATGCGGGCCTCGCTAACGTGAATACGCATAATGCGCCTTCCGATGCGAGTCGGAA	13
ERR1730260_C13809565	6	0	TGTTCTTTTTCAATGGCAACTACAATTCGTCCAACGCGAACTCGAACATC	TGTTCTTTTTCGTTGGCTACTGCAATTCGTCCATCGCGAACTCGTACATC	2
ERR1730260_C13809565	11	0	TGTTCTTTTTCAATGGCAACTACAATTCGTCCAACGCGAACTCGAACATC	TGTTCTTTTTCGTTGGCGGCTTCAGTTCGTCCGGCGCGGGCTCGAGCATC	2
ERR1730261_C10685826	1	0	ACAACGGCCGTAACCTGAACTTCAACTCGTCGAACATCAACCCGCTGAAC	ACAACGGCCGTAACCTGAACTTCAACTCGTCGAACATCAACCCGCTGCAC	1
ERR1730261_C10685826	3	1	CGGCTTCGGGCTATCGCAACAACTCGACGGGCACGGTGAACAACGTCGGC	CGGCTTTGGGCTATCGCAGCTACTCGGCGGGCACGGTGAACAACGTCGGC	1
ERR1730261_C10748528	0	1	TGCAACGGCTTCCAGCAGTTGGAACGTGAACTTCAACAACGGCAACGTCAACACGAACAAC	TGCAACGGCTTCAAGCAGTTGGAACGTGAACTTCAACAACGGCAACGTCAACACGAACAAC	1
ERR1730261_C10772591	3	2	GCGAATACGAATAACACGGCTACGAATACGAATGCGAA	GCGAATGCGAATAACGATGCTTCGAATACGAATGCGAA	1
ERR1730261_C10772591	6	2	GCGAATACGAATAACACGGCTACGAATACGAATGCGAA	GCGAATGCGAATGACGATGCTTCGCATACGAATGCGTA	1
ERR1730261_C10772591	6	1	GCGAATACGAATAACACGGCTACGAATACGAATGCGAA	TCGCATACGAATTACACGGCTACGAGTACGTATGCGTC	3
ERR1730261_C10772591	2	3	GCGAATACGAATAACACGGCTACGAATACGAATGCGAA	GCGAATTCGAATAACACCCCCTCGAATACGAATGCGAA	1
ERR1730261_scaffold26730	10	0	TGTTCAACTTGAACCTCAACAATTCCCGCGCGGATTCGAACTGGAACATCGG	TGTTCGGCTTGGGCCTCGGCTATTCCCGCGCGGATTCGGGCTGGAGCATCGG	1
ERR1730261_scaffold26730	9	0	TGTTCAACTTGAACCTCAACAATTCCCGCGCGGATTCGAACTGGAACATCGG	TGTTCAGCTTGTACCTCGACGGTTCCCGCGCGGGTTCGTACTGGTACCTCGG	1
ERR1730261_scaffold26730	8	0	TGTTCAACTTGAACCTCAACAATTCCCGCGCGGATTCGAACTGGAACATCGG	TGTTCAGCTTGCACCTCGACGGTTCCCGCGCGGGTTCGTACTGGTACATCGG	1
ERR1730261_scaffold26730	7	0	TGTTCAACTTGAACCTCAACAATTCCCGCGCGGATTCGAACTGGAACATCGG	TGTTCGGCTTGTACCTCTACGATTCCCGCGCGGATTCGGGCTGGAACATCGG	2
ERR1730261_scaffold26730	8	1	TGTTCAACTTGAACCTCAACAATTCCCGCGCGGATTCGAACTGGAACATCGG	TGTTCAGCTGGTACCTCGACGGTTCCCGCGCGGGTTCGTACTGGTACATCGG	1
ERR1730261_scaffold26730	8	0	TGTTCAACTTGAACCTCAACAATTCCCGCGCGGATTCGAACTGGAACATCGG	TGTTCAGCTTGTACCTCGACGGTTCCCGCGCGGGTTCGTACTGGTACATCGG	2
ERR1730261_scaffold27104	4	0	GTGTCGAATGCGAATGCGAATAACGATGCGTCGAACACGAACACGAATGT	GTGTCGAATGCGAATGCGAATTACGATGCGTCGATCACGTACACGTATGT	2
ERR1730261_scaffold27104	5	0	GTGTCGAATGCGAATGCGAATAACGATGCGTCGAACACGAACACGAATGT	GTGTCGAATGCGCATGCGGATAACGATGCGTCGAACACGGTCACGTATGT	1
ERR1730261_scaffold27104	2	0	GTGTCGAATGCGAATGCGAATAACGATGCGTCGAACACGAACACGAATGT	GTGTCGAGTGCGAGTGCGAATAACGATGCGTCGAACACGAACACGAATGT	1
ERR1730261_scaffold27104	8	3	GTGTCGAATGCGAATGCGAATAACGATGCGTCGAACACGAACACGAATGT	GTGTCGTATGCGAATGCGGGTTACGATGCTTCGAATGCGTATTCGACTGT	1
ERR1730261_scaffold27104	4	3	GTGTCGAATGCGAATGCGAATAACGATGCGTCGAACACGAACACGAATGT	GTGTCGAATGCGAATGCGAATGACGATGCTTCGCATACGAATGCGTATGT	1
ERR1730261_scaffold27104	9	3	GTGTCGAATGCGAATGCGAATAACGATGCGTCGAACACGAACACGAATGT	GTGTCGTATGCGAATGCGGGTTACGGTGCTTCGTATGCGTATTCGAATGT	1
ERR1730261_scaffold27104	8	3	GTGTCGAATGCGAATGCGAATAACGATGCGTCGAACACGAACACGAATGT	GTGTCGTATGCGAATGCGGGTTCCGATGCTTCGAATGCGTATTCGAATGT	1
ERR1730261_scaffold27104	6	0	GTGTCGAATGCGAATGCGAATAACGATGCGTCGAACACGAACACGAATGT	GTGTCGAATGCGAATGCGTTTTACGATGCGTCGAACGCGAGCACGTATGT	1
ERR1730261_scaffold27104	9	3	GTGTCGAATGCGAATGCGAATAACGATGCGTCGAACACGAACACGAATGT	GTGTCGTATGCGAATGCGGGTTACGATGCTTCGAATGCGTATTCGTTTGT	2
ERR1730261_scaffold27104	9	3	GTGTCGAATGCGAATGCGAATAACGATGCGTCGAACACGAACACGAATGT	GTGTCGTATGCGAATGCGGGTTACGATGCTTCGAATGCGTTTTCGTATGT	1
ERR1730261_scaffold27104	8	3	GTGTCGAATGCGAATGCGAATAACGATGCGTCGAACACGAACACGAATGT	GTGTCGAATGCGGGTGCGAGTGACGATGCTTCGAATACGAGTGCGGTTGT	1
ERR1730261_scaffold27104	11	3	GTGTCGAATGCGAATGCGAATAACGATGCGTCGAACACGAACACGAATGT	GTGTCGTATGCGAATGCGGGTTACGTTGCTTCGTATGCGTATTCGTTTGT	1
ERR1730261_scaffold27104	9	3	GTGTCGAATGCGAATGCGAATAACGATGCGTCGAACACGAACACGAATGT	GTGTCGTATGCGAATGCGGGTTACGATGCTTCGAATGCGTATTCGTGTGT	1
ERR1730261_scaffold27104	10	3	GTGTCGAATGCGAATGCGAATAACGATGCGTCGAACACGAACACGAATGT	GTGTCGTATGCGAATGCGGGTTACGATGCTTCGTATGCGTTTTCGCATGT	1
ERR1730261_scaffold27104	7	3	GTGTCGAATGCGAATGCGAATAACGATGCGTCGAACACGAACACGAATGT	GTGTCGTATGCGAATGCGGGTTACGATGCTTCGAATGCGTATTCGAATGT	89
ERR1730261_scaffold27104	9	3	GTGTCGAATGCGAATGCGAATAACGATGCGTCGAACACGAACACGAATGT	GTGTCGTATGCGAATGCGGGTTACGATGCTTCGAATGCGTATTCGCTTGT	2
ERR1730261_scaffold27104	10	3	GTGTCGAATGCGAATGCGAATAACGATGCGTCGAACACGAACACGAATGT	GTGTCGTATGCGAATGCGGGTTACGGTGCTTCGCATGCGTATTCGTATGT	1
ERR1730261_scaffold27104	5	0	GTGTCGAATGCGAATGCGAATAACGATGCGTCGAACACGAACACGAATGT	GTGTCGTATGCGAATGCGAGTAACGATGCGTCGTACACGAGCACGAGTGT	1
ERR1730261_scaffold27104	8	3	GTGTCGAATGCGAATGCGAATAACGATGCGTCGAACACGAACACGAATGT	GTGTCGTATGCGAATGCGGGTTACGATGCTTCGAATGCGTATTCGTATGT	1
ERR1730261_scaffold27104	5	0	GTGTCGAATGCGAATGCGAATAACGATGCGTCGAACACGAACACGAATGT	GTGTCGGATGCGGTTGCGAATAACGATGCGTCGCACACGAGCACGAATGT	1
ERR1730261_scaffold27104	7	3	GTGTCGAATGCGAATGCGAATAACGATGCGTCGAACACGAACACGAATGT	GTGTCGGATGCGAATGCGGGTTACGATGCTTCGAATGCGTATTCGAATGT	1
ERR1730261_scaffold27104	10	3	GTGTCGAATGCGAATGCGAATAACGATGCGTCGAACACGAACACGAATGT	GTGTCGAATGCGGGTGCGAGTGACGATGCTTCGTCTACGCGTGCGTATGT	1
ERR1730261_scaffold27104	5	0	GTGTCGAATGCGAATGCGAATAACGATGCGTCGAACACGAACACGAATGT	GTGTCGAATGCGATTGCGGATAACGATGCGTCGAACGCGAGCACGATTGT	1
ERR1730261_scaffold27104	9	3	GTGTCGAATGCGAATGCGAATAACGATGCGTCGAACACGAACACGAATGT	GTGTCGTATGCGAATGCGGGTTACGATGCTTCGTATGCGTATTCGTATGT	2
ERR1730261_scaffold27104	8	3	GTGTCGAATGCGAATGCGAATAACGATGCGTCGAACACGAACACGAATGT	GTGTCGTATGCGAATGCGGGTTACGATGCTTCGAATGCGTATTCGCATGT	1
ERR1730261_scaffold27104	10	3	GTGTCGAATGCGAATGCGAATAACGATGCGTCGAACACGAACACGAATGT	GTGTCGTATGCGAATGCGGGTTACGGTGCTTCGTATGCGTATTCGTATGT	2
ERR1730261_scaffold27104	10	3	GTGTCGAATGCGAATGCGAATAACGATGCGTCGAACACGAACACGAATGT	GTGTCGTATGCGAATGCGGGTTACGTTGCTTCGCATGCGTATTCGTATGT	1
ERR1730261_scaffold27104	1	1	GTGTCGAATGCGAATGCGAATAACGATGCGTCGAACACGAACACGAATGT	GTGTCGAATGCGAATGCGAATAACGATGCATCGAACTCGAACACGAATGT	1
ERR1730261_scaffold27104	8	3	GTGTCGAATGCGAATGCGAATAACGATGCGTCGAACACGAACACGAATGT	GTGTCGTATGCGAATGCGGGTTGCGATGCTTCGAATGCGTATTCGAATGT	1
ERR1730261_scaffold27104	8	0	GTGTCGAATGCGAATGCGAATAACGATGCGTCGAACACGAACACGAATGT	GTGTCGGTTGCGAATGCGCATTACGATGCGTCGAGCGCGTACACGTATGT	1
ERR1730261_scaffold27104	8	3	GTGTCGAATGCGAATGCGAATAACGATGCGTCGAACACGAACACGAATGT	GTGTCGTATGCGAATGCGGGTTACGATGCTTCGAATGCGTATTCGAGTGT	1
ERR1730261_scaffold27104	11	3	GTGTCGAATGCGAATGCGAATAACGATGCGTCGAACACGAACACGAATGT	GTGTCGTATGCGAATGCGGGTTGCGATGCTTCGCATGCGTTTTCGGATGT	1
ERR1730261_scaffold27104	4	0	GTGTCGAATGCGAATGCGAATAACGATGCGTCGAACACGAACACGAATGT	GTGTCGAATGCGATTGCGGATAACGATGCGTCGAACACGAGCACGATTGT	1
ERR1730261_scaffold27104	9	3	GTGTCGAATGCGAATGCGAATAACGATGCGTCGAACACGAACACGAATGT	GTGTCGTATGCGAATGCGGGTTACGATGCTTCGAGTGCGTATTCGAGTGT	1
ERR1730261_scaffold27104	9	3	GTGTCGAATGCGAATGCGAATAACGATGCGTCGAACACGAACACGAATGT	GTGTCGTATGCGAATGCGGGTTACGATGCTTCGCATGCGTATTCGTATGT	1
ERR1730262_C9207343	4	0	CGAATACGAACAATGCAGCCTCGAATTCGAATGCGAAT	CGTATACGTACAATGCAGCCTCGTATTCGACTGCGAAT	2
ERR1730262_C9214387	5	2	CTTTCTACCGGAACTGTAACAACGGTACGGGTAATACGAACTGGAACATC	CTTTCTACCGGAACTGTAACAACGGTACGGGTCATAGGGCCTGGGAGCTC	1
ERR1730262_C9214387	4	0	CTTTCTACCGGAACTGTAACAACGGTACGGGTAATACGAACTGGAACATC	CTTTCTACCGGAACTGTAACAACGGTACGGGTCATACGGCCTGGAACTTC	5
ERR1730262_scaffold24315	0	1	TGTTTCGCCGGTTGGCGACATCAACAACAGGAACTACAATAACAGCAA	TTTTTCGCCGGTTGGCGACATCAACAACAGGAACTACAATAACAGCAA	1
ERR1730262_scaffold24315	1	0	TGTTTCGCCGGTTGGCGACATCAACAACAGGAACTACAATAACAGCAA	TGTTTCGCCGGTTGGCGACATCAACAACAGGAACTACAATAACAGCGA	1
ERR1730262_scaffold24315	10	0	TGTTTCGCCGGTTGGCGACATCAACAACAGGAACTACAATAACAGCAA	TGTTTCGCCGGTTGGCGGCATCGGCTTCGGGATCTACTATAACGGCAG	7
ERR1730262_scaffold24315	12	0	TGTTTCGCCGGTTGGCGACATCAACAACAGGAACTACAATAACAGCAA	TGTTTCGCCGGTTGGCGGCATCCGCGACTGGTGCTGCAATTTCTGCAG	14
ERR1730264_C11019409	8	3	TCGAATGCGAATGCGAATAACGATTCATCGAATTCGGATACGAA	TCGGTTGCGAATGCGAATAGCGATGCTTCGGATACGATTGCGTA	1
ERR1730264_C11019409	8	2	TCGAATGCGAATGCGAATAACGATTCATCGAATTCGGATACGAA	TCGTATGCGAATGCGCATGACGATGCTTCGCTTACGGTTGCGAA	1
ERR1730264_C11019409	6	3	TCGAATGCGAATGCGAATAACGATTCATCGAATTCGGATACGAA	TCGAATGCGAATGCGCATCACGATGCTTCGCATACGTATGCGAG	1
ERR1730264_C11019409	6	3	TCGAATGCGAATGCGAATAACGATTCATCGAATTCGGATACGAA	TCGAATGCGGATGCGAATAACGATGCTTCGGTTACGCATGCGTA	1
ERR1730264_C11019409	7	0	TCGAATGCGAATGCGAATAACGATTCATCGAATTCGGATACGAA	TCGTATGCGATTGCGTATTCCGATTCATCGTATTCGGATACGTA	1
ERR1730264_C11019409	4	3	TCGAATGCGAATGCGAATAACGATTCATCGAATTCGGATACGAA	TCGTATGCGAATGCGAATAACGATGCTTCGTATACGTATGCGAA	1
ERR1730264_C11019409	8	3	TCGAATGCGAATGCGAATAACGATTCATCGAATTCGGATACGAA	TCGGGTGCGAATGCGAATCACGATGCTTCGTATGCGTTTGCGAG	2
ERR1730264_C11019409	5	3	TCGAATGCGAATGCGAATAACGATTCATCGAATTCGGATACGAA	TCGAGTGCGAATGCGAATCACGATGCTTCGAATACGTATGCGAG	1
ERR1730264_C11019409	4	3	TCGAATGCGAATGCGAATAACGATTCATCGAATTCGGATACGAA	TCGACTGCGAATGCGAATAACGATGCTTCGAATACGAATGCGAC	1
ERR1730264_C11019409	7	3	TCGAATGCGAATGCGAATAACGATTCATCGAATTCGGATACGAA	TCGAATGCGAATGCGTATTACGATGCTTCGGTTACGTATGCGTA	2
ERR1730264_C11019409	6	3	TCGAATGCGAATGCGAATAACGATTCATCGAATTCGGATACGAA	TCGGATGCGTATGCGAATAACGATGCTTCGTATACGAATGCGCA	2
ERR1730264_C11019409	5	3	TCGAATGCGAATGCGAATAACGATTCATCGAATTCGGATACGAA	TCGAGTGCGTATGCGAATAACGATGCTTCGAATACGAATGCGAG	1
ERR1730264_C11019409	5	3	TCGAATGCGAATGCGAATAACGATTCATCGAATTCGGATACGAA	TCGTATGCGAATGCGGATAACGATGCTTCGTATACGAATGCGAA	1
ERR1730264_C11019409	7	3	TCGAATGCGAATGCGAATAACGATTCATCGAATTCGGATACGAA	TCGCTTGCGCATGCGAATAACGATGCTTCGAATACGCATGCGTT	1
ERR1730264_C11019409	6	3	TCGAATGCGAATGCGAATAACGATTCATCGAATTCGGATACGAA	TCGAGTGCGAATGCGAATCACGATGCTTCGTATACGAATGCGTA	1
ERR1730264_C11019409	7	3	TCGAATGCGAATGCGAATAACGATTCATCGAATTCGGATACGAA	TCGAATGCGGGTGCGAATAACGATGCTTCGTATACGAGTGCGTA	1
ERR1730264_C11019409	5	3	TCGAATGCGAATGCGAATAACGATTCATCGAATTCGGATACGAA	TCGAGTGCGAGTGCGAATAACGATGCTTCGTATACGCATGCGAA	1
ERR1730264_C11019409	5	3	TCGAATGCGAATGCGAATAACGATTCATCGAATTCGGATACGAA	TCGAGTGCGCATGCGAATAACGATGCTTCGAATACGTATGCGTA	2
ERR1730264_C11019409	6	0	TCGAATGCGAATGCGAATAACGATTCATCGAATTCGGATACGAA	TCGAATGCGGGTGCGTATTACGATTCATCGTATTCGGATACGTA	1
ERR1730264_C11019409	7	3	TCGAATGCGAATGCGAATAACGATTCATCGAATTCGGATACGAA	TCGGGTGCGTATGCGAATAACGGTGCTTCGTATACGTATGCGAA	1
ERR1730264_C11019409	6	3	TCGAATGCGAATGCGAATAACGATTCATCGAATTCGGATACGAA	TCGAATGCGAGTGCGAATAACGATGCTTCGTATACGTTTGCGTA	1
ERR1730264_C11019409	6	2	TCGAATGCGAATGCGAATAACGATTCATCGAATTCGGATACGAA	TCGAATGCGAATGCGAGTAACGATGCTTCGTTTACGGATGCGAG	1
ERR1730264_C11019409	6	2	TCGAATGCGAATGCGAATAACGATTCATCGAATTCGGATACGAA	TCGTATGCGAATGCGTATAGCGATGCTTCGAATACGGATGCGTA	1
ERR1730264_C11019409	4	3	TCGAATGCGAATGCGAATAACGATTCATCGAATTCGGATACGAA	TCGTATGCGAATGCGAATAGCGATGCTTCGAATACGAATGCGAA	1
ERR1730264_C11019409	7	2	TCGAATGCGAATGCGAATAACGATTCATCGAATTCGGATACGAA	TCGAGTGCGGATGCGAATAACGATGCTTCGGATACGGATGCGGG	1
ERR1730264_C11019409	6	3	TCGAATGCGAATGCGAATAACGATTCATCGAATTCGGATACGAA	TCGAATGCGAATGCGAGTAGCGATGCTTCGTATACGAGTGCGAA	1
ERR1730264_C11019409	7	3	TCGAATGCGAATGCGAATAACGATTCATCGAATTCGGATACGAA	TCGCTTGCGAATGCGAATAACGATGCTTCGAGTACGTTTGCGTA	1
ERR1730264_C11019409	6	3	TCGAATGCGAATGCGAATAACGATTCATCGAATTCGGATACGAA	TCGCATGCGGGTGCGAATAACGATGCTTCGCATACGTATGCGAA	1
ERR1730264_C11019409	7	2	TCGAATGCGAATGCGAATAACGATTCATCGAATTCGGATACGAA	TCGGGTGCGAATGCGAGTAGCGATGCTTCGAATACGGGTGCGAA	1
ERR1730264_C11019409	3	3	TCGAATGCGAATGCGAATAACGATTCATCGAATTCGGATACGAA	TCGAATGCGAATGCGTATAACGATGCTTCGAATACGAATGCGAA	1
ERR1730264_C11019409	7	3	TCGAATGCGAATGCGAATAACGATTCATCGAATTCGGATACGAA	TCGTTTGCGTATGCGAATAACGATGCTTCGTTTACGAATGCGAA	1
ERR1730264_C11019409	5	3	TCGAATGCGAATGCGAATAACGATTCATCGAATTCGGATACGAA	TCGTATGCGAATGCGAATTACGATGCTTCGAATACGAATGCGTA	1
ERR1730264_C11019409	5	3	TCGAATGCGAATGCGAATAACGATTCATCGAATTCGGATACGAA	TCGAGTGCGAATGCGAATAACGATGCTTCGTATGCGAATGCGTA	1
ERR1730264_C11019409	9	2	TCGAATGCGAATGCGAATAACGATTCATCGAATTCGGATACGAA	TCGCTTGCGAATGCGATTCACGATGCTTCGCTTACGGATGCGAG	1
ERR1730264_C11019409	5	3	TCGAATGCGAATGCGAATAACGATTCATCGAATTCGGATACGAA	TCGAATGCGTATGCGAATAACGATGCTTCGAGTACGTATGCGAG	1
ERR1730264_C11019409	8	3	TCGAATGCGAATGCGAATAACGATTCATCGAATTCGGATACGAA	TCGTTTGCGAATGCGAGTAGCGATGCTTCGCATACGAATGCGAG	1
ERR1730264_C11019409	4	3	TCGAATGCGAATGCGAATAACGATTCATCGAATTCGGATACGAA	TCGAATGCGAATGCGAATAACGATGCTTCGCATACGACTGCGAA	1
ERR1730264_C11019409	4	3	TCGAATGCGAATGCGAATAACGATTCATCGAATTCGGATACGAA	TCGAATGCGAGTGCGAATAACGATGCTTCGCATACGTATGCGAA	1
ERR1730264_C11019409	8	3	TCGAATGCGAATGCGAATAACGATTCATCGAATTCGGATACGAA	TCGAATGCGAATGCGGCTCACGATGCTTCGTATACGAGTGCGGA	2
ERR1730264_C11019409	4	3	TCGAATGCGAATGCGAATAACGATTCATCGAATTCGGATACGAA	TCGAATGCGAATGCGAATAACGATGCTTCGAATACGATTGCGGA	1
ERR1730264_C11019409	9	3	TCGAATGCGAATGCGAATAACGATTCATCGAATTCGGATACGAA	TCGTATGCGAATGCGGATCTCGATGCTTCGAATACGAGTGCGTT	1
ERR1730264_C11019409	3	3	TCGAATGCGAATGCGAATAACGATTCATCGAATTCGGATACGAA	TCGAATGCGAATACGAGTAACGATGCGTCGAATTCGAGTACGAA	1
ERR1730264_C11019409	7	3	TCGAATGCGAATGCGAATAACGATTCATCGAATTCGGATACGAA	TCGTATGCGAATGCGTATTTCGATGCTTCGGATACGAATGCGAA	1
ERR1730264_C11019409	5	3	TCGAATGCGAATGCGAATAACGATTCATCGAATTCGGATACGAA	TCGAGTGCGAATGCGAATAACGGTGCTTCGAATACGAATGCGTA	1
ERR1730264_C11019409	9	3	TCGAATGCGAATGCGAATAACGATTCATCGAATTCGGATACGAA	TCGTTTGCGTATGCGAATAACGATGCTTCGTTTACGTCTGCGTA	1
ERR1730264_C11019409	5	2	TCGAATGCGAATGCGAATAACGATTCATCGAATTCGGATACGAA	TCGTATGCGAATGCGAGTAACGATGCTTCGAATACGGATGCGTA	1
ERR1730264_C11019409	8	3	TCGAATGCGAATGCGAATAACGATTCATCGAATTCGGATACGAA	TCGTATGCGAATGCGCATCACGATGCTTCGCATACGAATGCGGT	1
ERR1730264_C11019409	7	3	TCGAATGCGAATGCGAATAACGATTCATCGAATTCGGATACGAA	TCGCATGCGGTTGCGAATAACGATGCTTCGATTACGTATGCGAG	1
ERR1730264_C11019409	9	3	TCGAATGCGAATGCGAATAACGATTCATCGAATTCGGATACGAA	TCGAGTGCGGTTGCGAATAACGTTGCTTCGTATACGAGTGCGTA	1
ERR1730264_C11019409	6	3	TCGAATGCGAATGCGAATAACGATTCATCGAATTCGGATACGAA	TCGGATGCGCATGCGAATAACGATGCTTCGGATACGAATGCGGA	2
ERR1730264_C11019409	8	3	TCGAATGCGAATGCGAATAACGATTCATCGAATTCGGATACGAA	TCGAATGCGAATGCGAGTCACGATGCTTCGTATACGCTTGCGCC	1
ERR1730264_C11019409	6	3	TCGAATGCGAATGCGAATAACGATTCATCGAATTCGGATACGAA	TCGAATGCGAATGCGAGTAACGATGCTTCGGTTACGAATGCGAG	2
ERR1730264_C11019409	6	3	TCGAATGCGAATGCGAATAACGATTCATCGAATTCGGATACGAA	TCGCATGCGAATGCGTATTACGATGCTTCGAATACGCATGCGAG	1
ERR1730264_C11019409	2	3	TCGAATGCGAATGCGAATAACGATTCATCGAATTCGGATACGAA	TCGAATGCGAATGCGAATAACGATGCTTCGAATACGAATGCGAA	153
ERR1730264_C11019409	6	3	TCGAATGCGAATGCGAATAACGATTCATCGAATTCGGATACGAA	TCGAATGCGAGTGCGAATAACGGTGCTTCGATTACGATTGCGAA	2
ERR1730264_C11019409	5	3	TCGAATGCGAATGCGAATAACGATTCATCGAATTCGGATACGAA	TCGCATGCGAATGCGAATAACGATGCTTCGAGTACGAATGCGAG	2
ERR1730264_C11019409	3	3	TCGAATGCGAATGCGAATAACGATTCATCGAATTCGGATACGAA	TCGAATGCGAATGCGCATAACGATGCTTCGAATACGAATGCGAA	1
ERR1730264_C11019409	8	0	TCGAATGCGAATGCGAATAACGATTCATCGAATTCGGATACGAA	TCGTATGCGAGTGCGGTTTACGATTCATCGGTTTCGGATACGTA	2
ERR1730264_C11019409	5	3	TCGAATGCGAATGCGAATAACGATTCATCGAATTCGGATACGAA	TCGAATGCGCATGCGAATAACGATGCTTCGCATACGAATGCGTA	1
ERR1730264_C11019409	4	3	TCGAATGCGAATGCGAATAACGATTCATCGAATTCGGATACGAA	TCGAATGCGAATGCGAATAACGATGCTTCGTATACGAATGCGAG	2
ERR1730264_C11019409	3	3	TCGAATGCGAATGCGAATAACGATTCATCGAATTCGGATACGAA	TCGGATGCGAATGCGAATAACGATGCTTCGAATACGAATGCGAA	1
ERR1730264_C11019409	5	3	TCGAATGCGAATGCGAATAACGATTCATCGAATTCGGATACGAA	TCGGATGCGAGTGCGAATAACGATGCTTCGAATACGTATGCGCA	1
ERR1730264_C11019409	8	3	TCGAATGCGAATGCGAATAACGATTCATCGAATTCGGATACGAA	TCGGTTGCGAATGCGAATAACGATGCTTCGTATGCGAGTGCGGG	2
ERR1730264_C11019409	5	3	TCGAATGCGAATGCGAATAACGATTCATCGAATTCGGATACGAA	TCGTATGCGAGTGCGAATAACGATGCTTCGAATACGCTTGCGAA	1
ERR1730264_C11019409	5	3	TCGAATGCGAATGCGAATAACGATTCATCGAATTCGGATACGAA	TCGTATGCGAATGCGAATTACGATGCTTCGAATACGTATGCGTA	1
ERR1730264_C11019409	6	3	TCGAATGCGAATGCGAATAACGATTCATCGAATTCGGATACGAA	TCGTATGCGAATGCGTATTACGATGCTTCGAATACGTATGCGAG	1
ERR1730264_C11019409	7	3	TCGAATGCGAATGCGAATAACGATTCATCGAATTCGGATACGAA	TCGTATGCGAATGCGGTTAACGATGCTTCGTATACGAGTGCGAA	1
ERR1730264_C11019409	8	3	TCGAATGCGAATGCGAATAACGATTCATCGAATTCGGATACGAA	TCGCATGCGAATGCGCATTACGATGCTTCGTATACGAGTGCGTA	1
ERR1730264_C11091235	9	0	TGTTCAACTTGAACCTCAACAATCCGCGCTCTAATTCGTGGACGAACAAC	TGTTCCCCTTGAACCTCGGCGATCCGCGCTCTAATTCGTGGGCGAGCCGC	8
ERR1730264_C11091235	1	0	TGTTCAACTTGAACCTCAACAATCCGCGCTCTAATTCGTGGACGAACAAC	TGTTCAACTTGAACCTCAACAATCCGCGCTCTAATTCGTGGCCGAACAAC	1
ERR1730264_C11102603	5	2	CGAATGCGAACAGCGGTCTCGCTTATGCGAACGCGAAC	CGCATGCGGTTGGCGGTCTCGCTTATGCGAATGCGTAC	1
ERR1730264_C11102603	5	2	CGAATGCGAACAGCGGTCTCGCTTATGCGAACGCGAAC	CGGTTGCGTATGGCGGTCTCGCTTATGCGAATGCGTAC	6
ERR1730264_C11102603	5	2	CGAATGCGAACAGCGGTCTCGCTTATGCGAACGCGAAC	CGCTTGCGTATGGCGGTCTCGCTTTTGCGAATGCGAAC	1
ERR1730264_C11102603	6	1	CGAATGCGAACAGCGGTCTCGCTTATGCGAACGCGAAC	CGTATGCGAACTCCGGTCTCGCTTTTGCGCTCGCGTAC	1
ERR1730264_C11102603	5	2	CGAATGCGAACAGCGGTCTCGCTTATGCGAACGCGAAC	CGGATGCGATTGGCGGTCTCGCTTGTGCGAATGCGTAC	2
ERR1730264_C11102603	5	1	CGAATGCGAACAGCGGTCTCGCTTATGCGAACGCGAAC	CGAATGCGTGCTCCGGTCTCGCTTATGCGTACGCGAGC	1
ERR1730264_C11102603	7	2	CGAATGCGAACAGCGGTCTCGCTTATGCGAACGCGAAC	CGTTTGCGAGTGGCGGTCTCGCTTGTGCGAATGCGTTC	1
ERR1730264_C11102603	8	1	CGAATGCGAACAGCGGTCTCGCTTATGCGAACGCGAAC	CGCTTGCGAGCTCCGGTCTCGCTTTTGCGCCCGCGAGC	2
ERR1730264_C11102603	5	2	CGAATGCGAACAGCGGTCTCGCTTATGCGAACGCGAAC	CGAATGCGTATGGCGGTCTCGCTTGTGCGAGTGCGAGC	2
ERR1730264_C11102603	1	3	CGAATGCGAACAGCGGTCTCGCTTATGCGAACGCGAAC	CGAAAGCGAATGGCGGTCTCGCTTATGCGAATGCGAAC	1
ERR1730264_C11102603	6	2	CGAATGCGAACAGCGGTCTCGCTTATGCGAACGCGAAC	CGGTTGCGTATGGCGGTCTCGCTTGTGCGAATGCGGAC	1
ERR1730264_C11102603	1	3	CGAATGCGAACAGCGGTCTCGCTTATGCGAACGCGAAC	CGAATGCTAATGGCGGTCTCGCTTATGCGAATGCGAAC	3
ERR1730264_C11102603	5	2	CGAATGCGAACAGCGGTCTCGCTTATGCGAACGCGAAC	CGTATGCGAATGGCGGTCTCGCTTATGCGTATGCGGGC	2
ERR1730264_C11102603	6	2	CGAATGCGAACAGCGGTCTCGCTTATGCGAACGCGAAC	CGAGTGCGTATGGCGGTCTCGCTTATGCGGATGCGCGC	110
ERR1730264_C11102603	7	1	CGAATGCGAACAGCGGTCTCGCTTATGCGAACGCGAAC	CGGTTGCGTACTCCGGTCTCGCTTTTGCGAGCGCGAGC	1
ERR1730264_C11102603	2	3	CGAATGCGAACAGCGGTCTCGCTTATGCGAACGCGAAC	CGAATGCGAATGGCGGTCGCGCTTATGCGAGTGCGAAC	1
ERR1730264_C11102603	7	1	CGAATGCGAACAGCGGTCTCGCTTATGCGAACGCGAAC	CGGTTGCGTACTCCGGTCTCGCTTATGCGAGCGCGGGC	2
ERR1730264_C11102603	4	2	CGAATGCGAACAGCGGTCTCGCTTATGCGAACGCGAAC	CGTATGCGTATGGCGGTCTCGCTTATGCGAGTGCGAAC	3
ERR1730264_C11102603	3	2	CGAATGCGAACAGCGGTCTCGCTTATGCGAACGCGAAC	CGTATGCGAATGGCGGTCTCGCTTATGCGTATGCGAAC	1
ERR1730264_C11102603	2	2	CGAATGCGAACAGCGGTCTCGCTTATGCGAACGCGAAC	CGAGTGCGAATGGCGGTCTCGCTTATGCGAATGCGAAC	2
ERR1730264_C11102603	4	2	CGAATGCGAACAGCGGTCTCGCTTATGCGAACGCGAAC	CGAATGCGGTTGGCGGTCTCGCTTATGCGAATGCGTAC	22
ERR1730264_C11102603	4	1	CGAATGCGAACAGCGGTCTCGCTTATGCGAACGCGAAC	CGAATGCGAACTCCGGTCTCGCTTTTGCGTACGCGAGC	1
ERR1730264_C11102603	2	0	CGAATGCGAACAGCGGTCTCGCTTATGCGAACGCGAAC	CGAATGCGTACAGCGGTCTCGCTTATGCGAGCGCGAAC	2
ERR1730264_C11102603	4	1	CGAATGCGAACAGCGGTCTCGCTTATGCGAACGCGAAC	CGGATGCGAACTCCGGTCTCGCTTATGCGAGCGCGTAC	2
ERR1730264_C11102603	5	2	CGAATGCGAACAGCGGTCTCGCTTATGCGAACGCGAAC	CGTTTGCTTACTCCGGTCTCGCTTATGCGAACGCGAGC	1
ERR1730264_C11102603	2	0	CGAATGCGAACAGCGGTCTCGCTTATGCGAACGCGAAC	CGTATGCGAACAGCGGTCTCGCTTATGCGTACGCGAAC	1
ERR1730264_C11102603	5	2	CGAATGCGAACAGCGGTCTCGCTTATGCGAACGCGAAC	CGTATGCGTATGGCGGTCTCGCTTATGCGGATGCGAGC	1
ERR1730264_C11102603	3	2	CGAATGCGAACAGCGGTCTCGCTTATGCGAACGCGAAC	CGAATGCGAATGGCGGTCTCGCTTATGCGGGTGCGAAC	1
ERR1730264_C11102603	4	2	CGAATGCGAACAGCGGTCTCGCTTATGCGAACGCGAAC	CGAATGCGTATGGCGGTCTCGCTTATGCGTATGCGAGC	1
ERR1730264_C11102603	5	1	CGAATGCGAACAGCGGTCTCGCTTATGCGAACGCGAAC	CGTATGCGTACTCCGGTCTCGCTTATGCGCACGCGAGC	1
ERR1730264_C11102603	5	2	CGAATGCGAACAGCGGTCTCGCTTATGCGAACGCGAAC	CGTATGCGTATGGCGGTCTCGCTTATGCGTATGCGATC	1
ERR1730264_C11102603	5	3	CGAATGCGAACAGCGGTCTCGCTTATGCGAACGCGAAC	CGGATGCTTATGGCGGTCTCGCTTGTGCGAATGCGGAC	1
ERR1730264_C11102603	5	2	CGAATGCGAACAGCGGTCTCGCTTATGCGAACGCGAAC	CGAATGCGTATGGCGGTCTCGCTTATGCGGTTGCGAGC	1
ERR1730264_C11102603	5	2	CGAATGCGAACAGCGGTCTCGCTTATGCGAACGCGAAC	CGAATGCGAGTGGCGGTCTCGCTTATGCGGGTGCGAGC	2
ERR1730264_C11102603	3	1	CGAATGCGAACAGCGGTCTCGCTTATGCGAACGCGAAC	CGAATGCGAGCTCCGGTCTCGCTTATGCGAACGCGTAC	1
ERR1730264_C11102603	2	2	CGAATGCGAACAGCGGTCTCGCTTATGCGAACGCGAAC	CGAATGCGTATGGCGGTCTCGCTTATGCGAATGCGAAC	4
ERR1730264_C11102603	4	0	CGAATGCGAACAGCGGTCTCGCTTATGCGAACGCGAAC	CGAATGCGCACAGCGGTCTCGCTTTTGCGAGCGCGTAC	1
ERR1730264_C11102603	5	3	CGAATGCGAACAGCGGTCTCGCTTATGCGAACGCGAAC	CGTATGCGTATGGCGGTCTCGCTTATGCGTATGAGATC	1
ERR1730264_C11102603	6	1	CGAATGCGAACAGCGGTCTCGCTTATGCGAACGCGAAC	CGTATGCGTACTCCGGTCTCGCTTATGCGGTCGCGAGC	2
ERR1730264_C11102603	1	1	CGAATGCGAACAGCGGTCTCGCTTATGCGAACGCGAAC	CGAATGCGAACTCCGGTCTCGCTTATGCGAACGCGAAC	59
ERR1730264_C11102603	6	2	CGAATGCGAACAGCGGTCTCGCTTATGCGAACGCGAAC	CGTATGCGGTTGGCGGTCTCGCTTTTGCGTATGCGAAC	1
ERR1730264_C11102603	1	3	CGAATGCGAACAGCGGTCTCGCTTATGCGAACGCGAAC	GGAATGCGAATGGCGGTCTCGCTTATGCGAATGCGAAC	1
ERR1730264_C11102603	5	3	CGAATGCGAACAGCGGTCTCGCTTATGCGAACGCGAAC	CGTATGCTTATGGCGGTCTCGCTTATGCGTATGCGAGC	1
ERR1730264_C11102603	6	2	CGAATGCGAACAGCGGTCTCGCTTATGCGAACGCGAAC	CGAGTGCGTATGGCGGTCTCGCTTATGCGCATGCGGGC	1
ERR1730264_C11102603	4	2	CGAATGCGAACAGCGGTCTCGCTTATGCGAACGCGAAC	CGTATGCGTATGGCGGTCTCGCTTATGCGAATGCGAGC	1
ERR1730264_C11102603	5	2	CGAATGCGAACAGCGGTCTCGCTTATGCGAACGCGAAC	CGTTTGCGAACTCAGGTCTCGCTTATGCGAGCGCGAGC	1
ERR1730264_C11102603	6	2	CGAATGCGAACAGCGGTCTCGCTTATGCGAACGCGAAC	CGGATGCGTATGGCGGTCTCGCTTGTGCGAATGCGGGC	193
ERR1730264_C11102603	2	2	CGAATGCGAACAGCGGTCTCGCTTATGCGAACGCGAAC	CGAATGCGAATGGCGGTCTCGCTTATGCGTATGCGAAC	1
ERR1730264_C11102603	6	1	CGAATGCGAACAGCGGTCTCGCTTATGCGAACGCGAAC	CGGTTGCGAGCTCCGGTCTCGCTTATGCGAGCGCGAGC	1
ERR1730264_C11102603	3	2	CGAATGCGAACAGCGGTCTCGCTTATGCGAACGCGAAC	CGAATGCGGTTGGCGGTCTCGCTTATGCGAATGCGAAC	2
ERR1730264_C11102603	1	2	CGAATGCGAACAGCGGTCTCGCTTATGCGAACGCGAAC	CGAATGCGAAGGGCGGTCTCGCTTATGCGAATGCGAAC	1
ERR1730264_C11102603	6	2	CGAATGCGAACAGCGGTCTCGCTTATGCGAACGCGAAC	CGTATGCGTATGGCGGTCTCGCTTATGCGGGTGCGTAC	2
ERR1730264_C11102603	4	2	CGAATGCGAACAGCGGTCTCGCTTATGCGAACGCGAAC	CGTATGCGGTTGGCGGTCTCGCTTATGCGAATGCGAAC	1
ERR1730264_C11102603	6	2	CGAATGCGAACAGCGGTCTCGCTTATGCGAACGCGAAC	CGAGTGCGTATGGCGGTCTCGCTTGTGCGTATGCGAGC	2
ERR1730264_C11102603	5	2	CGAATGCGAACAGCGGTCTCGCTTATGCGAACGCGAAC	CGTATGCGCGTGGCGGTCTCGCTTATGCGGATGCGAAC	1
ERR1730264_C11102603	6	2	CGAATGCGAACAGCGGTCTCGCTTATGCGAACGCGAAC	CGAATGCGGGTGGCGGTCTCGCTTGTGCGTATGCGAGC	1
ERR1730264_C11102603	5	2	CGAATGCGAACAGCGGTCTCGCTTATGCGAACGCGAAC	CGTATGCGTATGGCGGTCTCGCTTATGCGTATGCGTAC	2
ERR1730264_C11102603	1	3	CGAATGCGAACAGCGGTCTCGCTTATGCGAACGCGAAC	CGAATGCGAATGGCCGTCTCGCTTATGCGAATGCGAAC	1
ERR1730264_C11102603	4	2	CGAATGCGAACAGCGGTCTCGCTTATGCGAACGCGAAC	CGTATGCGATTGGCGGTCTCGCTTATGCGAATGCGTAC	1
ERR1730264_C11102603	2	1	CGAATGCGAACAGCGGTCTCGCTTATGCGAACGCGAAC	CGAATGCGAACTCCGGTCTCGCTTATGCGAACGCGAGC	2
ERR1730264_C11102603	5	2	CGAATGCGAACAGCGGTCTCGCTTATGCGAACGCGAAC	CGAATGCGTATGGCGGTCTCGCTTATGCGAGTGCGGGC	1
ERR1730264_C11102603	2	2	CGAATGCGAACAGCGGTCTCGCTTATGCGAACGCGAAC	CGAATGCGAATGGCGGTCTCGCTTATGCGACTGCGAAC	1
ERR1730264_C11102603	5	2	CGAATGCGAACAGCGGTCTCGCTTATGCGAACGCGAAC	CGAATGCGGGTGGCGGTCTCGCTTATGCGGTTGCGAAC	2
ERR1730264_C11102603	5	2	CGAATGCGAACAGCGGTCTCGCTTATGCGAACGCGAAC	CGAATGCGTATGGCGGTCTCGCTTGTGCGAATGCGGTC	1
ERR1730264_C11102603	6	1	CGAATGCGAACAGCGGTCTCGCTTATGCGAACGCGAAC	CGTATGCGCTCTCCGGTCTCGCTTATGCGAGCGCGTAC	2
ERR1730264_C11102603	1	3	CGAATGCGAACAGCGGTCTCGCTTATGCGAACGCGAAC	CGAATGCGAATGGCGGTGTCGCTTATGCGAATGCGAAC	1
ERR1730264_C11102603	3	2	CGAATGCGAACAGCGGTCTCGCTTATGCGAACGCGAAC	CGTATGCGTATGGCGGTCTCGCTTATGCGAATGCGAAC	1
ERR1730264_C11102603	6	2	CGAATGCGAACAGCGGTCTCGCTTATGCGAACGCGAAC	CGAGTGCGTAGGGCGGTCTCGCTTATGCGGATGCGCGC	1
ERR1730264_C11102603	2	2	CGAATGCGAACAGCGGTCTCGCTTATGCGAACGCGAAC	CGAATGCGGATGGCGGTCTCGCTTATGCGAATGCGAAC	2
ERR1730264_C11102603	2	2	CGAATGCGAACAGCGGTCTCGCTTATGCGAACGCGAAC	CGATTGCGAATGGCGGTCTCGCTTATGCGAATGCGAAC	1
ERR1730264_C11102603	6	2	CGAATGCGAACAGCGGTCTCGCTTATGCGAACGCGAAC	CGAATGCGTATGGCGGTCTCGCTTGTGCGGTTGCGTAC	2
ERR1730264_C11102603	7	2	CGAATGCGAACAGCGGTCTCGCTTATGCGAACGCGAAC	CGTATGCGTATGGCGGTCTCGCTTGTGCGAGTGCGGTC	2
ERR1730264_C11102603	5	3	CGAATGCGAACAGCGGTCTCGCTTATGCGAACGCGAAC	CGTATGCTTATGGCGGTCTCGCTTGTGCGAATGCGTAC	1
ERR1730264_C11102603	1	3	CGAATGCGAACAGCGGTCTCGCTTATGCGAACGCGAAC	CGAATGCGAATGGCAGTCTCGCTTATGCGAATGCGAAC	1
ERR1730264_C11102603	7	2	CGAATGCGAACAGCGGTCTCGCTTATGCGAACGCGAAC	CGTATGCGGTTGGCGGTCTCGCTTGTGCGGTTGCGAAC	1
ERR1730264_C11102603	3	2	CGAATGCGAACAGCGGTCTCGCTTATGCGAACGCGAAC	CGGATGCGAATGGCGGTCTCGCTTATGCGAATGCGTAC	2
ERR1730264_C11102603	5	3	CGAATGCGAACAGCGGTCTCGCTTATGCGAACGCGAAC	CGTATGCGTATGGTGGTCTCGCTTATGCGTATGCGAGC	1
ERR1730264_C11102603	7	2	CGAATGCGAACAGCGGTCTCGCTTATGCGAACGCGAAC	CGGGTGCGTATGGCGGTCTCGCTTATGCGTTTGCGCAC	1
ERR1730264_C11102603	4	2	CGAATGCGAACAGCGGTCTCGCTTATGCGAACGCGAAC	CGTATGCGAGTGGCGGTCTCGCTTATGCGAGTGCGAAC	1
ERR1730264_C11102603	2	2	CGAATGCGAACAGCGGTCTCGCTTATGCGAACGCGAAC	CGAATGCGAATGGCGGTCTCGCTTATGCGCATGCGAAC	2
ERR1730264_C11102603	1	3	CGAATGCGAACAGCGGTCTCGCTTATGCGAACGCGAAC	CGAATGCGAATGGCGGTCTCGCTTATGCGAATGAGAAC	1
ERR1730264_C11102603	7	2	CGAATGCGAACAGCGGTCTCGCTTATGCGAACGCGAAC	CGTATGCGTATGGCGGTCTCGCTTTTGCGGTTGCGAGC	4
ERR1730264_C11102603	3	3	CGAATGCGAACAGCGGTCTCGCTTATGCGAACGCGAAC	CGACCGCGCATGGCGGTCTCGCTTATGCGAATGCGAAC	1
ERR1730264_C11102603	4	2	CGAATGCGAACAGCGGTCTCGCTTATGCGAACGCGAAC	TGAATGCGAACTCCGGTCTCGCTTATGCGGTCGCGCAC	1
ERR1730264_C11102603	1	3	CGAATGCGAACAGCGGTCTCGCTTATGCGAACGCGAAC	AGAATGCGAATGGCGGTCTCGCTTATGCGAATGCGAAC	1
ERR1730264_C11102603	6	3	CGAATGCGAACAGCGGTCTCGCTTATGCGAACGCGAAC	AGAATGCGGGTGGCGGTCTCGCTTTTGCGTATGCGTAC	1
ERR1730264_C11102603	1	2	CGAATGCGAACAGCGGTCTCGCTTATGCGAACGCGAAC	CGAATGCGAATGGCGGTCTCGCTTATGCGAAGGCGAAC	1
ERR1730264_C11102603	7	2	CGAATGCGAACAGCGGTCTCGCTTATGCGAACGCGAAC	CGGCTGCGTATGGCGGTCTCGCTTATGCGGGTGCGAGC	1
ERR1730264_C11102603	2	2	CGAATGCGAACAGCGGTCTCGCTTATGCGAACGCGAAC	CGAATGCGAATGGCGGTCTCGCTTATGCGAAGGCGCAC	1
ERR1730264_C11102603	2	2	CGAATGCGAACAGCGGTCTCGCTTATGCGAACGCGAAC	CGAATGCGCATGGCGGTCTCGCTTATGCGAATGCGAAC	1
ERR1730264_C11102603	4	2	CGAATGCGAACAGCGGTCTCGCTTATGCGAACGCGAAC	CGAATGCGTTTGGCGGTCTCGCTTATGCGAATGCGTAC	2
ERR1730264_C11102603	0	1	CGAATGCGAACAGCGGTCTCGCTTATGCGAACGCGAAC	CGAATGCGAACAGCGGTCTAGCTTATGCGAACGCGAAC	1
ERR1730264_C11102603	5	2	CGAATGCGAACAGCGGTCTCGCTTATGCGAACGCGAAC	CGAATGCGTATGGCGGTCTCGCTTGTGCGTATGCGTAC	1
ERR1730264_C11102603	6	3	CGAATGCGAACAGCGGTCTCGCTTATGCGAACGCGAAC	CGGATGTGTATGGCGGTCTCGCTTGTGCGAATGCGGGC	1
ERR1730264_C11102603	2	2	CGAATGCGAACAGCGGTCTCGCTTATGCGAACGCGAAC	CGACTGCGAATGGCGGTCTCGCTTATGCGAATGCGAAC	2
ERR1730264_C11102603	7	2	CGAATGCGAACAGCGGTCTCGCTTATGCGAACGCGAAC	CGGGTGCGAGTGGCGGTCTCGCTTGTGCGTATGCGTAC	1
ERR1730264_C11102603	6	1	CGAATGCGAACAGCGGTCTCGCTTATGCGAACGCGAAC	CGTATGCGTACTCCGGTCTCGCTTTTGCGTACGCGAGC	1
ERR1730264_C11102603	2	2	CGAATGCGAACAGCGGTCTCGCTTATGCGAACGCGAAC	CGAATGCGAATGGCGGTCTCGCTTATGCGAGTGCGAAC	1
ERR1730264_C11102603	2	2	CGAATGCGAACAGCGGTCTCGCTTATGCGAACGCGAAC	CGTATGCGAATGGCGGTCTCGCTTATGCGAATGCGAAC	2
ERR1730264_C11102603	4	2	CGAATGCGAACAGCGGTCTCGCTTATGCGAACGCGAAC	CGCATGCGTATGGCGGTCTCGCTTGTGCGAATGCGAAC	1
ERR1730264_C11102603	5	2	CGAATGCGAACAGCGGTCTCGCTTATGCGAACGCGAAC	CGAATGCGTATGGCGGTCTCGCTTGTGCGAATGCGGGC	1
ERR1730264_C11102603	5	2	CGAATGCGAACAGCGGTCTCGCTTATGCGAACGCGAAC	CGTATGCGTATGGCGGTCTCGCTTGTGCGAATGCGTAC	1
ERR1730264_C11102603	0	1	CGAATGCGAACAGCGGTCTCGCTTATGCGAACGCGAAC	CGAATGCGAACAGCGGTCTCGCCTATGCGAACGCGAAC	1
ERR1730264_C11102603	1	3	CGAATGCGAACAGCGGTCTCGCTTATGCGAACGCGAAC	TGAATGCGAATGGCGGTCTCGCTTATGCGAATGCGAAC	3
ERR1730264_C11102603	4	2	CGAATGCGAACAGCGGTCTCGCTTATGCGAACGCGAAC	CGTATGCGAGTGGCGGTCTCGCTTATGCGGATGCGAAC	1
ERR1730264_C11102603	3	2	CGAATGCGAACAGCGGTCTCGCTTATGCGAACGCGAAC	CGAATGCGTATGGCGGTCTCGCTTATGCGAATGCGAGC	1
ERR1730264_C11102603	4	1	CGAATGCGAACAGCGGTCTCGCTTATGCGAACGCGAAC	CGAATGCGTACTCCGGTCTCGCTTTTGCGAGCGCGAAC	4
ERR1730264_C11102603	1	3	CGAATGCGAACAGCGGTCTCGCTTATGCGAACGCGAAC	CGAATGCGAATGGCGGTCTCGCTTATGCTAATGCGAAC	1
ERR1730264_C11102603	2	1	CGAATGCGAACAGCGGTCTCGCTTATGCGAACGCGAAC	CGATTGCGAACTCCGGTCTCGCTTATGCGAACGCGAAC	1
ERR1730264_C11102603	4	2	CGAATGCGAACAGCGGTCTCGCTTATGCGAACGCGAAC	CGAATGCGTATGGCGGTCTCGCTTATGCGTATGCGTAC	2
ERR1730264_C11102603	3	2	CGAATGCGAACAGCGGTCTCGCTTATGCGAACGCGAAC	CGAATGCGAATGGCGGTCTCGCTTATGCGCATGCGCAC	1
ERR1730264_C11102603	6	3	CGAATGCGAACAGCGGTCTCGCTTATGCGAACGCGAAC	CGAGTGAGTATGGCGGTCTCGCTTATGCGGATGCGCGC	1
ERR1730264_C11102603	2	2	CGAATGCGAACAGCGGTCTCGCTTATGCGAACGCGAAC	CGGATGCGAATGGCGGTCTCGCTTATGCGAATGCGAAC	4
ERR1730264_C11102603	7	2	CGAATGCGAACAGCGGTCTCGCTTATGCGAACGCGAAC	CGGATGCGGGTGGCGGTCTCGCTTGTGCGGATGCGTAC	2
ERR1730264_C11102603	4	1	CGAATGCGAACAGCGGTCTCGCTTATGCGAACGCGAAC	CGCATGCGCACTCCGGTCTCGCTTATGCGAACGCGCAC	1
ERR1730264_C11102603	4	2	CGAATGCGAACAGCGGTCTCGCTTATGCGAACGCGAAC	CGTATGCGAATGGCGGTCTCGCTTTTGCGCATGCGAAC	1
ERR1730264_C11102603	4	0	CGAATGCGAACAGCGGTCTCGCTTATGCGAACGCGAAC	CGAATGCGAACAGCGGTCTCGCTTATGCGTTCGCGTCC	1
ERR1730264_C11102603	5	3	CGAATGCGAACAGCGGTCTCGCTTATGCGAACGCGAAC	CGTACGCGTATGGCGGTCTCGCTTATGCGTATGCGAGC	1
ERR1730264_C11102603	5	3	CGAATGCGAACAGCGGTCTCGCTTATGCGAACGCGAAC	CGTATGGGTATGGCGGTCTCGCTTATGCGTATGCGAGC	1
ERR1730264_C11102603	2	1	CGAATGCGAACAGCGGTCTCGCTTATGCGAACGCGAAC	CGAATGCGAACTTCGGTCTCGCTTATGCGAGCGCGAAC	2
ERR1730264_C11102603	5	3	CGAATGCGAACAGCGGTCTCGCTTATGCGAACGCGAAC	CGTATGCGTATGGCGGTCTCGCTTATGCGTATACGAGC	1
ERR1730264_C11102603	7	2	CGAATGCGAACAGCGGTCTCGCTTATGCGAACGCGAAC	CGGATGCGTATGGCGGTCTCGCTTTTGCGGTTGCGAGC	1
ERR1730264_C11102603	5	3	CGAATGCGAACAGCGGTCTCGCTTATGCGAACGCGAAC	CGTATGCGTATGGCGGTCTCGCTTATGCGTATGCTAGC	3
ERR1730264_C11102603	4	2	CGAATGCGAACAGCGGTCTCGCTTATGCGAACGCGAAC	CGAATGCGGGTGGCGGTCTCGCTTATGCGTATGCGAAC	3
ERR1730264_C11102603	8	2	CGAATGCGAACAGCGGTCTCGCTTATGCGAACGCGAAC	CGTTTGCGTATGGCGGTCTCGCTTATGCGGTTGCGTTC	1
ERR1730264_C11102603	1	3	CGAATGCGAACAGCGGTCTCGCTTATGCGAACGCGAAC	CCAATGCGAATGGCGGTCTCGCTTATGCGAATGCGAAC	1
ERR1730264_C11102603	5	2	CGAATGCGAACAGCGGTCTCGCTTATGCGAACGCGAAC	CGAGTGCGTTTGGCGGTCTCGCTTATGCGAATGCGTAC	1
ERR1730264_C11102603	2	3	CGAATGCGAACAGCGGTCTCGCTTATGCGAACGCGAAC	CGAATGCGGATGTCGGTCTCGCTTATGCGAATGCGAAC	1
ERR1730264_C11102603	6	2	CGAATGCGAACAGCGGTCTCGCTTATGCGAACGCGAAC	CGCATGCGTTTGGCGGTCTCGCTTATGCGAATGCGTGC	1
ERR1730264_C11102603	3	1	CGAATGCGAACAGCGGTCTCGCTTATGCGAACGCGAAC	CGCATGCGAACTCCGGTCTCGCTTATGCGTACGCGAAC	2
ERR1730264_C11102603	5	1	CGAATGCGAACAGCGGTCTCGCTTATGCGAACGCGAAC	CGAATGCGCTCTCCGGTCTCGCTTATGCGAACGCGGGC	3
ERR1730264_C11102603	7	2	CGAATGCGAACAGCGGTCTCGCTTATGCGAACGCGAAC	CGCGTGCGTATGGCGGTCTCGCTTATGCGGATGCGCGC	1
ERR1730264_C11102603	7	2	CGAATGCGAACAGCGGTCTCGCTTATGCGAACGCGAAC	CGGATGCGTATGGCGGTCTCGCTTGTGCGACTGCGGGC	1
ERR1730264_C11102603	3	0	CGAATGCGAACAGCGGTCTCGCTTATGCGAACGCGAAC	CGAATGCGAGCAGCGGTCTCGCTTATGCGCTCGCGAAC	1
ERR1730264_C11102603	6	2	CGAATGCGAACAGCGGTCTCGCTTATGCGAACGCGAAC	CGGATGCGTATGGCGGTCTCGCTTGTGCGAATGCGCGC	1
ERR1730264_C11102603	2	3	CGAATGCGAACAGCGGTCTCGCTTATGCGAACGCGAAC	CGAGTGCGAATGGAGGTCTCGCTTATGCGAATGCGAAC	1
ERR1730264_C11102603	6	3	CGAATGCGAACAGCGGTCTCGCTTATGCGAACGCGAAC	CGAGTGCGTATGGCGGTATCGCTTATGCGGATGCGCGC	1
ERR1730264_C11102603	3	3	CGAATGCGAACAGCGGTCTCGCTTATGCGAACGCGAAC	CGAAGGCGTATGGCGGTCTCGCTTATGCGGATGCGAAC	1
ERR1730264_C11102603	3	1	CGAATGCGAACAGCGGTCTCGCTTATGCGAACGCGAAC	CGAATGCGAACTCCGGTCTCGCTTATGCGTACGCGAGC	1
ERR1730264_C11102603	6	2	CGAATGCGAACAGCGGTCTCGCTTATGCGAACGCGAAC	CGAATGCGGGTGGCGGTCTCGCTTTTGCGTATGCGTAC	1
ERR1730264_C11102603	5	2	CGAATGCGAACAGCGGTCTCGCTTATGCGAACGCGAAC	CGGGTGCGAGTGGCGGTCTCGCTTTTGCGAATGCGAAC	1
ERR1730264_C11102603	3	2	CGAATGCGAACAGCGGTCTCGCTTATGCGAACGCGAAC	CGTATGCGAATGGCGGTCTCGCTTATGCGAATGCGAGC	2
ERR1730264_C11102603	6	2	CGAATGCGAACAGCGGTCTCGCTTATGCGAACGCGAAC	CGTATGCGTATGGCGGTCTCGCTTATGCGTATGCGTTC	1
ERR1730264_C11102603	4	1	CGAATGCGAACAGCGGTCTCGCTTATGCGAACGCGAAC	CGAGTGCGAACTCCGGTCTCGCTTATGCGAGCGCGTAC	1
ERR1730264_C11102603	4	3	CGAATGCGAACAGCGGTCTCGCTTATGCGAACGCGAAC	CGAATGCGGTTGGCGGTCTCGCTCATGCGAATGCGTAC	1
ERR1730264_C11102603	5	2	CGAATGCGAACAGCGGTCTCGCTTATGCGAACGCGAAC	CGAATGCGTATGGCGGTCTCGCTTATGCGTATGCGGTC	1
ERR1730264_C11102603	7	1	CGAATGCGAACAGCGGTCTCGCTTATGCGAACGCGAAC	CGCGTGCGAGCTCCGGTCTCGCTTATGCGGCCGCGAGC	1
ERR1730264_C11102603	2	2	CGAATGCGAACAGCGGTCTCGCTTATGCGAACGCGAAC	CGAATGCGAATGGCGGTCTCGCTTATGCGAATGCGAGC	1
ERR1730264_C11102603	4	1	CGAATGCGAACAGCGGTCTCGCTTATGCGAACGCGAAC	CGGATGCGAACTCCGGTCTCGCTTATGCGAGCGCGAGC	2
ERR1730264_C11102603	4	1	CGAATGCGAACAGCGGTCTCGCTTATGCGAACGCGAAC	CGAATGCGAGCTCCGGTCTCGCTTATGCGTACGCGTAC	2
ERR1730264_C11102603	6	1	CGAATGCGAACAGCGGTCTCGCTTATGCGAACGCGAAC	CGTATGCGAACTCCGGTCTCGCTTGTGCGTACGCGCTC	1
ERR1730264_C11102603	3	2	CGAATGCGAACAGCGGTCTCGCTTATGCGAACGCGAAC	CGAATGCGTATGGCGGTCTCGCTTATGCGAATGCGTAC	5
ERR1730264_C11102603	5	1	CGAATGCGAACAGCGGTCTCGCTTATGCGAACGCGAAC	CGAGTGCGAACTCCGGTCTCGCTTATGCGAGCGCGCTC	1
ERR1730264_C11102603	7	1	CGAATGCGAACAGCGGTCTCGCTTATGCGAACGCGAAC	CGTATGCGGGCTCCGGTCTCGCTTATGCGTTCGCGTAC	1
ERR1730264_C11102603	6	3	CGAATGCGAACAGCGGTCTCGCTTATGCGAACGCGAAC	CGAGTGCGTATGGCGGTCTCGCTTAGGCGGATGCGCGC	1
ERR1730264_C11102603	1	3	CGAATGCGAACAGCGGTCTCGCTTATGCGAACGCGAAC	CGAATGCGAATGGCGGTCTCGCTTATGTGAATGCGAAC	1
ERR1730264_C11102603	5	2	CGAATGCGAACAGCGGTCTCGCTTATGCGAACGCGAAC	CGGATGCGTATGGCGGTCTCGCTTATGCGGATGCGAGC	1
ERR1730264_C11102603	5	1	CGAATGCGAACAGCGGTCTCGCTTATGCGAACGCGAAC	CGGTTGCGTACTCCGGTCTCGCTTATGCGAACGCGAGC	2
ERR1730264_C11102603	3	2	CGAATGCGAACAGCGGTCTCGCTTATGCGAACGCGAAC	CGAATGCGTATGGCGGTCTCGCTTATGCGTATGCGAAC	2
ERR1730264_C11102603	5	2	CGAATGCGAACAGCGGTCTCGCTTATGCGAACGCGAAC	CGGATGCGTATGGCGGTCTCGCTTGTGCGAGTGCGAAC	1
ERR1730264_C11102603	1	3	CGAATGCGAACAGCGGTCTCGCTTATGCGAACGCGAAC	CGAATGCGAATGGCTGTCTCGCTTATGCGAATGCGAAC	1
ERR1730264_C11102603	1	3	CGAATGCGAACAGCGGTCTCGCTTATGCGAACGCGAAC	CGAATGCGAATTGTGGTCTCGCTTATGCGAATGCGAAC	1
ERR1730264_C11102603	7	2	CGAATGCGAACAGCGGTCTCGCTTATGCGAACGCGAAC	CGAATGCGGTTGGCGGTCTCGCTTCTGCGAGTGCGTTC	2
ERR1730264_C11102603	1	3	CGAATGCGAACAGCGGTCTCGCTTATGCGAACGCGAAC	CGAACGCGAATGGCGGTCTCGCTTATGCGAATGCGAAC	2
ERR1730264_C11102603	4	3	CGAATGCGAACAGCGGTCTCGCTTATGCGAACGCGAAC	CGAATGCGAGTGACGGTCTCGCTTATGCGGGTGCGAAC	1
ERR1730264_C11102603	6	2	CGAATGCGAACAGCGGTCTCGCTTATGCGAACGCGAAC	CGGTTGCGGGTGGCGGTCTCGCTTATGCGAATGCGTAC	1
ERR1730264_C11102603	5	1	CGAATGCGAACAGCGGTCTCGCTTATGCGAACGCGAAC	CGAATGCGAGCTCCGGTCTCGCTTGTGCGTACGCGAGC	1
ERR1730264_C11102603	6	2	CGAATGCGAACAGCGGTCTCGCTTATGCGAACGCGAAC	CGTATGCGTATGGCGGTCTCGCTTATGCGGATGCGGGC	1
ERR1730264_C11102603	6	1	CGAATGCGAACAGCGGTCTCGCTTATGCGAACGCGAAC	CGAATGCGAGCTCCGGTCTCGCTTATGCGTTCGCGTTC	1
ERR1730264_C11102603	1	3	CGAATGCGAACAGCGGTCTCGCTTATGCGAACGCGAAC	CGAATGCGAATGGCGGGCTCGCTTATGCGAATGCGAAC	3
ERR1730264_C11102603	1	3	CGAATGCGAACAGCGGTCTCGCTTATGCGAACGCGAAC	CGAATGCGAATGGCGGCCTCGCTTATGCGAATGCGAAC	1
ERR1730264_C11102603	4	2	CGAATGCGAACAGCGGTCTCGCTTATGCGAACGCGAAC	CGAATGCGTATGGCGGTCTCGCTTATGCGAGTGCGAGC	1
ERR1730264_C11102603	1	3	CGAATGCGAACAGCGGTCTCGCTTATGCGAACGCGAAC	CGAATGCGAATGGCGGTCTCGCTTATGCGAATGCAAAC	1
ERR1730264_C11102603	5	2	CGAATGCGAACAGCGGTCTCGCTTATGCGAACGCGAAC	CGGTTGCGAATGGCGGTCTCGCTTATGCGAATGCGGGC	2
ERR1730264_C11102603	6	1	CGAATGCGAACAGCGGTCTCGCTTATGCGAACGCGAAC	CGCTTGCGAACTCCGGTCTCGCTTATGCGGTCGCGTAC	1
ERR1730264_C11102603	1	2	CGAATGCGAACAGCGGTCTCGCTTATGCGAACGCGAAC	CGAATGCGAACTCCGGTCCCGCTTATGCGAACGCGAAC	1
ERR1730264_C11102603	0	2	CGAATGCGAACAGCGGTCTCGCTTATGCGAACGCGAAC	CGAATGCGAATAGCGGTCTCGCTTATGCGAATGCGAAC	1
ERR1730264_C11102603	1	3	CGAATGCGAACAGCGGTCTCGCTTATGCGAACGCGAAC	CGAATGCGAATGGCGGTTTCGCTTATGCGAATGCGAAC	1
ERR1730264_C11102603	1	2	CGAATGCGAACAGCGGTCTCGCTTATGCGAACGCGAAC	CGAATGCGAATTGCGGTCTCGCTTATGCGAATGCGAAC	2
ERR1730264_C11102603	4	2	CGAATGCGAACAGCGGTCTCGCTTATGCGAACGCGAAC	CGTATGCGAATGGCGGTCTCGCTTTTGCGAATGCGTAC	2
ERR1730264_C11102603	3	2	CGAATGCGAACAGCGGTCTCGCTTATGCGAACGCGAAC	CGTATGCGAATGGCGGTCTCGCTTTTGCGAATGCGAAC	1
ERR1730264_C11102603	3	3	CGAATGCGAACAGCGGTCTCGCTTATGCGAACGCGAAC	CGAATGCGTATGGCGGTCTCGCTGATGCGAGTGCGAAC	1
ERR1730264_C11102603	5	2	CGAATGCGAACAGCGGTCTCGCTTATGCGAACGCGAAC	CGTATGCGTATGGCGGTCTCGCTTATGCGTATGCGAGC	262
ERR1730264_C11102603	5	1	CGAATGCGAACAGCGGTCTCGCTTATGCGAACGCGAAC	CGAATGCGTACTCCGGTCTCGCTTATGCGGTCGCGTAC	2
ERR1730264_C11102603	2	2	CGAATGCGAACAGCGGTCTCGCTTATGCGAACGCGAAC	CGAATGCGACTGGCGGTCTCGCTTATGCGAATGCGAAC	2
ERR1730264_C11102603	1	3	CGAATGCGAACAGCGGTCTCGCTTATGCGAACGCGAAC	CGAATGCGAATGGCGGTCTAGCTTATGCGAATGCGAAC	1
ERR1730264_C11102603	3	0	CGAATGCGAACAGCGGTCTCGCTTATGCGAACGCGAAC	CGAATGCGTACAGCGGTCTCGCTTATGCGGGCGCGAAC	1
ERR1730264_C11102603	4	2	CGAATGCGAACAGCGGTCTCGCTTATGCGAACGCGAAC	CGAATGCGAGTGGCGGTCTCGCTTATGCGTATGCGTAC	2
ERR1730264_C11102603	4	1	CGAATGCGAACAGCGGTCTCGCTTATGCGAACGCGAAC	CGTATGCGAACTCCGGTCTCGCTTATGCGAACGCGTGC	1
ERR1730264_C11102603	3	2	CGAATGCGAACAGCGGTCTCGCTTATGCGAACGCGAAC	CGAATGCGAACTCCGGTCTCGCTTATGCGAACGCTTGC	1
ERR1730264_C11102603	0	1	CGAATGCGAACAGCGGTCTCGCTTATGCGAACGCGAAC	CGAATGCGAACACCGGTCTCGCTTATGCGAACGCGAAC	1
ERR1730264_C11102603	2	2	CGAATGCGAACAGCGGTCTCGCTTATGCGAACGCGAAC	CGAATGCGAGTGGCGGTCTCGCTTATGCGAATGCGAAC	1
ERR1730264_C11102603	5	3	CGAATGCGAACAGCGGTCTCGCTTATGCGAACGCGAAC	CGTATGCGTATGGCCGTCTCGCTTATGCGTATGCGAGC	1
ERR1730264_C11102603	4	1	CGAATGCGAACAGCGGTCTCGCTTATGCGAACGCGAAC	CGTATGCGTACTCCGGTCTCGCTTATGCGAGCGCGAAC	2
ERR1730264_C11102603	3	3	CGAATGCGAACAGCGGTCTCGCTTATGCGAACGCGAAC	CGAATGCGAATGGCGGGCTCGCTTATGCGTATGCGAGC	1
ERR1730264_C11102603	1	2	CGAATGCGAACAGCGGTCTCGCTTATGCGAACGCGAAC	CGAATGCGAATGGCGGTCTCGCTTATGCGAATGCGAAC	731
ERR1730264_C11102603	7	2	CGAATGCGAACAGCGGTCTCGCTTATGCGAACGCGAAC	CGGGTGCGTATGGCGGTCTCGCTTATGCGTTTGCGTAC	2
ERR1730264_C11102603	1	3	CGAATGCGAACAGCGGTCTCGCTTATGCGAACGCGAAC	CGAATGCGAATGGCGGTCTCGCTTATGCGAATGCGAAA	3
ERR1730264_C11102603	6	2	CGAATGCGAACAGCGGTCTCGCTTATGCGAACGCGAAC	CGAATGCGTTTGGCGGTCTCGCTTGTGCGGATGCGTAC	1
ERR1730264_C11102603	6	1	CGAATGCGAACAGCGGTCTCGCTTATGCGAACGCGAAC	CGAGTGCGGGCTCCGGTCTCGCTTATGCGAGCGCGAGC	1
ERR1730264_C11102603	1	3	CGAATGCGAACAGCGGTCTCGCTTATGCGAACGCGAAC	CGAATGCGAATGGCGGTCTCGCTTATTCGAATGCGAAC	1
ERR1730264_C11102603	2	1	CGAATGCGAACAGCGGTCTCGCTTATGCGAACGCGAAC	CGAATGCGAACTCCGGTCTCGCTTATGCGAGCGCGAAC	1
ERR1730264_C11102603	5	3	CGAATGCGAACAGCGGTCTCGCTTATGCGAACGCGAAC	CGTATGCGTATGGCTGTCTCGCTTATGCGTATGCGAGC	1
ERR1730264_C11102603	3	2	CGAATGCGAACAGCGGTCTCGCTTATGCGAACGCGAAC	CGAATGCGCATGGCGGTCTCGCTTATGCGACTGCGAAC	1
ERR1730264_C11102603	5	0	CGAATGCGAACAGCGGTCTCGCTTATGCGAACGCGAAC	CGAGTGCGAACAGCGGTCTCGCTTGTGCGAGCGCGCGC	1
ERR1730264_C11102603	5	2	CGAATGCGAACAGCGGTCTCGCTTATGCGAACGCGAAC	CGTATGCGTAGGGCGGTCTCGCTTATGCGTATGCGAGC	1
ERR1730264_C11102603	6	2	CGAATGCGAACAGCGGTCTCGCTTATGCGAACGCGAAC	CGTATGCGAGTGGCGGTCTCGCTTATGCGGTTGCGCAC	1
ERR1730264_C11102603	4	1	CGAATGCGAACAGCGGTCTCGCTTATGCGAACGCGAAC	CGAGTGCGAGCTCCGGTCTCGCTTATGCGAGCGCGAAC	1
ERR1730264_C11102603	4	2	CGAATGCGAACAGCGGTCTCGCTTATGCGAACGCGAAC	CGAATGCGGGTGGCGGTCTCGCTTATGCGAATGCGAGC	1
ERR1730264_C11102603	3	2	CGAATGCGAACAGCGGTCTCGCTTATGCGAACGCGAAC	CGAGTGCGTATGGCGGTCTCGCTTATGCGAATGCGAAC	1
ERR1730264_C11102603	4	3	CGAATGCGAACAGCGGTCTCGCTTATGCGAACGCGAAC	CGAGTGCTTATGGCGGTCTCGCTTATGCGAGTGCGAAC	1
ERR1730264_C11102603	2	2	CGAATGCGAACAGCGGTCTCGCTTATGCGAACGCGAAC	CGAATGCGATTGGCGGTCTCGCTTATGCGAATGCGAAC	1
ERR1730264_C11102603	2	2	CGAATGCGAACAGCGGTCTCGCTTATGCGAACGCGAAC	CGAATGCGAATGGCGGTCTCGCTTCTGCGAATGCGAAC	1
ERR1730264_C11102603	6	2	CGAATGCGAACAGCGGTCTCGCTTATGCGAACGCGAAC	CGAATGCGTATGGCGGTCTCGCTTGTGCGTTTGCGAGC	1
ERR1730264_C11102603	4	2	CGAATGCGAACAGCGGTCTCGCTTATGCGAACGCGAAC	CGGATGCGTATGGCGGTCTCGCTTATGCGAATGCGTAC	1
ERR1730264_C11102603	6	0	CGAATGCGAACAGCGGTCTCGCTTATGCGAACGCGAAC	CGAATGCGCTCAGCGGTCTCGCTTGTGCGTCCGCGTAC	1
ERR1730264_C11102603	5	1	CGAATGCGAACAGCGGTCTCGCTTATGCGAACGCGAAC	CGGGTGCGAGCAGGGGTCTCGCTTATGCGTACGCGAGC	1
ERR1730264_C11102849	6	0	GTGAACACGGACGGGTCTGCGAACAACAACAACGCCTACAATTCGAA	GTGAACGCGGACGGGTCTGCGAACGCCTACAACGCCTACTATTCGTA	1
ERR1730265_C8765749	0	2	ATGCAACGGCTTCCAGCAGTTGGAACGTGAACTTCAACAACGGCAACGTCAACACGAACAA	ATGCAACGGCTTCCAGCAGTTGGAACGTGAAGTTCAACAACGGAAACGTCAACACGAACAA	1
ERR1730265_C8765749	1	0	ATGCAACGGCTTCCAGCAGTTGGAACGTGAACTTCAACAACGGCAACGTCAACACGAACAA	ATGCAACGGCTTCCAGCAGTTGGAACGTGAACTTCAACAACGGCAACGTCAACACGAACAG	1
ERR1730265_C8833256	0	1	CTAATGCTAATAATGCATCCTCGAATTCATAGACGAAT	CTAATGCTAATAATGCATACTCGAATTCATAGACGAAT	1
ERR1730265_C8833256	7	0	CTAATGCTAATAATGCATCCTCGAATTCATAGACGAAT	CTCATGCTAATAATGCGTCCTCGGGTTCGTGGACGATT	2
ERR1730266_C12143117	7	0	ACAACGCGGGCAACCTCAACTTCAACTCGGGCAACGTCAACCCGCTGAAC	TCAACGCGGGCTACCTCTACTTCAACTCGGGCTTCGTCAGCCCGCTGAGC	1
ERR1730266_C12256159	10	0	TTGTTTCCCCTTCGGGCAATATCAACAACAACAATTACAACAACG	TTGTTTCCCCTTCGGGCCTTATCTTCAACTACGTTTGCGACGACG	1
ERR1730266_C12256159	8	1	TTGTTTCCCCTTCGGGCAATATCAACAACAACAATTACAACAACG	TTGTTTCCCCTTCGGGCAGTGTCTACAGCGACAATTACTTCAGAG	1
ERR1730266_C12256159	8	0	TTGTTTCCCCTTCGGGCAATATCAACAACAACAATTACAACAACG	TTGTTTCCCCTTCGGGCAGTGTCTACAGCGACAATTACTGCAGCG	1
ERR1730266_C12256159	8	0	TTGTTTCCCCTTCGGGCAATATCAACAACAACAATTACAACAACG	TTGTTTCCCCTTCGGGCAGTGTCTACAGCGACAATTACTTCAGCG	4
ERR1730266_C12336891	9	1	TGTTCAAGCTGAACCTGAACAATGTGCGTTCCAACGCCAACGGCAACATT	TGTTCCAGCGGCACCTGAGCAATGTGCGTTCCTTCGCCGGCGGCGACGTT	11
ERR1730266_C12336891	10	1	TGTTCAAGCTGAACCTGAACAATGTGCGTTCCAACGCCAACGGCAACATT	TGTTCCAGCGGCACCTGCGCAATGTGCGTTCCTTCGCCGGCGGCGACGTT	1
ERR1730266_C12336891	9	3	TGTTCAAGCTGAACCTGAACAATGTGCGTTCCAACGCCAACGGCAACATT	CGTCCCAGCGGCACCTGAGCAATGTGCGTTCCTTCGCCGGCGGCGACGTT	1
ERR1730266_scaffold32041	9	1	AACAACGCATGGAACGTGAACTTCTCCAATGGCAACACGAACAACAACAACAAGTACAATAGTA	CACGGCGCATTGTACGTGAGCTTCTCCAATGGCTACACGAACGGCAACAACAAGTACAATAGTT	1
ERR1730266_scaffold32041	15	0	AACAACGCATGGAACGTGAACTTCTCCAATGGCAACACGAACAACAACAACAAGTACAATAGTA	TTCTACGCATGGTTCGTGAACTTCTCCCTTGGCCACACGTACAGCACCGGCAAGTGCAATAGTG	1
ERR1730266_scaffold32041	9	0	AACAACGCATGGAACGTGAACTTCTCCAATGGCAACACGAACAACAACAACAAGTACAATAGTA	CACGGCGCATGGTACGTGAGCTTCTCCAATGGCTACACGAACGGCAACAACAAGTACAATAGTT	14
ERR1730266_scaffold32041	14	1	AACAACGCATGGAACGTGAACTTCTCCAATGGCAACACGAACAACAACAACAAGTACAATAGTA	TTCTACGCATGGTTCGTGAACTTCTCCATTGGCCACACGTACAGCACCGGCAAGTGCAATACTG	1
ERR1730266_scaffold32041	14	0	AACAACGCATGGAACGTGAACTTCTCCAATGGCAACACGAACAACAACAACAAGTACAATAGTA	TTCTACGCATGGTTCGTGAACTTCTCCATTGGCCACACGTACAGCACCGGCAAGTGCAATAGTG	1
ERR1730267_C9911853	12	1	ACCAACAACGCCGTTTACTTGAACACCAATGGCAATGTCAACAACAACAACTGCACCAACACCA	ACCTACTACGCCGTTTACTTGTACGCCAATGGCAATGTCGGCTACAGCGGTTGCACCTACACCT	2
ERR1730267_C9911853	13	0	ACCAACAACGCCGTTTACTTGAACACCAATGGCAATGTCAACAACAACAACTGCACCAACACCA	ACCAACCTCGCCGTTTACTTGGGCACCAATGGCTATGTCTACGACGGCATCTGCACCTACGCCT	3
ERR1730267_C9922166	10	0	ATAACGGTTACAACTTGAACTTCAACAGTGGTAACGTGAATCCATCCAAC	GTACCGGTTGCTACTTGGGCTTCAACAGTGGTGGCGTGAGTCCATCCTAC	3
ERR1730267_C9973460	0	1	TGTTCAAGCTGAACCTGAACAATGTGCGTTCCAACGCCAACGGCAACATT	TGTTCAAGCGGAACCTGAACAATGTGCGTTCCAACGCCAACGGCAACATT	1
ERR1730267_scaffold21424	5	0	TTTCCAAAGTGAACCTCAACAATGTGCGCGGCAACCGCAACGGCAACATT	TTTCCAAAGTGAACCTCAGCAATGTGCGCGGCGACCGCGGCGGCTACATT	6
ERR1730267_scaffold21424	5	1	TTTCCAAAGTGAACCTCAACAATGTGCGCGGCAACCGCAACGGCAACATT	TTCCCAAAGTGAACCTCAGCAATGTGCGCGGCGACCGCGGCGGCTACATT	1
ERR1730268_C15513138	8	0	ACTTTCTATTGGAATCTCAACAATGCCACTTCTAATCGCAATCGGAATAT	GCTTTCTATTGGGATCTCAGCGATGCCGCTTCTTATCGCACTCGGATTAT	3
ERR1730268_C15513138	11	0	ACTTTCTATTGGAATCTCAACAATGCCACTTCTAATCGCAATCGGAATAT	GCTTTCTATTGGGCTCTCGACTGTGCCGCTTCTTATCGCGCTCGGATTAT	3
ERR1730268_C15513138	11	1	ACTTTCTATTGGAATCTCAACAATGCCACTTCTAATCGCAATCGGAATAT	GCTTTCTATTGGGCTGTCGACTGTGCCGCTTCTTATCGCGCTCGGATTAT	1
ERR1730269_C11744230	7	0	TTTCGATGTCGAATGCGAACAACGATTCCTCGAATACGAACACGAACATC	TTTCGATGTCGAGTGCGGGCAGCGATTCCTCGTATGCGAGCACGAACATC	1
ERR1730269_C11744230	5	1	TTTCGATGTCGAATGCGAACAACGATTCCTCGAATACGAACACGAACATC	TTTCGATGTCGTATGCGAGCAACGATTCCTCGTATACGTACACCAGCATC	1
ERR1730269_C11744230	9	0	TTTCGATGTCGAATGCGAACAACGATTCCTCGAATACGAACACGAACATC	TTTCGATGTCGTATGCGAACGGCGATTCCTCGGGTACGGGCGCGAGCATC	1
ERR1730269_C11744230	5	0	TTTCGATGTCGAATGCGAACAACGATTCCTCGAATACGAACACGAACATC	TTTCGATGTCGTATGCGAGCAACGATTCCTCGTATACGTACACGAGCATC	14
ERR1730269_C11744230	6	1	TTTCGATGTCGAATGCGAACAACGATTCCTCGAATACGAACACGAACATC	TCTCGATGTCGTCTGCGAGCAACGATTCCTCGTATACGTACACGAGCATC	1
ERR1730269_C11744230	6	0	TTTCGATGTCGAATGCGAACAACGATTCCTCGAATACGAACACGAACATC	TTTCGATGTCGTATGCGCTCGACGATTCCTCGAATACGATCACGTACATC	1
ERR1730269_C11744230	0	1	TTTCGATGTCGAATGCGAACAACGATTCCTCGAATACGAACACGAACATC	TTGCGATGTCGAATGCGAACAACGATTCCTCGAATACGAACACGAACATC	1
ERR1730269_C11744230	6	0	TTTCGATGTCGAATGCGAACAACGATTCCTCGAATACGAACACGAACATC	TTTCGATGTCGAATGCGTGCTACGATTCCTCGAATGCGTACACGCACATC	1
ERR1730269_scaffold38758	4	0	GCGAACGCGAACAACGCATCTTCGAACTCGAACACGAA	GCGAACGCGAACAACGCTTCTTCGTACTCGTACACGAG	1
ERR1730269_scaffold38758	9	0	GCGAACGCGAACAACGCATCTTCGAACTCGAACACGAA	GCGGCCGCGAGCCACGCATCTTCGGGCTCGAGCACGGG	1
ERR1730269_scaffold38758	7	0	GCGAACGCGAACAACGCATCTTCGAACTCGAACACGAA	GCGGGCGCGAGCTACGCATCTTCGTACTCGTACACGTA	1
ERR1730269_scaffold38758	7	0	GCGAACGCGAACAACGCATCTTCGAACTCGAACACGAA	GCGCTCGCGCACCACGCATCTTCGTACTCGAGCACGCA	1
ERR1730269_scaffold38758	6	3	GCGAACGCGAACAACGCATCTTCGAACTCGAACACGAA	GCGTACGCGAACAACGATTCGTCGCACACGAGCACGCT	2
ERR1730269_scaffold38758	7	0	GCGAACGCGAACAACGCATCTTCGAACTCGAACACGAA	GCGCTCGCGTACTACGCCTCTTCGTACTCGAACACGTA	2
ERR1730269_scaffold38758	5	0	GCGAACGCGAACAACGCATCTTCGAACTCGAACACGAA	GCGTACGCGAACTACGCATCTTCGCACTCGTACACGTA	2
ERR1730269_scaffold38758	3	2	GCGAACGCGAACAACGCATCTTCGAACTCGAACACGAA	GCGAATGCGAACAACGCTTCTTCGAGCTCGAATGCGAA	2
ERR1730269_scaffold38758	1	3	GCGAACGCGAACAACGCATCTTCGAACTCGAACACGAA	GCGAATGCGAACAACGCTTCATCGAACTCGAATACGAA	29
ERR1730269_scaffold38758	1	1	GCGAACGCGAACAACGCATCTTCGAACTCGAACACGAA	GCGAACGCGAACAACGCTTCATCGAACTCGAACACGAA	3
ERR1730270_C21143724	12	1	TCTGCAATGTGAACAGCAACGGCAACGCGAACAATAACAACGCCAACAACACCAA	TCTGCAGTGCGAACGGCGACGGCAACGCGGGCGGTGACGCCGCCAACAGCACCAG	1
ERR1730270_C21220387	7	0	TCGAATGCGAATGCGAATAACGATGCTTCGAATACGAATGCGAA	TCGTTTGCGAATGCGAGTAGCGGTGCTTCGTATACGAATGCGAG	2
ERR1730270_C21220387	5	3	TCGAATGCGAATGCGAATAACGATGCTTCGAATACGAATGCGAA	TCGTATGCGTATGCGAATAACGATTCATCGATTTCGGATTCGAA	1
ERR1730270_C21220387	5	0	TCGAATGCGAATGCGAATAACGATGCTTCGAATACGAATGCGAA	TCGAGTGCGAATGCGAATAGCGATGCTTCGCATACGCATGCGTA	1
ERR1730270_C21220387	2	3	TCGAATGCGAATGCGAATAACGATGCTTCGAATACGAATGCGAA	TCGAATGCGAATGCGAAAAACGATTCTTCGAATTCGGATACGAA	2
ERR1730270_C21220387	5	3	TCGAATGCGAATGCGAATAACGATGCTTCGAATACGAATGCGAA	TCGAATGCGAATGCGAGTAACGATTCATCGTATTCGGATACGTA	1
ERR1730270_C21220387	8	3	TCGAATGCGAATGCGAATAACGATGCTTCGAATACGAATGCGAA	TCGTATGCGAATGCGCATCACGATTCATCGAGTTCGGATACGTT	1
ERR1730270_C21220387	5	3	TCGAATGCGAATGCGAATAACGATGCTTCGAATACGAATGCGAA	TCGAATGCGAATGCGGGTTACGATTCATCGAATTCGGATACGAA	2
ERR1730270_C21220387	8	3	TCGAATGCGAATGCGAATAACGATGCTTCGAATACGAATGCGAA	TCGAGTGCGTATGCGAGTTACGATTCATCGTATTCGGATACGAT	1
ERR1730270_C21220387	5	3	TCGAATGCGAATGCGAATAACGATGCTTCGAATACGAATGCGAA	TCGAGTGCGATTGCGAATAACGATTCATCGTATTCGGATACGAA	1
ERR1730270_C21220387	3	3	TCGAATGCGAATGCGAATAACGATGCTTCGAATACGAATGCGAA	TCGAATGCGAATGCGAATAACGATTCATCGAATTCGGATACGCA	1
ERR1730270_C21220387	6	3	TCGAATGCGAATGCGAATAACGATGCTTCGAATACGAATGCGAA	TCGTATGCGAGTGCGAATAACGATTCATCGTATTCGGATTCGGA	1
ERR1730270_C21220387	1	2	TCGAATGCGAATGCGAATAACGATGCTTCGAATACGAATGCGAA	TCGAATGCGAATGCGAATAACGATGCTACGAATACGAATGAGAC	1
ERR1730270_C21220387	5	0	TCGAATGCGAATGCGAATAACGATGCTTCGAATACGAATGCGAA	TCGAATGCGCATGCGAGTTACGATGCTTCGAGTACGTATGCGAA	2
ERR1730270_C21220387	3	3	TCGAATGCGAATGCGAATAACGATGCTTCGAATACGAATGCGAA	TCGAATGCGAGTGCGAATAACGATTCATCGAATTCGGATACGAA	1
ERR1730270_C21220387	2	3	TCGAATGCGAATGCGAATAACGATGCTTCGAATACGAATGCGAA	TCGAATGCGAATGCGAATAACGATTCATCGAATTCGGATACGAA	34
ERR1730270_C21220387	5	0	TCGAATGCGAATGCGAATAACGATGCTTCGAATACGAATGCGAA	TCGAATGCGTATGCGGGTAGCGATGCTTCGAGTACGAATGCGAA	1
ERR1730270_C21245998	6	1	ACGTCAACTCCAATGGCGACTGGAACAACAACAACTGCTCCAACTCGA	ACGTCAGCTCCAATGGCGGCTGGAAGTACTACAGCTGCTCCAACTCGT	1
ERR1730270_C21245998	6	0	ACGTCAACTCCAATGGCGACTGGAACAACAACAACTGCTCCAACTCGA	ACGTCAGCTCCAATGGCGGCTGGAACTACTACAGCTGCTCCAACTCGT	1
ERR1730270_C21245998	7	0	ACGTCAACTCCAATGGCGACTGGAACAACAACAACTGCTCCAACTCGA	TCGTCAACTCCAATGGCGACTGGTACGGCAACTTCTGCTCCTACTCGA	1
ERR1730270_C21245998	9	0	ACGTCAACTCCAATGGCGACTGGAACAACAACAACTGCTCCAACTCGA	TCGTCGGCTCCAATGGCGACTGGAGCAGCAGCCTCTGCTCCGACTCGA	3
ERR1730270_C21245998	8	0	ACGTCAACTCCAATGGCGACTGGAACAACAACAACTGCTCCAACTCGA	GCGTCTACTCCTATGGCGACTGGTACAACAGCTTCTGCTCCAACTCGG	1
ERR1730270_C21245998	9	1	ACGTCAACTCCAATGGCGACTGGAACAACAACAACTGCTCCAACTCGA	GCGTCAACTCCAATGGCGGCTTGCGCAGCCACATCTGCTCCTACTCGG	1
ERR1730270_C21245998	9	0	ACGTCAACTCCAATGGCGACTGGAACAACAACAACTGCTCCAACTCGA	GCGTCAACTCCAATGGCGGCTGGCGCAGCCACATCTGCTCCTACTCGG	5
ERR1730270_C21312880	8	1	ACCGTGCGATTCGCGGGTACAATTCGGCCCGCAACTGGAACAACAACAATGCT	TCCGTGCGATTCGCGGGTACACTTCGGCCCGCTACTGGAGCTCCACCACTGGT	1
ERR1730270_C21312880	8	0	ACCGTGCGATTCGCGGGTACAATTCGGCCCGCAACTGGAACAACAACAATGCT	GCCGTGCGGTTCGCGGGTACGTTTCGGCCCGCATCTGGTACAACTACTATGCT	2
ERR1730270_C21312880	7	0	ACCGTGCGATTCGCGGGTACAATTCGGCCCGCAACTGGAACAACAACAATGCT	ACCGTGCGTTTCGCGGGTACTATTCGGCCCGCTACTGGTACCTCAACTATGCT	1
ERR1730270_C21312880	5	3	ACCGTGCGATTCGCGGGTACAATTCGGCCCGCAACTGGAACAACAACAATGCT	ACCGTGCGCGTCGCGGGTACAATTCCGCCCGCAACTGGAGCGACTGGAATGCT	4
ERR1730270_C21312880	4	2	ACCGTGCGATTCGCGGGTACAATTCGGCCCGCAACTGGAACAACAACAATGCT	GACGTGCGGTTCGCGGGTACAATTCGCCCCGCAACTGGTACGACAACAATGCT	15
ERR1730270_C21312880	2	0	ACCGTGCGATTCGCGGGTACAATTCGGCCCGCAACTGGAACAACAACAATGCT	ACCGTGCGGTTCGCGGGTACAATTCGGCCCGCAACTGGAACAACAACACTGCT	1
ERR1730270_C21312880	7	0	ACCGTGCGATTCGCGGGTACAATTCGGCCCGCAACTGGAACAACAACAATGCT	TCCGTGCGGTTCGCGGGTACAATTCGGCCCGCCGCTGGAGCATCGACAATGCT	1
ERR1730270_C21312880	8	0	ACCGTGCGATTCGCGGGTACAATTCGGCCCGCAACTGGAACAACAACAATGCT	GCCGTGCGGTTCGCGGGTACGATTCGGCCCGCTACTGGGGCTACAACTATGCT	4
ERR1730270_C21312880	3	0	ACCGTGCGATTCGCGGGTACAATTCGGCCCGCAACTGGAACAACAACAATGCT	ACCGTGCGATTCGCGGGTACAATTCGGCCCGCCTCTGGAGCAACAACAATGCT	3
ERR1730270_C21312880	8	0	ACCGTGCGATTCGCGGGTACAATTCGGCCCGCAACTGGAACAACAACAATGCT	TCCGTGCGATTCGCGGGTACACTTCGGCCCGCTACTGGAGCCTCACCACTGCT	1
ERR1730270_C21312880	6	2	ACCGTGCGATTCGCGGGTACAATTCGGCCCGCAACTGGAACAACAACAATGCT	GCCGTAAGGTTCGCGGGTACGGTTCGGCCCGCATCTGGAACAGCAACAATGCT	1
ERR1730270_C21312880	5	2	ACCGTGCGATTCGCGGGTACAATTCGGCCCGCAACTGGAACAACAACAATGCT	TCCGTGCGGTTCGCGGGTACAATTCGGCCCGCAACGGGGAGATCGACAATGCT	1
ERR1730270_C21312880	10	0	ACCGTGCGATTCGCGGGTACAATTCGGCCCGCAACTGGAACAACAACAATGCT	GCCGTGCGGTTCGCGGGTACAGTTCGGCCCGCTTCTGGGGCTACAACCGTGCT	1
ERR1730270_C21312880	7	1	ACCGTGCGATTCGCGGGTACAATTCGGCCCGCAACTGGAACAACAACAATGCT	ACCGTGCGTTTCGCGGGCACAATTCGGCCCGCGGCTGGGACGGCTACAATGCT	6
ERR1730270_C21312880	8	0	ACCGTGCGATTCGCGGGTACAATTCGGCCCGCAACTGGAACAACAACAATGCT	ACCGTGCGGTTCGCGGGTACATTTCGGCCCGCTTCTGGAACTTCAGCTATGCT	6
ERR1730270_C21312880	8	1	ACCGTGCGATTCGCGGGTACAATTCGGCCCGCAACTGGAACAACAACAATGCT	CCCGGGCGTTTCGCGGGTACGATTCGGCCCGCTACTGGAGCAGCAACCGTGCT	1
ERR1730270_C21312880	6	0	ACCGTGCGATTCGCGGGTACAATTCGGCCCGCAACTGGAACAACAACAATGCT	GCCGTGCGGTTCGCGGGTACGGTTCGGCCCGCATCTGGAACAGCAACAATGCT	3
ERR1730270_C21312880	7	0	ACCGTGCGATTCGCGGGTACAATTCGGCCCGCAACTGGAACAACAACAATGCT	GCCGTGCGGTTCGCGGGTACAGTTCGGCCCGCTACTGGATCAGCAACTATGCT	1
ERR1730270_C21312880	9	1	ACCGTGCGATTCGCGGGTACAATTCGGCCCGCAACTGGAACAACAACAATGCT	TCCGTGCGGTTCGCGGGTACGATTCGGCCCGCTACTGGCTCGACAATGGTGCT	2
ERR1730270_C21312880	7	2	ACCGTGCGATTCGCGGGTACAATTCGGCCCGCAACTGGAACAACAACAATGCT	ACCGTTCGTTTCGCGGGCACAATTCGGCCCGCGGCTGGGACGGCTACAATGCT	1
ERR1730270_C21312880	9	1	ACCGTGCGATTCGCGGGTACAATTCGGCCCGCAACTGGAACAACAACAATGCT	GCCGTGCGGTTCGCGGGTACCATTCGGCCTGCTACTGGCTCAGCTACGATGCT	3
ERR1730270_C21312880	4	1	ACCGTGCGATTCGCGGGTACAATTCGGCCCGCAACTGGAACAACAACAATGCT	GCCGTGCGGTTCGCGGGTACAATTCGACCCGCAACTGGTACGACAACAATGCT	1
ERR1730270_C21312880	8	0	ACCGTGCGATTCGCGGGTACAATTCGGCCCGCAACTGGAACAACAACAATGCT	TCCGTGCGATTCGCGGGTACACTTCGGCCCGCTACTGGAGCTCCACCACTGCT	1
ERR1730270_C21312880	9	1	ACCGTGCGATTCGCGGGTACAATTCGGCCCGCAACTGGAACAACAACAATGCT	TCCGTGCGTTTCGCGGGTACCGTTCGGCCCGTTTCTGGAACCTCAGCAATGCT	1
ERR1730270_C21312880	7	3	ACCGTGCGATTCGCGGGTACAATTCGGCCCGCAACTGGAACAACAACAATGCT	GCAGAGCACTTCGCGGGTACGGTTCGGCCCGCTACTGGAACAGCTACAATGCT	1
ERR1730270_C21312880	1	0	ACCGTGCGATTCGCGGGTACAATTCGGCCCGCAACTGGAACAACAACAATGCT	ACCGTGCGGTTCGCGGGTACAATTCGGCCCGCAACTGGAACAACAACAATGCT	2
ERR1730270_C21312880	8	2	ACCGTGCGATTCGCGGGTACAATTCGGCCCGCAACTGGAACAACAACAATGCT	GCCGTGCGCGCCGCGGGTACGATTCGGCCCGCTACTGGCACTACGACTATGCT	11
ERR1730270_C21312880	7	0	ACCGTGCGATTCGCGGGTACAATTCGGCCCGCAACTGGAACAACAACAATGCT	ACCGTGCGGTTCGCGGGTACATTTCGGCCCGCTACTGGATCAGCTGCAATGCT	2
ERR1730270_C21312880	6	1	ACCGTGCGATTCGCGGGTACAATTCGGCCCGCAACTGGAACAACAACAATGCT	GCCGTGCGGTTAGCGGGTACGGTTCGGCCCGCATCTGGAACAGCAACAATGCT	1
ERR1730270_C21312880	10	0	ACCGTGCGATTCGCGGGTACAATTCGGCCCGCAACTGGAACAACAACAATGCT	GCCGTGCGGTTCGCGGGTACTATTCGGCCCGCCGCTGGCTCCACAACCGTGCT	1
ERR1730270_C21312880	6	0	ACCGTGCGATTCGCGGGTACAATTCGGCCCGCAACTGGAACAACAACAATGCT	GCCGTGCGCTTCGCGGGTACAGTTCGGCCCGCTACTGGATCAACAACTATGCT	1
ERR1730270_C21312880	11	0	ACCGTGCGATTCGCGGGTACAATTCGGCCCGCAACTGGAACAACAACAATGCT	GCCGTGCGGTTCGCGGGTACGGTTCGGCCCGCGGCTGGTACGACGACGGTGCT	1
ERR1730270_C21312880	8	0	ACCGTGCGATTCGCGGGTACAATTCGGCCCGCAACTGGAACAACAACAATGCT	CCCGTGCGTTTCGCGGGTACGATTCGGCCCGCTACTGGAGCAGCAACCGTGCT	1
ERR1730270_C21312880	5	1	ACCGTGCGATTCGCGGGTACAATTCGGCCCGCAACTGGAACAACAACAATGCT	TCCGTGCGGTTCGCGGGTACAATTCGGCCCGCAACGGGGACATCGACAATGCT	7
ERR1730270_C21312880	7	0	ACCGTGCGATTCGCGGGTACAATTCGGCCCGCAACTGGAACAACAACAATGCT	TCCGTGCGATTCGCGGGTACGATTCGGCCCGCTACTGGAGCGGCCACAATGCT	3
ERR1730270_C21312880	6	3	ACCGTGCGATTCGCGGGTACAATTCGGCCCGCAACTGGAACAACAACAATGCT	GCAGAGCAATTCGCGGGTACGGTTCGGCCCGCTACTGGAACAGCTACAATGCT	1
ERR1730270_C21312880	8	0	ACCGTGCGATTCGCGGGTACAATTCGGCCCGCAACTGGAACAACAACAATGCT	ACCGTGCGGTTCGCGGGTGCGATTCGGCCCGCTACTGGATCAGCGTCAATGCT	3
ERR1730270_C21312880	6	1	ACCGTGCGATTCGCGGGTACAATTCGGCCCGCAACTGGAACAACAACAATGCT	ATCGTGCGGTTCGCGGGTGCAATTCGGCCCGCTACTGGAGCAACGACAGTGCT	2
ERR1730270_C21312880	6	0	ACCGTGCGATTCGCGGGTACAATTCGGCCCGCAACTGGAACAACAACAATGCT	ACCGTGCGATTCGCGGGTACAATTCGGCCCGCAGCTGGAGCAGCGGCTATGCT	3
ERR1730270_C21312880	9	0	ACCGTGCGATTCGCGGGTACAATTCGGCCCGCAACTGGAACAACAACAATGCT	TCCGTGCGTTTCGCGGGTACCGTTCGGCCCGCTTCTGGAACCTCAGCAATGCT	1
ERR1730270_C21312880	10	0	ACCGTGCGATTCGCGGGTACAATTCGGCCCGCAACTGGAACAACAACAATGCT	GCCGTGCGGTTCGCGGGTACGGTTCGGCCCGCCGCTGGTACTACTACTATGCT	3
ERR1730270_C21312880	11	0	ACCGTGCGATTCGCGGGTACAATTCGGCCCGCAACTGGAACAACAACAATGCT	GCCGTGCGCTTCGCGGGTACTTTTCGGCCCGCCTCTGGTTCAGCAGCTATGCT	2
ERR1730270_C21312880	7	1	ACCGTGCGATTCGCGGGTACAATTCGGCCCGCAACTGGAACAACAACAATGCT	ACCGTGCGGTTCGCGGGTACATTTCGGCCCGCTACTGGATCAGCTGCAATCCT	1
ERR1730270_C21312880	9	3	ACCGTGCGATTCGCGGGTACAATTCGGCCCGCAACTGGAACAACAACAATGCT	ACCGTGCGGTTCGCGGGCTCGATTCGGCCCGCCACTGGAGCAGGTTTCATGCT	4
ERR1730270_C21326924	8	1	CTTTCTATTGGAATCTCAACAATGCCACTTCTAATCGCAATCGGAATATC	CTTTCTGTTGGTATCTCGACATTGCCGCTTCTAATCGCACTCAGGTTATC	1
ERR1730270_C21326924	8	0	CTTTCTATTGGAATCTCAACAATGCCACTTCTAATCGCAATCGGAATATC	CTTTCTGTTGGTATCTCGACATTGCCGCTTCTAATCGCACTCGGGTTATC	6
ERR1730270_C21327560	9	0	CCAACAACGCCGTTTACTTGAACACCAATGGCAATGTCAACAACAACAACTGCACCAACACCAA	CCAACTACGCCGTTTACTTGAACACCGATGGCTATGTCAGCGACTACTACTGCACCAACACCCT	1
ERR1730270_C21327560	0	1	CCAACAACGCCGTTTACTTGAACACCAATGGCAATGTCAACAACAACAACTGCACCAACACCAA	CCAACAACGCCGTTTACTTGAACACCAATGGCAATGTCAACAACAACAACTGCACCAACACAAA	1
ERR1730270_C21327560	16	0	CCAACAACGCCGTTTACTTGAACACCAATGGCAATGTCAACAACAACAACTGCACCAACACCAA	CCGGCAACGCCGTTTGCTTGAGCACCAGTGGCGATGTCGGCAGCAGCCGCTGCGCCGGCACCAT	3
ERR1730270_scaffold28675	9	1	TGTTCAATTCCAACCTGGACAACACGCGCTCCAATGCCAAGGGCAACGAC	TGTTCAGTTCCGACCTGGACGGCCCGCGCTCCAATGCCGCCGGCAGCGTC	1
ERR1730270_scaffold28675	7	3	TGTTCAATTCCAACCTGGACAACACGCGCTCCAATGCCAAGGGCAACGAC	TGTTCTATTCCAACCTGTACTACCCGCGCTCCGATGCCCACGGCAGCATC	2
ERR1730270_scaffold28675	2	3	TGTTCAATTCCAACCTGGACAACACGCGCTCCAATGCCAAGGGCAACGAC	TGTTCAATTCCAACCTGAACAACCCGCGCTCCAATGCCAACGGCAACATC	2
ERR1730270_scaffold28675	7	3	TGTTCAATTCCAACCTGGACAACACGCGCTCCAATGCCAAGGGCAACGAC	TGTTCAATTCCAACCTGTACGGCCCGCGCTCCAATGCCAGCGGCTCCCTC	2
ERR1730270_scaffold470	0	1	CGGCTAACGTCAACGGCTATTACTGGTCGGCTACGACCAACAACAACAAC	CGGCTAACGTCAACGGCCATTACTGGTCGGCTACGACCAACAACAACAAC	1
ERR1730270_scaffold470	6	3	CGGCTAACGTCAACGGCTATTACTGGTCGGCTACGACCAACAACAACAAC	CGGCTAACGTCAACGGCTATTACTGGTCGGCTGAGCGCAGTTACTACAGC	3
ERR1730270_scaffold470	6	0	CGGCTAACGTCAACGGCTATTACTGGTCGGCTACGACCAACAACAACAAC	CGGCTTACGTCTACGGCTATTACTGGTCGGCTACGACCAGCTACGACACC	6
ERR1730270_scaffold470	7	1	CGGCTAACGTCAACGGCTATTACTGGTCGGCTACGACCAACAACAACAAC	CGGCTTACGTCTACGGCTATTACTGGTCGGCTACGACCAGTTACGCCACC	1
ERR1730270_scaffold470	7	2	CGGCTAACGTCAACGGCTATTACTGGTCGGCTACGACCAACAACAACAAC	CGGCTAACGTCAACGGCTATTACTTGTCGGCTACGCCCAGCTTGTACGGC	1
ERR1730271_C15026283	11	1	CGTGAATAATCCAGCCGGTAATCGCAATAACAATTCTGACAATGCCAA	CGCGTTTTATCCAGCCGGTGGTCGCCTTAACGATTCTGACCATGCCGG	4
ERR1730271_C15026283	0	1	CGTGAATAATCCAGCCGGTAATCGCAATAACAATTCTGACAATGCCAA	CGTGAATAATCCAGCCGGTAATCGCAATAACAATTGTGACAATGCCAA	1
ERR1730271_C15026283	1	0	CGTGAATAATCCAGCCGGTAATCGCAATAACAATTCTGACAATGCCAA	CGTGACTAATCCAGCCGGTAATCGCAATAACAATTCTGACAATGCCAA	1
ERR1730271_C15100262	8	0	TTGTGAACACGAACGGCAACGCGAACAATAACAACGCAAGGAATTCCA	TTGTGAACACGGACGGCTACGCGAACTCTTACAACGCTGGGAATTCCT	1
ERR1730271_C15166178	9	0	TGTCAACTCTGACGGTTCTCTGAACAACAACAATGCGAACAACGGCAA	TGTCAACTCTGACGGTTCTCTGAGCTACGGCGGTGCGGACAACGGCGG	2
ERR1730271_C15166178	9	0	TGTCAACTCTGACGGTTCTCTGAACAACAACAATGCGAACAACGGCAA	TGTCGACTCTGACGGTTCTCTGAACAGCGTCGGTGCGGACAACGGCGG	5
ERR1730271_C15166178	9	0	TGTCAACTCTGACGGTTCTCTGAACAACAACAATGCGAACAACGGCAA	TGTCACCTCTGGCGGTTCTCTGAGCATCAACTATGCGGGCAACGGCGG	1
ERR1730271_scaffold24027	9	0	TTTCAACAATGGAGCTAACTGTGGCTTTTGGTATTGGAATTTGAACAATGACTCTTCCATTGCGAA	TTTCAGCAATGGGGCTTACTGTGGCTTTTGGTATTGGATTTTGAACGGTGGCTCTTCCGTTGCGTA	2
ERR1730271_scaffold24027	15	3	TTTCAACAATGGAGCTAACTGTGGCTTTTGGTATTGGAATTTGAACAATGACTCTTCCATTGCGAA	TTTCGGCGGTGGAGCTTACTGTGGCTTTTGGGCTTGGTCTTTGGACTTTGGCTCTTCCCTTGGCTC	1
ERR1730271_scaffold24027	8	2	TTTCAACAATGGAGCTAACTGTGGCTTTTGGTATTGGAATTTGAACAATGACTCTTCCATTGCGAA	TTTCGGAAATGGGGCTAATTGTGGCTTTTGGTGTTGGAGTTTGAGCAATGACTCTTCCGTTGCGAG	1
ERR1730271_scaffold24027	7	2	TTTCAACAATGGAGCTAACTGTGGCTTTTGGTATTGGAATTTGAACAATGACTCTTCCATTGCGAA	TTTCGGCAATGGAGCTAATTGTGGCTTTTGGTGTTGGAGTTTGAGCAATGACTCTTCCGTTGTGAG	1
ERR1730271_scaffold24027	7	1	TTTCAACAATGGAGCTAACTGTGGCTTTTGGTATTGGAATTTGAACAATGACTCTTCCATTGCGAA	TTTCGGCAATGGAGCTAATTGTGGCTTTTGGTGTTGGAGTTTGAGCAATGACTCTTCCGTTGCGAG	7
ERR1730271_scaffold36019	4	3	GCGAATGCGAATGGCGGTCTCGCTTATGCGAATGCGAA	GCGAGTGCGAATGGCGGTGTCGTGTATGCGTATGCGGT	2
ERR1730271_scaffold36019	3	3	GCGAATGCGAATGGCGGTCTCGCTTATGCGAATGCGAA	GCGAATGCGTCTGGCGGTGTCGTGTATGCGAATGCGTA	2
ERR1730271_scaffold36019	4	3	GCGAATGCGAATGGCGGTCTCGCTTATGCGAATGCGAA	GCGTATGCGAATGGCGGTGTCGTGTATGCGAGTGCGGT	1
ERR1730271_scaffold36019	2	3	GCGAATGCGAATGGCGGTCTCGCTTATGCGAATGCGAA	GCGCATGCGAATGGCGGTGTCGTGTTTGCGAATGCGAA	1
ERR1730271_scaffold36019	3	3	GCGAATGCGAATGGCGGTCTCGCTTATGCGAATGCGAA	GCGGATGCGTATGGCGGTGTCGTGTATGCGAATGCGAG	1
ERR1730271_scaffold36019	2	3	GCGAATGCGAATGGCGGTCTCGCTTATGCGAATGCGAA	GCGGATGCGAATGGCGGTGTCGTGTATGCGAGTGCGAA	1
ERR1730271_scaffold36019	2	3	GCGAATGCGAATGGCGGTCTCGCTTATGCGAATGCGAA	GCGTATGCGAATGGCGGTGTCGTGTATGCGAGTGCGAA	2
ERR1730271_scaffold36019	1	3	GCGAATGCGAATGGCGGTCTCGCTTATGCGAATGCGAA	GCGAATGCGGATGGCGGTGTCGTGTATGCGAATGCGAA	1
ERR1730271_scaffold36019	2	3	GCGAATGCGAATGGCGGTCTCGCTTATGCGAATGCGAA	GCGAATGCGTATGGCGGTGTCGTGTATGCGAATGCGTA	1
ERR1730271_scaffold36019	5	3	GCGAATGCGAATGGCGGTCTCGCTTATGCGAATGCGAA	GCGGGTGCGAATGGCGGTGTCGTGTATGCGAGTGCGGG	1
ERR1730271_scaffold36019	3	3	GCGAATGCGAATGGCGGTCTCGCTTATGCGAATGCGAA	GCGTATGCGTATGGCGGTGTCGTGTATGCGAATGCGCA	1
ERR1730271_scaffold36019	5	1	GCGAATGCGAATGGCGGTCTCGCTTATGCGAATGCGAA	GCGGATGCGTATGGCGGTCTCGCTGTTGCGAGTGCGAG	2
ERR1730271_scaffold36019	3	0	GCGAATGCGAATGGCGGTCTCGCTTATGCGAATGCGAA	GCGAATGCGTATGGCGGTCTCGCTTATGCGAATGCGTT	1
ERR1730271_scaffold36019	4	3	GCGAATGCGAATGGCGGTCTCGCTTATGCGAATGCGAA	GCGGGTGCGAGTGGCGGTGTCGTGTATGCGAATGCGAG	2
ERR1730271_scaffold36019	3	3	GCGAATGCGAATGGCGGTCTCGCTTATGCGAATGCGAA	GCGAGTGCGAATGGCGGTGTCGTGTATGCGAGTGCGGA	2
ERR1730271_scaffold36019	4	0	GCGAATGCGAATGGCGGTCTCGCTTATGCGAATGCGAA	GCGGTTGCGAGTGGCGGTCTCGCTTATGCGTATGCGAA	1
ERR1730271_scaffold36019	1	3	GCGAATGCGAATGGCGGTCTCGCTTATGCGAATGCGAA	GCGAATGCGTATGGCGGTGTCGTGTATGCGAATGCGAA	1
ERR1730271_scaffold36019	1	3	GCGAATGCGAATGGCGGTCTCGCTTATGCGAATGCGAA	GCGAATGCGAATGGCGGTGTCGTGTATGCGAATGCGCA	2
ERR1730271_scaffold36019	2	3	GCGAATGCGAATGGCGGTCTCGCTTATGCGAATGCGAA	GCGTATGCGAATGGCGGTGTCGTGTATGCGAATGCGTA	1
ERR1730271_scaffold36019	2	3	GCGAATGCGAATGGCGGTCTCGCTTATGCGAATGCGAA	GCGTATGCGAATGGCGGTGTCGTGTATGCGTATGCGAA	1
ERR1730271_scaffold36019	4	0	GCGAATGCGAATGGCGGTCTCGCTTATGCGAATGCGAA	GCGGCTGCGTATGGCGGTCTCGCTTGTGCGAATGCGAA	2
ERR1730271_scaffold36019	4	3	GCGAATGCGAATGGCGGTCTCGCTTATGCGAATGCGAA	GCGTTTGCGAATGGCGGTGTCGTGTATGCGAGTGCGCA	2
ERR1730271_scaffold36019	1	3	GCGAATGCGAATGGCGGTCTCGCTTATGCGAATGCGAA	GCGTATGCGAATGGCGGTGTCGTGTATGCGAATGCGAA	1
ERR1730271_scaffold36019	0	3	GCGAATGCGAATGGCGGTCTCGCTTATGCGAATGCGAA	GCGAATGCGAATGGCGGTGTCGTGTATGCGAATGCGAA	2
ERR1730271_scaffold36019	2	3	GCGAATGCGAATGGCGGTCTCGCTTATGCGAATGCGAA	GCGTATGCGTATGGCGGTGTCGTGTATGCGAATGCGAA	2
ERR1730271_scaffold36019	3	3	GCGAATGCGAATGGCGGTCTCGCTTATGCGAATGCGAA	GCGTATGCGTATGGCGGTGTCGTGTATGCGAATGCGGA	2
ERR1730271_scaffold36019	4	3	GCGAATGCGAATGGCGGTCTCGCTTATGCGAATGCGAA	GCGTTTGCGAATGGCGGTGTCGTGTATGCGAATGCGGT	2
ERR1730271_scaffold36019	4	0	GCGAATGCGAATGGCGGTCTCGCTTATGCGAATGCGAA	GCGAATGCGTATGGCGGTCTCGCTTATGCGCATGCGTT	1
ERR1730271_scaffold36019	3	3	GCGAATGCGAATGGCGGTCTCGCTTATGCGAATGCGAA	GCGAATGCGAGTGGCGGTGTCGTGTATGCGAATGCGTT	1
ERR1730271_scaffold36019	5	3	GCGAATGCGAATGGCGGTCTCGCTTATGCGAATGCGAA	GCGGGTGCGTATGGCGGTGTCGTGTTTGCGAATGCGAG	1
ERR1730271_scaffold36019	3	3	GCGAATGCGAATGGCGGTCTCGCTTATGCGAATGCGAA	GCGAGTGCGTATGGCGGTGTCGTGTATGCGAATGCGAT	1
ERR1730271_scaffold36019	3	3	GCGAATGCGAATGGCGGTCTCGCTTATGCGAATGCGAA	GCGCATGCGAATGGCGGTGTCGTGTTTGCGAATGCGCA	1
ERR1730271_scaffold36019	4	3	GCGAATGCGAATGGCGGTCTCGCTTATGCGAATGCGAA	GCGCATGCGAATGGCGGTGTCGTGTATGCGATTGCGGT	2
ERR1730271_scaffold36019	3	3	GCGAATGCGAATGGCGGTCTCGCTTATGCGAATGCGAA	GCGTATGCGAATGGCGGTGTCGTGTGTGCGTATGCGAA	2
ERR1730271_scaffold36019	3	3	GCGAATGCGAATGGCGGTCTCGCTTATGCGAATGCGAA	GCGAGTGCGATTGGCGGTGTCGTGTATGCGAATGCGCA	1
ERR1730271_scaffold36019	3	3	GCGAATGCGAATGGCGGTCTCGCTTATGCGAATGCGAA	GCGGGTGCGAATGGCGGTGTCGTGTATGCGAGTGCGAA	1
ERR1730271_scaffold36019	6	3	GCGAATGCGAATGGCGGTCTCGCTTATGCGAATGCGAA	GCGTTTGCGAATGGCGGTGTCGTGTATGCGGGTGCGGG	1
ERR1730271_scaffold36019	1	3	GCGAATGCGAATGGCGGTCTCGCTTATGCGAATGCGAA	GCGAATGCGAATGGCGGTGTCGTGTATGCGAGTGCGAA	1
ERR1730271_scaffold36019	2	3	GCGAATGCGAATGGCGGTCTCGCTTATGCGAATGCGAA	GCGAATGCGGGTGGCGGTGTCGTGTATGCGAATGCGAA	2
ERR1730271_scaffold36019	3	3	GCGAATGCGAATGGCGGTCTCGCTTATGCGAATGCGAA	GCGAATGCGAATGGCGGTGTCGTGTTTGCGAGTGCGAG	1
ERR1730271_scaffold36019	3	0	GCGAATGCGAATGGCGGTCTCGCTTATGCGAATGCGAA	GCGGGTGCGTATGGCGGTCTCGCTTATGCGAATGCGAA	2
ERR1730272_C11686053	0	1	TTGTTAACAGTAATGGTAACGTGAACTACAACGATTGCAATTGGAACGATTATGG	TTGTTAACAGTAATTGTAACGTGAACTACAACGATTGCAATTGGAACGATTATGG	1
ERR1730272_C11699811	9	0	TGTTCTATTGGAATCTGAATAATGTGGCTTCTAATCGTAATTGTAATATC	TGTTCTCTTGGTATCTGTCTAATGTGGCTTCTAGTCGTGGTTGTGTTATC	1
ERR1730272_C11699811	7	0	TGTTCTATTGGAATCTGAATAATGTGGCTTCTAATCGTAATTGTAATATC	TGTTCTATTGGTATCTGGATTATGTGGCTTCTACTCGTACTTGTGGTATC	1
ERR1730272_C11701727	7	0	ATAACGGTTACAACTTGAACTTCAACAGTGGCAACGTGAATCCTGCGAAC	ATTACGGTTACTACTTGAACTTCAGCAGTGGCGGCGTGTATCCTGCGAGC	11
ERR1730272_scaffold11815	10	0	CGAACGCGTGGAATCTGAACTTTGGCGACGGCAACCTCAACAACTGGAAC	CGAACGCGTGGCGTCTGGGCTTTGGCGACGGCGCCCTCAACGGCTGGGGC	9
ERR1730273_C13850561	9	0	TGTCAACACGGACGGCAGTCTGAACAACAACAACGCGTACAACGGCAA	TGTCTACACGGACGGCCGTCTGAGCAACCCCTACGCGTACATCGGCTG	1
ERR1730273_C13850561	4	1	TGTCAACACGGACGGCAGTCTGAACAACAACAACGCGTACAACGGCAA	TGTCAACACGGACGGCAGACTGTACAACAGCTACGCGTACTACGGCAA	2
ERR1730273_C13937111	1	0	ACAACGGCCGTAACCTGAACTTCAACTCGTCGAACATCAACCCGCTGAAC	ACAACGGCCGTAACCTGAACTTCAACTCGTCGAACATCAACCCGCTGCAC	1
ERR1730273_C13937111	3	0	ACAACGGCCGTAACCTGAACTTCAACTCGTCGAACATCAACCCGCTGAAC	ACGACGGCCGTAACCTGAACTTCCACTCGTCGCACATCAACCCGCTGAAC	1
ERR1730273_C14059749	2	3	CGAACGCGAATAACGATTCATCGAACACGAATGCGAAC	CGAACTCGAATAACGATTGGTCGAACTCGAATGCGAAT	50
ERR1730273_C14059749	1	3	CGAACGCGAATAACGATTCATCGAACACGAATGCGAAC	CGAATGCGAATAACGATGCCTCGAACACGAATTCGAAC	21
ERR1730273_C14059749	8	0	CGAACGCGAATAACGATTCATCGAACACGAATGCGAAC	CGTACGCGTATAGCGATTCATCGAGCGCGGGTGCGAGC	2
ERR1730273_C14059749	3	3	CGAACGCGAATAACGATTCATCGAACACGAATGCGAAC	CGAACTCGAATAACGATTGGTCGAACTCGGATGCGAAT	2
ERR1730273_C14059749	2	3	CGAACGCGAATAACGATTCATCGAACACGAATGCGAAC	CGAATGCGAATAACGATGCCTCGAAGGCGAATGCGAAC	1
ERR1730273_C14072884	7	0	CGAATACGAATGGCGGCGTGGCGTATGCGAATGCGAAT	CGTATTCGAGTGGCGGCGTGGCGTGTGCGGTTGCGAGT	1
ERR1730273_C14072884	4	3	CGAATACGAATGGCGGCGTGGCGTATGCGAATGCGAAT	CGTATGCGAATGGCGGTGTCGTGTATGCGAATGCGGGT	1
ERR1730273_C14072884	3	1	CGAATACGAATGGCGGCGTGGCGTATGCGAATGCGAAT	CGAGTATGTATGGCGGCGTGGCGTATGCGTATGCGAAT	2
ERR1730273_C14072884	5	3	CGAATACGAATGGCGGCGTGGCGTATGCGAATGCGAAT	CGAGTGCGGGTGGCGGTGTCGTGTATGCGAATGCGTAT	1
ERR1730273_C14072884	3	2	CGAATACGAATGGCGGCGTGGCGTATGCGAATGCGAAT	CGAATGCGAATGGCGGCGTGTCGAGTGCGAGTGCGAAT	2
ERR1730273_C14072884	4	2	CGAATACGAATGGCGGCGTGGCGTATGCGAATGCGAAT	CGTTTGCGAATCGCGGCGTGTCGTATGCGAATGCGAGT	1
ERR1730273_C14072884	3	3	CGAATACGAATGGCGGCGTGGCGTATGCGAATGCGAAT	CGAATGCGAATGGCGGTGTCGTGTATGCGAATGCGGTT	1
ERR1730273_C14072884	3	1	CGAATACGAATGGCGGCGTGGCGTATGCGAATGCGAAT	CGAATGCGCATGGCGGCGTGTCGTATGCGAATGCGTAT	1
ERR1730273_C14072884	2	3	CGAATACGAATGGCGGCGTGGCGTATGCGAATGCGAAT	CGAATGCGAATGGCGGCGTCGTGCATGCGTATGCGAAT	1
ERR1730273_C14072884	4	2	CGAATACGAATGGCGGCGTGGCGTATGCGAATGCGAAT	CGTTTGCAAATGGCGGCGTGTCGTATGCGAATGCGAGT	1
ERR1730273_C14072884	1	3	CGAATACGAATGGCGGCGTGGCGTATGCGAATGCGAAT	CGAATGCGAATGGCGGTGTGGTGAATGCGAATGCGAAT	1
ERR1730273_C14072884	3	3	CGAATACGAATGGCGGCGTGGCGTATGCGAATGCGAAT	CGAATGCGAGTGGCGGTGTCGTGTATGCGAATGCGCAT	1
ERR1730273_C14072884	6	3	CGAATACGAATGGCGGCGTGGCGTATGCGAATGCGAAT	CGGGTGCGGATGGCGGTGTCGTGTATGCGAATGCGGTT	1
ERR1730273_C14072884	7	0	CGAATACGAATGGCGGCGTGGCGTATGCGAATGCGAAT	CGGCTCCGGATGGCGGCGTGGCGTTTGCGAATGCGTCT	2
ERR1730273_C14072884	4	1	CGAATACGAATGGCGGCGTGGCGTATGCGAATGCGAAT	AGGATACGTATGGCGGCGTGGCGTTTGCGAATGCGAGT	1
ERR1730273_C14072884	4	0	CGAATACGAATGGCGGCGTGGCGTATGCGAATGCGAAT	CGGATACGTATGGCGGCGTGGCGTTTGCGAATGCGAGT	1
ERR1730273_C14072884	1	2	CGAATACGAATGGCGGCGTGGCGTATGCGAATGCGAAT	CGAATGCGAATGGCGGCGTGTCGAATGCGAATGCGAAT	25
ERR1730273_C14072884	4	3	CGAATACGAATGGCGGCGTGGCGTATGCGAATGCGAAT	CGTCTGCGTATGGCGGTGTCGTGTATGCGAATGCGAAT	1
ERR1730273_C14072884	3	3	CGAATACGAATGGCGGCGTGGCGTATGCGAATGCGAAT	CGAATGCGAATGGCGGTGTGTCGAGTGCGAATGCGAGT	1
ERR1730273_C14072884	1	1	CGAATACGAATGGCGGCGTGGCGTATGCGAATGCGAAT	CGAATGCGAATGGCGGCGTGGCGAATGCGAATGCGAAT	1
ERR1730273_C14072884	6	3	CGAATACGAATGGCGGCGTGGCGTATGCGAATGCGAAT	CGAGTGCGGGTGGCGGTGTCGTGTTTGCGAATGCGAGT	1
ERR1730273_C14072884	6	0	CGAATACGAATGGCGGCGTGGCGTATGCGAATGCGAAT	CGTATACGTATGGCGGCGTGGCGTTTGCGTTTGCGTAT	1
ERR1730273_C14072884	5	3	CGAATACGAATGGCGGCGTGGCGTATGCGAATGCGAAT	CGGGTGCGGGTGGCGGTGTCGTGTATGCGAATGCGAAT	2
ERR1730273_C14072884	5	3	CGAATACGAATGGCGGCGTGGCGTATGCGAATGCGAAT	CGAGTGCGGTTGGCGGTGTCGTGTATGCGAATGCGATT	1
ERR1730273_C14072884	3	2	CGAATACGAATGGCGGCGTGGCGTATGCGAATGCGAAT	CGAATGCGAATGGCGGCGTGTCGAGTGCGTATGCGAAT	4
ERR1730273_C14072884	4	3	CGAATACGAATGGCGGCGTGGCGTATGCGAATGCGAAT	CGAGTGCGAATGGCGGTGTGTCGAATGCGAATGCGGGT	1
ERR1730273_C14072884	1	3	CGAATACGAATGGCGGCGTGGCGTATGCGAATGCGAAT	CGAATGCGAATGGCGGTGTGTCGAATGCGAATGCGAAT	5
ERR1730273_C14072884	1	3	CGAATACGAATGGCGGCGTGGCGTATGCGAATGCGAAT	CGAATGCGAATGGCGGTGTGTCGCATGCGAATGCGAAT	1
ERR1730273_C14072884	4	1	CGAATACGAATGGCGGCGTGGCGTATGCGAATGCGAAT	CGCATACGAAGGGCGGCGTGGCGTATGCGGTTGCGAGT	1
ERR1730273_C14072884	4	3	CGAATACGAATGGCGGCGTGGCGTATGCGAATGCGAAT	CGCATGCGTATGGCGGTGTCGTGTATGCGAATGCGGAT	1
ERR1730273_C14072884	4	0	CGAATACGAATGGCGGCGTGGCGTATGCGAATGCGAAT	CGCATACGAATGGCGGCGTGGCGTATGCGGTTGCGAGT	3
ERR1730273_C14072884	5	3	CGAATACGAATGGCGGCGTGGCGTATGCGAATGCGAAT	CGTCTGCGTATGGCGGTGTCGTGTATGCGAATGCGAGT	1
ERR1730273_C14072884	4	0	CGAATACGAATGGCGGCGTGGCGTATGCGAATGCGAAT	CGGATACGGATGGCGGCGTGGCGTATGCGGATGCGAGT	1
ERR1730273_C14072884	6	3	CGAATACGAATGGCGGCGTGGCGTATGCGAATGCGAAT	CGCTTGCGTATGGCGGTGTCGTGTATGCGAATGCGGTT	1
ERR1730273_C14072884	1	3	CGAATACGAATGGCGGCGTGGCGTATGCGAATGCGAAT	CGAATGCGAATGGCGGCGTGTCGAATGCGAATGCCAAT	1
ERR1730273_C14072884	1	3	CGAATACGAATGGCGGCGTGGCGTATGCGAATGCGAAT	CGAATGCGAATGGTGGCGTGTCGAATGCGAATGCGAAT	1
ERR1730273_C14072884	5	2	CGAATACGAATGGCGGCGTGGCGTATGCGAATGCGAAT	CGTATGCGAATGGCGGCGTGTCGAATGCGAGTGCGTTT	1
ERR1730273_C14072884	6	2	CGAATACGAATGGCGGCGTGGCGTATGCGAATGCGAAT	CGGTTGCGGTTGGCGGCGTGTCGAATGCGAATGCGAGT	2
ERR1730273_C14072884	1	3	CGAATACGAATGGCGGCGTGGCGTATGCGAATGCGAAT	CGAATGCGAATGGCGGTGTCGTGTATGCGAATGCGAAT	1
ERR1730273_C14072884	2	2	CGAATACGAATGGCGGCGTGGCGTATGCGAATGCGAAT	CGTATGCGAATGGCGGCGTGTCGAATGCGAATGCGAAT	3
ERR1730273_C14072884	3	1	CGAATACGAATGGCGGCGTGGCGTATGCGAATGCGAAT	CGAATGCGTATGGCGGCGTGTCGTATGCGAATGCGTAT	1
ERR1730273_C14072884	5	3	CGAATACGAATGGCGGCGTGGCGTATGCGAATGCGAAT	CGTATGCGTATGGCGGTGTCGTGTATGCGAATGCGGGT	2
ERR1730273_C14072884	4	2	CGAATACGAATGGCGGCGTGGCGTATGCGAATGCGAAT	CGAATGCGTATGGCGGCGTGTCGAATGCGAGTGCGAGT	1
ERR1730273_C14072884	4	1	CGAATACGAATGGCGGCGTGGCGTATGCGAATGCGAAT	CGTTTGCGAATGGCGGCGTGTCGTATGCGAATGCGAGT	1
ERR1730273_C14072884	6	0	CGAATACGAATGGCGGCGTGGCGTATGCGAATGCGAAT	CGAGTACGGATGGCGGCGTGGCGTGTGCGGATGCGTTT	2
ERR1730273_C14072884	3	3	CGAATACGAATGGCGGCGTGGCGTATGCGAATGCGAAT	CGTATGCGTATGGCGGTGTCGTGTATGCGAATGCGAAT	1
ERR1730273_C14072884	7	0	CGAATACGAATGGCGGCGTGGCGTATGCGAATGCGAAT	CGGATGCGGATGGCGGCGTGGCGTGTGCGCTTGCGCAT	1
ERR1730273_scaffold27234	2	2	GCGAATACGAATAACACGGCTTCGAATACGAATGCGAA	GCGAATGCGAATAACGATGCTTCGAATACGAATGCGAA	4
ERR1730273_scaffold27234	7	0	GCGAATACGAATAACACGGCTTCGAATACGAATGCGAA	GCGAGTACGTATTACGCGGCTTCGAATACGGGTGCGTA	7
ERR1730273_scaffold27234	7	1	GCGAATACGAATAACACGGCTTCGAATACGAATGCGAA	GCGAGTACGTAGTACGCGGCTTCGAATACGGGTGCGTA	1
ERR1730273_scaffold27234	8	3	GCGAATACGAATAACACGGCTTCGAATACGAATGCGAA	GCGTCTGCGAATTACGCCCCCTCGAATACGACTGCGTT	1
ERR1730273_scaffold27234	2	3	GCGAATACGAATAACACGGCTTCGAATACGAATGCGAA	GCGAATGCGAATAACGATGCTTCTAATACGAATGCGAA	1
ERR1730273_scaffold27234	4	2	GCGAATACGAATAACACGGCTTCGAATACGAATGCGAA	GCGAATGCGAGTAGCGATGCTTCGAATACGAATGCGAA	1
ERR1730273_scaffold27234	6	2	GCGAATACGAATAACACGGCTTCGAATACGAATGCGAA	GCGTATGCGAATAGCGATGCTTCGAATACGTATGCGTA	1
ERR1730273_scaffold27234	5	2	GCGAATACGAATAACACGGCTTCGAATACGAATGCGAA	GCGGATGCGAGTAACGATGCTTCGAATACGAGTGCGAA	2
ERR1730273_scaffold27234	6	2	GCGAATACGAATAACACGGCTTCGAATACGAATGCGAA	GCGAGTGCGGTTAACGATGCTTCGAATACGAATGCGTA	2
ERR1730273_scaffold27234	0	3	GCGAATACGAATAACACGGCTTCGAATACGAATGCGAA	GCGAATACGAATAACACCCCCTCGAATACGAATGCGAA	7
ERR1730274_C13172747	4	2	TGTTCAACTTGAACCTCAACAATCCGCGCTCTAATTCGTGGACGAACAAC	TGTTATACTTGAACCTCAGCGATCCGCGCTCTTATTCGTTGACGAACAAC	1
ERR1730274_C13172747	4	1	TGTTCAACTTGAACCTCAACAATCCGCGCTCTAATTCGTGGACGAACAAC	TGTTATACTTGAACCTCAGCGATCCGCGCTCTTATTCGTGGACGAACAAC	20
ERR1730274_C13172747	1	0	TGTTCAACTTGAACCTCAACAATCCGCGCTCTAATTCGTGGACGAACAAC	TGTTCAACTTGACCCTCAACAATCCGCGCTCTAATTCGTGGACGAACAAC	1
ERR1730274_C13172747	9	0	TGTTCAACTTGAACCTCAACAATCCGCGCTCTAATTCGTGGACGAACAAC	TGTTCAGCTTGTCCCTCAGCAATCCGCGCTCTCTTTCGTGGGCGGCCAAC	19
ERR1730274_C13172747	0	1	TGTTCAACTTGAACCTCAACAATCCGCGCTCTAATTCGTGGACGAACAAC	TGTTCAACTTGAACCTCAACAATCCGCGCGCTAATTCGTGGACGAACAAC	1
ERR1730274_C13172747	10	0	TGTTCAACTTGAACCTCAACAATCCGCGCTCTAATTCGTGGACGAACAAC	TGTTCAACTTGGGCCTCTCCCATCCGCGCTCTCGTTCGTGGACGGACGGC	1
ERR1730274_C13222441	8	0	CCTTTCTACGCTAATCTGAACAATACGGCGTCCAATTCGAACTCGAACAA	CCTTTCTACGCTTATCTGTACTCTGCGGCGTCCAATTCGCACTCGCACTA	1
ERR1730274_C13229553	12	1	TTCTGTAATGTCAACAGCAACGGCAACGCCAACAACAACAACGCCAGCAACTCGA	TTCTGTGGTGTCAACAGCAACGGCGGCCCCAACGCCACCGCCGCCAGCGGCTCGC	1
ERR1730274_C13229553	6	0	TTCTGTAATGTCAACAGCAACGGCAACGCCAACAACAACAACGCCAGCAACTCGA	TTCTGTAGTGTCTCCAGCAACGGCAACGCCAACAACAGCACCGCCAGCAGCTCGA	1
ERR1730274_C13229553	10	0	TTCTGTAATGTCAACAGCAACGGCAACGCCAACAACAACAACGCCAGCAACTCGA	TTCTGTTTTGTCGGCAGCAACGGCTACGCCGACTACGGCAACGCCAGCAACTCGT	1
ERR1730274_C13229553	7	0	TTCTGTAATGTCAACAGCAACGGCAACGCCAACAACAACAACGCCAGCAACTCGA	TTCTGTTTTGTCTACAGCAACGGCGACGCCAACTACGGCAACGCCAGCAACTCGA	4
ERR1730274_C13229553	12	0	TTCTGTAATGTCAACAGCAACGGCAACGCCAACAACAACAACGCCAGCAACTCGA	TTCTGTGGTGTCAACAGCAACGGCGGCGCCAACGCCACCGCCGCCAGCGGCTCGC	2
ERR1730274_C13229553	8	0	TTCTGTAATGTCAACAGCAACGGCAACGCCAACAACAACAACGCCAGCAACTCGA	TTCTGTATTGTCGGCAGCAACGGCAGCGCCGACTACAACTACGCCAGCAACTCGT	1
ERR1730274_C13249932	5	0	GCGAATGCGAATGGTGGTGTATCGAATGCGAATACGAA	GCGAGTGCGCATGGTGGTGTATCGTATGCGCATACGAG	1
ERR1730274_C13249932	2	2	GCGAATGCGAATGGTGGTGTATCGAATGCGAATACGAA	GCGAATGCGAATGGCGGTGTGTCGAAGGCGAATGCGAA	1
ERR1730274_C13249932	5	1	GCGAATGCGAATGGTGGTGTATCGAATGCGAATACGAA	GCGAATGCGAATGGCGGTGTGTCGTATGCGGATGCGTA	1
ERR1730274_C13249932	3	3	GCGAATGCGAATGGTGGTGTATCGAATGCGAATACGAA	TAGAATGCGAATGGTGGTGTGTCGTACGCGAATGCGAA	2
ERR1730274_C13249932	4	2	GCGAATGCGAATGGTGGTGTATCGAATGCGAATACGAA	GCGAACGCGAGTGGCGGTGTGTCGAATGCGAATGCGTA	1
ERR1730274_C13249932	6	1	GCGAATGCGAATGGTGGTGTATCGAATGCGAATACGAA	GCGTATGCGTATGGCGGTGTGTCGCATGCGAATGCGAG	1
ERR1730274_C13249932	6	1	GCGAATGCGAATGGTGGTGTATCGAATGCGAATACGAA	GCGAATGCGAATGGCGGTGTGTCGAGTGCGGGTGCGAG	1
ERR1730274_C13249932	2	2	GCGAATGCGAATGGTGGTGTATCGAATGCGAATACGAA	GTGAATGCGAATGGCGGTGTGTCGAATGCGAATGCGAA	1
ERR1730274_C13249932	4	1	GCGAATGCGAATGGTGGTGTATCGAATGCGAATACGAA	GCGAATGCGAATGGCGGTGTGTCGAATGCGAGTGCGAG	4
ERR1730274_C13249932	7	0	GCGAATGCGAATGGTGGTGTATCGAATGCGAATACGAA	GCGGGTGCGGATGGTGGTGTATCGTATGCGCATACGCT	1
ERR1730274_C13249932	5	1	GCGAATGCGAATGGTGGTGTATCGAATGCGAATACGAA	GCGAGTGCGAGTGGCGGTGTGTCGAATGCGAATGCGAT	2
ERR1730274_C13249932	2	1	GCGAATGCGAATGGTGGTGTATCGAATGCGAATACGAA	GCGAATGCGAATGGCGGTGTGTCGAATGCGAATGCGAA	7
ERR1730274_C13249932	8	1	GCGAATGCGAATGGTGGTGTATCGAATGCGAATACGAA	GCGAATGCGAATGGCGGTGTGTCGGTTGCGGGTGCGGG	2
ERR1730274_C13249932	5	1	GCGAATGCGAATGGTGGTGTATCGAATGCGAATACGAA	GCGAATGCGGGTGGCGGTGTGTCGAATGCGAATGCGAT	1
ERR1730274_C13249932	2	2	GCGAATGCGAATGGTGGTGTATCGAATGCGAATACGAA	GCGAACGCGAATGGCGGTGTGTCGAATGCGAATGCGAA	23
ERR1730274_C13249932	5	1	GCGAATGCGAATGGTGGTGTATCGAATGCGAATACGAA	GCGAGTGCGAATGGCGGTGTGTCGTATGCGAATGCGGA	1
ERR1730274_C13249932	4	0	GCGAATGCGAATGGTGGTGTATCGAATGCGAATACGAA	GCGAATGCGGGTGGTGGTGTATCGTATGCGAATACGAG	1
ERR1730274_C13249932	2	1	GCGAATGCGAATGGTGGTGTATCGAATGCGAATACGAA	GCGAATGCGAATGGCGGTGTGTCGAATGCGAATCCGAA	1
ERR1730274_C13249932	4	1	GCGAATGCGAATGGTGGTGTATCGAATGCGAATACGAA	GCGAATGCGAATGGCGGTGTGTCGGATGCGAGTGCGAA	1
ERR1730274_C13249932	4	1	GCGAATGCGAATGGTGGTGTATCGAATGCGAATACGAA	GCGAATGCGAATGGCGGTGTGTCGAATGCGCATGCGAG	1
ERR1730274_C13249932	6	0	GCGAATGCGAATGGTGGTGTATCGAATGCGAATACGAA	GCGCATGCGTATGGTGGTGTATCGTATGCGGATGCGAG	1
ERR1730274_C13249932	3	0	GCGAATGCGAATGGTGGTGTATCGAATGCGAATACGAA	GCGAATGCGCATGGTGGTGTATCGAATGCGTATACGGA	2
ERR1730274_C13249932	5	3	GCGAATGCGAATGGTGGTGTATCGAATGCGAATACGAA	GCGAATGCGAATGTCGGTGCTTCGTATGCGTATTCGTA	1
ERR1730274_C13249932	2	2	GCGAATGCGAATGGTGGTGTATCGAATGCGAATACGAA	GCGAATGCGAATGGCGGTGTGTAGAATGCGAATGCGAA	1
ERR1730274_C13249932	6	1	GCGAATGCGAATGGTGGTGTATCGAATGCGAATACGAA	GCGTTTGCGTATGGCGGTGTGTCGTATGCGAATGCGAA	1
ERR1730274_C13249932	3	3	GCGAATGCGAATGGTGGTGTATCGAATGCGAATACGAA	TTGAATGCGAATGGTGGTGTGTCGTACGCGAATGCGAA	1
ERR1730274_C13249932	2	2	GCGAATGCGAATGGTGGTGTATCGAATGCGAATACGAA	GCGAATGCGAAAGGCGGTGTGTCGAATGCGAATGCGAA	1
ERR1730274_C13249932	4	1	GCGAATGCGAATGGTGGTGTATCGAATGCGAATACGAA	GCGAATGCGGTTGGCGGTGTGTCGAATGCGAATGCGAA	1
ERR1730274_C13249932	3	1	GCGAATGCGAATGGTGGTGTATCGAATGCGAATACGAA	GCGTATGCGAATGGCGGTGTATCGTATGCGAATACGTA	1
ERR1730274_C13249932	4	1	GCGAATGCGAATGGTGGTGTATCGAATGCGAATACGAA	GCGAATGCGCATGGCGGTGTGTCGAATGCGAATGCGAG	2
ERR1730274_C13249932	3	2	GCGAATGCGAATGGTGGTGTATCGAATGCGAATACGAA	TCGAATGCGAATGGTGGTGTGTCGTACGCGAATGCGAA	3
ERR1730274_C13249932	4	1	GCGAATGCGAATGGTGGTGTATCGAATGCGAATACGAA	GCGAATGCGAATGGCGGTGTGTCGCATGCGCATGCGAA	1
ERR1730274_C13249932	3	1	GCGAATGCGAATGGTGGTGTATCGAATGCGAATACGAA	GCGAATGCGAATGGCGGTGTGTCGAGTGCGAATGCGAA	1
ERR1730274_C13249932	7	1	GCGAATGCGAATGGTGGTGTATCGAATGCGAATACGAA	GCGAGTGCGTTTGGCGGTGTGTCGGTTGCGAATGCGAA	1
ERR1730274_C13249932	4	2	GCGAATGCGAATGGTGGTGTATCGAATGCGAATACGAA	GCGATCGCGAATGGCGGTGTGTCGAATGCGAATGCGAG	1
ERR1730274_C13249932	5	1	GCGAATGCGAATGGTGGTGTATCGAATGCGAATACGAA	GCGAGTGCGAGTGGCGGTGTGTCGAATGCGAATGCGAG	2
ERR1730274_C13249932	3	1	GCGAATGCGAATGGTGGTGTATCGAATGCGAATACGAA	GCGAATGCGAATGGCGGTGTGTCGAATGCGAATGCGAC	1
ERR1730274_C13249932	5	1	GCGAATGCGAATGGTGGTGTATCGAATGCGAATACGAA	GCGAATGCGTATGGCGGTGTGTCGGTTGCGAATGCGAA	1
ERR1730274_C13263990	7	0	ATGTCAACACGGACGGCAGTCTGAACAACAACAACGCGTACAACGGCA	TTGTCAACACGGACGGCAGTCTGGGCAACAACAGCGCGTACCTCGGCC	1
ERR1730274_C13263990	0	1	ATGTCAACACGGACGGCAGTCTGAACAACAACAACGCGTACAACGGCA	ATGTCAACACGGACGGCAGTCTGAACAACAACAACGCGTACAATGGCA	1
ERR1730274_C13263990	10	0	ATGTCAACACGGACGGCAGTCTGAACAACAACAACGCGTACAACGGCA	ATGTCCGCACGGACGGCAGTCTGCTCAGCGGCAGCGCGTACTACGGCT	4
ERR1730274_C13263990	8	0	ATGTCAACACGGACGGCAGTCTGAACAACAACAACGCGTACAACGGCA	ATGTCAGCACGGACGGCAGTCTGAACTACCACGTCGCGTACCGCGGCG	1
ERR1730274_C13263990	1	0	ATGTCAACACGGACGGCAGTCTGAACAACAACAACGCGTACAACGGCA	ATGTCAACACGGACGGCAGTCTGAACCACAACAACGCGTACAACGGCA	1
ERR1730274_C13287552	0	1	ACAACGCATGGAACGTGAACTTCTCCAATGGCAACACGAACAACAACAACAAGTACAATAGTAA	ACAACGCATGGAACGTGAACTTCTCCAATAGCAACACGAACAACAACAACAAGTACAATAGTAA	1
ERR1730274_C13287552	12	0	ACAACGCATGGAACGTGAACTTCTCCAATGGCAACACGAACAACAACAACAAGTACAATAGTAA	ACAGCGCATGGTACGTGGACTTCTCCGTTGGCAGCACGTACAGCACCGGCAAGTACAATAGTAG	1
ERR1730274_C13296488	0	2	TCAACACCTTCAATTTCATTAGCTATTGCTGGAATATGAAGTGCTGTATT	TCAACACCTTCAATTTCATTAGCTATTGTTGGAATATTAAGTGCTGTATT	1
ERR1730274_C13296488	0	1	TCAACACCTTCAATTTCATTAGCTATTGCTGGAATATGAAGTGCTGTATT	TCAACACCTTCAAATTCATTAGCTATTGCTGGAATATGAAGTGCTGTATT	1
ERR1730274_C13316494	0	1	CGTTTCCTTTAAGCCGTGTGGTTTTTCGTGGGTACAATAACTCGAATGCGAATGGTGGTGTGTCGTACGCGAATGCGAATAACGATGCCTCGAACTCGAACTCGAATATC	CGTTTCCTTTAAGCCGTGTGGTTTTTCGTGGGTACAATAACTAGAATGCGAATGGTGGTGTGTCGTACGCGAATGCGAATAACGATGCCTCGAACTCGAACTCGAATATC	2
ERR1730274_scaffold30231	0	3	CGCTAACAACTGGTGGGAGCGTTCTCCTAATTCTGGCAACAGCAATAATTTCTGTAATGTCAACAGCAACGGCAACGCCAACAATAACAACGCCAACAACAGTAA	CGCTAACAACTGGTGGTAGCGTTCTCCTAATTAGGGCAACAGCAATAATTTCTGTAATGTCAACAGCAACGGCAACGCCAACAATAACAACGCCAACAACAGTAA	1
ERR1730274_scaffold30231	15	0	CGCTAACAACTGGTGGGAGCGTTCTCCTAATTCTGGCAACAGCAATAATTTCTGTAATGTCAACAGCAACGGCAACGCCAACAATAACAACGCCAACAACAGTAA	CGCTGACTACTGGTGGGAGCGTTCTCCTAATTCTGGCTACAGCAATAATTTCTGTTATGTCACCAGCAGCGGCACCGCCGACCGTAACAACGCCAGCTTCAGTCG	2
ERR1730274_scaffold30231	22	0	CGCTAACAACTGGTGGGAGCGTTCTCCTAATTCTGGCAACAGCAATAATTTCTGTAATGTCAACAGCAACGGCAACGCCAACAATAACAACGCCAACAACAGTAA	CGCTTACGGCTGGTGGGAGCGTTCTCCTAGTTCTGGCGACAGCTATTATTTCTGTCTTGTCGTCAGCTACGGCCTCGCCGCCAATTCCTACGCCAGCACCAGTTA	3
ERR1730274_scaffold30231	22	0	CGCTAACAACTGGTGGGAGCGTTCTCCTAATTCTGGCAACAGCAATAATTTCTGTAATGTCAACAGCAACGGCAACGCCAACAATAACAACGCCAACAACAGTAA	CGCTGGCTACTGGTGGGAGCGTTCTCCTAATTCTGGCTACGGCAATATTTTCTGTATTGTCAGCAGCACCGGCGGCGCCAGCATTAGCTCCGCCTCCTCCAGTCG	1
ERR1730274_scaffold30231	21	1	CGCTAACAACTGGTGGGAGCGTTCTCCTAATTCTGGCAACAGCAATAATTTCTGTAATGTCAACAGCAACGGCAACGCCAACAATAACAACGCCAACAACAGTAA	CGCTTACTCCTGGTGGGAGCGTTCTCCTCGTTCTGGCTACAGCAATTTTTTCTGTTTTGTCAACAGCAGCAGCACCGCCGGCTCTTACACCGCCAACGACAGTCG	1
ERR1730274_scaffold30231	21	0	CGCTAACAACTGGTGGGAGCGTTCTCCTAATTCTGGCAACAGCAATAATTTCTGTAATGTCAACAGCAACGGCAACGCCAACAATAACAACGCCAACAACAGTAA	CGCTTACTCCTGGTGGGAGCGTTCTCCTCGTTCTGGCTACAGCAATTTTTTCTGTTTTGTCAACAGCAGCGGCACCGCCGGCTCTTACACCGCCAACGACAGTCG	3
ERR1730274_scaffold30231	16	0	CGCTAACAACTGGTGGGAGCGTTCTCCTAATTCTGGCAACAGCAATAATTTCTGTAATGTCAACAGCAACGGCAACGCCAACAATAACAACGCCAACAACAGTAA	CGCTGGCTACTGGTGGGAGCGTTCTCCTAATTCTGGCTACAGCAATAATTTCTGTTATGTCACCAGCAGCGGCACCGCCGACCGTAACAACGCCAGCTTCAGTCG	2
ERR1730274_scaffold7144	1	3	TGTTACCGTTTCTGCGAACAACTGGTGGGAGCGTTCTCCTAATTCCGGCAACACCAACAATTTCTGTAATGTGAACAACAACGGCAACGCCAACAATAACAACGCCAGCAACTCCAA	TGTTACCGTTTCTGCGAACAACTGGTGGGAGCGTTCTCCTAATTCCGGCAACACCAACAATTTCTGTAATGTGAACAACAACGGCAACGCCAACAATAACAACGCCAGCAACCTGAC	1
ERR1730275_C11088894	1	3	TTCTGCAATGTGAACAGCAACGGCAACGCGAACAATAACAACGCCAACAACACCA	TTCTGAAATGTGAACAGCATCTGCAACGCGAACAATAACAACGCCAACAACAACA	1
ERR1730275_C11088894	8	0	TTCTGCAATGTGAACAGCAACGGCAACGCGAACAATAACAACGCCAACAACACCA	TTCTGCTATGTGGTCAGCAACGGCTACGCGAACAATAACATCGCCTCCAACACCT	1
ERR1730275_C11119029	10	0	CCGTCTATCTGAACTCCAACGGCAATGTCAACAACAACAACTGCAACAACTCCAA	CCGTCTATCTGAACTCCGACGGCGATGTCAGCCTCAACAGCTGCAGCTACTCCTT	3
ERR1730276_C14510262	8	0	TTGTTCTACTGGAACTTGAACAACGCTTCTTCGAATGCGAATTGGAACAT	TTGTTCTGCTGGAGCTTGTACGGCGCTTCTTCGACTGCGAATTGGAGCGT	1
ERR1730276_C14510262	8	0	TTGTTCTACTGGAACTTGAACAACGCTTCTTCGAATGCGAATTGGAACAT	TTGTTCTGCTGGTACTTGCGCAACGCTTCTTCGATTGCGTATTGGGGCAT	2
ERR1730276_C14510262	8	0	TTGTTCTACTGGAACTTGAACAACGCTTCTTCGAATGCGAATTGGAACAT	TTGTTCTGCTGGTACTTGCGCAACGCTTCTTCGATTGCGTATTGGTGCAT	1
ERR1730276_C14541901	1	0	ACGTCAACACCGATGGCACTCTGAACAGGAACAACGCCTACAACGGCA	ACGTCAACACCGATGGCACTCTGACCAGGAACAACGCCTACAACGGCA	1
ERR1730276_C14541901	12	0	ACGTCAACACCGATGGCACTCTGAACAGGAACAACGCCTACAACGGCA	GCGTCCTCACCGATGGCACTCTGAGCTGGGACTTCGCCTGCGGCGGCT	1
ERR1730276_C14541901	8	0	ACGTCAACACCGATGGCACTCTGAACAGGAACAACGCCTACAACGGCA	ACGTCTACTCCGATGGCACTCTGCTCAGGAACCTCGCCTACCGCGGCA	2
ERR1730276_C14541901	7	0	ACGTCAACACCGATGGCACTCTGAACAGGAACAACGCCTACAACGGCA	GCGTCCACGCCGATGGCACTCTGAACAGGAACCTCGCCTACGACGGCC	1
ERR1730276_C14541901	10	0	ACGTCAACACCGATGGCACTCTGAACAGGAACAACGCCTACAACGGCA	GCGTCCTCGCCGTTGGCACTCTGAACTGGTACAACGCCTACGGCGGCG	9
ERR1730276_C14541901	10	1	ACGTCAACACCGATGGCACTCTGAACAGGAACAACGCCTACAACGGCA	GCGTCCTCGCCGTTGGCACTCTGAACTGGTACAACGCCGACGGCGGCG	1
ERR1730277_C14747570	0	1	CTGTTAAGACCGTTGTTCTTCCGTCCGGCAACGTCTACAACAACAATTGCAACAACAGCAACGGTGT	CTGTTAAGACCGTTGTTCTTCCGTCCGGCAACATCTACAACAACAATTGCAACAACAGCAACGGTGT	1
ERR1730277_C14747570	0	1	CTGTTAAGACCGTTGTTCTTCCGTCCGGCAACGTCTACAACAACAATTGCAACAACAGCAACGGTGT	CTGTTAAGACCGTTGTTCTTCCGTCCGGCAACGTCTACAACAACAAGTGCAACAACAGCAACGGTGT	1
ERR1730277_C14747570	1	1	CTGTTAAGACCGTTGTTCTTCCGTCCGGCAACGTCTACAACAACAATTGCAACAACAGCAACGGTGT	CTGTTAAGACCGTTGTTCTTACGTCCGGCAACGTCTACAACAACAATTGCAACGACAGCAACGGTGT	1
ERR1730277_C14958761	4	0	TCTTTTACTTGAATTTGAATAATGGTTCCGGCAATTCGAACTGGAATTACGGG	TCTTTTGCTTGAATTTGAATCATGGTTCCGGCAATTCGTACTGGAGTTACGGG	3
ERR1730277_C15001835	8	1	ACGTCAACTCCAATGGCGACTGGAACAACAACAACTGCTCCAACTCGT	ACGTCGGCTCCAGTGGCGGCTGGTACGACTACTACTGCTCCAACTCGA	1
ERR1730277_C15001835	5	0	ACGTCAACTCCAATGGCGACTGGAACAACAACAACTGCTCCAACTCGT	ACGTCAACTCCAATGGCGACTGGTACTACAGCCTCTGCTCCAACTCGT	1
ERR1730277_C15001835	4	0	ACGTCAACTCCAATGGCGACTGGAACAACAACAACTGCTCCAACTCGT	ACGTCGACTCCAATGGCGACTGGTACCGCAACAACTGCTCCAACTCGT	3
ERR1730277_C15001835	6	0	ACGTCAACTCCAATGGCGACTGGAACAACAACAACTGCTCCAACTCGT	GCGTCAGCTCCAATGGCGTCTGGAGCAACAGCTACTGCTCCAACTCGT	4
ERR1730277_C15001835	8	1	ACGTCAACTCCAATGGCGACTGGAACAACAACAACTGCTCCAACTCGT	GCGTCTACTCCAATGGCGGCTGGAGCCCCTACAACTGCTCCAGCTCGC	1
ERR1730277_C15001835	0	1	ACGTCAACTCCAATGGCGACTGGAACAACAACAACTGCTCCAACTCGT	ACGTCAACTCCAATGGCGAGTGGAACAACAACAACTGCTCCAACTCGT	1
ERR1730277_C15001835	8	2	ACGTCAACTCCAATGGCGACTGGAACAACAACAACTGCTCCAACTCGT	GCGTCAGCTCCAATGGCGACTGGAGCTACGGCAACTGCTCCGGCTCCG	3
ERR1730277_C15001835	7	0	ACGTCAACTCCAATGGCGACTGGAACAACAACAACTGCTCCAACTCGT	ACGTCAGCTCCAATGGCGACTGGGACGGCAGCATCTGCTCCATCTCGT	2
ERR1730277_C15001835	8	0	ACGTCAACTCCAATGGCGACTGGAACAACAACAACTGCTCCAACTCGT	ACGTCGGCTCCGATGGCGACTGGTACTACAGCAGCTGCTCCTACTCGT	1
ERR1730277_C15010181	8	0	ACAATGTGTGCAATGTGAACAACTCTAACTTGAACAACAACAACTATAAC	ACAGTGTGTGCTATGTGCGCAACTCTAACTTGGACTACAACTACTATAGC	1
ERR1730277_C15010181	0	1	ACAATGTGTGCAATGTGAACAACTCTAACTTGAACAACAACAACTATAAC	ACAATGTGTGCAATGTGAACAACTCTAACTTGAACAACAACAACTATAAA	1
ERR1730277_C15010181	10	1	ACAATGTGTGCAATGTGAACAACTCTAACTTGAACAACAACAACTATAAC	GCAATGTGTGCAGTGTGAGCGGCTCTAACTTGCACGACAGCAGCTGGAAC	2
ERR1730277_C15026283	9	0	TGTTCAATTCCAACCTGAACAACCCGCGCTCCAATGCCAACGGCAACATC	TGTTCTATTCCAGCCTGGGCTACCCGCGCTCCAGTGCCGACGGCAGCCTC	1
ERR1730277_C15026283	8	0	TGTTCAATTCCAACCTGAACAACCCGCGCTCCAATGCCAACGGCAACATC	TGTTCGATTCCCGCCTGGGCAACCCGCGCTCCAATGCCGACGGCAGCGTC	1
ERR1730277_C15026283	6	0	TGTTCAATTCCAACCTGAACAACCCGCGCTCCAATGCCAACGGCAACATC	TGTTCCATTCCTACCTGAGCAGCCCGCGCTCCAATGCCAACGGCGGCATC	1
ERR1730277_C15026283	7	3	TGTTCAATTCCAACCTGAACAACCCGCGCTCCAATGCCAACGGCAACATC	TGTTCCATTCCTACCTGAGCAGCCCGCGCTCCAATGCCAACGGCTGTTGT	1
ERR1730277_C15026283	10	0	TGTTCAATTCCAACCTGAACAACCCGCGCTCCAATGCCAACGGCAACATC	TGTTCGATTCCGACCTGGGCGACCCGCGCTCCTATGCCAGCGGCGGCGTC	3
ERR1730277_C15026283	7	0	TGTTCAATTCCAACCTGAACAACCCGCGCTCCAATGCCAACGGCAACATC	TGTTCGATTCCCACCTGGGCAACCCGCGCTCCAATGCCGACGGCAGCGTC	4
ERR1730277_C15026283	7	0	TGTTCAATTCCAACCTGAACAACCCGCGCTCCAATGCCAACGGCAACATC	TGTTCCATTCCTACCTGAGCAGCCCGCGCTCCAATGCCAGCGGCGGCATC	1
ERR1730278_C11893828	9	0	ATGTCAACAACAACGGTAATGCGAACTACAACAACGCTTCCAATTCTA	ATGTCAGCGGCAACGGTGATGCGGGCTACTACAACGCTTCCTATTCTC	2
ERR1730278_C11893828	9	1	ATGTCAACAACAACGGTAATGCGAACTACAACAACGCTTCCAATTCTA	GTGTCTACAACGACGGTTATGCGAGCTCTTACAACGCTTCCTATTCTC	2
ERR1730278_C11945848	6	0	ACGAACGCAGGCTACCTGAATTTCAGCGCCTCGAACGTGAACCCCCAGAA	ACGTACGCAGGCTTCCTGTATTTCAGCGCCTCGTACGTGTACCCCCAGCA	2
ERR1730278_C11956908	6	1	GTTTCCAAAGTGAACCTCAACAATGTGCGCGGCAACCGCAACGGCAACAT	GATTCCAAAGTGGACCTCGGCAATGTGCGCGGCATCCGCTACGGCAGCAT	25
ERR1730278_C11956908	0	1	GTTTCCAAAGTGAACCTCAACAATGTGCGCGGCAACCGCAACGGCAACAT	GTTTCCAAAGTAAACCTCAACAATGTGCGCGGCAACCGCAACGGCAACAT	1
ERR1730278_C11956908	0	1	GTTTCCAAAGTGAACCTCAACAATGTGCGCGGCAACCGCAACGGCAACAT	GTTTCCAAATTGAACCTCAACAATGTGCGCGGCAACCGCAACGGCAACAT	1
ERR1730278_C11956908	6	2	GTTTCCAAAGTGAACCTCAACAATGTGCGCGGCAACCGCAACGGCAACAT	GATTCCAAAGCGGACCTCGGCAATGTGCGCGGCATCCGCTACGGCAGCAT	1
ERR1730278_C11956908	7	3	GTTTCCAAAGTGAACCTCAACAATGTGCGCGGCAACCGCAACGGCAACAT	AATTCCAAAGTGGACCTCGGCAGTGTGCGCGGCATCCGCTAAGGCAGCAT	1
ERR1730278_C11968042	10	0	GTTCATCGTGAACTCGTCGGGCAACGTCAACAACAACAACGCGCAGAACGCGA	GTTCATCGTGTACTCGTCGGGCAACGTCTACGGCTACGGCGCGCAGGGCGCGT	9
ERR1730278_C11968042	8	0	GTTCATCGTGAACTCGTCGGGCAACGTCAACAACAACAACGCGCAGAACGCGA	GTTCCTCGTGTACTCGTCGGGCCTCGTCGGCAACTACTACGCGCAGAACGCGA	5
ERR1730278_C11968042	7	1	GTTCATCGTGAACTCGTCGGGCAACGTCAACAACAACAACGCGCAGAACGCGA	GTTCATCGTGTACTCGTCGGGCTACGTCAACGACTACAACGCGCAGGGCGTGT	1
ERR1730279_C10057142	8	0	GTGAACACGGACGGGTCTGCGAACAACAACAACGCCTACAATTCGAA	GTGGGCACGGGCGGGTCTGCGAACTACACCCACGCCTACTATTCGTA	2
ERR1730279_C10057142	9	1	GTGAACACGGACGGGTCTGCGAACAACAACAACGCCTACAATTCGAA	GTGTACACGGACGGGCCTGCGAACTCCGGCTACGCCTACTATTCGTT	1
ERR1730280_C10075456	0	1	GTGTGAGGTCTGCGACTAACTTCTGTAATGTGAACAACAACGGCAATGCGAACAACAACAACGCGTCTAATTCTA	GTGTGAGGTCTGCGACTAAATTCTGTAATGTGAACAACAACGGCAATGCGAACAACAACAACGCGTCTAATTCTA	1
ERR1730280_scaffold9517	1	1	ACAACGCTCTTTATGTGAATGTGAACAACGGCAACGTGAACAACAACAATAAGAACAACAG	ACAACGATCTTTATGTGAATGTGAACAACGGCAGCGTGAACAACAACAATAAGAACAACAG	1
ERR1730280_scaffold9517	9	0	ACAACGCTCTTTATGTGAATGTGAACAACGGCAACGTGAACAACAACAATAAGAACAACAG	GCCGCGCTCTTTATGTGAGTGTGCGCAACGGCGACGTGAACCACAGCAATAAGAACAACAG	1
ERR1730280_scaffold9517	15	0	ACAACGCTCTTTATGTGAATGTGAACAACGGCAACGTGAACAACAACAATAAGAACAACAG	GCCGCGCTCTTTATGTGAGTGTGCGCAACGGCGACGTGTTCCGCAGCTATAAGTACAGCAG	18
ERR1730280_scaffold9517	15	0	ACAACGCTCTTTATGTGAATGTGAACAACGGCAACGTGAACAACAACAATAAGAACAACAG	GCTGCGCTCTTTATGTGAGTGTGCGCAACGGCGACGTGTTCCGCAGCTATAAGTACAGCAG	1
ERR1730280_scaffold9517	0	1	ACAACGCTCTTTATGTGAATGTGAACAACGGCAACGTGAACAACAACAATAAGAACAACAG	ACAACGCTCTTTATGTGAATGTGAACAACGGCAACGTGAACAAAAACAATAAGAACAACAG	1
ERR1730281_C13963371	7	0	GCGAATGCGAATGGTGGTGTGTCGTACGCGAATGCGAATAACGATGCCTCGAACTCGAATTCGAATAT	GCGTATGCGATTGGTGGTGTGTCGTGCGCGTATGCGTATAACGATGCCTCGAGCTCGAGTTCGAATAT	1
ERR1730281_C13963371	7	0	GCGAATGCGAATGGTGGTGTGTCGTACGCGAATGCGAATAACGATGCCTCGAACTCGAATTCGAATAT	GCGTATGCGAGTGGTGGTGTGTCGTGCGCGTATGCGTATTACGATGCCTCGTACTCGAATTCGAATAT	1
ERR1730281_C13963371	7	0	GCGAATGCGAATGGTGGTGTGTCGTACGCGAATGCGAATAACGATGCCTCGAACTCGAATTCGAATAT	GCGAATGCGAGTGGTGGTGTGTCGTGCGCGAATGCGAATAGCGATGCCTCGTCCTCGTATTCGTATAT	1
ERR1730281_C13963371	7	1	GCGAATGCGAATGGTGGTGTGTCGTACGCGAATGCGAATAACGATGCCTCGAACTCGAATTCGAATAT	GCGATTGCGGATGGTGGTGTGTCGTGCGCGAATGCGAGTTACGATGCATCGAGCTCGTATTCGAATAT	1
ERR1730281_C13963371	2	1	GCGAATGCGAATGGTGGTGTGTCGTACGCGAATGCGAATAACGATGCCTCGAACTCGAATTCGAATAT	GCGAATGCGAATGGTGGTGTGTCGTACGCGAATGCGAATAACGATGACTCGAACTCGGATTCGACTAT	1
ERR1730281_C13963371	11	0	GCGAATGCGAATGGTGGTGTGTCGTACGCGAATGCGAATAACGATGCCTCGAACTCGAATTCGAATAT	GCGTATGCGTATGGTGGTGTGTCGTACGCGTATGCGGGTCACGATGCCTCGCTCTCGGATTCGCATCT	1
ERR1730281_C13963371	6	0	GCGAATGCGAATGGTGGTGTGTCGTACGCGAATGCGAATAACGATGCCTCGAACTCGAATTCGAATAT	GCGAATGCGAGTGGTGGTGTGTCGTACGCGGATGCGAATTACGATGCCTCGTGCTCGGATTCGAATAT	1
ERR1730281_C13963371	6	0	GCGAATGCGAATGGTGGTGTGTCGTACGCGAATGCGAATAACGATGCCTCGAACTCGAATTCGAATAT	GCGAATGCGTATGGTGGTGTGTCGTGCGCGAATGCGGATTACGATGCCTCGAACTCGTATTCGAGTAT	1
ERR1730281_C14040598	6	0	ACAACGCGGGCAACCTCAACTTCAACTCGGGCAACGTCAACCCGCTGAAC	GCAGCGCGGGCTACCTCAACTTCTACTCGGGCTACGTCTACCCGCTGAAC	4
ERR1730281_C14053024	0	1	TTCAATTCTAACAATGACGTCAGCAATGCCAATTCCAA	TTCAATTCTAACAATGACGTCAGCAATGACAATTCCAA	1
ERR1730281_C14053024	4	2	TTCAATTCTAACAATGACGTCAGCAATGCCAATTCCAA	TTCAATTCTAACTATGCCGTCAGCTACTCCTATTCCAA	1
ERR1730281_C14070295	7	1	CTGGTGCGCTGAACTTGAACAACGCCCGTTCTAACGTCAACAACAATGTG	CTGGTGCGCTGAACTTGTACGACGCCTGTTCTATCGTCCACGGCAGTGTG	2
ERR1730281_C14070295	6	0	CTGGTGCGCTGAACTTGAACAACGCCCGTTCTAACGTCAACAACAATGTG	CTGGTGCGCTGAACTTGAGCAACGCCCGTTCTCTCGTCTACCACAGTGTG	7
ERR1730281_C14070295	7	0	CTGGTGCGCTGAACTTGAACAACGCCCGTTCTAACGTCAACAACAATGTG	CTGGTGCGCTGAACTTGTACGACGCCCGTTCTATCGTCCACGGCAGTGTG	5
ERR1730281_C14070295	9	0	CTGGTGCGCTGAACTTGAACAACGCCCGTTCTAACGTCAACAACAATGTG	CTGGTGCGCTGAGCTTGGGCTACGCCCGTTCTTTCGTCGACTTCAATGTG	4
ERR1730281_C14070295	6	2	CTGGTGCGCTGAACTTGAACAACGCCCGTTCTAACGTCAACAACAATGTG	CTGGTGCAGTGTACTTGCACAACGCCCGTTCTCACGTCGGCTACAATGTG	2
ERR1730281_C14073455	11	0	CGTGAATGTGAATACTGACGGCACGGTCAACAACAACAACGCGAACTACTCGAA	CGTGTATGTGCATGCTGCCGGCACGGTCAGCAGCTACAGCGCGTACTACTCGGG	1
ERR1730281_C14073455	11	0	CGTGAATGTGAATACTGACGGCACGGTCAACAACAACAACGCGAACTACTCGAA	CGTGTATGTGCATGCTGGCGGCACGGTCAGCAGCTACAGCGCGTACTACTCGGG	4
ERR1730281_scaffold9760	12	1	TCTGTAATGTCAACAGCAACGGCAACGCCAACAACAACAACGCCAGCAACTCGAA	TCTGTAATGTCGTCAGCAGCGGAGACGCCAGCTCCGACAGCGCCGGCATCTCGTA	8
ERR1730281_scaffold9760	12	3	TCTGTAATGTCAACAGCAACGGCAACGCCAACAACAACAACGCCAGCAACTCGAA	TCTGTAATGTCGTCAGCAGCGGAGACGCCAGCTCCGACAGCGCCGACATCGCGTA	1
ERR1730281_scaffold9760	11	0	TCTGTAATGTCAACAGCAACGGCAACGCCAACAACAACAACGCCAGCAACTCGAA	TCTGTTTTGTCTACAGCAACGGCACCGCCAGCAGCAGCAGCGCCAGCGGCTCGTA	4
ERR1730282_C9331026	8	0	TCGTTATTGTCTGGACGGATGGCAACAACAACAATAACAATGCCAATAATTCTG	TCGTTATTGTCTGGACGGATGGCTACACCGACACTAACGGTGCCATTAGTTCTG	1
ERR1730282_C9331026	7	0	TCGTTATTGTCTGGACGGATGGCAACAACAACAATAACAATGCCAATAATTCTG	TCGTTATTGTCTGGACGGATGGCAACTTCAACTATTACATTGCCACTAGTTCTG	1
ERR1730282_C9331026	6	0	TCGTTATTGTCTGGACGGATGGCAACAACAACAATAACAATGCCAATAATTCTG	TCGTTATTGTCTGGACGGATGGCAGCAACAGCTATTACTATGCCAATTATTCTG	2
ERR1730282_C9331026	8	0	TCGTTATTGTCTGGACGGATGGCAACAACAACAATAACAATGCCAATAATTCTG	TCGTTATTGTCTGGACGGGTGGCGGCAACGGCAATGACACTGCCAATTATTCTG	2
ERR1730282_C9331026	12	0	TCGTTATTGTCTGGACGGATGGCAACAACAACAATAACAATGCCAATAATTCTG	TCGTTGTTGTCTGGACGGATGGCGGCGGCAACCTTTACAGTGCCGGTAGTTCTG	1
ERR1730282_C9331026	7	0	TCGTTATTGTCTGGACGGATGGCAACAACAACAATAACAATGCCAATAATTCTG	TCGTTATTGTCTGGACGGATGGCAGCGGCAGCAGTAACACTGCCAATTATTCTG	2
ERR1730282_C9352553	9	0	CTTTCTACGCTAATCTGAACAATACGGCGTCCAATTCGAACTCGAACAAT	CTTTCTGCGCTAATCTGGGCAATGCGGCGTCCTATTCGAGCTCGTACGGT	1
ERR1730282_C9352553	0	1	CTTTCTACGCTAATCTGAACAATACGGCGTCCAATTCGAACTCGAACAAT	CTTTCTACGCTAATGTGAACAATACGGCGTCCAATTCGAACTCGAACAAT	1
ERR1730282_C9352553	1	0	CTTTCTACGCTAATCTGAACAATACGGCGTCCAATTCGAACTCGAACAAT	CTTTCTACGCTACTCTGAACAATACGGCGTCCAATTCGAACTCGAACAAT	1
ERR1730282_C9385686	14	0	TATCGCGGTGCGAACTGGAACAATTCGGACGCCTCTGTTTTCAACGTCAACCTGAACAACCCGCGCTCGAATTCCAACAGTAA	TATCGCGGTGCGGGCTGGGGCAATTCGGACGCCTCTGTTTTCGGCGTCCGCCTGGACAGCCCGCGCTCGAGTTCCGTCAGTTA	1
ERR1730282_C9385686	8	0	TATCGCGGTGCGAACTGGAACAATTCGGACGCCTCTGTTTTCAACGTCAACCTGAACAACCCGCGCTCGAATTCCAACAGTAA	TATCGCGGTGCGCTCTGGAACAATTCGGGCGCCTCTGTTTTCAACGTCAACCTGAACGACCCGCGCTCGAATTCCCACGGTGG	2
ERR1730282_C9385686	11	1	TATCGCGGTGCGAACTGGAACAATTCGGACGCCTCTGTTTTCAACGTCAACCTGAACAACCCGCGCTCGAATTCCAACAGTAA	TATCGCGGTGCGGACTGGAGCAATTCGGGCGGCTCTGTTTTCCACGTCGCCCTGAGCAGCCCGCGCTCGAATTCCTACAGTGG	1
ERR1730282_C9385686	12	0	TATCGCGGTGCGAACTGGAACAATTCGGACGCCTCTGTTTTCAACGTCAACCTGAACAACCCGCGCTCGAATTCCAACAGTAA	TATCGCGGTGCGAGCTGGGACGTTTCGGGCGCCTCTGTTTTCAGCGTCTTCCTGAGCTACCCGCGCTCGCATTCCAGCAGTAA	4
ERR1730282_C9385686	14	0	TATCGCGGTGCGAACTGGAACAATTCGGACGCCTCTGTTTTCAACGTCAACCTGAACAACCCGCGCTCGAATTCCAACAGTAA	TATCGCGGTGCGGCCTGGGGCAATTCGGACGCCTCTGTTTTCGGCGTCCGCCTGGACAGCCCGCGCTCGAGTTCCGTCAGTTA	2
ERR1730282_scaffold31532	7	0	GCCCGCACTGTGAATTGCAACAATTACCCTTGGAACGTCAACACCAATGT	GCCCGCGCTGTGCATTGCAACTATTACCCTTGGTACGTCTACGCCACTGT	3
ERR1730282_scaffold31532	7	1	GCCCGCACTGTGAATTGCAACAATTACCCTTGGAACGTCAACACCAATGT	ACCCGCGCTGTGGCTTGCGACATTTACCCTTGGTACGTCAACACCGATGT	1
ERR1730282_scaffold31532	7	0	GCCCGCACTGTGAATTGCAACAATTACCCTTGGAACGTCAACACCAATGT	GCCCGCGCTGTGGCTTGCGACATTTACCCTTGGTACGTCAACACCGATGT	1
ERR1730282_scaffold31532	5	0	GCCCGCACTGTGAATTGCAACAATTACCCTTGGAACGTCAACACCAATGT	GCCCGCACTGTGAATTGCAACTATTACCCTTGGAACGTCGGCACCGCTGT	1
ERR1730282_scaffold33396	6	0	ACGAACGCGTACAACCTGAACGTCAATTCGGGCAATGCGAACTGGAACAA	TCGAACGCGTACTACCTGACCGTCGATTCGGGCAATGCGTACTGGAACAG	13
ERR1730282_scaffold33396	8	0	ACGAACGCGTACAACCTGAACGTCAATTCGGGCAATGCGAACTGGAACAA	ACGAGCGCGTACGACCTGTCCGTCTATTCGGGCAATGCGCTCTGGAACTA	1
ERR1730282_scaffold33396	7	0	ACGAACGCGTACAACCTGAACGTCAATTCGGGCAATGCGAACTGGAACAA	ACGAGCGCGTACGACCTGTACGTCTATTCGGGCAATGCGCTCTGGAACTA	13
ERR1730283_scaffold5718	9	0	ACGTCAACACCGATGGCACTCTGAACAGGAACAACGCCTACAACGGCA	GCGTCGGCACCGGTGGCACTCTGCACTGGGACAACGCCTACTACGGCG	2
ERR1730283_scaffold5718	6	0	ACGTCAACACCGATGGCACTCTGAACAGGAACAACGCCTACAACGGCA	ACGTCTACACCGGTGGCACTCTGAGCAGGAACTACGCCTGCGACGGCA	2
ERR1730283_scaffold5718	8	1	ACGTCAACACCGATGGCACTCTGAACAGGAACAACGCCTACAACGGCA	ACGTCGGCACCGATGGCGCTCTGGGCAGGTACAACGCCTACTACCGCC	1
ERR1730283_scaffold5718	8	0	ACGTCAACACCGATGGCACTCTGAACAGGAACAACGCCTACAACGGCA	ACGTCGGCACCGATGGCGCTCTGGGCAGGTACAACGCCTACTACGGCC	15
ERR1730283_scaffold5718	1	0	ACGTCAACACCGATGGCACTCTGAACAGGAACAACGCCTACAACGGCA	ACGTCAACACCGATGGCACTCTGAACAGGCACAACGCCTACAACGGCA	1
ERR1730283_scaffold5718	11	0	ACGTCAACACCGATGGCACTCTGAACAGGAACAACGCCTACAACGGCA	GCGTCTTCTCCGATGGCACTCTGAACTGGGACTACGCCTGCGGCGGCT	3
ERR1730283_scaffold5718	9	3	ACGTCAACACCGATGGCACTCTGAACAGGAACAACGCCTACAACGGCA	ACGTCGGCACCGATGGCGCTCTGGGCAGGTACAACGCCTACGGTTACT	1
