# Supplementary material for: Discovery and characterization of the evolution, variation and functions of diversity-generating retroelements using thousands of genomes and metagenomes
Source: BMC Genomics. 2019 Jul 19;20:595. doi: 10.1186/s12864-019-5951-3 (PMC6642488; doi:10.1186/s12864-019-5951-3)
Supplement: Supplementary file 15 — Data 1. DGRs identified in genomic and metagenomic datasets. URL: http://cgm.sjtu.edu.cn/index/pub/software/MetaCSST/supplementary/Supplementary_Data_1.zip (ZIP 3330 kb) [file 12864_2019_5951_MOESM15_ESM.zip › Data 1b - ERP019800/README.txt]

### Data description

## For dataset ERP019800/HMASM/SRP008047/SRP011011/SRP115494 with sequencing reads:
	# *-intact.gtf: intact DGRs
	# *-partial.gtf: partial DGRs with no VRs
	# *-partial-confirmed.txt: TR-VR pairs found in sequencing reads with TRs identified in partial DGRs
	
## For dataset HMP_stool_assembly:
	# *-intact.gtf: intact DGRs
	# *-partial.gtf: partial DGRs with no VRs
	
## For bacteria assembled genomes from NCBI:
	# *-intact.gtf: intact DGRs
