# Supplementary material for: Discovery and characterization of the evolution, variation and functions of diversity-generating retroelements using thousands of genomes and metagenomes
Source: BMC Genomics. 2019 Jul 19;20:595. doi: 10.1186/s12864-019-5951-3 (PMC6642488; doi:10.1186/s12864-019-5951-3)
Supplement: Supplementary file 15 — Data 1. DGRs identified in genomic and metagenomic datasets. URL: http://cgm.sjtu.edu.cn/index/pub/software/MetaCSST/supplementary/Supplementary_Data_1.zip (ZIP 3330 kb) [file 12864_2019_5951_MOESM15_ESM.zip › Data 1g - SRP115494/SRP115494-intact.gtf]

SRR5935740_C665052	TR	+	602	639	591	640	11	0	CTTTTCGTACGCGAATACGAATAACACGGCTTCGAATACGAATGCGAATG
SRR5935740_C665052	VR	+	*	*	0	49	11	0	CTTTTCGTGCGCGTCTACGTCTTACACGGCTTCGCATTCGGCTGCGACTG
SRR5935740_C665052	RT	+	1056	1567	TATTTGGGTTTCGACCTTCACGGCGGACACTTATAGCTGCATTAAGAACCGGGGGATTCATGCGGCCGCGAAGAAGGTAAAACAGGCCCTACGGGAAGACCCGGAAGGTACTACGTTTTGTTTGAAATTGGATATTCGCAAGTTCTACCCTTCGATTAACCACGACGTGCTAAAATCCATTCTGCGCCGCAAGTTGAAGGATAAAAGGCTACTTCGCCTACTTGACGAAATTATAGATTCGGCGGACGGCGTACCTATCGGAAACTACCTAAGCCAATATTTCGCTAACCTCTATTTAACCTACTTCGACCATTGGATAAAGGAACAGAAGCGGGTAAAGCACTACTTCCGCTACGCGGACGATATTGTAATACTTGCTTCGGATAAATCCTACCTTCATTCCTTAATGGGCGAAATTAGGGCGTATTTGGGGGATTTGAAATTAGAGGTTAAAGGGAATTGGCAAGTTTTCCCCGTAGCGGCTCGCGGTATCGACTTCGTAGGATATGTAT
SRR5935740_C667812	TR	+	584	621	548	642	14	0	ATGCGAATAACAGCTCGAATGCCGGTTTTGCGTATGCGAATTCGAATAACACGCCCTCGAATACGAATGCGAATATCAGGTCTCGCCAATGATTT
SRR5935740_C667812	VR	+	*	*	0	94	14	0	CTGCGACTTACGGCTCGCATGCCGGTTTTGCGTCTGCGACTTCGAATAACGCGCCCTCGAATACGCATGCGACTATCGGGTCTCGCCTTTGCTTT
SRR5935740_C667812	RT	+	1069	1598	GATATGGGTTTCGGTCTTCACAAAAGACACATATAGCTGCATCAAGGGCCGCGGGATTCACGGAGCGATGCGGAATGTCAAGCGGGCCATCAAAGACCGGGAAAACGCCCGATATTGCCTCAAAATCGACATCCGGAAGTTCTACCCGTCGATAGACCACGACGTATTGAAAACCATCATCCGCCGCAAAATCAAATGCAAGGATACGCTCGCCCTGCTCGATACGATCATCGACAGCACCGACGGCGTGCCTATCGGCAACTATTTGAGCCAATACTTCGCAAACCTGATGCTCGCCTACTTCGATCATTGGATCAAGGAGGAGAAGCGGGTGCGATACTATTTCCGATATGCCGACGACATGGTATTTCTCGCCTCCACGAAAGAGGAGCTGCACATCCTGCTGGCCGACATCAAGAAGTATCTCGCAGCCTTGAAATTGACGTTGAAAGGCAATGAGCAGATATTTCCGATTGCCGAGAACCGGGCGGACAAGCACGGGCGCGGCCTCGATTTCGTCGGGTTCGTAT
SRR5935740_C669372	TR	-	2315	2355	2295	2377	10	0	CCGCTTCCAATTTCGCCAATGTCAACAACGGTAATGCGAACTACAACAACGCTTCCAATTCTAATGGCGTTCGCCCGGATTTC
SRR5935740_C669372	VR	-	*	*	2978	3060	10	0	CCGCTTCCTATTTCGCCCTTGTCAACTACGGTAATGCGCACTACTACAACGCTTCCGCTTCTCATGGCGTTCGCCCGGCTTTC
SRR5935740_C669372	RT	-	1269	2022	CCAACTACAAACTTCACCTTGCATGAACGAGGAAAGCTCCGGCGTATTACAGGCGAACAGGTTCAAGACAGAATCGTGAAACACGCTCTCTGTGACGAGGTTTTGAATCCTCTGATTGAACCACACCTCATTTATGACAATGGAGCAAGCGTTGTCGGAAAAGGTATCGCTTTCACTCGTAAGAGGTTGCTTACCCACCTTCGGAAATATTATGCACAGCATGGTAGCAACGAAGGGTACATTCTTCTGATAGACTTCTCGAAATACTACGACAATATCAGACATGATGTGTTGTTGAAGTTGTTTGAGCAGTATGTCGATGATGAACACGCCCTATGGCTTCTGCGGAAGACCGTAGAACGCTCAAGGGTTGATGTATCGTACATGAGTGATGAAGAATATGAACACTGTCTCGACAAGTTGTTTGATTCTCTCCTCTATCAGTATATGAACCCGAAGCTGTTCACAGGCGAAAAGTTCATGGGAAAGCACCTCAATATCGGAGACCAAGTGGCACAGACCGCTGGAATCTCTTACCGAATACGAATTGATAACTATGTCAAAATCGTTCGTGGTGTGAAATTCTACGCTGGCTACATGGACGATAGTTATGCTATCCACGAGAGCAAAGAGTTCTTACAGGAGCTTCTTGAGGACATTATCGAGATAGCGAACGAACTCGGAATCACGGTCAATACCCGGAAGACGAGAATCTGTAAGCTCTCCGAGCATTGGCGATTTCTTCAAGTTCAAT
SRR5935741_C472471	TR	-	3398	3435	3378	3490	17	0	GGGTGTCTTGTTCGGCGGTAATGCGAATAACAGCGCGAATGCCGGGCTTTCGTACGCGAATACGAATAACACGGCTACGAATACGAATGCGAATATCGGCTCTCAGCTATACT
SRR5935741_C472471	VR	-	*	*	3923	4035	17	0	GGGTGTCTTGTTCGGCGGTCCTGCGTCTTACGGCGCGTCTGCCGGGCTTTCGTACGCGTATACGAATAACGCGGCTTCGAATACGTCTGCGTATATCGGCTCTCGGCTTTGCT
SRR5935741_C472471	RT	-	2440	2975	CTATATGGGTGTCTATTTTCACGGCGGACACTTATAGTTGCATAAAAGGGCGTGGCATACAAGCGGCGGCAAATAAGTTAAGGCGCGTTATAGACAGAGATAAGGCAGGCTGCGCGTATTGCTTGAAAATAGACATACGCAAATTTTACCCTTCCATAGATCACACCGTACTAAAGTCCATTGTTCGCCGGAAGATTAAGGACACACGGCTACTCAATCTTTTGGACGAAATAATAGACAGTGCGGAAGGCTTACCGATTGGCAACTACCTTAGCCAATATTTAGCGAATCTTGTACTTACCTACTTCGACCATTGGGTAAAGGAAGTAAAGCGGGTAAGGTACTATTTCAGATACGCCGACGACATTGTAGTATTACATAGCGACAAAAAGACGCTTCACGCTTTGCTGGCAGAGTTTGAAAGCTATTTGGCGGCTAACGTAAAGCTGGAAATCAAACAGAACAAACAAGTCTTTCCGGTGGCACACGACCACCGCGACAGCTTCGGGCGTGGTATTGATTTCTTGGGCTATGTA�
SRR5935742_C400694	TR	-	1377	1401	1365	1414	6	0	AATGCGAATAATCGTTCCTCGAATGCGAATGCGAACATTGGGTTCCGCTT
SRR5935742_C400694	VR	-	*	*	1528	1577	6	0	GCTGCGAATTCTCGTTCCTCGAATGCGTATGCGTACATTGGGTTCCGCTT
SRR5935742_C400694	RT	-	370	853	GGACAGGATAGTACACCATTGCATTATCAATGTGTTGGGGCGTTACTGGACTAACTTCTTCATTGCGAATACATACGCTTGTATCAAAGGGCGTGGTATTCATAAATGTATGGAGGATGTGCATACGGCTTTAATCATAGACAGAAAAGGTACAAGGTTCTGTTTGAAGATTGACATCAAGAAGTTCTATGATAACATAGACCACGCAGCATTGAAAAGGATAATCCGCTACACTATAGCGGATGAACAACTGTTAAGGCTGTTGGATAAGATAATAGATAGTAACGGTAAAGACAAGGGGCTGCCAATAGGCAATTTCACAAGTCAATATTTGGCTAATCTCTATTTAGCATATTTCGACCATTGGGTTAAAGAAGAACTGGCTAAGATAGTGATGAAGCGTTTTGGGGTGAAAATCTACTACTATCGCTATATGGATGATATGGTGATACTATGCGCTGACAAAGAGGCACTGCATTTCGTA
SRR5935744_C642205	TR	+	407	456	362	474	12	0	TTGCCCTGTTCGGTGGCAACCGTGGCAACGGGTCGAAGTGCGGTTTGTCGTACTGGAATGTGAACAACCCTGCGACGAACGTGAACACGAACATCGTGGCGAGCCAATCTTAT
SRR5935744_C642205	VR	+	*	*	20	132	12	0	TTGCCCTGTTCGGTGGCTCCCGTGGCAGCGGGTCGAAGTGCGGTTTGTCGTACTGGTATGTGAACTACCCTGCGACGTCCGTGTACACGGACATCGTGGCGAGCCTTTCTTGT
SRR5935744_C642205	RT	+	958	1119	CATTTTTATGAAAGGGATGTATGAGTTCTCGTGTGGGAGCGTACCGAACAGGGGTGCTCATTATGGGAAAAAGTACATCGAGAGGTGGATTCAGCGAGACAAAAAGAACTGCAAATATGTTCTCAAGATGGATATTCGACACTTTTTCGAGAGTGTTGACCA
SRR5935744_C652793	TR	+	6645	6692	6640	6702	14	0	CGCAACGTCAACACCGATGGCACTCTGAACAGGAACAACGCCTACAACGGCAACAACGGCCTG
SRR5935744_C652793	VR	+	*	*	8714	8776	14	0	CGCAGCGTCGGCTCCGGTGGCGCTCTGGGCAGGTACGACGCCTGCGACGGCCGCAACGGCCTG
SRR5935744_C652793	RT	+	7100	7783	AGGAGCGGCTCGTCCTCGCCATCGACTTCGAGGGCAAAGTCGTCCAGCACTCGCTCTGCGACAACGTCCTCGAGCCGGCGTTCTCCCGGCGTTTCATCCGGGACAACTACGCCGGCCAGATCGGCAAAGGCACCCACGACGGCCTCGACCGTCTGGCTGCGGCCATGCGCCACTATTTCTTCAGCCGAAAGGCAGCAGACGAAGCAGCCCGCAAGGCTGCCGGCCTGCCGCCCCGGCCGATGAACGAGTGGGACTACGCCGACGGCTGGGTACTGAAGGGCGATTTTTCAAAGTTCTTTTACACCCTGCTCCATTCCTACTGTTACGAAACGGCCCGCCGGGCCCTGAAGTGGCTGAAGGATCCCGAGCTGATCGACTTCGCTGAGTGGCTGCTGTGGCTCATAATCGACAGCACGCCAGACCCCGGCATCCCGATCGGCAACCAGTCGAGCCAACTGCTCGCGCTGCTCTATCTGGACGCCTTCGACCACTGGCTGAGGGATGACCGCGGCCTCGTATATGGCAGGTACATGGACGACTTCTACATCATCCACAGCGACAAGCTGCTGCTCCGGCAGATACTCAAGGAGATCGAGGCGTACATCAAGCCGCTCGGCCTTCGGCTGAACGGCAAGACGCAGATCCTCCCGCTGAAGAACGGCATCGACTTCCTCGGTTTTCACA
SRR5935744_C652807	TR	+	11969	12016	11942	12037	14	0	AGCGTCCAACTCTTACAACGTCCGCAACGTCAATTCCTCTGGCGCGATGAACTGGAACAACGCTTACAACGGCAACAACGGCGTTCGCCCGCTTTG
SRR5935744_C652807	VR	+	*	*	14047	14142	14	0	CGCGTCCAACTCTTACCGCGTCCGCCGCGTCAATTCCTCTGGCGCGATGGACTGGAACGGCGCTTACCGCGGCGGCGGCGGCGTTCGCCCGCTTTG
SRR5935744_C652807	RT	+	12481	13149	AAGAACGAATCGTTATGACGAACGCATTCAAAGACAAGGTGGTACAGCATTCCCTATGCGACAACATACTTGAACACGCGTTTTCAAAAGCCTTTATCCGGGACAACTACGCATCGCAGAGCGGGCGCGGAACACATGACGGGTTATACCGCCTTGAAGAATTCATGCGGTCCTACTACTTCACACGCAAGGCGAACGCCGAGCGGGAGCGGCGGGCCGCGGGATTGCCGCCGCCCGGCCCGGAGGAAGTGCGGCGCTATTCGGACGGCTGGGTTTTGAAATGCGACATATCGAAGTATTTCTATTCAATCCAGCATGAACCGTTAAAGCAGATGACGCGGAAGTACATCAAAGACCCGGATATTCTGTGGTTAGTTGACCTTATCGTTGACAGCACGGAAAATCCGGGAATTCCTATCGGCAACCAGACTTCACAATGGTTCGCCGTCATGTATCTTTCGGGCATGGACCATTTCATAAAAGAAAAGCTGGGTATTCGCTATTATGGGCGGTACATGGACGATTTCTACTTGATACATGAGGACAAGGCATATTTGCAATACTGCCGGGGCGAAATCGAACAATACGTTGCCCGGCTGGGCCTGCGGATGAACAAGAAAACAAATATTTTTCCGTTGCGGAACGGCATTGATTTCTTGGGCTTCCACA
SRR5935744_C652971	TR	+	14359	14396	14356	14417	16	0	ATGCGAATACGAATAACACCCCCTCGAATACGAATGCGAATGTCAGCTCTCAGCTATGATTT
SRR5935744_C652971	VR	+	*	*	14158	14219	16	0	CTGCGCGTACGTCTTACGCCCCCTCGTCTGCGAATGCGGCTGTCGGCTCTCGGCTTTGTTTT
SRR5935744_C652971	RT	+	14819	15366	TATATGGGTGTCCTTATTTACAGAAGATACCTATTCTTGCATTAAGGATCGTGGTATTCATAAAGCAGCAGATAAAGTAAAGAAGGCTTTGAAAGAAGATCCAGAACACACTACTTACTGCTTGAAAATGGATATAGTGAAGTTCTATCCAAGTATAGACCATGATATTTTGAAAACAATATTACGGAAGAAAATCAAAGATAAAGATCTGCTTTGGTTGCTTGACGTGATTATAGACAGTGCCGATGGCGTACCCATAGGGAACTATCTAAGTCAGTATTTTGCTAATATTTATCTGGCTTACTTCGATCACTGGATAAAGGAGGTTAAGAAGGTAAGATATTACTTTAGGTATGCAGATGATATTGTGATTTTAGGCGATGATCCTAAACAGCTTCACAAACTCCGTATAGAGATTGAAGAATATCTGCATGACAATTTAAAGCTATCACTTCGTAAAGTGGATCCTAAAACTGGAAAAAAGAAATGGAAGTTTCAAGTATTCAAAATTGATAGCCATAGAGGTATTGATTTTGTCGGGTATGTCT
SRR5935745_C456488	TR	-	1087	1147	1056	1183	17	0	TACTGGTCCTCCTCGGAGTTCTACAACAATCCGGCGAACAACGCTCTTTATGTGAATGTGAACAACGGCAACGTGAACAACAACAATAAGAACAACAGAAATAGTTACGTGCGTCCGGTCTTGGCTTT
SRR5935745_C456488	VR	-	*	*	1789	1916	17	0	TACTGGTCCTCCTCGGAGTTCTGCGACCTTCCGGCGAGCGGCGCTCTTTATGTGAGTGTGAGCGGCGGCAACGTGTACAACTACAGTAAGGACGACAGGAATAGTTACGTGCGTCCGGTCTTGGCTTT
SRR5935745_C456488	RT	-	93	824	CGTTCCATCGCTTTCATTATCAACAAACCCGTGAAACGGGAGATTTTCGCCGCCGACTTCCGCGACCGTGTTGTACACCACCTCATAGCCCACAGGCTCGTTCCGCTTTTGGAAGAGAAGTTCATCGATGACAGTTACAGTACCCGCAAGGGAAAGGGTACGCTCTACGGCATAGAACGGGTGGAAGAACATATCCGGCTCTGCTCCGAGAACTACACGCGGGATTGCTATATCCTGAAAATAGACATCCGTTCGTTCTTCATGAAAATATCGAAGAGGCGGCTGTATGACCTGACCGAAGAACTCTTGCACGAACGCTACGGGGGAAACGACCTGGCGATACTGCTCTATCTGCTCCGTGAGACGATATTCAACCGTCCGGAAAAGAACTGCATCCGCAAGACGCCTCCCCAAAGCTGGCGCGGATTGCCCAAAGACAAGAGCCTGTTCCATTCCGACGGCTCGTGCGGACTGCCTATCGGCAACCTGACAAGCCAGTTGCTCGCCCTTAACTTCCTGGACGGACTGGACCATCTCATCAGCGAAGAATGGGGCGTGAAGCACTACGGCAGGTATGTGGACGACATGGTGCTTGTCCATCCCTCGAAAGAGCACCTGATAGAGGTGAAAGCGAAAATTGCCGGCTGGCTCTCCGAACACGGGCTGTCGCTGCACCCGCGCAAGATCTATCTGCAACATTACACGAAAGGTGTCCTGTTTATCGGAGGGATG
SRR5935745_C461290	TR	-	3193	3230	3172	3293	14	0	AGGCTTCGTGTCCGCCTCTCCGGTGCTAACGCTAACAATGGCACGAATGCAGGGGCGTTTGCTACGAATACGAACAATGCAGCCTCGAATTCGAATGCGAATGTGTCCGCTCCCCTATACTT
SRR5935745_C461290	VR	-	*	*	3544	3665	14	0	GGGCTTCGTGTCCGCCTCTCCGGTGCTAACGCTTACTATGGCACGGATGCGGGGGCGTTTGCTACGCATTCGAACTATGCGGCCTCGTATTCGATTGCGCATGTGTCCGCTCCCCTCTGCTT
SRR5935745_C461290	RT	-	2217	2807	AAAGAGCGGAAGATATTCAAACTGCCATTCCGTGATCGTGTCGTTCATTGGGCGATAATGCAGGTGATTGAACCGATATGGCTCTCCAATTTTACCCGTGATACATACTCTTGCATCCGTGGGCGTGGTATTCATCCTCTTTTATACAAGCTTCGCCGTGATTTGAAAGCGGATCCGGAGGGAACCCGGTACTGCCTGAAAATCGATGTGCGCAAGTTTTATCCGAGTATAGACCACGAGATCATGAAACAAGTGATCCGCCGGAAACTGAAAGATGCCCGATTGCTCGCCTTGCTTGACGGTATCGTGGACTCGGCGGAGAACGGGGTGCCCATCGGGAACTATCTCTCCCAATTCTTTGCCAACCTCTATTTGTCCGAGCTGGATCATGTCATTAAAGAAGAAATGGGTATCCGGTACTATTATCGTTTTGCGGATGATATTGTCCTGCTGGATGGGGATAAAGGGAAACTCCACGGAACCCTTGTGTTTATCAACCACTACCTGAATAATGAACGTGCTTTGAGTATAAAACCTAATTATCAGGTTTTCCCGGTAGAGAGCAGGGGTGTCAATTACGTGGGATACGTG
SRR5935745_C462230	TR	+	12568	12605	12512	12624	21	0	GGGTGTCTTGTTCGGCGGTAATGCGAATAACAGCGCGAATGCCGGGCTTTCGTACGCGAATACGAATAACACGGCTACGAATACGAATGCGTATATCGGCTCTCAGCTATACT
SRR5935745_C462230	VR	+	*	*	11967	12079	21	0	GGGTGTCTTGTTCGGCGGTTCTGCGCTTTTCGGCGCGTCTGCCGGGCTTTCGTGCGCGATTACGTATTACGCGGCTACGTATACGTCTGCGTTTATCGGCTCTCGGCTTTGCT
SRR5935745_C462230	RT	+	13028	13563	TATATGGGTGTCTATTTTCACGGCGGACACTTATAGTTGCATAAAAGGGCGTGGCATACAAGCGGCGGCAAATAAGTTAAGGCGCGTTATAGACAGAGATAAGGCAGGCTGCGCGTATTGCTTGAAAATAGACATACGCAAATTTTACCCTTCCATAGATCACACCGTACTAAAGTCCATTGTTCGCCGGAAGATTAAGGACACACGGCTACTCAATCTTTTGGACGAAATAATAGACAGTGCGGAAGGCTTACCGATTGGCAACTACCTTAGCCAATATTTAGCGAATCTTGTACTTACCTACTTCGACCATTGGGTAAAGGAAGTAAAGCGGGTAAGGTACTATTTCAGATACGCCGACGACATTGTAGTATTGCATAGCGACAAAAAGACGCTTCACGCTTTGCTGGCAGAGTTTGAAAGCTACTTGGCGGCTAACGTAAAGCTGGAAATCAAACAGAACAAACAAGTCTTTCCGGTGGCACACGACCACCGCGACAGCTTCGGGCGTGGTATTGATTTCTTGGGCTATGTAT
SRR5935748_C616953	TR	-	3199	3246	3179	3280	21	0	ACGCCTAATTCGTCGAACGCCAACAACGTCCGCAACGTCAATTCGGACGGCTCTTTGAACAACAACAACGCGTACAACGGCAACAATGGCGTTCGCCCGCTT
SRR5935748_C616953	VR	-	*	*	1192	1293	21	0	ACGCCTTATTCGTCGGACGCCCGCAGCGTCCGCTACGTCTATTCGGACGGCTCTTTGAGCGGCGGCGGCGCGTGCGGCGGCTTCTTTGGCGTTCGCCCGCTT
SRR5935748_C616953	RT	-	2208	2810	AAGCGCCGCGTGGTTATGTCGAACAGCTACAAAGACAAGGTTGTTCAACATTCGCTTTGCGATAACGTGCTTGAACCGATTTTGACACGATCGTTCATTCGCGATAACTACGCGTCGCAGGTGGGGAAAGGTACGCATTACGGGTTAGACAGGCTTCAAGAGTTCATGCGGAGGTTTTACAGGAAGAACGGAATTGACGGCTGGATACTGAAAGGCGATATTTCAAAGTATTTCTATTCGATCCGGCACGACGTTTTGAAAACCTTAATCCGCGAGAAGATAACCGATCCGGACGTTTTGTGGCTGATTGATCTTATCATCGACAGCACCGAAGGCAACGTCGGAATACCGATCGGCAATCAAACTTCACAGCTTTTCGCCCTTCTCTACCTTGACGGGCTGGATCACTTCGTAAAGGAAAAGCTGGGTATCAAATATTACGGGCGCTATATGGACGACTTCTTTTTGATCCATCACGACAAAGCATATTTGCAGGAGTGCCGGAAGCAGATTGAAGCGTTCGTACAGGCGCGCGGGCTTTCGCTGAATGCGAAAACGAATATCTTTCCCTTGAAACACGGCGTTGATTTCTTGGGCTTTCAT
SRR5935748_C617159	TR	-	4312	4361	4285	4414	18	0	GCGGCCGCTGCAACTGGTGGACCGCTTCTGTCAGGAGTGGCAACTCGACTAATTGCGTGAACGTCAACAACAACGGGAACTCCAACAACTGGAACGCCAGCAACGAGCTTTACGTCCCGGTCTGATTCCA
SRR5935748_C617159	VR	-	*	*	4932	5061	18	0	GCGGCCGCTGCAACTGGTGGACCGCTTCTGTCGGGAGTGGCTACTCGGCTTCTTGCGTGGCCGTCGGCAACGACGGGGACTCCGGCGGCTGGAACGCCAGCAACGAGCTTTGCGTCCCGGTCTGCTTCCG
SRR5935748_C617159	RT	-	3284	3803	GGTTTTATTTGCTTTGATATATGCGAACGCGGCAAGCTGAGACACATCAAAAGCGTGCATTTTTCTGAGAGGGTTGTGCAAAAATCATTTTGCACCAACATTCTATACCCTACCTTCACCCGCTCCCTGATTTACGACAACGGGGCGAGCCAGAAAGGAAAAGGCACGCAGTTCGCGCTCGACAGACTGACAACTCACTTGCGGAGACATTTCAGGAAATACGGACGCGAAGGCGGCATACTTCTGATTGACTTCTCGGACTACTTCGGGAATGTGGCGCATGAGCCACTTTTTAAGATATACCGGCAGATCTTCACAGATCCCCGCGTCATAGCTCTGGGAATGAGCTTTATCTCTGCCTTCGGTGATAAAGGTCTCGGGCTGGGAAGCGAAACGAGTCAGATCAATGCCGTAATGCTTCCGAACCGCGCGGACCATTACGCGAAAGAAGTGCTCAGGATCCGAGGCTATGGCAGATATATGGACGACTCCTGCCTGCTGCACCATAGCATTGCATACC�
SRR5935749_C363688	TR	-	796	833	785	885	31	0	TAAGTAAAAAAGTAGTAACTCTGACAATAGCAGCAAAGCAGGTCTATTCAATCTTAATTCCAATAATGAGGTTAGTAATTCCAATGCTAATATCAGTTCAA
SRR5935749_C363688	VR	-	*	*	999	1099	31	0	TTTGTTAATCGGTGGTGGCTCTGCCGATGGCGGCAAGGCGGGTCTGTTCGCTCTTCGTTCCAGTCTTGGGGTTGGTTATTCCGATGCTTATATCGGTTCTC
SRR5935749_C363688	RT	-	201	331	GACTTATAGCTGTATTAAGAAAAGAGGAATTCACAAAGTACTTAAGTAGATATAGCACGATCTGAAAGATAGAGAGAATACTAAATACTGTCTTAAAATAGATATTAAAAAGTTTTATCCTTCAGTAGATC
SRR5935753_C470853	TR	-	7721	7773	7714	7819	15	0	GGTGGGCCTACGGTTCGGTAATTGCAACAATGGCACCAATACGGGGCCTCGGTGCATCAATCTGAACAATGACGCTGGCAACGCGAACTGGAACATCGGCTCGGCC
SRR5935753_C470853	VR	-	*	*	7971	8076	15	0	GGTGGGCCTACGGTTCGGTGTTTGCGGCCATGGCACCTTTACGGGGCCTCGGTGCATCGCTCTGAACGCTGACGCTGGCGACGCGGGCTGGATCATCGGCTCGGCC
SRR5935753_C470853	RT	-	6627	7140	CAGCTGCGGCAGCTTCCCGAAACGCGGCGCACATTACGCCAAGCGGAGGATTGAGAAGTGGCTCCGTTCAGACCCGAAAGAGACCCGGAACTTCCTGAAAGTTGACATCCGGCATTTTTACGACAGCATCCGGCTGGACGTTTTGATGCGGGAGCTTGCAATCAGGATCAAGGATGAATGGTTTCTCCACGTCATCTGGCTGTGCCTCCGGGCGTTCAAAAAGGGCATTCCGCTGGGGTTCTACATTTCGCAATGGCTGGCCAACTACCTGCTGGAGCCGCTCGACAAGTTGATAACCGAGACCCTCGGCCTCGACAAACTCGTGCGGTACATGGACGACGTGACAATTTATGCAGCGGCCAAGAAAGCCCTGCACAATGCCGACGTTCAGATCCGAAAGATGCTGGGGCAGCGGTTCCGTTTGAAGCTGAAGAAGAACAGGCAGGTCTGCAAGTTCTTCTATCAGGGCAAGCGGAAAGCAATGGGCCGACCTCTGGATTTTATGGGCTTTGTA
SRR5935753_C471037	TR	-	27089	27152	27056	27188	25	1	AATTGGTCGAGTTCGGAGAACAACAACAATCCGGCGAACAACGCGTGGTACGTGAATTTCAACAACGGCAACGTGAACAACGACAATAAGAACAACGACAACAACAATAGGGTTCGTTCTTCTTTGGCTTTTA
SRR5935753_C471037	VR	-	*	*	27760	27892	25	1	TATTGGTCGAGTTCGGAGAGCGACTACTATCCGGCGGGCTACGCGTGGTACGTGGGTTTCGACGGCGGCTACGTGTACGACGACCGTAAGCGCGACCGCAACAACCGTAGGGTTCGTTCTTCTTTGGCTTTTT
SRR5935753_C471037	RT	-	26168	26810	GTGCAGCGGGAAGTATTCGCCGCCGACTTCCGCGACCGGGTGGTACACCACCTGATCGCCCGCAAGATAGAGCCGCTGCTGGAAGCGGAATTTATAGACGACAGCTACAGCACCCGCAAAGAAAAAGGGACACTGTACGGCATCCGCCGGGTAGAGGAATTTGTCCGGGAATGTTCGGAGAACTACACCAAGGACTGCTACGTGATGAAGCTCGACGTCCGCTCGTTCTTCATGGATATACACAAGAAGCTACTTTACGAGCGGATGGAGAAGTTTCTGCGGGAAACCTACCGGGCGAACGACCTGGAGATGCTACTCTACCTGCTGCGCGAAACGATCTTCAACCGGCCGGAGAAGAACTGCATCCGCCGCTGTCCCGCGAGCCACTGGAAAGGGTTGCCACGGGACAAGAGCCTGTTCCATTCGGACGGGATGCACGGGCTGCCCATCGGCAACCTGACGAGCCAGATGTCGGGGAATTTCTTCCTGAGCCCGCTCGACCACCTGATTACGGAGCTGTGGGGCATACCGTTCTACGGGCGGTATGTGGACGACATGGCACTGGTGCATACCAGCAAGGAATACCTGCTGGAGAGGCGTAAGCGCATCCGCGAATGGCTGGCGGCAAACGGGCTGACCCTGC
SRR5935754_C549692	TR	-	5681	5741	5650	5777	17	0	TACTGGTCCTCCTCGGAGTTCTACAACAATCCGGCGAACAACGCTCTTTATGTGAATGTGAACAACGGCAACGTGAACAACAACAATAAGAACAACAGAAATAGTTACGTGCGTCCGGTCTTGGCTTT
SRR5935754_C549692	VR	-	*	*	6383	6510	17	0	TACTGGTCCTCCTCGGAGTTCTGCGACCTTCCGGCGAGCGGCGCTCTTTATGTGAGTGTGAGCGGCGGCAACGTGTACAACTACAGTAAGGACGACAGGAATAGTTACGTGCGTCCGGTCTTGGCTTT
SRR5935754_C549692	RT	-	4687	5418	CGTTCCATCGCTTTCATTATCAACAAACCCGTGAAACGGGAGATTTTCGCCGCCGACTTCCGCGACCGTGTTGTACACCACCTCATAGCCCACAGGCTCGTTCCGCTTTTGGAAGAGAAGTTCATCGATGACAGTTACAGTACCCGCAAGGGAAAGGGTACGCTCTACGGCATAGAACGGGTGGAAGAACATATCCGGCTCTGCTCCGAGAACTACACGCGGGATTGCTATATCCTGAAAATAGACATCCGTTCGTTCTTCATGAAAATATCGAAGAGGCGGCTGTATGACCTGACCGAAGAACTCTTGCACGAACGCTACGGGGGAAACGACCTGGCGATACTGCTCTATCTGCTCCGTGAGACGATATTCAACCGTCCGGAAAAGAACTGCATCCGCAAGACGCCTCCCCAAAGCTGGCGCGGATTGCCCAAAGACAAGAGCCTGTTCCATTCCGACGGCTCGTGCGGACTGCCTATCGGCAACCTGACAAGCCAGTTGCTCGCCCTTAACTTCCTGGACGGACTGGACCATCTCATCAGCGAAGAATGGGGCGTGAAGCACTACGGCAGGTATGTGGACGACATGGTGCTTGTCCATCCCTCGAAAGAGCACCTGATAGAGGTGAAAGCGAAAATTGCCGGCTGGCTCTCCGAACACGGGCTGTCGCTGCACCCGCGCAAGATCTATCTGCAACATTACACGAAAGGTGTCCTGTTTATCGGAGGGATG
SRR5935754_C550010	TR	+	6760	6809	6712	6829	18	0	GCCGTGTGGTCTATCGTGGCAACAACAACGCGAACCCGAATGGCGGTGTTTCGATGTCGAATGCGAACAACGATTCCTCGAATACGAACACGAACATCGGTTCTCGTCTGAACAACAA
SRR5935754_C550010	VR	+	*	*	6342	6459	18	0	GCCGTGTGGTCTATCGTGGCCACTACTGCGCGAACCCGTATGGCGGTGTTTCGATGTCGAGTGCGGGCAACGATTCCTCGAATGCGTACACGTTCATCGGTTCTCGTCTGGCCTTCCG
SRR5935754_C550010	RT	+	7358	7742	ACCTCCGCCAGTATCAAGAGACGGGGGATGCACGACCTCCTGGCGTATGTCCGCCGTGACATGGCCGAAGACCCTGATGGTACACGTTACTGTTACAAGTTTGACATCACCAAATTCTACGAGAGCGTGAAGCAGGATTTTGTGATGTATTGCGTCAGCCGGGTGTTCAAGGACGCAAAGCTCGTGACCATGCTGGAGAGCTTTATCCGCCTGATGCCTGAAGGTCTGAGTATCGGCCTGCGCAGCTCGCAGGGGCTGGGCAATTTGCTTTTGTCTGTGTATCTGGACCATTATCTGAAGGACAGGTATGCCGTGCGTCATTTCTACCGCTATTGTGATGACGGCGTCGTACTGGGTAAAACGAAAGCGGAACTGTGGAAGATTC
SRR5935756_C571908	TR	-	1635	1684	1616	1728	14	0	TTGCCCTGTTCGGTGGCAACCGTGGCAACGGGTCGAAGTGCGGTTTGTCGTACTGGAATGTGAACAACCCTGCGACGAACGTGAACACGAACATCGTGGCGAGCCAATCTTAT
SRR5935756_C571908	VR	-	*	*	1958	2070	14	0	TTGCCCTGTTCGGTGGCTCCCGTGGCAACGGGTCGAGGTGCGGTTTGTCGTCCTGGTATGTGTACAGCCCTGCGACGTACGTGAGCACGGGCATCGTGGCGAGCCTTTCTTGT
SRR5935756_C571908	RT	-	628	1175	ACATTTTCATGAAAGGGATGTATGAGTTCTCGTGTGGGAGCGTACCGAACAGGGGTGCTCATTATGGGAAAAAGTACATCGAGAGGTGGATTCAGCGAGACAAAAAGAACTGCAAATATGTTCTCAAGATGGATATTCGACACTTTTTCGAGAGTGTTGACCATGATGTCTTGAAAGTGTGGCTCAAGAAGAAAATCAGAGACGAGAGAATGTTGTACATCCTCGCACTGATAATTGACGGGAGCGAGGTCGGGTTGCCTTTAGGGTTTTACACATCGCAGTGGTTGTCAAATTTCATGTTGCAGCCTCTCGACCATTTCATCAAAGAACAGTTGAAAGCGGTGCATTATATCCGGTATATGGATGATATGGTGGTGTTCGGAAAGAACAAAAAGGAACTCCACAGGATGCAGCAGGAGATTGAGAGATTCTTGAGAGAAAAGTTCAACTTGCAGATGAAAGGAAACTGGCAGGTGTTCCGGTTCGATTACACAGAGAAAAAGACCGGAAAGAGAAAAGGGAGACCACTCGATTTCATGGGATTCCAG
SRR5935756_C577230	TR	+	1530	1567	1474	1588	17	0	GGGTGTCCTTTTCAGCGGTAATACGAATAATGGCGATCATGCAGGCTTCGGTTATGCGAATACGAATAACACCCCCTCGAATACGAATGCGAATGTCAGCTCTCAGCTATGATTT
SRR5935756_C577230	VR	+	*	*	1276	1390	17	0	GGGTGTCCTTTTCGGCGGTGATACGGATAATGGCGATCGTGCGGGCTTCGGTTTTGCGACTACGTATCACGCCCCCTCGACTACGTATGCGTATGTCGGCTCTCGGCTTTGTTTT
SRR5935756_C577230	RT	+	1990	2537	TATATGGGTGTCCTTATTTACAGAAGATACCTATTCTTGCATTAAGGATCGTGGTATTCATAAAGCAGCAGATAAAGTAAAGAAGGCTTTGAAAGAAGATCCAGAACACACTACTTACTGCTTGAAAATGGATATAGTGAAGTTCTATCCAAGTATAGACCATGATATTTTGAAAACAATATTACGGAAGAAAATCAAAGATAAAGATCTGCTTTGGTTGCTTGACGTAATTATAGACAGTGCCGATGGCGTACCCATAGGGAACTATCTAAGTCAGTATTTTGCTAATATTTATCTGGCTTACTTCGATCACTGGATAAAGGAGGTTAAGAAGGTAAGATATTACTTTAGGTATGCAGATGATATTGTGATTTTAGGCGATGATCCTAAACAGCTTCACAAACTCCGTATAGAGATTGAAGAATATCTGCATGACAATTTAAAGCTATCACTTCGTAAAGTGGATCCTAAAACTGGAAAAAAGAAATGGAAGTTTCAAGTATTCAAAATTGATAGCCATAGAGGTATTGATTTTGTCGGGTATGTCT
SRR5935758_C410402	TR	+	411	436	401	456	11	0	GCGAACAACGATTCCTCGAATACGAACACGAACATCGGTTCTCGTCTGAACAACAA
SRR5935758_C410402	VR	+	*	*	31	86	11	0	GCGTACTACGATTCCTCGTATACGAGCACGTACATCGGTTCTCGTCTGGCCTTCCG
SRR5935758_C410402	RT	+	985	1118	ACCTCCGCCAGTATCAAGAGACGGGGGATGCACGACCTCCTGGCGTATGTCCGCCGTGACATGGCCGAAGACCCTGATGGTACACGTTACTGTTACAAGTTTGACATCACCAAATTCTACGAGAGCGTGAAGCA
SRR5935758_C413626	TR	+	1802	1839	1746	1860	15	0	GGGTGTCCTTTTCAGCGGTAATACGAATAATGGCGATCATGCAGGCTTCGGTTATGCGAATACGAATAACACCCCCTCGAATACGAATGCGAATGTCAGCTCTCAGCTATGATTT
SRR5935758_C413626	VR	+	*	*	1548	1662	15	0	GGGTGTCCTTTTCGGCGGTTATACGACTTATGGCGATCGTGCGGGCTTCGGTTATGCGACTACGGATGACGCCCCCTCGAATACGAATGCGTATGTCGGCTCTCGGCTTTGTTTT
SRR5935758_C413626	RT	+	2262	2809	TATATGGGTGTCCTTATTTACAGAAGATACCTATTCTTGCATTAAGGATCGTGGTATTCATAAAGCAGCAGATAAAGTAAAGAAGGCTTTGAAAGAAGATCCAGAACACACTACTTACTGCTTGAAAATGGATATAGTGAAGTTCTATCCAAGTATAGACCATGATATTTTGAAAACAATATTACGGAAGAAAATCAAAGATAAAGATCTGCTTTGGTTGCTTGACGTGATTATAGACAGTGCCGATGGCGTACCCATAGGGAACTATCTAAGTCAGTATTTTGCTAATATTTATCTGGCTTACTTCGATCACTGGATAAAGGAGGTTAAGAAGGTAAGATATTACTTTAGGTATGCAGATGATATTGTGATTTTAGGCGATGATCCTAAACAGCTTCACAAACTCCGTATAGAGATTGAAGAATATCTGCATGACAATTTAAAGCTATCACTTCGTAAAGTGGATCCTAAAACTGGAAAAAAGAAATGGAAGTTTCAAGTATTCAAAATTGATAGCCATAGAGGTATTGATTTTGTCGGGTATGTCT
SRR5935758_C414594	TR	+	2631	2668	2574	2687	20	0	GGGGCGTGCTTTTCAGCGGTAATGCGAATAACAGCGCGAATGCCGGCTTTTCGTACGCGAATACGAATAACACGGCTTCGAATACGAATGCGAATATCGGCTCCCAGCTATGCA
SRR5935758_C414594	VR	+	*	*	1979	2092	20	0	GGGGCGTGCTTTTCGGCGGTTATGCGAATGACGGCGCGGGTGCCGGCTTTTCGTACGCGGCTGCGACTAACTCGGCTTCGTATGCGTATGCGTCTGTCGGCTCCCGGCTTTGCT
SRR5935758_C414594	RT	+	3085	3596	TATTTGGGTTTCTACCTTCACGGCGGACACTTATAGCTGCATTAAGAACCGGGGGATTCACGCGGCCGCGAAGAAGGTAAAACAGGCCCTACGGGAAGACCCGGAAGGTACTACGTTTTGTTTGAAATTGGATATTCGCAAGTTCTATCCTTCTATTAACCACGACGTATTAAAATCCATTCTACGCCGCAAGTTGAAGGACAAAAGGCTACTTCGCTTACTTGACGAAATCGTAGATTCGGCGGACGGCGTACCTATCGGAAACTATCTAAGCCAATATTTCGCTAACCTCTATTTAACCTACTTCGACCATTGGATAAAGGAGCAGAAGCGGGTAAAGCACTACTTCCGCTACGCGGACGACATCGTAATACTTGCGCCTGATAAAGCCTACCTTCATTCCTTAATGGGCGAAATTAGGGCGTATTTGGGGGATTTGAAATTAGAGGTTAAAGGAAATTGGCAGGTTTTCCCCGTAGCGGCTCGCGGTATCGACTTCGTAGGATATGTAT
SRR5935760_C264717	TR	-	1538	1598	1507	1634	17	0	TACTGGTCCTCCTCGGAGTTCTACAACAATCCGGCGAACAACGCTCTTTATGTGAATGTGAACAACGGCAACGTGAACAACAACAATAAGAACAACAGAAATAGTTACGTGCGTCCGGTCTTGGCTTT
SRR5935760_C264717	VR	-	*	*	2240	2367	17	0	TACTGGTCCTCCTCGGAGTTCTGCGACCTTCCGGCGAGCGGCGCTCTTTATGTGAGTGTGAGCGGCGGCAACGTGTACAACTACAGTAAGGACGACAGGAATAGTTACGTGCGTCCGGTCTTGGCTTT
SRR5935760_C264717	RT	-	544	1275	CGTTCCATCGCTTTCATTATCAACAAACCCGTGAAACGGGAGATTTTCGCCGCCGACTTCCGCGACCGTGTTGTACACCACCTCATAGCCCACAGGCTCGTTCCGCTTTTGGAAGAGAAGTTCATCGATGACAGTTACAGTACCCGCAAGGGAAAGGGTACGCTCTACGGCATAGAACGGGTGGAAGAACATATCCGGCTCTGCTCCGAGAACTACACGCGGGATTGCTATATCCTGAAAATAGACATCCGTTCGTTCTTCATGAAAATATCGAAGAGGCGGCTGTATGACCTGACCGAAGAACTCTTGCACGAACGCTACGGGGGAAACGACCTGGCGATACTGCTCTATCTGCTCCGTGAGACGATATTCAACCGTCCGGAAAAGAACTGCATCCGCAAGACGCCTCCCCAAAGCTGGCGCGGATTGCCCAAAGACAAGAGCCTGTTCCATTCCGACGGCTCGTGCGGACTGCCTATCGGCAACCTGACAAGCCAGTTGCTCGCCCTTAACTTCCTGGACGGACTGGACCATCTCATCAGCGAAGAATGGGGCGTGAAGCACTACGGCAGGTATGTGGACGACATGGTGCTTGTCCATCCCTCGAAAGAGCACCTGATAGAGGTGAAAGCGAAAATTGCCGGCTGGCTCTCCGAACACGGGCTGTCGCTGCACCCGCGCAAGATCTATCTGCAACATTACACGAAAGGTGTCCTGTTTATCGGAGGGATG
SRR5935760_C266625	TR	-	3201	3219	3179	3235	6	0	AATACGAACAATGCAGCCTCGAATTCGAATGCGAATGTGTCCGCTCCCCTATACTTT
SRR5935760_C266625	VR	-	*	*	3543	3599	6	0	AATGCGAGCAATGCGGCCTCGAATTCGAGTGCGAATGTGTCCGCTCCCCTCTGCTTT
SRR5935760_C266625	RT	-	2217	2807	AAAGAGCGGAAGATATTCAAACTGCCATTCCGTGATCGTGTCGTTCATTGGGCTATCATGCAGGTGATTGAACCGATATGGCTCTCCAATTTCACCCGTGATACCTATTCCTGTATCCGTGGACGTGGTATTCACCCTCTTTTATACAAGCTCCGCCGTGATTTGAAAGCGGATCCGGAGGGAACCCGGTACTGCCTGAAAATCGATGTGCGCAAATTTTATCCGAGTATAGACCACGAGATCATGAAACAGGTAATCCGCCGAAAGCTGAAAGATGCCCGGCTGCTTGCTTTGCTTGACGGTATCGTGGACTCGGCAGAGAACGGAGTGCCTATTGGAAATTATTTATCCCAATTCTTTGCTAACCTTTATTTATCCGAACTGGATCATATCATGAAAGAAGAAATGGGCATCCGGTACTATTACCGCTTTGCCGATGATATTGTCCTACTGGATGGAAACAAGGAGAAACTCCACGGAACCCTCGTGTTTATCAACCACTACTTGAATAATGAACGTGCTTTGAGTATAAAGCCGAATTATCAGGTCTTCCCGGTAGAGAGCAGGGGTGTCAATTACGTGGGATACGTG
SRR5935760_C267775	TR	+	974	1023	926	1043	17	0	GCCGTGTGGTCTATCGTGGCAACAACAACGCGAACCCGAATGGCGGTGTTTCGATGTCGAATGCGAACAACGATTCCTCGAATACGAACACGAACATCGGTTCTCGTCTGAACAACAA
SRR5935760_C267775	VR	+	*	*	556	673	17	0	GCCGTGTGGTCTATCGTGGCTACTACAGCGCGAACCCGTATGGCGGTGTTTCGATGTCGTATGCGAGCTACGATTCCTCGTATCCGAGCACGAGCATCGGTTCTCGTCTGGCCTTCCG
SRR5935760_C267775	RT	+	1572	1956	ACCTCCGCCAGTATCAAGAGACGGGGGATGCACGACCTCCTGGCGTATGTCCGCCGTGACATGGCCGAAGACCCTGATGGTACACGTTACTGTTACAAGTTTGACATCACCAAATTCTACGAGAGCGTGAAGCAGGATTTTGTGATGTATTGCGTCAGCCGGGTGTTCAAGGACGCAAAGCTCGTGACCATGCTGGAGAGCTTTATCCGCCTGATGCCTGAAGGTCTGAGTATCGGCCTGCGCAGCTCGCAGGGGCTGGGCAATTTGCTTTTGTCTGTGTATCTGGACCATTATCTGAAGGACAGGTATGCCGTGCGTCATTTCTACCGCTATTGTGATGACGGCGTCGTACTGGGTAAAACGAAAGCGGAACTGTGGAAGATTC
SRR5935761_C305492	TR	-	3867	3916	3842	3963	26	0	GGGGTGTGTTGTTCAGCGGTTCTTCGAATAATGGTGCGAATGCAGGTGTCAGCTACTCGAATACGAATAATACGGCGTCGAATACGAATGCGAATATCGGTTCTCAGCTATGCTTATAAAAA
SRR5935761_C305492	VR	-	*	*	4035	4156	26	0	GGGGTGTGTTGTTCGGCGGTTCTTCGCTTACTGGTGCGACTGCGGGTGTCGGCTACTCGTTTACGTCTTATGCGGCGTCGTCTACGAGTGCGTCTGTCGGTTCTCGGCTTTGCTTTTTACCG
SRR5935761_C305492	RT	-	2866	3380	CGATTTGGGTTTCAGTCTTCACAAATGACACCTATTCTTGCATCAAGAATAGGGGAATACATGCAGCCGCTAAACGGGTCAAATATGATTTAAAGACAGACCCGGAAGGCACAATTTATTGTCTAAAGATAGATGTTCGCAAGTTTTATCCTTCTATTGATCACGATATACTAAAACAGGTTATTCGCAGAAAAATAAAGGATAAACGCTTGCTTTGGTTACTTGACGAAATTATTGATTCGGCCGACGGTGTACCTATTGGGAATTACTTATCCCAATATTTCGCCAATTTATATCTTGCTTATTTTGATCATTGGATCAAAGAAGTCAAGCAAGTAAGATATTTCTATCGCTATGCCGATGATATTGTGATTCTATCTTCAAGCAAAGAATCACTTCACGCCTTATTGCGTGAAATGCGGGTTTACCTTCGGGACAATTTGAAATTGAAAATCAAGCACAATTTTCAAGTATTTCCGGTCGATTCACGGGGGATTGACTTTTTAGGATACCGC
SRR5935761_C305744	TR	-	2942	2979	2920	3030	18	0	CGCCTCTCCGGTGCTAACGCTAACAATGGCACGAATGCAGGGGCGTTTGCTACGAATACGAACAATGCAGCCTCGAATTCGAATGCGAATGTGTCCGCTCCCCTATACTTT
SRR5935761_C305744	VR	-	*	*	3284	3394	18	0	CGCCTCTCCGGTGCTGGCGCTTCCGATGGCACGGGTGCGGGGGCGTTTGCTGCGAATACGGCCCATGCGGCCTCGAATTCGGCTGCGAGTGTGTCCGCTCCCCTCTGCTTT
SRR5935761_C305744	RT	-	1958	2548	AAAGAGCGGAAGATATTCAAACTGCCATTCCGTGATCGTGTCGTTCATTGGGCTATCATGCAGGTGATTGAACCGATATGGCTCTCCAATTTCACCCGTGATACCTATTCCTGTATCCGTGGACGTGGTATTCACCCTCTTTTATACAAGCTCCGCCGTGATTTGAAAGCGGATCCGGAGGGAACCCAGTACTGCCTGAAAATCGATGTGCGCAAATTTTATCCGAGTATAGACCACGAGATCATGAAACAGGTAATCCGCCGAAAGCTGAAAGATGCCCGGCTGCTTGCTTTGCTTGACGGTATCGTGGACTCGGCAGAGAACGGAGTGCCTATTGGAAATTATTTATCCCAATTCTTTGCTAACCTTTATTTATCCGAACTGGATCATATCATGAAAGAAGAAATGGGCATCCGGTACTATTACCGCTTTGCCGATGATATTGTCCTACTGGATGGAAACAAGGAGAAACTCCACGGAACCCTCGTGTTTATCAACCACTACTTGAATAATGAACGTGCTTTGAGTATAAAGCCGAATTATCAGGTCTTCCCGGTAGAGAGCAGGGGTGTCAATTACGTGGGATACGTG
SRR5935761_C306580	TR	-	2184	2247	2164	2285	14	0	ACGCTGCCATTTGGTGGCTGCGCTCTCCGAACACCAACAATAACAACAACGTCTGGAACGTCAACACCGATGGCTCCAACAACAACAACTGGTACAACAACTCCTATGGTGTTCGCCCCGCT
SRR5935761_C306580	VR	-	*	*	135	256	14	0	GCGCTGCCGTTTGGTGGCTGCGCTCTCCGAACACCGGCAATGGCAGCAACGTCTGGTACGTCAACACCGATGGCTCCGGCAACTACTACTGGTACGACTACTCCTATGGTGTTCGCCCCGCT
SRR5935761_C306580	RT	-	1145	1759	AAGCGCCGCATGGTACACGCCCCCGCATTTGTGGACAAGGTGGTGCTGCACGCTCTGGTCGATAACATCCTGTATGATGCCCTGACAAGGAGCTTTATCCGGGACAGCCACGCCAGCCAGACCGGCAAAGGCACAGACGACGGCCTGATGCGCCTGAAAACTCACATGGTGGACTATTACCGCCGTGAGGGCCACGGCGCGGACGGCTGGGTGCTGAAAGGCGATGTGCGGCATTTCTTTGCCAGCATCGACCACCGGAAGCTAAAACGCAAGCTCAAAGCCGTGCTGGACAAGCGCGGCGTTGACCCGCGTGTCTATGAGCTGCTTTGCATCTACATCGACGTGATGGAGGACGGCTTGCCGCTGGGCTACCAGACGAGCCAGCTTTTCGCCCTCATGTTTTTGGACGAGTTCGACCACATCATCAAAGAAAAGTACCGCATCAAATACTATGGCCGATACATGGATGATTTCTACATCATCTGTTCGGACAAGAAGAAATTGCAGTGCATTCTCCGGGATGTTCGGGCGCTCATGGACAGTTACGGCCTTGAGCTGAACCAGAAAACCGCCATTTTCCCGCTGCGGAACGGTATTGATTTTCTGGGATTCCAT
SRR5935761_C306664	TR	+	4207	4267	4170	4294	18	0	TACTGGTCCTCCTCGGAGAACTACAACAATCCGGCGAACAACGCTCTTTATGTGAATGTGAACAACGGCAACGTGAACAACAACAATAAGAACAACAGAAATAGCTACGTGCGTCCGGTCTTGGC
SRR5935761_C306664	VR	+	*	*	3438	3562	18	0	TACTGGTCCTCCTCGGAGAGCTACTACCTTCCGGCGAGCCTCGCTCTTTATGTGAGTGTGAACTACGGCGACGTGGACTACGACTATAAGAACCTCAGCTATAGCTACGTGCGTCCGGTCTTGGC
SRR5935761_C306664	RT	+	4531	5262	GTTCCATCGCTTTCATTATCAACAAACCCGTGAAACGGGAGATTTTCGCTGCAGACTTCCGCGACCGTGTGGTACACCACCTCATAGCCCGCAGGCTCGTTCCGCTTTTGGAAGAGAAGTTCATCAATGACAGCTACAGCACCCGCAAGGGAAAAGGTACGCTCTATGGCATCGAACATGTGGCGGAACATATCCGGCTCTGTTCGGAAAACTACACGAAAGAGTGCTACATCCTGAAAATAGACATCCGTTCGTTCTTCATGAAAATATCGAAGAGGCGGCTGTATGACCTGACCGAAGAACTCTTGCACGAACGCTACGGGGGAAACGACCTGGCGATACTGCTCTATCTGCTCCGTGAGACTATATTCAACCGTCCGGAAAAGAACTGCATCCGCAAGACGCCTCCCCAAAGCTGGCGCGGATTGCCCAAAGACAAGAGCCTGTTCCATTCCGACGGCTCGTGCGGACTGCCTATCGGCAACCTGACAAGCCAGTTGCTCGCCCTTAACTTCCTGGACGGACTGGACCATCTCATCAGCGAAGAATGGGGCGTGAAGCACTACGGCAGGTATGTGGACGACATGGTGCTTGTCCATCCCTCGAAAGAGCACCTGATAGAGGTGAAAGCGAAAATTGCCGGCTGGCTCTCCGAACACGGGCTGTCGTTGCACCCGCGCAAGATCTATCTGCAACATTACACGAAAGGTGTCCTGTTTATCGGAGGGATGA
SRR5935762_C468137	TR	+	4040	4077	3984	4096	20	0	GGGTGTCTTGTTCGGCGGTAATGCGAATAACAGCGCGAATGCCGGGCTTTCGTACGCGAATACGAATAACACGGCTACGAATACGAATGCGAATATCGGCTCTCAGCTATACT
SRR5935762_C468137	VR	+	*	*	3439	3551	20	0	GGGTGTCTTGTTCGGCGGTAATGCGGCTACCGGCGCGCTTGCCGGGCTTTCGTACGCGTCTACGCCTTACGCGGCTACGGCTACGTCTGCGTATATCGGCTCTCGGCTTTGCT
SRR5935762_C468137	RT	+	4500	5035	TATATGGGTGTCTATTTTCACGGCGGACACTTATAGTTGCATAAAAGGGCGTGGCATACAAGCGGCGGCAAATAAGTTAAGGCGCGTTATAGACAGAGATAAGGCAGGCTGCGCGTATTGCCTAAAAATAGACATACGCAAATTTTACCCTTCCATAGATCACACCGTACCAAAGTCCATTGTTCGCCGGAAGATTAAGGACACACGGCTACTCAATCTTTTGGACGAAATAATAGACAGTGCGGAAGGCTTACCGATTGGCAACTACCTTAGCCAATATTTAGCCAATCTTGTACTTACCTACTTCGACCATTGGGTAAAGGAAGTAAAGCGGGTAAGGTACTATTTCAGATACGCCGACGACATTGTAGTATTACATAGCGACAAAAAGACGCTTCACGCTTTGCTGGCAGAGTTTGAAAGCTACTTGGCGGCTAACGTAAAGCTGGAAATCAAACAGAACAAACAAGTCTTTCCGGTGGCACGCGACCACCGCGACAGCTTCGGGCGTGGTATTGATTTCTTGGGCTATGTAT
SRR5935762_C469603	TR	-	10894	10957	10861	10993	25	1	AATTGGTCGAGTTCGGAGAACAACAACAATCCGGCGAACAACGCGTGGTACGTGAATTTCAACAACGGCAACGTGAACAACGACAATAAGAACAACGACAACAACAATAGGGTTCGTTCTTCTTTGGCTTTTA
SRR5935762_C469603	VR	-	*	*	11565	11697	25	1	TATTGGTCGAGTTCGGAGAGCGACTACTATCCGGCGGGCTACGCGTGGTACGTGGGTTTCGACGGCGGCTACGTGTACGACGACCGTAAGCGCGACCGCAACAACCGTAGGGTTCGTTCTTCTTTGGCTTTTT
SRR5935762_C469603	RT	-	9973	10615	GTGCAGCGGGAAGTATTCGCCGCCGACTTCCGCGACCGGGTGGTACACCACCTGATCGCCCGCAAGATAGAGCCGCTGCTGGAAGCGGAATTTATAGACGACAGCTACAGCACCCGCAAAGAAAAAGGGACACTGTACGGCATCCGCCGGGTAGAGGAATTTGTCCGGGAATGTTCGGAGAACTACACCAAGGACTGCTACGTGATGAAGCTCGACGTCCGCTCGTTCTTCATGGATATACACAAGAAGCTACTTTACGAGCGGATGGAGAAGTTTCTGCGGGAAACCTACCGGGCGAACGACCTGGAGATGCTACTCTACCTGCTGCGCGAAACGATCTTCAACCGGCCGGAGAAGAACTGCATCCGCCGCTGTCCCGCGAGCCACTGGAAAGGGTTGCCACGGGACAAGAGCCTGTTCCATTCGGACGGGATGCACGGGCTGCCCATCGGCAACCTGACGAGCCAGATGTCGGGGAATTTCTTCCTGAGCCCGCTCGACCACCTGATTACGGAGCTGTGGGGCATACCGTTCTACGGGCGGTATGTGGACGACATGGCACTGGTGCATACCAGCAAGGAATACCTGCTGGAGAGGCGTAAGCGCATCCGCGAATGGCTGGCGGCAAACGGGCTGACCCTGC
SRR5935763_C276716	TR	+	14769	14806	14713	14827	21	0	GGGTGTCCTTTTCAGCGGTAATACGAATAATGGCGATCATGCAGGCTTCGGTTATGCGAATACGAATAACACCCCCTCGAATACGAATGCGAATGTCAGCTCTCAGCTATGATTT
SRR5935763_C276716	VR	+	*	*	14515	14629	21	0	GGGTGTCCTTTTCGGCGGTGCTGCGGCTAATGGCGATCGTGCGGGCTTCGGTTCTGCGTCTACGGTTAACGCCCCCTCGAATACGGCTGCGACTGTCGGCTCTCGGCTTTGTTTT
SRR5935763_C276716	RT	+	15229	15776	TATATGGGTGTCCTTATTTACAGAAGATACCTATTCTTGCATTAAGGATCGTGGTATTCATAAAGCAGCAGATAAAGTAAAGAAGGCTTTGAAAGAAGATCCAGAACACACTACTTACTGCTTGAAAATGGATATAGTGAAGTTCTATCCAAGTATAGACCATGATATTTTGAAAACAATATTACGGAAGAAAATCAAAGATAAAGATCTGCTTTGGTTGCTTGACGTGATTATAGACAGTGCCGATGGCGTACCCATAGGGAACTATCTAAGTCAGTATTTTGCTAATATTTATCTGGCTTACTTCGATCACTGGATAAAGGAGGTTAAGAAGGTAAGATATTACTTTAGGTATGCAGATGATATTGTGATTTTAGGCGATGATCCTAAACAGCTTCACAAACTCCGTATAGAGATTGAAGAATATCTGCATGACAATTTAAAGCTATCACTTCGTAAAGTGGATCCTAAAACTGGAAAAAAGAAATGGAAGTTTCAAGTATTCAAAATTGATAGCCATAGAGGTATTGATTTTGTCGGGTATGTCT
SRR5935764_C513930	TR	+	944	1007	914	1029	13	0	GGTACTGGAGTAGCAGTGAGAACAGTCAGAACAACAGCTGGAACGTGAACTTTAGTAATGGCAACTTCAACAACAACAACAAGTACAACAGTAACATGGTGAGGGCGGTTGCAGCA
SRR5935764_C513930	VR	+	*	*	143	258	13	0	GGTACTGGAGTAGCAGTGAGAGCAGTCAGTACGGCAGCTGGAACGTGAACTTTAGTAATGGCAACTTCGGCAACGGCAGCAAGTGCCTCAGTAGCATGGTGAGGGCGGTTGCAGCA
SRR5935764_C513930	RT	+	1187	1838	CAAGTACTTGTTTTATAGTTACCCGTCCTAAATTACGGGAAGTGTTTGCTGCAAATTTCCGTGACCGTATTGTACAACATTGGTTGTGCCTACGCTTAGAGCCACTGTTTGAGGCACGTTTTGTTGAGCACGGAAATGTATCATTTAACTGTCGAAAGGGTTTTGGAACATTTGCATGTATCGATCAGTTGACAAAAAATACTATTGAAGTCTCTGATAATTATTCCCATGAGGCTTGGTATGCTCAATTTGATATTAAAGGATTTTTCATGTCAATTGATTGTGAATGCTTATTAAAGTACTTATTGCCATTTATCAAAGAAAAATGGAACTATTGGAAAGGAACTATATATGAACAGGATTTAGATTTAGTGCTTTGGCTTACAGAAGTAATTGTACGACATCGTCCACAAGATGATTGCATACGCCAAGGGAATTTAAAATTATGGAGAATACTACCTAAAAACAAAAGCTTGTTTTACATTGAATGGATGAGAGGTGAACCAATAGGCAACCTAACCAGTCAATTATTCGCCAATTTTTATATGTCATTTTTTGATGAATGGGCTATTAAAGCAGCAGAAGAAAGAGGAGCCAAATATGTACGTTTTGTAGATGATTTTAGCTTTGTGTGCAAAACTAAGGAAGATGC
SRR5935764_C517116	TR	+	4353	4402	4338	4436	0	3	GCGAGTACAATTCCAACAGCGCGTTCTTCTACAACGGCTACACGGGCAACGTGAACCTCAACTACAAGTATAACACGTTCGCCGTGCGTCCGGTTTCCG
SRR5935764_C517116	VR	+	*	*	4975	5073	0	3	GCGAGTACAATTCCAACAACGCGTTCATCTACAACGGCAACACGGGCAACGTGAACCTCAACTACAAGTATAACACGTTCGCCGTGCGTCCGGTTTCCG
SRR5935764_C517116	TR	+	4990	5039	4975	5077	5	0	GCGAGTACAATTCCAACAACGCGTTCATCTACAACGGCAACACGGGCAACGTGAACCTCAACTACAAGTATAACACGTTCGCCGTGCGTCCGGTTTCCGAATT
SRR5935764_C517116	VR	+	*	*	4338	4440	5	0	GCGAGTACAATTCCAACAGCGCGTTCTTCTACAACGGCTACACGGGCAACGTGAACCTCAACTACAAGTATAACACGTTCGCCGTGCGTCCGGTTTCCGCTTT
SRR5935764_C517116	RT	+	5251	5515	AATCCATCGCATTTATCGTTACGAAACCATGCCTGCGCGAAGTGGTAGCCGCCGATTTCCGCGACCGAATCGTGCAGCACTATATCGTCATGCGCCTCGAAGCTCTTTTCGAGGAATGCGGAACACTCGACGATAACATGTTCAGTTGCCGCGTCGGGAAAGGCGACCTTGCGGCCATACAGGCCCTACAACAGCAGATATTCCACCAGTCGAAAGGTTATACCACCGACTGTTATGTGGCAAAATTCGACCTGCAATCATTCTT
SRR5935764_C517224	TR	+	2209	2256	2182	2276	13	0	TGCCGGCTCGGCCAACAACGCCCGCAACGTCAACACCGATGGCACTCTGAACAGGAACAACGCCTACAACGGCAACATCGGCCTGCGCCCCGCTT
SRR5935764_C517224	VR	+	*	*	4256	4350	13	0	TGCCGGCTCGGCCAACGTCGCCCGCGTCGTCAGCGCCGGTGGCACTCTGAACGGGGGCAACGCCTACTACGGCAGCTTCGGCCTGCGCCCCGCTT
SRR5935764_C517224	RT	+	2664	3347	AGGAGCGGCTCGTCCTCGCCATCGACTTCGAGGGCAAAGTCGTCCAGCACTCGCTCTGCGACAACGTCCTCGAGCCGGCGTTCTCCCGGCGTTTCATCCGGGACAACTACGCCGGCCAGATCGGCAAAGGCACCCACGACGGCCTCGACCGTCTGGCTGCGGCCATGCGCCACTATTTCTTCAGCCGAAAGGCAGCAGACGAAGCAGCCCGCAAGGCTGCCGGCCTGCCGCCCCGGCCGATGAACGAGTGGGACTACGCCGACGGCTGGGTACTGAAGGGCGATTTTTCAAAGTTCTTTTACACCCTGCTCCATTCCTACTGTTACGAAACGGCCCGCCGGGCCCTGAAGTGGCTGAAGGATCCCGAGCTGATCGACTTCGCTGAGTGGCTGCTGTGGCTCATAATCGACAGCACACCAGACCCCGGCATCCCGATTGGCAACCAGTCGAGCCAACTGCTCGCGCTGCTCTATCTGGACGCCTTCGACCACTGGCTGAGGGATGACCGCAGCCTCGTATATGGCAGGTACATGGACGACTTCTACATCATCCACAGCGACAAGCTGCTGCTCCGGCAGATACTCAAGGAGATCGAGGCGTACATCAAGCCGCTCGGCCTTCGGCTGAACGGCAAGACGCAGATCCTCCCGCTGAAGAACGGCATCGACTTCCTCGGTTTTCACA
SRR5935764_C517422	TR	-	6767	6804	6745	6859	16	0	GGGTGTCCTTTTCAGCGGTAATACGAATAATGGCGATCATGCAGGCTTCGGTTATGCGAATACGAATAACACCCCCTCGAATACGAATGCGAATGTCAGCTCTCAGCTATGATTT
SRR5935764_C517422	VR	-	*	*	6943	7057	16	0	GGGTGTCCTTTTCGGCGGTGCTACGCATGATGGCGATCGTGCGGGCTTCGGTTATGCGAATACGAATTACTCCCCCTCGAGTGCGGATGCGAATGTCGGCTCTCGGCTTTGTTTT
SRR5935764_C517422	RT	-	5797	6344	CTATATGGGTGTCCTTATTTACAGAAGATACCTATTCTTGCATTAAGGATCGTGGTATTCATAAAGCAGCAGATAAAGTAAAGAAGGCTTTGAAAGAAGATCCAGAACACACTACTTACTGCTTGAAAATGGATATAGTGAAGTTCTATCCAAGTATAGACCATGATATTTTGAAAACAATATTACGGAAGAAAATCAAAGATAAAGATCTGCTTTGGTTGCTTGACGTAATTATAGACAGTGCCGATGGCGTACCCATAGGGAACTATCTAAGTCAGTATTTTGCTAATATTTATCTGGCTTACTTCGATCACTGGATAAAGGAGGTTAAGAAGGTAAGATATTACTTTAGGCATGCAGATGATATTGTGATTTTAGGCGATGATCCTAAACAGCTTCACAAACTCCGTATAGAGATTGAAGAATATCTGCATGACAATTTAAAGCTATCACTTCGTAAAGTGGATCCTAAAACTGGAAAAAAGAAATGGAAGTTTCAAGTATTCAAAATTGATAGCCATAGAGGTATTGATTTTGTCGGGTATGTC
SRR5935764_C518204	TR	+	20673	20722	20626	20733	16	1	TGGTGCCCTTTTGTCTGCTAATGCGAATAATGGTGCGAATGCGGGTTTCGGTTATCTGAATGCGAATAATCGTTCCTCGAATGCGAATGCGAACATTGGGTTCCGCTT
SRR5935764_C518204	VR	+	*	*	20424	20531	16	1	TGGTGCCCTTTTGTCTGCTGATGCGGGTGATGGTGCGTATGCGGGTTTCGGTTTTCGGTCTGCGGATATTCGTTCCTCGTATGCGGGTGCGTCCGTTGGGTTCCGCTT
SRR5935764_C518204	RT	+	21246	21729	GACAGGATAGTACACCATTGCATTATCAATGTGTTGGGGCGTTACTGGACTAACTTCTTCATTGCGAATACATACGCTTGTATCAAAGGGCGTGGTATTCATAAATGTATGGAGGATGTGCATACGGCTTTAATCATAGACAGAAAAGGTACAAGGTTCTGTTTGAAGATTGACATCAAGAAGTTCTATGATAACATAGACCACGCAGCATTGAAAAGGATAATCCGCTACACTATAGCGGATGAACAACTGTTAAGGCTGTTGGATAAGATAATAGATAGTAACGGTAAAGACAAGGGGCTGCCAATAGGCAATTTCACAAGTCAATATTTGGCTAATCTCTATTTAGCATATTTCGACCATTGGGTTAAAGAAGAACTGGCTAAGATAGTGATGAAGCGTTTTGGGGTGAAAATCTACTACTATCGCTATATGGATGATATGGTGATACTATGCGCTGACAAAGAGGCACTGCATTTCGTAC
SRR5935764_C518272	TR	-	18819	18868	18809	18916	12	0	GCCTTTGCTCTTTTCGGTGGCAACCTGAACAACGGCCGCCATTGCGGCACGTTTTACGTGAACTTGAACAACGAGGCTGGTAATGCGAGGTGGAACATCGGGGCTTCT
SRR5935764_C518272	VR	-	*	*	19050	19157	12	0	GCCTTTGCTCTTTTCGGTGGCGTCCTGGACAACGGCCGCCTTTGCGGCACGTTTTGCGTGCTCTTGAACATCGTGGCTGGTACTGCGAGGTGGCTCATCGGGGCTTCT
SRR5935764_C518272	RT	-	17980	18257	ATGTGAAGCAATTTTACGCTAGTATTCCACAGGATAAATTAATTGAAAAGCTTAAATCTAAAATCAAAGATTTTAAATTCATGCGGATTGTTGAAAATGTTATATACTGCGTGCCGAATGGCTTACCACTTGGCTTTTATACCTCTGTATGGTTTGCTAACTGGTATTTAAGTGAGCTTGACCATGAAATCAAATCACTCGGTATCGAACTGAAATATGCACGCTATGTTGACGATATGGCTATATTTTGTGCAAGCAAAAAGAAATTGCACCAGGTA
SRR5935764_C518274	TR	+	31124	31173	31076	31187	11	0	AGCTGGTTCTTTGGGGCGGTAATGCGAATAACGGTGCGAATTGCGGCCTCGCTTATGCGAACTCGAATAACGATTGGTCGAACTCGAATGCGAATATCGGCTCTCGCCATAC
SRR5935764_C518274	VR	+	*	*	30789	30900	11	0	AGCTGGTTCTTTGGGGCGGTACTGCGTATTCCGGTGCGAATTGCGGCCTCGCTTGTGCGTACTCGAATAACGCTTGGTCGAACTCGAATGCGCATGTCGGCTCTCGCCTTGC
SRR5935764_C518274	TR	+	31124	31173	31076	31188	15	0	AGCTGGTTCTTTGGGGCGGTAATGCGAATAACGGTGCGAATTGCGGCCTCGCTTATGCGAACTCGAATAACGATTGGTCGAACTCGAATGCGAATATCGGCTCTCGCCATACT
SRR5935764_C518274	VR	-	*	*	47408	47520	15	0	AGCTGGTTCTTTGGGGCGGTCATGCGAATGGCGGTGCGTATTGCGGCCTCGCTTTTGCGTACTCGTATTACGCTTGGTCGACCTCGGCTGCGAATCTCGGCTCTCGCCTTGCT
SRR5935764_C518274	RT	+	31913	32310	ACAAGTGCGTGTATCAAGGGAAAGGGATTACATTTTGGAGTAAGGAGAATGAAACGTTTTCTTCACCGGTACCCGGAATACAAATGGTTCGTAAAGACTGATTTCAAAAAGTTCTATCAAAGTATTCTTCATGAGCTTATTGTTGCTGCATTGAGAAGGAAATTCAAAGATGAACGATTTATTAAATTGATCGAGATAGCTGTTTTATCGTATGACAGCGGAACAGAGTTAGTTGACGTATTGGAGAATGAAGTTGAACGGAAGAAGAGGTGTTCCGATTGGAGCATTTACAAGCCAACCTATCGGGAATTTTGCGGCAAGCCGGATAGATCATACAATGAAGGAGAAATATCGTGTCAAATGCCTGCATAGATATTGCGATGATAATGTTATGCTGG
SRR5935765_C565855	TR	+	621	658	565	677	14	0	GGGTGTCTTGTTCGGCGGTAATGCGAATAACAGCGCGAATGCCGGGCTTTCGTACGCGAATACGAATAACACGGCTACGAATACGAATGCGAATATCGGCTCTCAGCTATACT
SRR5935765_C565855	VR	+	*	*	20	132	14	0	GGGTGTCTTGTTCGGCGGTATTGCGATTAGCGGCGCGAATGCCGGGCTTTCGTACGCGAATTCGTATATCACGGCTTCGTATACGGCTGCGAATATCGGCTCTCGGCTTTGCT
SRR5935765_C565855	RT	+	1081	1616	TATATGGGTGTCTATTTTCACGGCGGACACTTATAGTTGCATAAAAGGGCGTGGCATACAAGCGGCGGCAAATAAGTTAAGGCGCGTTATAGACAGAGATAAGGCAGGTTGCGCGTATTGCTTGAAAATAGACATACGCAAATTTTACCCTTCCATAGATCACACCGTACTAAAGTCCATTGTTCGCCGGAAGATTAAGGACACACGGCTACTCAATCTTTTGGACGAAATAATAGACAGTGCGGAAGGCTTACCGATTGGCAACTACCTTAGCCAATATTTAGCGAATCTTGTACTTACCTACTTCGACCATTGGGTAAAGGAAGTAAAGCGGGTAAGGTACTATTTCAGATACGCCGACGACATTGTAGTATTACATAGCGACAAAAAGACGCTTCACGCTTTGCTGGCAGAGTTTGAAAGCTACTTGGCGGCTAACGTAAAGCTGGAAATCAAACAGAACAAACAAGTCTTTCCGGTGGCACACGACCACCGCGACAGCTTCGGGCGCGGTATTGATTTCTTGGGCTATGTAT
SRR5935765_C568067	TR	-	8861	8891	8823	8899	11	0	GAACGTGAACTTCAACAACGGCAACGTCAACACGAACAACCGCCAGAACGCGAACCGGGTTCGTCCCCTCGCCGCAA
SRR5935765_C568067	VR	-	*	*	9580	9656	11	0	GTACGTGAACTTCAACTTCGGCGGCGTCGGCACGTACGGCCGCCAGAACGCGTACCGGGTTCGTCCCCTCGCCGCAA
SRR5935765_C568067	RT	-	8289	8620	TCGGGAGGTTTTTGCCGCCGCTTTCATTGATCGTGTTGTCCATCACTGGATCGCTCTTCGTATCGAGCCGATCTTAGAGGAACGCTTCCGGGAACAAGGAAACGTCTCCAAGAACTGCCGGAAAGGTGAGGGATGCTTGTCTGCCGTGCACTATCTGAATAACATGATAGTCGAGGTCAGTGAGCATTATACTGCCGATGCGTACATTTTCAAAGATGACCTGTTCAGTTTCTTCATGTCTATCTCGAAATCGTTGGTATGGGAAATGCTGAACATATTCGTAAGGGACAATTATAAAGGTGATGATATTGAATGTTTGCTTTACCTTCTAG
SRR5935766_C417386	TR	-	949	967	925	984	11	0	GAATGCGAACAACGATTTCTCGAATACGAACACGAACGTCGGTTCTCGTCTGAACAACAA
SRR5935766_C417386	VR	-	*	*	1301	1360	11	0	GAATGCGTACAGCGATTTCTCGTATACGTACACGTACGTCGGTTCTCGTCTGGCCTTCCG
SRR5935766_C417386	RT	-	13	426	CGCCATTTGCGGAAACGTTTCATCCGTACTACCTCTGCCAGTATCAAGAAACGGGGGATGCACGACCTTCTGGCGTATATCCGTCGTGATATGCGTGAGGATCCGGAAGGTACGCGTTACTGCTACAAGTTCGATATCACGAAGTTCTACGAAAGTGTGAAACAGGATTTCGTGATGTATTGCGTGAACCGGGTTTTCAAGGACTTCAAACTTATGGCTATGCTGGAAAGTTTTGTCCGTCTGATGCCCGAGGGTTTGAGTATCGGGCTGCGTAGCTCCCAGGGGCTGGGTAATTTGCTTTTGTCTGTGTTTTTGGACCATTATTTGAAGGACAGGTACGCCGTCCGTCATTTCTACCGTTATTGTGATGACGGCGTTATACTGGGTAAAACGAAAGCGGAATTGTGGAAGATT
SRR5935766_C430172	TR	+	436	485	414	502	12	0	AACAATGGTGCGAATGCAGGTGCGTTCTACGTGAATGCGAACTATGCGGCTTCGAATGCGAATGCGAACTACTCGTCGCCCCTATACTT
SRR5935766_C430172	VR	+	*	*	13	101	12	0	AGCAGTGGTGCGAATGCGGGTGCGTTCTACGTGTTTGCGAACTCTGCGGCTTCGGGTGCGTATGCGAACTGCTCGTCGCCCCTCTGCTT
SRR5935766_C430172	RT	+	884	1471	AACGGCGCGAGATTTACAAACTGCCTTTTAAGGACAGGGTCGTGCAATGGGCCATTATGTTGGTCCTTGAGCCGATATGGACACCGCAGTTTACGGCAGACACGCATGCCTGTATAAAAGGGCGCGGCATTCATTCCCTGCTTAAACAGTTGCGTAACGACTTGGCGGAAGACCCTGAGGGGACACGATACTGCTTCAAGCTGGACGTGCGCAAGTTTTACCCGAGCATAGACCATGATATCCTTAAAATGGTCATACGCCGTAAAATCAAAGACCCTGCGGTTCTTCTGTTGCTTGACGGCATCATAGACAGTGCCCCGGGCGTTCCAATCGGCAACTACATTTCCCAATACTTCGCCAATCTTTATTTGTCAGAACTTGACCACCGCATCAAAGAGGTGGCCGGGGTGCGTTATTATTACCGCTATGCTGACGATATTGTGGTGCTGGCAGGAGACAAGGCGACTTTGCACGGTGTGCGTGTGTTCATAAACGACTACCTGAACACCGAGCGCAATTTGTCTATGAAAAGCAATTATCAGATTTTCCCGGTGGAAAGCCGGGGAATTGATTTTGTGGGCTATGTTA
SRR5935768_C768897	TR	-	2151	2170	2147	2177	0	1	CGCTTATGCGAACGCGAACTACGCTTCATCG
SRR5935768_C768897	VR	-	*	*	1135	1165	0	1	CGCTTATGCGAACGCGAACAACGCTTCATCG
SRR5935768_C768897	RT	-	108	498	AACGGCTGCATCCATACAAGGACGCGGACCGCATGGTCTGTTCCATCAGGTGCAGGATACATTGGCAGAGAACCCCAATATACACTATTATTATCAAAGCGATTATAAAGGATATTATGACAGTATTGACCATGATATATTAATCTCCACAATCAGGCGATATGTCGGAGACCCTGTCTTATTGCCTATTCTTGAAAATTTTGTCAAAGCACTATATCCCAACGGGAAGCATGGCATAAGCAAAGGACTGCGTTCCTCACAATTCTTTGGAAACCTTTACCATAATGATATTGATCACCGGATGATTGATGAATATGGTGCAAAACATTACTTCCGTTTTTGTGATGACATCTTTATTCTCGGTGAGAGTAAACGTGATTTGTGGAAATTG
SRR5935768_C772641	TR	-	2336	2385	2322	2464	13	0	CCCGGATTATTGCAACTATAACTCCGGCGTCCGTGGGCTCTATGTGGGCGGCAACTACAACAACGGCACCAACGCGGGGCCGTTCTACCTCAACGGCAACAACGCGCCCTCCAACACGAACTCCAACCTCGGCTCGCGGCTAC
SRR5935768_C772641	VR	-	*	*	2581	2723	13	0	CCCGGATTATTGCGACTATTACTCCGGCGTCCGTGGGCTCTATGTGGGCGGCTTCTTCAACTACGGCACCAGCGCGGGGCCGTTCTGCCTCTACGGCAGCAACGCGCCCTCCAACACGCGCTCCAACCTCGGCTCGCGGCTTC
SRR5935768_C772641	RT	-	1468	1846	TTGTTGCGGGAGCATACCAGGCCGGGGCCCGCACCGCGCCCGGAAAGCTATTGAGAAGTGGCTCGAGAAAGACCAGAAAGGCACAAAGTACGCCGCCGAGCTGGACATAAAGAAATTTTATCCCTCCCTCTCTCCGCGAGAGGTTATGCGGTTTCTCCGGCGAAAGATCAAGGACGAGGCTTTTCTCGGCCTCATTTGGCGGATCATCAAGGACGGTATCAAGATCGGGTTTTACATTTCTCAATGGCTCGCGAACGCAGTCCTCGAGCCGCTCGACCACTATATCCGGGAAAAGCTCGGAGACGGCGTCCGTCATTACGTCCGTTATATTGACAACCTGACTATTTTCGGACACAACAAAAAGAAACTCCATCGGGCG
SRR5935768_C773205	TR	+	1385	1434	1353	1463	21	0	GTGGTGGTGGCTCCGCAGCCCGAACTACAACAACAGCAACAATTTCTGCAATGTCAACACGGGCAGCTCCAACAATAACAACGCGAACAACGGCAAAGGCGTTTTTGCCGC
SRR5935768_C773205	VR	+	*	*	181	291	21	0	GTGGTGGTGGCTCCGCAGCCCGGGCTGCAGCTACAGCGGCCGTTTCTGCGGTGTCGACACGGGCAGCTCCGGCTATAACGGCGCGGACGGCGGCATAGGCGTTTTTGCCGC
SRR5935768_C773205	RT	+	1969	2233	GATTTTACTGTTTTAATCTCATGGAGCGCGGGAAATTAAGGGACATTGCAAGTGTGCATATATCCGAAAGATATGTGCAGCGGAGTCTCTGTGACAATGCCCTTGCGCCGGTGTGCACCCGCTCAATTTTATACTCAAACTGTGCCTCCATACGGGGAGCCGGGTTAAAAAGGTCCGAGGAGGTCCTTATAAAGCAGCTGAGGAGATATTACAGGAAACACGGAAACAATGGGTATATTGTGCTGTTTGATGCAAAAAGCTATTT
SRR5935768_C776423	TR	-	5199	5278	5182	5298	14	0	AGCGTTGCCCCTATCGCGGTGCGAACTGGAACAATGGCGGCAACGCTGGCGTTTTCAACGTCAACCTGAACAACCCGCGCTCGAATTCCAACACCAACATCGGGGGCCGTTCCGCTT
SRR5935768_C776423	VR	-	*	*	5802	5918	14	0	AGCGTTGCCCCTCTCGCGGTGCGCGCTGGAACGTTGGCGGCAGCGCTGGCGTTTTCAACGTCAGCCTGTACAACCCGCGCTCGGGTTCCGGCACCGACCTCGGGGGCCGTTCCGCTT
SRR5935768_C776423	RT	-	4071	4736	AAGCGCCGCCTGGTAATGGCGCTGGACTACCGAGACCGGGTCGTGCAATGGAGCGTTTACCAACTGCTTTATCCCTACTTCGACCGACGGATGATCGAGGACAGCTATGCGTGCCGGAGAGGCAAAGGCAGTCACAAGGCCGTGGCCCGCCTACAATACTGGCTGCGCCAGATAGACCGCAAGCCAAACGGAAAAGAATGGTACTACCTGAAAATAGATGTATCCAAATACTTCTATCGCGTAGACCACGACGTCCTGCTGCGGATTTTGCGCCGCCATATAGCAGACCCCGGACTGCTGGACTTGCTGGCCGGAATCATAAACAACCCGGATGAACCGTTCGGACTGCCGCCAGGCATGAAGCCGGAGGATGCAGACTTCGAGGCGTGGCTCTACGACGTAGGAATGCCCATCGGAAACCTGCCGTCGCAGCTATTCGGAAACGTAGTTCTGAACGAACTTGACCAGTTTGTGAAGCACCGCCTCAAGGCGCGGAAATACGAGCGCTACATGGACGACGGCCTGTTCTTGAGCGACAGCAAGGAAACCCTGAACGCCTGGAAGCAGGCCGTGGGCGACTACCTGCGCCAGGAACTGCACTTAGACCTGAACGACAAAACGGCCATACGCCCCGTGACGATGGGCATTGAATTTGTGGGCTGCCGG
SRR5935768_C776873	TR	-	4743	4792	4725	4842	11	0	CTGCGGTCGCCCTTGTCGGCGGTAACTGTAACAATGGCGAGAACTGCGGTGCGGATTACTTGAATTTGAACAATTCTGCGGGCAATGCGAACTGGAACATCGGTGCGTCCAATTTCTT
SRR5935768_C776873	VR	-	*	*	4985	5102	11	0	CTGCGGTCGCCCTTGTCGGCGGTGCCTGTTACAATGGCGAGAGCTGCGGTGCGGATTACTTGAATTTGCGCAATTCTGCGGGCAATGCGAGCTGGACCGTCGGTGCGTCCGTTTTCTT
SRR5935768_C776873	RT	-	3547	4460	TCTTGAAAAAGATGTTGGCAGAGGAGTTGTTCATTCCGGACTATCACAAACCGAGTATCATCAACGAGAGCAGCAGCAAGAAAACACGCTGCATATTGAAACCGTATTACAAATATGAGCAGGTTATTCATCATTGTGCAATAGGTCAGTTCAAACCGATTGTGATGAATGGATTGTATGAATTTTCATGCGGGAGCATTCCGGACAGAGGTGTTCATTATGGAAAGAAGTACATGAGAAAATGGCTTGATTCCTACGACGGAAAGAAATTCTTTGTTCTCAAGATGGATGTTCACCATTTCTTTGAATCCATAAACCGGAGAATCCTCAAAAGGAAACTCAAAGAGGTAATTCGAGATAAACGGTTTTATAGATTACTCTGCATACTGATTGAACATGACAAAATAGCACTCGTTGCAAAGATTTTGACGGATGCAGGTGTTGAGATAGATGCAGAGCAGACGAAAACGCTTGTCGGATGCATAGCATTTGACGACATCTCCGGAGCGTTGGAGATATTGCAGGAAATCGGCATCACAGGAGCGATGTTCGATGAACTGAAAGAAATTATTGAGGAGATGCGAGAAGGCGTTCCGTTGGGATATTTCACATCACAATGGTTCGGCAATTTTTACTTGAAAGCACTCGATCACTACATCAAAGAGGAACTCCATGCAGAACATTACATGCGATACATGGACGACATGGTGATACTGGGAAAGAGCAAAAAGAAACTGCATAAAATGCACAGAGCAATCGAAACGTATCTGAATGAAAACCTTGACCTTGAGATAAAAGGTGACTGGCAGGTGTTTAGATTTGAATATCCGGTTATGAAAGACGGGAAACCAGTGCTTGACGAGGACGGAAAGCAGATCGCAAAGGGACGTATGCTTGATTTTATGGGATTTAAA
SRR5935770_C503614	TR	+	800	863	771	885	13	0	GTACTGGAGTAGCAGTGAGAACAGTCAGAACAACAGCTGGAACGTGAACTTTAGTAATGGCAACTTCAACAACAACAACAAGTACAACAGTAACATGGTGAGGGCGGTTGCAGCA
SRR5935770_C503614	VR	+	*	*	0	114	13	0	GTACTGGAGTAGCAGTGAGAGCAGTCAGTACGGCAGCTGGAACGTGAACTTTAGTAATGGCAACTTCGGCAACGGCAGCAAGTGCCTCAGTAGCATGGTGAGGGCGGTTGCAGCA
SRR5935770_C503614	RT	+	1043	1430	CAAGTACTTGTTTTATAGTTACCCGTCCTAAATTACGGGAAGTGTTTGCTGCAAATTTCCGTGACCGTATTGTACAACATTGGTTGTGCCTACGCTTAGAGCCACTGTTTGAGGCACGTTTTGTTGAGCACGGAAATGTATCATTTAACTGTCGAAAGGGTTTTGGAACATTTGCATGTATCGATCAGTTGACAAAAAATACTATTGAAGTCTCTGATAATTATTCCCATGAGGCTTGGTATGCTCAATTTGATATTAAAGGATTTTTCATGTCAATTGATTGTGAATGCTTATTAAAGTACTTATTGCCATTTATCAAAGAAAAATGGAACTATTGGAAAGGAACTATATATGAACAGGATTTAGATTTAGTGCTTTGGCTTACAGA
SRR5935770_C508884	TR	-	1734	1764	1696	1786	9	0	GCTTCCAGCAGTTGGAACGTGAACTTCAACAACGGCAACGTCAACACGAACAACCGCCAGAACGCGAACCGGGTTCGTCCCCTCGCCGCAA
SRR5935770_C508884	VR	-	*	*	2453	2543	9	0	GCTTCCAGCAGTTGGTACGTGTTCTTCAACTACGGCTACGTCAGCACGTACAACCGCCAGAGCGCGTACCGGGTTCGTCCCCTCGCCGCAA
SRR5935770_C508884	RT	-	1162	1493	TCGGGAGGTTTTTGCCGCCGCTTTCATTGATCGTGTTGTCCATCACTGGATCGCTCTTCGTATCGAGCCGATCTTAGAGGAACGCTTCCGGGAACAAGGAAACGTCTCCAAGAACTGCCGGAAAGGTGAGGGATGCTTGTCTGCCGTGCACTATCTGAATAACATGATAGTCGAGGTCAGTGAGCATTATACTGCCGATGCGTACATTTTCAAAGATGACCTGTTCAGTTTCTTCATGTCTATCTCGAAATCGTTGGTATGGGAAATGCTGAACATATTCGTAAGGGACAATTATAAAGGTGATGATATTGAATGTTTGCTTTACCTTCTAG
SRR5935770_C510816	TR	+	1631	1678	1604	1698	13	0	TGCCGGCTCGGCCAACAACGCCCGCAACGTCAACACCGATGGCACTCTGAACAGGAACAACGCCTACAACGGCAACATCGGCCTGCGCCCCGCTT
SRR5935770_C510816	VR	+	*	*	3678	3772	13	0	TGCCGGCTCGGCCAACGTCGCCCGCGTCGTCAGCGCCGGTGGCACTCTGAACGGGGGCAACGCCTACTACGGCAGCTTCGGCCTGCGCCCCGCTT
SRR5935770_C510816	RT	+	2086	2769	AGGAGCGGCTCGTCCTCGCCATCGACTTCGAGGGCAAAGTCGTCCAGCACTCGCTCTGCGACAACGTCCTCGAGCCGGCGTTCTCCCGGCGTTTCATCCGGGACAACTACGCCGGCCAGATCGGCAAAGGCACCCACGACGGCCTCGACCGTCTGGCTGCGGCCATGCGCCACTATTTCTTCAGCCGAAAGGCAGCAGACGAAGCAGCCCGCAAGGCTGCCGGCCTGCCGCCCCGGCCGATGAACGAGTGGGACTACGCCGACGGCTGGGTACTGAAGGGCGATTTTTCAAAGTTCTTTTACACCCTGCTCCATTCCTACTGTTACGAAACGGCCCGCCGGGCCCTGAAGTGGCTGAAGGATCCCGAGCTGATCGACTTCGCTGAGTGGCTGCTGTGGCTCATAATCGACAGCACACCAGACCCCGGCATCCCGATTGGCAACCAGTCGAGCCAACTGCTCGCGCTGCTCTATCTGGACGCCTTCGACCACTGGCTGAGGGATGACCGCAGCCTCGTATATGGCAGGTACATGGACGACTTCTACATCATCCACAGCGACAAGCTGCTGCTCCGGCAGATACTCAAGGAGATCGAGGCGTACATCAAGCCGCTCGGCCTTCGGCTGAACGGCAAGACGCAGATCCTCCCGCTGAAGAACGGCATCGACTTCCTCGGTTTTCACA
SRR5935770_C510938	TR	+	390	427	334	448	16	0	GGGTGTCCTTTTCAGCGGTAATACGAATAATGGCGATCATGCAGGCTTCGGTTATGCGAATACGAATAACACCCCCTCGAATACGAATGCGAATGTCAGCTCTCAGCTATGATTT
SRR5935770_C510938	VR	+	*	*	136	250	16	0	GGGTGTCCTTTTCGGCGGTGCTACGCATGATGGCGATCGTGCGGGCTTCGGTTATGCGAATACGAATTACTCCCCCTCGAGTGCGGATGCGAATGTCGGCTCTCGGCTTTGTTTT
SRR5935770_C510938	RT	+	850	1397	TATATGGGTGTCCTTATTTACAGAAGATACCTATTCTTGCATTAAGGATCGTGGTATTCATAAAGCAGCAGATAAAGTAAAGAAGGCTTTGAAAGAAGATCCAGAACACACTACTTACTGCTTGAAAATGGATATAGTGAAGTTCTATCCAAGTATAGACCATGATATTTTGAAAACAATATTACGGAAGAAAATCAAAGATAAAGATCTGCTTTGGTTGCTTGACGTAATTATAGACAGTGCCGATGGCGTACCCATAGGGAACTATCTAAGTCAGTATTTTGCTAATATTTATCTGGCTTACTTCGATCACTGGATAAAGGAGGTTAAGAAGGTAAGATATTACTTTAGGCATGCAGATGATATTGTGATTTTAGGCGATGATCCTAAACAGCTTCACAAACTCCGTATAGAGATTGAAGAATATCTGCATGACAATTTAAAGCTATCACTTCGTAAAGTGGATCCTAAAACTGGAAAAAAGAAATGGAAGTTTCAAGTATTCAAAATTGATAGCCATAGAGGTATTGATTTTGTCGGGTATGTCT
SRR5935771_C725588	TR	-	617	654	607	706	24	0	ACTGCTAGTAGGCAGCAACGCGAATAATGGCAGCAATGCAGGTCTCAGCTATTTCAATTCTAACAATGACGTCAGCAATGCCAATTCCAATGTCGAGTTA
SRR5935771_C725588	VR	-	*	*	808	907	24	0	GCTGCTGGTGGGCGGCGGCGCGCATATTGGCGGCGCTGCAGGTCTCGGCTATTTCCATTCTAGCAATGGCGTCGGCTTTGCCGCTTCCCGTGTCGGGTTC
SRR5935771_C725588	RT	-	19	180	CTATTTGGACTAGTATATTTATAGACCAAACATATTCCTCTATACGAAATAGAGGTATTCATAAAGTAGAGTATGATTTGTTCAAGGTGTTATAGAAACATCCAGAAGAAACAAAGTATTGCTTGAAAATGGATATAAAAAAATTCTATCCTTCTATAACTC
SRR5935771_C725846	TR	-	3473	3522	3458	3565	22	0	GGTTCTTTGGGGCGGTAATGCGAATAACGGTGCGAATTGCGGCCTCGCTTATGCGAACTCGAATAACGATTGGTCGAACTCGAATGCGAATATCGGCTCTCGCCATAC
SRR5935771_C725846	VR	-	*	*	3745	3852	22	0	GGTTCTTTGGGGCGGTGATGCGGGTGTCGGTGCGGCTTGCGGCCTCGCTTGTGCGACCTCGGATCGCGCTTGGTCGGGCTCGGGTGCGGCTGTCGGCTCTCGCCTTGC
SRR5935771_C725846	RT	-	2336	2733	TACAAGTGCGTGTATCAAGGGAAAGGGATTACATTTTGGAGTAAGGAGAATGAAACGTTTTCTTCACCGGTACCCGGAATACAAATGGTTCGTAAAGACTGATTTCAAAAAGTTCTATCAAAGTATTCTTCATGAGCTTATTGTTGCTGCATTGAGAAGGAAATTCAAAGATGAACGATTTATTAAATTGATCGAGATAGCTGTTTTATCGTATGACAGCGGAACAGAGTTAGTTGACGTATTGGAGAATGAAGTTGAACGGAAGAAGAGGTGTTCCGATTGGAGCATTTACAAGCCAACCTATCGGGAATTTTGCGGCAAGCCGGATAGATCATACAATGAAGGAGAAATATCGTGTCAAATGCCTGCATAGATATTGCGATGATAATGTTATGCTG
SRR5935772_C579001	TR	-	2264	2313	2245	2322	14	0	ATGGTCGGTCCTTTCTACGCTAATCTGAACAATACGGCGTCCAATTCGAACTCGAACAATGGCGCGGCTCTATCTTAT
SRR5935772_C579001	VR	-	*	*	2460	2537	14	0	GTGGTCGGTCCTTTCTGCGCTCTTCTGAGCTTTGCGGCGTCCCATTCGTCCTCGAACTATGGCGCGGCTCTCTCTTGT
SRR5935772_C579001	RT	-	1269	1773	CAGCTATGCAAGTCTTCCGGGCAGAGGTGCCCATAAAGGAAAACAGGTAATTGAGAAGTGGATCAGGACTGACTCGAAGAATTGCAAGTATGTCCTCAAAATGGATATTCGGCATTTCTTCGATTCTATTCCACACGACCGTTTGAAAGCCAAGTTGAAGAAGACCGTTCATGACGAGAAGATGCTGGAGTTATTATTCCGCATTATTGATGTCACAGAGGTTGGTATTCCACTTGGCTTTTATACTTCTCAATGGCTTTCTAACTGGTATTTACAGGGTTTAGATCATTTCATCAAGGAGCAGCTCTGTGCCGTGCACTATATGCGCTACATGGATGACATGGTCGTTTTCGGAAGCAACAAGAGGGTTTTGCACCGCATGAGACAAGCAATTTCCGATTATCTGGAAATGGAGCTTGGCCTGGAACTTAAAGCGAATTGGCAAGTCTTTCGCTTTTCCTATGGCAACAACCAGGGGCGTGACCTGGACTTCATGGGCTTTCGT
SRR5935772_C582555	TR	+	1738	1793	1694	1813	15	0	AAGCCGTGTGGTTTTTCGTGGGTACAATAACTCGAATGCGAATGGTGGTGTGTCGTACGCGAATGCGAATAACGATGCCTCGAACTCGAACTCGAATATCGGTTCCCGTCTGAACAACAA
SRR5935772_C582555	VR	+	*	*	1352	1471	15	0	GAGCCGTGTGGTTTTTCGTGGGTACAATTACTCGTGTGCGAATGGTGGTGTGTCGTGCGCGAATGCGGATAACGGTGCCTCGAACTCGTACTCGTATATCGGTTCCCGTCTGGCCTTCCG
SRR5935772_C582555	RT	+	2334	2718	ACTTCGGCCAGCATCAAAAAACGTGGCTCGCACGATCTGATGGCGTATATTCGCCGTGATATGAAAGAAGATCCGGAAGGCACGCGGTTCTGTTATAAGTTTGACATCAAGAAGTTCTACGAAAGCGTGAAACAAGATTTCGTGATGTATTGCGTGAACCGGATATTCAAGGACAGGAAGCTCATCGCCATGCTGGATAACTTTGTCCGGCTGATGCCTGAGGGTATCAGTATCGGCCTGAGGAGTTCGCAGGGGCTGGGCAATTTATTGTTGTCTGTTTATTTAGACCATTATTTGAAGGACAGGTACGGCGTCCGTTATTACTACCGCTATTGTGATGACGGTGTGGTACTGGGTGAAACGAAAGCGGAATTGTGGAAGATTC
SRR5935772_C584015	TR	+	32427	32464	32363	32484	14	0	AGGCTTCGTGTCCGCCTCTCCGGTGCTAACGCTAACAATGGCACGAATGCAGGGGCGTTTGCTACGAATACGAACAATGCAGCCTCGAATTCGAATGCGAATGTGTCCGCTCCCCTATACTT
SRR5935772_C584015	VR	+	*	*	31991	32112	14	0	GGGCTTCGTGTCCGCCTCTCCGGTGCTAACGCTTACTATGGCACGGATGCGGGGGCGTTTGCTACGCATTCGAACTATGCGGCCTCGTATTCGATTGCGCATGTGTCCGCTCCCCTCTGCTT
SRR5935772_C584015	RT	+	32850	33440	AAGAGCGGAAGATATTCAAACTGCCATTCCGTGATCGTGTCGTTCATTGGGCGATAATGCAGGTGATTGAACCGATATGGCTCTCCAATTTTACCCGTGATACATACTCTTGCATCCGTGGGCGTGGTATTCATCCTCTTTTATACAAGCTTCGCCGTGATTTGAAAGCGGATCCGGAGGGAACCCGGTACTGCCTGAAAATCGATGTGCGCAAGTTTTATCCGAGTATAGACCACGAGATCATGAAACAAGTGATCCGCCGGAAACTGAAAGATGCCCGATTGCTCGCCTTGCTTGACGGTATCGTGGACTCGGCGGAGAACGGGGTGCCCATCGGGAACTATCTCTCCCAATTCTTTGCCAACCTCTATTTGTCCGAGCTGGATCATGTCATTAAAGAAGAAATGGGTATCCGGTACTATTATCGTTTTGCGGATGATATTGTCCTGCTGGATGGGGATAAAGGGAAACTCCACGGAACCCTTGTGTTTATCAACCACTACCTGAATAATGAACGTGCTTTGAGTATAAAACCTAATTATCAGGTTTTCCCGGTAGAGAGCAGGGGTGTCAATTACGTGGGATACGTGA
SRR5935773_C380314	TR	-	3261	3298	3235	3354	13	0	AGCTGGTCTTTTGGGGCGGTAATGCGAATAACGGTGCGAACTGCGGCTTGGCGTATGCGAACTCGAATAACGCTTGGTCGAACTCGAATGCGAATGTCGGCTCTCGCCATACTTATTATA
SRR5935773_C380314	VR	-	*	*	3524	3643	13	0	AGCTGGTCTTTTGGGGCGGTCATGCGTATGACGGTGCGCACTGCGGCTTGGCGTCTGCGAACTCGACTTACGCTTGGTCGTACTCGAATGCGCCTGTCGGCTCTCGCCTTGCTTATTATG
SRR5935773_C380314	RT	-	2244	2668	AGATATTTACAAGAGTCTTATTCTCGATACGAGTGCTTGCATAAAGGGAAAAGGACTGCATTTTGGAGTCAAACGCATGAAGATGTTTTTGCGTAGGTATCCTGAATACAAGTGGCTTGTAAAGACTGATTTCAAAAAGTTTTATCAGAGTATTCCACACGAAGTTGTGATTAATGCTTTTCGCCGAAAATTCAAAGACGAGAAGTTTATAAAGTTGATTGAGATTGCATTGTTAAGTTATGATAGCGGAAAAGAGTTAATTGATATTTTGGAAAATGAAGAACTTCGGAAAGAGAGCTGTACCGATTGGAGCGTACACAAGCCAACCAATCGGAAATTTCGCAGTAAGCCCGATAGACCACAGGTTCAAAGAACAGTATAAGGTCAAATGCTTGCATCGGTATTGCGATGATAACGTGATGCTT
SRR5935773_C380874	TR	+	9689	9738	9689	9749	8	0	TCGGTTATCTGAATGCGAATAATCGTTCCTCGAATGCGAATGCGAACATTGGGTTCCGCTT
SRR5935773_C380874	VR	+	*	*	9488	9548	8	0	TCGGTTGTCTGCATGCGTATTATCGTTCCTCGTATGCGTATGCGACCCTTGGGTTCCGCTT
SRR5935773_C380874	RT	+	10303	10745	TTACTGGACTAACTTCTTCATTGCGAACACATACGCTTGTATCAAAGGGCGTGGTATTCATAAATGTATGGAGGATGTGCATACGGCTTTAATCATAGACAGAATGGGTACACGATTCTGTTTGAAGATTGACATCAAGAAGTTCTATGATAACATAGACCACGTAGCATTGAAAAAGATAATCCGCTACACCATAGCGGACGAACAACTGCTAAGGCTGTTGGATAAGATAATAGATAGTAACGGTAAAGACAAAGGGCTGCCAATAGGCAATTTCACAAGCCAATATTTTGCTAATCTCTATTTGGCATACTTCGACCATTGGGTTAAAGAGGAACTGGCTAAGATAGTGATGAAGCGTTTTGGAGTGAAAATCTACTACTATCGCTATATGGATGATATGGTGATACTATGCGCTGACAAAGAGGCACTGCATTTCGTAC
SRR5935774_C515875	TR	+	1473	1522	1473	1605	10	3	TCCGTGGCTTGCACGCGCTCATTGGCGGTGGCAACTGGAACAACGGGGTTCACGATGGTTCGCGGACTGTGAATTGCAACAATTATCCGTGGAACGTGAACACGAACATTGGCGTGTGGTGCGTCTGTGACTA
SRR5935774_C515875	VR	+	*	*	840	972	10	3	ACACTGGCTTGCACGCGCTCCTTGGCGGTGGCAACTGGAGCATCGGGGTTCGCGGTGGTTCGCGGACTGTGGCTTGCAACAATTATCCGTGGTACGTGAACGCGAACATTGGCGTGTGGTGCGTCTGTGACTC
SRR5935774_C515875	TR	+	1533	1582	1477	1605	10	0	TGGCTTGCACGCGCTCATTGGCGGTGGCAACTGGAACAACGGGGTTCACGATGGTTCGCGGACTGTGAATTGCAACAATTATCCGTGGAACGTGAACACGAACATTGGCGTGTGGTGCGTCTGTGACTA
SRR5935774_C515875	VR	+	*	*	844	972	10	0	TGGCTTGCACGCGCTCCTTGGCGGTGGCAACTGGAGCATCGGGGTTCGCGGTGGTTCGCGGACTGTGGCTTGCAACAATTATCCGTGGTACGTGAACGCGAACATTGGCGTGTGGTGCGTCTGTGACTC
SRR5935774_C515875	RT	+	1985	2596	AAGAGCGTATAATCATGGCTTTGCCATTTTACGATAGGGTTATCCAACATATGATTGTCAATTACATAGAGCCGATATTTGAGCATCAGTTCATCTACCATTCCTACGCTTGCAGAAAAGGGAAAGGTGCTCACAGAGCCAGCAAGCAGTCGACAAGGTGGTTATATAATCTGGAAGTTGTGCAAGGTAAATCAGTCTATGTACTGAAAGCCGACATACACCATTACTTCCAGAGCATAGACCACAAGGTTCTGAAAAGAGAAATTAGAACCTACATTAAAGACAAGGACTTACTCGTAATCCTTGACCGGATAATAGACCATAATGGGATATTCCCGGATGGTGTCGGCATACCGGTTGGAAATCTTACGAGCCAACTATTTGCCAACGTGTATTTACACCGATTGGATATGTTCGTAAAACATACACTTCATGCAGAACACTACATGAGATATATGGATGATTTTGTGATTATATCAGAGGATCTTGAACAGTTGAAACGGTGGGAGAAACAGATAGAAATATTCCTTGCGGATGTTCTTAAATTACAATTAAATCCAAAAACAACCATTGTTTATGCAAAGAACGGAGTGGATTTTGTTGGATATAGGC
SRR5935777_C294260	TR	-	5263	5310	5246	5372	20	1	CGAATCGGCCACCGTCTGGTGGCTCCGCTCTCCGAACTGCAACAACTTCAACAACGCCCTGTACGTCAACTCCAATGGCGACTGGAACAACAACAACTGCTCCAACTCGTACGGCATCCGCCCCGCT
SRR5935777_C294260	VR	-	*	*	3181	3307	20	1	CGGCTCGGCCGCCGTCTGGTGGCTCCGCTCTCCGCTCTGCAACTACTTCAGCAGCGCCCTGTGCGTCTACGCCAATGGCGGCTGGGGCTTCAGCGGCTGCTCCTACTCGTTCGGCATCCGCCCCGCT
SRR5935777_C294260	RT	-	4203	4811	AAGAAACGGCTTGTGCAGGCTCCCGCTTTTGTGGACAAGGTAGTCCTCCATGCACTAACGGACAATGTTTTGTACGACACGATCTGCACCAGCTTCATCCGCGACAACCACGCTTCGCAGCGCGGAAAGGGGACACTGGATGCCATCGTGCGCCTGAAGGGCCACATGGTCGATTACTACCGCAAGAACGGCAGCACAGACGGATGGGTGCTGAAGTGCGATGTTCACCATTTCTTCGCCTCCATCGACCATGACATCCTGAAATCAAAACTGCGGGCCTTGATGCAGAAGCGCGGCGTAGATATGGCGTTCTATGACCTCATGTGCATCTACATTGACAAGACCGACGGCCTGCCCCTTGGGTATCAGACCAGCCAACTGCTCGCCCTGATGTTCCTTGATGAGTTCGACCATTACATCAAGGAAGACCGGGGATGCCGCTATTACGGACGATACATGGACGATTTCTACGTCATCGCCCGGACAAAGCGGGAACTTCAGTTTCTTTTGAAGGACATTGAGCGTTGGATGAGCGACCTCCACCTCGAACTCAATTCTAAGACAGCAATTTTCCCCTTGAAAAACGGGCTGGATTTTCTGGGCTTCCAT
SRR5935778_C630843	TR	-	1066	1103	1042	1109	11	0	TCGTATGCGAACGCGAATAACGATTCATCGAACACGAATGCGAACATCGGCGTTCGGCTTGCAAACAA
SRR5935778_C630843	VR	-	*	*	1327	1394	11	0	TCGTGTGCGAACGCGAATTACGGTTCATCGGTCACGTATGCGAGCATCGGCGTTCGGCTTGCCTTCAG
SRR5935778_C630843	RT	-	129	542	CGGCATTTGAAAGTACGTTTTATCCGGACTACTTCCGCATCCATTAAAAACAGGGGAACGCATGACCTTTTACAGTATATCGTTAAAGATATAAAGGATGATCCCGAAGGAACCCTGTTCGGGTACCAGTTCGATATAACGAAATTCTATGAAAGCGTAGACCAGGACATTTTGCTGGATGCAGTGAAAAAGATGTTCAAGGATAAAATATTAATCGGAATCCTGGAAGAGTGCATCCGCATGATGCCTAAAGGCGTAAGTATCGGGCTAAGATCATCACAGGGGCTTTGTAATTTGCTTCTATCCATTTACCTGGATCACCGGTTAAAGGATCAGGAGGCAGTAGCACACTATTACCGGTATTGTGACGACGGTCTGGTGCTTTCCGGTAGTAAGAAATACCTTTGGAAGGTT
SRR5935779_C313306	TR	+	1023	1072	980	1090	10	0	GCGTATGTCGGCGGCAACTGGAACAATGACCTTATGGTCGGTCCTTTCTACGCTAATCTGAACAATACGGCGTCCAATTCGAACTCGAACAATGGCGCGGCTCTATCTTAT
SRR5935779_C313306	VR	+	*	*	765	875	10	0	GCGTATGTCGGCGGCGACTGGAACGATGGCCTTATGGTCGGTCCTTTCTACGCTAATCTGAACCTTGCGGCGTCCGATTCGAACTCGCACAATGGCGCGGCTCTCTCTTGT
SRR5935779_C313306	RT	+	1563	1944	AGCTATGCAAGTCTTCCGGGCAGAGGTGCCCATAAAGGAAAACAGGTAATTGAGAAGTGGATCAGGACTGACTCGAAGAATTGCAAGTATGTCCTCAAAATGGATATTCGTCATTTCTTCGATTCTATCCCACACGATCGTTTGAAAGCCAAGTTGAAGAAGACCGTTCATGACGAGAAGATGCTGGAGTTATTATTCCGCATTATTGATGTCACAGAGGTTGGTATTCCACTTGGCTTTTATACTTCTCAATGGCTTTCTAACTGGTATTTGCAGGGTTTAGATCATTTCATCAAGGAGCAGCTCTGTGCTGTGCACTATATGCGCTACATGGATGACATGGTCGTTTTCGGAAGCAACAAGAGGGTTTTGCACCGCATGA
SRR5935779_C317356	TR	+	3244	3307	3214	3329	17	0	GGTACTGGAGTAGCAGTGAGAACAGTCAGAACAACAGCTGGAACGTGAACTTTAGTAATGGCAACTTCAACAACAACAACAAGTACAACAGTAACATGGTGAGAGCGGTTGCAGCA
SRR5935779_C317356	VR	+	*	*	2443	2558	17	0	GGTACTGGAGTAGCAGTGAGTGCAGTCAGAGCGGCAGCTGGGGCGTGTACTTTAGTATTGGCTACTTCAACAGCTACGGCAAGTACAGCAGTTTCATGGTGAGAGCGGTTGCAGCA
SRR5935779_C317356	RT	+	3487	4138	CAAGTACTTGTTTTATAGTTACCCGTCCTAAATTACGGGAAGTGTTTGCTGCAAATTTCCGTGACCGTATTGTACAACATTGGTTGTGCCTACGCTTAGAGCCACTGTTTGAGGCACGTTTTGTTGAACACGGAAATGTATCATTTAACTGTCGAAAGGGTTTTGGAACATTTGCATGTATTGATCAGTTGACAAAAAATACAATTGAAGTCTCTGATAATTATTCGCACGAGGCTTGGTATGCTCAATTTGATATTAAAGGATTTTTTATGTCAATTGATTGCGAACGATTATTAGAACACTTATTACCATTTATCAAAGAAAAATGGAATTATTGGAAAGGGACCATATATGAACAAGATTTAGATTTAGTGCTATGGCTTACAGAAATAATTGTACGACATCGACCACAAGATGATTGTATACGTCAAGGAAATTTAAAATTATGGAGAATACTGCCTAAAAACAAAAGCCTGTTTTACAATGAATGGATGAAAGGCGAACCAATAGGAAACCTAACTAGTCAATTATTTGCCAATTTTTACATGTCATTTTTTGATGAATGGGCTATTAAAGCAGCAGAAGAAAGAGGAGCCAAATATGTACGTTTTGTAGATGATTTTAGCTTTGTGTGCAAAACTAAGGAAGATGC
SRR5935780_C230184	TR	+	248	278	238	288	14	0	ATTTGAATTCTAACAATGAGTTAGACAATTCCAATGCTAATGTCAGGACAC
SRR5935780_C230184	VR	+	*	*	0	50	14	0	CTTTGTATTCTGGCGCTGGGTTGGACTATTCCTATGCTGCTGTCGGGACTC
SRR5935780_C230184	RT	+	606	1104	AATATAATACATTTATAATTAGAGAACCTAAAGAAAGATTAATATTTAGATTACCTTATTATCCAGATAGAATAGTACATCATGCTGTAATGAATATAATGGAACCTATATGGGTATCTATCTTTATTAAAGATACTTATAGTTGCATTAAACACAGAGGTATTCACGAAGCATTACATAATGTTAAAGAAGCTTTAAAAGATGTAGATAATACTACTTATTGTCTTAAGTTAGATATCAGAAAGTTCTATCCTAGTATAGACCATGAAATATTAAAGAGCATAATAAGAAAGAAGATAAAGGATTAGAAGTTATTATAGCTATTAGATGAGATAATAGATTCAGCAGAAGGTGTACCTATTGGTAATTACTTATCTTAGTTCTTTGCTAATCTGTATCTTACTTACTTTGACCACTGGCTTAAAGAAGATAAATAGGTTAAATATTACTTCAGATATGCAGATGATATAGTAATACTACATAAGGATAAAGAGTATTT
SRR5935780_C234858	TR	-	10455	10518	10422	10554	25	1	AATTGGTCGAGTTCGGAGAACAACAACAATCCGGCGAACAACGCGTGGTACGTGAATTTCAACAACGGCAACGTGAACAACGACAATAAGAACAACGACAACAACAATAGGGTTCGTTCTTCTTTGGCTTTTA
SRR5935780_C234858	VR	-	*	*	11126	11258	25	1	TATTGGTCGAGTTCGGAGAGCGACTACTATCCGGCGGGCTACGCGTGGTACGTGGGTTTCGACGGCGGCTACGTGTACGACGACCGTAAGCGCGACCGCAACAACCGTAGGGTTCGTTCTTCTTTGGCTTTTT
SRR5935780_C234858	RT	-	9534	10176	GTGCAGCGGGAAGTATTCGCCGCCGACTTCCGCGACCGGGTGGTACACCACCTGATCGCCCGCAAGATAGAGCCGCTGCTGGAAGCGGAATTTATAGACGACAGCTACAGCACCCGCAAAGAAAAAGGGACACTGTACGGCATCCGCCGGGTAGAGGAATTTGTCCGGGAATGTTCGGAGAACTACACCAAGGACTGCTACGTGATGAAGCTCGACGTCCGCTCGTTCTTCATGGATATACACAAGAAGCTACTTTACGAGCGGATGGAGAAGTTTCTGCGGGAAACCTACCGGGCGAACGACCTGGAGATGCTACTCTACCTGCTGCGCGAAACGATCTTCAACCGGCCGGAGAAGAACTGCATCCGCCGCTGTCCCGCGAGCCACTGGAAAGGGTTGCCACGGGACAAGAGCCTGTTCCATTCGGACGGGATGCACGGGCTGCCCATCGGCAACCTGACGAGCCAGATGTCGGGGAATTTCTTCCTGAGCCCGCTCGACCACCTGATTACGGAGCTGTGGGGCATACCGTTCTACGGGCGGTATGTGGACGACATGGCACTGGTGCATACCAGCAAGGAATACCTGCTGGAGAGGCGTAAGCGCATCCGCGAATGGCTGGCGGCAAACGGGCTGACCCTGC
SRR5935780_C235180	TR	-	10703	10740	10654	10769	13	0	GCCGTTGTGTTTTGCGGTCTGGCAACAACTCGAATGCGAACAGCGGTCTCGCTTATGCGAACGCGAACAATGCATCTTCGAACTCGAACACGAACTACGGGGCGCGGCTGAAATTC
SRR5935780_C235180	VR	-	*	*	11663	11778	13	0	GCCGTTGTGTTTTGCGGTCTGGCAGCAACTCGGGTGCGTACAGCGGTCTCGCTTATGCGAACGCGTACTATGCATCTTCGTACTCGTACTCGTACTACGGGGCGCGGCTGGCCTTC
SRR5935780_C235180	RT	-	9660	10050	TACCGCTGCTTCCATACAAGGACGTGGACCGCATGGGTTGTTTCATCAGATACAAGCTGCAATGGCAGAAAATCCTAATCTCAAATATTACTATCAAAGCGACTACAAAGGATATTATGACAGTATTAATCACGAAACTTTAATTTCTATTATTAAAAGATATGTAGGCGATCCTCTTCTTTTGCCCATTCTTGAAAATTTTGTGAAGGCACTCTATCCTGATGGAGAATGTGGTATCAGTAAGGGATTGCGATCATCTCAATTCCTCGGTAATCTTTATCACAATGATATTGACCACCGGATGATTGATGTGCATGGAGCAAGATATTACTTTCGATTCTGCGATGACATTTTTATTCTTGGAGAAAGTAAACGCGAGTTGTGGAGGTTA
SRR5935781_C188975	TR	+	338	387	315	401	14	0	GAATAACGGTGCGAATTGCGGCCTCGCTTATGCGAACTCGAATAACGATTGGTCGAACTCGAATGCGAATATCGGCTCTCGCCATAC
SRR5935781_C188975	VR	+	*	*	28	114	14	0	GTATAACGGTGCGGGTTGCGGCCTCGCTTGTGCGCACTCGAATGGCGCTTGGTCGTACTCGTATGCGACTCTCGGCTCTCGCCTTGC
SRR5935781_C188975	RT	+	1127	1524	ACAAGTGCGTGTATCAAGGGAAAGGGATTACATTTTGGAGTAAGGAGAATGAAACGTTTTCTTCACCGGTACCCGGAATACAAATGGTTCGTAAAGACTGATTTCAAAAAGTTCTATCAAAGTATTCTTCATGAGCTTATTGTTGCTGCATTGAGAAGGAAATTCAAAGATGAACGATTTATTAAATTGATCGAGATAGCTGTTTTATCGTATGACAGCGGAACAGAGTTAGTTGACGTATTGGAGAATGAAGTTGAACGGAAGAAGAGGTGTTCCGATTGGAGCATTTACAAGCCAACCTATCGGGAATTTTGCGGCAAGCCGGATAGATCATACAATGAAGGAGAAATATCGTGTCAAATGCCTGCATAGATATTGCGATGATAATGTTATGCTGG
SRR5935781_C191695	TR	+	15546	15595	15527	15642	19	0	TCAACCGAGAACAGTCCTGCGAACGCGTGGAATCTGAACTTTGGCGACGGCAACCTCAACAACTGGAACAATAAGGTTAAGGATAAGAATCATGTTCGCCCGGTGTCAGCATTAAA
SRR5935781_C191695	VR	+	*	*	14813	14928	19	0	TCTACCGAGGGCAGTCCTGCGAACGCGTGGCTTCTGGGCTTTGGCGACGGCGGCCTCAACGGCTGGGGCAATAAGGTTAAGGGTGGGAATCATGTTCGCCCGGTGTCAGCATTTTT
SRR5935781_C191695	RT	+	15859	16166	CGCGAAGTGTTCGCTGGTCAGTTTCGTGATCGCATTATCCACCACTATATCGCACTGAGACTCGAACCCCTGTTTGAGTCTCAGTTTTCTGACCGTACATACAACTGCCGGAAAGGCAAGGGCCAGCTGGCTGGTATCAGGCAGCTTCAGGAGGATATTATGGAAGTGAGCGAGAATTATACAGAAGATGCCTACGTGATGGGAATCGATCTGAAGGGATTCTTTATGAGCATCTATAAGCCGCTTCTTGCTAAGATGGTAGATGATTTCATCGTAAGGAATTACCATGGGGATGACAAGGAAGATCT
SRR5935781_C191733	TR	-	5500	5549	5488	5595	16	0	TGGTGCCCTTTTGTCTGCTAATGCGAATAATGGTGCGAATGCGGGTTTCGGTTATCTGAATGCGAATAATCGTTCCTCGAATGCGAATGCGAACATTGGGTTCCGCTT
SRR5935781_C191733	VR	-	*	*	5690	5797	16	0	TGGTGCCCTTTTGTCTGCTAGTGCGGCTTATGGTGCGGGTGCGGGTTTCGGTTGTCTGGGTGCGGGTAATCGTTCCTCGCTTGCGTATGCGTACCTTGGGTTCCGCTT
SRR5935781_C191733	RT	-	4493	4976	GGACAGGATAGTACACCATTGCATTATCAATGTGTTGGGGCGTTACTGGACTAACTTCTTCATTGCGAATACATACGCTTGTATCAAAGGGCGTGGTATTCATAAATGTATGGAGGATGTGCATACGGCTTTAATCATAGACAGAAAAGGTACAAGGTTCTGTTTGAAGATTGACATCAAGAAGTTCTATGATAACATAGACCACGCAGCATTGAAAAGGATAATCCGCTACACTATAGCGGATGAACAACTGTTAAGGCTGTTGGATAAGATAATAGATAGTAACGGTAAAGACAAGGGGCTGCCAATAGGCAATTTCACAAGTCAATATTTGGCTAATCTCTATTTAGCATATTTCGACCATTGGGTTAAAGAAGAACTGGCTAAGATAGTGATGAAGCGTTTTGGGGTGAAAATCTACTACTATCGCTATATGGATGATATGGTGATACTATGCGCTGACAAAGAGGCACTGCATTTCGTA
SRR5935782_C259165	TR	+	1764	1790	1745	1796	4	0	CGTCGAACCGTGCGGTTCGCGGGTACAATTCGGCCCGCAACTGGAACAACAA
SRR5935782_C259165	VR	+	*	*	3802	3853	4	0	CGTCGAACCGTGCGGTTCGCGGGTACAATTCGGCCCGCCGCTGGAGCAACCA
SRR5935782_C259165	RT	+	2422	2999	GCTGCAGACGCTCTTCCGCCCGGTATTCGTCAACCGTTCATTTGCGTGTATGTACGGAAAAGGCCCCATCCGAGCTGCCTTCAACGTACAGCATGACATGAGGGTCGCCCGCATGAAGTGGGGCGACGAGGCGACGGTCATCAAGATCGACGTCCGCAAGTTTTTCTACAGCATCGACCGCAGCGTGCTCAAGCAGATCATCGCGAAGCGGTTCAAGAAGCTCAAGAAGAAGTACCCCGAGAAATACGAGGACTTCCTCCGTTTTTACAGGCTTCTTTGCAAAGTGATCGACAGCTCGCCGGAGGGCGAGAGAGGGATTCCGCTGGGAAATGTGAGTTCTCAGGACTTTGCCAACATCTACCTCAACGAGCTCGATCAATTCTGCATCCGCTTCCTCGGTGCGACGCTCTACACGCGCTACATGGACGATGTCGTCGTCATAGCGCCAAACAAGGAAATCGCCCGGGAGTGGTTAGCAAAGATCAAGGTGTTCCTCCAAGAGAGACTGCACCTTGAGACCAACCAGAAGACCAAGATTTTCTATGTGCGGCAGGGCGTGAACGCCTACGGCTTCAAAA
SRR5935782_C260669	TR	-	4195	4244	4183	4290	14	0	TGGTGCCCTTTTGTCTGCGAATGCGAATAATGGTGCGAATGCGGGTTTCGGTTATCTGAATGCGAATAATCGTTCCTCGAATGCGAATGCGAACATTGGGTTCCGCTT
SRR5935782_C260669	VR	-	*	*	4384	4491	14	0	TGGTGCCCTTTTGTCTGCGTCTGCGGGTAATGGTGCGAATGCGGGTTTCGGTTGTCTGCATGCGTTTTATCGTTCCTCGTCTGCGTATGCGCACTTTGGGTTCCGCTT
SRR5935782_C260669	RT	-	3188	3630	GTTACTGGACTAACTTCTTCATTGCGAACACATACGCTTGTATCAAAGGGCGTGGTATTCATAAATGTATGGAGGATGTGCATACGGCTTTAATCATAGACAGAATGGGTACACGATTCTGTTTGAAGATTGACATCAAGAAGTTCTATGATAACATAGACCACGTAGCATTGAAAAAGATAATCCGCTACACCATAGCGGACGAACAACTGCTAAGGCTGTTGGATAAGATAATAGATAGTAACGGTAAAGACAAAGGGCTGCCAATAGGCAATTTCACAAGCCAATATTTTGCTAATCTCTATTTGGCATACTTCGACCATTGGGTTAAAGAGGAACTGGCTAAGATAGTGATGAAGCGTTTTGGAGTGAAAATCTACTACTATCGCTATATGGATGATATGGTGATACTATGCGCTGACAAAGAGGCACTGCATTTCGTA
SRR5935782_C261871	TR	+	6005	6054	5951	6076	8	0	CTCTGGCGGCGCTGATAGCGGGCGGCAACTGGAACAATGGGGCGAATTGCGGCGCTCGTGCCGTGAATTGCAACAATTACCCGTGGAATGTCAATACGAACATTGGCGCTCGTGGGGCGTGTGACT
SRR5935782_C261871	VR	+	*	*	5390	5515	8	0	CTCTGGCGGCGCTGATAGCGGGCGGCAGCTGGAACAATGGGGCGAATTGCGGCGCTCGTGCCGTGCTTTGCGACGATTGCCCGTGGAATGTCAGTACGAACGTTGGCGCTCGTGGGGCGTGTGACT
SRR5935782_C261871	RT	+	6458	7102	AATACCATTACTTTAAGGTGTACGAACCGAAAGAGCGGCAGATAATGGCGCTGCCGTTCTATGACAGGGTGGTACAGCACGCCATAAACAACGTGTTAGAGCCTATATTTGATAAGCGGTTTATATCGCAGTCTTACGCCTGCCGGAAAGGTAAAGGTATGCACGCTGCGTCTGATACGCTAAAAGAGTGGCTGTATGAGTGGAACAAATACCACCCAGACCAGCCGCTTTATGCTATCAAGGCAGATATACACCACTATTTCCAAAGCATAGACCATGCGGTATTAAAAACTGAAATACGTAAGGTTATAAAAGACGCTGGGGTACTGGCATTGCTGGACAGGATAATAGACCACAACGGCAATATGCCGGACGGCGTAGGGATACCAGTAGGAAACCTTACCAGTCAGTTATTTGCAAATATCTATTTGGACGCATTAGACCAGTTTATTAAGCATGAGCTGGGCGTAGAGGCGTACATACGCTATATGGACGACTTTGTAATATTAAGCCCAGACAAGGAACAGCTGCGCAGCTGGCTTGCACGGATAGAGCAATTCTTACGGGAAGAGCTTAAGTTAGAGTTTAACCCGAAAACTACCATACTGGCAGCAAAGAACGGTATAGACTTTGTAGGCTACAAAC
SRR5935783_C185077	TR	+	2080	2129	2029	2146	13	0	CTGCGGTCGCCCTTGTCGGCGGTAACTGTAACAATGGCGAGAACTGCGGTGCGGATTACTTGAATTTGAACAATTCTGCGGGCAATGCGAACTGGAACATCGGTGCGTCCAATTTCTT
SRR5935783_C185077	VR	+	*	*	1768	1885	13	0	CTGCGGTCGCCCTTGTCGGCGGTGGCTGTAACGCTGGCGGGAGCTGCGGTGCGGATTGCTTGAATTTGGACAATTCTGCGGGCTATGCGTACTGGAACTTCGGTGCGTCCGTTTTCTT
SRR5935783_C185077	RT	+	2409	3328	ACTCTTGAAAAAGATGTTGACAGAGGAGTTGTTCATTCCGGACTATCACAAACCGAGCATCATCAACGAGAGCAGCAGCAAGAAAACACGCCGTATATTAAAACCGCATTACAAATATGAGCAGGTTATTCATCATTGTGCAATAGGTCAGTTCAAACCGATTGTGATGAATGGATTGTATGAATTTTCATGCGGGAGCATTCCGGACAGGGGTGTTCATTACGGAAAGAAGTACATGAGAAAATGGCTTGATTCCTACGACGGAAAGAAATTCTTTGTTCTCAAGATGGATGTTCACCATTTCTTTGAATCCATAAACCGGAGAATCCTCAAAAGGAAACTCAAAGAGGTAATTCGAGATAAACGGTTTTATAGATTACTCTGCATACTGATTGAACATGACAAAATAGCACTCGTTGCAAAGATTTTGACGGATGCAGGTGTTGAGATAGATGCAGAGCAGACGAAAACGCTTGTCGGATGCATAGCATTTGACGACATCTCCGGAGCGTTGGAGATATTGCAGGAAATCGGCATCGCAGGAGCGATGTTCGATGAACTGAAAGAAATTATTGAGGAGATGCGAAAAGGCGTTCCGTTGGGATATTTCACATCACAATGGTTCGGCAATTTTTACTTGAAAGCACTCGACCATTACATCAAGGAGGAACTCCATGCAGAGCATTACATGCGATATATGGACGACATGGTGATACTGGGAAAGAGCAAAAAGAAACTGCACAAAATACATGCAGCAATCGAAACATATCTGAATGACAATCTCGACCTTGAAATAAAAGGCGATTGGCAGGTGTTTAGATTTGAATATCCGGTATTTGATAAAGGCGGGAATCCGGTACTCGATAAAGACGGAAAGCAGGTCACAAAGGGTCGTATGCTTGATTTTATGGGATTTCAAT
SRR5935784_C492985	TR	+	12797	12834	12744	12852	13	0	TCCCGCTGGTGTTGGTAGTGCGAACAACGGTGCCGCGCTTGGTGTGTCGGTCTTGAATTCGAACAACGTTGCCTCGAACTCGAACGCGAACTACGGGGGTGCCCTAACT
SRR5935784_C492985	VR	+	*	*	12492	12600	13	0	TCCCGCTGGTGTTGGTGGTGCGACCTACGGTGCCGCGCTTGGTGTGTCGGTCTTGTATTCGTGCAGCGTTGCCTCGAGCTCGAGCGCGGACTGCGGGGGTGCCCTTGCT
SRR5935784_C492985	RT	+	13400	13757	ACATTTGGAAGCATTAAAGGCAGAGGAACATTGAAAGCCAATAAACAAGTGCGTAAGGACTTGCATCGAAGCGGTTTTGAATATGTTATAAAGCTGGATGCCAAGAAGTATTATCCCAATATCAACAAGCAAAAGTTGGTTGAGCTGATACGCGGAAAATATAAGGGTGAGGCGGCTTTGAAATTATTTGAGAAAATAATTATGAGTTACCAGCCGGAAAGCGAGCTTGGTGTTTCTATCGGGGCCTTGCCTTCACAGAACAACGGGAATTATTATCTTACACCTTTTGACTATTTTGTATTGCAGATTCTTGGTGTGAAATATTACTCCCGTTATGTGGATGATATGGTTATTCTAT
SRR5935785_C621600	TR	-	2188	2225	2165	2280	15	0	CAACGGTCGTGTCCTGTATCGTGCCAACAACAATGCGAATGGCGGTCTCGCTTATGCGAATGCGAACAACGCTTCATCGAACTCGAATACGAACATCGGCACTCGTCTCGAATTAA
SRR5935785_C621600	VR	-	*	*	2444	2559	15	0	CAGCGGTCGTGTCCTGTGTCGTGCCTACAACTATGCGTTTGGCGGTCTCGCTTATGCGTATGCGTACTACGCTTCATCGTACTCGAATACGTACGTCGGCACTCGTCTCGCCTTCA
SRR5935785_C621600	RT	-	1326	1704	TTCTGCTGCAAGCATTAAGGGAAGAGGTATGCACTATCTTCACCATATTGTTGAAAATGACATACATGAATGTGAGGAGCATTTATATTACTATCAATGTGATATATATCATTTCTATGACTCCATAAATCAAGATTTGATGTATGAAGATTTGAAAAAATACGTAAGTGATCCTGTTGTCTTAAAAATCTTTTCAAACTTTGTTCATTTGCTACCCAAAGGGCTTTCAAAAGGACTAAGAAGTTCGCAATGCTTTGCAAACCTCCACTTGTCACCCATAGACCATTATATGAAAGAAGTCGTAGGAATCCGCTATTATTACAGATATTGTGATGACATAGTAATGATGTCAACTGACAAGCGAGAACTTTGGAAGTGG
SRR5935786_C467546	TR	-	6272	6321	6252	6373	24	0	ATAGCAGGTGGCTAAATTAGGCAGTAAATGGAATAATGGTTCTAAATGCAGCAGCTTCTATTGGAATCTGAATAATGCTTCTTCTAATCGCAATCGGAATATCAGCAGGCAGTTAGTAAATG
SRR5935786_C467546	VR	-	*	*	6491	6612	24	0	CTGGCGGGTGGCTAAGTTGGGCGGTAGGTGGAATGATGGTTCTAGATGCGGCGGCTTCTCTTGGTATCTGAATAATGCTTCTTCTGGTCGCTATCGGAGTATCGGCGGGCGGTTGGTGTATG
SRR5935786_C467546	RT	-	5172	5721	CACCTATTCGGCGATACCTGACCGGGGAATCCATGCGGCGTTGCAAGATGTAAGGGACGCTATGCAAAAGGATGTTCCCGGCTGTCAGTATTGTTTGAAGCTTGATGTAAGAAAGTTTTACCCTTCTATCAATCACGATATTTTGAAACAGAAATTCAGGAGATTGTTCAAAGATGCTGAATTGCTTTGGTTGTTGGATGAAATCATAGATAGCATTTGTACCGCTAAAATTGAAGATATGCGTGATATTTGGTTGCTTGATGAAGATATTGATTCTGAAACAGGCATACCAATAGGGAATTACCTTTCCCAATATTGCGGCAACTTCTATCTTTCAGGATTCGATCACTGGATCAAGGAAGAAAAGCGGGTGAAACACTACTTCCGGTATATGGATGATATTGTGATATTCGGTGCTGATAAAGCAGAACTTCACCGATTACTAAAAGAAATTGACGCTTATTTCCGGCAGAATTTGAAGCTGACTATCAAGGGAAATTGGCAAGTGTTTCCTTCTTATGTGCGGGGTGTAGATTTTGTGGGGTATCGA
SRR5935788_C294475	TR	+	3694	3743	3600	3786	28	0	AACCCTGCTGCTGGTTATCGCAACAGCGACGACGGTAGCATGAGCAACGTGGGCAGCAACGGCAACTATTGGAGTGCATCGCCGAACAGCGAGAATAACGGTTACAACTTGAACTTCAACAGTGGCAACGTGAATCCTGCGAACAACAACAATCGAGCAAACGGTTTCTCCGTGCGCTGTGTCCAAG
SRR5935788_C294475	VR	+	*	*	2157	2343	28	0	TTCCCTGCTGCTGGTTATCGCTACTGCGGCGGCGGTGGCATGAGCAGCGTGGGCAGCAGCGGCTACTGTTGGAGTGCGTCGCCGTACAGCGAGAGTAGCGGTTACTACTTGTACTTCGGCAGTGGCGGCGTGTCTCCTGCGATCTACAGCAATCGAGCCTACGGTTTCTCCGTGCGCTGTGTCCAAG
SRR5935788_C294475	RT	+	4013	4685	TACTGAGAGAAGTCTTCGCCTCACAGTTCCGTGACAGGGTAGTTCACCATCTGTTGTTCAACTATATCGCTCCAATCTTCGAGAAAACATTTATATATGACAGTTATTCCTGTAGAAAAGAGAAAGGAACACTGTTTGGTGTAGAGCGACTAGAACATCATATTCGTTCATGCACCAACAACTATACACATACAGCCTATATCCTCAAACTGGACATTCAAGGCTATTTCATGAGCATCAAAAAGAACATCCTCTACGGTATTATTTACAACAAACTCATGAAGCAATGGGAAGAGAAAGGCAAGAACTGTAACATCCCTGGAAAGAATCCGGAGTTTATTCTCTTCCTTGTAGAAAGCATCATCTTCAAAGACCACACACTGGACTGCGAGGTGATGGGCAACAAGAAGGAATGGATGCTGTTGCCAGCGTCCAAGAGCTTGTTTTGCCAGCCAAAGGGCATCGGATTGCCTATCGGCGACCTCACCAGTCAACTCTTCAGCAATATCTATCTGAACGAGTTTGACAACATGATAAAAAGAAGATTCAAGATAAGGCACTACGGAAGGTATGTGGATGACTTCTATGTAGTACATCCATCCAAGGCATACCTAAAGAGCCTGATACCAGAGATAAGAACATTTCTGAAGGAAAGGTTAGGATTGACACTTCA
SRR5935790_C547363	TR	+	3020	3057	2966	3080	19	0	GTTTGCTATTGGGCGCTAACTGGAATAACAGTTCGAATTGCAGTTCTCGTTCTGTCAATTGTAATAATGGCTCGTCTAATGTCAATTCCAATTACTCTGCACGCAGTACGTCGGA
SRR5935790_C547363	VR	+	*	*	2700	2814	19	0	GTTTGCTCTTGGGCGCTAGCTGGCATAACGGTTCGGGTTGCGGTTCTCGTTCTGTCGCTTGTCATATTGGCTCGTCTTATGTCGCTTCCGATTGCTCTGCGCGCGGTGCGTCGGA
SRR5935790_C547363	RT	+	3497	3870	TATATGGGATAACCTTTTTATTTCTGATAGTTATGCTTGTAGAAATGGTAAAGGTCAACATAAAGGAAGTCAAAAATGTATGGAATTTGTTCGCAAAAATAAGTATTGTTTAAAATGTGATATTAATAAATTTTATCCATCTATAAATCATGAAATATTAAAATTAATTATTCGTAAGAAAATAAAATGTAAACGCACTTTAAATTTATTAGATACCATTATTGATAGTATTGATGGAGAAACAAATATTCCTATTGGTAATTATCTTAGTCAATGGTTTGGAAATTTATATTTAAACGAATTAGATATGTTTATGAAACATGATAATAAGATTAAATGTTATATTCGTTATTGTGATGATTTTCTTTTATTTT
SRR5935790_C547417	TR	-	5701	5750	5683	5808	17	0	AATGGGCCGCAATGTGCGGCTGCGCTCTGCGAATCGTGGCAACGGCAACAATGCCTTCAACGTGAACTCCAGCGGCAACGTCAACAACTGGAACGCGATCAACGCGAATCGCTGCGCCCCGGATTG
SRR5935790_C547417	VR	-	*	*	6309	6434	17	0	TGTGGGCCGCTATGTGCGGCTGCGCTCTGCGCTTCGTGGCTACGGCGGCAATGCCTTCAGCGTGGACTCCAGCGGCGGCGTCAACAACTGGAGCGCGGTCAACGCGTTTCGCTGCGCCCCGGCTTG
SRR5935790_C547417	RT	-	4699	5237	CTGTTTATCCAGCAATGACACGGAGCTTCATCCGGCAAAACGCGGCCTGTCAGACCGGCAAAGGTACCGACTGGGCGCGCAAGCAGGTCAAGCTCATGATGGAGCGCGAATACCGGCAGCACGGCGCTGATGGCTATGTGCTGTTGGTAGATATCCGGCACTATTACGACACGATGCCCCATGACGTGGCAAACCGCTGCTTTGAGCGGCATCTGCCGCCAAGTGTGCATAACCGCGTGCGTGAGGTGCTGGATCGTCAATATACTGGCGAGGCCGGTTATAATCCGGGCAGCCAGATGGTGCAGCTTGCCGGGATCTCGGTGCCCGACCCCATAGATCACTACATCAAGGAGCGCCTGCGGGCGAAAAAGTACGTCCGTTTTATGGATGATAGCCTCATCATCCACCACGACAAGGCGCAGCTTGAGGAGTGGCGGGAGGCGATCCGCGCCCGGTACGCTGCCGATGGCATGGAGCTGCACCCGACCAAGACCAAGATCGTCAGGCTAAAGGATGGATTCCGTTTTCTAGGTTTCATC
SRR5935791_C193190	TR	-	719	756	697	758	16	0	ATGCGAATACGAATAACACCCCCTCGAATACGAATGCGAATGTCAGCTCTCAGCTATGATTT
SRR5935791_C193190	VR	-	*	*	895	956	16	0	CTGCGCGTACGTCTTACGCCCCCTCGTCTGCGAATGCGGCTGTCGGCTCTCGGCTTTGTTTT
SRR5935791_C193190	RT	-	135	296	CTATATGGGTGTCCTTATTTACAGAAGATACCTATTCTTGCATTAAGGATCGTGGTATTCATAAAGCAGCAGATAAAGTAAAGAAGGCTTTGAAAGAAGATCCAGAACACACTACTTACTGCTTGAAAATGGATATAGTGAAGTTCTATCCAAGTATAGACC
SRR5935795_C452906	TR	-	4874	4923	4859	4928	15	0	AAACCGTTGTTTCGCCGTCCGGCAATATCAACAACAACAACTGTAACAACAACAACGGTGTTCGCCCATT
SRR5935795_C452906	VR	-	*	*	5984	6053	15	0	TTTCCGTTGTTTCGCCGTCCGGCAATTTCGACTACAGCAGCTGTTACAGCGGCGGCGGTGTTCGCCCTTT
SRR5935795_C452906	TR	-	4874	4923	4859	4928	16	1	AAACCGTTGTTTCGCCGTCCGGCAATATCAACAACAACAACTGTAACAACAACAACGGTGTTCGCCCATT
SRR5935795_C452906	VR	-	*	*	5369	5438	16	1	TTACCGTTGTTTCGTCGTCCGGCCTTATCGACGACGACTACTGTGGCTGCCTCTACGGTGTTCGCCCTTT
SRR5935795_C452906	RT	-	4142	4588	CCGTACAATGAATTTAAGGTTTATGAACCAAAGGAAAGAGTGATTAAGTCGTGTTCTTTTAAAGATAAAGTAGTACAGCATTGCTTGTGCGATAACGTGTTGCACAAGCAGTTATCTGATGAATTTGTCAGAACAAATTATGCCGGGCAAACAGGAAAAGGCACACATTTTGGAATGGACTGTTTGAAAGAGCAAATGCTTGAATTTTACAAACAGCATGGGCTTGACGGTTGGATTTTGAAATGCGATATTACGAAGTTTTTCTATCAAATAAACCACGATATTCTGAAAGACATAGTTGATTACTATTTCAATGATGAGTATACAGTGTGGATGAATCATCTATACATTGACAGCACTGACGGTTTGGGACTTCCACTTGGCAATCAAGTAGCGCAAGTATATGCATTACTTATGCTGAATGGATTAGACCATTTTGTAACAGGC
SRR5935796_C676663	TR	-	3326	3375	3309	3421	9	0	ACGCGCTTTCTTTTCTGGTTGCAGCTGGAACAACCCCTCCAACGGCCTCGGCTCGTTCAACGGCAACAACCCGCGGTCCAACGTGGACGATGATATCGGTTTCCGCGCCGCTT
SRR5935796_C676663	VR	-	*	*	4004	4116	9	0	ACGCGCTTTCTTTTCTGGTTGCAGCTGGCACCACCCCTCCAACGGCCTCGGCTCGTTCCGCGGCTACAGCCCGCGGTCCGGCGTGGGCGATGATATCGGTTTCCGCGCCGCTT
SRR5935796_C676663	RT	-	2271	2967	ATATCATGTTGGCGAACTTCACCAATTTTATGAATACTACCCCAAGAAGCGCATCATCAGCAGCCTGCCGTTCTATGACCGAGTGATAAACTGCGGAGCCTATAATGTTCTGTGGCCTATCTATTTGAAGTCTATGTACGAGTACAGCTACGGAAGCATCGATGGACGAGGGCCTCTAAAGGCGGCTTTTGACATTCAGCAATGGATGCGAAACGCAGCAAGGATGAATGGAGATTGGAGGGTCGTCAAGCTTGACATTGCCAAATTCTTCTTTCGGATTCCTGTTGATGTTCAGCTGCGAGAACTTACTCGCCCGCTGGACGACCCAGATATGGTGTGGTTTCTCGAAACGGCCGTCCGGGCGGATGGTCGTCCGTTGGGGCTTCCTGTTGACTGCACCGACGTAACCACGGCTGAACGCATATCCGGTGTTGGGATGCAGTGTGGGTCAATCATAAGCCAGATGACTGGAAATGTTGTTCTCACGCCTCTGGATCACTACATCAAGCGCACAATGCACGTTCCGTACTATGCTCGGTTTATGGATGATATGCTTCTGCTGGTCGATGGAAAAAAGGCAGCTTGGGAGGCAGTGGAAGAGATTGACGGATATCTCCGTGAAAATCTCGGCTTGCAGCTCAACAATAAAACTGCCGTTATTCCTCTCGGCCATGCGGTCGAGTTCGTTGGCCGTAAG
SRR5935797_C305021	TR	-	3415	3452	3391	3509	12	0	ACTCGTGTGGTGTATCGGTCGAACAACAACGCGAACGCGTTAGGCGGTGTTTCGTATGCGAACGCGAATAACGATTCATCGAACACGAATGCGAACATCGGTGTTCGGCTTGCAAACAA
SRR5935797_C305021	VR	-	*	*	3675	3793	12	0	TCTCGTGTGGTGTATCGGTCGTACAACAACGCGAGCGCGTTAGGCGGTGTTTCGTATGCGTACGCGTATCACGATTCATCGTACACGAATGCGTACATCGGTGTTCGGCTTGCCTTCAG
SRR5935797_C305021	RT	-	2478	2891	CGGCATTTGAAAGTACGTTTTATCCGGACTACTTCCGCATCCATTAAAAACAGGGGTACGCATGACCTTTTACAGTATATCGTTAAAGATATAAAGGATGATCCCGAAGGAACCCTGTTCGGGTACCAGTTCGATATAACGAAATTCTATGAGAGCGTAGACCAGGACGTTTTGCTGGATGCAGTGAAAAAGATGTTCAAGGATAAAATATTAATCGGAATCCTGGAAGAGTGCATCCGCATGATGCCTAAAGGCGTAAGTATCGGGCTAAGATCATCGCAGGGGCTTTGTAATTTGCTTCTGTCTATTTACCTGGATCACCGGTTAAAGGATCAGGAGGCAGTAGCACACTATTACCGGTATTGTGACGACGGTCTGGTGCTTTCCGGTAGTAAGAAATACCTTTGGAAGGTT
SRR5935797_C305761	TR	+	4517	4564	4510	4577	13	0	AAACCGTTGTTTCGCCGGTTGGCGACATCAACAACAGGAACTACAATAACAGCAACGGTGTTCGCCCA
SRR5935797_C305761	VR	+	*	*	3379	3446	13	0	TCGCCGTTGTTTCGCCGGTTGGCGGCATCTACGACTGGTTCTACTATGGCAGCAACGGTGTTCGCCCG
SRR5935797_C305761	TR	+	4517	4564	4510	4577	10	0	AAACCGTTGTTTCGCCGGTTGGCGACATCAACAACAGGAACTACAATAACAGCAACGGTGTTCGCCCA
SRR5935797_C305761	VR	+	*	*	4001	4068	10	0	TTTCCGTTGTTTCGCCGGTTGGCGGCATCAACTTCGGGAACTACGTTAACAGCATCGGTGTTCGCCCA
SRR5935797_C305761	RT	+	4881	5481	AAGAGCGAGTGATAATGTCCTGCTCATTCAAAGATAAGGTTGTTCAGCATTGTTTGTGTGATAATATCTTGCATCCACGATTGCAAAATGTGTTCATTGAAACTAATTCTGCCGGGCAAGTTGGTAAAGGTACGTTATTCGGTATGGATAAGTTGAAAGAACAAATGCTGGCATTCTATAGAGAACATAGAATAGACGGTTGGATTTTGAAATGCGACATTGCAAAATTCTTTTACAGTATCAACCATGAGGTCTTGAAAGATATTGTGGATTACTATTTTCCGAATAGTTATACAACATGGTTGAACCACTTGTTTATTGATAGCACGAACGGTTTTGGACTTCCACTAGGAAATCAAGTTGCACAAGTATATGCCTTAATGATGTTGGACTGCATTGATCATATGATAACTGGAGAGCTTGGAATCAGATATTACGGTCGATATATGGATGATTTCTATTTGATACACTACGATAAATCATATTTGAAATACTGCCTTCTTTATATAGAAGAAATGGTTTCAAGTTTAGGATTATCACTGAATGGGAAAACACAAATTTGTCCGTTCAAAAATGGTATTCGGTATCTTGGGTTTCATCA
SRR5935798_C835001	TR	-	1362	1411	1339	1458	21	0	GTGGTGTCCTGTTCAGCGGTAACGCGAATAACAGTGCGAATGCAGGTCTCGCTTATGCGAATTCGAATAACACCCCCTCGAATACGAATGCGAACATCGGTTCTCACCTATGCTTTAAAA
SRR5935798_C835001	VR	-	*	*	1953	2072	21	0	GTGGTGTCCTGTTCGGCGGTGACGCGTCTTACGGTGCGTCTGCGGGTCTCGCTTCTGCGGATTCGGATAACGCCCCCTCGATTGCGACTGCGAACGTCGGTTCTCGCCTTTGCTTTATAC
SRR5935798_C835001	RT	-	374	906	CGATATGGGTCAGGACTTTCACGCACAATACATTTTCATGCGTTAAAGGGCGTGGGATTGAGGGATGTGCCCGTCATATAGATAAAATCATTGAGAAATACAGAGGAAAGCCCATGTACTGTCTCAAAATTGACATAACAAAATATTATCCCTCCATAGACCATGAAACCTTGAAAAAGATTGTGCGCAGGAAGATAAAGGACAAAGACCTTTTATGGCTTCTTGACGAAATCATAGACAGCGCACAAGGTCTTCCAATCGGGAACTATCTCTCACAATATCTCGCAAACCTGTTCTTGTGCTATTTCATGCACCGTGTGAATGAAGTATTGAAACTTGACGCAGCCGAATACGCTGATGACATCACATTTTTCGCCACATCAAAAGAACAATTGCGGGAAGCGTTCAAAGAGATAAAAAGAATACTTGAAGAAGAACTGAGGCTGAAAATAAAGGGAAATTATCAGATATTTCCTATCGCAAAGAACCGTTATGATAGAAACGGGCGTGCGCTTGATTATGTCGGTTATATG
SRR5935798_C836827	TR	-	3398	3435	3378	3442	9	0	TTCGTACGCGAATACGAATAACACGGCTACGAATACGAATGCGAATATCGGCTCTCAGCTATACT
SRR5935798_C836827	VR	-	*	*	3923	3987	9	0	TTCGTGCGCGAATACGAATAACGCGGCTGCGAATACGGGTGCGAGTATCGGCTCTCGGCTTTGCT
SRR5935798_C836827	RT	-	2440	2975	CTATATGGGTGTCTATTTTCACGGCGGACACTTATAGTTGCATAAAAGGGCGTGGCATACAAGCGGCGGCAAATAAGTTAAGGCGCGTTATAGACAGAGATAAGGCAGGCTGCGCGTATTGCCTAAAAATAGACATACGCAAATTTTACCCTTCCATAGATCACACCGTACTAAAGTCCATTGTTCGCCGGAAGATTAAGGACACACGGCTACTCAATCTTTTGGACGAAATAATAGACAGTGCGGAAGGCTTACCGATTGGCAACTACCTTAGCCAATATTTAGCCAATCTTGTACTTACCTACTTCGACCATTGGGTAAAGGAAGTAAAGCGGGTAAGGTACTATTTCAGATACGCCGACGACATTGTAGTATTACATAGCGACAAAAAGACGCTTCACGCTTTGCTGGCAGAGTTTGAAAGCTACTTGGCGGCTAACGTAAAGCTGGAAATCAAACAGAACAAACAAGTCTTTCCGGTGGCACGCGACCACCGCGACAGCTTCGGGCGTGGTATTGATTTCTTGGGCTATGTA�
SRR5935798_C837157	TR	+	6032	6081	5984	6095	15	2	AGCTGGTTCTTTGGGGCGGTAATGCGAATAACGGTGCGAATTGCGGCCTCGCTTATGCGAACTCGAATAACGATTGGTCGAACTCGAATGCGAATATCGGCTCTCGCCATAC
SRR5935798_C837157	VR	+	*	*	5697	5808	15	2	AGCTGGTTCTTTGGGGCGGTAATGCGCATAACGGTGCGTCTTGCGGCCTCGCTGCTGCGCACTCGCGTAACGCGTGGTCGCACTCGTCTGCGGATGTCGGCTCTCGCCTTGC
SRR5935798_C837157	RT	+	6821	7218	ACAAGTGCGTGTATCAAGGGAAAGGGATTACATTTTGGAGTAAGGAGAATGAAACGTTTTCTTCACCGGTACCCGGAATACAAATGGTTCGTAAAGACTGATTTCAAAAAGTTCTATCAAAGTATTCTTCATGAGCTTATTGTTGCTGCATTGAGAAGGAAATTCAAAGATGAACGATTTATTAAATTGATCGAGATAGCTGTTTTATCGTATGACAGCGGAACAGAGTTAGTTGACGTATTGGAGAATGAAGTTGAACGGAAGAAGAGGTGTTCCGATTGGAGCATTTACAAGCCAACCTATCGGGAATTTTGCGGCAAGCCGGATAGATCATACAATGAAGGAGAAATATCGTGTCAAATGCCTGCATAGATATTGCGATGATAATGTTATGCTGG
SRR5935798_C837785	TR	+	1392	1429	1336	1450	18	0	GGGTGTCCTTTTCAGCGGTAATACGAATAATGGCGATCATGCAGGCTTCGGTTATGCGAATACGAATAACACCCCCTCGAATACGAATGCGAATGTCAGCTCTCAGCTATGATTT
SRR5935798_C837785	VR	+	*	*	1138	1252	18	0	GGGTGTCCTTTTCGGCGGTAGTACGGATAGTGGCGGTCCTGCGGGCTTCGGTTATGCGGATACGGATAACGCCCCCTCGAATGCGTCTGCGACTGTCGGCTCTCGGCTTTGTTTT
SRR5935798_C837785	RT	+	1852	2399	TATATGGGTGTCCTTATTTACAGAAGATACCTATTCTTGCATTAAGGATCGTGGTATTCATAAAGCAGCAGATAAAGTAAAGAAGGCTTTGAAAGAAGATCCAGAACATACTACTTACTGCTTGAAAATGGATATAGTGAAGTTCTATCCAAGTATAGACCATGATATTTTGAAAACAATATTACGGAAGAAAATCAAAGATAAAGATCTGCTTTGGTTGCTTGATGTGATTATAGACAGTGCTGATGGCGTACCCATAGGGAACTATCTAAGTCAGTATTTTGCTAATATTTATCTGGCTTACTTCGATCACTGGATAAAAGAGGTTAAGAAGGTAAGATATTACTTTAGGTATGCAGATGATATTGTGATTTTAGGCGATGATCCTAAACAGCTTCACAAACTCCGTATAGAGATTGAAGAATATCTGCATGATAATTTAAAGCTATCACTTCGTAAAGTGGATCCTAAAACTGGAAAAAAGAAATGGAAGTTTCAAGTATTCAAAATTGATACCCATAGAGGTATTGATTTTGTCGGGTATGTCT
SRR5935799_C701055	TR	-	1651	1700	1629	1755	10	0	AGCCTTGCACGCCCTCATTGGCGGCGGCAATTGGAACAACGGCGTGCATTGCGGTAGCCGTGCCGTCAATTGCAACAATTACCCGTGGAACGTGAACACGAACATTGGTGTGCGGTGCGTGTGTGAC
SRR5935799_C701055	VR	-	*	*	2283	2409	10	0	AGCCTTGCACGCCCTCGTTGGCGGCGGCGGTTGGAACAACGGCGTGCGTTGCGGTAGCCGTGCCGTCGGTTGCAACGATTACCCGTGGAGCGTGTACACGTACATTGGTGTGCGGTGCGTGTGTGAC
SRR5935799_C701055	RT	-	648	1259	AAAGAACGGCTTATTATGGCGTTGCCGTTCTATGATAGAGTGGTGCAACACATGATTTGTAACGCTATTCAACCCGTATTTGAAAACGGATTTTATTACCATTCTTACGCTTGCCGGAGCGGTAAGGGGATGCACGCCGCAAGTGATACATTGTATCAATGGATGTATGAAACAGAGGTAAAGCAAGGGTTAAGGATGTATGCCTTTAAAGGGGATATATCAAAGTATTTTGCATCTATACCGCATGACAAATTAAAGGATGAAAACCGCCGCTATATAGGGGATAAGAAAGACCTTATGTTAATGGATGATATTATAGACCACAACGGCATATTGCCGGACGGCGTGGGAATACCCGTTGGAAACCTCACAAGTCAGTTATTTGCGAATGTGTACGGCAATAAGTTAGATAAATTTTGCAAGCACGTTTTACATATTCCGTATTTTGTGCGGTACATGGATGATTTTATTATCCTATCGGATGATTTGGAGCAGTTAAAAGAATGGGTTAAGAGAATAGAAGAATTTTTGGAAAATGAAATGCTTTTACATATTAACCCTAAAAGCACAATCCTATACGCCAGGAATGGTATAGATTTTTGCGGATATATC
SRR5935799_C703273	TR	-	4333	4370	4309	4392	10	0	CGCGTTAGGCGGTGTTTCGTATGCGAACGCGAATAACGATTCATCGAACACGAATGCGAACATCGGCGTTCGGCTTGCAAACAA
SRR5935799_C703273	VR	-	*	*	4594	4677	10	0	CGCGTTGGGCGGTGTTTCGTATGCGTACGCGTATAACGATTCATCGTACACGAATGCGGCCATCGGCGTTCGGCTTGCCTTCAG
SRR5935799_C703273	RT	-	3396	3809	CGGCATTTGAAAGTACGTTTTATCCGGACTACTTCCGCATCCATTAAAAACAGGGGAACGCATGACCTTTTACAGTATATCGTTAAAGATATAAAGGATGATCCCGAAGGAACCCTGTTCGGGTACCAGTTCGATATAACGAAATTCTATGAAAGCGTAGACCAGGACATTTTGCTGGATGCAGTGAAAAAGATGTTCAAGGATAAAATATTAATCGGAATCCTGGAAGAGTGCATCCGCATGATGCCTAAAGGCGTAAGTATCGGGCTAAGATCATCACAGGGGCTTTGTAATTTGCTTCTATCCATTTACCTGGATCACCGGTTAAAGGATCAGGAGGCAGTAGCACACTATTACCGGTATTGTGACGACGGTCTGGTGCTTTCCGGTAGTAAGAAATACCTTTGGAAGGTT
SRR5935799_C703925	TR	+	7048	7097	7007	7115	12	0	ACTCGTGGGTGGCAACTGCAACAATGGTATGAAAGTCGGAGCATTTGCTCTGAATTTGAACAATGCCGTGTCCAATACGAACTGGAACATCGGCGCCGCGCTATCTTGT
SRR5935799_C703925	VR	+	*	*	6778	6886	12	0	GCTCGTGGGTGGCCACTGCAACTATGGTATGAAGGTCGGAGCATTTGCTCTGTATTTGAGCCTTGCCGTGTCCTATACGAGCTGGGACATCGGCGCCGCGCTTTCTTGT
SRR5935799_C703925	RT	+	7686	8285	GCAAGCTGGACATCCGGCACTTCTTCCAGAGCGTCGACCACGACATCCTGAAGGACTGGATCCACAAGAAGATCCGGCCGGGAAAGATCCGCGACGTCTGCGATCTGATCATCGACGGCGTGGAGGAAGGTCTACCTCTGGGCTTCTACACGAGCCAGTGGTTTAGCAACTTCCTATTGCAGCCGCTCGACCATCTGATCATGGAGGAGCTGCACGTCTCCCACATGGCCCGCTATATGGACGACATCGTGATCTTCGGCGCCAATAAGAAGGTCATACACGCGGCCATGGAAGCCATCGACCTCTATTTGTGGAACAACTTCCGCCTGCAAGTGAAGAAGAACTGGCAAGTGTTCCGGATGGAATACACCACGACCGAGTACGCCATCGAGTGCGAGAAGCTGGCCAACCTCTACGAGCTCAGCAAAGCGCTCCCGGTCAAGCACCGGCTGAAGATGTACAAGGGACGCCGGAAGATCTTCCTGAAGGCCACAGCCAGGAACGAGAACGTCATGGACGAATATCTGGCCAAATATGGCGGCACGGCGGAACCGATACGAATGACACACGGCAGAGCTCTGGACTTCATGGGCTTCGAGT
SRR5935800_C379630	TR	+	21477	21526	21432	21544	11	0	TTGCCCTGTTCGGTGGCAACCGTGGCAACGGGTCGAAGTGCGGTTTGTCGTACTGGAATGTGAACAACCCTGCGACGAACGTGAACACGAACATCGTGGCGAGCCAATCTTAT
SRR5935800_C379630	VR	+	*	*	21090	21202	11	0	TTGCCCTGTTCGGTGGCGACCGTGGCAACGGGTCGGAGTGCGGTTTGTCGTTCTGGGTTGTGAACAACCCTGCGACGTTCGTGTACACGAACATCGTGGCGAGCCTTTCTTGT
SRR5935800_C379630	RT	+	21972	22575	CCTCGATACAATTATGAGCAGGTGATTCATCACATTGTCGTCTCTGCGTGTTATGACATTTTCATGAAAGGGATGTATGAGTTCTCGTGTGGGAGTGTACCGAACAGGGGTGCTCATTATGGGAAAAAGTACATCGAGAGGTGGATTCAGCGAGACAAAAAGAACTGCAAATATGTTCTCAAGATGGATATTCGACACTTTTTCGAGAGCGTTGACCATGATGTCTTGAAAGCGTGGCTCAAGAAGAAAATCAGAGACGAGAGAATGTTGTACATCCTCGAACTGATAATTGACGGGAGCGAGGTCGGGTTGCCTTTAGGGTTTTACACATCGCAGTGGTTGTCAAATTTCATGTTGCAGCCTCTCGACCATTTCATCAAAGAGCAGTTGAAAGCGGTGCATTATATCCGGTATATGGACGATATGGTGGTGTTCGGAAAGAACAAAAAGGAACTCCACAGGATGCAGCAGGAGATTGAGAGATACTTGCGGGAAAAGTTTAACTTGCAGATGAAAGGAAACTGGCAGGTGTTCCGGTTTGATTACACAGAGAAAAAGACCGGAAAGAGAAAAGGGAGACCACTTGATTTCATGGGATTCCAGT
SRR5935802_C441732	TR	+	498	535	440	542	12	0	ACTCGTGTGGTGTATCGGTCGAACAACAACGCGAACGCGTTAGGCGGTGTTTCGTATGCGAACGCGAATAACGATTCATCGAACACGAATGCGAACATCGGCG
SRR5935802_C441732	VR	+	*	*	155	257	12	0	TCTCGTGTGGTGTATCGGTCGAGCTACAACGCGTACGCGTTGGGCGGTGTTTCGTATGCGTTCGCGAATTACGATTCATCGTACACGTTTGCGAGCATCGGCG
SRR5935802_C441732	RT	+	1059	1472	GGCATTTGAAAGTACGTTTTATCCGGACTACTTCCGCATCCATTAAAAACAGGGGAACGCATGACCTTTTACAGTATATCGTTAAAGATATAAAGGATGATCCCGAAGGAACCCTGTTCGGGTACCAGTTCGATATAACGAAATTCTATGAAAGCGTAGACCAGGACATTTTGCTGGATGCAGTGAAAAAGATGTTCAAGGATAAAATATTAATCGGAATCCTGGAAGAGTGCATCCGCATGATGCCTAAAGGCGTAAGTATCGGGCTAAGATCATCACAGGGGCTTTGTAATTTGCTTCTATCCATTTACCTGGATCACCGGTTAAAGGATCAGGAGGCAGTAGCACACTATTACCGGTATTGTGACGACGGTCTGGTGCTTTCCGGTAGTAAGAAATACCTTTGGAAGGTTA
SRR5935803_C771874	TR	-	821	858	801	899	18	0	GCGGTAATGCGAATAACAGCGCGAATGCCGGGCTTTCGTACGCGAATACGAATAACACGGCTACGAATACGAATGCGAATATCGGCTCTCAGCTATACT
SRR5935803_C771874	VR	-	*	*	1346	1444	18	0	GCGGTGCTGCGTATTACGGCGCGAGTGCCGGGCTTTCGTACGCGTCTACGAATCGCACGGCTACGAATACGTCTGCGGGTCTCGGCTCTCGGCTTTGCT
SRR5935803_C771874	RT	-	21	397	CTATATGGGTGTCTATTTTCACGGCGGACACTTATAGCTGCATCAAAGGGCGTGGCATACAAGCGGCGGCAAATAAGTTAAGGCACGTTATCGACAGAGATAAGGCAGGCTGCGCGTATTGCTTGAAAATAGACATACGCAAATTTTACCCTTCCATAGACCACACCGTACTAAAATCCATTGTTCGCCGGAAGATTAAGGACACACGGCTACTCAACCTTTTGGACGAAATTATAGACAGTGCGGAAGGCTTACCGATTGGCAACTACCTTAGCCAATATTTAGCAAATCTTGTACTTACCTACTTCGACCATTGGGTAAAGGAAGTAAAGCGGGTAAGGTACTATTTCAGATACGCCGACGACATTGTAGTATTA
SRR5935803_C774144	TR	+	774	804	757	841	12	0	AGCAGTTGGAACGTGAACTTCAACAACGGCAACGTCAACACGAACAACCGCCAGAACGCGAACCGGGTTCGTCCCCTCGCCGCAA
SRR5935803_C774144	VR	+	*	*	0	84	12	0	AGCAGTTGGAGCGTGAACTTCCTCAGCGGCGGCGTCTACACGGGCAGCCGCCAGAGCGCGTACCGGGTTCGTCCCCTCGCCGCAA
SRR5935803_C774144	RT	+	1045	1376	CGGGAGGTTTTTGCCGCCGCTTTCATTGATCGCGTTGTCCATCACTGGATCGCTCTTCGTATCGAGCCGATTTTAGAGGAACGCTTCCGGGAACAAGGAAACGTCTCGAAGAACTGCCGGAAGGGTGAGGGATGCTTGTCTGCCGTGCACTATCTGAATAACATGATAGTCGAGGTCAGTGAGAATTATACTGCCGATGCGTACATTTTCAAAGATGACCTGTTCAGTTTCTTCATGTCTATCTCGAAATCGTTGGTATGGGAAATGCTGAACATATTCGTAAGGGACAATTATAAAGGCGATGATATTGAATGTCTGCTTTACCTTCTAGC
SRR5935803_C779748	TR	+	1295	1342	1290	1352	14	0	CGCAACGTCAACACCGATGGCACTCTGAACAGGAACAACGCCTACAACGGCAACAACGGCCTG
SRR5935803_C779748	VR	+	*	*	3364	3426	14	0	CGCAGCGTCGGCTCCGGTGGCGCTCTGGGCAGGTACGACGCCTGCGACGGCCGCAACGGCCTG
SRR5935803_C779748	RT	+	1750	2433	AGGAGCGGCTCGTCCTCGCCATCGACTTCGAGGGCAAAGTCGTCCAGCACTCGCTCTGCGACAACGTCCTCGAGCCGGCGTTCTCCCGGCGTTTCATCCGGGACAACTACGCCGGCCAGATCGGCAAAGGCACCCACGACGGCCTCGACCGTCTGGCTGCGGCCATGCGCCACTATTTCTTCAGCCGAAAGGCAGCAGACGAAGCAGCCCGCAAGGCTGCCGGCCTGCCGCCCCGGCCGATGAACGAGTGGGACTACGCCGACGGCTGGGTACTGAAGGGCGATTTTTCAAAGTTCTTTTACACCCTGCTCCATTCCTACTGTTACGAAACGGCCCGCCGGGCCCTGAAGTGGCTGAAGGATCCCGAGCTGATCGACTTCGCTGAGTGGCTGCTGTGGCTCATAATCGACAGCACGCCAGACCCCGGCATCCCGATCGGCAACCAGTCGAGCCAACTGCTCGCGCTGCTCTATCTGGACGCCTTCGACCACTGGCTGAGGGATGACCGCGGCCTCGTATATGGCAGGTACATGGACGACTTCTACATCATCCACAGCGACAAGCTGCTGCTCCGGCAGATACTCAAGGAGATCGAGGCGTACATCAAGCCGCTCGGCCTTCGGCTGAACGGCAAGACGCAGATCCTCCCGCTGAAGAACGGCATCGACTTCCTCGGTTTTCACA
SRR5935803_C781030	TR	-	8491	8554	8474	8574	15	0	GCTCCCCGAACACGAACAACACCAACAACGCCGTTTACTTGAACACCAATGGCAATGTCAACAACAACAACTGCACCAACACCAACGGGTCCCGCCCCGCT
SRR5935803_C781030	VR	-	*	*	6656	6756	15	0	GCTCCCCGGGCACGAACAGCACCAACGGCGCCGTTTGCTTGGACACCAGTGGCAGTGTCGACAACGACTACTGCACCTACACCTTCGGGTCCCGCCCCGCT
SRR5935803_C781030	RT	-	7457	8053	AAGAAAAGGCTGGTGCAGGCACCCGCTTTTGTGGACAAGGTGGTCCAGCACGCCATAGTGGACAATCTCCTCTATGACCGCATCACCCGCAGTTTTATCCTGGACAACTACGCATCCCAAAAGAACAAGGGCCTGCACTTCGGCCTGGACCGGCTCAAAGGATTTTTCACGGACTACTGGAATAAGCACCACACCGCTGAGGGCTGGGTGCTCAAGTGTGATGTCCGCCATTTCTTTGCAAGCATCAACCATGACAAGCTCAAGGAAAAGCTCAAAAAGCTGGACCTTGAGCCTGTTGTTTATGACCTGCTTTGCATCTATATTGACTGCTCTGACGGCCTGCCGCTGGGGTATCAGACATCACAGCTCTTTGCCCTCCTGTTCCTGGATGACTTTGACCACTTCGTCAAGGAACAGCTCCACATCCAATACTATGGCCGCTACATGGATGACTTTTTCCTCATCCACCCGGACAAGGAATACCTGCAATTCTGCCTCCGGGAAATACGGGCCTACATGGATAGCCTGGGGCTGGAACTGAATGAGAAAACCCAAATCTTTCCCATCCGCAACGGCATTGACTTTTTGGGCTTTCAC
SRR5935803_C781158	TR	+	6684	6721	6626	6744	16	0	ACTCGTGTGGTGTATCGGTCGAACAACAACGCGAACGCGTTAGGCGGTGTTTCGTATGCGAACGCGAATAACGATTCATCGAACACGAATGCGAACATCGGCGTTCGGCTTGCAAACAA
SRR5935803_C781158	VR	+	*	*	6341	6459	16	0	TCTCGTGTGGTGTATCGGTCGTACAGCAGCGCGAGCGCGTTAGGCGGTGTTTCGTATGCGGGCGCGGGTAACGATTCATCGTACACGAATGCGAGCTTCGGCGTTCGGCTTGCCTTCAG
SRR5935803_C781158	RT	+	7245	7658	GGCATTTGAAAGTACGTTTTATCCGGACTACTTCCGCATCCATTAAAAACAGGGGAACGCATGACCTTTTACAGTATATCGTTAAAGATATAAAGGATGATCCCGAAGGAACCCTGTTCGGGTACCAGTTCGATATAACGAAATTCTATGAAAGCGTAGACCAGGACATTTTGCTGGATGCAGTGAAAAAGATGTTCAAGGATAAAATATTAATCGGAATCCTGGAAGAGTGCATCCGCATGATGCCTAAAGGCGTAAGTATCGGGCTAAGATCATCACAGGGGCTTTGTAATTTGCTTCTATCCATTTACCTGGATCACCGGTTAAAGGATCAGGAGGCAGTAGCACACTATTACCGGTATTGTGACGACGGTCTGGTGCTTTCCGGTAGTAAGAAATACCTTTGGAAGGTTA
SRR5935803_C781774	TR	+	33684	33721	33654	33769	13	0	GCCGTTGTGTTTTGCGGTCTGGCAACAACTCGAATGCGAACAGCGGTCTCGCTTATGCGAACGCGAACAATGCATCTTCGAACTCGAACACGAACTACGGGGCGCGGCTGAAATTC
SRR5935803_C781774	VR	+	*	*	32644	32759	13	0	GCCGTTGTGTTTTGCGGTCTGGCTTCAACTCGAGTGCGAACAGCGGTCTCGCTTATGCGTACGCGAACTATGCATCTTCGTACTCGAACGCGGTCTGCGGGGCGCGGCTGGCCTTC
SRR5935803_C781774	RT	+	34376	34766	ACCGCTGCTTCCATACAAGGACGTGGACCGCATGGGTTGTTTCATCAGATACAAGCTGCAATGGCAGAAAATCCTAATCTCAAATATTACTATCAAAGCGACTACAAAGGATATTATGACAGTATTAATCACGAAACTTTAATTTCTATTATTAAAAGATATGTAGGCGATCCTCTTCTTTTGCCCATTCTTGAAAATTTTGTGAAGGCACTCTATCCTGATGGAGAATGTGGTATCAGTAAGGGATTGCGATCGTCTCAATTCCTCGGTAATCTTTATCACAATGATATTGACCACCGGATGATTGATGTGCATGGAGCAAGATATTACTTTCGATTCTGCGATGACATTTTTATTCTTGGAGAAAGTAAACGCGAGTTGTGGAGGTTAC
SRR5935804_C792895	TR	+	10006	10077	10003	10092	17	0	CGTCGTTTCTTCGGCTAACTTTGCCAATGTGAACAACAATGGCAATACGAACTACAACAACGCTTCGGACTCTTATGGAGTTCGTCCGGA
SRR5935804_C792895	VR	+	*	*	8874	8963	17	0	CGTCGTTTCTTCGGCTTCCTTTGCCTTTGTGGGCAGCTATGGCGATGCGTCCTACTACGGCGCTTCGGACTCTTATGGGGTTCGTCCGGT
SRR5935804_C792895	RT	+	10435	11489	GATCGCATCGTCCGACATTCTCTGTGCGATGAGGTTTTACTTCCAGAAGTTAGGAAACATATTATCTATGATAACTGCGCATCTATCAAGGGGCGCGGAATTTCACAACAGAGAAAACGATTCGAAATCCATCTCCACAAATACTACCAATTATACGGAAATGACGGTTATATTCTATTCGGCGACTTTTCAAAGTTCTATGACAATATTATCCATGAGATTGCCAAACGAGAATTGTTGAAGCTGTTCAATGACGATGAGTTTATTGACTGGCTTTTAACGTTGATATTTAAGGGCTTCCAGATCGATGTTTCGTACATGTCTGACGAGGAATACGAGGCCTGTATGACCGATACTTTCAATAAACTGGAGTATAGGAACATTCCAAAAGAGAAGCTCACTGGCGAAAAGTGGATGGAGAAGTCTGTCAATATTGGAGATCAGCTTTCGCAAGTCATTGGAATTTACTATCCATATCCTATTGACAATTACGTCAAGTATGTACGTCAGCAGAAATTTTATGGAAGGTATATGGACGATTGGTACATCATGAATCCCAGTAAAGAAGAGCTTGAAGAGTTGCTCGAAAACGTCTGTAAAATTGCAGCTGAACTGGGAATCCATATCAATCGTAAGAAAACTAGAATCGTTAAGATTTCGAGCAAATATAAATTCCTGCAAATCAAGTACACACTTACAGATACTGGTAAAGTCATCAAACGAATAAATCCGGATCGAGTTACCGCCATGCGTAGAAAACTCAAGAAACTTGCCGTTAAGGTTGGACATGAAGAAGCGGATTACGACAATGTCGAGAACATGTTTCGCGGTTGGATGGGAGGTCATTATAAGCTCTTATCCAGAGAACAACGAAAGAATTTAATACAGCTTTACGAAGACCTATTTAGTAAGAAAATCACAATAGTCAACAAGAAGCTGATTGTTTCTGATAGGTCTGCATGATTGCACATAAAGAAGGAGGAAACGATGGAACCATGGTTTCAGGTTGTACTTACGATCTTTAGCTCAGTTCTTGCATCTTCTGGGCTGTGGGC
SRR5935804_C793029	TR	-	12174	12223	12158	12272	17	0	GCGTTTGCCGATTGCCGGAGGCAACTGGAACAATGGTGCCAATGCGGGTGTGTTCAACTTGAACCTCAACAATGCTCGTTCTAACTCGAACAGCAACATCGGCTTCCGCTCCGCT
SRR5935804_C793029	VR	-	*	*	12852	12966	17	0	GCGTTTGCCGGTTGCCGGGGGCAGCTGGTACAATGGTGCCCCTGCGGGTGTGTTCGTCTTGCACCTCGCCTCTGCTCGTTCTCGCTCGAACAGCGACCTCGGCTTCCGCTCCGCT
SRR5935804_C793029	RT	-	11050	11709	AAGAAAAGAATGATAATGTCAATCGCCTTTGAACATCGTGTGGTTCAGTGGGCGATTTATAGAGTTGTCAATCCTATGCTGATTAAGGGATATATCAAGGACTCGTATGGCTGCATACCCGGCAGAGGAGCGTTGGGAGCAATGACTCGTCTGAGAGGTTGGTTGGAGTATGTCAGCAAGAAAGATGGAGATTGGTACTATCTGAAACTTGACATCAGCAAATATTTTTACCGGATTTCTCATCGGGTACTCAAGAACATCCTACGCAAGAAAATCAAGGATGAGAGATTACTTGAGGTTCTGTTTGGGATAATTGATTGCAAGCACACTCCATTCGGGTTGCCACCCGGCAAATCCCCAGGAGATGTACCGTTGGAGGAAAGATTGTTTGATGTGGGTATGCCAATAGGAAACCTGCTCAGTCAGATGTTTGCGAATATCTACTTGAATGAACTCGACCAGTTCTGCAAGAGAGTCTTGGGTATCAAGTATTATGTCCGGTACATGGATGACATCATTATTTTGAGTAACAGTAAGGCACAACTCCATGAATGGAGATGGACGATAGATACTTTCCTCGAGAAAGAGCTTGAGTTAAGCCTTAATCAGAAAACCTGCATCAGACCTATCAATCAAGGCATTGAATTTGTAGGATACAGA
SRR5935804_C793213	TR	-	4463	4512	4443	4569	16	0	TAAACGCAGAACGTCCGCTTGCGCTCGGCTAATCGTGGCAATTCGTACAATACGTGGTACGTGAACTCTAGCGGCAACGTCAACAACAACAACGCCATCAACGCCAATCGCTGCGCCCCGGATTGTG
SRR5935804_C793213	VR	-	*	*	5087	5213	16	0	TCACCGCAGTACGTCCGCTTGCGCTCGGCTCTTCGTGGCTATTCGTGCAGTGCGTGGTACGTGTACTCTAGCGGCACCGTCAACAACTACTACGCCATCGGCGCCAATCGCTGCGCCCCGGCTTGTG
SRR5935804_C793213	RT	-	3480	4018	CACTGTACCCAATAATGACAAATTCGTTCATTCGTGATAATTGGGCCTGCCAGCGAGGCAAGGGTACCGATGATGCGAGAGATAGGATGAAACTATTTCTGCAGAGAATGTACCGGAAATATGGTACAGAATTTTATGGTCTGCAGATAGATGTGCATGGGTATTATCCGAATATGCGGCACGACTTAACCAACGCAATGTTGGAGAGAAAGTTGGAACCGGAAATAGCAAAACGAGCCATTGACGTACTCGACGGACAGTACGCCGGGGATGTGGGTTATAACCCTGGAAGTCAAATGGTTCAGATTGTCGGCATATCAGCATTGGACGACCACGACCACAAAATCAAGGAATATTTAGATGTGGACGAGTTCGGAAGATATATGGACGACTCACTTGCGTTTCATCCTTCCAGGGAATACCTGGAATACTGCAGAAAAGTGATCGGCGAGATACTGACCGAGAAGGGGTTAGAGTTCAATCCAAAGAAAACAAAGGTATTTAGCATTGCAGACGGTTTCACATTTTTAGGTTTCAAG
SRR5935804_C793289	TR	+	7311	7348	7256	7362	13	0	AAGCTCCTCTCTGCTGCTAATGCGAATAATGCGGAGAATTCGGGTGTCCGCTGTGCGAATACGAATAATCGGTGTGCGAATACGAATGCGAATTATGGTTTCCCCCT
SRR5935804_C793289	VR	+	*	*	6959	7065	13	0	CAGCTCCTCTCTGCTGCTGGTGCGTATGATGCGGAGGCTTCGGGTGTCCGCTGTGCGCATACGGATAATCGGTGTGCGGTTACGCATGCGAATTTTGGTTTCCCCCT
SRR5935804_C793289	RT	+	7886	8435	GATTTGCGTAAACTCTTTATTGCCAATACCTATGCCTGCATAAAAGGGCGAGGTATTCATGCTTGCCTCCGCGACCTTAACCGAGCCTTGCAAAAGGATAAAAAGGGTACACGATATTGCCTAAAATTAGACATACACCATTATTATGATACGATAAAGCATGATATACTCAAGCGCATAATCCGCAAAACCTATGGCGATAAGCGTATGCTTTGGCTCATGGATAGCATAATAGACAGCACAGAGGGTAATGAGGGCATACCCATTGGCCGCCTTACCTCCCAGCATAACGCCAACTGGTACCTAACACCATTTGACCACTGGGTTAAGGAATGGCTAACGCCAATGGTGCGCAAACAGTTCCACGCACGCCTGTATTATTTCCGCTATATGGATGATATGGTGTTCCTCTGCTCCAACAAGGAGGCTCTGCACTGGGTGTTTGAGCAAATAGAGCAATACCTGCATAATGAGCTGGAGCTGGCCATTAAAGACAACTGGCAGATATTCCCAGTTGATGCACGTTCAGTTGATTTTGTTGGCTACAAGA
SRR5935805_C201137	TR	-	1601	1638	1581	1693	16	0	GGGTGTCTTGTTCGGCGGTAATGCGAATAACAGCGCGAATGCCGGGCTTTCGTACGCGAATACGAATAACACGGCTACGAATACGAATGCGAATATCGGCTCTCAGCTATACT
SRR5935805_C201137	VR	-	*	*	2126	2238	16	0	GGGTGTCTTGTTCGGCGGTCATGCGTCTAACGGCGCGATTGCCGGGCTTTCGTGCGCGTATACGAATAACGCGGCTTCGTATACGTTTGCGTATATCGGCTCTCGGCTTTGCT
SRR5935805_C201137	RT	-	643	1178	CTATATGGGTGTCTATTTTCACGGCGGACACTTATAGTTGCATAAAAGGGCGTGGCATACAAGCGGCGGCAAATAAGTTAAGGCGCGTTATAGACAGAGATAAGGCAGGTTGCGCGTATTGCTTGAAAATAGACATACGCAAATTTTACCCTTCCATAGATCACACCGTACTAAAGTCCATTGTTCGCCGGAAGATTAAGGACACACGGCTACTCAATCTTTTGGACGAAATAATAGACAGTGCGGAAGGCTTACCGATTGGCAACTACCTTAGCCAATATTTAGCGAATCTTGTACTTACCTACTTCGACCATTGGGTAAAGGAAGTAAAGCGGGTAAGGTACTATTTCAGATACGCCGACGACATTGTAGTATTACATAGCGACAAAAAGACGCTTCACGCTTTGCTGGCAGAGTTTGAAAGCTACTTGGCGGCTAACGTAAAGCTGGAAATCAAACAGAACAAACAAGTCTTTCCGGTGGCACACGACCACCGCGACAGCTTCGGGCGCGGTATTGATTTCTTGGGCTATGTA�
SRR5935806_C574238	TR	+	1827	1898	1826	1913	15	0	TCGTTTCTTCGGCTAATTTCGCTAATGTGAACAACAATGGCAATACGAACTACAACAACGCTTCGAACTCTAATGGAGTTCGTCCGGA
SRR5935806_C574238	VR	+	*	*	657	744	15	0	TCGTTTCTTCGGCTGATTTCGCTTTTGTGGGCAGCGATGGCAGTACGTACTCCTACTACGCTTCGAACTCTTATGGGGTTCGTCCGGT
SRR5935806_C574238	RT	+	2256	2838	GATCGCATTATTAGGCACGTCTTATGCGATGAAGTCTTGCTTCCGGAAGTGAAGAAGCATATTATCTACGATAATTGCGCCTCGATTAAAGGAAGAGGTATCTCCCACCAGCGGGACAGGTTCGAAGTTCATCTTCGTAAATACTATCGGTTGTATGGAAATGAAGGATGGATATTGTTCGGAGATTTTTCCAAATTTTATGACAATATCATTCACGAGATTGCCAAACGGGAACTCTTAAAGCTGTTTGATGACGATGAATTTATTGACTGGCTGCTGACACAGATTTTCGATGGATTCAAAATTGATGTTTCTTATATGACGGATGAGGAATACGCCAACTGTATATCCGATACCTTCAATAAGCTGGAGTATAGGAATATTCCAGAATCCAAGCTGACGGGCGAAAAATGGATGGAGAAATCGGTAAATATCGGCGACCAGCTATCACAAGTCATTGGGATTTATTATCCGTATCGGATTGATAATTACGTCAAGTATGTAAGAAGCCAGAAGTTCTACGGAAGATACATGGACGACTGGTACATCATGAATCCGAGCAAAGAAGAACTGATTGATTTGC
SRR5935807_C712432	TR	-	7524	7573	7508	7646	15	0	CTACGCCAACTACAACTCTGGCTGGCGTGTCCTCCACGTCGGTGGCAACTGGAACAACGGCGGCAATGCCGGCCTTTTCTACTTCAACGCGAACAACTCGTCTTCCGACACGAACTCCAACGTCGGCGCGCGACTACTT
SRR5935807_C712432	VR	-	*	*	7880	8018	15	0	CTACGCCTACTACTACTCTGGCTGGCGTGTCCTCCACGTCGGTGGCGTCTGGGGCGGCGGCGGCAATGCCGGCCTTTTCTACTTCTACGCGTACGGCTCGTCTTCCGACACGTACTCCGACGTCGGCGCGCGACTCCTT
SRR5935807_C712432	RT	-	6625	7107	GGATGCTGGTGACGGCCATGAAACCGGTACTCATGCGCGGAATGCACCCGTGGTCCTGCGCGTCCATCCCTGGGCGCGGTGGGAAGCGAATTCACAAGAAGATCCGTGGCGCGCTCCGCAATGATCCGAAAGGGACGAAGTACGCCGCCGAGCTGGACGTCGCACAGTATTACCCCAGCATCTCCGGCAAGCGGCTGATCTGGGCGCTGGCGCGGAAGATCAAGGACAAGCGCTTTCTGCGGACGGTCTATTCCATCATCGAATCCTGCGGCGGCGGGCTGGCTATCGGGTATTACATCTGCCAATGGCTGGCAAACTTCTACCTGGAGTCTCTGGACCAGTACATCATGACGCTGCCGGGCGTGAAGTATATGACCCGCTACATGGACAACATCACCCTACTCGGGCCGAATAAGAAGCATCTGCACAAGGCGCGGAAGCTGATCGCCGCATTCATGCAGCAGCGGCTCGGCCTGTCCATGA
SRR5935808_C388353	TR	+	6007	6065	5980	6075	27	0	AAATCAGCAGTAACTCAGACAATGAGTCTAATGCAGGTTTGTTCAATTTGAATTCTAACAATGAGTTAGACAATTCCAATGCTAATGTCAGGACAC
SRR5935808_C388353	VR	+	*	*	5742	5837	27	0	TAATCGGCGGTGGCTCGGACTCTGGGTCTGGTGCGGGTTTGTTCTCTTTGTATTCTGGCGCTGGGTTGGACTATTCCTATGCTGCTGTCGGGACTC
SRR5935808_C388353	RT	+	6393	6891	AATATAATACATTTATAATTAGAGAACCTAAAGAAAGATTAATATTTAGATTACCTTATTATCCAGATAGAATAGTACATCATGCTGTAATGAATATAATGGAACCTATATGGGTATCTATCTTTATTAAAGATACTTATAGTTGCATTAAACACAGAGGTATTCACGAAGCATTACATAATGTTAAAGAAGCTTTAAAAGATGTAGATAATACTACTTATTGTCTTAAGTTAGATATCAGAAAGTTCTATCCTAGTATAGACCATGAAATATTAAAGAGCATAATAAGAAAGAAGATAAAGGATTAGAAGTTATTATAGCTATTAGATGAGATAATAGATTCAGCAGAAGGTGTACCTATTGGTAATTACTTATCTTAGTTCTTTGCTAATCTGTATCTTACTTACTTTGACCACTGGCTTAAAGAAGATAAATAGGTTAAATATTACTTCAGATATGCAGATGATATAGTAATACTACATAAGGATAAAGAGTATTT
SRR5935808_C388875	TR	-	2496	2559	2463	2595	25	1	AATTGGTCGAGTTCGGAGAACAACAACAATCCGGCGAACAACGCGTGGTACGTGAATTTCAACAACGGCAACGTGAACAACGACAATAAGAACAACGACAACAACAATAGGGTTCGTTCTTCTTTGGCTTTTA
SRR5935808_C388875	VR	-	*	*	3167	3299	25	1	TATTGGTCGAGTTCGGAGAGCGACTACTATCCGGCGGGCTACGCGTGGTACGTGGGTTTCGACGGCGGCTACGTGTACGACGACCGTAAGCGCGACCGCAACAACCGTAGGGTTCGTTCTTCTTTGGCTTTTT
SRR5935808_C388875	RT	-	1575	2217	GTGCAGCGGGAAGTATTCGCCGCCGACTTCCGCGACCGGGTGGTACACCACCTGATCGCCCGCAAGATAGAGCCGCTGCTGGAAGCGGAATTTATAGACGACAGCTACAGCACCCGCAAAGAAAAAGGGACACTGTACGGCATCCGCCGGGTAGAGGAATTTGTCCGGGAATGTTCGGAGAACTACACCAAGGACTGCTACGTGATGAAGCTCGACGTCCGCTCGTTCTTCATGGATATACACAAGAAGCTACTTTACGAGCGGATGGAGAAGTTTCTGCGGGAAACCTACCGGGCGAACGACCTGGAGATGCTACTCTACCTGCTGCGCGAAACGATCTTCAACCGGCCGGAGAAGAACTGCATCCGCCGCTGTCCCGCGAGCCACTGGAAAGGGTTGCCACGGGACAAGAGCCTGTTCCATTCGGACGGGATGCACGGGCTGCCCATCGGCAACCTGACGAGCCAGATGTCGGGGAATTTCTTCCTGAGCCCGCTCGACCACCTGATTACGGAGCTGTGGGGCATACCGTTCTACGGGCGGTATGTGGACGACATGGCACTGGTGCATACCAGCAAGGAATACCTGCTGGAGAGGCGTAAGCGCATCCGCGAATGGCTGGCGGCAAACGGGCTGACCCTGC
SRR5935808_C389261	TR	+	23271	23323	23224	23329	12	0	GGTGGGCCTACGGTTCGGTAATTGCAACAATGGCACCAATACGGGGCCTCGGTGCATCAATCTGAACAATGACGCTGGCAATGCGAACTGGAACATCGGCTCGGCC
SRR5935808_C389261	VR	+	*	*	22967	23072	12	0	GGTGGGCCTACGGTTCGGTGATTGCAACTCTGGCACCGCTACGGGGCCTCGGTGCATCTATCTGAGCTTTGACGCTGGCGGTGCGTACTGGAACATCGGCTCGGCC
SRR5935808_C389261	RT	+	23904	24417	AGCTGCGGCAGCTTCCCGAAACGCGGCGCACATTACGCCAAGCGCAGGATTGAGAAGTGGCTCCGTTCAGATCCGAAAGGCACCCGGAACTTCCTGAAAGTTGACATCCGGCATTTTTACGACAGCATCCGGCTGGACGTTTTGATGCGGGAGCTTGCAATCAGGATCAAGGATGAGTGGTTCCTCCACGTCATCTGGCTGTGCCTCCGGGAGTTCAAAAAGGGCATCCCGCTGGGGTTCTACATTTCGCAATGGCTGGCCAACTACCTGCTGGAGCCGCTCGACAAGTTGATAACCGAGACCCTCGGCCTCGACAAACTCGTGCGGTACATGGACGACGTGACAATTTATGCAGCGGCCAAGAAAGCCCTGCACAATGCCGACGTTCAGATCCGAAAGATGCTGGGGCGGCGATTCCGACTGAAGCTGAAAAAGAACCGGCAGGTCTGCAAGTTCTTCTATCAGGGCAAGCGGAAAGCAATGGGCCGACCTCTGGATTTTATGGGCTTTGTAT
SRR5935810_C734755	TR	-	1853	1906	1831	1942	16	0	GGCTCCGTTCCCCGAATGCCAGCAATTCCACGAATTTCGTGAATGTGAATACTGACGGCACGGTCAACAACAACAACGCGAACTACTCGAATGGCTTTGCCCCCGGATTTTG
SRR5935810_C734755	VR	-	*	*	2455	2566	16	0	GGCTCCGTTCCCCGTTTGCCAGCACTTCCACGTATTTCGTGCTTGTGTTTACTGACGGCACGGTCGGCAGCAGCAGCGCGGACTACTCGTATGGCTTTGCCCCCGGCTTTTG
SRR5935810_C734755	RT	-	772	1283	CGAACGTGTCGTACAGCGCTGCTTATGCGATTACTGCCTCGTCCCTGCATTATCAAAGTCGTTTATCTACGACAATGGCGCAAGCCTGCCCGGAAAAGGCTATGACTTCGCCGTATCCCGCGTGACGCGGTTTCTTGCAGATCATTACCGCCGGTACGGAAACGAGGGCTATGCCCTGATTTTCGATTTCTCAAAGTATTTTGACACAGCGCATCACGAACCGATATTTGAACAATTCCGGCGCAGCGGAATCGACGGAAACCTCGTCCGCTTGTCGGAATATTTTATTTCCAACTTCGGGGACGTGGGGTTAGGGCTTGGCAGTCAGGTTTCACAGATTGCCGCGCTTGCCTTGCCGAACAAGATCGATCATTTCATAAAAGACGTTCTGCGCATGAAACAGTACGTCCGATACATGGATGACGGTTGCATTATCGACCGTTCAAAGAAGCGGCTCGAAAACTGCCTGCATCATTTGCGGCGGCTCTGCGCCGCGCACGGTATCCGCCTGA
SRR5935810_C735163	TR	+	646	695	592	709	20	0	AAAAGCGAGTGTTCCAACACGGCGGTAATTGGAATAATGGGTCGAAATGCGGTCTGTTTACGGCTAATTTGAACAACACTTCGTCTGATTCCAACACGAACATTGGCTCTCGCCTACT
SRR5935810_C735163	VR	+	*	*	378	495	20	0	GATGGCGGGTGTTCCCGCACGGCGGTGCTTGGTCTAATGGGTCGGTATGCGGTCTGTTTACGGCTTATTTGAGCGACACTTCGTCTGCTTCCGACGCGAGCATTGGCTCTCGCCTGCT
SRR5935810_C735163	RT	+	1110	1528	TCTCAAGCCGATTATTGAGAAATCGTCCTACCGATGGAGTTGCGCCAATATCCCCAACCGGGGCATTGACCTTGCTTGCAAGGGTGTGGAGAGAGCCACTGTGCGGGACAGGAAACACGCTAAATATTGCGTGAAAATGGACATTAGCAAGTTCTACCCGTCTATTCCTCATGGCAAGCTGAAAGCCCGACTGCGAGAGAAAATCAAAGACGAAAAGGCTTTGCAAATCATCTTCAAGGTGATTGACTCCCACAATCCGGGGCTTCCCATCGGGAACTATACTTCCCCTTGGCTGGCAGAACTATACTTGCAACCGCTGGATTACCTTATCAAGCAAAAGCACCGAATACGACACTATATCCGCTACGCTGACGATCTGGTGCTGATAGACAGCAATAAACGAAAACTGAGGAAAGCTC
SRR5935810_C735457	TR	-	1580	1634	1554	1682	21	0	GGTTTTGGTCGTCCTCGGAGAACTCCGGCAACAACGCCCGGAACTGGAACGTGAACTCCGATGGCAACGTGAACTGCAACTGGAACAATAAGAACATCAACAACGACGTGCGACCTGTTCTAGCTTTTT
SRR5935810_C735457	VR	-	*	*	2430	2558	21	0	GGTTTTGGTCGTCCTCGGAGTACTCCGGCAACTACGCCCGGCGCTGGCTCGTGCGCTCCGGTGGCTACGTGGGCTGCGGCTGGTACAATAAGCGCATCCTCGGCGACGTGCGACCTGTTCTAGCTTTTT
SRR5935810_C735457	RT	-	590	1291	GTCATGCGGGAGGTGTTCGCTCCGGCGTTCGAGAGCCGCGTGGTCGATCATCTGATTGCCCGCAAGATCGAACCGCTGCTGGAAGAGCGGTTCATCGACGACAGTTACAGCACGCGCAAGGGCAAAGGCACGCTCTTTGGCATCGAGCGGATGGAACGGCACATCCGGGCCTGTTCGCACAATTATACCCGCGATTGCTACGTGATGAAGCTCGACATCCGGTCGTTTTTCATGGATCTGCCCAAACGGGAGTTGTACGACCGCATGGCGGCGTTCCTGCGCGAGCGTTACGACGCACCCGACCTGCCGACGCTGCTCTGTCTGCTGCGGGCGACCTATTCGGATTGTCCGCAGCAGCATTGCGTGCGGCGGAGTCCGCTTGCGGCATGGGACAAGCTGCCGCCCCGCAAGAGTCTCTTTAACGGCGATGCAGAGCACGGATTGGCCATCGGGCGTCTCACGTCGCAGTTGGGAGCTTTATTCTATCTCGATCCGCTCGATCATCTGGTCACCGAAGCATGGGGCGTACCCCATTACGGCCGTTACGTGGACGACATGGTATTCGTGCATGAAAGCCGCGAACACCTGATCGGCGTGGCAGAGAAGGTTCGCACATGGCTGCGGGAGAACGGATTGCAGTTGCATCCGAAGAAATTCTACCTGCAACATTACACCCGAGGCGTGGCTTTCATCGGCGGCGTG
SRR5935811_C229983	TR	+	268	317	221	328	16	0	TGGTGCCCTTTTGTCTGCGAATGCGAATAATGGTGCGAATGCGGGTTTCGGTTATCTGAATGCGAATAATCGTTCCTCGAATGCGAATGCGAACATTGGGTTCCGCTT
SRR5935811_C229983	VR	+	*	*	20	127	16	0	TGGTGCCCTTTTGTCTGCGTCTGCGTCTCATGGTGCGTATGCGGGTTTCGGTTGTCTGAATGCGCTTTTTCGTTCCTCGTATGCGATTGCGTCCCTTGGGTTCCGCTT
SRR5935811_C229983	RT	+	882	1043	TTACTGGACTAACTTCTTCATTGCGAACACATACGCTTGTATCAAAGGGCGTGGTATTCATAAATGTATGGAGGATGTGCATACGGCTTTAATCATAGACAGAATGGGTACACGATTCTGTTTGAAGATTGACATCAAGAAGTTCTATGATAACATAGACCA
SRR5935811_C240387	TR	+	10222	10259	10166	10280	19	0	GGGTGTCCTTTTCAGCGGTAATACGAATAATGGCGATCATGCAGGCTTCGGTTATGCGAATACGAATAACACCCCCTCGAATACGAATGCGAATGTCAGCTCTCAGCTATGATTT
SRR5935811_C240387	VR	+	*	*	9968	10082	19	0	GGGTGTCCTTTTCGGCGGTACTACGTCTTATGGCGCTCTTGCGGGCTTCGGTTGTGCGTATACGTATGACGCCCCCTCGAATACGACTGCGAGTGTCGGCTCTCGGCTTTGTTTT
SRR5935811_C240387	RT	+	10682	11229	TATATGGGTGTCCTTATTTACAGAAGATACCTATTCTTGCATTAAGGATCGTGGTATTCATAAAGCAGCAGATAAAGTAAAGAAGGCTTTGAAAGAAGATCCAGAACACACTACTTACTGCTTGAAAATGGATATAGTGAAGTTCTATCCAAGTATAGACCATGATATTTTGAAAACAATATTACGGAAGAAAATCAAAGATAAAGATCTGCTTTGGTTGCTTGACGTGATTATAGACAGTGCCGATGGCGTACCCATAGGGAACTATCTAAGTCAGTATTTTGCTAATATTTATCTGGCTTACTTCGATCACTGGATAAAGGAGGTTAAGAAGGTAAGATATTACTTTAGGTATGCAGATGATATTGTGATTTTAGGCGATGATCCTAAACAGCTTCACAAACTCCGTATAGAGATTGAAGAATATCTGCATGACAATTTAAAGCTATCACTTCGTAAAGTGGATCCTAAAACTGGAAAAAAGAAATGGAAGTTTCAAGTATTCAAAATTGATAGCCATAGAGGTATTGATTTTGTCGGGTATGTCT
SRR5935812_C394035	TR	+	2441	2507	2418	2537	18	0	AAGCCGGGTGGTCTATCGGTCGAACAACAATGCGAACGCGAATGGCGGCGTGTCGTACGCGAACACGAACAACGATTCGTCGAACACGAACGCGAACATCGGCTCTCGGCTCGCAAACAA
SRR5935812_C394035	VR	+	*	*	2124	2243	18	0	GCGCCGGGTGGTCTATCGGTCGTACCACAATGCGTACGCGAATGGCGGCGTGTCGTTCGCGCACACGAACTTCGATTCGTCGAGCACGAGCGCGTTCATCGGCTCTCGGCTCGCCTTCCG
SRR5935812_C394035	RT	+	2946	3533	AACGCCGGACGATACAGGTGATCCCATTGAAGGATCGCATCGCCGTAAATGCGGTTATGCGAGTCGTGGACGAGCATCTGCACCGGCGGTTCATCCGGACGACCGCAGCATCGATCCGCAACCGCGGGATGCACGACCTGATGGAGTATATCCGGCGCGATATCGCTCAAGACCCCGACGGAACCCGTTACTGCTATACCTTCGACATCCGTAAATTCTACGAAAGCGTCGATCAGCAGGTCGCCATTGCCGCCGTCCGGCGGGTGTTCAAAGACGAACGGCTGCTGACGATACTCGACGGCTTCATCCACATGATGCCGCACGGGTTGAGCATGGGGCTGCGCTCCTCGCAAGGGTTGGCCAACTTAATCCTCTCGATCTACCTCGACCACGAACTCAAGGATCGCCTCGGCGTCCGCTACTACTATCGCTACTGCGACGACGGCCGCGTGCTGGCCGCCTCGAAAGCGGAGTTGTGGGCCGTGCGCGATGCGGTGCATCGATGCGTCGAAGCCATCGGGCTGGAAGTGAAACCCAACGACCGGATCACTCCCGTCGAGGAGGGTATCGACTTCCTCGGCTACGTGA
SRR5935813_C625643	TR	+	1320	1369	1310	1388	15	1	AATGCAGGTACTTTCTATTGGAATCTGAATAATGCTACTTCTAATCGTAATCGGAATATCAGCAGGCAGTTAGTAAATG
SRR5935813_C625643	VR	+	*	*	1062	1140	15	1	TATGCGGGTGCTTTCTGTTGGAATCTGCATAATGCTGCTTCTAGTCGGTATCGGGATATCGGCGGGCGGTTGGTGTATG
SRR5935813_C625643	RT	+	1904	3014	ACCTATTCAGCGATACCCAAAAGAGGAATTCACGCAGCGTTGCATGATGTTCAAGATGCAATGTGGAAGGATGTTCCGAATTGTCAATATTGCTTGAAGCTGGATGTAAGGCATTATTATCCTTCAATAAACCACGATATTTTGAAAGCAAAGTTCAGACGGCTTTTCAAAGATGGTGAATTGCTTTGGTTGTTGGATGAAATCATAGATAGCATTTGCACCGCTAACATTGAAGATATTCGTGATCTTTGGTTCTTGGATGAAGATGTTGATGAAGAAACCGGAATACCAATAGGGAATTACCTTTCCCAATATTGCGGAAACTTCTATCTTTCTGATTTTGACCACTGGATCAAAGAAGAAAAGCGGGTGAAGCATTACTTCCGTTACATGGATGATATTGTGATTTTCGGCAGCAGCAAAGAAGAACTTCATGCCCTGAAAAGGGAAATTGATGTTTATTTCATGCGGGAATTATGGTTGACAGTCAAAGGGAATTGGCAAGTGTTCCCTTCCTATGTGCGGGGTGTTGATTTTGTCGGTTATCGAACCTTCCTAAATTATACCTTGCTTCGCAAGAGCAGTTGCACCAACTTCAAGAAAAAGATGGTAGCAATCAGGGAGAAAACAGCAAGCGGGCAGATGATGAACTATTCTGAATGGTGTTCCGTAAATTCCTATAAGGGATGGCTAAAGCATTGTGACAGTTACCGCTTGCGGAAAAAGTACATTGCACCAATTCAAGACGATGCAGACCGATATTATCGGGATGTTGTCAAAACCAAAAAATATGAAAGAAAGGCGGCGTAAAACATGGTTGACTATGGCAAAGTAAGAAGCACCGTCAAGCCTGAACCCATTGTAATTGATGAATTCAGCGTTTGGCAGCACACCAACATTCAGGAAATTTCTGAAAATGTCGGTGAAGAAAATGAATTCGTGGGCTATGAATTCAACATGATTCAGTACAGCAAGGACGAATTCATTTTGCAACAGGCAGCCCAAAATGCAGAGTTGGGCGAACTGATGAATACGATTTTGGGGGTGAATGAGTAATGATGACACATGAAGAAAAAATGCAATCGGCGGCTGATTTGGGGTTGAAGTTGCG
SRR5935813_C627599	TR	-	2979	3026	2959	3087	18	0	GGTACGGCGCGTAACGCTTGGTTGCGTTCTCCTAACCCGTCCAACGCGAACAACGCGCGCATTGTCAACTCGGACGGTACGTTGAACAACAACAATGCGTACAACGGTAACGGCGTTGCCCCCGATTGT
SRR5935813_C627599	VR	-	*	*	3586	3714	18	0	GGTACGGCGCGTAGCGCTTGGTTGCGTTCTCCTACCCCGTCCTACGCGGGCCACGCGCGCGTTGTCGGCTCGGACGGTACGTTGAACGTCGTCAGTGCGTACTACGGTGGCGGCGTTGCCCCCGCTTGT
SRR5935813_C627599	RT	-	2075	2613	TCGGGACATTGTAGCCACAAGGCTAAAAGACCGACAATTTCAGCGTTCTCTCTGCGATAACGGCTTTTACGAGCAGATTACAAAATCCTTTATAACGGATAATTGCGCTTGCCTCAAGGGGCGCGGCGTAGACTACACACTAAACCGTATGACCGCACATCTGCGGCGGTATTATACCGCGCACGGTTGCGACGGTTGGGTGCTTAAATGTGATATACGGCATTATTTCCAAAGCATACGGCACGACGTAGCAAAGGCAGCAATACGCAAGCGGGTTACAGATACTCAAATTGCGGAGCGGGCTTGCGAAATCGTGGACTCTTTCGGGGAAATCGGGTTAGGGCTCGGCTCCCAGGTATCGCAGCTTGTAGCTCTCGCTGTCCTGGACGACCTCGACCATTTCATAAAGGAGCGGTTGAGAATAAAGCATTATATCCGATATATGGACGACTTTATTTTAGTACACGAGGACAAAGAGTATTTGCGGCAATGCAAAAAGGAAATCGAGGCGCGCCTATCCACCCTCGGCTTACAGCTCA
SRR5935813_C628059	TR	+	313	350	290	369	16	0	CGCGAATGCCGGCTTTTCGTACGCGAATACGAATAACACGGCTTCGAATACGAATGCGAATGTCAGCTCCCAGCTATGCA
SRR5935813_C628059	VR	+	*	*	12775	12854	16	0	CGCGTCTGCCGGCTTTTCGTACGCGTATACGCATGCCGCGGCTTCGCATGCGTCTGCGACTGTCGGCTCCCGGCTTTGCT
SRR5935813_C628059	RT	+	767	1278	TATTTGGGTTTCGACCTTCACGGCGGACACTTATAGCTGCATTAAGAACCGGGGGATTCATGCGGCCGCGAAGAAGGTAAAACAGGCCCTACGGGAAGACCCGGAAGGTACTACGTTTTGTTTGAAATTGGATATTCGCAAGTTCTACCCTTCGATTAACCACGACGTGCTAAAATCCATTCTGCGCCGCAAGTTGAAGGATAAAAGGCTACTTCGCCTACTTGACGAAATTATAGATTCGGCGGACGGCGTACCTATCGGAAACTACCTAAGCCAATATTTCGCTAACCTCTATTTAACCTACTTCGACCATTGGATAAAGGAACAGAAGCGGGTAAAGCACTACTTCCGCTACGCGGACGATATTGTAATACTTGCTTCGGATAAATCCTACCTTCATTCCTTAATGGGCGAAATTAGGGCGTATTTGGGGGATTTGAAATTAGAGGTTAAAGGGAATTGGCAAGTTTTCCCCGTAGCGGCTCGCGGTATCGACTTCGTAGGATATGTAT
SRR5935813_C628163	TR	-	18860	18920	18832	18956	21	0	TACTGGTCCTCCTCGGAGAACTACAACAATCCGGCGAACAACGCTCTTTATGTGAATGTGAACAACGGCAACGTGAACAACAACAATAAGAACAACAGAAATAGCTACGTGCGTCCGGTCTTGGC
SRR5935813_C628163	VR	-	*	*	19564	19688	21	0	TACTGGTCCTCCTCGGAGGCCTACGACTATCCGGCGGGCGGCGCTCTTTATGTGAGTGTGGGCGACGGCCGCGTGAGCGGCAACGATAAGAACGGCAGAGATAGCTACGTGCGTCCGGTCTTGGC
SRR5935813_C628163	RT	-	17865	18596	CGTTCCATCGCTTTCATTATCAACAAACCCGTGAAACGGGAGATTTTCGCTGCAGACTTCCGCGACCGTGTGGTACACCACCTCATAGCCCGCAGGCTCGTTCCGCTTTTGGAAGAGAAGTTCATCAATGACAGCTACAGCACCCGCAAGGGAAAAGGTACGCTCTATGGCATCGAACATGTGGCGGAACATATCCGGCTCTGTTCGGAAAACTACACGAAAGAGTGCTACATCCTGAAAATAGACATCCGTTCGTTCTTCATGAAAATATCGAAGAGGCGGCTGTATGACCTGACCGAAGAACTCTTGCACGAACGCTACGGGGGAAACGACCTGGCGATACTGCTCTATCTGCTCCGTGAGACTATATTCAACCGTCCGGAAAAGAACTGCATCCGCAAGACGCCTCCCCAAAGCTGGCGCGGATTGCCCAAAGACAAGAGCCTGTTCCATTCCGACGGCTCGTGCGGACTGCCTATCGGCAACCTGACAAGCCAGTTGCTCGCCCTTAACTTCCTGGACGGACTGGACCATCTCATCAGCGAAGAATGGGGCGTGAAGCACTACGGCAGGTATGTGGACGACATGGTGCTTGTCCATCCCTCGAAAGAGCACCTGATAGAGGTGAAAGCGAAAATTGCCGGCTGGCTCTCCGAACACGGGCTGTCGTTGCACCCGCGCAAGATCTATCTGCAACATTACACGAAAGGTGTCCTGTTTATCGGAGGGATG
SRR5935814_C274185	TR	+	354	403	306	417	16	1	AGCTGGTTCTTTGGGGCGGTAATGCGAATAACGGTGCGAATTGCGGCCTCGCTTATGCGAACTCGAATAACGATTGGTCGAACTCGAATGCGAATATCGGCTCTCGCCATAC
SRR5935814_C274185	VR	+	*	*	19	130	16	1	AGCTGGTTCTTTGGGGCGGTGATGCGTATGACGGTGCGAATTGCGGCCTCGCTTGTGCGGACTCGCCGAGCGATTGGTCGTACTCGGCTGCGTCTTTCGGCTCTCGCCTTGC
SRR5935814_C274185	RT	+	1143	1540	ACAAGTGCGTGTATCAAGGGAAAGGGATTACATTTTGGAGTAAGGAGAATGAAACGTTTTCTTCACCGGTACCCGGAATACAAATGGTTCGTAAAGACTGATTTCAAAAAGTTCTATCAAAGTATTCTTCATGAGCTTATTGTTGCTGCATTGAGAAGGAAATTCAAAGATGAACGATTTATTAAATTGATCGAGATAGCTGTTTTATCGTATGACAGCGGAACAGAGTTAGTTGACGTATTGGAGAATGAAGTTGAACGGAAGAAGAGGTGTTCCGATTGGAGCATTTACAAGCCAACCTATCGGGAATTTTGCGGCAAGCCGGATAGATCATACAATGAAGGAGAAATATCGTGTCAAATGCCTGCATAGATATTGCGATGATAATGTTATGCTGG
SRR5935815_C426960	TR	-	1227	1264	1207	1319	18	0	GGGTGTCTTGTTCGGCGGTAATGCGAATAACAGCGCGAATGCCGGGCTTTCGTACGCGAATACGAATAACACGGCTACGAATACGAATGCGAATATCGGCTCTCAGCTATACT
SRR5935815_C426960	VR	-	*	*	1752	1864	18	0	GGGTGTCTTGTTCGGCGGTTATGCGTATTACGGCGCGCTTGCCGGGCTTTCGTGCGCGGATTCGCATTACACGGCTGCGAATGCGAATGCGTCTATCGGCTCTCGGCTTTGCT
SRR5935815_C426960	RT	-	269	804	CTATATGGGTGTCTATTTTCACGGCGGACACTTATAGTTGCATAAAAGGGCGTGGCATACAAGCGGCGGCAAATAAGTTAAGGCGCGTTATAGACAGAGATAAGGCAGGCTGCGCGTATTGCCTAAAAATAGACATACGCAAATTTTACCCTTCCATAGATCACACCGTACTAAAGTCCATTGTTCGCCGGAAGATTAAGGACACACGGCTACTCAATCTTTTGGACGAAATAATAGACAGTGCGGAAGGCTTACCGATTGGCAACTACCTTAGCCAATATTTAGCCAATCTTGTACTTACCTACTTCGACCATTGGGTAAAGGAAGTAAAGCGGGTAAGGTACTATTTCAGATACGCCGACGACATTGTAGTATTACATAGCGACAAAAAGACGCTTCACGCTTTGCTGGCAGAGTTTGAAAGCTACTTGGCGGCTAACGTAAAGCTGGAAATCAAACAGAACAAACAAGTCTTTCCGGTGGCACGCGACCACCGCGACAGCTTCGGGCGTGGTATTGATTTCTTGGGCTATGTA�
SRR5935815_C427150	TR	+	263	312	216	323	14	0	TGGTGCCCTTTTGTCTGCTAATGCGAATAATGGTGCGAATGCGGGTTTCGGTTATCTGAATGCGAATAATCGTTCCTCGAATGCGAATGCGAACATTGGGTTCCGCTT
SRR5935815_C427150	VR	+	*	*	14	121	14	0	TGGTGCCCTTTTGTCTGCTCTTGCGCTTTATGGTGCGTATGCGGGTTTCGGTTGTCTGGCTGCGCATCATCGTTCCTCGTATGCGTATGCGAACCTTGGGTTCCGCTT
SRR5935815_C427150	RT	+	836	1319	GACAGGATAGTACACCATTGCATTATCAATGTGTTGGGGCGTTACTGGACTAACTTCTTCATTGCGAATACATACGCTTGTATCAAAGGGCGTGGTATTCATAAATGTATGGAGGATGTGCATACGGCTTTAATCATAGACAGAAAAGGTACAAGGTTCTGTTTGAAGATTGACATCAAGAAGTTCTATGATAACATAGACCACGCAGCATTGAAAAGGATAATCCGCTACACTATAGCGGATGAACAACTGTTAAGGCTGTTGGATAAGATAATAGATAGTAACGGTAAAGACAAGGGGCTGCCAATAGGCAATTTCACAAGTCAATATTTGACTAATCTCTATTTAGCATATTTCGACCATTGGGTTAAAGAAGAACTGGCTAAGATAGTGATGAAGCGTTTTGGGGTGAAAATCTACTACTATCGCTATATGGATGATATGGTGATACTATGCGCTGACAAAGAGGCACTGCATTTCGTAC
SRR5935816_C353458	TR	-	598	647	563	649	9	0	CCTCGAACGCGTGGTACGTGAACATGAACAACGGCAACGTGAACACGAACAACAAGACTAACGCAGGCAGGGTTCGTCCCGTTTCCG
SRR5935816_C353458	VR	-	*	*	1292	1378	9	0	CCTCGAGCGCGTGGTACGTGAGCATGAACAGCGGCTACGTGAGCACGTACAGCAAGACTGGCGCAGGCAGGGTTCGTCCCGTTTCCG
SRR5935816_C353458	RT	-	125	357	TCGTGAAATTTTTGCTTCCGCTTATGTTGATCGTGTAATACAACATTGGGCGGATCTGCGCCTTGATCCTATTTTGGAAGAACGTTTTCAGGCACAGGGAAATGTTTCAAAAAATTGCCGTATTGGCGAAGGAGCACTTTCGGCTGTTACCTATCTGAATGGGATGATCATGGAAGTTAGTGAAAATTATACGAAAGACGCATACATTTTCAAGGGTGATTTCAAAAGCTTCT
SRR5935816_C361366	TR	+	3430	3479	3383	3490	9	0	TGGTGCCCTTTTGTCTGCTAATGCGAATAATGGTGCGACTGCGGGTTTCGGTTATCTGAATGCGAATAATCGTTCCTCGAATGCGAATGCGAACATTGGGTTCCGCTT
SRR5935816_C361366	VR	+	*	*	3181	3288	9	0	TGGTGCCCTTTTGTCTGCTATTGCGGGTAATGGTGCGGCTGCGGGTTTCGGTTGTCTGTATGCGCATAATCGTTCCTCGCATGCGTATGCGAACATTGGGTTCCGCTT
SRR5935816_C361366	RT	+	4003	4486	GACAGGATAGTACACCATTGCATTATCAATGTGTTGGGGCGTTACTGGACTAACTTCTTCATTGCGAATACATACGCTTGTATCAAAGGGCGTGGTATTCATAAATGTATGGAGGATGTGCATACGGCTTTAATCATAGACAGAAAAGGTACAAGGTTCTGTTTGAAGATTGACATCAAGAAGTTCTATGATAACATAGACCACGCAGCATTGAAAAGGATAATCCGCTACACTATAGCGGATGAACAACTGTTAAGGCTGTTGGATAAGATAATAGATAGTAACGGTAAAGACAAGGGGCTGCCAATAGGCAATTTCACAAGTCAATATTTGGCTAATCTCTATTTAGCATATTTCGACCATTGGGTTAAAGAAGAACTGGCTAAGATAGTGATGAAGCGTTTTGGGGTGAAAATCTACTACTATCGCTATATGGATGATATGGTGATACTATGCGCTGACAAAGAGGCACTGCATTTCGTAC
SRR5935816_C362052	TR	+	4984	5033	4937	5046	15	0	GCTGGTGATCTCTGGCGGTAACGTGAACAACGGTACGAATGCCGGGCCTTTCTACCGGAACTGTAACAACGGTACGGGTAATACGAACTGGAACATCGGCGGTCGCCCAC
SRR5935816_C362052	VR	+	*	*	4682	4791	15	0	GCTGGTGATCTCTGGCGGTAGCGTGGACTACGGTACGGCTGCCGGGCCTTTCTACCGGTACTGTGGCAACGGTGCGGGTGCTGCGAACTGGGACCTCGGCGGTCGCCCTC
SRR5935816_C362052	RT	+	5542	6020	CGCATTCGTTCGCGTTTTCAAGCAGATCGTTCTGCATAGTGCCTATCCGTTCAGCTGCGGATGCGTACCGGGGAAAGGAACGCATGGAGCAAAGACAGCGATCGAGAAGTGGATCAGGAAGGATCCAAAGCATACCAAGTACGTCCTGAAGCTGGACGTTCGGAAATGCTATCCAACCATGAGCCACGAAGAACTCCGGAAGAAGCTGCAGCGCAGGATAAAAGATAAGAAGTTCCTGCGCCTGGCAGACCGGATCATCGCGAGCTTCCAACAGCCGATGGCCACGCATGAAAGACTACTGCCGGAGATCGATGCAGTAGGAATCCCGGTCGGGCTCTTTACCTCGCCATGGTTCTGCAACTTTTTCTTTCAGGACATCGATCACAAGGTCGCCGAGAAAACCGGAACCGCGCACAACGTGAGATACGTGGATGACATGGTCTTGTTTGATTCAAGCAAACGACGACTGCACAAAGCTC
SRR5935816_C362546	TR	-	11749	11786	11727	11841	18	0	GGGTGTCCTTTTCAGCGGTAATACGAATAATGGCGATCATGCAGGCTTCGGTTATGCGAATACGAATAACACCCCCTCGAATACGAATGCGAATGTCAGCTCTCAGCTATGATTT
SRR5935816_C362546	VR	-	*	*	11925	12039	18	0	GGGTGTCCTTTTCGGCGGTAGTACGGATAGTGGCGGTCCTGCGGGCTTCGGTTATGCGGATACGGATAACGCCCCCTCGAATGCGTCTGCGACTGTCGGCTCTCGGCTTTGTTTT
SRR5935816_C362546	RT	-	10779	11326	CTATATGGGTGTCCTTATTTACAGAAGATACCTATTCTTGCATTAAGGATCGTGGTATTCATAAAGCAGCAGATAAAGTAAAGAAGGCTTTGAAAGAAGATCCAGAACATACTACTTACTGCTTGAAAATGGATATAGTGAAGTTCTATCCAAGTATAGACCATGATATTTTGAAAACAATATTACGGAAGAAAATCAAAGATAAAGATCTGCTTTGGTTGCTTGATGTGATTATAGACAGTGCTGATGGCGTACCCATAGGGAACTATCTAAGTCAGTATTTTGCTAATATTTATCTGGCTTACTTCGATCACTGGATAAAAGAGGTTAAGAAGGTAAGATATTACTTTAGGTATGCAGATGATATTGTGATTTTAGGCGATGATCCTAAACAGCTTCACAAACTCCGTATAGAGATTGAAGAATATCTGCATGATAATTTAAAGCTATCACTTCGTAAAGTGGATCCTAAAACTGGAAAAAAGAAATGGAAGTTTCAAGTATTCAAAATTGATACCCATAGAGGTATTGATTTTGTCGGGTATGTC
SRR5935816_C362642	TR	+	11849	11886	11841	11905	9	0	TTCGTACGCGAATACGAATAACACGGCTACGAATACGAATGCGAATATCGGCTCTCAGCTATACT
SRR5935816_C362642	VR	+	*	*	11296	11360	9	0	TTCGTGCGCGAATACGAATAACGCGGCTGCGAATACGGGTGCGAGTATCGGCTCTCGGCTTTGCT
SRR5935816_C362642	RT	+	12309	12844	TATATGGGTGTCTATTTTCACGGCGGACACTTATAGTTGCATAAAAGGGCGTGGCATACAAGCGGCGGCAAATAAGTTAAGGCGCGTTATAGACAGAGATAAGGCAGGCTGCGCGTATTGCCTAAAAATAGACATACGCAAATTTTACCCTTCCATAGATCACACCGTACTAAAGTCCATTGTTCGCCGGAAGATTAAGGACACACGGCTACTCAATCTTTTGGACGAAATAATAGACAGTGCGGAAGGCTTACCGATTGGCAACTACCTTAGCCAATATTTAGCCAATCTTGTACTTACCTACTTCGACCATTGGGTAAAGGAAGTAAAGCGGGTAAGGTACTATTTCAGATACGCCGACGACATTGTAGTATTACATAGCGACAAAAAGACGCTTCACGCTTTGCTGGCAGAGTTTGAAAGCTACTTGGCGGCTAACGTAAAGCTGGAAATCAAACAGAACAAACAAGTCTTTCCGGTGGCACGCGACCACCGCGACAGCTTCGGGCGTGGTATTGATTTCTTGGGCTATGTAT
SRR5935817_C435630	TR	+	283	320	226	342	19	1	GGCTGTGGAGGTTCGGCGGCAACCTGAACAACGGTGCTATTGCGGGCCGGTTCTACGCGAACTTGAACAACGCCCTGTCCAACGCGAACTGGAACTACGCCGCTCGTATTTCTGAAT
SRR5935817_C435630	VR	+	*	*	1	117	19	1	GGCTGTGGTGGTTCGGCGGCGCCCTGCACGGCGGTGCTATTGCGGGCCGGTTCTCCGCGTCCTTGGGCACCGCCCGGTCCTACGCGTACTGGACCTTCGCCGCTCGTCTTTCTGCTT
SRR5935817_C435630	RT	+	1054	1385	CGTCCAGAAGTGTTACCCGAGTATGCCACATGATAAACTGAAGGCTCTGTTACATAGAGATCTCCGGAAGTCTGATATGCTTCTATATCTTTTCGATACGATTATTTATTTGTATGACTATGCGAATGAACTGCTTGGACGTAATGACTGCCTGGGAAAAGGTATTCTCATCGGTTCCCCGGTGTCAAAAGATCTTTGCAACTATTATATGTCATACCTGTATCACTATATCAATGAAAAGCTATTTGAAAAAACCGTTCGCCGAGGAAAAGAGAAATTAACGAGGCTCGTTTCTCATGTCATGATTTATATGGATGACATCGTGGTGTTCG
SRR5935818_C404580	TR	+	18295	18319	18287	18326	0	1	TTCGGGTCCGTCCGCTCTCAACTTGCATAACCCTCGTTCC
SRR5935818_C404580	VR	+	*	*	18941	18980	0	1	TTCGGGTCCGTCCGCTCTCAACTTGAATAACCCTCGTTCC
SRR5935818_C404580	TR	+	18949	18998	18901	19013	9	0	GGTTGCCTATCCGTGGGTCGGCGTTCAACAATACTTCTAATTCGGGTCCGTCCGCTCTCAACTTGAATAACCCTCGTTCCAACTCGAACGACAACATTGGTTTCCGCTCCGCT
SRR5935818_C404580	VR	+	*	*	18247	18359	9	0	GGTTGCCTTTCCGTGGGTCGGCGTTCCACAATGCTTCTTTTTCGGGTCCGTCCGCTCTCAACTTGCATAACCCTCGTTCCGACTCGAACGGCATCATTGGTTTCCGCTCCGCT
SRR5935818_C404580	RT	+	19437	20096	AGAAAAGGCTCATTATGTCCTTGCCATTTAAGGACAGGATAGTACAATGGGCGATTTACAGGCAGTTATTTCCGTTGTACGAAAAGACATTTATCTTTGATTCCTACGCCTGTCGCAAGGGCAAGGGAACACATAAGGCAGCCGACAGGTTACAGTATTGGTTAAGGCAGACTGAAAGGAAGCCGGAACGGTACTATTATCTGAAAATGGATATATCAAAGTATTTCTACAGGGTAGACCACGATATTTTATTAAAGATTTTAGCACGCAGGATTAAAGACCAACGATTACTTAACCTGTTAGAAAAGATTATAAATTGCGAATCTATGAATTTTGGATTACCGCCCGGAAAAGAGCCGGACGAAGTGGCAGTATCGGACAGATTGAGCAACAAGGGGATGCCGATAGGCAACCTTACCTCACAGATGTTTGCAAACATTTACCTTAATGAGGTAGACCAATACGCAAAACATGAGTTGGGATTGCATTACTACATCCGATATATGGACGATATTATCATACTCCACCACGATAAAAAGTATTTGGCAGAGGTCAAAGAGTTGTTAAGGGCGTTCTTATCAGACGAATTAAGGTTAGATTTGAATAATAAAACGACTATCAGACCGTGTAGTATGGGCGTTGATTTTGTAGGCTTTAGAA
SRR5935819_C362520	TR	-	1504	1522	1488	1524	4	0	GGTCTCGAACGCTAACGTGAACTGGTCGTCGCCCCTA
SRR5935819_C362520	VR	-	*	*	1861	1897	4	0	GGTCTCGTACGCTAGCGTGTACTGGTCGTCGCCCCTC
SRR5935819_C362520	RT	-	510	1042	ATTATTTTACGAGATCCTTCTCCGCGTATACCTACGGAGGGGTGAGAGGACGCGGTCCCCACGCCTACATGAGGATGATCCGGAAGGTCTTAAGAAAATATCCGGAACGTACCACCGACTATCTCCTGTGCGATATCCACCACTTCTATCCGACCGTCAATCACCCGGTACTGAAAAGCCAGCTCAGGACACGTATCAAGGATAATCATTTATTGCGAAGGCTTGATGAGATCATCGATAGCGTCGAGGGGGATACCGGTATGTTCCCCGGCACGAAGCTGGCGCAGTTCTTCTCGCTTGTCTATCTTTATCTTTTCGATCACGATTTGAAGCGGTGCTTCCATGTCGGGGAATGCCCGGCTTTGGTTGAGTACTACACGAAAAGATATATCGAGGAAAGTATCGCGACGGCCAAAACAGAACATGATTATGAGGAGTTATCCAAAGGGATCCAATATCTCTCGGACAGGTTCAAGGGATATCTGAACCGTCTGGATTTCTGCTACCGTCTCGCCGATGATGTCCTGATACTG
SRR5935820_C676075	TR	+	2665	2702	2612	2711	27	0	ACTGCTAGTAGGCAGCAACGCGAATAATGGCAGCAATGCAGGTCTCAGCTATTTCAATTCTAACAATGACGTCAGCAATGCCAATTCCAATGTCGAGTTA
SRR5935820_C676075	VR	+	*	*	2411	2510	27	0	GCTGCTGGTGGGCGGCGGCGCGGCTGGTGGCGGCTCTGCGGGTCTCGGCTGTTTCAATTCTGGCGGTGGCGTCGGCAATGCCGCTTCCGATGTCGGGTTC
SRR5935820_C676075	RT	+	3034	3654	AATATAGTACCTTTATAATATACGAACCTAAAGAAAGATTAATCTTTAGACTTCCATACTATCCAGATAGAATAACTCACCATGCTATAATGAATATTATGGAGCCTATTTGGACTAGTATATTTATAGACCAAACATATTCCTCTATACGAAATAGAGGTATTCATAAAGTAGAGTATGATTTGTTTAAGGTGTTATAGAAACATCCAGAAGAAACAAAGTATTGCTTGAAAATGGATATAAAAAAATTCTATCCTTCTATAACTCACGACATTTTATACGAAATGTTATAGAGAAAGATAAAGGATAAAAAACTATTAAAACTGTTGAAAGAAATAATTTATTCAGCGAAGGGAGTTCCTATTGGAAATTATCTATCACGATTCTTTGCAAATTTATATCTGACATATTTTGACCACTGGGTAAAAGAGGAGTTAAAATGTAAGTACTACTTTCGATATGCTGACGATATTGTGATTCTTGGTAATGACAAGAATTATTTGAGAAATGTATTAGTATCTATAAAACTATATTTGAAACAGGTTCTTAACCTAGAGTTGAAGCCTAATTATCAAATATTCCCTGTAGAAAGCAGAGGTATTGATTTCGTAGGCTATAAAT
SRR5935820_C676221	TR	-	21742	21776	21726	21810	12	0	TTTCTTCGGCTAATTTCGCTAATGTGAACAACAATGGCAATACGAACTACAACAACGCTTCGAACTCTAATGGAGTTCGTCCGGA
SRR5935820_C676221	VR	-	*	*	10854	10938	12	0	TTTCTTCGGCTGGTTTCGCTGATGTGAACGCCTATGGCAATGCGAACTTCGGCAGCGCTTCGAACTCTCATGGAGTTCGTCCGGA
SRR5935820_C676221	RT	-	20813	21384	GGATCGCATTATTCGGCATGTCTTATGCGATGAAGTTTTGCTTCCAGAAGTGAAGAAGCATATTATCTACGACAATTGCGCCTCGATTAAAGGAAGAGGTATCTCCCACCAACGGGACAGGTTCGAAGTTCATCTCCGTAAATACTATCGGTTGTATGGAAATGAAGGGTGGATATTGTTCGGTGACTTTTCCAAGTTTTACGACAATATTATTCATGAGATTGCTAAACGGGAACTCTTAAAGCTGTTTAATGACGATGAATTTATTGACTGGCTGTTGACACAGATTTTTGATGGATTCAAAATCGATGTTTCTTATATGACGGATGAAGAATACGCCAGATGTATGTCCGATACTTTCAACAAGCTGGAGTATAGGAAAATTCCGGAATCCACACTGACAGGCGAAAAGTGGATGGAGAAGTCGGTAAACATTGGCGACCAGCTATCTCAGGTAATTGGGATTTATTATCCGTACCGGATTGACAATTACGTCAAGTATGTACGGAGTCAGAAGTTCTATGGAAGATACATGGATGACTGGTACATCATGAATCCGAGTAAAGAGGAAT
SRR5935822_C420563	TR	+	723	772	676	783	14	0	TGGTGCCCTTTTGTCTGCTAATGCGAATAATGGTGCGAATGCGGGTTTCGGTTATCTGAATGCGAATAATCGTTCCTCGAATGCGAATGCGAACATTGGGTTCCGCTT
SRR5935822_C420563	VR	+	*	*	474	581	14	0	TGGTGCCCTTTTGTCTGCTTCTGCGCATTTTGGTGCGACTGCGGGTTTCGGTTCTCTGAATGCGAATTTTCGTTCCTCGTTTGCGTATGCGAGCCTTGGGTTCCGCTT
SRR5935822_C420563	RT	+	1296	1779	GACAGGATAGTACACCATTGCATTATCAATGTGTTGGGGCGTTACTGGACTAACTTCTTCATTGCGAATACATACGCTTGTATCAAAGGGCGTGGTATTCATAAATGTATGGAGGATGTGCATACGGCTTTAATCATAGACAGAAAAGGTACAAGGTTCTGTTTGAAGATTGACATCAAGAAGTTCTATGATAACATAGACCACGCAGCATTGAAAAGGATAATCCGCTACACTATAGCGGATGAACAACTGTTAAGGCTGTTGGATAAGATAATAGATAGTAACGGTAAAGACAAGGGGCTGCCAATAGGCAATTTCACAAGTCAATATTTGGCTAATCTCTATTTAGCATATTTCGACCATTGGGTTAAAGAAGAACTGGCTAAGATAGTGATGAAGCGTTTTGGGGTGAAAATCTACTACTATCGCTATATGGATGATATGGTGATACTATGCGCTGACAAAGAGGCACTGCATTTCGTAC
SRR5935823_C262669	TR	-	1457	1506	1413	1524	14	0	GCGGTGATTGCTGGCGGCAACCTCAATGATGGCCGGAACTACGGCCCTCGTTACTTCAACTGCAACAATGCCCCGTCGAACTCGAACTGGAACCGCCGCGCGCGTCTTTCTT
SRR5935823_C262669	VR	-	*	*	1629	1740	14	0	GCGGTGCTTGCTGGCGGCGCCCTCGGTGGTGGCCGGTACTACGGCCCTCGTTACTTCTACTGCGGCGTTGCCCCGTCGGACTCGAACTGGAGCCGCCGCGCGCGTCTTTCTT
SRR5935823_C262669	RT	-	437	701	CGGACTGCCGATTGGCAATTACACCTCACAGTGGTTTGCGAACTTCCTTCTGCAGCGGCTTGACCATTTCATCAAGGAAGTGCTCCACATACGGTATTTAGTCCGGTACATGGATGATATGTGTCTCTGGGCATCGAGCAAAAAGCTCCTGCACAGAGCGGTAAAAGCAATCGAGAAGTTTCTGGCGGGTCTCGGCCTTGTGCTCAAGGCGAACTGGCAGATATTCCCGACAGCAGCCCGCGCGGTGGATTTTCTTGGATTCCGA
SRR5935824_C579921	TR	+	66	129	26	148	14	0	ACAGCTGCCATTTGGTGGCTGCGCTCTCCGAACACCAACAACACCAACAACGTCTGGAACGTCAACACCGATGGCTCCAACAACAACAACTGGTACAACAACTCCTATGGTGTTCGCCCCGCT
SRR5935824_C579921	VR	+	*	*	2055	2177	14	0	TCCGCTGCCATTTGGTGGCTGCGCTCTCCGTACGCCAGCGGCACCAACTACGTCTGGTACGTCAACACCGATGGCTCCAGCAACAGCTACTGGTACGTCAACTCCTATGGTGTTCGCCCCGCT
SRR5935824_C579921	RT	+	554	1168	AGCGCCGCATGGTACACGCCCCCGCATTTGTGGACAAGGTGGTGCTGCACGCGCTGGTCGATAACATCCTGTATGATGCTCTGACAAAGAGCTTTATCCGGGACAGCCACGCAAGCCAGACCGGAAAAGGCACAGACGACGGCCTGATGCGCCTGAAAACCCACATGGTGGACTATTACCGCCGTGAGGGCCACGGCGCGGACGGCTGGGTGCTGAAAGGCGACGTGCGGCATTTCTTCGCCAGCATCGACCACCGGAAGCTAAAACGCAAGCTCAAAGCCGTGCTGGACAAGCGCGGCGTTGACCCGCGTGTCTATGAGCTGCTTTGCATCTACATCGACGTGATGGAGGACGGCTTGCCGCTGGGCTACCAGACGAGCCAGCTTTTCGCCCTCATGTTTTTGGACGAGTTCGACCACATCATCAAAGAAAAGTACCGCATCAAATACTATGGCCGATGCATGGATGATTTCTACATCATCTGTTCGGACAAGAAGAAATTGCAGTGCATTCTCCGGGATGTTCGGGCGCTCATGGACAGTTACGGCCTTGAGCTGAACCAGAAAACCGCCATTTTCCCGCTGCGGAACGGTATTGATTTTCTGGGATTCCATA
SRR5935824_C580677	TR	-	2618	2667	2597	2676	12	0	AATGGCGGTGTTTCGATGTCGAATGCGAACAACGATTCCTCGAATACGAACACGAACATCGGTTCTCGTCTGAACAACAA
SRR5935824_C580677	VR	-	*	*	2967	3046	12	0	CATGGCGGTGTTTCGATGTCGAATGCGTACCACGATTCCTCGTATACGTACACGAGCATCGGTTCTCGTCTGGCCTTCCG
SRR5935824_C580677	RT	-	1685	2069	CACCTCCGCCAGTATCAAGAGACGGGGGATGCACGACCTCCTGGCGTATGTCCGCCGTGACATGGCCGAAGACCCTGATGGTACACGTTACTGTTACAAGTTTGACATCACCAAATTCTACGAGAGCGTGAAGCAGGATTTTGTGATGTATTGCGTCAGCCGGGTGTTCAAGGACGCAAAGCTCGTGACCATGCTGGAGAGCTTTATCCGCCTGATGCCTGAAGGTCTGAGTATCGGCCTGCGCAGCTCGCAGGGGCTGGGCAATTTGCTTTTGTCTGTGTATCTGGACCATTATCTGAAGGACAGGTATGCCGTGCGTCATTTCTACCGCTATTGTGATGACGGCGTCGTACTGGGTAAAACGAAAGCGGAACTGTGGAAGATT
SRR5935824_C582301	TR	-	10021	10081	9990	10117	17	0	TACTGGTCCTCCTCGGAGTTCTACAACAATCCGGCGAACAACGCTCTTTATGTGAATGTGAACAACGGCAACGTGAACAACAACAATAAGAACAACAGAAATAGTTACGTGCGTCCGGTCTTGGCTTT
SRR5935824_C582301	VR	-	*	*	10723	10850	17	0	TACTGGTCCTCCTCGGAGTTCTGCGACCTTCCGGCGAGCGGCGCTCTTTATGTGAGTGTGAGCGGCGGCAACGTGTACAACTACAGTAAGGACGACAGGAATAGTTACGTGCGTCCGGTCTTGGCTTT
SRR5935824_C582301	RT	-	9027	9758	CGTTCCATCGCTTTCATTATCAACAAACCCGTGAAACGGGAGATTTTCGCCGCCGACTTCCGCGACCGTGTTGTACACCACCTCATAGCCCACAGGCTCGTTCCGCTTTTGGAAGAGAAGTTCATCGATGACAGTTACAGTACCCGCAAGGGAAAGGGTACGCTCTACGGCATAGAACGGGTGGAAGAACATATCCGGCTCTGCTCCGAGAACTACACGCGGGATTGCTATATCCTGAAAATAGACATCCGTTCGTTCTTCATGAAAATATCGAAGAGGCGGCTGTATGACCTGACCGAAGAACTCTTGCACGAACGCTACGGGGGAAACGACCTGGCGATACTGCTCTATCTGCTCCGTGAGACGATATTCAACCGTCCGGAAAAGAACTGCATCCGCAAGACGCCTCCCCAAAGCTGGCGCGGATTGCCCAAAGACAAGAGCCTGTTCCATTCCGACGGCTCGTGCGGACTGCCTATCGGCAACCTGACAAGCCAGTTGCTCGCCCTTAACTTCCTGGACGGACTGGACCATCTCATCAGCGAAGAATGGGGCGTGAAGCACTACGGCAGGTATGTGGACGACATGGTGCTTGTCCATCCCTCGAAAGAGCACCTGATAGAGGTGAAAGCGAAAATTGCCGGCTGGCTCTCCGAACACGGGCTGTCGCTGCACCCGCGCAAGATCTATCTGCAACATTACACGAAAGGTGTCCTGTTTATCGGAGGGATG
SRR5935825_C737965	TR	-	3470	3519	3451	3542	20	0	GGAATAATGGTCTGAAATCAGGGACTTTCTATTGGAATCTCAACAATGCCACTTCTAATCGCAATCGGAATATCAGCAGGCAGTCAGTAAAT
SRR5935825_C737965	VR	-	*	*	3685	3776	20	0	GGGGTAGTGGTCTGGGATCGGGGGCTTTCTATTGGGCTCTCAGCGATGCCGCTTCTAATCGCGGTCGGGATATCGGCGGGCGGTCGGTATAT
SRR5935825_C737965	RT	-	2370	2919	CACCTATTCAGCGATACCGGGAAAAGGGATTCACGCCGCCTTGCGTGATGTTCAAGAAGCAATGCGGAAAGATGTTCCCAACTGTCAATTCTGTTTCAAGTTGGATGTGCGGCACTTCTACCCATCCATAAATCACGCAATCCTAAAGGCAAAGTTCAGAAAGTTGTTCAAAGACGCTGAATTGCTTTGGTTATTGGATGAGATCATAGACAGCATATCCACAGCAAGCATTGAGGATATGCGCAACATCTGGTTACTTGATGAAGATATTGACCCGGAAACAGGTATCCCGATTGGTAATTATCTGTCGCAGTATTGCGGTAATTTCTACTTATCTTCGTTCGATCATTGGCTCAAAGAGAAAATGCACGTCAAGCACGCTTTCCGCTATATGGACGATATTGTTATTTTCGGAAGCAGTAAAGAAGCACTTCACAAACTGCAAAAGGAAGTTAAACGATATTTCAAAACGGAACTGCATTTGACTGTAAAAGGCAACTGGCAAATCTTCCCGACTTATGTTCGCGGACTGGATTTTGTGGGGTATAGA
SRR5935826_C263121	TR	-	4068	4117	4045	4164	18	0	GTGGTGTCCTGTTCAGCGGTAACGCGAATAACAGTGCGAATGCAGGTCTCGCTTATGCGAATTCGAATAACACCCCCTCGAATACGAATGCGAATATCGGTTCTCACCTATGCTTTAAAA
SRR5935826_C263121	VR	-	*	*	4659	4778	18	0	GTGGTGTCCTGTTCGGCGGTTACGCGATTGACGGTGCGGGTGCGGGTCTCGCTTATGCGTATTCGGGTAACGCCCCCTCGCATACGAATGCGTATATCGGTTCTCGCCTTTGCTTTATAC
SRR5935826_C263121	RT	-	3080	3612	CGATTTGGGTCAGGACTTTCACGCACAATACTTTTTCATGTGTCAAGGGACGTGGGATAGAGGGGTGTGCCCGGCATATAGATAAAATCATTGAGAAGTACAAAGGCAAGCCATTATACTGTCTTAAAATTGATATAACCAAATATTATCCCTCCATTAACCATGAAGTCTTAAAAAAAATTGTACGCCGGAAGATAAAAGACAAAGACCTACTGTGGCTTCTTGATGAAATTATTGACAGCGCAGAGGGGCTTCCTATCGGGAACTATCTTTCACAATATCTCGCCAACCTGTTCTTGTGCTATTTCATGCACCGTGTGAACGAAGTATTGAAACTTGACGCAGCCGAATACGCTGATGACATCACGTTTTTCTCTTCATCAAAAGAACAACTGCGGGAAGCGTTCAAAGAGATAAGAAAAATGATTGAAGATGAACTAAAACTGAAAATCAAAGGAAACTATCAGATATTCCCAATAGCAGCCAACCGTTATGACAAACACGGGCGTGCGCTTGATTATGTCGGTTACAAG
SRR5935826_C263925	TR	+	11538	11587	11490	11607	11	0	GCCGTGTGGTCTATCGTGGCAACAACAACGCGAACCCGAATGGCGGTGTTTCGATGTCGAATGCGAACAACGATTCCTCGAATACGAACACGAACATCGGTTCTCGTCTGAACAACAA
SRR5935826_C263925	VR	+	*	*	11120	11237	11	0	GCCGTGTGGTCTATCGTGGCAACTACAACGCGAACCCGAATGGCGGTGTTTCGATGTCGAATGCGAGCTACGATTCCTCGGATACGAACACGTACATCGGTTCTCGTCTGGCCTTCCG
SRR5935826_C263925	RT	+	12135	12519	ACCTCCGCCAGTATCAAGAGACGGGGGATGCACGACCTCCTGGCGTATGTCCGCCGTGACATGGCCGAAGACCCTGATGGTACACGTTACTGTTACAAGTTTGACATCACCAAATTCTACGAGAGCGTGAAGCAGGATTTTGTGATGTATTGCGTCAGCCGGGTGTTCAAGGACGCAAAGCTCGTGACCATGCTGGAGAGCTTTATCCGCCTGATGCCTGAAGGTCTGAGTATCGGCCTGCGCAGCTCGCAGGGGCTGGGCAATTTGCTTTTGTCTGTGTATCTGGACCATTATCTGAAGGACAGGTATGCCGTGCGTCATTTCTACCGCTATTGTGATGACGGCGTCGTACTGGGTAAAACGAAAGCGGAACTGTGGAAGATTC
SRR5935827_C499653	TR	+	649	708	619	736	15	0	AGTCCGTGTGGTCTATCGCGGGTACAACAATGCGAATGCGAATGGCGGTGTGTCGAATGCGAATGCGAATAACGATGCTTCGAATACGAATGCGAATGTCGGCTCGCGTCTGGAAATC
SRR5935827_C499653	VR	+	*	*	16	133	15	0	AGTCCGTGTGGTCTATCGCGGGTGCAGCAGTGCGGGTGCGAATGGCGGTGTGTCGAGTGCGAATGCGAGTTACGATGCTTCGTATGCGTATGCGAGTGTCGGCTCGCGTCTGGCCTTC
SRR5935827_C499653	RT	+	1256	1640	ACCGGTGCAAGCATCAAAAGGCGCGGTACTCATGACCTGATGAACTGCATACGTACCGATTTGCAAAAAAATCCGGAAGGCACGCTTTACGCATACAAATTTGACATCCGGAGGTTTTATGACAATGCGCGGCAGGACTTTGTTATGTGGTGCTTCCGGAGGGTGTTCAAGGACAAAAGGCTGTTGGTCTTGTTGGAGCGGTTTGTTAAGCTGCTGCCAGAAGGTATCAGTTTCGGACTGCGCAGTTCACAAGGGGCAGGAAATCTGCTTCTGTCTGTATTTTTAGACCACTATCTGAAGGATAAGTACGGGGTTCGTTATTACTATCGCTATTGCGATGACGGACTGGTACTCGGTAAAACGAAAGCGGAATTGTGGAAGATTC
SRR5935827_C500757	TR	-	1704	1741	1685	1793	13	0	TCCCGCTGGTGTTGGTAGTGCGAACAACGGTGCCGCGCTTGGTGTGTCGGTCTTGAATTCGAACAACGTTGCCTCGAACTCGAACGCGAACTACGGGGGTGCCCTAACT
SRR5935827_C500757	VR	-	*	*	1937	2045	13	0	TCCCGCTGGTGTTGGTGGTGCGACCTACGGTGCCGCGCTTGGTGTGTCGGTCTTGTATTCGTGCAGCGTTGCCTCGAGCTCGAGCGCGGACTGCGGGGGTGCCCTTGCT
SRR5935827_C500757	RT	-	781	1138	GACATTTGGAAGCATTAAAGGCAGAGGAACATTGAAAGCCAATAAACAAGTGCGTAAGGACTTGCATCGAAGCGGTTTTGAATATGTTATAAAGCTGGATGCCAAGAAGTATTATCCCAATATCAACAAGCAAAAGTTGGTTGAGCTGATACGCGGAAAATATAAGGGTGAGGCGGCTTTGAAATTATTTGAGAAAATAATTATGAGTTACCAGCCGGAAAGCGAGCTTGGTGTTTCTATCGGGGCCTTGCCTTCACAGAACAACGGGAATTATTATCTTACACCTTTTGACTATTTTGTATTGCAGATTCTTGGTGTGAAATATTACTCCCGTTATGTGGATGATATGGTTATTCTA
SRR5935827_C501327	TR	-	11592	11639	11572	11673	12	1	ACGCCTAATTCGTCGAACGCCAACAACGTCCGCAACGTCAATTCCGACGGCACGTTGAACAACAACAACGCTTACAACGGGAACAGGGGCGTTCGCCCGCTT
SRR5935827_C501327	VR	-	*	*	9591	9692	12	1	ACGCCTTATTCGTCGAACGCCAACTACGTCCGCTACGTCGATTCCGATGGCTCGTTGATCATCAGCTACGCTTACTACGGGGGCAGGGGCGTTCGCCCGCTT
SRR5935827_C501327	RT	-	10604	11206	AAGCGCCGCGTAGTTATGTCGAATGCCTATAAAGACAAGGTTGTTCAACATTCGCTTTGCGATAACGTGCTTGAACCGATCCTTACAAGATCATTCATCACGGACAACTACGCTTCGCAAGTAGGTAAAGGAACGCATTACGGGTTAGACAGGCTTCAAGAATTCTTGCGGAGGTTTTACCGGAAAAACGGAATTGACGGGTGGATATTGAAGGGTGATATATCAAAATACTTCTATTCCATTAGGCACGACGTGTTAAAAACCTTAATCCGCAGGAAAATAACCGATCCGGACGTTTTGTGGCTTGTTGAAATGATAATCGACAGCACAGAAGGAAACGTCGGAATACCGATCGGAAATCAATCTTCACAGCTTTTCGCCCTTCTCTACCTCAATAATTTAGATCACTTCATCAAGGAAAAGCTGGGCATTAAATACTACGGAAGATATATGGACGATTTCTTCTTGATACACGAAGATAAAGCCTATTTGCAGTATTGCCGCGCGGAGATCGAAAAACACGTTACCGCGATCGGCTTGTCCTTGAACAACAAAACAAACATTTACCCGCTTCGGAACGGGGTGGATTTCTTGGGATTTCAC
SRR5935828_C437329	TR	-	7432	7469	7410	7524	21	0	GGGTGTCCTTTTCAGCGGTAATACGAATAATGGCGATCATGCAGGCTTCGGTTATGCGAATACGAATAACACCCCCTCGAATACGAATGCGAATGTCAGCTCTCAGCTATGATTT
SRR5935828_C437329	VR	-	*	*	7608	7722	21	0	GGGTGTCCTTTTCGGCGGTGCTGCGGCTAATGGCGATCGTGCGGGCTTCGGTTCTGCGTCTACGGTTAACGCCCCCTCGAATACGGCTGCGACTGTCGGCTCTCGGCTTTGTTTT
SRR5935828_C437329	RT	-	6462	7009	CTATATGGGTGTCCTTATTTACAGAAGATACCTATTCTTGCATTAAGGATCGTGGTATTCATAAAGCAGCAGATAAAGTAAAGAAGGCTTTGAAAGAAGATCCAGAACACACTACTTACTGCTTGAAAATGGATATAGTGAAGTTCTATCCAAGTATAGACCATGATATTTTGAAAACAATATTACGGAAGAAAATCAAAGATAAAGATCTGCTTTGGTTGCTTGACGTGATTATAGACAGTGCCGATGGCGTACCCATAGGGAACTATCTAAGTCAGTATTTTGCTAATATTTATCTGGCTTACTTCGATCACTGGATAAAGGAGGTTAAGAAGGTAAGATATTACTTTAGGTATGCAGATGATATTGTGATTTTAGGCGATGATCCTAAACAGCTTCACAAACTCCGTATAGAGATTGAAGAATATCTGCATGACAATTTAAAGCTATCACTTCGTAAAGTGGATCCTAAAACTGGAAAAAAGAAATGGAAGTTTCAAGTATTCAAAATTGATAGCCATAGAGGTATTGATTTTGTCGGGTATGTC
SRR5935829_C587546	TR	-	1984	2021	1968	2088	9	0	TTCCGGCCTTCGCTGTCCGTTCCGTCGTGGTCATGCGAACAACGGTGCTAATGCCGGCTTAGCGTACCTCAATGGTAACAATGCGGTCTCGAACGCTAACGTGAACTGGTCGTCGCCCCTA
SRR5935829_C587546	VR	-	*	*	2341	2461	9	0	TTCCGGCCTTCGCTGTCCGTTCCGTCGTGGTCTTGCGTACGGCGGTGCTATTGCCGGCTTAGCGTGCCTCAGTGGTAGCAATGCGGTCTCGAACGCTAACGTGAACTGGTCGTCGCCCCTC
SRR5935829_C587546	RT	-	990	1522	ATTATTTTACGAGATCCTTCTCCGCGTATACCTACGGAGGGGTGAAAGGACGCGGTCCCCACGCCTACATGAGGATGATCCGGAAGGTCCTGAGAAAATATCCGGAACGTACCACCGACTATCTCCTGTGCGATATCCACCACTTCTATCCGACCGTCAATCACCCTGTACTGAAAAGCCAGCTCAGGACACGTATCAAGGATAATCATTTATTGCGAAGGCTTGATGAGATCATCAATAGCGTCGAGGGGGATACCGGTATGTTTCCCGGCACGAAGCTGGCGCAGTTCTTCTCGCTTGTCTATCTTTATCTTTTCGATCACGATTTGAAGCGGTGCTTCCATGTCGGGGAATGCCCGGCTTTGGTTGAGTACTACACGAAAAGATATATCGAGGAAAGTATCGCAACGGCCAAAACAGAACATGATTATGAGGAGTTATCCAAAGGGATCCAATATCTCTCGGACAGGTTCAAGGGATATCTGAACCGTCTGGATTTCTGCTACCGTCTCGCCGATGATGTCCTGATATTG
SRR5935829_C590052	TR	-	5641	5690	5602	5704	15	0	GCGAGTACAATTCCAACAACGCGTTCATCTACAACGGCAACACGGGCAACATGAACAACAACAACAAGTATAACACAAACGCCGTGCGTCCGGTTTCCGAATT
SRR5935829_C590052	VR	-	*	*	6239	6341	15	0	GCGAGTACAATTCCAGCTACGCGTTCGTCTACGGCGGCGGCACGGGCAACATGGGCAACAACGGCAAGTATAACACACTCGCCGTGCGTCCGGTTTCCGCTTT
SRR5935829_C590052	RT	-	4814	5429	CAATCTATCGCATTTATCGTTACGAAACCATGCCTGCGCGAAGTAGTAGCCGCCGATTTCCGCGACCGAATCGTGCAGCACTATATCGTCATGCGCCTCGAAGCTCTTTTCGAGGAATGCGGAACACTCGACGATAACATGTTCAGTTGCCGCGTCGGGAAAGGCAACCTTGCGGCCATACAGACCCTACGGCAGCAGATATTCCACCAGTCGAAAGGTTATACCGCCGACTGTTATGTGGCAAAATTCGACCTGCAATCATTCTTTATGAGCATCGACAAACGTCGTCTTTACGACGAGTTGGTCGCATTGGTCGCCAAACGCTACGAGGGATGGGATAAGGATACGCTGTTATATCTTATCCGCGTCGTTACACTGCATAATCCGCAGGACAACGCCGTGCGGAAAACTCCACTTTGCGATTGGGCTAACCTGCCGCGCTCGAAGAGCCTCTACAATGTCGATTGGTTTCTCGGTTTAGCCATCGGGAACCTCACGTCGCAATCCGACGCGAATTTCTACAACGCCCCCGCAATGCGGTGGATGCGCTCCGTTGGCCTCGTACCTGTGAGCTACGTCGATGATTTCGCATTCGTCGTCCGGGATAAGGCGTCGTA�
SRR5935830_C417539	TR	+	17451	17500	17403	17520	11	0	GCCGTGTGGTCTATCGTGGCAACAACAACGCGAACCCGAATGGCGGTGTTTCGATGTCGAATGCGAACAACGATTCCTCGAATACGAACACGAACATCGGTTCTCGTCTGAACAACAA
SRR5935830_C417539	VR	+	*	*	17033	17150	11	0	GCCGTGTGGTCTATCGTGGCAACTACAACGCGAACCCGAATGGCGGTGTTTCGATGTCGAATGCGAGCTACGATTCCTCGGATACGAACACGTACATCGGTTCTCGTCTGGCCTTCCG
SRR5935830_C417539	RT	+	18048	18432	ACCTCCGCCAGTATCAAGAGACGGGGGATGCACGACCTCCTGGCGTATGTCCGCCGTGACATGGCCGAAGACCCTGATGGTACACGTTACTGTTACAAGTTTGACATCACCAAATTCTACGAGAGCGTGAAGCAGGATTTTGTGATGTATTGCGTCAGCCGGGTGTTCAAGGACGCAAAGCTCGTGACCATGCTGGAGAGCTTTATCCGCCTGATGCCTGAAGGTCTGAGTATCGGCCTGCGCAGCTCGCAGGGGCTGGGCAATTTGCTTTTGTCTGTGTATCTGGACCATTATCTGAAGGACAGGTATGCCGTGCGTCATTTCTACCGCTATTGTGATGACGGCGTCGTACTGGGTAAAACGAAAGCGGAACTGTGGAAGATTC
SRR5935833_C631986	TR	-	1856	1880	1837	1883	7	1	ATACGGCGTCCAATTCGAACTCGAACAATGGCGCGGCTCTATCTTAT
SRR5935833_C631986	VR	-	*	*	2052	2098	7	1	TTGCGGCGTCCAAGTCGTACTCGGACAGTGGCGCGGCTCTCTCTTGT
SRR5935833_C631986	RT	-	853	1357	CAGCTATGCAAGTCTTCCGGGCAGAGGTGCCCATAAAGGAAAACAGGTAATTGAGAAGTGGATCAGGACTGACTCGAAGAATTGCAAGTATGTCCTCAAAATGGATATTCGGCATTTCTTCGATTCTATTCCACACGACCGTTTGAAAGCCAAGTTGAAAAAGACCGTTCATGACGAGAAGATGCTGGAGTTATTATTCCGCATTATTGATGTCACAGAGGTTGGTATTCCACTTGGCTTTTATACTTCTCAATGGCTTTCTAACTGGTATTTGCAGGGTTTAGATCATTTCATCAAGGAGCAGCTCTGTGCTGTGCACTATATGCGCTACATGGATGACATGGTCGTTTTCGGAAGCAACAAGAGGGTTTTGCACCGCATGAGACAAGCAATTTCCGATTATCTGGAAATGGAGCTTGGCCTGGAACTTAAAGCGAATTGGCAAGTCTTTCGCTTTTCTTATGGTAACAATCAGGGGCGTGACCTGGACTTCATGGGCTTTCGC
SRR5935834_C610820	TR	+	12309	12358	12261	12372	16	0	AGCTGGTTCTTTGGGGCGGTAATGCGAATAACGGTGCGAATTGCGGCCTCGCTTATGCGAACTCGAATAACGATTGGTCGAACTCGAATGCGAATATCGGCTCTCGCCATAC
SRR5935834_C610820	VR	+	*	*	11974	12085	16	0	AGCTGGTTCTTTGGGGCGGTCATGCGGCTCACGGTGCGAGTTGCGGCCTCGCTTGTGCGCACTCGCATTACGATTGGTCGTACTCGTATGCGTCTGTCGGCTCTCGCCTTGC
SRR5935834_C610820	RT	+	13098	13495	ACAAGTGCGTGTATCAAGGGAAAGGGATTACATTTTGGAGTAAGGAGAATGAAACGTTTTCTTCACCGGTACCCGGAATACAAATGGTTCGTAAAGACTGATTTCAAAAAGTTCTATCAAAGTATTCTTCATGAGCTTATTGTTGCTGCATTGAGAAGGAAATTCAAAGATGAACGATTTATTAAATTGATCGAGATAGCTGTTTTATCGTATGACAGCGGAACAGAGTTAGTTGACGTATTGGAGAATGAAGTTGAACGGAAGAAGAGGTGTTCCGATTGGAGCATTTACAAGCCAACCTATCGGGAATTTTGCGGCAAGCCGGATAGATCATACAATGAAGGAGAAATATCGTGTCAAATGCCTGCATAGATATTGCGATGATAATGTTATGCTGG
SRR5935837_C544411	TR	-	10412	10472	10381	10508	17	0	TACTGGTCCTCCTCGGAGTTCTACAACAATCCGGCGAACAACGCTCTTTATGTGAATGTGAACAACGGCAACGTGAACAACAACAATAAGAACAACAGAAATAGTTACGTGCGTCCGGTCTTGGCTTT
SRR5935837_C544411	VR	-	*	*	11114	11241	17	0	TACTGGTCCTCCTCGGAGTTCTGCGACCTTCCGGCGAGCGGCGCTCTTTATGTGAGTGTGAGCGGCGGCAACGTGTACAACTACAGTAAGGACGACAGGAATAGTTACGTGCGTCCGGTCTTGGCTTT
SRR5935837_C544411	RT	-	9418	10149	CGTTCCATCGCTTTCATTATCAACAAACCCGTGAAACGGGAGATTTTCGCCGCCGACTTCCGCGACCGTGTTGTACACCACCTCATAGCCCACAGGCTCGTTCCGCTTTTGGAAGAGAAGTTCATCGATGACAGTTACAGTACCCGCAAGGGAAAGGGTACGCTCTACGGCATAGAACGGGTGGAAGAACATATCCGGCTCTGCTCCGAGAACTACACGCGGGATTGCTATATCCTGAAAATAGACATCCGTTCGTTCTTCATGAAAATATCGAAGAGGCGGCTGTATGACCTGACCGAAGAACTCTTGCACGAACGCTACGGGGGAAACGACCTGGCGATACTGCTCTATCTGCTCCGTGAGACGATATTCAACCGTCCGGAAAAGAACTGCATCCGCAAGACGCCTCCCCAAAGCTGGCGCGGATTGCCCAAAGACAAGAGCCTGTTCCATTCCGACGGCTCGTGCGGACTGCCTATCGGCAACCTGACAAGCCAGTTGCTCGCCCTTAACTTCCTGGACGGACTGGACCATCTCATCAGCGAAGAATGGGGCGTGAAGCACTACGGCAGGTATGTGGACGACATGGTGCTTGTCCATCCCTCGAAAGAGCACCTGATAGAGGTGAAAGCGAAAATTGCCGGCTGGCTCTCCGAACACGGGCTGTCGCTGCACCCGCGCAAGATCTATCTGCAACATTACACGAAAGGTGTCCTGTTTATCGGAGGGATG
SRR5935838_C392628	TR	+	317	366	270	366	13	3	TGGTGCCCTTTTGTCTGCTAATGCGAATAATGGTGCGAATGCGGGTTTCGGTTATCTGAATGCGAATAATCGTTCCTCGAATGCGAATGCGAACATT
SRR5935838_C392628	VR	+	*	*	62	158	13	3	TGGTGCCCTTTTGTCTGCTCATGCGACTTATGGTGCGTATGCGGGTTTCGGTTCTCTGAATGCGCCTTATCGTTCCTCGAATGCGGTTGCGTCTGCG
SRR5935838_C392628	RT	+	890	1373	GACAGGATAGTACACCATTGCATTATCAATGTGTTGGGGCGTTACTGGACTAACTTCTTCATTGCGAATACATACGCTTGTATCAAAGGGCGTGGTATTCATAAATGTATGGAGGATGTGCATACGGCTTTAATCATAGACAGAAAAGGTACAAGGTTCTGTTTGAAGATTGACATCAAGAAGTTCTATGATAACATAGACCACGCAGCATTGAAAAGGATAATCCGCTACACTATAGCGGATGAACAACTGTTAAGGCTGTTGGATAAGATAATAGATAGTAACGGTAAAGACAAGGGGCTGCCAATAGGCAATTTCACAAGTCAATATTTGGCTAATCTCTATTTAGCATATTTCGACCATTGGGTTAAAGAAGAACTGGCTAAGATAGTGATGAAGCGTTTTGGGGTGAAAATCTACTACTATCGCTATATGGATGATATGGTGATACTATGCGCTGACAAAGAGGCACTGCATTTCGTAC
SRR5935838_C393688	TR	-	2565	2602	2543	2657	19	0	GGGTGTCCTTTTCAGCGGTAATACGAATAATGGCGATCATGCAGGCTTCGGTTATGCGAATACGAATAACACCCCCTCGAATACGAATGCGAATGTCAGCTCTCAGCTATGATTT
SRR5935838_C393688	VR	-	*	*	2741	2855	19	0	GGGTGTCCTTTTCGGCGGTTCTGCGCTTCTTGGCGATCTTGCGGGCTTCGGTTATGCGGATGCGAATAACGCCCCCTCGACTACGACTGCGAATGTCGGCTCTCGGCTTTGTTTT
SRR5935838_C393688	RT	-	1595	2142	CTATATGGGTGTCCTTATTTACAGAAGATACCTATTCTTGCATTAAGGATCGTGGTATTCATAAAGCAGCAGATAAAGTAAAGAAGGCTTTGAAAGAAGATCCAGAACACACTACTTACTGCTTGAAAATGGATATAGTGAAGTTCTATCCAAGTATAGACCATGATATTTTGAAAACAATATTACGGAAGAAAATCAAAGATAAAGATCTGCTTTGGTTGCTTGACGTGATTATAGACAGTGCCGATGGCGTACCCATAGGGAACTATCTAAGTCAGTATTTTGCTAATATTTATCTGGCTTACTTCGATCACTGGATAAAGGAGGTTAAGAAGGTAAGATATTACTTTAGGTATGCAGATGATATTGTGATTTTAGGCGATGATCCTAAACAGCTTCACAAACTCCGTATAGAGATTGAAGAATATCTGCATGACAATTTAAAGCTATCACTTCGTAAAGTGGATCCTAAAACTGGAAAAAAGAAATGGAAGTTTCAAGTATTCAAAATTGATAGCCATAGAGGTATTGATTTTGTCGGGTATGTC
SRR5935838_C398484	TR	-	22553	22590	22531	22620	17	0	AACAATGGCACGAATGCAGGGGCGTTTGCTACGAATACGAACAATGCAGCCTCGAATTCGAATGCGAATGTGTCCGCTCCCCTATACTTT
SRR5935838_C398484	VR	-	*	*	22903	22992	17	0	TACGGTGGCGCGGGTGCGGGGGCGTTTGCTACGAATACGAGCGCTGCGGCCTCGGATTCGTCTGCGTATGTGTCCGCTCCCCTCTGCTTT
SRR5935838_C398484	RT	-	21577	22167	AAAGAGCGGAAGATATTCAAACTGCCATTCCGTGATCGTGTCGTTCATTGGGCTATCATGCAGGTGATTGAACCGATATGGCTCTCCAATTTCACCCGTGATACCTATTCCTGTATCCGTGGGCGTGGTATTCATCCTCTTTTATACAAGCTCCGCCGTGATTTACAAGCGGATCCGGATGGAACCCGGTACTGCCTGAAAATCGATGTGCGCAAGTTTTATCCAAGCATAGACCACGAGATCATGAAACAGGTGATCCGCCGGAAGCTGAAAGATGCCCGGTTGCTCGCCTTGCTTGACGGCATCGTGGACTCGGCGGAGAACGGAGTTCCCATCGGGAATTATCTCTCCCAATTCTTTGCCAACCTCTATTTGTCGGAGCTGGATCATGTCATTAAAGAAGAAATGGGCATCCGGTACTATTATCGTTTTGCGGATGATATTGTCCTGCTGGACGGGGATAAAGGGAAACTCCACGGAACCCTCGTGTTTATCAACCACTACCTGAACAATGAACGTGCCTTGAGTATAAAGCCGAATTATCAGGTCTTCCCGGTAGAGAGCAGGGGTGTCAATTACGTGGGATACGTG
SRR5935841_C223713	TR	+	1574	1611	1518	1630	21	0	GGGTGTCTTGTTCGGCGGTAATGCGAATAACAGCGCGAATGCCGGGCTTTCGTACGCGAATACGAATAACACGGCTACGAATACGAATGCGAATATCGGCTCTCAGCTATACT
SRR5935841_C223713	VR	+	*	*	973	1085	21	0	GGGTGTCTTGTTCGGCGGTTCTGCGGCTAACTGCGCGCTTGCCGGGCTTTCGTGCGCGTTTACGTATAACGCGGCTGCGTCTACGACTGCGCATCTCGGCTCTCGGCTTTGCT
SRR5935841_C223713	RT	+	2034	2569	TATATGGGTGTCTATTTTCACGGCGGACACTTATAGTTGCATAAAAGGGCGTGGCATACAAGCGGCGGCAAATAAGTTAAGGCGCGTTATAGACAGAGATAAGGCAGGCTGCGCGTATTGCCTAAAAATAGACATACGCAAATTTTACCCTTCCATAGATCACACCGTACTAAAGTCCATTGTTCGCCGGAAGATTAAGGACACACGGCTACTCAATCTTTTGGACGAAATAATAGACAGTGCGGAAGGCTTACCGATTGGCAACTACCTTAGCCAATATTTAGCCAATCTTGTACTTACCTACTTCGACCATTGGGTAAAGGAAGTAAAGCGGGTAAGGTACTATTTCAGATACGCCGACGACATTGTAGTATTACATAGCGACAAAAAGACGCTTCACGCTTTGCTGGCAGAGTTTGAAAGCTACTTGGCGGCTAACGTAAAGCTGGAAATCAAACAGAACAAACAAGTCTTTCCGGTGGCACGCGACCACCGCGACAGCTTCGGGCGTGGTATTGATTTCTTGGGCTATGTAT
SRR5935841_C226203	TR	+	1900	1971	1897	1986	17	0	CGTCGTTTCTTCGGCTAACTTTGCCAATGTGAACAACAATGGCAATACGAACTACAACAACGCTTCGAACTCTAATGGAGTTCGTCCGGA
SRR5935841_C226203	VR	+	*	*	768	857	17	0	CGTCGTTTCTTCGGCTGCCTTTGCCCTTGTGAGCTACAATGGCGGTACGGACTCCAGCCTCGCTTCGGCCTCTCATGGAGTTCGTCCGGT
SRR5935841_C226203	RT	+	2329	2911	GATCGCATCGTCCGACATTCTCTGTGCGATGAGGTTTTACTTCCAGAAGTTAGGAAGCATATCATTTATGATAACTGCGCATCTATCAAGGGGCGCGGAATTTCACAACAGAGAAAACGATTCGAAATCCATCTCCACAAATACTACCAATTATACGGAAATGACGGTTATATTCTATTCGGTGACTTTTCAAAGTTCTATGACAATATTATCCATGAGATTGCCAAACGAGAGTTACTGAAGCTGTTCGATGATGATGAGTTTATTGACTGGCTTTTAACGTTGATATTTAAGGGCTTCCAGATCGATGTTTCGTACATGTCTGACGAGGAATACGAGGCCTGTATGACCGATACTTTCAATAAACTGGAGTATCGGAACATTCCAAAAGAGAAGCTCACTGGCGAAAAGTGGATGGAGAAGTCTGTCAATATTGGAGACCAGCTTTCGCAAGTCATTGGAATTTATTATCCGTATCCCATTGACAATTATGTCAAGTATGTGCGTCAGCAGAAATTTTATGGAAGGTATATGGACGATTGGTACATCATGAATCCCAGTAAAGAAGAGCTTGAAGATTTGC
SRR5935841_C226451	TR	-	4172	4221	4160	4267	13	0	TGGTGCCCTTTTGTCTGCGAATGCGAATAATGGTGCGAATGCGGGTTTCGGTTATCTGAATGCGAATAATCGTTCCTCGAATGCGAATGCGAACATTGGGTTCCGCTT
SRR5935841_C226451	VR	-	*	*	4361	4468	13	0	TGGTGCCCTTTTGTCTGCGAATGCGCTTTCTGGTGCGTTTGCGGGTTTCGGTTTTCTGGATGCGAATTATCGTTCCTCGGTTGCGACTGCGTACATTGGGTTCCGCTT
SRR5935841_C226451	RT	-	3165	3607	GTTACTGGACTAACTTCTTCATTGCGAACACATACGCTTGTATCAAAGGGCGTGGTATTCATAAATGTATGGAGGATGTGCATACGGCTTTAATCATAGACAGAATGGGTACACGATTCTGTTTGAAGATTGACATCAAGAAGTTCTATGATAACATAGACCACGTAGCATTGAAAAAGATAATCCGCTACACCATAGCGGACGAACAACTGCTAAGGCTGTTGGATAAGATAATAGATAGTAACGGTAAAGACAAAGGGCTGCCAATAGGCAATTTCACAAGCCAATATTTTGCTAATCTCTATTTGGCATACTTCGACCATTGGGTTAAAGAGGAACTGGCTAAGATAGTGATGAAGCGTTTTGGAGTGAAAATCTACTACTATCGCTATATGGATGATATGGTGATACTATGCGCTGACAAAGAGGCACTGCATTTCGTA
SRR5935843_C530068	TR	+	341	378	285	401	16	0	TCGTGTGGTGTATCGGTCGAACAACAACGCGAACGCGTTAGGCGGTGTTTCGTATGCGAACGCGAATAACGATTCATCGAACACGAATGCGAACATCGGCGTTCGGCTTGCAAACAA
SRR5935843_C530068	VR	+	*	*	0	116	16	0	TCGTGTGGTGTATCGGTCGCTCTACAGCGCGAACGCGTTGGGCGGTGTTTCGTATGCGGCCGCGAGTTACGATTCATCGCTCACGAGTGCGAACATCGGCGTTCGGCTTGCCTTCAG
SRR5935843_C530068	RT	+	902	1315	GGCATTTGAAAGTACGTTTTATCCGGACTACTTCCGCATCCATTAAAAACAGGGGAACGCATGACCTTTTACAGTATATCGTTAAAGATATAAAGGATGATCCCGAAGGAACCCTGTTCGGGTACCAGTTCGATATAACGAAATTCTATGAAAGCGTAGACCAGGACATTTTGCTGGATGCAGTGAAAAAGATGTTCAAGGATAAAATATTAATCGGAATCCTGGAAGAGTGCATCCGCATGATGCCTAAAGGCGTAAGTATCGGGCTAAGATCATCACAGGGGCTTTGTAATTTGCTTCTATCCATTTACCTGGATCACCGGTTAAAGGATCAGGAGGCAGTAGCACACTATTACCGGTATTGTGACGACGGTCTGGTGCTTTCCGGTAGTAAGAAATACCTTTGGAAGGTTA
SRR5935843_C533274	TR	-	9760	9809	9722	9811	10	0	CCTCGAACGCGTGGTACGTGAACATGAACAACGGCAACGTGAACACGAACAACAAGACTAACGCAGGCAGGGTTCGTCCCGTTTCCGCAA
SRR5935843_C533274	VR	-	*	*	10451	10540	10	0	CCTCGAACGCGTGGTACGTGTACATGTTCAGCGGCAGCGTGCACACGAACGGCAAGACTGGCGCAGGCAGGGTTCGTCCCGTTTCCGCAA
SRR5935843_C533274	RT	-	9287	9519	TCGTGAAATTTTTGCTTCCGCTTATGTTGATCGTGTAATACAACATTGGGCGGATCTGCGCCTTGATCCTATTTTGGAAGAACGTTTTCAGGCACAGGGAAATGTTTCAAAAAATTGCCGTATTGGCGAAGGAGCACTTTCGGCTGTTACCTATCTGAATGGGATGATCATGGAAGTTAGTGAAAATTATACGAAAGACGCATACATTTTCAAGGGTGATTTCAAAAGCTTCT
SRR5935843_C533318	TR	-	3437	3486	3398	3500	11	0	GCGAGTACAATTCCAACAACGCGTTCATCTACAACGGCAACACGGGCAACGTGAACAACAACAACAAGTATAACACGAACGCCGTGCGTCCGGTTTCCGAATT
SRR5935843_C533318	VR	-	*	*	4034	4136	11	0	GCGAGTACAATTCCTACAACGCGTTCGTCTACTACGGCAACACGGGCTACGTGAACAACAGCTACAAGTATTTCGCGAACGCCGTGCGTCCGGTTTCCGCTTT
SRR5935843_C533318	RT	-	2610	3225	CAATCCATCGCATTTATCGTTACGAAACCATGCCTGCGCGAAGTGGTAGCCGCCGATTTCCGCGACCGAATCGTGCAGCACTATATCGTCATGCGCCTCGAAGCTCTTTTCGAGGAATGCGGAACACTCGACGATAACATGTTCAGTTGCCGCGTCGGGAAAGGCAACCTTGCGGCCATACAGGCCCTACAACAGCAGATATTCCACCAGTCGAAAGGTTATACCGCCGACTGTTATGTGGCAAAATTCGACCTGCAATCATTCTTTATGAGCATCGACAAACGCCGTCTTTACGACGAGTTGGTCGCATTGGTCGCCAAACGCTACGAGGGATGGGATAAGGATACGCTGTTGTATCTTATCCGCGTCGTTACGCTGCATAATCCGCAGGACAACGCCGTGCGGAAAACTCCACTTTGCGATTGGGCTGACCTGCCGCGCTCGAAGAGCCTCTACAATGTCGATTGGTTCCTCGGTTTAGCCATCGGGAACCTCACGTCGCAATCCGACGCGAATTTCTACAACGCACCCGCGATGCGGTGGATGCGCTCCGTTGGCCTCGCTCCTGTGAACTACGTCGATGATTTCGCATTCGTCGTCCGGGATAAGGCATCGTA�
SRR5935843_C534034	TR	+	9383	9446	9346	9446	22	1	AATTGGTCGAGTTCGGAGAACAACAACAATCCGGCGAACAACGCGTGGTACGTGAATTTCAACAACGGCAACGTGAACAACGACAATAAGAACAACGACAA
SRR5935843_C534034	VR	+	*	*	8642	8742	22	1	TATTGGTCGAGTTCGGAGAGCGACTACTATCCGGCGGGCTACGCGTGGTACGTGGGTTTCGACGGCGGCTACGTGTACGACGACCGTAAGCGCGACCGCAA
SRR5935843_C534034	RT	+	9740	10382	TGCAGCGGGAAGTATTCGCCGCCGACTTCCGCGACCGGGTGGTACACCACCTGATCGCCCGCAAGATAGAGCCGCTGCTGGAAGCGGAATTTATAGACGACAGCTACAGCACCCGCAAAGAAAAAGGGACACTGTACGGCATCCGCCGGGTAGAGGAATTTGTCCGGGAATGTTCGGAGAACTACACCAAGGACTGCTACGTGATGAAGCTCGACGTCCGCTCGTTCTTCATGGATATACACAAGAAGCTACTTTACGAGCGGATGGAGAAGTTTCTGCGGGAAACCTACCGGGCGAACGACCTGGAGATGCTACTCTACCTGCTGCGCGAAACGATCTTCAACCGGCCGGAGAAGAACTGCATCCGCCGCTGTCCCGCGAGCCACTGGAAAGGGTTGCCACGGGACAAGAGCCTGTTCCATTCGGACGGGATGCACGGGCTGCCCATCGGCAACCTGACGAGCCAGATGTCGGGGAATTTCTTCCTGAGCCCGCTCGACCACCTGATTACGGAGCTGTGGGGCATACCGTTCTACGGGCGGTATGTGGACGACATGGCACTGGTGCATACCAGCAAGGAATACCTGCTGGAGAGGCGTAAGCGCATCCGCGAATGGCTGGCGGCAAACGGGCTGACCCTGCA
SRR5935845_C468346	TR	-	4201	4250	4189	4296	14	0	TGGTGCCCTTTTGTCTGCTAATGCGAATAATGGTGCGAATGCGGGTTTCGGTTATCTGAATGCGAATAATCGTTCCTCGAATGCGAATGCGAACATTGGGTTCCGCTT
SRR5935845_C468346	VR	-	*	*	4391	4498	14	0	TGGTGCCCTTTTGTCTGCTCATGCGAATGATGGTGCGGCTGCGGGTTTCGGTTGTCTGTATGCGTCTAATCGTTCCTCGTCTGCGTCTGCGGACGTTGGGTTCCGCTT
SRR5935845_C468346	RT	-	3194	3677	GGACAGGATAGTACACCATTGCATTATCAATGTGTTGGGGCGTTACTGGACTAACTTCTTCATTGCGAATACATACGCTTGTATCAAAGGGCGTGGTATTCATAAATGTATGGAGGATGTGCATACGGCTTTAATCATAGACAGAAAAGGTACAAGGTTCTGTTTGAAGATTGACATCAAGAAGTTCTATGATAACATAGACCACGCAGCATTGAAAAGGATAATCCGCTACACTATAGCGGATGAACAACTGTTAAGGCTGTTGGATAAGATAATAGATAGTAACGGTAAAGACAAGGGGCTGCCAATAGGCAATTTCACAAGTCAATATTTGGCTAATCTCTATTTAGCATATTTCGACCATTGGGTTAAAGAAGAACTGGCTAAGATAGTGATGAAGCGTTTTGGGGTGAAAATCTACTACTATCGCTATATGGATGATATGGTGATACTATGCGCTGACAAAGAGGCACTGCATTTCGTA
SRR5935846_C284173	TR	-	2735	2772	2715	2828	16	0	GGGGCGTGCTTTTCAGCGGTAATGCGAATAACAGCGCGAATGCCGGCTTTTCGTACGCGAATACGAATAACACGGCTTCGAATACGAATGCGAATATCGGCTCCCAGCTATGCA
SRR5935846_C284173	VR	-	*	*	3306	3419	16	0	GGGGCGTGCTTTTCGGCGGTCATGCGCATAACGGCGCGGGTGCCGGCTTTTCGTACGCGTATGCGAATTGCACGGCTTCGGCTACGAATGCGGATATCGGCTCCCGGCTTTGCT
SRR5935846_C284173	RT	-	2251	2477	CTAACCTCTATTTAACCTACTTCGACCATTGGATAAAGGAACAGAAGCGGGTAAAGCACTACTTCCGCTACGCGGACGATATTGTAATACTTGCTTCGGATAAATCCTACCTTCATTCCTTAATGGGCGAAATTAGGGCGTATTTGGGGGATTTGAAATTAGAGGTTAAAGGGAATTGGCAAGTTTTCCCCGTAGCGGCTCGCGGTATCGACTTCGTAGGATATGTA
SRR5935846_C286559	TR	+	7050	7121	7047	7136	19	0	CGTCGTTTCTTCGGCTAACTTTGCCAATGTGAACAACAATGGCAATACGAACTACAACAACGCTTCGAACTCTAATGGAGTTCGTCCGGA
SRR5935846_C286559	VR	+	*	*	5918	6007	19	0	CGTCGTTTCTTCGGCTTCCTTTGCCTTTGTGGACGGCAATGGCTATACGGCCTGCCACGGCGCTTCGACCTCTCTTGGGGTTCGTCCGGT
SRR5935846_C286559	RT	+	7479	8061	GATCGCATTGTCCGACATTCTCTGTGCGATGAGGTTTTACTTCCAGAAGTTAGAAAACATATCATTTATGATAACTGCGCATCTATCAAGGGGCGCGGAATTTCACAACAGAGAAAACGATTCGAAATCCATCTCCACAAATACTACCAATTATACGGAAATGACGGTTATATTCTATTCGGTGACTTTTCAAAGTTCTATGACAATATTATCCATGAGATTGCTAAACGAGAATTGTTGAAGCTGTTCAATGACGATGAGTTTATTGACTGGCTTTTAACGTTGATATTTAAAGGTTTCCAGATCGATGTTTCGTATATGTCTGACGAGGAATACGAGACTTGTATGATCGATACTTTCAATAAACTGGAGTATCGGAATATTCCAAAAGAGAAGCTCACTGGCGAAAAGTGGATGGAGAAGTCCGTCAATATTGGGGATCAACTTTCACAAGTCATTGGAATTTATTATCCATATCCGATTGACAATTACGTCAAGTATGTGCGTCAGCAGAAATTTTATGGAAGGTATATGGACGATTGGTACATCATGAATCCCAGTAAAGAAGAACTTGAAAACTTGC
SRR5935847_C219279	TR	+	3101	3138	3053	3148	28	0	AGATAGGGGCTAACACGAGTAATAGTTCCAATGCAGGTTTATTCAATCTGAATTCTAACAATGACCTTAGTAATGCGAATGCTAATGTCAGTACAA
SRR5935847_C219279	VR	+	*	*	2894	2989	28	0	TGTTGGGGGCTACCGCGGGTCATGGTTCCCGTGCGGGTTTGTTCGCTCTGCGTTCTGACGTTGGCCTTGGTGGTGCGAGTGCTACTGTCGGTACTC
SRR5935847_C219279	RT	+	3601	3946	ACTTATAGTTGTATTAAGAAGAGAGGAATTCATAAAGCATTATATGATATACAAAGCGCATTGAAAGATAAATAGAATACAGTATATTGTCTCAAGTTAGATGTAAGAAAGTTTTATCCAAGTATAGACCATGAAATATTAAAGTAGATAGTTAGAAAGAAGATTAAAGACAATAAGCTACTTGCATTGTTAGATGGTATTATAGACTCTGTAGAAGGAGTTCCTATTGGTAATTATCTTTCTTAGTTCTTCGCCAATCTTTATTTGTCATACTTTGACCATTGGCTTAAAGAGGATAAAGCTGTTAAGTATTACTTTAGATATGCAGATGATATGGTAATACTTC
SRR5935848_C851758	TR	-	1921	1958	1899	1958	8	1	ACGAATACGAACAATGCAGCCTCGAATTCGAATGCGAATGTGTCCGCTCCCCTATACTTT
SRR5935848_C851758	VR	-	*	*	2263	2322	8	1	CAGAATACGAACTTTGCGGCCTCGACTTCGAATGCGACTGTGTCCGCTCCCCTCTGCTTT
SRR5935848_C851758	RT	-	945	1535	AAAGAGCGGAAGATATTCAAACTGCCATTCCGTGATCGTGTCGTTCATTGGGCGATAATGCAGGTGATTGAACCGATATGGCTCTCCAATTTTACCCGTGATACATACTCTTGCATCCGTGGGCGTGGTATTCATCCTCTTTTATACAAGCTTCGCCGTGATTTGAAAGCGGATCCGGAGGGAACCCGGTACTGCCTGAAAATCGATGTGCGCAAGTTTTATCCGAGTATTGACCATGAGATCATGAAACAAGTGATCCGCCGGAAACTGAAAGATGCCCGATTGCTCGCCTTGCTTGACGGTATCGTGGACTCGGCGGAGAACGGGGTGCCCATCGGGAACTATCTCTCCCAATTCTTTGCCAACCTCTATTTGTCCGAGCTGGATCATGTCATTAAAGAAGAAATGGGTATCCGGTACTATTATCGTTTTGCGGATGATATTGTCCTGCTGGATGGGGATAAAGGGAAACTCCACGGAACCCTTGTGTTTATCAACCACTACCTGAATAATGAACGTGCTTTGAGTATAAAACCTAATTATCAGGTTTTCCCGGTAGAGAGCAGGGGTGTCAATTACGTGGGATACGTG
SRR5935848_C856780	TR	+	3723	3760	3715	3779	9	0	TTCGTACGCGAATACGAATAACACGGCTACGAATACGAATGCGAATATCGGCTCTCAGCTATACT
SRR5935848_C856780	VR	+	*	*	3170	3234	9	0	TTCGTGCGCGAATACGAATAACGCGGCTGCGAATACGGGTGCGAGTATCGGCTCTCGGCTTTGCT
SRR5935848_C856780	RT	+	4183	4718	TATATGGGTGTCTATTTTCACGGCGGACACTTATAGTTGCATAAAAGGGCGTGGCATACAAGCGGCGGCAAATAAGTTAAGGCGCGTTATAGACAGAGATAAGGCAGGCTGCGCGTATTGCCTAAAAATAGACATACGCAAATTTTACCCTTCCATAGATCACACCGTACTAAAGTCCATTGTTCGCCGGAAGATTAAGGACACACGGCTACTCAATCTTTTGGACGAAATAATAGACAGTGCGGAAGGCTTACCGATTGGCAACTACCTTAGCCAATATTTAGCCAATCTTGTACTTACCTACTTCGACCATTGGGTAAAGGAAGTAAAGCGGGTAAGGTACTATTTCAGATACGCCGACGACATTGTAGTATTACATAGCGACAAAAAGACGCTTCACGCTTTGCTGGCAGAGTTTGAAAGCTACTTGGCGGCTAACGTAAAGCTGGAAATCAAACAGAACAAACAAGTCTTTCCGGTGGCACGCGACCACCGCGACAGCTTCGGGCGTGGTATTGATTTCTTGGGCTATGTAT
SRR5935848_C857358	TR	+	354	403	306	417	15	2	AGCTGGTTCTTTGGGGCGGTAATGCGAATAACGGTGCGAATTGCGGCCTCGCTTATGCGAACTCGAATAACGATTGGTCGAACTCGAATGCGAATATCGGCTCTCGCCATAC
SRR5935848_C857358	VR	+	*	*	19	130	15	2	AGCTGGTTCTTTGGGGCGGTAATGCGCATAACGGTGCGTCTTGCGGCCTCGCTGCTGCGCACTCGCGTAACGCGTGGTCGCACTCGTCTGCGGATGTCGGCTCTCGCCTTGC
SRR5935848_C857358	RT	+	1143	1540	ACAAGTGCGTGTATCAAGGGAAAGGGATTACATTTTGGAGTAAGGAGAATGAAACGTTTTCTTCACCGGTACCCGGAATACAAATGGTTCGTAAAGACTGATTTCAAAAAGTTCTATCAAAGTATTCTTCATGAGCTTATTGTTGCTGCATTGAGAAGGAAATTCAAAGATGAACGATTTATTAAATTGATCGAGATAGCTGTTTTATCGTATGACAGCGGAACAGAGTTAGTTGACGTATTGGAGAATGAAGTTGAACGGAAGAAGAGGTGTTCCGATTGGAGCATTTACAAGCCAACCTATCGGGAATTTTGCGGCAAGCCGGATAGATCATACAATGAAGGAGAAATATCGTGTCAAATGCCTGCATAGATATTGCGATGATAATGTTATGCTGG
SRR5935848_C857696	TR	-	4627	4676	4604	4723	21	0	GTGGTGTCCTGTTCAGCGGTAACGCGAATAACAGTGCGAATGCAGGTCTCGCTTATGCGAATTCGAATAACACCCCCTCGAATACGAATGCGAACATCGGTTCTCACCTATGCTTTAAAA
SRR5935848_C857696	VR	-	*	*	5218	5337	21	0	GTGGTGTCCTGTTCGGCGGTGACGCGTCTTACGGTGCGTCTGCGGGTCTCGCTTCTGCGGATTCGGATAACGCCCCCTCGATTGCGACTGCGAACGTCGGTTCTCGCCTTTGCTTTATAC
SRR5935848_C857696	RT	-	3639	4171	CGATATGGGTCAGGACTTTCACGCACAATACATTTTCATGCGTTAAAGGGCGTGGGATTGAGGGATGTGCCCGTCATATAGATAAAATCATTGAGAAATACAGAGGAAAGCCCATGTACTGTCTCAAAATTGACATAACAAAATATTATCCCTCCATAGACCATGAAACCTTGAAAAAGATTGTGCGCAGGAAGATAAAGGACAAAGACCTTTTATGGCTTCTTGACGAAATCATAGACAGCGCACAAGGTCTTCCAATCGGGAACTATCTCTCACAATATCTCGCAAACCTGTTCTTGTGCTATTTCATGCACCGTGTGAATGAAGTATTGAAACTTGACGCAGCCGAATACGCTGATGACATCACATTTTTCGCCACATCAAAAGAACAATTGCGGGAAGCGTTCAAAGAGATAAAAAGAATACTTGAAGAAGAACTGAGGCTGAAAATAAAGGGAAATTATCAGATATTTCCTATCGCAAAGAACCGTTATGATAGAAACGGGCGTGCGCTTGATTATGTCGGTTATATG
SRR5935848_C858996	TR	+	22377	22414	22321	22435	18	0	GGGTGTCCTTTTCAGCGGTAATACGAATAATGGCGATCATGCAGGCTTCGGTTATGCGAATACGAATAACACCCCCTCGAATACGAATGCGAATGTCAGCTCTCAGCTATGATTT
SRR5935848_C858996	VR	+	*	*	22123	22237	18	0	GGGTGTCCTTTTCGGCGGTAGTACGGATAGTGGCGGTCCTGCGGGCTTCGGTTATGCGGATACGGATAACGCCCCCTCGAATGCGTCTGCGACTGTCGGCTCTCGGCTTTGTTTT
SRR5935848_C858996	RT	+	22837	23384	TATATGGGTGTCCTTATTTACAGAAGATACCTATTCTTGCATTAAGGATCGTGGTATTCATAAAGCAGCAGATAAAGTAAAGAAGGCTTTGAAAGAAGATCCAGAACATACTACTTACTGCTTGAAAATGGATATAGTGAAGTTCTATCCAAGTATAGACCATGATATTTTGAAAACAATATTACGGAAGAAAATCAAAGATAAAGATCTGCTTTGGTTGCTTGATGTGATTATAGACAGTGCTGATGGCGTACCCATAGGGAACTATCTAAGTCAGTATTTTGCTAATATTTATCTGGCTTACTTCGATCACTGGATAAAAGAGGTTAAGAAGGTAAGATATTACTTTAGGTATGCAGATGATATTGTGATTTTAGGCGATGATCCTAAACAGCTTCACAAACTCCGTATAGAGATTGAAGAATATCTGCATGATAATTTAAAGCTATCACTTCGTAAAGTGGATCCTAAAACTGGAAAAAAGAAATGGAAGTTTCAAGTATTCAAAATTGATACCCATAGAGGTATTGATTTTGTCGGGTATGTCT
SRR5935849_C438939	TR	+	3409	3458	3389	3483	16	0	CGTCCAGTCGGCGACGAATTTCTGCAATGTCAACAACAACGGTAATGCCAACAACTGGAACGCCTCGAACTCCATCGGCGTCCGCCCGGATTTCA
SRR5935849_C438939	VR	+	*	*	2673	2767	16	0	CGTCCAGTCGGCGACGGCTTTCTGCGCTGTCCCCAGCTACGGTAATGCCGCCGGCTGGCACGCCTCGAACTCCCTCGGCGTCCGCCCGGCTTTCC
SRR5935849_C438939	RT	+	3844	4369	GACAAGACGGTCAACCATCTGCTCTGCGACGAGGTGCTGACGCCGTCCATCAGCAAGTACCTGATCTATGACAACGGCGCCTCACAGAAGGGCAAGGGCGTGGCTTTCCATCGTCACCGCTTCGAGGCTCGACTGCATCAGTATTTCATGCAAAACGGCACCAACGAGGGATACATCCTCCTGGTGGACTTCTCCGGCTATTATGCCAACATCCCGCACGACAAGTGCCTGGAGGTGCTCCAGACGTTCCTGGAGCGCGAAGTCGAAGATCCGGAGACGCTGGCCATCACTGAGATGCTGCTGCCGCTCATCTTCAAGACCTTCGAGCAGGACGTCTCTCGTTTCACTGACAAGGAGATCGAGGCGATGATGGCCGGAAAAATCGACCCGATGCTGAACTACGGCGTGGATCCAGCGCTCCTGACCGGCGAGAAAATGCTCCGGAAGGGTGTGGACATCGGCTCCCAGCCTTCGCAGAACATCGGCATCGTCTACCCCTACCGGCTGGACAATTATGCCAAGATCG
SRR5935850_C435078	TR	+	5583	5649	5560	5679	18	0	AAGCCGGGTGGTCTATCGGTCGAACAACAATGCGAACGCGAATGGCGGCGTGTCGTACGCGAACACGAACAACGATTCGTCGAACACGAACGCGAACATCGGCTCTCGGCTCGCAAACAA
SRR5935850_C435078	VR	+	*	*	5266	5385	18	0	GCGCCGGGTGGTCTATCGGTCGTACCACAATGCGTACGCGAATGGCGGCGTGTCGTTCGCGCACACGAACTTCGATTCGTCGAGCACGAGCGCGTTCATCGGCTCTCGGCTCGCCTTCCG
SRR5935850_C435078	RT	+	6088	6675	AACGCCGGACGATACAGGTGATCCCATTGAAGGATCGCATCGCCGTAAATGCGGTTATGCGAGTCGTGGACGAGCATCTGCACCGGCGGTTCATCCGGACGACCGCAGCATCGATCCGCAACCGCGGGATGCACGACCTGATGGAGTATATCCGGCGCGATATCGCTCAAGACCCCGACGGAACCCGTTACTGCTATACCTTCGACATCCGTAAATTCTACGAAAGCGTCGATCAGCAGGTCGCCATTGCCGCCGTCCGGCGGGTGTTCAAAGACGAACGGCTGCTGACGATACTCGACGGCTTCATCCACATGATGCCGCACGGGTTGAGCATGGGGCTGCGCTCCTCGCAAGGGTTGGCCAACTTAATCCTCTCGATCTACCTCGACCACGAACTCAAGGATCGCCTCGGCGTCCGCTACTACTATCGCTACTGCGACGACGGCCGCGTGCTGGCCGCCTCGAAAGCGGAGTTGTGGGCCGTGCGCGATGCGGTGCATCGATGCGTCGAAGCCATCGGGCTGGAAGTGAAACCCAACGACCGGATCACTCCCGTCGAGGAGGGTATCGACTTCCTCGGCTACGTGA
SRR5935850_C435710	TR	+	14057	14094	14004	14112	13	0	TCCCGCTGGTGTTGGTAGTGCGAACAACGGTGCCGCGCTTGGTGTGTCGGTCTTGAATTCGAACAACGTTGCCTCGAACTCGAACGCGAACTACGGGGGTGCCCTAACT
SRR5935850_C435710	VR	+	*	*	13752	13860	13	0	TCCCGCTGGTGTTGGTGGTGCGACCTACGGTGCCGCGCTTGGTGTGTCGGTCTTGTATTCGTGCAGCGTTGCCTCGAGCTCGAGCGCGGACTGCGGGGGTGCCCTTGCT
SRR5935850_C435710	RT	+	14660	15017	ACATTTGGAAGCATTAAAGGCAGAGGAACATTGAAAGCCAATAAACAAGTGCGTAAGGACTTGCATCGAAGCGGTTTTGAATATGTTATAAAGCTGGATGCCAAGAAGTATTATCCCAATATCAACAAGCAAAAGTTGGTTGAGCTGATACGCGGAAAATATAAGGGTGAGGCGGCTTTGAAATTATTTGAGAAAATAATTATGAGTTACCAGCCGGAAAGCGAGCTTGGTGTTTCTATCGGGGCCTTGCCTTCACAGAACAACGGGAATTATTATCTTACACCTTTTGACTATTTTGTATTGCAGATTCTTGGTGTGAAATATTACTCCCGTTATGTGGATGATATGGTTATTCTAT
SRR5935851_C299001	TR	-	2330	2379	2315	2426	16	0	AGCTGGTTCTTTGGGGCGGTAATGCGAATAACGGTGCGAATTGCGGCCTCGCTTATGCGAACTCGAATAACGATTGGTCGAACTCGAATGCGAATATCGGCTCTCGCCATAC
SRR5935851_C299001	VR	-	*	*	2602	2713	16	0	AGCTGGTTCTTTGGGGCGGTAGTGCGTATCACGGTGCGGGTTGCGGCCTCGCTTATGCGTACTCGTTTGACGCTTGGTCGAACTCGGATGCGCCTGTCGGCTCTCGCCTTGC
SRR5935851_C299001	RT	-	1193	1590	TACAAGTGCGTGTATCAAGGGAAAGGGATTACATTTTGGAGTAAGGAGAATGAAACGTTTTCTTCACCGGTACCCGGAATACAAATGGTTCGTAAAGACTGATTTCAAAAAGTTCTATCAAAGTATTCTTCATGAGCTTATTGTTGCTGCATTGAGAAGGAAATTCAAAGATGAACGATTTATTAAATTGATCGAGATAGCTGTTTTATCGTATGACAGCGGAACAGAGTTAGTTGACGTATTGGAGAATGAAGTTGAACGGAAGAAGAGGTGTTCCGATTGGAGCATTTACAAGCCAACCTATCGGGAATTTTGCGGCAAGCCGGATAGATCATACAATGAAGGAGAAATATCGTGTCAAATGCCTGCATAGATATTGCGATGATAATGTTATGCTG
SRR5935851_C301247	TR	-	4195	4244	4183	4290	12	0	TGGTGCCCTTTTGTCTGCTAATGCGAATAATGGTGCGAATGCGGGTTTCGGTTATCTGAATGCGAATAATCGTTCCTCGAATGCGAATGCGAACATTGGGTTCCGCTT
SRR5935851_C301247	VR	-	*	*	4385	4492	12	0	TGGTGCCCTTTTGTCTGCTCATGCGGATAATGGTGCGTATGCGGGTTTCGGTTCTCTGTATGCGTCTTCTCGTTCCTCGCATGCGTATGCGAACTTTGGGTTCCGCTT
SRR5935851_C301247	RT	-	3188	3671	GGACAGGATAGTACACCATTGCATTATCAATGTGTTGGGGCGTTACTGGACTAACTTCTTCATTGCGAATACATACGCTTGTATCAAAGGGCGTGGTATTCATAAATGTATGGAGGATGTGCATACGGCTTTAATCATAGACAGAAAAGGTACAAGGTTCTGTTTGAAGATTGACATCAAGAAGTTCTATGATAACATAGACCACGCAGCATTGAAAAGGATAATCCGCTACACTATAGCGGATGAACAACTGTTAAGGCTGTTGGATAAGATAATAGATAGTAACGGTAAAGACAAGGGGCTGCCAATAGGCAATTTCACAAGTCAATATTTGGCTAATCTCTATTTAGCATATTTCGACCATTGGGTTAAAGAAGAACTGGCTAAGATAGTGATGAAGCGTTTTGGGGTGAAAATCTACTACTATCGCTATATGGATGATATGGTGATACTATGCGCTGACAAAGAGGCACTGCATTTCGTA
SRR5935851_C301685	TR	-	5645	5694	5626	5738	19	0	TTGCCCTGTTCGGTGGCAACCGTGGCAACGGGTCGAAGTGCGGTTTGTCGTACTGGAATGTGAACAACCCTGCGACGAACGTGAACACGAACATCGTGGCGAGCCAATCTTAT
SRR5935851_C301685	VR	-	*	*	5968	6080	19	0	TTGCCCTGTTCGGTGGCAGCCGTGGCGGCGGGTCGGGGTGCGGTTTGTCGTTCTGGTATGTGAGCTACCCTGCGACGGGCGTGGGCACGGTCGTCGTGGCGAGCCTTTCTTGT
SRR5935851_C301685	RT	-	4596	5199	ACCTCGATACAATTATGAGCAGGTGATTCATCACATTGTCGTCTCTGCGTGTTATGACATTTTCATGAAAGGGATGTATGAGTTCTCATGTGGGAGCGTACCGAACAGGGGTGCTCATTATGGGAAAAAGTACATCGAGAGGTGGGTTCAGCGAGACAAAAAGAACTGCAAATATGTTCTCAAGATGGATATTCGACACTTTTTCGAGAGTGTTGACCATGATGTCTTGAAAGCGTGGCTCAAGAAGAAAATCAGAGACGAGAGAATGTTGTACATCCTCGAACTGATAATTGATGGGAGCGAGGTCGGGTTGCCTTTAGGGTTTTACACGTCGCAGTGGTTGTCAAATTTCATGTTGCAGCCTCTCGACCATTTCATCAAAGAGCAGTTGAAAGCGGTGCATTATATCCGGTATATGGATGATATGGTGGTGTTCGGAAAGAACAAAAAGGAACTCCACAGGATGCAGCAGGAGATTGAGAGATTCTTGAGAGAAAAGTTCAACTTGCAGATGAAAGGAAACTGGCAGGTGTTCCGGTTCGATTACACAGAGAAAAAGACCGGAAAGAGAAAAGGGAGACCACTCGATTTCATGGGATTCCAG
SRR5935851_C303417	TR	+	44790	44827	44732	44850	15	0	ACTCGTGTGGTGTATCGGTCGAACAACAACGCGAACGCGTTAGGCGGTGTTTCGTATGCGAACGCGAATAACGATTCATCGAACACGAATGCGAACATCGGCGTTCGGCTTGCAAACAA
SRR5935851_C303417	VR	+	*	*	44446	44564	15	0	TCTCGTGTGGTGTATCGGTCGGGCTACAACGCGTACGCGTTAGGCGGTGTTTCGTATGCGTTCGCGTATTACGATTCATCGAGCACGAATGCGTACATCGGCGTTCGGCTTGCCTTCAG
SRR5935851_C303417	RT	+	45351	45764	GGCATTTGAAAGTACGTTTTATCCGGACTACTTCCGCATCCATTAAAAACAGGGGTACGCATGACCTTTTACAGTATATCGTTAAAGATATAAAAGCTGATCCCGAAGGAACCCTGTTCGGGTACCAGTTCGATATAACGAAATTCTATGAGAGCGTAGACCAGGACGTTTTGCTGGATGCAGTGAAAAAGATGTTCAAGGATAAAATATTGATCGGAATCCTGGAAGAGTGCATCCGCATGATGCCTAAAGGCGTGAGTATCGGACTAAGATCATCGCAGGGGCTTTGTAATTTGCTTCTGTCTATTTATCTGGATCACCGGTTAAAGGATCAGGAGGCAGTAGCACACTATTACCGGTATTGTGACGACGGTCTGGTGCTTTCTGGTAGCAAGAAATACCTTTGGAAGGTTA
SRR5935852_C293406	TR	+	361	398	303	421	20	0	ACTCGTGTGGTGTATCGGTCGAACAACAACGCGAACGCGTTAGGCGGTGTTTCGTATGCGAACGCGAATAACGATTCATCGAACACGAATGCGAACATCGGCGTTCGGCTTGCAAACAA
SRR5935852_C293406	VR	+	*	*	18	136	20	0	TCTCGTGTGGTGTATCGGTCGTACTACTTCGCGTACGCGTTGGGCGGTGTTTCGTATGCGGTCGCGAGTTACGATTCATCGAGCTCGGGTGCGAGCATCGGCGTTCGGCTTGCCTTCAG
SRR5935852_C293406	RT	+	922	1335	GGCATTTGAAAGTACGTTTTATCCGGACTACTTCCGCATCCATTAAAAACAGGGGTACGCATGACCTTTTACAGTATATCGTTAAAGATATAAAGGATGATCCCGAAGGAACCCTGTTCGGGTACCAGTTCGATATAACGAAATTCTATGAGAGCGTAGACCAGGACGTTTTGCTGGATGCAGTGAAAAAGATGTTCAAGGATAAAATATTAATCGGAATCCTGGAAGAGTGCATCCGCATGATGCCTAAAGGCGTAAGTATCGGGCTAAGATCATCGCAGGGGCTTTGTAATTTGCTTCTGTCTATTTACCTGGATCACCGGTTAAAGGATCAGGAGGCAGTAGCACACTATTACCGGTATTGTGACGACGGTCTGGTGCTTTCCGGTAGTAAGAAATACCTTTGGAAGGTTA
SRR5935852_C296716	TR	-	1582	1642	1551	1678	21	0	TACTGGTCCTCCTCGGAGTTCTACAACAATCCGGCGAACAACGCTCTTTATGTGAATGTGAACAACGGCAACGTGAACAACAACAATAAGAACAACAGAAATAGTTACGTGCGTCCGGTCTTGGCTTT
SRR5935852_C296716	VR	-	*	*	2284	2411	21	0	TACTGGTCCTCCTCGGAGTTCTACGACCGTCCGGCGTGCGGCGCTCTTTGTGTGCGTGTGAACGACGGCTACGTGGGCAGCCGCAGTAAGTACTACAGAAGTAGTTACGTGCGTCCGGTCTTGGCTTT
SRR5935852_C296716	RT	-	587	1318	CGTTCCATCGCTTTCATTATCAACAAACCCGTGAAACGGGAGATTTTCGCCGCCGACTTCCGCGACCGTGTTGTACACCACCTCATAGCCCACAGGCTCGTTCCGCTTTTGGAAGAGAAGTTCATCGATGACAGTTACAGTACCCGCAAGGGAAAGGGTACGCTCTACGGCATAGAACGGGTGGAAGAACATATCCGGCTCTGCTCCGAGAACTACACGCGGGATTGCTATATCCTGAAAATAGACATCCGTTCGTTCTTCATGAAAATATCGAAGAGGCGGCTGTATGACCTGACCGAAGAACTCTTGCACGAACGCTACGGGGGAAACGACCTGGCGATACTGCTCTATCTGCTCCGTGAGACGATATTCAACCGTCCGGAAAAGAACTGCATCCGCAAGACGCCTCCCCAAAGCTGGCGCGGATTGCCCAAAGACAAGAGCCTGTTCCATTCCGACGGCTCGTGCGGACTGCCTATCGGCAACCTGACAAGCCAGTTGCTCGCCCTTAACTTCCTGGACGGACTGGACCATCTCATCAGCGAAGAATGGGGCGTGAAGCACTACGGCAGGTATGTGGACGACATGGTGCTTGTCCATCCCTCGAAAGAGCACCTGATAGAGGTGAAAGCGAAAATTGCCGGCTGGCTCTCCGAACACGGGCTGTCGCTGCACCCGCGCAAGATCTATCTGCAACATTACACGAAAGGTGTCCTGTTTATCGGAGGGATG
SRR5935852_C298206	TR	+	384	403	372	423	9	0	CGAACAATGCAGCCTCGAATTCGAATGCGAATGTGTCCGCTCCCCTATACTT
SRR5935852_C298206	VR	+	*	*	0	51	9	0	CGTACTATGCGGCCTCGTGTTCGTATGCGCATGTGTCCGCTCCCCTCTGCTT
SRR5935852_C298206	RT	+	789	1379	AAGAGCGGAAGATATTCAAACTGCCATTCCGTGATCGTGTCGTTCATTGGGCGATAATGCAGGTGATTGAACCGATATGGCTCTCCAATTTTACCCGTGATACATACTCTTGCATCCGTGGGCGTGGTATTCATCCTCTTTTATACAAGCTTCGCCGTGATTTGAAAGCGGATCCGGAGGGAACCCGGTACTGCCTGAAAATCGATGTGCGCAAGTTTTATCCGAGTATTGACCATGAGATCATGAAACAAGTGATCCGCCGGAAACTGAAAGATGCCCGATTGCTCGCCTTGCTTGACGGTATCGTGGACTCGGCGGAGAACGGGGTGCCCATCGGGAACTATCTCTCCCAATTCTTTGCCAACCTCTATTTGTCCGAGCTAGATCATGTCATTAAAGAAGAAATGGGTATCCGGTACTATTATCGTTTTGCGGATGATATTGTCCTGCTGGATGGGGATAAAGGGAAACTCCACGGAACCCTTGTGTTTATCAACCACTACCTGAATAATGAACGTGCTTTGAGTATAAAACCTAATTATCAGGTTTTCCCGGTAGAGAGCAGGGGTGTCAATTACGTGGGATACGTGA
SRR5935853_C164059	TR	+	25562	25625	25523	25644	11	0	ACGCTGCCATTTGGTGGCTGCGCTCTCCGAACACCAACAATAACAACAACGTCTGGAACGTCAACACCGATGGCTCCAACAACAACAACTGGTACAACAACTCCTATGGTGTTCGCCCCGCT
SRR5935853_C164059	VR	+	*	*	27552	27673	11	0	CCGCTGCCATTTGGTGGCTGCGCTCTCCGAACACCGACGATAACAACTACGTCTGGCTCGTCAACACCGATGGCTCCTACGACATCTACTGGTACAACTACTCCTATGGTGTTCGCCCCGCT
SRR5935853_C164059	RT	+	16624	17146	TTGCTGGTGAGGCTGGCCCGGAAGCCGTTATCAGCTTCCGGCGCGGCGTTCGTGAAAAGAACATTGATACCTGGCTGACCGCTGGTAAGCTGCTGGGCGTTGGTCTGGGTGATCTGCTGGGGTTGCCCGGCAGAAAGCCGAAGATGTTCGCGGACGGTGGTTTTACAGAAGAAGATTCTAACCTGATCGACTTCAACAGAGCACGTCGCCAGCAGTATTACAACCAGGTGGCTCAAAGTTTTGACACTATGGTTCAGCCTGTTGCAGCGGCATTGGTACTGGGGTCCGACGCTGGTGTGGCGTTCAGCCGTATCACGGAGATCGCCAACTATGCAGTAGATGGGCTGGAAACTCTGGCGGCAATGCCGACACCTACCGTGTCGGATGACCAGGGCAAAGCCCAACAGCTGCTGAACACCGGAATCGGGAAAGTGATTGCTGGTGCCAAGTCTGTTCTTGCAAACGAAAATACTCAGAAGGCAATCCGGTTTATCCGGGGAGCAGATGCGGAAAAGGCAAAGCT
SRR5935853_C164059	RT	+	26050	26664	AGCGCCGCATGGTACACGCCCCCGCATTTGTGGACAAGGTGGTGCTGCACGCTCTGGTCGATAACATCCTGTATGATGCCCTGACAAGGAGCTTTATCCGGGACAGCCACGCCAGCCAGACCGGCAAAGGCACAGACGACGGCCTGATGCGCCTGAAAACTCACATGGTGGACTATTACCGCCGTGAGGGCCACGGCGCGGACGGCTGGGTGCTGAAAGGTGATGTGCGGCATTTCTTTGCCAGCATCGACCACCGGAAGTTAAAACGCAAGCTCAAGGCCGTGCTGGACAAGCGCGGCGTTGACCCGCGCGTCTATGAGCTGCTTTGCATCTACATCGACGTGATGGAGGACGGCTTGCCGCTGGGCTACCAGACGAGCCAGCTCTTTGCGCTGATGTTTTTGGATGAGTTTGACCACATCATCAAAGAGAAGTACCGCATCAAATACTATGGCCGATACATGGACGATTTCTATATCATCTGTTCGGACAAGCGGAAATTGCAGTGCATTCTCCGGGATGTGCGGGCGCTTATGGAAAGTTACGGCCTTGAGCTGAACCAGAAAACCGCCATTTTCCCGCTGCGGAACGGTATTGATTTTCTGGGATTCCATA
SRR5935854_C336088	TR	+	17336	17373	17280	17394	21	0	GGGTGTCCTTTTCAGCGGTAATACGAATAATGGCGATCATGCAGGCTTCGGTTATGCGAATACGAATAACACCCCCTCGAATACGAATGCGAATGTCAGCTCTCAGCTATGATTT
SRR5935854_C336088	VR	+	*	*	17082	17196	21	0	GGGTGTCCTTTTCGGCGGTGCTGCGGCTAATGGCGATCGTGCGGGCTTCGGTTCTGCGTCTACGGTTAACGCCCCCTCGAATACGGCTGCGACTGTCGGCTCTCGGCTTTGTTTT
SRR5935854_C336088	RT	+	17796	18343	TATATGGGTGTCCTTATTTACAGAAGATACCTATTCTTGCATTAAGGATCGTGGTATTCATAAAGCAGCAGATAAAGTAAAGAAGGCTTTGAAAGAAGATCCAGAACACACTACTTACTGCTTGAAAATGGATATAGTGAAGTTCTATCCAAGTATAGACCATGATATTTTGAAAACAATATTACGGAAGAAAATCAAAGATAAAGATCTGCTTTGGTTGCTTGACGTGATTATAGACAGTGCCGATGGCGTACCCATAGGGAACTATCTAAGTCAGTATTTTGCTAATATTTATCTGGCTTACTTCGATCACTGGATAAAGGAGGTTAAGAAGGTAAGATATTACTTTAGGTATGCAGATGATATTGTGATTTTAGGCGATGATCCTAAACAGCTTCACAAACTCCGTATAGAGATTGAAGAATATCTGCATGACAATTTAAAGCTATCACTTCGTAAAGTGGATCCTAAAACTGGAAAAAAGAAATGGAAGTTTCAAGTATTCAAAATTGATAGCCATAGAGGTATTGATTTTGTCGGGTATGTCT
SRR5935855_C585564	TR	+	717	754	659	777	15	0	ACTCGTGTGGTGTATCGGTCGAACAACAACGCGAACGCGTTAGGCGGTGTTTCGTATGCGAACGCGAATAACGATTCATCGAACACGAATGCGAACATCGGCGTTCGGCTTGCAAACAA
SRR5935855_C585564	VR	+	*	*	374	492	15	0	TCTCGTGTGGTGTATCGGTCGAGCAACTACGCGAACGCGTTGGGCGGTGTTTCGTATGCGAGCGCGTATAACGATTCTTCGAGCACGAGTGCGGCCATCGGCGTTCGGCTTGCCTTCAG
SRR5935855_C585564	RT	+	1278	1691	GGCATTTGAAAGTACGTTTTATCCGGACTACTTCCGCATCCATTAAAAACAGGGGAACGCATGACCTTTTACAGTATATCGTTAAAGATATAAAGGATGATCCCGAAGGAACCCTGTTCGGGTACCAGTTCGATATAACGAAATTCTATGAAAGCGTAGACCAGGACATTTTGCTGGATGCAGTGAAAAAGATGTTCAAGGATAAAATATTAATCGGAATCCTGGAAGAGTGCATCCGCATGATGCCTAAAGGCGTAAGTATCGGGCTAAGATCATCACAGGGGCTTTGTAATTTGCTTCTATCCATTTACCTGGATCACCGGTTAAAGGATCAGGAGGCAGTAGCACACTATTACCGGTATTGTGACGACGGTCTGGTGCTTTCCGGTAGTAAGAAATACCTTTGGAAGGTTA
SRR5935855_C590570	TR	+	379	416	376	439	12	0	TGTCGAATGCGAACAACGATTTCTCGAATACGAACACGAACGTCGGTTCTCGTCTGAACAACAA
SRR5935855_C590570	VR	+	*	*	0	63	12	0	TGTCGAATGCGTGCAACGATTTCTCGGTTACGTACACGAGCGTCGGTTCTCGTCTGGCCTTCCG
SRR5935855_C590570	RT	+	939	1352	GCCATTTGCGGAAACGTTTCATCCGTACTACCTCTGCCAGTATCAAGAAACGGGGGATGCACGACCTTCTGGCGTATATCCGTCGTGATATGCGTGAGGATCCGGAAGGTACGCGTTACTGCTACAAGTTCGATATCACGAAGTTCTACGAAAGTGTGAAACAGGATTTCGTGATGTATTGCGTGAACCGGGTTTTCAAGGACTTCAAACTTATGGCTATGCTGGAAAGTTTTGTCCGTCTGATGCCCGAGGGTTTGAGTATCGGGCTGCGTAGCTCCCAGGGGCTGGGTAATTTGCTTTTGTCTGTGTTTTTGGACCATTATTTGAAGGACAGGTACGCCGTCCGTCATTTCTACCGTTATTGTGATGACGGCGTTATACTGGGTAAAACGAAAGCGGAATTGTGGAAGATTC
SRR5935855_C595820	TR	-	22556	22605	22538	22659	13	0	AGCCTTCGTGTCCGCGCGGCTGGCGGTAACGCTAACAATGGTGCGAATGCAGGTGCGTTCTACGTGAATGCGAACTATGCGGCTTCGAATGCGAATGCGAACTACTCGTCGCCCCTATACTT
SRR5935855_C595820	VR	-	*	*	22939	23060	13	0	GGCCTTCGTGTCCGCGCGGCTGGCGGTCACGCTAACAGTGGTGCGAATGCGGGTGCGTTCTACGTGTTTGCGAACTCTGCGGCTTCGGGTGCGTATGCGAACTGCTCGTCGCCCCTCTGCTT
SRR5935855_C595820	RT	-	21570	22157	AAACGGCGCGAGATTTACAAACTGCCTTTTAAGGACAGGGTCGTGCAATGGGCCATTATGTTGGTCCTTGAGCCGATATGGACACCGCAGTTTACGGCAGACACGCATGCCTGTATAAAAGGGCGCGGCATTCATTCCCTGCTTAAACAGTTGCGTAACGACTTGGCGGAAGACCCTGAGGGGACACGATACTGCTTCAAGCTGGACGTGCGCAAGTTTTACCCGAGCATAGACCATGATATCCTTAAAATGGTCATACGCCGTAAAATCAAAGACCCTGCGGTTCTTCTGTTGCTTGACGGCATCATAGACAGTGCCCCGGGCGTTCCAATCGGCAACTACATTTCCCAATACTTCGCCAATCTTTATTTGTCAGAACTTGACCACCGCATCAAAGAGGTGGCCGGGGTGCGTTATTATTACCGCTATGCTGACGATATTGTGGTGCTGGCAGGAGACAAGGCGACTTTGCACGGTGTGCGTGTGTTCATAAACGACTACCTGAACACCGAGCGCAATTTGTCTATGAAAAGCAATTATCAGATTTTCCCGGTGGAAAGCCGGGGAATTGATTTTGTGGGCTATGTT
SRR5935857_C524345	TR	+	7968	8005	7911	8024	20	0	GGGGCGTGCTTTTCAGCGGTAATGCGAATAACAGCGCGAATGCCGGCTTTTCGTACGCGAATACGAATAACACGGCTTCGAATACGAATGCGAATATCGGCTCCCAGCTATGCA
SRR5935857_C524345	VR	+	*	*	7316	7429	20	0	GGGGCGTGCTTTTCGGCGGTTATGCGAATGACGGCGCGGGTGCCGGCTTTTCGTACGCGGCTGCGACTAACTCGGCTTCGTATGCGTATGCGTCTGTCGGCTCCCGGCTTTGCT
SRR5935857_C524345	RT	+	8422	8933	TATTTGGGTTTCTACCTTCACGGCGGACACTTATAGCTGCATTAAGAACCGGGGGATTCACGCGGCCGCGAAGAAGGTAAAACAGGCCCTACGGGAAGACCCGGAAGGTACTACGTTTTGTTTGAAATTGGATATTCGCAAGTTCTATCCTTCTATTAACCACGACGTATTAAAATCCATTCTACGCCGCAAGTTGAAGGACAAAAGGCTACTTCGCTTACTTGACGAAATCGTAGATTCGGCGGACGGCGTACCTATCGGAAACTATCTAAGCCAATATTTCGCTAACCTCTATTTAACCTACTTCGACCATTGGATAAAGGAGCAGAAGCGGGTAAAGCACTACTTCCGCTACGCGGACGACATCGTAATACTTGCGCCTGATAAAGCCTACCTTCATTCCTTAATGGGCGAAATTAGGGCGTATTTGGGGGATTTGAAATTAGAGGTTAAAGGAAATTGGCAGGTTTTCCCCGTAGCGGCTCGCGGTATCGACTTCGTAGGATATGTAT
SRR5935857_C524521	TR	-	7857	7894	7835	7949	15	0	GGGTGTCCTTTTCAGCGGTAATACGAATAATGGCGATCATGCAGGCTTCGGTTATGCGAATACGAATAACACCCCCTCGAATACGAATGCGAATGTCAGCTCTCAGCTATGATTT
SRR5935857_C524521	VR	-	*	*	8033	8147	15	0	GGGTGTCCTTTTCGGCGGTTATACGACTTATGGCGATCGTGCGGGCTTCGGTTATGCGACTACGGATGACGCCCCCTCGAATACGAATGCGTATGTCGGCTCTCGGCTTTGTTTT
SRR5935857_C524521	RT	-	6887	7434	CTATATGGGTGTCCTTATTTACAGAAGATACCTATTCTTGCATTAAGGATCGTGGTATTCATAAAGCAGCAGATAAAGTAAAGAAGGCTTTGAAAGAAGATCCAGAACACACTACTTACTGCTTGAAAATGGATATAGTGAAGTTCTATCCAAGTATAGACCATGATATTTTGAAAACAATATTACGGAAGAAAATCAAAGATAAAGATCTGCTTTGGTTGCTTGACGTGATTATAGACAGTGCCGATGGCGTACCCATAGGGAACTATCTAAGTCAGTATTTTGCTAATATTTATCTGGCTTACTTCGATCACTGGATAAAGGAGGTTAAGAAGGTAAGATATTACTTTAGGTATGCAGATGATATTGTGATTTTAGGCGATGATCCTAAACAGCTTCACAAACTCCGTATAGAGATTGAAGAATATCTGCATGACAATTTAAAGCTATCACTTCGTAAAGTGGATCCTAAAACTGGAAAAAAGAAATGGAAGTTTCAAGTATTCAAAATTGATAGCCATAGAGGTATTGATTTTGTCGGGTATGTC
SRR5935858_C367442	TR	+	818	867	795	881	13	0	GAATAACGGTGCGAATTGCGGCCTCGCTTATGCGAACTCGAATAACGATTGGTCGAACTCGAATGCGAATATCGGCTCTCGCCATAC
SRR5935858_C367442	VR	+	*	*	508	594	13	0	GGGTAACGGTGCGAATTGCGGCCTCGCTTGTGCGGGCTCGAATAACGCTTGGTCGCACTCGAGTGCGTCTGTCGGCTCTCGCCTTGC
SRR5935858_C367442	RT	+	1607	2004	ACAAGTGCGTGTATCAAGGGAAAGGGATTACATTTTGGAGTAAGGAGAATGAAACGTTTTCTTCACCGGTACCCGGAATACAAATGGTTCGTAAAGACTGATTTCAAAAAGTTCTATCAAAGTATTCTTCATGAGCTTATTGTTGCTGCATTGAGAAGGAAATTCAAAGATGAACGATTTATTAAATTGATCGAGATAGCTGTTTTATCGTATGACAGCGGAACAGAGTTAGTTGACGTATTGGAGAATGAAGTTGAACGGAAGAAGAGGTGTTCCGATTGGAGCATTTACAAGCCAACCTATCGGGAATTTTGCGGCAAGCCGGATAGATCATACAATGAAGGAGAAATATCGTGTCAAATGCCTGCATAGATATTGCGATGATAATGTTATGCTGG
SRR5935859_C636208	TR	-	673	736	650	765	10	0	GGCACTGGAGTAGCAGTGAGAACAGTCAGAACAACAGCTGGAACGTGAACTTTAGTAATGGCAACTTCAACAACAACAACAAGTACAACAGTAACATGGTGAGAGCGGTTGCAGCA
SRR5935859_C636208	VR	-	*	*	1421	1536	10	0	GGCACTGGAGTGGCAGTGAGAACAGTCAGGGCAACAGCTGGTACGTGAACTTTAGTAATGGCAACTTCAGCAACGGCAACAAGTACTACAGTGCCATGGTGAGAGCGGTTGCAGCA
SRR5935859_C636208	RT	-	106	493	ACAAGTACTTGTTTTATAGTTACCCGTCCTAAATTACGGGAAGTGTTTGCTGCAAATTTCCGTGACCGTATTGTACAACATTGGTTGTGTCTACGCTTAGAGCCACTGTTTGAGGCACGTTTTGTTGAACACGGAAATGTATCATTTAACTGTCGAAAGGGTTTTGGAACATTTGCATGTATTGATAAGTTGACAAAAAATACAATTGAAGTCTCTGATAATTATTCGCACGAGGCTTGGTATGCTCAATTTGATATTAAAGGATTTTTTATGTCAATTGATTGCGAACGATTATTAGAACACTTATTACCATTTATCAAAGAAAAATGGAATTATTGGAAAGGGACCATATATGAACAAGATTTAGATTTAGTGCTATGGCTTACAG
SRR5935859_C648480	TR	+	2886	2935	2867	2978	12	0	GCGGTGCTTGCTGGCGGCAACCTCAATGATGGCCGGAACTACGGCCCTCGTTACTTCAACTGCAACAATGCCCCGTCGAACTCGAACTGGAACCGCCGCGCGCGTCTTTCTT
SRR5935859_C648480	VR	+	*	*	2652	2763	12	0	GCGGTGCTTGCTGGCGGCAGCCTCGATGGTGGCCGGAGCTGCGGCCCTCGTTACTTCAGCTGCAACGGTGCCCCGTCGTACTCGGACTGGGCCCGCCGCGCGCGTCTTTCTT
SRR5935859_C648480	RT	+	3691	3955	GGCCTGCCGATTGGCAATTACACCTCACAGTGGTTTGCGAACTTCCTTTTGCAGCGGCTCGACCATTTCATCAAGGAAGTGCTCCACATACGGTATTTTGTCCGGTACATGGATGATATGTGCCTCTGGGCATCGAGCAAAAAGCTCCTGCACAGAGCGGTAAAAGCAATCGAGAAGTTTCTGGCGGGTCTCGGCCTTGTGTTAAAGGCCAACTGGCAGATATTCCCGACGGCTGCCCGCGCGGTGGATTTTCTTGGATTCCGAT
SRR5935859_C648826	TR	-	8635	8672	8625	8729	24	0	AAAACACTCATCGTTAGCAGCAACGCTAATAATGGTAGTAATGCTAGTCTTAGCTACTTCAATTCTAATAATGGGGTCAGCAATGCTAATACTAATGTAGGCTTA
SRR5935859_C648826	VR	-	*	*	8832	8936	24	0	AGAACGCTCCTCGTTGGCGGCAGCGCTGCTAATGGTGGTTATGCTGGTCTTGGCTGCTTCCATTCTTATTATGGGGTCGGCTATGCTCCTGCTGATGTGGGCTTC
SRR5935859_C648826	RT	-	7744	8208	TGATGGAACCTATTTGGACTAAGATATTTATCAAGCAAACATACTCTTGTATTAAGGATAGAGGTATTCACAATGTTGCATATGATTTAAGAGCAGCATTGACTGAGCATCCTGGAGAAACACTCTACTGTTTAAAGATGGATGTTAGAAAGTTCTATCCATCTGTTAATCATGACATACTGTGTGAAATTACCAAAAAGAAGGTTAAAGACAGAAGTCTTCTATCATTACTTATTGAAATTATCTACTCCGCTGACGGAGTTCCCATAGGTAACTATTTATCTCAGTTCTTTGCTAATCTATACTTAGCTTACTTTGACCACTGGGTCAAGGAAGAGTTGAAATGTAAATTCTATTTCAGGTATGCTGATGATATTGTAATTCTCAGCAATGATAAGAACTTCTTAAGAACAGTACTTATAGCAATTAAGATGTACTTAAAGGAGGTTCTAAATCTAAGGTTAA
SRR5935860_C447995	TR	-	10455	10518	10422	10554	25	1	AATTGGTCGAGTTCGGAGAACAACAACAATCCGGCGAACAACGCGTGGTACGTGAATTTCAACAACGGCAACGTGAACAACGACAATAAGAACAACGACAACAACAATAGGGTTCGTTCTTCTTTGGCTTTTA
SRR5935860_C447995	VR	-	*	*	11126	11258	25	1	TATTGGTCGAGTTCGGAGAGCGACTACTATCCGGCGGGCTACGCGTGGTACGTGGGTTTCGACGGCGGCTACGTGTACGACGACCGTAAGCGCGACCGCAACAACCGTAGGGTTCGTTCTTCTTTGGCTTTTT
SRR5935860_C447995	RT	-	9534	10176	GTGCAGCGGGAAGTATTCGCCGCCGACTTCCGCGACCGGGTGGTACACCACCTGATCGCCCGCAAGATAGAGCCGCTGCTGGAAGCGGAATTTATAGACGACAGCTACAGCACCCGCAAAGAAAAAGGGACACTGTACGGCATCCGCCGGGTAGAGGAATTTGTCCGGGAATGTTCGGAGAACTACACCAAGGACTGCTACGTGATGAAGCTCGACGTCCGCTCGTTCTTCATGGATATACACAAGAAGCTACTTTACGAGCGGATGGAGAAGTTTCTGCGGGAAACCTACCGGGCGAACGACCTGGAGATGCTACTCTACCTGCTGCGCGAAACGATCTTCAACCGGCCGGAGAAGAACTGCATCCGCCGCTGTCCCGCGAGCCACTGGAAAGGGTTGCCACGGGACAAGAGCCTGTTCCATTCGGACGGGATGCACGGGCTGCCCATCGGCAACCTGACGAGCCAGATGTCGGGGAATTTCTTCCTGAGCCCGCTCGACCACCTGATTACGGAGCTGTGGGGCATACCGTTCTACGGGCGGTATGTGGACGACATGGCACTGGTGCATACCAGCAAGGAATACCTGCTGGAGAGGCGTAAGCGCATCCGCGAATGGCTGGCGGCAAACGGGCTGACCCTGC
SRR5935861_C470546	TR	+	267	304	264	325	16	0	ATGCGAATACGAATAACACCCCCTCGAATACGAATGCGAATGTCAGCTCTCAGCTATGATTT
SRR5935861_C470546	VR	+	*	*	66	127	16	0	CTGCGCGTACGTCTTACGCCCCCTCGTCTGCGAATGCGGCTGTCGGCTCTCGGCTTTGTTTT
SRR5935861_C470546	RT	+	727	1274	TATATGGGTGTCCTTATTTACAGAAGATACCTATTCTTGCATTAAGGATCGTGGTATTCATAAAGCAGCAGATAAAGTAAAGAAGGCTTTGAAAGAAGATCCAGAACACACTACTTACTGCTTGAAAATGGATATAGTGAAGTTCTATCCAAGTATAGACCATGATATTTTGAAAACAATATTACGGAAGAAAATCAAAGATAAAGATCTGCTTTGGTTGCTTGACGTGATTATAGACAGTGCCGATGGCGTACCCATAGGGAACTATCTAAGTCAGTATTTTGCTAATATTTATCTGGCTTACTTCGATCACTGGATAAAGGAGGTTAAGAAGGTAAGATATTACTTTAGGTATGCAGATGATATTGTGATTTTAGGCGATGATCCTAAACAGCTTCACAAACTCCGTATAGAGATTGAAGAATATCTGCATGACAATTTAAAGCTATCACTTCGTAAAGTGGATCCTAAAACTGGAAAAAAGAAATGGAAGTTTCAAGTATTCAAAATTGATAGCCATAGAGGTATTGATTTTGTCGGGTATGTCT
SRR5935861_C470636	TR	-	9262	9325	9245	9345	15	0	GCTCCCCGAACACGAACAACACCAACAACGCCGTTTACTTGAACACCAATGGCAATGTCAACAACAACAACTGCACCAACACCAACGGGTCCCGCCCCGCT
SRR5935861_C470636	VR	-	*	*	7427	7527	15	0	GCTCCCCGGGCACGAACAGCACCAACGGCGCCGTTTGCTTGGACACCAGTGGCAGTGTCGACAACGACTACTGCACCTACACCTTCGGGTCCCGCCCCGCT
SRR5935861_C470636	RT	-	8228	8824	AAGAAAAGGCTGGTGCAGGCACCCGCTTTTGTGGACAAGGTGGTCCAGCACGCCATAGTGGACAATCTCCTCTATGACCGCATCACCCGCAGTTTTATCCTGGACAACTACGCATCCCAAAAGAACAAGGGCCTGCACTTCGGCCTGGACCGGCTCAAAGGATTTTTCACGGACTACTGGAATAAGCACCACACCGCTGAGGGCTGGGTGCTCAAGTGTGATGTCCGCCATTTCTTTGCAAGCATCAACCATGACAAGCTCAAGGAAAAGCTCAAAAAGCTGGACCTTGAGCCTGTTGTTTATGACCTGCTTTGCATCTATATTGACTGCTCTGACGGCCTGCCGCTGGGGTATCAGACATCACAGCTCTTTGCCCTCCTGTTCCTGGATGACTTTGACCACTTCGTCAAGGAACAGCTCCACATCCAATACTATGGCCGCTACATGGATGACTTTTTCCTCATCCACCCGGACAAGGAATACCTGCAATTCTGCCTCCGGGAAATACGGGCCTACATGGATAGCCTGGGGCTGGAACTGAATGAGAAAACCCAAATCTTTCCCATCCGCAACGGCATTGACTTTTTGGGCTTTCAC
SRR5935862_C483872	TR	-	2651	2700	2630	2707	11	0	TGGCGGTGTTTCGATGTCGAATGCGAACAACGATTCCTCGAATACGAACACGAACATCGGTTCTCGTCTGAACAACAA
SRR5935862_C483872	VR	-	*	*	3000	3077	11	0	TGGCGGTGTTTCGATGTCGTATGCGAGCTACGATTCCTCGAATACGTACACGAGCATCGGTTCTCGTCTGGCCTTCCG
SRR5935862_C483872	RT	-	1718	2102	CACCTCCGCCAGTATCAAGAGACGGGGGATGCACGACCTCCTGGCGTATGTCCGCCGTGACATGGCCGAAGACCCTGATGGTACACGTTACTGTTACAAGTTTGACATCACCAAATTCTACGAGAGCGTGAAGCAGGATTTTGTGATGTATTGCGTCAGCCGGGTGTTCAAGGACGCAAAGCTCGTGACCATGCTGGAGAGCTTTATCCGCCTGATGCCTGAAGGTCTGAGTATCGGCCTGCGCAGCTCGCAGGGGCTGGGCAATTTGCTTTTGTCTGTGTATCTGGACCATTATCTGAAGGACAGGTATGCCGTGCGTCATTTCTACCGCTATTGTGATGACGGCGTCGTACTGGGTAAAACGAAAGCGGAACTGTGGAAGATT
SRR5935862_C485456	TR	-	2325	2377	2318	2423	15	0	GGTGGGCCTACGGTTCGGTAATTGCAACAATGGCACCAATACGGGGCCTCGGTGCATCAATCTGAACAATGACGCTGGCAACGCGAACTGGAACATCGGCTCGGCC
SRR5935862_C485456	VR	-	*	*	2575	2680	15	0	GGTGGGCCTACGGTTCGGTGTTTGCGGCCATGGCACCTTTACGGGGCCTCGGTGCATCGCTCTGAACGCTGACGCTGGCGACGCGGGCTGGATCATCGGCTCGGCC
SRR5935862_C485456	RT	-	1231	1744	CAGCTGCGGCAGCTTCCCGAAACGCGGCGCACATTACGCCAAGCGGAGGATTGAGAAGTGGCTCCGTTCAGACCCGAAAGAGACCCGGAACTTCCTGAAAGTTGACATCCGGCATTTTTACGACAGCATCCGGCTGGACGTTTTGATGCGGGAGCTTGCAATCAGGATCAAGGATGAATGGTTTCTCCACGTCATCTGGCTGTGCCTCCGGGCGTTCAAAAAGGGCATTCCGCTGGGGTTCTACATTTCGCAATGGCTGGCCAACTACCTGCTGGAGCCGCTCGACAAGTTGATAACCGAGACCCTCGGCCTCGACAAACTCGTGCGGTACATGGACGACGTGACAATTTATGCAGCGGCCAAGAAAGCCCTGCACAATGCCGACGTTCAGATCCGAAAGATGCTGGGGCAGCGGTTCCGTTTGAAGCTGAAGAAGAACAGGCAGGTCTGCAAGTTCTTCTATCAGGGCAAGCGGAAAGCAATGGGCCGACCTCTGGATTTTATGGGCTTTGTA
SRR5935862_C485858	TR	+	749	774	743	792	6	0	ACAATGTGCGTTCCAACGCCAACGGCAACATTGGGCGGCGTTCCGCTTTT
SRR5935862_C485858	VR	+	*	*	0	49	6	0	ACGGTGTGCGTTCCAACGCCTACGGCCTCGTTGGGCGGCGTTCCGCTTTT
SRR5935862_C485858	RT	+	1217	1873	TGCTGCGCATGGCTATGGCGCTGCACTACCCTGACCGCGTTGTGCAGTGGGGTATCTACCAAGTTGTATTTCCCATATTCGATAAAGGCTTTATTTCGGATAGCTATGCGTGCCGCAAGGGCAAAGGGGCGCACGCGGCGCTGGATCAACTGCAATACTGGATGCGGCAGGCAGACCGAGGCGGTCCGGCCTATACGCTGAAACTGGACGTTTCGAAGTATTTCTACCGGATAGACCACGAGATACTGCTGAAGATCCTGAACAGGAAGATCGCAGACCCGCGCATGATGTGGCTGTTCCGCGTGATCCTGCACAGTGACCAGACGAAGTTTGGACTGCCGGAGGGCATGAGCGCGGACGAAGTGCCGCCAGAGTGCCGGTTAGAGGACACCGGCGTTCCAATCGGAAACCTGACCAGCCAGATGTTCGCCAATATCTACCTCGATGTTCTGGACCAGTATGTGAAGCATACGCTGCACATCCACTGGTACATCCGGTACATGGACGACATTATCATCATCGGGCACGACAAGCAGGAACTTGCACACATCCGGGACGAGATCGCCGCATTCCTGCGCAGGGAGCTGAATCTTGCTCTGAACCATAAAACCAGCATCCAGCCATTGAAACAGGGCGTGGAATTTGTGGGCGTGAGGG
SRR5935862_C486888	TR	+	3351	3388	3295	3407	20	0	GGGTGTCTTGTTCGGCGGTAATGCGAATAACAGCGCGAATGCCGGGCTTTCGTACGCGAATACGAATAACACGGCTACGAATACGAATGCGAATATCGGCTCTCAGCTATACT
SRR5935862_C486888	VR	+	*	*	2750	2862	20	0	GGGTGTCTTGTTCGGCGGTAATGCGGCTACCGGCGCGCTTGCCGGGCTTTCGTACGCGTCTACGCCTTACGCGGCTACGGCTACGTCTGCGTATATCGGCTCTCGGCTTTGCT
SRR5935862_C486888	RT	+	3811	4346	TATATGGGTGTCTATTTTCACGGCGGACACTTATAGTTGCATAAAAGGGCGTGGCATACAAGCGGCGGCAAATAAGTTAAGGCGCGTTATAGACAGAGATAAGGCAGGCTGCGCGTATTGCCTAAAAATAGACATACGCAAATTTTACCCTTCCATAGATCACACCGTACCAAAGTCCATTGTTCGCCGGAAGATTAAGGACACACGGCTACTCAATCTTTTGGACGAAATAATAGACAGTGCGGAAGGCTTACCGATTGGCAACTACCTTAGCCAATATTTAGCCAATCTTGTACTTACCTACTTCGACCATTGGGTAAAGGAAGTAAAGCGGGTAAGGTACTATTTCAGATACGCCGACGACATTGTAGTATTACATAGCGACAAAAAGACGCTTCACGCTTTGCTGGCAGAGTTTGAAAGCTACTTGGCGGCTAACGTAAAGCTGGAAATCAAACAGAACAAACAAGTCTTTCCGGTGGCACGCGACCACCGCGACAGCTTCGGGCGTGGTATTGATTTCTTGGGCTATGTAT
SRR5935862_C488226	TR	-	27089	27152	27056	27188	25	1	AATTGGTCGAGTTCGGAGAACAACAACAATCCGGCGAACAACGCGTGGTACGTGAATTTCAACAACGGCAACGTGAACAACGACAATAAGAACAACGACAACAACAATAGGGTTCGTTCTTCTTTGGCTTTTA
SRR5935862_C488226	VR	-	*	*	27760	27892	25	1	TATTGGTCGAGTTCGGAGAGCGACTACTATCCGGCGGGCTACGCGTGGTACGTGGGTTTCGACGGCGGCTACGTGTACGACGACCGTAAGCGCGACCGCAACAACCGTAGGGTTCGTTCTTCTTTGGCTTTTT
SRR5935862_C488226	RT	-	26168	26810	GTGCAGCGGGAAGTATTCGCCGCCGACTTCCGCGACCGGGTGGTACACCACCTGATCGCCCGCAAGATAGAGCCGCTGCTGGAAGCGGAATTTATAGACGACAGCTACAGCACCCGCAAAGAAAAAGGGACACTGTACGGCATCCGCCGGGTAGAGGAATTTGTCCGGGAATGTTCGGAGAACTACACCAAGGACTGCTACGTGATGAAGCTCGACGTCCGCTCGTTCTTCATGGATATACACAAGAAGCTACTTTACGAGCGGATGGAGAAGTTTCTGCGGGAAACCTACCGGGCGAACGACCTGGAGATGCTACTCTACCTGCTGCGCGAAACGATCTTCAACCGGCCGGAGAAGAACTGCATCCGCCGCTGTCCCGCGAGCCACTGGAAAGGGTTGCCACGGGACAAGAGCCTGTTCCATTCGGACGGGATGCACGGGCTGCCCATCGGCAACCTGACGAGCCAGATGTCGGGGAATTTCTTCCTGAGCCCGCTCGACCACCTGATTACGGAGCTGTGGGGCATACCGTTCTACGGGCGGTATGTGGACGACATGGCACTGGTGCATACCAGCAAGGAATACCTGCTGGAGAGGCGTAAGCGCATCCGCGAATGGCTGGCGGCAAACGGGCTGACCCTGC
SRR5935864_C327328	TR	+	313	362	283	377	17	0	GTGGTAAGTCGGACAACGACAATTGTTCTCTGCGGAATGGTAATGCGAACAATGCCCCTTCGAATGCGAACACGAACATCGGTGGCAGCTAACGT
SRR5935864_C327328	VR	+	*	*	0	94	17	0	GTGGTCAGTCGGACCACGTCACTTGTTCTCTGCGGTATGGTTCTGCGGACTTTGCCCCTTCGCATGCGGGCACGCACCTCGGTGGCAGCTTTCGT
SRR5935864_C327328	RT	+	966	1257	TACGTTTTGAAAATGGATATTAAGAAGTTTTATCCGTCCGTAAGACACAGCGTTTACAAGAAGGCATATAGCAAAGACTTGAAAGACAGGGATGCGTTATGGCTTATGAATACGCTTAATTACAGCAACAAAGGTCTGGCTATTGGCAATCCTGACGCTCAGATAGGAAGCCATTTGGTATTAAGGTCTTTGGATCATGTTATAAAGGAGCAGTTCAAAGTAAAGCATTATTTCAGATTTGCCGATGATATGGTGATATTATCCCACGACAAGAAACAGTTGCATGAATGGC
SRR5935864_C327866	TR	-	1559	1596	1510	1625	10	0	GCCGTTGTGTTTTGCGGTCCGGCAACAACTCGAATGCGAACAGCGGTCTCGCTTATGCGAACGCGAACAACGCTTCATCGAACTCGAACACGAACTACGGGGCGCGTCTGAAATTC
SRR5935864_C327866	VR	-	*	*	2522	2637	10	0	GCCGTTGTGTTTTGCGGTCCGGCAACAACTCGAATGCGCACAGCGGTCTCGCTTTTGCGAGCGCGAACAACGCTTCATCGAGCTCGCACGCGAGCTACGGGGCGCGTCTGGCCTTC
SRR5935864_C327866	RT	-	519	909	AACGGCTGCATCCATACAAGGACGCGGACCGCATGGTCTGTTCCATCAGGTGCAGGATACATTGGCAGAGAACCCCAATATACACTATTATTATCAAAGCGATTATAAAGGATATTATGACAGTATTGACCATGATATATTAATCTCCACAATCAGGCGATATGTCGGAGACCCTGTCTTATTGCCTATTCTTGAAAATTTTGTCAAAGCACTATATCCCAACGGGAAGCATGGCATAAGCAAAGGACTGCGTTCCTCACAATTCTTTGGAAACCTTTACCATAATGATATTGATCACCGGATGATTGATGAATATGGTGCAAAACATTACTTCCGTTTTTGTGATGACATCTTTATTCTCGGTGAGAGTAAACGTGATTTGTGGAAATTG
SRR5935864_C330382	TR	-	4194	4243	4182	4289	12	0	TGGTGCCCTTTTGTCTGCTAATGCGAATAATGGTGCGAATGCGGGTTTCGGTTATCTGAATGCGAATAATCGTTCCTCGAATGCGAATGCGAACATTGGGTTCCGCTT
SRR5935864_C330382	VR	-	*	*	4384	4491	12	0	TGGTGCCCTTTTGTCTGCTGGTGCGACTTATGGTGCGGGTGCGGGTTTCGGTTATCTGCATGCGTATGGTCGTTCCTCGAGTGCGAATGCGTACATTGGGTTCCGCTT
SRR5935864_C330382	RT	-	3187	3670	GGACAGGATAGTACACCATTGCATTATCAATGTGTTGGGGCGTTACTGGACTAACTTCTTCATTGCGAATACATACGCTTGTATCAAAGGGCGTGGTATTCATAAATGTATGGAGGATGTGCATACGGCTTTAATCATAGACAGAAAAGGTACAAGGTTCTGTTTGAAGATTGACATCAAGAAGTTCTATGATAACATAGACCACGCAGCATTGAAAAGGATAATCCGCTACACTATAGCGGATGAACAACTGTTAAGGCTGTTGGATAAGATAATAGATAGTAACGGTAAAGACAAGGGGCTGCCAATAGGCAATTTCACAAGTCAATATTTGGCTAATCTCTATTTAGCATATTTCGACCATTGGGTTAAAGAAGAACTGGCTAAGATAGTGATGAAGCGTTTTGGGGTGAAAATCTACTACTATCGCTATATGGATGATATGGTGATACTATGCGCTGACAAAGAGGCACTGCATTTCGTA
SRR5935864_C330464	TR	-	7782	7841	7753	7856	13	0	ATCGCGGGTACAACAATGCGAATGCGAATGGCGGTGTGTCGAATGCGAATGCGAATAACGATGCTTCGAATACGAATGCGAATGTCGGCTCGCGTCTGGAAATC
SRR5935864_C330464	VR	-	*	*	8356	8459	13	0	ATCGCGGGTACAGCGGTGCGTATGCGTATGGCGGTGTGTCGGGTGCGAGTGCGAATAACGATGCTTCGAGTACGAATGCGTATGTCGGCTCGCGTCTGGCCTTC
SRR5935864_C330464	RT	-	6850	7234	AACCGGTGCAAGCATCAAAAGGCGCGGTACTCATGACCTGATGAACTGCATACGTACCGATTTGCAAAAAAATCCGGAAGGCACGCTTTACGCATACAAATTTGACATCCGGAGGTTTTATGACAATGCGCGGCAGGACTTTGTTATGTGGTGCTTCCGGAGGGTGTTCAAGGACAAAAGGCTGTTGGTCTTGTTGGAGCGGTTTGTTAAGCTGCTGCCAGAAGGTATCAGTTTCGGACTGCGCAGTTCACAAGGGGCAGGAAATCTGCTTCTGTCTGTATTTTTAGACCACTATCTGAAGGATAAGTACGGGGTTCGTTATTACTATCGCTATTGCGATGACGGACTGGTACTCGGTAAAACGAAAGCGGAATTGTGGAAGATT
SRR5935866_C736398	TR	-	1037	1086	1015	1129	13	0	GCTCATTGGCGGCGGCAATTGGAACAACGGCGTTCACGACGGTTCGCGCGCGGTCAACGCCAACAATTACCCGTGGAACGTCAACGGCAACATTGGCGTGTGGTGCGTGTGTGAC
SRR5935866_C736398	VR	-	*	*	1639	1753	13	0	GCTCTTTGGCGGCGGCCTTTGGCACGACGGCGTTCACGACGGTTCGCGCGCGGTCGGCGCCAGCAATTACCCGTGGTACGTCGACGGCGCCCTTGGCGTGTGGTGCGTGTGTGAC
SRR5935866_C736398	RT	-	57	612	AAAGAAAGAATTATTATGGCGCTTCCGTTCTTCGATCGTGTAATTCAACACATGATCGTAAATATTATTGAACCGATTTTTGAAAAGCGGTTCATTTTCCATTCATACGCCTGCAGGAAAGGGAAGGGCGCGCACGAAGCAAGCGACACCCTTTCAAAATGGCTTTATGAACTGGAAGTGGTACAGGGGAAGAAAATCTATGCAATAAAGGGAGATATACACCACTATTTCCAGAGCGTAGCGCACGACGTATTAAAGAAAGAGATCCGGCGGTATATTTCAGATAAAGCACTTTTGAAAATTCTGGATCGGATCATAGATCACAACGGCATTTTCCCGCCGGGCGTGGGAATACCAGTCGGGAACCTTACTTCACAGTTATTCGCGAATGTATACTTGAACAAACTGGATCAATATGTAAAACACGTCCTGAAAATGAAATATTATGTTCGCTATATGGACGATTTTATAATATTATCAGAGGATCCGGAAGAGTTGCGGCACGTTCTGGAACTGATAGAAGAATTTCTTCGCCGGGAATTAAAACTGGAACTGA
SRR5935869_C644281	TR	+	658	685	648	706	11	0	GACGGGACAGTCAACAACAACAACGCGAACTATTCCCTCGGCTTCGCGCCCGGATTTTA
SRR5935869_C644281	VR	+	*	*	5	63	11	0	GGCGGGACAGTCACCGGCATCGCCGCGTACTGTTCCCTCGGCTTCGCGCCCGGCTTTTG
SRR5935869_C644281	RT	+	1232	1643	AGGCATATTCGGAGCGTCCATATCTCCGAGCGCGTCGTACAACGGTGCTTGTGTGATTACTGTCTTGTACCGATGCTCTCCCGGTCATTCATTTACGACAACGGAGCGAGCTTGCGCGGCAAGGGGTACGATTTCGCCGTATCCCGGGTGACGCACTTTCTCGCGGAGCATTACAGAAAACACGGGCGGGAGGGCTACGTCCTCGTATTCGATTTTTCAAAGTATTTCGATACGGCACAACATGAGCCCGTTTTTCGAGAGTTCGAGCGGAGCGGCATCGACGACCGCCTCGTCGCACTCTCGAAATATTTTATTCAGAACTTCGGCGACGTGGGGCTTGGCCTCGGGAGCCAAGTCTCGCAGATTGCCGCGCTCGCCCTGCCGAACAGGATAGACCACTATATCAAGGACG
SRR5935869_C653215	TR	+	2391	2440	2388	2453	8	0	CCTCGAACGCGTGGTACGTGAACATGAACAACGGCAACGTGAACACGAACAACAAGACTAACGCAG
SRR5935869_C653215	VR	+	*	*	1659	1724	8	0	CCTCGAGCGCGTGGTACGTGAACATGGGCTACGGCAACGTGGGCACGTACACCAAGACTAACGCAG
SRR5935869_C653215	RT	+	2681	2913	CGTGAAATTTTTGCTTCCGCTTATGTTGATCGTGTAATACAACATTGGGCTGATCTACGCCTTGATCCTATTTTGGAAGAGCGTTTTCAGGCACAGGGAAATGTTTCAAAAAATTGCCGTATTGGTGAAGGAGCACTTTCGGCTGTTATCTATCTGAATGGGATGATCATGGAAGTCAGTGAAAATTATACGAAAGACGCATACATTTTCAAGGGTGATTTCAAAAGCTTTTT
SRR5935869_C654163	TR	+	697	734	641	755	17	0	GGGTGTCCTTTTCAGCGGTAATACGAATAATGGCGATCATGCAGGCTTCGGTTATGCGAATACGAATAACACCCCCTCGAATACGAATGCGAATGTCAGCTCTCAGCTATGATTT
SRR5935869_C654163	VR	+	*	*	443	557	17	0	GGGTGTCCTTTTCGGCGGTGGTACGTATGATGGCGATCGTGCGGGCTTCGGTTATGCGTATACGACTAACGCCCCCTCGTATACGGATGCGACTGTCGGCTCTCGGCTTTGTTTT
SRR5935869_C654163	RT	+	1157	1704	TATATGGGTGTCCTTATTTACAGAAGATACCTATTCTTGCATTAAGGATCGTGGTATTCATAAAGCAGCAGATAAAGTAAAGAAGGCTTTGAAAGAAGATCCAGAACACACTACTTACTGCTTGAAAATGGATATAGTGAAGTTCTATCCAAGTATAGACCATGATATTTTGAAAACAATATTACGGAAGAAAATCAAAGATAAAGATCTGCTTTGGTTGCTTGACGTGATTATAGACAGTGCCGATGGCGTACCCATAGGGAACTATCTAAGTCAGTATTTTGCTAATATTTATCTGGCTTACTTCGATCACTGGATAAAGGAGGTTAAGAAGGTAAGATATTACTTTAGGTATGCAGATGATATTGTGATTTTAGGCGATGATCCTAAACAGCTTCACAAACTCCGTATAGAGATTGAAGAATATCTGCATGACAATTTAAAGCTATCACTTCGTAAAGTGGATCCTAAAACTGGAAAAAAGAAATGGAAGTTTCAAGTATTCAAAATTGATAGCCATAGAGGTATTGATTTTGTCGGGTATGTCT
SRR5935869_C655191	TR	+	7397	7455	7383	7482	13	1	CACCCCGAACACGAACAACACCAACAACGTGTACTACTTGAACACCAATGGCAATGTCAACAACAACAACTATAACAATTCTAACGGCTCCCGCCCCGCT
SRR5935869_C655191	VR	+	*	*	9197	9296	13	1	CACCCCGCTCACGAGCAGCACCAGCTACGTGTACTTCTTGTACACCAATGGCAATGTCAACTACAACTACTGGGACAATTCTGACGGCTCCCGCCCCGCT
SRR5935869_C655191	RT	+	7907	8503	AGAAAAGACTGGTGCAGGCACCGGCCTTTGTCGATAAAGTTGTGCAGCACGCGCTGGTGGACAATCTGCTCTATGAGCGCATCACCCGCAGCTTTATTTTGGACAACTACGCATCCCAGAAAAACAAGGGTATGCACTTTGGCCTTGACCGGCTCAAATACTTTCTCACCGATTACTACCGCAAGCAGCACACCGCTGAGGGCTGGATCTTGAAAGCCGATGTGCGGCACTTCTTTGCAAGCATAGACCATGACAAGCTCAAGGAAAAGCTGAAACGGCTGGAACTTGAGCCTGTTGTTTATGACCTGCTGTGCATTTACATTGACTGCTCAGACGGCCTGCCGCTGGGCTATCAGACCTCTCAGCTTTTCGCCCTGCTTTATCTTGACGAATTTGACCACTTTGTAAAAGAACGGCTGCACATTCGTTACTACGGCAGATACATGGATGACTTTTTCCTGATCTGCCCAGATAAAGCGTACCTGCAATATTGCCTCAAGGAAATCAGAGCTTTCATGGCCACGCTGGGCCTTGAGCTAAACGAGAAAACGCAGATCTTCCCGCTCAGAAACGGTATTGATTTTCTTGGCTTTCACA
SRR5935869_C655373	TR	+	12179	12216	12124	12230	13	0	AAGCTCCTCTCTGCTGCTAATGCGAATAATGCGGAGAATTCGGGTGTCCGCTGTGCGAATACGAATAATCGGTGTGCGAATACGAATGCGAATTATGGTTTCCCCCT
SRR5935869_C655373	VR	+	*	*	11827	11933	13	0	CAGCTCCTCTCTGCTGCTGGTGCGTATGATGCGGAGGCTTCGGGTGTCCGCTGTGCGCATACGGATAATCGGTGTGCGGTTACGCATGCGAATTTTGGTTTCCCCCT
SRR5935869_C655373	RT	+	12754	13303	GATTTGCGTAAACTCTTTATTGCCAATACCTATGCCTGCATAAAAGGGCGAGGTATTCATGCTTGCCTCCGCGACCTTAACCGAGCCTTGCAAAAGGATAAAAAGGGTACACGATATTGCCTAAAATTAGACATACACCATTATTATGATACGATAAAGCATGATATACTCAAGCGCATAATCCGCAAAACCTATGGCGATAAGCGTATGCTTTGGCTCATGGATAGCATAATAGACAGCACAGAGGGTAATGAGGGCATACCCATTGGCCGCCTTACCTCCCAGCATAACGCCAACTGGTACCTAACACCATTTGACCACTGGGTTAAGGAATGGCTAACGCCAATGGTGCGCAAACAGTTCCACGCACGCCTGTATTATTTCCGCTATATGGATGATATGGTGTTCCTCTGCTCCAACAAGGAGGCTCTGCACTGGGTGTTTGAGCAAATAGAGCAATACCTGCATAATGAGCTGGAGCTGGCCATTAAAGACAACTGGCAGATATTCCCAGTTGATGCACGTTCAGTTGATTTTGTTGGCTACAAGA
SRR5935869_C655427	TR	-	10168	10217	10152	10291	16	0	ACGTGAACTCGAATTCTGGCTGGTGTGTTCTCTGCGTCGGCGGCTACTACAGGAATGATGCTGCGAACTGCGGCCTGTTCTTTTTCAATGGCAACTACAATTCGTCCAACGCGAACTCGAACATCGGCGCGCGCCTACTT
SRR5935869_C655427	VR	-	*	*	10532	10671	16	0	ACGTGGACTCGAATTCTGGCTGGTGTGTTCTCTGCGTCGGCGGCTCCTCCGGGTTTGTTGCTGCGAGCTGCGGCCTGTTCTTTTTCTTTGGCTACTACAATTCGTCCTCCGCGAACTCGTACGTCGGCGCGCGCCTCCTT
SRR5935869_C655427	RT	-	9265	9695	GTGCTGCGCATCAGTACCGGGACGCGGCGGAAAGCACGCGCTTCGGCGCTGCAAGCGTGTCATTCACCACGACAAAAAAGGAAGCCGGTACGTCTGCAAAATGGACGTTCACCACTTCTACCATTCTGTCGACCGCCGCAAGCTGATCTGGATGCTGGCGCACAAGATCAAGGACAAGAAGTATCTAAAGCTGACGTGGGAGATCCTGCAAACCTGCGAACAGGGGCTGGCCATTGGCTTTTTCATCTGCCAGTGGCTCGCAAATTTCTATCTTGAGCCGCTCGACCGTTACATTACGACGCTCGACGGTGTGAAGTACAGCGTGCGATACATGGATGATATTGTCCTCTTTGGCCCGAACAAAAAGAAGCTGCACCGTGCGCGGAAAGCGATTGCCGAGTATCTGCAAAAGCGGCTGCGGCTGCAGATGA
SRR5935870_C325820	TR	+	598	626	577	644	11	0	ACCGTTGTTCTTCCGTCCGGCAACATCAACAACAACAATTGCAACAACAGCAACGGTGTTCGCCCATT
SRR5935870_C325820	VR	+	*	*	68	135	11	0	GCCGTTGTTCTTCCGTCCGGCGTCATCGGCTACTTCAATTGCAACGTCAGCTACGGTGTTCGCCCATT
SRR5935870_C325820	RT	+	916	1362	CGTATAACAAATTCAAAATATATGAACCAAAGGAGCGAGAAATCAAGTCCTGTGCTTTTAAGGACAAAGTGGTTCAGAATTGTCTGTGTTATACCGTTCTTAGACCAAGGTTGCAGCCTCAATTTATTCGAACCAATTATGCAGGCCAGATAGATAAAGGCACTCATTTTGGAATGGATTGCCTGAAAGAACAGATGCTAAACTTTTACGAAGAACACGGAACAAGTGGATGGATTTTAAAGTGCGATATACGAAAATTCTTTTACACCATAGAGCATGATCCAGTGAAGGATATAGTAGATTATTATTTCTGCGACGAATATACAGTATGGTTAAACCATTTGTTCATTGATAGCGTTGAAAGCCCAGGTCTTCCACTTGGGAATCCCGTTGCACTAATGTATGCGCTTCTTATGCTTGATGGACTTGACCATTTTGTAACTGGTG
SRR5935870_C325934	TR	-	785	834	762	887	11	0	CTCTGGCGGCGCTGATAGCGGGCGGCAACTGGAACAATGGGGCGAATTGCGGCGCTCGTGCCGTGAATTGCAACAATTACCCGTGGAATGTCAATACGAACATTGGCGCTCGTGGGGCGTGTGACT
SRR5935870_C325934	VR	-	*	*	1323	1448	11	0	CTCTGGCGGCGCTGGTAGCGGGCGGCAGCTGGATCAGTGGGGCGCATTGCGGCGCTCGTGCCGTGAATTGCCCCTATTACCCGTGGGATGTCAATACGTACGTTGGCGCTCGTGGGGCGTGTGACT
SRR5935870_C325934	RT	-	107	351	AAAGAGCGGCAGATAATGGCGCTGCCGTTCTATGACAGGGTGGTACAGCACGCCATAAACAACGTGTTAGAGCCTATATTTGATAAGCGGTTTATATCACAGTCTTACGCCTGCCGGAAAGGTAAAGGTATGCACGCTGCATCTGATACGCTAAAAGAGTGGCTGTATGAGTGGAACAAATACCACCCAGACCAGCCGCTTTATGCTATCAAGGCAGATATACACCACTATTTCCAAAGCATAGA
SRR5935870_C333036	TR	+	9164	9201	9108	9220	21	1	GGGTGTCTTGTTCGGCGGTAATGCGAATAACAGCGCGAATGCCGGGCTTTCGTACGCGAATACGAATAACACGGCTACGAATACGAATGCGAATATCGGCTCTCAGCTATACT
SRR5935870_C333036	VR	+	*	*	8563	8675	21	1	GGGTGTCTTGTTCGGCGGTTCTGCGTCTTACGGCGCGTCTGCCGGGCTTTCGTGCGCGTTTCCGATGCGCACGGCTACGTATACGACTGCGGATATCGGCTCTCGGCTTTGCT
SRR5935870_C333036	RT	+	9624	10159	TATATGGGTGTCTATTTTCACGGCGGACACTTATAGTTGCATAAAAGGGCGTGGCATACAAGCGGCGGCAAATAAGTTAAGGCGCGTTATAGACAGAGATAAGGCAGGCTGCGCGTATTGCCTAAAAATAGACATACGCAAATTTTACCCTTCCATAGATCACACCGTACTAAAGTCCATTGTTCGCCGGAAGATTAAGGACACACGGCTACTCAATCTTTTGGACGAAATAATAGACAGTGCGGAAGGCTTACCGATTGGCAACTACCTTAGCCAATATTTAGCCAATCTTGTACTTACCTACTTCGACCATTGGGTAAAGGAAGTAAAGCGGGTAAGGTACTATTTCAGATACGCCGACGACATTGTAGTATTACATAGCGACAAAAAGACGCTTCACGCTTTGCTGGCAGAGTTTGAAAGCTACTTGGCGGCTAACGTAAAGCTGGAAATCAAACAGAACAAACAAGTCTTTCCGGTGGCACGCGACCACCGCGACAGCTTCGGGCGTGGTATTGATTTCTTGGGCTATGTAT
SRR5935871_C261266	TR	-	820	844	799	867	12	0	TTCGATGTCGAATGCGAACAACGATTCCTCGAATACGAACACGAACATCGGTTCTCGTCTGAACAACAA
SRR5935871_C261266	VR	-	*	*	1169	1237	12	0	TTCGATGTCGAATGCGAGCTACGATTCCTCGTATTCGAGCACGTACATCGGTTCTCGTCTGGCCTTCCG
SRR5935871_C261266	RT	-	138	271	CACCTCCGCCAGTATCAAGAGACGGGGGATGCACGACCTCCTGGCGTATGTCCGCCGTGACATGGCCGAAGACCCTGATGGTACACGTTACTGTTACAAGTTTGACATCACCAAATTCTACGAGAGCGTGAAGC
SRR5935872_C302013	TR	-	697	746	671	765	16	0	CGTCCAGTCGGCGACGAATTTCTGCAATGTCAACAACAACGGTAATGCCAACAACTGGAACGCCTCGAACTCCATCGGCGTCCGCCCGGATTTCA
SRR5935872_C302013	VR	-	*	*	1387	1481	16	0	CGTCCAGTCGGCGACGGCTTTCTGCGCTGTCCCCAGCTACGGTAATGCCGCCGGCTGGCACGCCTCGAACTCCCTCGGCGTCCGCCCGGCTTTCC
SRR5935872_C302013	RT	-	109	311	GGACAAGACGGTCAACCATCTGCTCTGCGACGAGGTGCTGACGCCGTCCATCAGCAAGTACCTGATCTATGACAACGGCGCCTCACAGAAGGGCAAGGGCGTGGCTTTCCATCGTCACCGCTTCGAGGCTCGACTGCATCAGTATTTCATGCAAAACGGCACCAACGAGGGATACATCCTCCTGGTGGACTTCTCCGGCTATT
SRR5935873_C405754	TR	+	386	423	364	444	8	0	ACGAATGCAGGGGCGTTTGCTACGAATACGAACAATGCAGCCTCGAATTCGAATGCGAATGTGTCCGCTCCCCTATACTTT
SRR5935873_C405754	VR	+	*	*	0	80	8	0	ACGTATGCGGGGGCGTTTGCTACGAATACGTACAATGCGGCCTCGCATTCGAGTGCGAATGTGTCCGCTCCCCTCTGCTTT
SRR5935873_C405754	RT	+	817	1407	AAGAGCGGAAGATATTCAAACTGCCATTCCGTGATCGTGTCGTTCATTGGGCTATCATGCAGGTGATTGAACCGATATGGCTCTCCAATTTCACCCGTGATACCTATTCCTGTATCCGTGGACGTGGTATTCACCCTCTTTTATACAAGCTCCGCCGTGATTTGAAAGCGGATCCGGAGGGAACCCGGTACTGCCTGAAAATCGATGTGCGCAAATTTTATCCGAGTATAGACCACGAGATCATGAAACAGGTAATCCGCCGAAAGCTGAAAGATGCCCGGCTGCTTGCTTTGCTTGACGGTATCGTGGACTCGGCAGAGAACGGAGTGCCTATTGGAAATTATTTATCCCAATTCTTTGCTAACCTTTATTTATCCGAACTGGATCATATCATGAAAGAAGAAATGGGCATCCGGTACTATTACCGCTTTGCCGATGATATTGTCCTACTGGATGGAAACAAGGAGAAACTCCACGGAACCCTCGTGTTTATCAACCACTACTTGAATAATGAACGTGCTTTGAGTATAAAGCCGAATTATCAGGTCTTCCCGGTAGAGAGCAGGGGTGTCAATTACGTGGGATACGTGA
SRR5935873_C408552	TR	-	2886	2923	2866	2978	21	1	GGGTGTCTTGTTCGGCGGTAATGCGAATAACAGCGCGAATGCCGGGCTTTCGTACGCGAATACGAATAACACGGCTACGAATACGAATGCGAATATCGGCTCTCAGCTATACT
SRR5935873_C408552	VR	-	*	*	3411	3523	21	1	GGGTGTCTTGTTCGGCGGTTCTGCGTCTTACGGCGCGTCTGCCGGGCTTTCGTGCGCGTTTCCGATGCGCACGGCTACGTATACGACTGCGGATATCGGCTCTCGGCTTTGCT
SRR5935873_C408552	RT	-	1928	2463	CTATATGGGTGTCTATTTTCACGGCGGACACTTATAGTTGCATAAAAGGGCGTGGCATACAAGCGGCGGCAAATAAGTTAAGGCGCGTTATAGACAGAGATAAGGCAGGCTGCGCGTATTGCCTAAAAATAGACATACGCAAATTTTACCCTTCCATAGATCACACCGTACTAAAGTCCATTGTTCGCCGGAAGATTAAGGACACACGGCTACTCAATCTTTTGGACGAAATAATAGACAGTGCGGAAGGCTTACCGATTGGCAACTACCTTAGCCAATATTTAGCCAATCTTGTACTTACCTACTTCGACCATTGGGTAAAGGAAGTAAAGCGGGTAAGGTACTATTTCAGATACGCCGACGACATTGTAGTATTACATAGCGACAAAAAGACGCTTCACGCTTTGCTGGCAGAGTTTGAAAGCTACTTGGCGGCTAACGTAAAGCTGGAAATCAAACAGAACAAACAAGTCTTTCCGGTGGCACGCGACCACCGCGACAGCTTCGGGCGTGGTATTGATTTCTTGGGCTATGTA�
SRR5935874_C477392	TR	+	2805	2842	2795	2863	13	0	TTTGCGTATGCGAATTCGAATAACACGCCCTCGAATACGAATGCGAATATCAGGTCTCGCCAATGATTT
SRR5935874_C477392	VR	+	*	*	2250	2318	13	0	TTTGCGTCTGCGCATTCGACTTACGCGCCCTCGTCTACGGCTGCGAATATCGGGTCTCGCCTTTGCTTT
SRR5935874_C477392	RT	+	3290	3817	GATATGGGTTTCGGTCTTCACAAAAGACACATATAGCTGCATCAAGGGCCGCGGGATTCACGGAGCGATGCGGAATGTCAAGCGGGCCATCAAAGACCGGGAAAACGCCCGATATTGCCTCAAAATCGACATCCGGAAGTTCTCCGTCGATAGACCACGACGTATTGAAAACCATCATCCGCCGCAAAATCAAATGCAAGGATACGCTCGCCCTGCTCGATACGATCATCGACAGCACCGACGGCGTGCCTATCGGCAACTATTTGAGCCAATACTTCGCAAACCTGATGCTCGCCTACTTCGATCATTGGATCAAGGAGGAGAAGCGGGTGCGGAACTATTTCAGATATGCCGACGACATGGTATTTCTCGCCTCCACGAAAGAGGAGCTGCACATCCTGCTGGCCGACATCAAGAAGTATCTCGCGGCCTTGAAATTGACACTGAAAGGCAATGAGCAGATATTTCCGATTGCCGAGAACCGGGCGGACAAGCACGGGCGCGGCCTCGATTTCGTCGGATTCGTAT
SRR5935874_C477858	TR	-	4802	4851	4779	4904	13	0	CTCTGGCGGCGCTGATAGCGGGCGGCAACTGGAACAATGGGGCGAATTGCGGCGCTCGTGCCGTGAATTGCAACAATTACCCGTGGAATGTCAATACGAACATTGGCGCTCGTGGGGCGTGTGACT
SRR5935874_C477858	VR	-	*	*	5340	5465	13	0	CTCTGGCGGCGCTGGTAGCGGGCGGCAACTGGTCCGCTGGGGCGGATTGCGGCGCTCGTGCCGTGGCTTGCAGCGATTACCCGTGGCGTGTCAATACGATCATTGGCGCTCGTGGGGCGTGTGACT
SRR5935874_C477858	RT	-	3754	4398	AAATACCATTACTTTAAGGTGTACGAACCGAAAGAGCGGCAGATAATGGCGCTGCCGTTCTATGACAGGGTGGTACAGCACGCCATAAACAACGTGTTAGAGCCTATATTTGATAAGCGGTTTATATCGCAGTCTTACGCCTGCCGGAAAGGTAAAGGTATGCACGCTGCGTCTGATACGCTAAAAGAGTGGCTGTATGAGTGGAACAAATACCACCCAGACCAGCCGCTTTATGCTATCAAGGCAGATATACACCACTATTTCCAGAGCATAGACCATGCGGTATTAAAAACTGAAATACGTAAGGTTATAAAAGACGCTGGGGTACTGGCATTGCTGGACAGGATAATAGACCACAACGGCAATATGCCGGACGGCGTAGGGATACCAGTAGGAAACCTTACCAGTCAGTTATTTGCAAATATCTATCTGGACGCATTAGACCAGTTTATTAAGCATGAGCTGGGCGTAGAGGCATACATACGCTATATGGACGACTTTGTAATATTAAGCCCAGACAAGGAACAGCTGCGCAGCTGGCTTGCACGGATAGAGCAATTCTTACGGGAAGAGCTTAAGTTAGAGTTTAACCCGAAAACTACCATACTGGCAGCAAAGAACGGTATAGACTTTGTAGGCTACAAA
SRR5935877_C605328	TR	-	8400	8447	8378	8481	15	0	ACCCCGAACGCCGGCAACGCGAACAACGTGCGGAATGTCAATTCCGACGGCAGTTTGAGCAACAACAATGCGTACAACGGCAACAACGGCGTTCGCCCGGATTT
SRR5935877_C605328	VR	-	*	*	6398	6501	15	0	ACCCCGTACGCCGGCTACGCGAACTACGTGCGGTTTGTCGATTCCGACGGCAGTTTGGGCAGCAACGGTGCGTACCACGGCGGCAGCGGCGTTCGCCCGGCTTT
SRR5935877_C605328	RT	-	7391	7990	AAGGAACGCCTGATCATGTATAACGGCTTCCGGGACAAAATTATTCAGCACAGCCTATGCGACAACGTCCTGGAACCGCGCCTTGCGAAGACGTTCATACTTGACAACTACGCCAGTCAGAAAGGCAAAGGAACACATTTCGGCCTGGACCGTCTGAAAGCGTTCATGCAACGATATTACAGGCAGTTCGGGGCGGACGGCTGGGTCTTGAAGTGTGACATAAGAAAATACTTTTACAGTATCAATCACGACGTTTTGAAGTCACAACTTCGCCGGATCATCGACGATCCCGGCGTGTTGTGGCTTCTTGACTTGATTATCGACTCCACGGAAGGACCGGGAATCCCGATCGGGAACCACACTTCACAATGGTTCGCGGTCCTGTACCTGTCCGGCCTGGACCACATGATCAAGGAACGTCTGGGAATCAAGTTTTACGGCCGATATATGGACGACTTCTTCCTGATCCACCCGGACAAGGACTATCTGATTTACTGTCTGGAAGAAATCAAAAAGTTCCTGGTCCCGCTGGGGCTGGAATTGAATCACAAAACGGCCGTGTTCCCGCTGACCCAGGGGATCGACTTCCTGGGCTTCCGG�
SRR5935877_C605526	TR	+	23031	23094	23001	23116	18	0	GGTACTGGAGTAGCAGTGAGAACAGTCAGAACAACAGCTGGAACGTGAACTTTAGTAATGGCAACTTCAACAACAACAACAAGTACAACAGTAACATGGTGAGAGCGGTTGCAGCA
SRR5935877_C605526	VR	+	*	*	22230	22345	18	0	GGTACTGGAGTAGCAGTGAGGGCAGTCAGGGCGGCAGCTGGTTCGTGAACTTTAGTAATGGCGACTTCGGCTACAGCGGCAAGTGCAACAGTGGCATGGTGAGAGCGGTTGCAGCA
SRR5935877_C605526	RT	+	23274	23926	CAAGTACTTGTTTTATAGTTACCCGTCCTAAATTACGGGAAGTGTTTGCTGCAAATTTCCGTGACCGTATTGTACAACATTGGTTGTGCCTACGCTTAGAGCCACTGTTTGAGGCACGTTTTGTTGAACACGGAAATGTATCATTTAACTGTCGAAAGGGTTTTGGAACATTTGCATGTATTGATCAGTTGACAAAAAATACAATTGAAGTCTCTGATAATTATTCGCACGAGGCTTGGTATGCTCAATTTGATATTAAAGGATTTTTTATGTCAATTGATTGCGAACGATTATTAGAACACTTATTACCATTTATCAAAGAAAAATGGAATTATTGGAAAGGGACCATATATGAACAAGATTTAGATTTAGTGCTATGGCTTACAGAAATAATTGTACGACATCGACCACAAGATGATTGTATACGTCAAGGAAATTTAAAATTATGGAGAATACTGCCTAAAAACAAAAGCCTGTTTTACAATGAATGGATGAAAGGCGAACCAATAGGAAACCTAACCAGTCAATTATTTGCCAATTTTTACATGTCATTTTTTTGATGAATGGGCTATTAAAGCAGCAGAAGAAAGAGGAGCCAAATATGTACGTTTTGTAGATGATTTTGGCTTTGTATGTAAAACTAAGGAAGATGC
SRR5935878_C534348	TR	+	1059	1108	1011	1122	22	0	AGCTGGTTCTTTGGGGCGGTAATGCGAATAACGGTGCGAATTGCGGCCTCGCTTATGCGAACTCGAATAACGATTGGTCGAACTCGAATGCGAATATCGGCTCTCGCCATAC
SRR5935878_C534348	VR	+	*	*	724	835	22	0	AGCTGGTTCTTTGGGGCGGTTCTGCGTATTCCGGTGCGGTTTGCGGCCTCGCTTGTGCGTCCTCGGATGTCGTTTGGTCGACCTCGGCTGCGTCTTTCGGCTCTCGCCTTGC
SRR5935878_C534348	RT	+	1848	2245	ACAAGTGCGTGTATCAAGGGAAAGGGATTACATTTTGGAGTAAGGAGAATGAAACGTTTTCTTCACCGGTACCCGGAATACAAATGGTTCGTAAAGACTGATTTCAAAAAGTTCTATCAAAGTATTCTTCATGAGCTTATTGTTGCTGCATTGAGAAGGAAATTCAAAGATGAACGATTTATTAAATTGATCGAGATAGCTGTTTTATCGTATGACAGCGGAACAGAGTTAGTTGACGTATTGGAGAATGAAGTTGAACGGAAGAAGAGGTGTTCCGATTGGAGCATTTACAAGCCAACCTATCGGGAATTTTGCGGCAAGCCGGATAGATCATACAATGAAGGAGAAATATCGTGTCAAATGCCTGCATAGATATTGCGATGATAATGTTATGCTGG
SRR5935878_C535358	TR	-	2839	2886	2822	2902	15	1	TTCAACAACGCCCTGTACGTCAACTCCAATGGCGACTGGAACAACAACAACTGCTCCAACTCGTACGGCATCCGCCCCGCT
SRR5935878_C535358	VR	-	*	*	757	837	15	1	TTCCACGGCGCCCTGTGCGTCGGCTTCAATGGCGACTGGGTCCGCTACAGCTGCTCCGGCTCGTGCGGCATCCGCCCCGCT
SRR5935878_C535358	RT	-	1779	2387	AAGAAACGGCTTGTGCAGGCTCCCGCTTTTGTGGACAAGGTAGTCCTCCATGCACTAACGGACAATGTTTTGTACGACACGATCTGCACCAGCTTCATCCGCGACAACCACGCTTCGCAGCGCGGAAAGGGGACACTGGATGCCATCGTGCGCCTGAAGGGCCACATGGTCGATTACTACCGCAAGAACGGCAGCGCAGACGGATGGGTGCTGAAGTGCGATGTTCACCATTTCTTCGCCTCCATCGACCATGACATCCTGAAATCAAAACTGCGGGCCTTGATGCAGAAGCGCGGCGTAGATATGGCGTTCTATGACCTCATGTGCATCTACATTGACAAGACCGACGGCCTGCCCCTTGGGTATCAGACCAGCCAACTGCTCGCCCTGATGTTCCTTGATGAGTTCGACCATTACATCAAGGAAGACCGGGGATGCCGCTATTACGGACGATACATGGACGATTTCTACGTCATCGCCCGGACAAAGCGGGAACTTCAGTTTCTTTTGAAGGACATTGAGCGTTGGATGAGCGACCTCCACCTCGAACTCAATTCTAAGACAGCAATTTTCCCCTTGAAAAACGGGCTGGATTTTCTGGGCTTCCAT
SRR5935878_C536792	TR	+	14582	14619	14579	14640	16	0	ATGCGAATACGAATAACACCCCCTCGAATACGAATGCGAATGTCAGCTCTCAGCTATGATTT
SRR5935878_C536792	VR	+	*	*	14381	14442	16	0	CTGCGCGTACGTCTTACGCCCCCTCGTCTGCGAATGCGGCTGTCGGCTCTCGGCTTTGTTTT
SRR5935878_C536792	RT	+	15042	15589	TATATGGGTGTCCTTATTTACAGAAGATACCTATTCTTGCATTAAGGATCGTGGTATTCATAAAGCAGCAGATAAAGTAAAGAAGGCTTTGAAAGAAGATCCAGAACACACTACTTACTGCTTGAAAATGGATATAGTGAAGTTCTATCCAAGTATAGACCATGATATTTTGAAAACAATATTACGGAAGAAAATCAAAGATAAAGATCTGCTTTGGTTGCTTGACGTGATTATAGACAGTGCCGATGGCGTACCCATAGGGAACTATCTAAGTCAGTATTTTGCTAATATTTATCTGGCTTACTTCGATCACTGGATAAAGGAGGTTAAGAAGGTAAGATATTACTTTAGGTATGCAGATGATATTGTGATTTTAGGCGATGATCCTAAACAGCTTCACAAACTCCGTATAGAGATTGAAGAATATCTGCATGACAATTTAAAGCTATCACTTCGTAAAGTGGATCCTAAAACTGGAAAAAAGAAATGGAAGTTTCAAGTATTCAAAATTGATAGCCATAGAGGTATTGATTTTGTCGGGTATGTCT
SRR5935878_C536794	TR	+	21016	21063	21011	21073	14	0	CGCAACGTCAACACCGATGGCACTCTGAACAGGAACAACGCCTACAACGGCAACAACGGCCTG
SRR5935878_C536794	VR	+	*	*	23085	23147	14	0	CGCAGCGTCGGCTCCGGTGGCGCTCTGGGCAGGTACGACGCCTGCGACGGCCGCAACGGCCTG
SRR5935878_C536794	RT	+	21471	22154	AGGAGCGGCTCGTCCTCGCCATCGACTTCGAGGGCAAAGTCGTCCAGCACTCGCTCTGCGACAACGTCCTCGAGCCGGCGTTCTCCCGGCGTTTCATCCGGGACAACTACGCCGGCCAGATCGGCAAAGGCACCCACGACGGCCTCGACCGTCTGGCTGCGGCCATGCGCCACTATTTCTTCAGCCGAAAGGCAGCAGACGAAGCAGCCCGCAAGGCTGCCGGCCTGCCGCCCCGGCCGATGAACGAGTGGGACTACGCCGACGGCTGGGTACTGAAGGGCGATTTTTCAAAGTTCTTTTACACCCTGCTCCATTCCTACTGTTACGAAACGGCCCGCCGGGCCCTGAAGTGGCTGAAGGATCCCGAGCTGATCGACTTCGCTGAGTGGCTGCTGTGGCTCATAATCGACAGCACGCCAGACCCCGGCATCCCGATCGGCAACCAGTCGAGCCAACTGCTCGCGCTGCTCTATCTGGACGCCTTCGACCACTGGCTGAGGGATGACCGCGGCCTCGTATATGGCAGGTACATGGACGACTTCTACATCATCCACAGCGACAAGCTGCTGCTCCGGCAGATACTCAAGGAGATCGAGGCGTACATCAAGCCGCTCGGCCTTCGGCTGAACGGCAAGACGCAGATCCTCCCGCTGAAGAACGGCATCGACTTCCTCGGTTTTCACA
SRR5935879_C601954	TR	+	1625	1688	1604	1704	15	0	GCTCCCCGAACACGAACAACACCAACAACGCCGTTTACTTGAACACCAATGGCAATGTCAACAACAACAACTGCACCAACACCAACGGGTCCCGCCCCGCT
SRR5935879_C601954	VR	+	*	*	3422	3522	15	0	GCTCCCCGGGCACGAACAGCACCAACGGCGCCGTTTGCTTGGACACCAGTGGCAGTGTCGACAACGACTACTGCACCTACACCTTCGGGTCCCGCCCCGCT
SRR5935879_C601954	RT	+	2126	2722	AGAAAAGGCTGGTGCAGGCACCCGCTTTTGTGGACAAGGTGGTCCAGCACGCCATAGTGGACAATCTCCTCTATGACCGCATCACCCGCAGTTTTATCCTGGACAACTACGCATCCCAAAAGAACAAGGGCCTGCACTTCGGCCTGGACCGGCTCAAAGGATTTTTCACGGACTACTGGAATAAGCACCACACCGCTGAGGGCTGGGTGCTCAAGTGTGATGTCCGCCATTTCTTTGCAAGCATCAACCATGACAAGCTCAAGGAAAAGCTCAAAAAGCTGGACCTTGAGCCTGTTGTTTATGACCTGCTTTGCATCTATATTGACTGCTCTGACGGCCTGCCGCTGGGGTATCAGACATCACAGCTCTTTGCCCTCCTGTTCCTGGATGACTTTGACCACTTCGTCAAGGAACAGCTCCACATCCAATACTATGGCCGCTACATGGATGACTTTTTCCTCATCCACCCGGACAAGGAATACCTGCAATTCTGCCTCCGGGAAATACGGGCCTACATGGATAGCCTGGGGCTGGAACTGAATGAGAAAACCCAAATCTTTCCCATCCGCAACGGCATTGACTTTTTGGGCTTTCACA
SRR5935879_C602576	TR	+	14359	14396	14356	14417	16	0	ATGCGAATACGAATAACACCCCCTCGAATACGAATGCGAATGTCAGCTCTCAGCTATGATTT
SRR5935879_C602576	VR	+	*	*	14158	14219	16	0	CTGCGCGTACGTCTTACGCCCCCTCGTCTGCGAATGCGGCTGTCGGCTCTCGGCTTTGTTTT
SRR5935879_C602576	RT	+	14819	15366	TATATGGGTGTCCTTATTTACAGAAGATACCTATTCTTGCATTAAGGATCGTGGTATTCATAAAGCAGCAGATAAAGTAAAGAAGGCTTTGAAAGAAGATCCAGAACACACTACTTACTGCTTGAAAATGGATATAGTGAAGTTCTATCCAAGTATAGACCATGATATTTTGAAAACAATATTACGGAAGAAAATCAAAGATAAAGATCTGCTTTGGTTGCTTGACGTGATTATAGACAGTGCCGATGGCGTACCCATAGGGAACTATCTAAGTCAGTATTTTGCTAATATTTATCTGGCTTACTTCGATCACTGGATAAAGGAGGTTAAGAAGGTAAGATATTACTTTAGGTATGCAGATGATATTGTGATTTTAGGCGATGATCCTAAACAGCTTCACAAACTCCGTATAGAGATTGAAGAATATCTGCATGACAATTTAAAGCTATCACTTCGTAAAGTGGATCCTAAAACTGGAAAAAAGAAATGGAAGTTTCAAGTATTCAAAATTGATAGCCATAGAGGTATTGATTTTGTCGGGTATGTCT
SRR5935880_C649589	TR	-	5411	5460	5399	5506	13	0	TGGTGCCCTTTTGTCTGCTAATGCGAATAATGGTGCGAATGCGGGTTTCGGTTATCTGAATGCGAATAATCGTTCCTCGAATGCGAATGCGAACATTGGGTTCCGCTT
SRR5935880_C649589	VR	-	*	*	5601	5708	13	0	TGGTGCCCTTTTGTCTGCTTCTGCGAATTATGGTGCGAATGCGGGTTTCGGTTCTCTGTCTGCGTCTGGTCGTTCCTCGGTTGCGAATGCGTACATTGGGTTCCGCTT
SRR5935880_C649589	RT	-	4404	4887	GGACAGGATAGTACACCATTGCATTATCAATGTGTTGGGGCGTTACTGGACTAACTTCTTCATTGCGAATACATACGCTTGTATCAAAGGGCGTGGTATTCATAAATGTATGGAGGATGTGCATACGGCTTTAATCATAGACAGAAAAGGTACAAGGTTCTGTTTGAAGATTGACATCAAGAAGTTCTATGATAACATAGACCACGCAGCATTGAAAAGGATAATCCGCTACACTATAGCGGATGAACAACTGTTAAGGCTGTTGGATAAGATAATAGATAGTAACGGTAAAGACAAGGGGCTGCCAATAGGCAATTTCACAAGTCAATATTTGGCTAATCTCTATTTAGCATATTTCGACCATTGGGTTAAAGAAGAACTGGCTAAGATAGTGATGAAGCGTTTTGGGGTGAAAATCTACTACTATCGCTATATGGATGATATGGTGATACTATGCGCTGACAAAGAGGCACTGCATTTCGTA
SRR5935882_C476416	TR	+	4971	5001	4948	5038	10	0	GCTTCCAGCAGTTGGAACGTGAACTTCAACAACGGCAACGTCAACACGAACAACCGCCAGAACGCGAACCGGGTTCGTCCCCTCGCCGCAA
SRR5935882_C476416	VR	+	*	*	4191	4281	10	0	GCTTCCAGCAGTTGGATCGTGAACTTCTTCAGCGGCAGCGTCTACACGAACTTCCGCCAGAGCGCGAGCCGGGTTCGTCCCCTCGCCGCAA
SRR5935882_C476416	RT	+	5242	5573	CGGGAGGTTTTTGCCGCCGCTTTCATTGATCGTGTTGTCCATCACTGGATCGCTCTTCGTATCGAGCCGATCTTAGAGGAACGCTTCCGGGAACAAGGAAACGTCTCCAAGAACTGCCGGAAAGGTGAGGGATGCTTGTCTGCCGTGCACTATCTGAATAACATGATAGTCGAGGTCAGTGAGAATTATACTGCCGATGCGTACATTTTCAAAGATGACCTGTTCAGTTTCTTCATGTCTATCTCGAAATCGTTGGTATGGGAAATGCTGAACATATTCGTAAGGGACAATTATAAAGGCGATGATATTGAATGTTTGCTTTACCTTCTAGC
SRR5935883_C717487	TR	-	755	792	744	836	21	0	TAGGAGCTAACACGAGTAATAGTTCCAATGCAGGTTTATTCAATCTGAATTCTAACAATGACCTTAGTAATGCGAATGCTAATGTCGGTACAA
SRR5935883_C717487	VR	-	*	*	903	995	21	0	TGGGGGCTGGCACGGGTAGTAGTTCCGATGCGGGTTTATTCATTCTGCTTTCTCACCGTGGCCTTGGTTATGCGGATGCTGATGTCGGTACTC
SRR5935883_C717487	RT	-	165	295	TACTTATAGTTGTATTAAGAAGAGAGGAATTCATAAAGCATTATATGATATACAAAGCGCATTGAAAGATAAATAGAATACAGTATATTGTCTCAAGTTAGATGTAAGAAAGTTTTATCCAAGTATAGACC
SRR5935883_C718957	TR	-	4195	4244	4183	4290	14	0	TGGTGCCCTTTTGTCTGCTAATGCGAATAATGGTGCGAATGCGGGTTTCGGTTATCTGAATGCGAATAATCGTTCCTCGAATGCGAATGCGAACATTGGGTTCCGCTT
SRR5935883_C718957	VR	-	*	*	4385	4492	14	0	TGGTGCCCTTTTGTCTGCTCTTGCGCTTTATGGTGCGTATGCGGGTTTCGGTTGTCTGGCTGCGCATCATCGTTCCTCGTATGCGTATGCGAACCTTGGGTTCCGCTT
SRR5935883_C718957	RT	-	3188	3671	GGACAGGATAGTACACCATTGCATTATCAATGTGTTGGGGCGTTACTGGACTAACTTCTTCATTGCGAATACATACGCTTGTATCAAAGGGCGTGGTATTCATAAATGTATGGAGGATGTGCATACGGCTTTAATCATAGACAGAAAAGGTACAAGGTTCTGTTTGAAGATTGACATCAAGAAGTTCTATGATAACATAGACCACGCAGCATTGAAAAGGATAATCCGCTACACTATAGCGGATGAACAACTGTTAAGGCTGTTGGATAAGATAATAGATAGTAACGGTAAAGACAAGGGGCTGCCAATAGGCAATTTCACAAGTCAATATTTGGCTAATCTCTATTTAGCATATTTCGACCATTGGGTTAAAGAAGAACTGGCTAAGATAGTGATGAAGCGTTTTGGGGTGAAAATCTACTACTATCGCTATATGGATGATATGGTGATACTATGCGCTGACAAAGAGGCACTGCATTTCGTA
SRR5935884_C821869	TR	-	3507	3556	3484	3609	12	0	CTCTGGCGGCGTTGATAGCGGGCGGCAACTGGAACAATGGGGCGAATTGCGGCGCTCGTGCCGTGAATTGCAACAATTACCCGTGGAATGTCAATACGAACATTGGCGCTCGTGGGGCGTGTGACT
SRR5935884_C821869	VR	-	*	*	4045	4170	12	0	CTCTGGCGGCGTTGTTAGCGGGCGGCAGCTGGGGCAATGGGGCGAATTGCGGCGCTCGTGCCGTGTCTTGCGACTATTACCCGTGGTATGTCGGTACGATCATTGGCGCTCGTGGGGCGTGTGACT
SRR5935884_C821869	RT	-	2459	3103	AAATACCATTACTTTAAGGTGTACGAACCGAAAGAGCGGCAGATAATGGCGCTGCCGTTCTATGACAGGGTGGTACAGCACGCCATAAACAACGTGTTAGAGCCTATATTTGATAAGCGGTTTATATCGCAGTCTTACGCCTGCCGGAAAGGTAAAGGTATGCACGCTGCGTCTGATACGCTAAAAGAGTGGCTGTATGAGTGGAACAAATACCACCCAGACCAGCCGCTTTATGCTATCAAGGCAGATATACACCACTATTTCCAAAGCATAGACCATGCGGTATTAAAAACTGAAATACGTAAGGTTATAAAAGACGCTGGGGTACTGGCATTGCTGGACAGGATAATAGACCACAACGGCAATATGCCGGACGGCGTAGGGATACCAGTAGGAAACCTTACCAGTCAGTTATTTGCAAATATCTATCTGGACGCATTAGACCAGTTTATTAAGCATGAGCTGGGCGTAGAGGCATACATACGCTATATGGACGACTTTGTAATATTAAGCCCAGACAAGGAACAGCTGCGCAACTGGCTTGCACGGATAGAGCAATTCTTACGGGAAGAGCTTAAGTTAGAGTTTAACCCGAAAACTACCATACTGGCAGCAAAGAACGGTATAGACTTTGTAGGCTACAAA
SRR5935884_C822643	TR	-	3437	3486	3398	3500	13	0	GCGAGTACAATTCCAACAACGCGTTCATCTACAACGGCAACACGGGCAACGTGAACAACAACAACAAGTATAACACGAACGCCGTGCGTCCGGTTTCCGAATT
SRR5935884_C822643	VR	-	*	*	4035	4137	13	0	GCGAGTACAATTCCAACAGCGCGTTCTTCTACAACGGCTACACGGGCAACGTGAACGGCAACTACAAGTATGGCGCGTTCGCCGTGCGTCCGGTTTCCGCTTT
SRR5935884_C822643	RT	-	2610	3225	CAATCCATCGCATTTATCGTTACGAAACCATGCCTGCGCGAAGTGGTAGCCGCCGATTTCCGCGACCGAATCGTGCAGCACTATATCGTCATGCGCCTCGAAGCTCTTTTCGAGGAATGCGGAACACTCGACGATAACATGTTCAGTTGCCGCGTCGGGAAAGGCAACCTTGCGGCCATACAGGCCCTACAACAGCAGATATTCCACCAGTCGAAAGGTTATACCGCCGACTGTTATGTGGCAAAATTCGACCTGCAATCATTCTTTATGAGCATCGACAAACGCCGTCTTTACGACGAGTTGGTCGCATTGGTCGCCAAACGCTACGAGGGATGGGATAAGGATACGCTGTTGTATCTTATCCGCGTCGTTACGCTGCATAATCCGCAGGACAACGCCGTGCGGAAAACTCCACTTTGCGATTGGGCTGACCTGCCGCGCTCGAAGAGCCTCTACAATGTCGATTGGTTCCTCGGTTTAGCCATCGGGAACCTCACGTCGCAATCCGACGCGAATTTCTACAACGCACCCGCGATGCGGTGGATGCGCTCCGTTGGCCTCGCTCCTGTGAACTACGTCGATGATTTCGCATTCGTCGTCCGGGATAAGGCATCGTA�
SRR5935884_C822771	TR	-	4191	4240	4174	4293	19	0	AAAAGCGCGTCTTCCTACACGGCGGTAATTGGAACAATGGCTCGAAATGTGGTCTCTTTACGGCTAATTTGAACAATGACTCGTCCAACTCGAACTCGAACATTGGGTCGCGCCTACTTT
SRR5935884_C822771	VR	-	*	*	4382	4501	19	0	GTTGGCGCGTCTTCCTACTCGGCGGTAGTTGGAACTATGGCTCGGTATGTGGTCTCTTTACGGCTCGTTTGAACATTGCCTCGTCCGGCTCGGGCTCGAACTTTGGGTCGCGCCTGCTTT
SRR5935884_C822771	RT	-	3376	3739	GAGCTGTGCTAATATCCCCAACAGAGGGATTGACCGCGCCGCCAAAGGAGTGGAACGAGCGACCATGCGAGACATCAAACACGCGAAATACTGCGTGAAGATGGATATTCACAAGTTCTATCCGTCAATCCCGCACGACAAGCTCAAGGAACATTTACAGCGGAAAATCAAGGACAAAAAGGCACTTGGTATTATCCATTTGGTAATCGACTCGTACCATAGCTCTCCCGGACACGGTATACCCATCGGGAATTATACCTCGCCGTGGCTTGCGGAGTTTTATCTACAGTCGTTGGATTATTTCATCAAGCAAACTCTCGATATACGCTATTATGTCCGCTACGCCGATGATTTAGTCTTGATT
SRR5935884_C823533	TR	-	7662	7711	7656	7717	8	1	TGCGGCCTGTTCTTTTTCAATGGCAACTACAATTCGTCCAACGCGAACTCGAACATCGGCGC
SRR5935884_C823533	VR	-	*	*	8036	8097	8	1	TGCGGCCTGTTCTTCTTCGTTGGCAGCTGCAATTCGTCCAGCGCGGGCTCGGACATCGGCGC
SRR5935884_C823533	RT	-	6758	7188	GTGCTGCGCATCAGTACCGGGGCGCGGCGGAAAGCACGCGCTTCGGCGCTGCAAGCGTGTCATTCACCACGACAAAAAAGGAAGCCGGTACGTCTGCAAAATGGACGTTCACCACTTCTACCATTCTGTCGACCGCCGCAAGCTGATCTGGATGCTGGCGCACAAGATCAAGGACAAGAAGTATCTAAAGCTGACGTGGGAGATCCTGCAAACCTGCGAACAGGGGCTGGCCATTGGCTTTTTCATCTGCCAGTGGCTTGCAAACTTCTATCTGGAATCGCTCGACCGTTACATCACGACGCTCGACGGTGTGAAGTACAGCGTGCGATACATGGACGATATTGTCCTCTTTGGCCCGAACAAAAAGAAACTGCACCGTGCGCGGAAAGCGATTGCCGAGTATCTGCAAAAGCGGCTGCGGCTGCAGATGA
SRR5935884_C823617	TR	+	14248	14295	14193	14314	19	0	ACTGGAACTGGCGGCTGCGGTCCCCGAACTCTGGCAACGCGAACAACGTCCGCAACGTCAATTCGGACGGCAGCGAGAACAACAACAACGCGTACAACGGCAACGTCGGCGTCCTGCCGCTT
SRR5935884_C823617	VR	+	*	*	16151	16272	19	0	ACTGGCTCTGGCGGCTGCGGTCCCCGATCTCTGGCTACGCGTACAGCGTCCGCGGCGTCTATTCGGACGGCAGCGAGGTCAGCCGCAGCGCGTGCCACGGCGTCGTCGGCGTCCTGCCGCTT
SRR5935884_C823617	RT	+	14677	15285	AGCGCCGCCTGATCCAGACGAACAGCTTCAAGGACAAGATCGTCCAGCACGCCTTCTGCGATCAGGTCCTCTATGACGCGCTGACCAAGCCCTTCATCCTGGACAACTACGGCAGCCAGGTGGGGAAAGGCACGCACTTCGGGCTGAATCGGCTGCGCGACTTCATGCGTGAATACTACCGCAAAAACGGCTTTTCTGCTGACGGCTGGGTGCTGAAAGCAGACGTCCGCCACTACTTCCAATCCATCCGGCCCGACGTGCTGAAAAAGGACGTTGCGAAGTATCTGCACGACCCTGACTGTCTGGCGCTTGCCTGCCAGATCATTGACAGCACGCCGGACCCGCTGGGCATCCCCATCGGGAATCAATCGTCCCAAATCTTCGCGCTGCTATATCTGAATCAGCTGGATCACCTCTGCAAAGAGCAGCTGCGCTTCCGGTATTACGGCCGATATATGGACGACTTCTACATCATCTGCGAGAGCAAGCAGCGGCTGCAGGAGGCCCTGGTGGTGATCCGGCAGCACCTGGCCGAGCGCGGGCTGGAGCTGAATCAAAAGACAAACATCTTCCCGCTGCGCAACGGCCTGGACTTCCTGGGCTTCCACA
SRR5935885_C618140	TR	-	1363	1423	1332	1459	17	0	TACTGGTCCTCCTCGGAGTTCTACAACAATCCGGCGAACAACGCTCTTTATGTGAATGTGAACAACGGCAACGTGAACAACAACAATAAGAACAACAGAAATAGTTACGTGCGTCCGGTCTTGGCTTT
SRR5935885_C618140	VR	-	*	*	2065	2192	17	0	TACTGGTCCTCCTCGGAGTTCTGCGACCTTCCGGCGAGCGGCGCTCTTTATGTGAGTGTGAGCGGCGGCAACGTGTACAACTACAGTAAGGACGACAGGAATAGTTACGTGCGTCCGGTCTTGGCTTT
SRR5935885_C618140	RT	-	369	1100	CGTTCCATCGCTTTCATTATCAACAAACCCGTGAAACGGGAGATTTTCGCCGCCGACTTCCGCGACCGTGTTGTACACCACCTCATAGCCCACAGGCTCGTTCCGCTTTTGGAAGAGAAGTTCATCGATGACAGTTACAGTACCCGCAAGGGAAAGGGTACGCTCTACGGCATAGAACGGGTGGAAGAACATATCCGGCTCTGCTCCGAGAACTACACGCGGGATTGCTATATCCTGAAAATAGACATCCGTTCGTTCTTCATGAAAATATCGAAGAGGCGGCTGTATGACCTGACCGAAGAACTCTTGCACGAACGCTACGGGGGAAACGACCTGGCGATACTGCTCTATCTGCTCCGTGAGACGATATTCAACCGTCCGGAAAAGAACTGCATCCGCAAGACGCCTCCCCAAAGCTGGCGCGGATTGCCCAAAGACAAGAGCCTGTTCCATTCCGACGGCTCGTGCGGACTGCCTATCGGCAACCTGACAAGCCAGTTGCTCGCCCTTAACTTCCTGGACGGACTGGACCATCTCATCAGCGAAGAATGGGGCGTGAAGCACTACGGCAGGTATGTGGACGACATGGTGCTTGTCCATCCCTCGAAAGAGCACCTGATAGAGGTGAAAGCGAAAATTGCCGGCTGGCTCTCCGAACACGGGCTGTCGCTGCACCCGCGCAAGATCTATCTGCAACATTACACGAAAGGTGTCCTGTTTATCGGAGGGATG
SRR5935885_C624146	TR	-	1667	1704	1647	1759	21	1	GGGTGTCTTGTTCGGCGGTAATGCGAATAACAGCGCGAATGCCGGGCTTTCGTACGCGAATACGAATAACACGGCTACGAATACGAATGCGAATATCGGCTCTCAGCTATACT
SRR5935885_C624146	VR	-	*	*	2192	2304	21	1	GGGTGTCTTGTTCGGCGGTTCTGCGTCTTACGGCGCGTCTGCCGGGCTTTCGTGCGCGTTTCCGATGCGCACGGCTACGTATACGACTGCGGATATCGGCTCTCGGCTTTGCT
SRR5935885_C624146	RT	-	709	1244	CTATATGGGTGTCTATTTTCACGGCGGACACTTATAGTTGCATAAAAGGGCGTGGCATACAAGCGGCGGCAAATAAGTTAAGGCGCGTTATAGACAGAGATAAGGCAGGCTGCGCGTATTGCCTAAAAATAGACATACGCAAATTTTACCCTTCCATAGATCACACCGTACTAAAGTCCATTGTTCGCCGGAAGATTAAGGACACACGGCTACTCAATCTTTTGGACGAAATAATAGACAGTGCGGAAGGCTTACCGATTGGCAACTACCTTAGCCAATATTTAGCCAATCTTGTACTTACCTACTTCGACCATTGGGTAAAGGAAGTAAAGCGGGTAAGGTACTATTTCAGATACGCCGACGACATTGTAGTATTACATAGCGACAAAAAGACGCTTCACGCTTTGCTGGCAGAGTTTGAAAGCTACTTGGCGGCTAACGTAAAGCTGGAAATCAAACAGAACAAACAAGTCTTTCCGGTGGCACGCGACCACCGCGACAGCTTCGGGCGTGGTATTGATTTCTTGGGCTATGTA�
SRR5935885_C624540	TR	+	1083	1111	1062	1129	12	0	ACCGTTGTTCTTCCGTCCGGCAACATCAACAACAACAATTGCAACAACAGCAACGGTGTTCGCCCATT
SRR5935885_C624540	VR	+	*	*	553	620	12	0	GCCGTTGTTCTTCCGTCCGGCGTCATCGGCTACTTCAATTGCAACGTCAGCTGCGGTGTTCGCCCATT
SRR5935885_C624540	RT	+	1401	2030	CGTATAACAAATTCAAAATATATGAACCAAAGGAGCGAGAAATCAAGTCCTGTGCTTTTAAGGACAAAGTGGTTCAGAATTGTCTGTGTTATACCGTTCTTAGACCAAGGTTGCAGCCTCAATTTATTCGAACCAATTATGCAGGCCAGATAGATAAAGGCACTCATTTTGGAATGGATTGCCTGAAAGAACAGATGCTAAACTTTTACGAAGAACACGGAACAAGTGGATGGATTTTAAAGTGCGATATACGAAAATTCTTTTACACCATAGAGCATGATCCAGTGAAGGATATAGTAGATTATTATTTCTGCGACGAATATACAGTATGGTTAAACCATTTGTTCATTGATAGCGTTGAAAGCCCAGGTCTTCCACTTGGGAATCCCGTTGCACTAATGTATGCGCTTCTTATGCTTGATGGACTTGACCATTTTGTAACTGGTGAGCTTGGAATAGATAAATATGGGCGCTATTCAGATGACTTTTATTTGATATGTTCAAGCAGAAGTTACGCAAAGTGGTGCAAAGAAGCTATAGAAGTTTTTGTTAGTACCCTCGGCCTATCGTTAAATGGGAAGACGCAAATAGTTCCATTCCGTAAGGGAATTTCGTTTTTAGGATTCCATC
SRR5935887_C414453	TR	+	1126	1175	1078	1199	26	0	GGGGTGTGTTGTTCAGCGGTTCTTCGAATAATGGTGCGAATGCAGGTGTCAGCTACTCGAATACGAATAATACGGCGTCGAATACGAATGCGAATATCGGTTCTCAGCTATGCTTATAAAAA
SRR5935887_C414453	VR	+	*	*	885	1006	26	0	GGGGTGTGTTGTTCGGCGGTTCTTCGCTTACTGGTGCGACTGCGGGTGTCGGCTACTCGTTTACGTCTTATGCGGCGTCGTCTACGAGTGCGTCTGTCGGTTCTCGGCTTTGCTTTTTACCG
SRR5935887_C414453	RT	+	1662	2176	GATTTGGGTTTCAGTCTTCACAAATGACACCTATTCTTGCATCAAGAATAGGGGAATACATGCAGCCGCTAAACGGGTCAAATATGATTTAAAGACAGACCCGGAAGGCACAATTTATTGTCTAAAGATAGATGTTCGCAAGTTTTATCCTTCTATTGATCACGATATACTAAAACAGGTTATTCGCAGAAAAATAAAGGATAAACGCTTGCTTTGGTTACTTGACGAAATTATTGATTCGGCCGACGGTGTACCTATTGGGAATTACTTATCCCAATATTTCGCCAATTTATATCTTGCTTATTTTGATCATTGGATCAAAGAAGTCAAGCAAGTAAGATATTTCTATCGCTATGCCGATGATATTGTGATTCTATCTTCAAGCAAAGAATCACTTCACGCCTTATTGCGTGAAATGCGGGTTTACCTTCGGGACAATTTGAAATTGAAAATCAAGCACAATTTTCAAGTATTTCCGGTCGATTCACGGGGGATTGACTTTTTAGGATACCGCT
SRR5935887_C415975	TR	+	10788	10848	10751	10875	18	0	TACTGGTCCTCCTCGGAGAACTACAACAATCCGGCGAACAACGCTCTTTATGTGAATGTGAACAACGGCAACGTGAACAACAACAATAAGAACAACAGAAATAGCTACGTGCGTCCGGTCTTGGC
SRR5935887_C415975	VR	+	*	*	10019	10143	18	0	TACTGGTCCTCCTCGGAGAGCTACTACCTTCCGGCGAGCCTCGCTCTTTATGTGAGTGTGAACTACGGCGACGTGGACTACGACTATAAGAACCTCAGCTATAGCTACGTGCGTCCGGTCTTGGC
SRR5935887_C415975	RT	+	11112	11843	GTTCCATCGCTTTCATTATCAACAAACCCGTGAAACGGGAGATTTTCGCTGCAGACTTCCGCGACCGTGTGGTACACCACCTCATAGCCCGCAGGCTCGTTCCGCTTTTGGAAGAGAAGTTCATCAATGACAGCTACAGCACCCGCAAGGGAAAAGGTACGCTCTATGGCATCGAACATGTGGCGGAACATATCCGGCTCTGTTCGGAAAACTACACGAAAGAGTGCTACATCCTGAAAATAGACATCCGTTCGTTCTTCATGAAAATATCGAAGAGGCGGCTGTATGACCTGACCGAAGAACTCTTGCACGAACGCTACGGGGGAAACGACCTGGCGATACTGCTCTATCTGCTCCGTGAGACTATATTCAACCGTCCGGAAAAGAACTGCATCCGCAAGACGCCTCCCCAAAGCTGGCGCGGATTGCCCAAAGACAAGAGCCTGTTCCATTCCGACGGCTCGTGCGGACTGCCTATCGGCAACCTGACAAGCCAGTTGCTCGCCCTTAACTTCCTGGACGGACTGGACCATCTCATCAGCGAAGAATGGGGCGTGAAGCACTACGGCAGGTATGTGGACGACATGGTGCTTGTCCATCCCTCGAAAGAGCACCTGATAGAGGTGAAAGCGAAAATTGCCGGCTGGCTCTCCGAACACGGGCTGTCGTTGCACCCGCGCAAGATCTATCTGCAACATTACACGAAAGGTGTCCTGTTTATCGGAGGGATGA
SRR5935887_C416127	TR	+	25902	25930	25861	25936	6	0	CCGTGTGGTCTATCGCGGGTACAACAATGCGAATGCGAATGGCGGCGTGTCGAATGCGAATGCGAATAACGATGCA
SRR5935887_C416127	VR	-	*	*	0	75	6	0	CCGTGTGGTCTATCGCGGGTGCCACAATGCGAATGCGAATGGCGGCGTGTCGTATGCGTATGCGATTTACGATGCA
SRR5935887_C416127	RT	+	26505	26859	ACCTCAGCCAGCATCAAGAACCGCGGCATGCACGACCTCATGGAGTACATACGCCGCGACATGAAAGAAGACCCGGAAGGAACACGCTACTGCTACAAATTCGACATCTCCAAGTTCTATGAGAGCGTGGGGCAGGATTTCGTAATGTATTGTGTCCGGAGGGTATTCAAGGACAAGAAACTCATCGCCATGCTTGACAACTTCGTAAGGCTCATGCCGCAAGGAATCAGCATCGGGCTGAGGTCGTCGCAAGGGTTGGGCAACCTGCTCCTGTCTGTTTTTTTAGACCATTATTTAAAGGACAAGTACGGCGTCCGCCATTTCTACCGCTATTGCGATGACGGCGTGGTACTCG
SRR5935888_C520409	TR	-	1023	1084	1007	1122	16	1	AGCGTTTGCCGATCTGTGGGGGCAACTGGAACAACACTTCGAATGCTGGTGTGTTCAACGTGAACCTGAACAATCCACGTTCCAACTCGAACACGAACATCGGCTTCCGCTCCGCT
SRR5935888_C520409	VR	-	*	*	1682	1797	16	1	AGCGTTTGCCGCTCTGTGGGGGCGACTGGTACGGCACTTCGCTTGCTGGTGTGTTTTACGTGTACCTGGCCAATCCGCGTTCCAGCTCGTACTCGAACTTCGGCTTCCGCTCCGCT
SRR5935888_C520409	RT	-	35	589	AAAAAGAGAATGATCATGTCAATCACGTTTTATCACCGCATTGTGCAATGGGCGATATATCGTGTCATAAATCCCCTGTTGGTAAAAGGATATATCAAAGATACTTACGGCTGTATTCCTGGAAGGGGTTCACTTGCTGCCATGCAAAGACTGCGGTATTGGATAAAATCCGTAGAACATAAGCCCGGCACATGGTATTACCTTAAACTGGATATCAGCAAATATTTTTACCGGATATCTCACGAAGTATTAAAAGAGATTCTGGCAAGGAAAATTAAAGATCAACAGCTTTTGCAAGTCTTGTATAACATTATAGATTGCCAGCATACGCCATTTGGATTACCGCCTGGTAAAGGTCCTGGAGAGGTGCCTTTGGAGGAAAGGCTTTACGATGTAGGTATGCCAGTAGGAAATCTGTTATCGCAGGTATTTGCAAATATTTACTTGGATGCACTGGATCAGTTCTGTAAAAGAACACTGTGCATCCATTTTTATGTCAGATACATGGATGATATTATCATTCTGTCAGACAGCAAAGAGCAGCTTCACATCTGA
SRR5935889_C597747	TR	-	4169	4223	4149	4274	17	1	ACGGCGGCCAATGTCTGGTGCCGGTCCGTCCGGGCGGACAATACGAACAATTTCTGCCTTGTCAACTCCAACGGCACGGCCAGCAACAACAACGCGAACAATTCCTGGGCCGTGGCCCCCGGATTT
SRR5935889_C597747	VR	-	*	*	4895	5020	17	1	ACGGCGGCCAATGTCTGGTGCCGGTCCGTCCGGGCGGACCTTGCGGGCATTTTCTGCCGTGTCTTCTCCAACGGCGCGGCCAGCGCCATCAGCGCGGACCTTTCCTGGGCCGTGGCCCCCGGCTTT
SRR5935889_C597747	RT	-	3103	3649	AAAACGCGGCAGATCGACGCCCCGCACATCAACGACAGGCAGATCCACAAGGTACTGACCAAGGAGGTCCTGGAGCCGCTTTATCAGCCGGGCATGATCTACGAAAACGGGGCCAGCCAGAAAGGAAAGGGCCTAAGTTTCCACTACAAGCGGTTGAAAAAGTCCCTGCGGGCCTACTACCGAAAGCATGGCCGGGAAGGGTGTATCGACCTGGTGGACCTGACGCAGTTTTTCCCAGGAGCGCCCCGGGATCAGATCCTTGCGCGGCACCGCCGCCTGATCTACAACGCGGAGATCCGGGCGGTGGCCGATACCGTGGTAACGTCGGCGCCGGGCACCGTGGGCATGTCCCTGGGCGTGGAGCCGTCGCAGATGGAAATGGTGGCCCTGCCGTCTGCGGTGGACAACTGGCTGGCCTGCCAACTGCGGGCCATTGATCCGGGCCACTATATGGACGATTACAAGTTTCTTGCGCGGACCAAGGAGGAGGCAGAGGCCAACATGGCGGCCGTGACCGAGCGCATGGAGGCCATGGGGCTGAAAGTCA
SRR5935892_C151956	TR	-	793	846	773	896	16	0	GGCGGTTTGGTGGGGCCTTCGTTCCCCTAATTACAATAACAACAACAATTTCGTTATTGTCTGGACGGATGGCAACAACAACAATAACAATGCCAATAATTCTGGTGGGTTGCGGCCCGGATTT
SRR5935892_C151956	VR	-	*	*	1818	1941	16	0	GGCGGTTTGGTGGGGCCTTCGTTCCCCTTATTACAATGGCACCAACTATTTCGTTATTGTCTGGACGGGTGGCAACTCCAGCAATGCCTATGCCTTTATTTCTGGTGGGTTGCGGCCCGGCTTT
SRR5935892_C151956	RT	-	76	247	AAAATCCGCCCGATAGATGCCCCGCACATTACGGATCGACAAATCCACAAAACCCTGTGTAATGAAGTCCTGATCCCGTTGTATTCACCTTCCATGATCTATGACAACGGGGCAAGCCAAAAGGGAAAGGGCCTTCATTGGCAGTTCAAACGGATCAAACAACAGCTTGGAT
SRR5935892_C151968	TR	-	5525	5572	5505	5592	16	0	AACCGCCGCTAACTTCGCTAATGTGAACAACAACGGGAATGCGAACAATAACAACGCTTCTAACTCTAATGGCGTTCGCCCCGATTTC
SRR5935892_C151968	VR	-	*	*	6184	6271	16	0	TACCGCCGCTTACTTCGCTTTTGTGAGCGACAGCGGGGGTGCGAGCTATAACAACGCTTCTCGCTCTTTTGGCGTTCGCCCCGCTTTC
SRR5935892_C151968	RT	-	4594	5230	CCCAGTACCAATTTCGTCATCAATGAGCGTGGCAAGACACGTCCCATCACAGGCGAACAGATACGGGATAGAATTGCCAAACATTCTTTATGTGATGAAGTCTTGACTCCCGCAATTAAAGACCACCTCATCTATGATAATGGCGCAAGCCAGAAAGGTAAAGGAATTGACTTTACCCGCCGCGGGTTGGAAGCGCACCTGCACAGGTTCTTCCGGGAGAATCAGAGTAATGATGGTTATATCTTGCTGATGGATTTCTCAAAATACTATGACAACATTCGACATGACAAACTCATGGAGTTGTTTGAAAAGTACGTTGATGACGATACAGCACTCTGGTTCCTGGAAAAGATTGTAGACAATGAGAAGGTGGATGTGTCCTACATGAGTGATGAGGAATATGCGTCCGCTATGGACGATGTATTCAATTCACTGGAACACGAAAAGGTTGATAAGAGCCTGCTGACCGGGAAAAAGTTCTTGCGAAAGCACTTGAACATTGGTGACCAGGTGGCGCAGGACGCAGGGATTGCTTATCCCATACCGATTGACAACTACATAAAGATTGTAAAAGGCGTGAAATTTTATGGCAGATATATGGATGACAGTTATGTGATTCACAAAGACAAGGAGTTTC
SRR5935895_C561243	TR	-	7596	7645	7580	7718	15	0	CTACGCCAACTACAACTCTGGCTGGCGTGTCCTCCACGTCGGTGGCAACTGGAACAACGGCGGCAATGCCGGCCTTTTCTACTTCAACGCGAACAACTCGTCTTCCGACACGAACTCCAACGTCGGCGCGCGACTACTT
SRR5935895_C561243	VR	-	*	*	7952	8090	15	0	CTACGCCTACTACTACTCTGGCTGGCGTGTCCTCCACGTCGGTGGCGTCTGGGGCGGCGGCGGCAATGCCGGCCTTTTCTACTTCTACGCGTACGGCTCGTCTTCCGACACGTACTCCGACGTCGGCGCGCGACTCCTT
SRR5935895_C561243	RT	-	6697	7179	GGATGCTGGTGACGGCCATGAAACCGGTACTCATGCGCGGAATGCACCCGTGGTCCTGCGCGTCCATCCCTGGGCGCGGTGGGAAGCGAATTCACAAGAAGATCCGTGGCGCGCTCCGCAATGATCCGAAAGGGACGAAGTACGCCGCCGAGCTGGACGTCGCACAGTATTACCCCAGCATCTCCGGCAAGCGGCTGATCTGGGCGCTGGCGCGGAAGATCAAGGACAAGCGCTTTCTGCGGACGGTCTATTCCATCATCGAATCCTGCGGCGGCGGGCTGGCTATCGGGTATTACATCTGCCAATGGCTGGCAAACTTCTACCTGGAGTCTCTGGACCAGTACATCATGACGCTGCCGGGCGTGAAGTATATGACCCGCTACATGGACAACATCACCCTACTCGGGCCGAATAAGAAGCATCTGCACAAGGCGCGGAAGCTGATCGCCGCATTCATGCAGCAGCGGCTCGGCCTGTCCATGA
SRR5935897_C842083	TR	-	5463	5512	5439	5567	15	0	TGGCTTGCACGCGCTCATTGGCGGTGGCAACTGGAACAACGGGGTTCACGATGGTTCGCGGACTGTGAATTGCAACAATTATCCGTGGAACGTGAACACGAACATTGGCGTGTGGTGCGTCTGTGACTA
SRR5935897_C842083	VR	-	*	*	6072	6200	15	0	TGGCTTGCGCGCGCTCCTTGGCGGTGGCCACTGGAACGACGGGGTTCACGGTGGTTCGCGGACTGTGTATTGCAACACTTATCCGTGGCACGTGGGCGCGGCCGTTGGCGTGTGGTGCGTCTGTGACTC
SRR5935897_C842083	RT	-	4449	5060	AAAGAGCGTATAATCATGGCTTTGCCATTTTACGATAGGGTTATCCAACATATGATTGTCAATTACATAGAGCCGATATTTGAGCATCAGTTCATCTACCATTCCTATGCTTGCAGAAAAGGGAAAGGTGCTCACAGAGCCAGCAAGCAGTTGACAAGGTGGCTATATAATCTGGAAGTTGTGCAAGGCAAATCAGTCTATGTACTGAAAGCCGACATACACCATTACTTCCAGAGCATAGACCACAAGGTTCTGAAAAGAGAAATTAGAACCTACATTAAAGACAAGGACTTACTCGTAATCCTTGACCGGATAATAGACCATAATGGGATATTCCCGGATGGTGTCGGTATACCGGTTGGAAATCTTACGAGCCAACTATTTGCCAACGTGTATTTACACCGATTGGATATGTTCGTAAAACATACACTTCATGCGGAACATTACATGAGATATATGGATGATTTTGTGATTATATCAGAAGATCTCGAACAGTTGAAACGGTGGGAGAAACAGATAGAAATATTCCTTGCGGATGTTCTTAAATTACAATTAAATCCAAAAACAACCATTGTTTATGCAAAGAACGGAGTGGATTTTGTTGGATATAGG
SRR5935897_C842189	TR	+	584	633	542	649	14	0	CGTATCGTGGTTCGAGTTTCAACAACACCAGCAACGGTGGCGTTGCGTCGCTGAATCTGAACAACACGCGCACGAATAGCAACAACAACATAGGCTTCCGGTCCGCTT
SRR5935897_C842189	VR	+	*	*	12727	12834	14	0	CGTATCGTGGTTCGGGTTTCCACGACGCCAGCTACGGTGGCGTTGCGTCGCTGAATCTGCACGCCTCGCGCACGGATAGCGGCCTCAACATAGGCTTCCGGTCCGCTT
SRR5935897_C842189	RT	+	1090	1746	AGAAACGTTTAATAATGTCTTTGCAGTTCAAAGATCGAGTAACACAACACGCAATTTACAGACAAATCAATCCAATACTGGATAAGCAGCTGATCGACGACACGTACGCGTGCCGGAAAGAAAAAGGATCGCACAAAGCGGTACATAAGCTGCAGAACTGGATGCGGAAAGACGAAAGAAAAGGAAGATACTACTATCTAAAGCTTGATATTGCTAAATACTTTTACAGGATCGATCATAAAGTTCTGATGAATATTCTTGAAAGAAAAATCGCAGACAAAGACTTATTAGAGGTATTCGATAAGATTATAAATTGCGAAGATACAAGATTCGGTTTGCCGATCGGCGCGGATATTGCGGACGTAAACAGCGAAGAAATGCTTCTAGGCGTAGGGCTGCCGATTGGGAACTTGACATCACAAATGTTTGCAAATTTATATCTAAACGAATTAGATCAATTTGCAAAGCACAAATTGAAACTAAAACAGTATATACGTTACATGGACGACATTATAATACTGCACGAGGACAAGAAAGAACTTGGGAGGATCAAAACAGAGATTGAAAGATTCTTGAATGAAGAACTACATCTGCAGTTAAATAATAAAACGTGTATAAGACCAACCACAATGGGGATAGAATTCGTAGGATTTAGGA
SRR5935897_C842235	TR	-	10338	10387	10326	10433	13	0	TGGTGCCCTTTTGTCTGCTAATGCGAATAATGGTGCGAATGCGGGTTTCGGTTATCTGAATGCGAATAATCGTTCCTCGAATGCGAATGCGAACATTGGGTTCCGCTT
SRR5935897_C842235	VR	-	*	*	10528	10635	13	0	TGGTGCCCTTTTGTCTGCTTCTGCGAATTATGGTGCGAATGCGGGTTTCGGTTCTCTGTCTGCGTCTGGTCGTTCCTCGGTTGCGAATGCGTACATTGGGTTCCGCTT
SRR5935897_C842235	RT	-	9331	9814	GGACAGGATAGTACACCATTGCATTATCAATGTGTTGGGGCGTTACTGGACTAACTTCTTCATTGCGAATACATACGCTTGTATCAAAGGGCGTGGTATTCATAAATGTATGGAGGATGTGCATACGGCTTTAATCATAGACAGAAAAGGTACAAGGTTCTGTTTGAAGATTGACATCAAGAAGTTCTATGATAACATAGACCACGCAGCATTGAAAAGGATAATCCGCTACACTATAGCGGATGAACAACTGTTAAGGCTGTTGGATAAGATAATAGATAGTAACGGTAAAGACAAGGGGCTGCCAATAGGCAATTTCACAAGTCAATATTTGGCTAATCTCTATTTAGCATATTTCGACCATTGGGTTAAAGAAGAACTGGCTAAGATAGTGATGAAGCGTTTTGGGGTGAAAATCTACTACTATCGCTATATGGATGATATGGTGATACTATGCGCTGACAAAGAGGCACTGCATTTCGTA
SRR5935900_C336427	TR	-	1564	1601	1544	1656	21	0	GGGTGTCTTGTTCGGCGGTAATGCGAATAACAGCGCGAATGCCGGGCTTTCGTACGCGAATACGAATAACACGGCTACGAATACGAATGCGAATATCGGCTCTCAGCTATACT
SRR5935900_C336427	VR	-	*	*	2089	2201	21	0	GGGTGTCTTGTTCGGCGGTTCTGCGGCTAACTGCGCGCTTGCCGGGCTTTCGTGCGCGTTTACGTATAACGCGGCTGCGTCTACGACTGCGCATCTCGGCTCTCGGCTTTGCT
SRR5935900_C336427	RT	-	606	1141	CTATATGGGTGTCTATTTTCACGGCGGACACTTATAGTTGCATAAAAGGGCGTGGCATACAAGCGGCGGCAAATAAGTTAAGGCGCGTTATAGACAGAGATAAGGCAGGCTGCGCGTATTGCCTAAAAATAGACATACGCAAATTTTACCCTTCCATAGATCACACCGTACTAAAGTCCATTGTTCGCCGGAAGATTAAGGACACACGGCTACTCAATCTTTTGGACGAAATAATAGACAGTGCGGAAGGCTTACCGATTGGCAACTACCTTAGCCAATATTTAGCCAATCTTGTACTTACCTACTTCGACCATTGGGTAAAGGAAGTAAAGCGGGTAAGGTACTATTTCAGATACGCCGACGACATTGTAGTATTACATAGCGACAAAAAGACGCTTCACGCTTTGCTGGCAGAGTTTGAAAGCTACTTGGCGGCTAACGTAAAGCTGGAAATCAAACAGAACAAACAAGTCTTTCCGGTGGCACGCGACCACCGCGACAGCTTCGGGCGTGGTATTGATTTCTTGGGCTATGTA�
SRR5935900_C339317	TR	-	1666	1715	1628	1717	7	0	CCTCGAACGCGTGGTACGTGAACATGAACAACGGCAACGTGAACACGAACAACAAGACTAACGCAGGCAGGGTTCGTCCCGTTTCCGCAA
SRR5935900_C339317	VR	-	*	*	2349	2438	7	0	CCTCGAGCGCGTGGTACGTGATCATGTACAACGGCAACGTGAGCACGAACTACAAGACTCTCGCAGGCAGGGTTCGTCCCGTTTCCGCAA
SRR5935900_C339317	RT	-	1193	1425	TCGTGAAATTTTTGCTTCCGCTTATGTTGATCGTGTAATACAACATTGGGCTGATCTACGCCTTGATCCTATTTTGGAAGAGCGTTTTCAGGCACAGGGAAATGTTTCAAAAAATTGCCGTATTGGTGAAGGAGCACTTTCGGCTGTTATCTATCTGAATGGGATGATCATGGAAGTCAGTGAAAATTATACGAAAGACGCATACATTTTCAAGGGTGATTTCAAAAGCTTTT
SRR5935900_C340419	TR	+	3620	3669	3614	3683	11	0	GCGGCCTCGCTTATGCGAACTCGAATAACGATTGGTCGAACTCGAATGCGAATATCGGCTCTCGCCATAC
SRR5935900_C340419	VR	+	*	*	3327	3396	11	0	GCGGCCTCGCTTATGCGCACTCGTATCACGCTTGGTCGACCTCGGCTGCGGGTATCGGCTCTCGCCTTGC
SRR5935900_C340419	RT	+	4409	4806	ACAAGTGCGTGTATCAAGGGAAAGGGATTACATTTTGGAGTAAGGAGAATGAAACGTTTTCTTCACCGGTACCCGGAATACAAATGGTTCGTAAAGACTGATTTCAAAAAGTTCTATCAAAGTATTCTTCATGAGCTTATTGTTGCTGCATTGAGAAGGAAATTCAAAGATGAACGATTTATTAAATTGATCGAGATAGCTGTTTTATCGTATGACAGCGGAACAGAGTTAGTTGACGTATTGGAGAATGAAGTTGAACGGAAGAAGAGGTGTTCCGATTGGAGCATTTACAAGCCAACCTATCGGGAATTTTGCGGCAAGCCGGATAGATCATACAATGAAGGAGAAATATCGTGTCAAATGCCTGCATAGATATTGCGATGATAATGTTATGCTGG
SRR5935900_C341785	TR	+	1786	1835	1692	1875	19	0	TTCCCTGCGGGGGGCTATCGTAACAACTCCAATGGGAACACGAACAACGCAGGCAACAACGGTTACTCGTGGTCGGCTTCGTCCAACAATACCACGAACGCGTACAACCTGAACGTCAATTCGGGCAATGCGAACTGGAACAACAACAACCGCAACAACGGGTTCACCGTGCGTTGTATCCGAG
SRR5935900_C341785	VR	+	*	*	231	414	19	0	TTCCCTGCGGGGGGCTATCGTAACTACTCCAATGGGTACACGTACAACGCAGGCAGCGGCGGTTACTCGTGGTCGGCTTCGTCCAACCGTACCACGAACGCGTACAACCTGGGCGTCAATTCGGGCTATGCGTACTGGAGCAACTACGTCCGCAGCCTCGGGTTCACCGTGCGTTGTATCCGAG
SRR5935900_C341785	RT	+	2094	2796	CGTCTTATTGCTTTATCGTTGACAAACCCGTCAAGCGGGAAGTTTTCGCCTCACAGTTCCGTGACCGGGTGGTGCATCACCTACTATTTGATTATATCAATCCCGTCTTTGAGAAGCGTTTTATCTTCGACAGCTATTCGTGTCGCCTAGGAAAGGGGACTTTGGCGGGGATTGAACGTCTGGAACATCATATCCGATCCTGTACGCAGAATTACACGACTCATGCCTGGATACTGAAACTGGATTTGCAAGGGTACTTCATGAGCATAGACAAGAAGCGGCTCTATGAAATCGTATCTGAGACACTGCGCAAGCATTGGAACCAAACTCCTCCGGTAGCATCCACGCCTTCCACTGATCCGGATTTTATTGACTATCTGCTGCGTGGTATCATATTCAAGGATCCGAAAGAGAACGTGATTATTCGTACTCCTATGGATAAATGGGAGGGGCTACCCTTATCGAAGAGCTTATTGTATTCGTGTACCGGTAACGGATTACCTATCGGTGATCTTACCTCACAGCTATTTAGTAATATCTATATGGGCGTCTTTGATGAGTATGTCAAGCGTATCCTGCATATCAGGCATTATGGTCGTTATGTCGATGATTTCTATGTGGTACATGCGTGCAAGGGCTATCTTACTGACTTGATTCAGATTTTTCACCGCTTTCTGGAAGAAAAGCTCAGTCTGATTTTACA
SRR5935900_C341999	TR	-	4952	4986	4936	5025	17	0	CGTCGTTTCTTCGGCTAACTTTGCCAATGTGAACAACAATGGCAATACGAACTACAACAACGCTTCGAACTCTAATGGAGTTCGTCCGGA
SRR5935900_C341999	VR	-	*	*	6065	6154	17	0	CGTCGTTTCTTCGGCTGCCTTTGCCCTTGTGAGCTACAATGGCGGTACGGACTCCAGCCTCGCTTCGGCCTCTCATGGAGTTCGTCCGGT
SRR5935900_C341999	RT	-	4012	4594	TGATCGCATCGTCCGACATTCTCTGTGCGATGAGGTTTTACTTCCAGAAGTTAGGAAGCATATCATTTATGATAACTGCGCATCTATCAAGGGGCGCGGAATTTCACAACAGAGAAAACGATTCGAAATCCATCTCCACAAATACTACCAATTATACGGAAATGACGGTTATATTCTATTCGGTGACTTTTCAAAGTTCTATGACAATATTATCCATGAGATTGCCAAACGAGAGTTACTGAAGCTGTTCGATGATGATGAGTTTATTGACTGGCTTTTAACGTTGATATTTAAGGGCTTCCAGATCGATGTTTCGTACATGTCTGACGAGGAATACGAGGCCTGTATGACCGATACTTTCAATAAACTGGAGTATCGGAACATTCCAAAAGAGAAGCTCACTGGCGAAAAGTGGATGGAGAAGTCTGTCAATATTGGAGACCAGCTTTCGCAAGTCATTGGAATTTATTATCCGTATCCCATTGACAATTATGTCAAGTATGTGCGTCAGCAGAAATTTTATGGAAGGTATATGGACGATTGGTACATCATGAATCCCAGTAAAGAAGAGCTTGAAGATTTG
SRR5935900_C342031	TR	-	12626	12663	12577	12692	10	0	GCCGTTGTGTTTTGCGGTCCGGCAACAACTCGAATGCGAACAGCGGTCTCGCTTATGCGAACGCGAACAACGCTTCATCGAACTCGAACACGAACTACGGGGCGCGTCTGAAATTC
SRR5935900_C342031	VR	-	*	*	13589	13704	10	0	GCCGTTGTGTTTTGCGGTCCGGCAGCAACTCGAATGCGCGCAGCGGTCTCGCTTATGCGGACGCGAACAACGCTTCATCGAACTCGTTCACGTACTACGGGGCGCGTCTGGCCTTC
SRR5935900_C342031	RT	-	11586	11976	AACGGCTGCATCCATACAAGGACGCGGACCGCATGGTTTGTTCCATCAGGTGCAGGATACATTGGCAGAGAACCCCAATATACACTATTATTATCAAAGCGATTATAAAGGATATTATGACAGTATCGACCATGATATATTAATCTCCACAATCAGGCGGTATGTCGGAGACCCTGTCTTATTGCCTATTCTTGAAAATTTTGTCAAAGCACTATATCCCAACGGGAAGCATGGCATAAGCAAAGGACTGCGTTCCTCACAATTCTTTGGAAACCTTTACCATAATGATATTGATCACCGGATGATTGATGAATATGGTGCAAAACATTACTTCCGTTTTTGTGATGACATCTTTATTCTCGGTGAAAGTAAACGTGATTTGTGGAAATTG
SRR5935904_C340418	TR	-	1695	1744	1680	1791	17	0	AGCTGGTTCTTTGGGGCGGTAATGCGAATAACGGTGCGAATTGCGGCCTCGCTTATGCGAACTCGAATAACGATTGGTCGAACTCGAATGCGAATATCGGCTCTCGCCATAC
SRR5935904_C340418	VR	-	*	*	1967	2078	17	0	AGCTGGTTCTTTGGGGCGGTACTGCGCATAACGGTGCGTATTGCGGCCTCGCTTCTGCGTACTCGTCTTCCGATTGGTCGCACTCGGGTGCGTCTTTCGGCTCTCGCCTTGC
SRR5935904_C340418	RT	-	558	955	TACAAGTGCGTGTATCAAGGGAAAGGGATTACATTTTGGAGTAAGGAGAATGAAACGTTTTCTTCACCGGTACCCGGAATACAAATGGTTCGTAAAGACTGATTTCAAAAAGTTCTATCAAAGTATTCTTCATGAGCTTATTGTTGCTGCATTGAGAAGGAAATTCAAAGATGAACGATTTATTAAATTGATCGAGATAGCTGTTTTATCGTATGACAGCGGAACAGAGTTAGTTGACGTATTGGAGAATGAAGTTGAACGGAAGAAGAGGTGTTCCGATTGGAGCATTTACAAGCCAACCTATCGGGAATTTTGCGGCAAGCCGGATAGATCATACAATGAAGGAGAAATATCGTGTCAAATGCCTGCATAGATATTGCGATGATAATGTTATGCTG
SRR5935904_C344738	TR	+	5797	5846	5761	5892	16	1	ACGGCTACTGTTGGTCGGCGGTTCCGAACAACCAGAACAACGGTCGCAACCTGAACTTCAACTCGTCGAACGTGAACCCGTTGAACAACAACAATCGGGCGTACGGGTTTGGGGTGCGTTCTTCCCAAGAAT
SRR5935904_C344738	VR	+	*	*	4351	4482	16	1	ACGGCTACTGTTGGTCGGCGGTTCCGTACAGCCAGAAGCTCGGTCGCTACCTGGGCTTCCTCTCGTCGTGCGTGTACCCGTTGAGCAGCTACTATCGGGCGTACGGGTTTGGGGTGCGTTCTTCCCAAGAAT
SRR5935904_C344738	RT	+	6141	6804	TGAAGCGAGAAATTTTTGCCTCGGATTTCAGGGACAGGGTAGTGCATCATCTGTTGTATAATTATATTTCTCCTATGTTTGAGGGCAGAATGATTTTTGACAGTTATTCATGTCGCCGAGGAAAGGGGACAAGTCAGGGAATAGCACGCCTGGAACACCACATACGCAGTTGTACGCAAAATTATCGTTATAGTGCCTATATATTAAAACTGGACTTAAGGGGGTATTTCATGAGTATCAGGAAGGATCGTCTGTACGATCTTATCTGCAAGGGACTGGAACGATATAGAAGAAGCCGGAAACAAAAAGAATGCCCGGATATGGAACTGATAGATTTCCTGCTAAGACAGATTATATTCAGAAATCCCCAGCGGGATTGCCGGATACGGGGTAGCGCGGAAGATTGGGAAGGACTTCCACCCACGAAAAGTTTGTTCAATTCTCCGGAAGGTGTGGGACTTCCCATAGGAGATTTGACATCCCAGCTGTTCAGTAACATCTATTTGGGGGAGTTGGATGGATATGTGAAGCGTGTTTTACGCTGTAAACATTACGGGCGTTATGTGGATGATTTTTTTATTGTCCATCCAAGCAAACGCTATCTAAAGGAACTGATTCCATGGATACGGGAATTCTTGAAGGAAGAATTGGAGTTGGAGTTGCA
SRR5935907_C371964	TR	-	10917	10966	10902	10988	13	0	GAATAACGGTGCGAATTGCGGCCTCGCTTATGCGAACTCGAATAACGATTGGTCGAACTCGAATGCGAATATCGGCTCTCGCCATAC
SRR5935907_C371964	VR	-	*	*	11189	11275	13	0	GGGTAACGGTGCGAATTGCGGCCTCGCTTGTGCGGGCTCGAATAACGCTTGGTCGCACTCGAGTGCGTCTGTCGGCTCTCGCCTTGC
SRR5935907_C371964	RT	-	9780	10177	TACAAGTGCGTGTATCAAGGGAAAGGGATTACATTTTGGAGTAAGGAGAATGAAACGTTTTCTTCACCGGTACCCGGAATACAAATGGTTCGTAAAGACTGATTTCAAAAAGTTCTATCAAAGTATTCTTCATGAGCTTATTGTTGCTGCATTGAGAAGGAAATTCAAAGATGAACGATTTATTAAATTGATCGAGATAGCTGTTTTATCGTATGACAGCGGAACAGAGTTAGTTGACGTATTGGAGAATGAAGTTGAACGGAAGAAGAGGTGTTCCGATTGGAGCATTTACAAGCCAACCTATCGGGAATTTTGCGGCAAGCCGGATAGATCATACAATGAAGGAGAAATATCGTGTCAAATGCCTGCATAGATATTGCGATGATAATGTTATGCTG
SRR5935908_C303877	TR	+	623	672	575	692	11	0	GCCGTGTGGTCTATCGTGGCAACAACAACGCGAACCCGAATGGCGGTGTTTCGATGTCGAATGCGAACAACGATTCCTCGAATACGAACACGAACATCGGTTCTCGTCTGAACAACAA
SRR5935908_C303877	VR	+	*	*	205	322	11	0	GCCGTGTGGTCTATCGTGGCAACTACAACGCGAACCCGAATGGCGGTGTTTCGATGTCGAATGCGAGCTACGATTCCTCGGATACGAACACGTACATCGGTTCTCGTCTGGCCTTCCG
SRR5935908_C303877	RT	+	1220	1604	ACCTCCGCCAGTATCAAGAGACGGGGGATGCACGACCTCCTGGCGTATGTCCGCCGTGACATGGCCGAAGACCCTGATGGTACACGTTACTGTTACAAGTTTGACATCACCAAATTCTACGAGAGCGTGAAGCAGGATTTTGTGATGTATTGCGTCAGCCGGGTGTTCAAGGACGCAAAGCTCGTGACCATGCTGGAGAGCTTTATCCGCCTGATGCCTGAAGGTCTGAGTATCGGCCTGCGCAGCTCGCAGGGGCTGGGCAATTTGCTTTTGTCTGTGTATCTGGACCATTATCTGAAGGACAGGTATGCCGTGCGTCATTTCTACCGCTATTGTGATGACGGCGTCGTACTGGGTAAAACGAAAGCGGAACTGTGGAAGATTC
SRR5935908_C305559	TR	+	38061	38110	38051	38127	12	0	AATGCAGGTCTCGCTTATGCGAATTCGAATAACACCCCCTCGAATACGAATGCGAATATCGGTTCTCACCTATGCTT
SRR5935908_C305559	VR	+	*	*	1188	1264	12	0	TATGCGGGTCTCGCTTCTGCGTATTCGAATACCGCCCCCTCGCATACGGATGCGTATTTCGGTTCTCGCCTTTGCTT
SRR5935908_C305559	TR	+	38061	38110	38013	38132	18	0	GTGGTGTCCTGTTCAGCGGTAACGCGAATAACAGTGCGAATGCAGGTCTCGCTTATGCGAATTCGAATAACACCCCCTCGAATACGAATGCGAATATCGGTTCTCACCTATGCTTTAAAA
SRR5935908_C305559	VR	+	*	*	37399	37518	18	0	GTGGTGTCCTGTTCGGCGGTTACGCGATTGACGGTGCGGGTGCGGGTCTCGCTTATGCGTATTCGGGTAACGCCCCCTCGCATACGAATGCGTATATCGGTTCTCGCCTTTGCTTTATAC
SRR5935908_C305559	RT	+	38566	39098	GATTTGGGTCAGGACTTTCACGCACAATACTTTTTCATGTGTCAAGGGACGTGGGATAGAGGGGTGTGCCCGGCATATAGATAAAATCATTGAGAAGTACAAAGGCAAGCCATTATACTGTCTTAAAATTGATATAACCAAATATTATCCCTCCATTAACCATGAAGTCTTAAAAAAAATTGTACGCCGGAAGATAAAAGACAAAGACCTACTGTGGCTTCTTGATGAAATTATTGACAGCGCAGAGGGGCTTCCTATCGGGAACTATCTTTCACAATATCTCGCCAACCTGTTCTTGTGCTATTTCATGCACCGTGTGAACGAAGTATTGAAACTTGACGCAGCCGAATACGCTGATGACATCACGTTTTTCTCTTCATCAAAAGAACAACTGCGGGAAGCGTTCAAAGAGATAAGAAAAATGATTGAAGATGAACTAAAACTGAAAATCAAAGGAAACTATCAGATATTCCCAATAGCAGCCAACCGTTATGACAAACACGGGCGTGCGCTTGATTATGTCGGTTACAAGT
SRR5935909_C521403	TR	-	2687	2736	2668	2773	17	1	TGTCGGCGGCAACTGGAACAATGACCTGATGGTCGGTCCTTTCTACGCTAATCTGAACAATACGGCGTCCAATTCGAACTCGAACAATGGCGCGGCTCTATCTTAT
SRR5935909_C521403	VR	-	*	*	2884	2989	17	1	TGTCGGCGGCGGCTGGACCCGTGCCCTGTTGGTCGGTCCTTTCTCCGCTTATCTGGACGATGCGGCGTCCTATTCGTACTCTAACCATGGCGCGGCTCTCTCTTGT
SRR5935909_C521403	RT	-	1692	2196	CAGCTATGCCAGTCTTCCGGGCAGAGGTGCCCATAAAGGAAAGCTGGTTATTGAGAAGTGGATCAGGATTGACCCGAAGAATTGTAAGTATGTCCTCAAAATGGATATTCGCCATTTCTTCGATTCTATTCCACATGATCGTTTGAAAGCCAAGTTGAAGAAGACCGTTCATGACGAGAAGATGTTGGAGCTATTATTCCGCATTATTGATGTTACAGAGGTTGGTATTCCACTTGGCTTTTATACTTCTCAATGGCTTTCTAACTGGTATTTACAGGGTTTAGATCATTTCATCAAGGAGCAGCTCTGTGCCGTGCACTATATGCGCTACATGGACGATATGGTCATTTTCGGAAGCAACAAGAGGGTTTTGCACCGCATGAGGCAAGCAATTTCCGATTATCTGGAAATGGAGCTTGGCTTGGAACTTAAAGCGAATTGGCAAGTCTTTCGCTTTTCTTATGGCAACAACCAGGGGCGTGATCTGGACTTCATGGGCTTTCGT
SRR5935909_C522923	TR	+	10411	10471	10374	10501	17	0	TACTGGTCCTCCTCGGAGTTCTACAACAATCCGGCGAACAACGCTCTTTATGTGAATGTGAACAACGGCAACGTGAACAACAACAATAAGAACAACAGAAATAGTTACGTGCGTCCGGTCTTGGCTTT
SRR5935909_C522923	VR	+	*	*	9641	9768	17	0	TACTGGTCCTCCTCGGAGTTCTGCGACCTTCCGGCGAGCGGCGCTCTTTATGTGAGTGTGAGCGGCGGCAACGTGTACAACTACAGTAAGGACGACAGGAATAGTTACGTGCGTCCGGTCTTGGCTTT
SRR5935909_C522923	RT	+	10734	11465	GTTCCATCGCTTTCATTATCAACAAACCCGTGAAACGGGAGATTTTCGCCGCCGACTTCCGCGACCGTGTTGTACACCACCTCATAGCCCACAGGCTCGTTCCGCTTTTGGAAGAGAAGTTCATCGATGACAGTTACAGTACCCGCAAGGGAAAGGGTACGCTCTACGGCATAGAACGGGTGGAAGAACATATCCGGCTCTGCTCCGAGAACTACACGCGGGATTGCTATATCCTGAAAATAGACATCCGTTCGTTCTTCATGAAAATATCGAAGAGGCGGCTGTATGACCTGACCGAAGAACTCTTGCACGAACGCTACGGGGGAAACGACCTGGCGATACTGCTCTATCTGCTCCGTGAGACGATATTCAACCGTCCGGAAAAGAACTGCATCCGCAAGACGCCTCCCCAAAGCTGGCGCGGATTGCCCAAAGACAAGAGCCTGTTCCATTCCGACGGCTCGTGCGGACTGCCTATCGGCAACCTGACAAGCCAGTTGCTCGCCCTTAACTTCCTGGACGGACTGGACCATCTCATCAGCGAAGAATGGGGCGTGAAGCACTACGGCAGGTATGTGGACGACATGGTGCTTGTCCATCCCTCGAAAGAGCACCTGATAGAGGTGAAAGCGAAAATTGCCGGCTGGCTCTCCGAACACGGGCTGTCGCTGCACCCGCGCAAGATCTATCTGCAACATTACACGAAAGGTGTCCTGTTTATCGGAGGGATGA
SRR5935910_C478078	TR	+	1685	1722	1629	1743	15	0	GGGTGTCCTTTTCAGCGGTAATACGAATAATGGCGATCATGCAGGCTTCGGTTATGCGAATACGAATAACACCCCCTCGAATACGAATGCGAATGTCAGCTCTCAGCTATGATTT
SRR5935910_C478078	VR	+	*	*	1431	1545	15	0	GGGTGTCCTTTTCGGCGGTAATGCGAATAATGGCGATCGTGCGGGCTTCGGTTATGCGAATACGCATAACGCCCCCTCGGCTACGGATGCGGCTGTCGGCTCTCGGCTTTGTTTT
SRR5935910_C478078	RT	+	2145	2692	TATATGGGTGTCCTTATTTACAGAAGATACCTATTCTTGCATTAAGGATCGTGGTATTCATAAAGCAGCAGATAAAGTAAAGAAGGCTTTGAAAGAAGATCCAGAACACACTACTTACTGCTTGAAAATGGATATAGTGAAGTTCTATCCAAGTATAGACCATGATATTTTGAAAACAATATTACGGAAGAAAATCAAAGATAAAAATCTGCTTTGGTTGCTTGACGTAATTATAGACAGTGCCGATGGCGTACCCATAGGGAACTATCTAAGTCAGTATTTTGCTAATATTTATCTGGCTTACTTCGATCACTGGATAAAGGAGGTTAAGAAGGTAAGATATTACTTTAGGTATGCAGATGATATTGTGATTTTAGGCGATGATCCTAAACAGCTTCACAAACTCCGTATAGAGATTGAAGAATATCTGCATGACAATTTAAAGCTATCACTTCGTAAAGTGGATCCTAAAACTGGAAAAAAGAAATGGAAGTTTCAAGTATTCAAAATTGATAGCCATAGAGGTATTGATTTTGTCGGGTATGTCT
SRR5935911_C352248	TR	+	1935	1984	1887	1998	12	0	AGCTGGTTCTTTGGGGCGGTAATGCGAATAACGGTGCGAATTGCGGCCTCGCTTATGCGAACTCGAATAACGATTGGTCGAACTCGAATGCGAATATCGGCTCTCGCCATAC
SRR5935911_C352248	VR	+	*	*	1600	1711	12	0	AGCTGGTTCTTTGGGGCGGTAATGCGAATCACGGTGCGCCTTGCGGCCTCGCTTTTGCGTACTCGTATAGCGATTGGTCGAGCTCGGATGCGAATCTCGGCTCTCGCCTTGC
SRR5935911_C352248	RT	+	2724	3121	ACGAGTGCATGTATTAAGGGAAAAGGACTTCATTTTGGAGTAAGGAGAATGAAAAGTTTCCTTCGCCGGTACCCGGAATGCAAATGGTTCGTAAAAACTGATTTTAAAAAGTTTTATCAAAGTATTCTTCATGAGCTTATTGTTGCTGCATTGAGAAGGAAATTTAAAGATGAACGATTTATTAAACTGATTGAGATAGCTGTTTTATCGTATGACAGCGGAACGGAGTTAATTGACGTATTGGAGAATGAAGTTGAACGGAAAAAGAGGTGTTCCAATTGGAGCATTTACAAGTCAACCTATCGGCAATTTTGCGGCAAGTCGGATAGATCATACAATGAAGGAGAAATATCATGTCAAATGCCTGCATAGATATTGCGATGATAATGTTATGCTGG
SRR5935913_C252673	TR	+	5240	5289	5146	5332	21	0	AACCCTGCTGCTGGTTATCGCAACAGCGACGACGGTAGCATGAGCAACGTGGGCAGCAACGGCAACTATTGGAGTGCATCGCCGAACAGCGAGAATAACGGTTACAACTTGAACTTCAACAGTGGCAACGTGAATCCTGCGAACAACAACAATCGAGCAAACGGTTTCTCCGTGCGCTGTGTCCAAG
SRR5935913_C252673	VR	+	*	*	3703	3889	21	0	TTCCCTGCTGCTGGTTATCGCAACAGCGACGACGGTAGCATGAGCTACGTGGGCAGCTACGGCTACTGTTGGAGTGCGTCGCCGTACAGCGAGGATTACGGTTACTACTTGTACTTCTACAGTGGCCTCGTGAATCCTGCGTACAACTTCAGTCGAGCCTACGGTTTCTCCGTGCGCTGTGTCCAAG
SRR5935913_C252673	RT	+	5559	6231	TACTGAGAGAAGTCTTCGCCTCACAGTTCCGTGACAGGGTAGTTCACCATCTGTTGTTCAACTATATCGCTCCAATCTTCGAGAAAACATTTATATATGACAGTTATTCCTGTAGAAAAGAGAAAGGAACACTGTTTGGTGTAGAGCGACTAGAACATCATATTCGTTCATGCACCAACAACTATACACATACAGCCTATATCCTCAAACTGGACATTCAAGGCTATTTCATGAGCATCAACAAGAACATCCTCTACGGTATTATTTACAACAAACTCATGAAGCAATGGGAAGAGAAAGGCAAGAACTGTAACATCCCTGGAAAGAATCCGGAGTTTATTCTCTTCCTTGTAGAAAGCATCATCTTCAAAGACCACACACTGGACTGCGAGGTGATGGGCAACAAGAAGGAATGGATGCTGTTGCCAGCGTCCAAGAGCTTGTTTTGCCAGCCAAAGGGCATCGGATTGCCTATCGGCGACCTCACCAGTCAACTCTTCAGCAATATCTATCTGAACGAGTTTGACAACATGATAAAAAGAAGATTCAAGATAAGGCACTACGGAAGGTATGTGGATGACTTCTATGTAGTACATCCATCCAAGGCATACCTAAAGAGCCTGATACCAGAGATAAGAACATTTCTGAAGGAAAGGTTAGGATTGACACTTCA
SRR5935915_C408082	TR	+	3354	3403	3306	3417	18	0	AGCTGGTTCTTTGGGGCGGTAATGCGAATAACGGTGCGAATTGCGGCCTCGCTTATGCGAACTCGAATAACGATTGGTCGAACTCGAATGCGAATATCGGCTCTCGCCATAC
SRR5935915_C408082	VR	+	*	*	3019	3130	18	0	AGCTGGTTCTTTGGGGCGGTAATGCGGATTTCGGTGCGGTTTGCGGCCTCGCTTTTGCGAGCTCGGGTGACGATTGGTCGTACTCGCTTGCGGCTGTCGGCTCTCGCCTTGC
SRR5935915_C408082	RT	+	4143	4540	ACAAGTGCGTGTATCAAGGGAAAGGGATTACATTTTGGAGTAAGGAGAATGAAACGTTTTCTTCACCGGTACCCGGAATACAAATGGTTCGTAAAGACTGATTTCAAAAAGTTCTATCAAAGTATTCTTCATGAGCTTATTGTTGCTGCATTGAGAAGGAAATTCAAAGATGAACGATTTATTAAATTGATCGAGATAGCTGTTTTATCGTATGACAGCGGAACAGAGTTAGTTGACGTATTGGAGAATGAAGTTGAACGGAAGAAGAGGTGTTCCGATTGGAGCATTTACAAGCCAACCTATCGGGAATTTTGCGGCAAGCCGGATAGATCATACAATGAAGGAGAAATATCGTGTCAAATGCCTGCATAGATATTGCGATGATAATGTTATGCTGG
SRR5935915_C409390	TR	+	7258	7307	7251	7321	18	0	AAAACAACGGTTTCGCCGTCCGGCAACATCAACAACAATAATTGCAACAACAATAACGGTGTTCGTCCATT
SRR5935915_C409390	VR	+	*	*	6140	6210	18	0	ATCGCCTCGGTTTCGCCGTCCGGCGACATCGGCGGCTATTATTGCGGCTACGGTAGCGGTGTTCGTCCATT
SRR5935915_C409390	TR	+	7258	7307	7249	7329	17	1	ATAAAACAACGGTTTCGCCGTCCGGCAACATCAACAACAATAATTGCAACAACAATAACGGTGTTCGTCCATTCTGTATCA
SRR5935915_C409390	VR	+	*	*	6740	6820	17	1	GTGTAGCTACGGTTTCGTCGTCCGGCGACATCGACTGCTATGATTGCCGCAACGATTGCGGTGTTCGTCCATTCTGTATCT
SRR5935915_C409390	RT	+	7599	8228	CATACAATGAATTTAAAATATATGAACCAAAGGAAAGATTGATTAAGTCATGTTCTTTTAAGGATAAAGTAGTCCAACATTGTTTATGTGACAATATTTTGCACCCAGTGCTTGAAAAAGAATTTATTCGTACAAATTATGCCGGGCAGATAGGTAAAGGTACATTGTTTGGAATGGATTGCTTGAAAGACCAGATGATGGATTTTTACAATTCGAACGGAATTGACGGATGGATTTTGAAGTGCGACATAACAAAATTTTTTTACCAGATAGACCATGAGGTTTTAAAGGACATTGTAGATTTTTATTTTCCGGATGAATACACTAAGTGGCTGAACCATATTTTAATTGATAGTTCTGAATCTCCCGGATTACCTCTTGGAAATCAAGCGGCACAAGTTTATTCCTTGTTAATGCTTGATGGATTGGATCACATGATAACTGGGGAACTTGGAATATCGTTGTATGGAAGATACATGGATGACTTTTATTTGATACACCAAGACAAGAGATACCTTGAATTTTGTTTAGAAGCAATAAGTAAATTCGTTGAAAGTCTTGGATTGTCGTTGAATGGAAAAACACAGATTATTCCGTTTAGGCATGGAATTAAATTTTTAGGATTCCACC
SRR5935916_C478598	TR	-	1025	1074	1003	1129	13	0	AGCCTTGCACGCCCTCATTGGCGGCGGCAATTGGAACAACGGCGTGCATTGCGGTAGCCGTGCCGTCAATTGCAACAATTACCCGTGGAACGTGAACACGAACATTGGTGTGCGGTGCGTGTGTGAC
SRR5935916_C478598	VR	-	*	*	1657	1783	13	0	AGCCTTGCACGCCCTCATTGGCGGCGGCTTTTGGGGCAACGGCGTGCGTTGCGGTAGCCGTGCCGTCAATTGCGACGCTTCCCCGTGGTTCGTGTACACGCACATTGGTGTGCGGTGCGTGTGTGAC
SRR5935916_C478598	RT	-	17	631	AAAGAACGGCTTATTATGGCGTTGCCGTTCTATGATAGAGTGGTGCAACACATGATTTGTAACGCTATTCAACCCGTATTTGAGAACGGATTTTATTACCATTCTTACGCTTGCCGGACCGGTAAGGGGATGCACGCCGCAAGTGATACATTGTATCAATGGATGTATGAAACAGAGGTTAAACAAGGGTTAAGGATGTATGCCTTTAAAGGGGACATATCAAAGTATTTTGCATCTATACCACATGACAAATTAAAGGATGAAAACCGCCGCTATATAGGGGATAAGAAAGCCCTTATGTTAATGGACGATATTATAGACCACAACGGCATATTGCCGGACGGCGTGGGAATACCCGTTGGAAACCTCACAAGTCAGTTATTTGCGAATGTGTACGGCAATAAGTTAGATAAATTTTGCAAGCACGTTTTACATATTCCGTATTTTGTGCGGTACATGGATGATTTTATTATCCTATCGGATGATTTGGAGCAGTTGAAAGAATGGGTTAAGAGAATAGAAGAATTTTTGGAAAATGAAATGCTTTTGCATATTAACCCTAAAAGCACAATCCTATACGCTAGGAATGGCATAGATTTTTGCTGTCTCTTATAC
SRR5935916_C481102	TR	+	1204	1253	1147	1274	14	0	CTGGCTTGCACGCCCTCATTGGCGGCGGCAACTGGAACAACGGCGTGCATTGCGGCTCCCGGACGGTGAATTGCAACAATTACCCGTGGAACGTGAACACGAACATTGGCGTGTGGTGCGTGTGTGAC
SRR5935916_C481102	VR	+	*	*	520	647	14	0	CTGGCTTGCTCGCCCTCATTGGCGGCGGCAGCTGGCACGGCGGCGTGCATTGCGGCTCCCGGACGGTGAATTGCGGCGATTACCCGTGGCTCGTGTACACGCTCTTTGGCGTGTGGTGCGTGTGTGAC
SRR5935916_C481102	RT	+	1624	2265	CTTATACCGTGTTCAAAGTGTGGGAGCCAAAAGAGCGGCTTATCATGGCCTTACCATTTTATGACAGAGTGGTGCAGCACATGATTGTAAATGCAATCGGACCGGTATTTGAAGAAAGGTTTTATTGCCATTCCTATGCTTGCCGTGAGGGGAAAGGTATGCACGCCGCAAGCAACCAGTTATACAAATGGCTTTATGAACTTATGGTTGTGCAGGGGCTACGGATATACGCCTTTAAAGGGGATATAAGTAAATACTTTGCGTCTATACCGCATGACGGCCTAAAAGATGAAAACAGACGGTATATAGGGGACAAGAAAGCCCTTTACCTTATGGATAACATCATAGACAGAAACGGCATATTGCCGGACGGCGTGGGCATACCCGTGGGGAACCTTACAAGCCAGTTATTTGCCAATGTGTACGGCAACCGCCTGGATAAATTCATAAAACACACCTTGCACATTAAATATTACGTCCGGTATATGGACGATTTTATAATTCTTTCCCCGGATTTAAACCAGTTAAAGGAATGGGAAAAGCGGATTGAAGAATTTTTGGAAGAGGAAATGAAATTGCACATAAACCCTAAAAGCACCATTCTATACGCCGGAAACGGTGTGGACTTTTGCGGATATATCC
SRR5935919_C417186	TR	-	1543	1567	1528	1569	9	1	CGATTGGTCGAACTCGAATGCGAATATCGGCTCTCGCCATAC
SRR5935919_C417186	VR	-	*	*	1815	1856	9	1	CGCTTGGTTGTCCTCGGATGCGTCTTTCGGCTCTCGCCTTGC
SRR5935919_C417186	RT	-	406	803	TACAAGTGCGTGTATCAAGGGAAAGGGATTACATTTTGGAGTAAGGAGAATGAAACGTTTTCTTCACCGGTACCCGGAATACAAATGGTTCGTAAAGACTGATTTCAAAAAGTTCTATCAAAGTATTCTTCATGAGCTTATTGTTGCTGCATTGAGAAGGAAATTCAAAGATGAACGATTTATTAAATTGATCGAGATAGCTGTTTTATCGTATGACAGCGGAACAGAGTTAGTTGACGTATTGGAGAATGAAGTTGAACGGAAGAAGAGGTGTTCCGATTGGAGCATTTACAAGCCAACCTATCGGGAATTTTGCGGCAAGCCGGATAGATCATACAATGAAGGAGAAATATCGTGTCAAATGCCTGCATAGATATTGCGATGATAATGTTATGCTG
SRR5935919_C419684	TR	+	1590	1627	1533	1648	18	0	GCGGTGTCCTGTTCAGCGGTAATGCGAATAACAGCTCGAATGCCGGTTTTGCGTATGCGAATTCGAATAACACGCCCTCGAATACGAATGCGAATATCAGGTCTCGCCAATGATTT
SRR5935919_C419684	VR	+	*	*	985	1100	18	0	GCGGTGTCCTGTTCGGCGGTTCTGCGTATCACGGCTCGACTGCCGGTTTTGCGTGTGCGAATTCGCATTACGCGCCCTCGAATGCGTATGCGAATGTCGGGTCTCGCCTTTGCTTT
SRR5935919_C419684	RT	+	2075	2448	GATATGGGTTTCGGTCTTCACAAAAGACACATATAGCTGCATCAAGGGCCGCGGGATTCACGGAGCGATGCGGAATGTCAAGCGGGCCATCAAAGACCGGGAAAACGCCCGATATTGCCTCAAAATCGACATCCGGAAGTTCTACCCGTCGATAGACCACGACGTATTGAAAACCATCATCCGCCGCAAAATCAAATGCAAGGATACGCTCGCCCTGCTCGATACGATCATCGACAGCACCGACGGCGTGCCTATCGGCAACTATTTGAGCCAATACTTCGCAAACCTGATGCTCGCCTACTTCGATCATTGGATCAAGGAGGAGAAGCGGGTGCGATACTATTTCCGATATGCCGACGACATGGTATTTCTCG
SRR5935919_C427528	TR	-	7330	7367	7281	7396	15	0	GCCGTTGTGTTTTGCGGTCTGGCAACAACTCGAATGCGAACAGCGGTCTCGCTTATGCGAACGCGAACAATGCATCTTCGAACTCGAACACGAACTACGGGGCGCGGCTGAAATTC
SRR5935919_C427528	VR	-	*	*	8291	8406	15	0	GCCGTTGTGTTTTGCGGTCTGGCTACTACTCGTATGCGGGCAGCGGTCTCGCTTATGCGTACGCGTACTATGCGTCTTCGAGCTCGTACTCGAACTACGGGGCGCGGCTGGCCTTC
SRR5935919_C427528	RT	-	6285	6675	TACCGCTGCTTCCATACAAGGACGTGGACCGCATGGGTTGTTTCATCAGATACAAGCTGCAATGGCAGAAAATCCTAATCTCAAATATTACTATCAAAGCGACTACAAAGGATATTATGACAGTATTAATCACGAAACTTTAATTTCTATTATTAAAAGATATGTAGGCGATCCTCTTCTTTTGCCCATTCTTGAAAATTTTGTGAAGGCACTCTATCCTGATGGAGAATGTGGTATCAGTAAGGGATTGCGATCGTCTCAATTCCTCGGTAATCTTTATCACAATGATATTGACCACCGGATGATTGATGTGCATGGAGCAAGATATTACTTTCGATTCTGCGATGACATTTTTATTCTTGGAGAAAGTAAACGCGAGTTGTGGAGGTTA
SRR5935919_C427540	TR	+	51531	51556	51518	51567	7	0	AATGCGAATAATCGTTCCTCGAATGCGAATGCGAACATTGGGTTCCGCTT
SRR5935919_C427540	VR	+	*	*	8543	8592	7	0	GATGCGTATAATCGTTCCTCGTATGCGGTTGCGCACTTTGGGTTCCGCTT
SRR5935919_C427540	TR	+	51531	51556	51518	51567	6	0	AATGCGAATAATCGTTCCTCGAATGCGAATGCGAACATTGGGTTCCGCTT
SRR5935919_C427540	VR	+	*	*	51355	51404	6	0	GCTGCGAATTCTCGTTCCTCGAATGCGTATGCGTACATTGGGTTCCGCTT
SRR5935919_C427540	RT	+	52080	52563	GACAGGATAGTACACCATTGCATTATCAATGTGTTGGGGCGTTACTGGACTAACTTCTTCATTGCGAATACATACGCTTGTATCAAAGGGCGTGGTATTCATAAATGTATGGAGGATGTGCATACGGCTTTAATCATAGACAGAAAAGGTACAAGGTTCTGTTTGAAGATTGACATCAAGAAGTTCTATGATAACATAGACCACGCAGCATTGAAAAGGATAATCCGCTACACTATAGCGGATGAACAACTGTTAAGGCTGTTGGATAAGATAATAGATAGTAACGGTAAAGACAAGGGGCTGCCAATAGGCAATTTCACAAGTCAATATTTGGCTAATCTCTATTTAGCATATTTCGACCATTGGGTTAAAGAAGAACTGGCTAAGATAGTGATGAAGCGTTTTGGGGTGAAAATCTACTACTATCGCTATATGGATGATATGGTGATACTATGCGCTGACAAAGAGGCACTGCATTTCGTAC
SRR5935922_C440817	TR	-	4165	4202	4142	4241	21	0	AGGAATTGGAATAATGGCACTAATGGGAGGGGGTTCTATTGGAATTGTAATAACAGTGTCAGGAATCGGAATCGGAATATCAGCAGTCACTTAGTAAATG
SRR5935922_C440817	VR	-	*	*	4404	4503	21	0	GGGTATTGGTATTATGGCGCTTATGGGGGGGGGTTCTATTGGTATTGTAATATCGGTGTCAGGTATCGGGCTCGGATTGTCGGCGGTCGCTTGGTGTATG
SRR5935922_C440817	RT	-	3075	3624	TACCTATTCGGCAATACCCAAAAGGGGCATACATAAAGCATTGTTCAGGCTGCAAACTGCAATGTGGGAAGATGTTCCCGGATGTCAGTATTGTTTGAAGATAGATGCAAGGCATTATTACCAAAGCATCAATCACCAAATCCTGAAAGACAAATATGCAAAGCTGTTCAAGGATAAAGAACTTCTTTGGTTATTGGGTGAAATCATTGACAGCATTCAAACAGCAGATATTGAGGATTTACAATCAATCTATCTGTTGGAAGAAGATGTTGACCAAAACACAGGTATTCCCATTGGGAATTACTTATCACAGTATTCAGGGAATTATTATTTATCCAGTTTTGACCATTGGATAAAAGAAGAAAAACACGTTAAGCATTACTTCCGCTATATGGATGATATTTGTATCTTTGCTGAAACAAAGGAAGAACTTCATGCGTTGCGGTTGGAAATTGATGAATATTTCAGGAAAGAACTGAAACTTCAAATCAAGGGAAATTGGCAGGTGTTTCCTTCTTATGTTCGTGGTGTTGATTTCTTGGGCTATCGA
SRR5935922_C441343	TR	-	773	822	751	878	13	0	CTGGCTTGCACGCCCTCATTGGCGGCGGCAACTGGAACAACGGCGTGCATTGCGGCTCCCGGACGGTGAATTGCAACAATTACCCGTGGAACGTGAACACGAACATTGGCGTGTGGTGCGTGTGTGAC
SRR5935922_C441343	VR	-	*	*	1378	1505	13	0	CTGGCTTGCACGCCCTCATTGGCGGCGGCTACTGGTGCGACGGCGTGCATTGCGGCTCCCGGACGGTGGCTTGCAACTATTGCCCGTGGGGCGTGGGCACGAGCATTGGCGTGTGGTGCGTGTGTGAC
SRR5935922_C441343	RT	-	66	402	CCTTATACCGTGTTCAAAGTGTGGGAGCCAAAAGAGCGGCTTATCATGGCCTTACCATTTTATGACAGAGTGGTGCAGCACATGATTGTAAATGCAATCGGACCGGTATTTGAAGAAAGGTTTTATTGCCATTCCTATGCTTGCCGTGAGGGGAAAGGTATGCACGCCGCAAGCAACCAGTTATACAAATGGCTTTATGAACTTATGGTTGTGCAGGGGCTACGGATATACGCCTTTAAAGGGGATATAAGTAAATACTTTGCGTCTATACCGCATGACGGCCTAAAAGATGAAAACAGACGGTATATAGGGGACAAGAAAGCCATTTACCTTATGG
SRR5935922_C442061	TR	-	4225	4272	4205	4290	13	0	CCGCTTCCAATTTCGCCAATGTCAACAACAACGGTAATGCGAACTACAACAACGCTTCCAATTCTAATGGCGTTCGCCCGGATTTC
SRR5935922_C442061	VR	-	*	*	4891	4976	13	0	CCGCTTCCGGTTTCGCCAGTGTCGGCAGCAACGGTAGTGCGGCCTACGGCAACGCTTCCAATTCTCATGGCGTTCGCCCGGCTTTC
SRR5935922_C442061	RT	-	3239	3932	CCAACTACAAACTTCACCTTGCATGAACGAGGAAAGCTCCGGCGTATTACAGGCGAACAGGTTCAAGACAGAATCGTGAAACACGCCCTCTGTGACGAGGTTTTGAATCCTCTGATTGAACCACACCTCATTTATGACAATGGAGCAAGCGTTGTCGGAAAAGGTATCGCTTTCACTCGTAAGAGGTTGCTCACCCACCTTCGGAAATATTATGCACAGCATGGTAGCAACGAAGGGTACATTCTTCTGATAGACTTCTCGAAATACTACGACAATATCAGACATGATGTGTTGTTGAAGTTGTTTGAGCAGTATGTTGATGATGAACACGCCCTATGGCTTCTGCGGAAGACCGTAGAACGCTCAAGGGTTGATGTATCGTACATGAGCGATGAAGAATACGAACACTGTCTCGACAGGTTGTTTGATTCTCTCCTCTATCAGTATATGAACCCGAAGCTGTTCACAGGCGAAAAGTTCATGGGGAAGCACCTTAATATCGGAGACCAAGTGGCACAGACCGCCGGAATCTCTTACCGAATACGAATTGATAATTATGTCAAAATCGTTCGAGGTGTGAAATTCTACGCTGGCTACATGGACGATAGTTATGCTATCCACGAGAGCAAAGAGTTCTTACAGGAGCTTCTTGAGGACATTATCGAGATAGCGAACGAACTCGGAATCACGGTCA
SRR5935924_C333223	TR	+	2224	2287	2187	2287	22	1	AATTGGTCGAGTTCGGAGAACAACAACAATCCGGCGAACAACGCGTGGTACGTGAATTTCAACAACGGCAACGTGAACAACGACAATAAGAACAACGACAA
SRR5935924_C333223	VR	+	*	*	1483	1583	22	1	TATTGGTCGAGTTCGGAGAGCGACTACTATCCGGCGGGCTACGCGTGGTACGTGGGTTTCGACGGCGGCTACGTGTACGACGACCGTAAGCGCGACCGCAA
SRR5935924_C333223	RT	+	2581	3223	TGCAGCGGGAAGTATTCGCCGCCGACTTCCGCGACCGGGTGGTACACCACCTGATCGCCCGCAAGATAGAGCCGCTGCTGGAAGCGGAATTTATAGACGACAGCTACAGCACCCGCAAAGAAAAAGGGACACTGTACGGCATCCGCCGGGTAGAGGAATTTGTCCGGGAATGTTCGGAGAACTACACCAAGGACTGCTACGTGATGAAGCTCGACGTCCGCTCGTTCTTCATGGATATACACAAGAAGCTACTTTACGAGCGGATGGAGAAGTTTCTGCGGGAAACCTACCGGGCGAACGACCTGGAGATGCTACTCTACCTGCTGCGCGAAACGATCTTCAACCGGCCGGAGAAGAACTGCATCCGCCGCTGTCCCGCGAGCCACTGGAAAGGGTTGCCACGGGACAAGAGCCTGTTCCATTCGGACGGGATGCACGGGCTGCCCATCGGCAACCTGACGAGCCAGATGTCGGGGAATTTCTTCCTGAGCCCGCTCGACCACCTGATTACGGAGCTGTGGGGCATACCGTTCTACGGGCGGTATGTGGACGACATGGCACTGGTGCATACCAGCAAGGAATACCTGCTGGAGAGGCGTAAGCGCATCCGCGAATGGCTGGCGGCAAACGGGCTGACCCTGCA
SRR5935924_C335811	TR	-	2597	2646	2558	2660	11	0	GCGAGTACAATTCCAACAACGCGTTCATCTACAACGGCAACACGGGCAACGTGAACAACAACAACAAGTATAACACGAACGCCGTGCGTCCGGTTTCCGAATT
SRR5935924_C335811	VR	-	*	*	3194	3296	11	0	GCGAGTACAATTCCTACAACGCGTTCGTCTACTACGGCAACACGGGCTACGTGAACAACAGCTACAAGTATTTCGCGAACGCCGTGCGTCCGGTTTCCGCTTT
SRR5935924_C335811	RT	-	1770	2385	CAATCCATCGCATTTATCGTTACGAAACCATGCCTGCGCGAAGTGGTAGCCGCCGATTTCCGCGACCGAATCGTGCAGCACTATATCGTCATGCGCCTCGAAGCTCTTTTCGAGGAATGCGGAACACTCGACGATAACATGTTCAGTTGCCGCGTCGGGAAAGGCAACCTTGCGGCCATACAGGCCCTACAACAGCAGATATTCCACCAGTCGAAAGGTTATACCGCCGACTGTTATGTGGCAAAATTCGACCTGCAATCATTCTTTATGAGCATCGACAAACGCCGTCTTTACGACGAGTTGGTCGCATTGGTCGCCAAACGCTACGAGGGATGGGATAAGGATACGCTGTTGTATCTTATCCGCGTCGTTACGCTGCATAATCCGCAGGACAACGCCGTGCGGAAAACTCCACTTTGCGATTGGGCTGACCTGCCGCGCTCGAAGAGCCTCTACAATGTCGATTGGTTCCTCGGTTTAGCCATCGGGAACCTCACGTCGCAATCCGACGCGAATTTCTACAACGCACCCGCGATGCGGTGGATGCGCTCCGTTGGCCTCGCTCCTGTGAACTACGTCGATGATTTCGCATTCGTCGTCCGGGATAAGGCATCGTA�
SRR5935924_C336869	TR	+	23393	23430	23335	23453	17	0	ACTCGTGTGGTGTATCGGTCGAACAACAACGCGAACGCGTTAGGCGGTGTTTCGTATGCGAACGCGAATAACGATTCATCGAACACGAATGCGAACATCGGCGTTCGGCTTGCAAACAA
SRR5935924_C336869	VR	+	*	*	23050	23168	17	0	TCTCGTGTGGTGTATCGGTCGCTCTACAGCGCGAACGCGTTGGGCGGTGTTTCGTATGCGGCCGCGAGTTACGATTCATCGCTCACGAGTGCGAACATCGGCGTTCGGCTTGCCTTCAG
SRR5935924_C336869	RT	+	23954	24367	GGCATTTGAAAGTACGTTTTATCCGGACTACTTCCGCATCCATTAAAAACAGGGGAACGCATGACCTTTTACAGTATATCGTTAAAGATATAAAGGATGATCCCGAAGGAACCCTGTTCGGGTACCAGTTCGATATAACGAAATTCTATGAAAGCGTAGACCAGGACATTTTGCTGGATGCAGTGAAAAAGATGTTCAAGGATAAAATATTAATCGGAATCCTGGAAGAGTGCATCCGCATGATGCCTAAAGGCGTAAGTATCGGGCTAAGATCATCACAGGGGCTTTGTAATTTGCTTCTATCCATTTACCTGGATCACCGGTTAAAGGATCAGGAGGCAGTAGCACACTATTACCGGTATTGTGACGACGGTCTGGTGCTTTCCGGTAGTAAGAAATACCTTTGGAAGGTTA
SRR5935925_C709637	TR	+	831	878	794	878	18	3	AAACGCCTAATTCGTCGAACGCCCACAACGTCCGCAACGTCAATTCGGACGGCTCTTTGAACAACAACAACGCGTACAACGGCAA
SRR5935925_C709637	VR	+	*	*	2781	2865	18	3	GAACGCCTTATTCGTCGAGCGCCCACAGCGTCCGCGGCGTCTATTCGGGCGGCTCTTTGGGCTACAGCGACGGCGGCGGCGGCGG
SRR5935925_C709637	RT	+	1267	1869	AGCGCCGCGTGGTTATGTCGAACAGCTACAAAGACAAGGTTGTTCAACATTCGCTTTGCGATAACGTGCTTGAACCGATTTTGACACGATCGTTCATTCGCGATAACTACGCGTCGCAGGTGGGGAAAGGTACGCATTACGGGTTAGACAGGCTTCAAGAGTTCATGCGGAGGTTTTACAGGAAGAACGGAATTGACGGCTGGATACTGAAAGGCGATATTTCAAAGTATTTCTATTCGATCCGGCACGACGTTTTGAAAACCTTAATCCGCGAGAAGATAACCGATCCGGACGTTTTGTGGCTTGTCGATCTTATCATCGACAGCACCGAAGGCAACGTCGGAATACCGATCGGCAATCAAACTTCACAGCTTTTCGCCCTTCTCTACCTTGACGGGCTTGATCACTTCGTAAAGGAAAAGCTGGGTATCAAATATTACGGGCGCTATATGGACGACTTCTTTTTGATCCATCACGACAAAGCATATTTGCAGGAGTGCCGGAAGCAGATTGAAGCGTTCGTACAGGCGCGCGGGCTTTCGCTGAATGCGAAAACAAATATCTTTCCCTTAAAACACGGCGTTGATTTCTTGGGCTTTCATA
SRR5935926_C804031	TR	+	1019	1068	1004	1106	13	0	GCGAGTACAATTCCAACAACGCGTTCATCTACAACGGCAACACGGGCAACGTGAACAACAACAACAAGTATAACACGAACGCCGTGCGTCCGGTTTCCGAATT
SRR5935926_C804031	VR	+	*	*	367	469	13	0	GCGAGTACAATTCCAACAGCGCGTTCTTCTACAACGGCTACACGGGCAACGTGAACGGCAACTACAAGTATGGCGCGTTCGCCGTGCGTCCGGTTTCCGCTTT
SRR5935926_C804031	RT	+	1280	1895	AATCCATCGCATTTATCGTTACGAAACCATGCCTGCGCGAAGTGGTAGCCGCCGATTTCCGCGACCGAATCGTGCAGCACTATATCGTCATGCGCCTCGAAGCTCTTTTCGAGGAATGCGGAACACTCGACGATAACATGTTCAGTTGCCGCGTCGGGAAAGGCAACCTTGCGGCCATACAGGCCCTACAACAGCAGATATTCCACCAGTCGAAAGGTTATACCGCCGACTGTTATGTGGCAAAATTCGACCTGCAATCATTCTTTATGAGCATCGACAAACGCCGTCTTTACGACGAGTTGGTCGCATTGGTCGCCAAACGCTACGAGGGATGGGATAAGGATACGCTGTTGTATCTTATCCGCGTCGTTACGCTGCATAATCCGCAGGACAACGCCGTGCGGAAAACTCCACTTTGCGATTGGGCTGACCTGCCGCGCTCGAAGAGCCTCTACAATGTCGATTGGTTCCTCGGTTTAGCCATCGGGAACCTCACGTCGCAATCCGACGCGAATTTCTACAACGCACCCGCGATGCGGTGGATGCGCTCCGTTGGCCTCGCTCCTGTGAACTACGTCGATGATTTCGCATTCGTCGTCCGGGATAAGGCATCGTT
SRR5935926_C807963	TR	-	887	924	865	979	22	0	GGGTGTCCTTTTCAGCGGTAATACGAATAATGGCGATCATGCAGGCTTCGGTTATGCGAATACGAATAACACCCCCTCGAATACGAATGCGAATGTCAGCTCTCAGCTATGATTT
SRR5935926_C807963	VR	-	*	*	1063	1177	22	0	GGGTGTCCTTTTCGGCGGTTTTACGTATGCTGGCGATCGTGCGGGCTTCGGTTTTGCGGATACGTCTTACGCCCCCTCGTATACGGATGCGGCTGTCGGCTCTCGGCTTTGTTTT
SRR5935926_C807963	RT	-	58	464	CTATATGGGTGTCCTTATTTACAGAAGATACCTATTCTTGCATTAAGGATCGTGGTATTCATAAAGCAGCAGATAAAGTAAAGAAGGCTTTGAAAGAAGATCCAGAACACACTACTTACTGCTTGAAAATGGATATAGTGAAGTTCTATCCAAGTATAGACCATGATATTTTGAAAACAATATTACGGAAGAAAATCAAAGATAAAGATCTGCTTTGGTTGCTTGACGTGATTATAGACAGTGCCGATGGCGTACCCATAGGGAACTATCTAAGTCAGTATTTTGCTAATATTTATCTGGCTTACTTCGATCACTGGATAAAGGAGGTTAAGAAGGTAAGATATTACTTTAGGTATGCAGATGATATTGTGATTTTAGGCGATGATCCTAAACAGCTTCACAAACTC
SRR5935926_C809683	TR	-	1717	1766	1711	1772	8	1	TGCGGCCTGTTCTTTTTCAATGGCAACTACAATTCGTCCAACGCGAACTCGAACATCGGCGC
SRR5935926_C809683	VR	-	*	*	2091	2152	8	1	TGCGGCCTGTTCTTCTTCGTTGGCAGCTGCAATTCGTCCAGCGCGGGCTCGGACATCGGCGC
SRR5935926_C809683	RT	-	813	1243	GTGCTGCGCATCAGTACCGGGGCGCGGCGGAAAGCACGCGCTTCGGCGCTGCAAGCGTGTCATTCACCACGACAAAAAAGGAAGCCGGTACGTCTGCAAAATGGACGTTCACCACTTCTACCATTCTGTCGACCGCCGCAAGCTGATCTGGATGCTGGCGCACAAGATCAAGGACAAGAAGTATCTAAAGCTGACGTGGGAGATCCTGCAAACCTGCGAACAGGGGCTGGCCATTGGCTTTTTCATCTGCCAGTGGCTTGCAAACTTCTATCTGGAATCGCTCGACCGTTACATCACGACGCTCGACGGTGTGAAGTACAGCGTGCGATACATGGACGATATTGTCCTCTTTGGCCCGAACAAAAAGAAACTGCACCGTGCGCGGAAAGCGATTGCCGAGTATCTGCAAAAGCGGCTGCGGCTGCAGATGA
SRR5935926_C810089	TR	+	4454	4503	4434	4528	9	2	CGTCCAGTCGGCGACGAATTTCTGCAATGTCAACAACAACGGTAATGCCAACAACTGGAACGCCTCGAACTCCATCGGCGTCCGCCCGGATTTCA
SRR5935926_C810089	VR	+	*	*	3718	3812	9	2	CGTCCAGTCGGCGCCGAATTTCTGCCATGTCGGCAACAACGGGAAGGCCGACGACTGGAGCGCCTCGAACTCCATCGGCGTCCGCCCGGCTTTCC
SRR5935926_C810089	RT	+	4889	5091	GACAAGACGGTCAACCATCTGCTCTGCGACGAGGTGCTGACGCCGTCCATCAGCAAGTACCTGATCTATGACAACGGCGCCTCACAGAAGGGCAAGGGCGTGGCTTTCCACCGTCGCCGCTTCGAGGCTCGACTGCATCAGTATTTCATGCAAAACGGCACCAACGAGGGATACATCCTCCTGGTGGACTTCTCCGGTTATTA
SRR5935928_C584660	TR	+	774	811	766	830	11	0	TTCGTACGCGAATACGAATAACACGGCTTCGAATACGAATGCGAATGTCAGCTCCCAGCTATGCA
SRR5935928_C584660	VR	+	*	*	175	239	11	0	TTCGTACGCGAATACGACTAACGCGGCTTCGTCTACGACTGCGCGTGTCGGCTCCCGGCTTTGCT
SRR5935928_C584660	RT	+	1228	1389	TATTTGGGTTTCGACCTTCACGGCGGACACTTATAGCTGCATTAAGAACCGGGGGATTCATGCGGCCGCGAAGAAGGTAAAACAGGCCCTACGGGAAGACCCGGAAGGTACTACGTTTTGTTTGAAATTGGATATTCGCAAGTTCTACCCTTCGATTAACCA
SRR5935929_C446806	TR	-	2864	2896	2833	2908	11	0	GCGGCGTGTCGTACGCGAACACGAACAACGATTCGTCGAACACGAACGCGAACATCGGCTCTCGGCTCGCAAACAA
SRR5935929_C446806	VR	-	*	*	3127	3202	11	0	GCGGCGTGTCGTACGCGAGCACGTACTACGATTCGTCGTACTCGAACGCGCACATCGGCTCTCGGCTCGCCTTCCG
SRR5935929_C446806	RT	-	1838	2425	AAACGCCGGACGATACAGGTGATCCCATTGAAGGATCGCATCGCCGTAAATGCGGTTATGCGAGTCGTGGACGAGCATCTGCACCGGCGGTTCATCCGGACGACCGCAGCATCGATCCGCAACCGCGGGATGCACGACCTGATGGAGTATATCCGGCGCGATATCGCTCAAGACCCCGACGGAACCCGTTACTGCTATACCTTCGACATCCGTAAATTCTACGAAAGCGTCGATCAGCAGGTCGCCATTGCCGCCGTCCGGCGGGTGTTCAAAGACGAACGGCTGCTGACGATACTCGACGGCTTCATCCACATGATGCCGCACGGGTTGAGCATGGGGCTGCGCTCCTCGCAAGGGTTGGCCAACTTAATCCTCTCGATCTACCTCGACCACGAACTCAAGGATCGCCTCGGCGTCCGCTACTACTATCGCTACTGCGACGACGGCCGCGTGCTGGCCGCCTCGAAAGCGGAGTTGTGGGCCGTGCGCGATGCGGTGCATCGATGCGTCGAAGCCATCGGGCTGGAAGTGAAACCCAACGACCGGATCACTCCCGTCGAGGAGGGTATCGACTTCCTCGGCTACGTG
SRR5935929_C447732	TR	-	1928	1965	1906	2021	13	0	GCGGTGTCCTGTTCAGCGGTAATGCGAATAACAGCGCGAATGCCGGTTTTGCGTATGCGAATTCGAATAACACGCCCTCGAATACGAATGCGAATGTCAGGTCTCGCCAATGATTT
SRR5935929_C447732	VR	-	*	*	2451	2566	13	0	GCGGTGTCCTGTTCGGCGGTTATGCGAATAACGGCGCGTATGCCGGTTTTGCGTATGCGTATTCGTATTACACGCCCTCGAATACGGGTGCGAATGTCGGGTCTCGCCTTTGCTTT
SRR5935929_C447732	RT	-	951	1480	CGATATGGGTTTCGGTCTTCACGAAAGACACGTATAGCTGCATCAAGGGGCGCGGCATTCATGGAGCGATGCGGAATGTCAAGAGGGCTATCAAAGACCGGGAAAACGCCCGATATTGCCTCAAAATCGACATCCGGAAGTTCTACCCGTCGATAGACCACGACGTATTGAAAGCCATCATCCGCCGCAAAATCAAATGCAAGGATACGCTCGCCCTGCTCGATACGATCATCGACAGCACCGACGGCGTGCCTATCGGCAACTATTTGAGCCAATACTTCGCAAACCTGATGCTTGCCTACTTCGACCATTGGATCAAGGAGGAGAAGCGGGTGCGGTACTATTTCCGATATGCCGATGACATGGTATTTCTCGCCTCCACGAAAGAGGAACTGCACATCCTGCTGGCCGACATCAAGAAGTATCTCGCGGCCTTGAAACTGACGCTGAAAGGCAACGAGCAGATATTTCCGATTGCCGAGAACCGGGCGGACAAGCACGGGCGCGGCCTCGATTTCGTCGGGTTCGTG
SRR5935929_C448202	TR	-	2827	2876	2788	2890	12	0	GCGAGTACAATTCCAACAACGCGTTCATCTACAACGGCAACACGGGCAACGTGAACAACAACAACAAGTATAACACGAACGCCGTGCGTCCGGTTTCCGAATT
SRR5935929_C448202	VR	-	*	*	3425	3527	12	0	GCGAGTACAATTCCAACAACGCGTTCTTCTACGGCGGCCTCACGGGCAACGTGTACAGCAACTACAAGTATATCACGTACGCCGTGCGTCCGGTTTCCGCTTT
SRR5935929_C448202	RT	-	2000	2615	CAATCCATCGCATTTATCGTTACGAAACCATGCCTGCGCGAAGTGGTAGCCGCCGATTTCCGCGACCGAATCGTGCAGCACTATATCGTCATGCGCCTCGAAGCTCTTTTCGAGGAATGCGGAACACTCGACGATAACATGTTCAGTTGCCGCGTCGGGAAAGGCAACCTTGCGGCCATACAGGCCCTACAACAGCAGATATTCCACCAGTCGAAAGGTTATACCGCCGACTGTTATGTGGCAAAATTCGACCTGCAATCATTCTTTATGAGCATCGACAAACGCCGTCTTTACGACGAGTTGGTCGCATTGGTCGCCAAACGCTACGAGGGATGGGATAAGGATACGCTGTTGTATCTTATCCGCGTCGTTACGCTGCATAATCCGCAGGACAACGCCGTGCGGAAAACTCCACTTTGCGATTGGGCTGACCTGCCGCGCTCGAAGAGCCTCTACAATGTCGATTGGTTCCTCGGTTTAGCCATCGGGAACCTCACGTCGCAATCCGACGCGAATTTCTACAACGCACCCGCGATGCGGTGGATGCGCTCCGTTGGCCTCGCTCCTGTGAACTACGTCGATGATTTCGCATTCGTCGTCCGGGATAAGGCATCGTA�
SRR5935929_C449410	TR	+	6463	6500	6401	6521	17	0	TTTCCGTGTCCGCTTGGTAGGCGGTTCGTCGAACAATGGCACGAATGCAGGCGCGTTCGTGACGAATGCGAACAATGCAGCGACGAATACGAATGCGAATGTCTCCTCGCCCCTAAACTTT
SRR5935929_C449410	VR	+	*	*	6047	6167	17	0	TTTCCGTGTCCGCTTGGTGGGCGGTTCGTCGTACCATGGCACGCGTGCGGGCGCGTTCGTGACGGGTGCGCACGCTGCGGCGACGAATACGGGTGCGAATGTCTCCTCGCCCCTCTGCTTT
SRR5935929_C449410	RT	+	6878	7465	AAGAACGGATCATCTACAAACTACCGTTCCGCGACCGGGTCGTGCATTGGGCGATTATGTTGGTCGTGGAGCCTATATGGGTGAGCAACTTTACGCGGGACGTGTACGCCTGCGTGAAAGGCAGGGGCATACATCCGTGCCTTAACCGCCTGCGCCGCGAAATGAAAGCCGACCCCGAGGGTACTGCCTATTGTCTGAAACTCGACGTCCGCAAATTCTACCCGTCCATAAACCACGACATCCTCAAACAGGTTGTCCGGGTCAAAATCAAAGACCCGGAACTGCTCGGGTTGCTGGATGAGATTATTTGCTCGGCGGACGGGGTGCCGATAGGCAATTACCTCTCGCAGTTCTTCGCAAACCTCTATCTTTCCGAGCTCGACCACATCATCAAAGAGCGGCTCAAAGTCCGTTACTACTACCGCTATGCCGACGACATCGTGCTGCTGGCGGCGGACAAAGCGACGCTCTCCGGGCATTTGGTGTTTATCAACCACTATTTGAACAACGAACGGGCACTCGACATCAAGCGGAATTACCAAATATTCCCCGTCGAGAGCCGGGGCGTCGATTTCGTGGGTTACGTCA
SRR5935930_C389484	TR	-	4200	4249	4188	4250	11	0	TTTCGGTTATCTGAATGCGAATAATCGTTCCTCGAATGCGAATGCGAACATTGGGTTCCGCTT
SRR5935930_C389484	VR	-	*	*	46837	46899	11	0	TTTCGGTTCTCTGGCTGCGGCTTATCGTTCCTCGTCTGCGCATGCGACCCTTGGGTTCCGCTT
SRR5935930_C389484	TR	-	4200	4249	4188	4295	13	0	TGGTGCCCTTTTGTCTGCTAATGCGAATAATGGTGCGAATGCGGGTTTCGGTTATCTGAATGCGAATAATCGTTCCTCGAATGCGAATGCGAACATTGGGTTCCGCTT
SRR5935930_C389484	VR	-	*	*	4390	4497	13	0	TGGTGCCCTTTTGTCTGCTTCTGCGAATTATGGTGCGAATGCGGGTTTCGGTTCTCTGTCTGCGTCTGGTCGTTCCTCGGTTGCGAATGCGTACATTGGGTTCCGCTT
SRR5935930_C389484	RT	-	3193	3676	GGACAGGATAGTACACCATTGCATTATCAATGTGTTGGGGCGTTACTGGACTAACTTCTTCATTGCGAATACATACGCTTGTATCAAAGGGCGTGGTATTCATAAATGTATGGAGGATGTGCATACGGCTTTAATCATAGACAGAAAAGGTACAAGGTTCTGTTTGAAGATTGACATCAAGAAGTTCTATGATAACATAGACCACGCAGCATTGAAAAGGATAATCCGCTACACTATAGCGGATGAACAACTGTTAAGGCTGTTGGATAAGATAATAGATAGTAACGGTAAAGACAAGGGGCTGCCAATAGGCAATTTCACAAGTCAATATTTGGCTAATCTCTATTTAGCATATTTCGACCATTGGGTTAAAGAAGAACTGGCTAAGATAGTGATGAAGCGTTTTGGGGTGAAAATCTACTACTATCGCTATATGGATGATATGGTGATACTATGCGCTGACAAAGAGGCACTGCATTTCGTA
SRR5935931_C348631	TR	-	2276	2325	2229	2360	16	1	ACGGCTACTGTTGGTCGGCGGTTCCGAACAACCAGAACAACGGTCGCAACCTGAACTTCAACTCGTCGAACGTGAACCCGTTGAACAACAACAATCGGGCGTACGGGTTTGGGGTGCGTTCTTCCCAAGAAT
SRR5935931_C348631	VR	-	*	*	3639	3770	16	1	ACGGCTACTGTTGGTCGGCGGTTCCGTACAGCCAGAAGCTCGGTCGCTACCTGGGCTTCCTCTCGTCGTGCGTGTACCCGTTGAGCAGCTACTATCGGGCGTACGGGTTTGGGGTGCGTTCTTCCCAAGAAT
SRR5935931_C348631	RT	-	1318	1981	GTGAAGCGAGAAATTTTTGCCTCGGATTTCAGGGACAGGGTAGTGCATCATCTGTTGTATAATTATATTTCTCCTATGTTTGAGGGCAGAATGATTTTTGACAGTTATTCATGTCGCCGAGGAAAGGGGACAAGTCAGGGAATAGCACGCCTGGAACACCACATACGCAGTTGTACGCAAAATTATCGTTATAGTGCCTATATATTAAAACTGGACTTAAGGGGGTATTTCATGAGTATCAGGAAGGATCGTCTGTACGATCTTATCTGCAAGGGACTGGAACGATATAGAAGAAGCCGGAAACAAAAAGAATGCCCGGATATGGAACTGATAGATTTCCTGCTAAGACAGATTATATTCAGAAATCCCCAGCGGGATTGCCGGATACGGGGTAGCGCGGAAGATTGGGAAGGACTTCCACCCACGAAAAGTTTGTTCAATTCTCCGGAAGGTGTGGGACTTCCCATAGGAGATTTGACATCCCAGCTGTTCAGTAACATCTATTTGGGGGAGTTGGATGGATATGTGAAGCGTGTTTTACGCTGTAAACATTACGGGCGTTATGTGGATGATTTTTTTATTGTCCATCCAAGCAAACGCTATCTAAAGGAACTGATTCCATGGATACGGGAATTCTTGAAGGAAGAATTGGAGTTGGAGTTGC�
SRR5935931_C348781	TR	-	1346	1395	1331	1442	17	0	AGCTGGTTCTTTGGGGCGGTAATGCGAATAACGGTGCGAATTGCGGCCTCGCTTATGCGAACTCGAATAACGATTGGTCGAACTCGAATGCGAATATCGGCTCTCGCCATAC
SRR5935931_C348781	VR	-	*	*	1618	1729	17	0	AGCTGGTTCTTTGGGGCGGTACTGCGCATAACGGTGCGTATTGCGGCCTCGCTTCTGCGTACTCGTCTTCCGATTGGTCGCACTCGGGTGCGTCTTTCGGCTCTCGCCTTGC
SRR5935931_C348781	RT	-	209	606	TACAAGTGCGTGTATCAAGGGAAAGGGATTACATTTTGGAGTAAGGAGAATGAAACGTTTTCTTCACCGGTACCCGGAATACAAATGGTTCGTAAAGACTGATTTCAAAAAGTTCTATCAAAGTATTCTTCATGAGCTTATTGTTGCTGCATTGAGAAGGAAATTCAAAGATGAACGATTTATTAAATTGATCGAGATAGCTGTTTTATCGTATGACAGCGGAACAGAGTTAGTTGACGTATTGGAGAATGAAGTTGAACGGAAGAAGAGGTGTTCCGATTGGAGCATTTACAAGCCAACCTATCGGGAATTTTGCGGCAAGCCGGATAGATCATACAATGAAGGAGAAATATCGTGTCAAATGCCTGCATAGATATTGCGATGATAATGTTATGCTG
SRR5935934_C519370	TR	-	4159	4196	4139	4251	28	0	AATCACTCAATTAGGCAGTAATTGGAATAATGGCATGAATGCAGGCAGTTTCTATTGGAATCTGAATAACAGTGTTGGTAATCGTAATCGTAATATCAGGGGTCACTTAATAA
SRR5935934_C519370	VR	-	*	*	4411	4523	28	0	TATCACTCTATTGGGCGGTCGTTGGTGTCATGGCTTGCTTGCGGGCGGTTTCTGTTGGACTCTGGATAGCGGTGTTGGTGCTCGTACTCGTAATGTCGGGGGTCGCTTGGTAT
SRR5935934_C519370	RT	-	3065	3663	CTATCTTACAGGTCATTGAACCTTGTATCATCAATAACTTAACTGCTGATACTTATTCAGCAATACCAAATCGAGGTATACACAAGGGTCTGACAAAATTGCAAACAGCAATGTGGAATGACCCGGAAGAATGCAGGTATTGTTTAAAACTGGATGCAAGACATTATTATCAGTCAATCAACCACGATCTTCTGAAAGAGAAGTATTCAAGAATGTTCAATGATAATGAACTATTGTGGTTGTTGAATGAAATCATTGACAGTATTGAAACAGCAGAGATTGAGGACTTAACAGCAATCTATCTGTTGGAAGAAGATATTGACCCTGAAACTGGTATACCGATAGGCAACTACTTATCACAGTATTCAGGTAACTATTATTTTTCAAGTTTTGATCACTGGATAAAAGAACAGAAGCACGTTAAATACTACTTTCGTTATATGGACGATATAGTTATTTTTGGCAAGACAAAAGAAGAACTGCTTGCCTTGAAGAAAGAGATTGATATTTATTTCAGGAATGAACTGAAATTGAACATAAAAGGAAACTGGCAGGTGTTCCCATCATATGTAAGAGGTGTTGACTTCTTAGGGTACAGA
SRR5935936_C266895	TR	-	3002	3065	2982	3103	13	0	ACGCTGCCATTTGGTGGCTGCGCTCTCCGAACACCAACAATAACAACAACGTCTGGAACGTCAACACCGATGGCTCCAACAACAACAACTGGTACAACAACTCCTATGGTGTTCGCCCCGCT
SRR5935936_C266895	VR	-	*	*	953	1074	13	0	CCGCTGCCATTTGGTGGCTGCGCTCTCCGCTCACCTACAATAGCAACTACGTCTGGCACGTCAACACCGATGGCTCCTACTACAGCGGCTGGTACAACAGCTCCTATGGTGTTCGCCCCGCT
SRR5935936_C266895	RT	-	1963	2577	AAGCGCCGCATGGTACACGCCCCCGCATTTGTGGACAAGGTGGTGCTGCACGCTCTGGTCGATAACATCCTGTATGATGCCCTGACAAGGAGCTTTATCCGGGACAGCCACGCCAGCCAGACCGGCAAAGGCACAGACGACGGCCTGATGCGCCTGAAAACTCACATGGTGGACTATTACCGCCGTGAGGGCCACGGCGCGGACGGCTGGGTGCTGAAAGGTGATGTGCGGCATTTCTTTGCCAGCATCGACCACCGGAAGTTAAAACGCAAGCTCAAGGCCGTGCTGGACAAGCGCGGCGTTGACCCGCGCGTCTATGAGCTGCTTTGCATCTACATCGACGTGATGGAGGACGGCTTGCCGCTGGGCTACCAGACGAGCCAGCTCTTTGCGCTGATGTTTTTGGATGAGTTTGACCACATCATCAAAGAGAAGTACCGCATCAAATACTATGGCCGATACATGGACGATTTCTATATCATCTGTTCGGACAAGCGGAAATTGCAGTGCATTCTCCGGGATGTGCGGGCGCTTATGGAAAGTTACGGCCTTGAGCTGAACCAGAAAACCGCCATTTTCCCGCTGCGGAACGGTATTGATTTTCTGGGATTCCAT
SRR5935937_C343259	TR	+	1882	1934	1835	1940	15	0	GGTGGGCCTACGGTTCGGTAATTGCAACAATGGCACCAATACGGGGCCTCGGTGCATCAATCTGAACAATGACGCTGGCAACGCGAACTGGAACATCGGCTCGGCC
SRR5935937_C343259	VR	+	*	*	1578	1683	15	0	GGTGGGCCTACGGTTCGGTGTTTGCGGCCATGGCACCTTTACGGGGCCTCGGTGCATCGCTCTGAACGCTGACGCTGGCGACGCGGGCTGGATCATCGGCTCGGCC
SRR5935937_C343259	RT	+	2515	3028	AGCTGCGGCAGCTTCCCGAAACGCGGCGCACATTACGCCAAGCGGAGGATTGAGAAGTGGCTCCGTTCAGACCCGAAAGAGACCCGGAACTTCCTGAAAGTTGACATCCGGCATTTTTACGACAGCATCCGGCTGGACGTTTTGATGCGGGAGCTTGCAATCAGGATCAAGGATGAATGGTTTCTCCACGTCATCTGGCTGTGCCTCCGGGCGTTCAAAAAGGGCATTCCGCTGGGGTTCTACATTTCGCAATGGCTGGCCAACTACCTGCTGGAGCCGCTCGACAAGTTGATAACCGAGACCCTCGGCCTCGACAAACTCGTGCGGTACATGGACGACGTGACAATTTATGCAGCGGCCAAGAAAGCCCTGCACAATGCCGACGTTCAGATCCGAAAGATGCTGGGGCAGCGGTTCCGTTTGAAGCTGAAGAAGAACAGGCAGGTCTGCAAGTTCTTCTATCAGGGCAAGCGGAAAGCAATGGGCCGACCTCTGGATTTTATGGGCTTTGTAT
SRR5935938_C760743	TR	-	2695	2744	2679	2781	18	1	TTACTTTGGTGGTAAGTCGAACAACGACAATTGTTCTCTGCGGAATGGTAATTTGAACCATGATCCTTCGAACGCGAACACGAACATCGGTGGCAGCTAACGT
SRR5935938_C760743	VR	-	*	*	2962	3064	18	1	TTACTTTGGTGGTGAGTCGTACCACGACTATTGTTCTCTGCGGCTTGGTGCTTTGAGCCTTGATTCTTCGCACGCGTACTCGAGCCTCGGTGGCGGCTTTCGT
SRR5935938_C760743	RT	-	1801	2092	ATACGTTTTGAAAATGGATATTAAGAAGTTTTATCCGTCCGTAAGACACAGCGTTTACAAGAAGGCATATAGCAAAGACTTGAAAGACAGGGATGCGTTATGGCTTATGAATACGCTTAATTACAGCAACAAAGGTCTGGCTATTGGCAATCCTGACGCTCAGATAGGAAGCCATTTGGTATTAAGGTCTTTGGATCATGTTATAAAGGAGCAGTTCAAAGTAAAGCATTATTTCAGATTTGCCGATGATATGGTGATATTATCCCACGACAAGAAACAGTTGCATGAATGG
SRR5935939_C319482	TR	+	758	807	702	828	12	0	AGCCTTGCACGCCCTCATTGGCGGCGGCAATTGGAACAACGGCGTGCATTGCGGTAGCCGTGCCGTCAATTGCAACAATTACCCGTGGAACGTGAACACGAACATTGGTGTGCGGTGCGTGTGTGAC
SRR5935939_C319482	VR	+	*	*	48	174	12	0	AGCCTTGCACGCCCTCGTTGGCGGCGGCAGTTGGACCGACGGCGTGCATTGCGGTAGCCGTGCCGTCAGTTGCCTCGATTACCCGTGGCACGTGAGCACGTACGTTGGTGTGCGGTGCGTGTGTGAC
SRR5935939_C319482	RT	+	1199	1810	AAGAACGGCTTATTATGGCGTTGCCGTTCTATGATAGAGTGGTGCAACACATGATTTGTAACGCTATTCAACCCGTATTTGAAAACGGATTTTATTACCATTCTTACGCTTGCCGGAGCGGTAAGGGGATGCACGCCGCAAGTGATACATTGTATCAATGGATGTATGAAACAGAGGTAAAGCAAGGGTTAAGGATGTATGCCTTTAAAGGGGATATATCAAAGTATTTTGCATCTATACCGCATGACAAATTAAAGGATGAAAACCGCCGCTATATAGGGGATAAGAAAGCCCTTATGTTAATGGATGATATTATAGACCACAACGGCATATTGCCGGACGGCGTGGGAATACCCGTTGGAAACCTCACAAGTCAGTTATTTGCGAATGTGTACGGCAATAAGTTAGATAAATTTTGCAAGCACGTTTTACATATTCCGTATTTTGTGCGGTACATGGATGATTTTATTATCCTATCGGATGATTTGGAGCAGTTAAAAGAATGGGTTAAGAGAATAGAAGAATTTTTGGAAAATGAAATGCTTTTGCATATTAACCCTAAAAGCACAATCCTATACGCCGGGAATGGCATAGATTTTTGCGGATATATCC
SRR5935939_C321288	TR	-	2811	2860	2796	2907	20	0	AGCTGGTTCTTTGGGGCGGTAATGCGAATAACGGTGCGAATTGCGGCCTCGCTTATGCGAACTCGAATAACGATTGGTCGAACTCGAATGCGAATATCGGCTCTCGCCATAC
SRR5935939_C321288	VR	-	*	*	3083	3194	20	0	AGCTGGTTCTTTGGGGCGGTGCTGCGTCTGACGGTGCGTCTTGCGGCCTCGCTTCTGCGTACTCGGATGTCGATTGGTCGCACTCGTCTGCGTCTGTCGGCTCTCGCCTTGC
SRR5935939_C321288	RT	-	1674	2071	TACAAGTGCGTGTATCAAGGGAAAGGGATTACATTTTGGAGTAAGGAGAATGAAACGTTTTCTTCACCGGTACCCGGAATACAAATGGTTCGTAAAGACTGATTTCAAAAAGTTCTATCAAAGTATTCTTCATGAGCTTATTGTTGCTGCATTGAGAAGGAAATTCAAAGATGAACGATTTATTAAATTGATCGAGATAGCTGTTTTATCGTATGACAGCGGAACAGAGTTAGTTGACGTATTGGAGAATGAAGTTGAACGGAAGAAGAGGTGTTCCGATTGGAGCATTTACAAGCCAACCTATCGGGAATTTTGCGGCAAGCCGGATAGATCATACAATGAAGGAGAAATATCGTGTCAAATGCCTGCATAGATATTGCGATGATAATGTTATGCTG
SRR5935944_C622232	TR	+	338	387	284	412	30	0	AAGGTTTCTTAATTACTAAATTAGGCAGTAAATGGAATAATGGCTCTAATTGCAGTTTCAATCTGAATGGTAATAATACCTCTGGTAATCGCAATCGTAATATCAGCAGTCACTTACTATATGTGCATA
SRR5935944_C622232	VR	+	*	*	50	178	30	0	ACGGTTTCTTGATTGCTATATTGGGCGGTAGATGGGCTGATGGCTCTTTTTGCGGTTTCGCTCTGGGTGGTAATCATACCTCTGGTACTCGCGGTCGTATTGTCGGCGGTCGCTTGCTGTATGTGCCTC
SRR5935944_C622232	RT	+	1014	1551	ACCTATAGTGCAATCCCTAACAGAGGGATCCAGCCTATTATCAATCAATTACGAGGGTATAAGAAAAAGATTAAGAAAGATGGAAAAGTAGTAGCGGAGAAGTGGATACCCAGTATTTTAGTATCAGATCCAGAGGCTACAAAGTATTGCTTAAAGCTGGATGTAAGAAAGTATTATCCCAGCATTGTACACGATGTACTAAAGGCTAAGTATAGAGAGCTCTTTAAGGATGAGGAGCTTATCTGGTTAATGGATGAGATCATAGATAGTATTAGTACTTGTCCAGCCACAGAGGAAAATATAGAGATCCTCCAGAGGCTAGGTGTGGCGGTAAATATTATCATAGACGATAACGGTAGAGAGTTTGTGGATGGCGTAGGTATTCCTATTGGAAACTATGTTAGCCAGTATGACGGTAATTTTAATCTATCTGTAGTAGATCACTGGCTCAAAGAGGTTAAGGGCGTTAAGTACTACTTTAGATACATGGATGATATGGTTATTTTCGGTAGCAGTAAAGAGGAATTACACAAACTCA
SRR5935944_C622940	TR	+	2702	2751	2670	2783	18	0	GTGGTGGTGGCTCCGCAGCCCGAACTACAACAACAGCAACAATTTCTGCAATGTCAACACGGGCAGCTCCAACACTAACAACGCGAACAACGGCAAAGGCGTTTTTGCCGCGAT
SRR5935944_C622940	VR	+	*	*	1497	1610	18	0	GTGGTGGTGGCTCCGCAGCCCGTACTACAGCTACAGCTGCAATTTCTGCTTTGTCAGCTCGGGCAGCTCCGGCACTCGCAACGCGTACGACGGCTTAGGCGTTTTTGCCGCGTT
SRR5935944_C622940	RT	+	3288	3552	GATTTTACTGTTTTAATCTAATGGAGCGTGGGAAACTAAGGGACATTGCAAGTGTGCATATATCCGAAAGATATGTACAGAGAAGTCTCTGTGACAATGCACTTGCGCCGGTGTGCACCCGCTCAATTTTATACTCAAACTGTGCCTCCATACGGGGAGCCGGGTTAAAAAGGTCCGAAGAGGTACTTATAAGGCAGCTGAGGAGATATTACAGGAAACACGGTAACAATGGGTATATTGTGCTGTTTGATGCAAAAAGCTATTT
SRR5935944_C624226	TR	-	2635	2684	2615	2735	29	0	AAAAAGGTTACTAAATTAGGCAGTAAATGGAATAACAGTGCTAATGCAGGTACTTTCTATTGGAATCTGAATAATGCTACTTCTAATCGTAATCGGAATATCAGCAGGCAGTTAGTAAATG
SRR5935944_C624226	VR	-	*	*	2840	2960	29	0	TGGCGGGTTGCTAGATTGGGCGGTATATGGAATGGCGGTGCTTATGCGGGTGCTTTCTATTGGAGTCTGCATAGTGCTGCTTCTGATCGTTATCGGAATGTCGGCGGGCGGTTGGTGTATG
SRR5935944_C624226	RT	-	1543	2092	CACCTATTCAGCACTACCGAAAAGAGGAATTCACAAAGCATTGCACGATGTTCAAGAAGCAATGTGGAAGGATGTTCCGAATTGCCAATACTGTTTGAAACTTGATGTAAGGCATTATTACCCGTCCATAAATCACGACATTTTGAAGGCAAAGTTCAGAAGATTGTTCAAAGATGCTGAATTGCTTTGGTTGTTGGATGAAATCATAGACAGCATTTGCACCGCAAACATTGAGGATTTGCGTAATATTTGGCTACTGGATGAAGATGTTGACCCGGAAACGGGAATACCAATCGGAAATTACCTTTCCCAATATTGCGGAAATTTCTATCTTTCTTCGTTCGATCACTGGTTGAAGGAAGAAAAGCGGGTGAAGCACACATTCCGATACATGGATGATATTGTAATTTTCGGAAGCAGCAAGGAAGAACTTCACAAGTTGCGGAAGGAAATTGCCTTGTATTTCAAAACGGAATTACGGTTGACTATAAAAGGGAATTGGCAAGTCTTTCCGTCTTATGTGCGGGGCGTTGACTTTGTGGGTTATCGA
SRR5935944_C624738	TR	+	10386	10435	10327	10452	17	0	AATGGGCCGCAATGTGCGGCTGCGCTCTGCGAATCGTGGCAACGGCAACAATGCCTTCAACGTGAACTCCAGCGGCAACGTCAACAACTGGAACGCGATCAACGCGAATCGCTGCGCCCCGGATTG
SRR5935944_C624738	VR	+	*	*	9701	9826	17	0	TGTGGGCCGCTATGTGCGGCTGCGCTCTGCGCTTCGTGGCTACGGCGGCAATGCCTTCAGCGTGGACTCCAGCGGCGGCGTCAACAACTGGAGCGCGGTCAACGCGTTTCGCTGCGCCCCGGCTTG
SRR5935944_C624738	RT	+	10899	11437	TGTTTATCCAGCAATGACACGGAGCTTCATCCGGCAAAACGCGGCCTGTCAGACCGGCAAAGGTACCGACTGGGCGCGCAAGCAGGTCAAGCTCATGATGGAGCGCGAATACCGGCAGCACGGCGCTGATGGCTATGTGCTGTTGGTAGATATCCGGCACTATTACGACACGATGCCCCATGACGTGGCAAACCGCTGCTTTGAGCGGCATCTGCCGCCAAGTGTGCATAACCGCGTGCGTGAGGTGCTGGATCGTCAATATACTGGCGAGGCCGGTTATAATCCGGGCAGCCAGATGGTGCAGCTTGCCGGGATCTCGGTGCCCGACCCCATAGATCACTACATCAAGGAGCGCCTGCGGGCGAAAAAGTACGTCCGTTTTATGGATGATAGCCTCATCATCCACCACGACAAGGCGCAGCTTGAGGAGTGGCGGGAGGCGATCCGCGCCCGGTACGCTGCCGATGGCATGGAGCTGCACCCGACCAAGACCAAGATCGTCAGGCTAAAGGATGGATTCCGTTTTCTAGGTTTCATCT
SRR5935946_C652275	TR	+	437	486	389	506	18	0	GCCGTGTGGTCTATCGTGGCAACAACAACGCGAACCCGAATGGCGGTGTTTCGATGTCGAATGCGAACAACGATTCCTCGAATACGAACACGAACATCGGTTCTCGTCTGAACAACAA
SRR5935946_C652275	VR	+	*	*	19	136	18	0	GCCGTGTGGTCTATCGTGGCCACTACTGCGCGAACCCGTATGGCGGTGTTTCGATGTCGAGTGCGGGCAACGATTCCTCGAATGCGTACACGTTCATCGGTTCTCGTCTGGCCTTCCG
SRR5935946_C652275	RT	+	1035	1419	ACCTCCGCCAGTATCAAGAGACGGGGGATGCACGACCTCCTGGCGTATGTCCGCCGTGACATGGCCGAAGACCCTGATGGTACACGTTACTGTTACAAGTTTGACATCACCAAATTCTACGAGAGCGTGAAGCAGGATTTTGTGATGTATTGCGTCAGCCGGGTGTTCAAGGACGCAAAGCTCGTGACCATGCTGGAGAGCTTTATCCGCCTGATGCCTGAAGGTCTGAGTATCGGCCTGCGCAGCTCGCAGGGGCTGGGCAATTTGCTTTTGTCTGTGTATCTGGACCATTATCTGAAGGACAGGTATGCCGTGCGTCATTTCTACCGCTATTGTGATGACGGCGTCGTACTGGGTAAAACGAAAGCGGAACTGTGGAAGATTC
SRR5935946_C653007	TR	+	158	205	123	214	19	0	ACGCCTAATTCGTCGAACGCCAACAACGTCCGCAACGTCAATTCGGACGGCTCTTTGAACAACAACAACGCGTACAACGGCAACAATGGCGT
SRR5935946_C653007	VR	+	*	*	2110	2201	19	0	ACGCCTTTTTCGTCGACCGCCGACCTCGTCCGCCTCGTCTATTCGGTCGGCTCTTTGAGCTTCGACGGCGCGTGCAGCGGCAGCAATGGCGT
SRR5935946_C653007	RT	+	594	1196	AGCGCCGCGTGGTTATGTCGAACAGCTACAAAGACAAGGTTGTTCAACATTCGCTTTGCGATAACGTGCTTGAACCGATTTTGACACGATCGTTCATTCGCGATAACTACGCGTCGCAGGTGGGGAAAGGTACGCATTACGGGTTAGACAGGCTTCAAGAGTTCATGCGGAGGTTTTACAGAAAGAACGGAATTGACGGCTGGATACTGAAAGGCGATATTTCAAAGTATTTCTATTCGATCCGGCACGACGTTTTGAAAACCTTAATCCGCGAGAAGATAACCGATCCGGACGTTTTGTGGCTTGTCGATCTTATCATCGACAGCACCGAAGGCAACGTCGGAATACCGATCGGCAATCAAACTTCACAGCTTTTCGCCCTTCTCTACCTTGACGGGCTGGATCACTTCGTAAAGGAAAAGCTGGGTATCAAATATTACGGGCGCTATATGGACGACTTCTTTTTGATCCATCACGACAAAGCATATTTGCAGGAGTGCCGGAAGCAGATTGAAGCGTTCGTACAGGCGCGCGGGCTTTCGCTGAATGCGAAAACAAATATCTTTCCCTTAAAACACGGCGTTGATTTCTTGGGCTTTCATA
SRR5935946_C654691	TR	-	10412	10472	10381	10508	17	0	TACTGGTCCTCCTCGGAGTTCTACAACAATCCGGCGAACAACGCTCTTTATGTGAATGTGAACAACGGCAACGTGAACAACAACAATAAGAACAACAGAAATAGTTACGTGCGTCCGGTCTTGGCTTT
SRR5935946_C654691	VR	-	*	*	11114	11241	17	0	TACTGGTCCTCCTCGGAGTTCTGCGACCTTCCGGCGAGCGGCGCTCTTTATGTGAGTGTGAGCGGCGGCAACGTGTACAACTACAGTAAGGACGACAGGAATAGTTACGTGCGTCCGGTCTTGGCTTT
SRR5935946_C654691	RT	-	9418	10149	CGTTCCATCGCTTTCATTATCAACAAACCCGTGAAACGGGAGATTTTCGCCGCCGACTTCCGCGACCGTGTTGTACACCACCTCATAGCCCACAGGCTCGTTCCGCTTTTGGAAGAGAAGTTCATCGATGACAGTTACAGTACCCGCAAGGGAAAGGGTACGCTCTACGGCATAGAACGGGTGGAAGAACATATCCGGCTCTGCTCCGAGAACTACACGCGGGATTGCTATATCCTGAAAATAGACATCCGTTCGTTCTTCATGAAAATATCGAAGAGGCGGCTGTATGACCTGACCGAAGAACTCTTGCACGAACGCTACGGGGGAAACGACCTGGCGATACTGCTCTATCTGCTCCGTGAGACGATATTCAACCGTCCGGAAAAGAACTGCATCCGCAAGACGCCTCCCCAAAGCTGGCGCGGATTGCCCAAAGACAAGAGCCTGTTCCATTCCGACGGCTCGTGCGGACTGCCTATCGGCAACCTGACAAGCCAGTTGCTCGCCCTTAACTTCCTGGACGGACTGGACCATCTCATCAGCGAAGAATGGGGCGTGAAGCACTACGGCAGGTATGTGGACGACATGGTGCTTGTCCATCCCTCGAAAGAGCACCTGATAGAGGTGAAAGCGAAAATTGCCGGCTGGCTCTCCGAACACGGGCTGTCGCTGCACCCGCGCAAGATCTATCTGCAACATTACACGAAAGGTGTCCTGTTTATCGGAGGGATG
SRR5935949_C428619	TR	-	994	1031	972	1053	6	0	CACGAATGCAGGGGCGTTTGCTACGAATACGAACAATGCAGCCTCGAATTCGAATGCGAATGTGTCCGCTCCCCTATACTTT
SRR5935949_C428619	VR	-	*	*	1336	1417	6	0	CACGAATGCGGGGGCGTTTGCTACGGATACGAACAATGCGGCCTCGTATTCGAATGCGAATGTGTCCGCTCCCCTCTGCTTT
SRR5935949_C428619	RT	-	118	600	AAAGAGCGGAAGATATTCAAACTGCCATTCCGTGATCGTGTCGTTCATTGGGCTATCATGCAGGTGATTGAACCGATATGGCTCTCCAATTTCACCCGTGATACCTATTCCTGTATCCGTGGACGTGGTATTCACCCTCTTTTATACAAGCTCCGCCGTGATTTGAAAGCGGATCCGGAGGGAACCCGGTACTGCCTGAAAATCGATGTGCGCAAATTTTATCCGAGTATAGACCACGAGATCATGAAACAGGTAATCCGCCGAAAGCTGAAAGATGCCCGGCTGCTTGCTTTGCTTGACGGTATCGTGGACTCGGCAGAGAACGGAGTGCCTATTGGAAATTATTTATCCCAATTCTTTGCTAACCTTTATTTATCCGAACTGGATCATATCATGAAAGAAGAAATGGGCATCCGGTACTATTACCGCTTTGCCGATGATATTGTCCTACTGGATGGAAACAAGGAGAAACTCCACGGAACC
SRR5935949_C435841	TR	-	1913	1950	1893	2005	21	1	GGGTGTCTTGTTCGGCGGTAATGCGAATAACAGCGCGAATGCCGGGCTTTCGTACGCGAATACGAATAACACGGCTACGAATACGAATGCGAATATCGGCTCTCAGCTATACT
SRR5935949_C435841	VR	-	*	*	2438	2550	21	1	GGGTGTCTTGTTCGGCGGTTCTGCGTCTTACGGCGCGTCTGCCGGGCTTTCGTGCGCGTTTCCGATGCGCACGGCTACGTATACGACTGCGGATATCGGCTCTCGGCTTTGCT
SRR5935949_C435841	RT	-	955	1490	CTATATGGGTGTCTATTTTCACGGCGGACACTTATAGTTGCATAAAAGGGCGTGGCATACAAGCGGCGGCAAATAAGTTAAGGCGCGTTATAGACAGAGATAAGGCAGGCTGCGCGTATTGCCTAAAAATAGACATACGCAAATTTTACCCTTCCATAGATCACACCGTACTAAAGTCCATTGTTCGCCGGAAGATTAAGGACACACGGCTACTCAATCTTTTGGACGAAATAATAGACAGTGCGGAAGGCTTACCGATTGGCAACTACCTTAGCCAATATTTAGCCAATCTTGTACTTACCTACTTCGACCATTGGGTAAAGGAAGTAAAGCGGGTAAGGTACTATTTCAGATACGCCGACGACATTGTAGTATTACATAGCGACAAAAAGACGCTTCACGCTTTGCTGGCAGAGTTTGAAAGCTACTTGGCGGCTAACGTAAAGCTGGAAATCAAACAGAACAAACAAGTCTTTCCGGTGGCACGCGACCACCGCGACAGCTTCGGGCGTGGTATTGATTTCTTGGGCTATGTA�
SRR5935950_C533493	TR	+	739	788	692	799	14	0	TGGTGCCCTTTTGTCTGCGAATGCGAATAATGGTGCGAATGCGGGTTTCGGTTATCTGAATGCGAATAATCGTTCCTCGAATGCGAATGCGAACATTGGGTTCCGCTT
SRR5935950_C533493	VR	+	*	*	491	598	14	0	TGGTGCCCTTTTGTCTGCGTCTGCGGGTAATGGTGCGAATGCGGGTTTCGGTTGTCTGCATGCGTTTTATCGTTCCTCGTCTGCGTATGCGCACTTTGGGTTCCGCTT
SRR5935950_C533493	RT	+	1353	1795	TTACTGGACTAACTTCTTCATTGCGAACACATACGCTTGTATCAAAGGGCGTGGTATTCATAAATGTATGGAGGATGTGCATACGGCTTTAATCATAGACAGAATGGGTACACGATTCTGTTTGAAGATTGACATCAAGAAGTTCTATGATAACATAGACCACGTAGCATTGAAAAAGATAATCCGCTACACCATAGCGGACGAACAACTGCTAAGGCTGTTGGATAAGATAATAGATAGTAACGGTAAAGACAAAGGGCTGCCAATAGGCAATTTCACAAGCCAATATTTTGCTAATCTCTATTTGGCATACTTCGACCATTGGGTTAAAGAGGAACTGGCTAAGATAGTGATGAAGCGTTTTGGAGTGAAAATCTACTACTATCGCTATATGGATGATATGGTGATACTATGCGCTGACAAAGAGGCACTGCATTTCGTAC
SRR5935950_C536671	TR	-	3819	3871	3816	3876	6	2	CGTCGAACCGTGCGGTTCGCGGGTACAATTCGGCCCGCAACTGGAACAACAACAATGCTAC
SRR5935950_C536671	VR	-	*	*	1759	1819	6	2	CGTCGAACCGTGCGGTTCGCGGGTACAATTCGGCCCGCCGCTGGAGCAACCACGACGGTGC
SRR5935950_C536671	RT	-	2623	3200	AGCTGCAGACGCTCTTCCGCCCGGTATTCGTCAACCGTTCATTTGCGTGTATGTACGGAAAAGGCCCCATCCGAGCTGCCTTCAACGTACAGCATGACATGAGGGTCGCCCGCATGAAGTGGGGCGACGAGGCGACGGTCATCAAGATCGACGTCCGCAAGTTTTTCTACAGCATCGACCGCAGCGTGCTCAAGCAGATCATCGCGAAGCGGTTCAAGAAGCTCAAGAAGAAGTACCCCGAGAAATACGAGGACTTCCTCCGTTTTTACAGGCTTCTTTGCAAAGTGATCGACAGCTCGCCGGAGGGCGAGAGAGGGATTCCGCTGGGAAATGTGAGTTCTCAGGACTTTGCCAACATCTACCTCAACGAGCTCGATCAATTCTGCATCCGCTTCCTCGGTGCGACGCTCTACACGCGCTACATGGACGATGTCGTCGTCATAGCGCCAAACAAGGAAATCGCCCGGGAGTGGTTAGCAAAGATCAAGGTGTTCCTCCAAGAGAGACTGCACCTTGAGACCAACCAGAAGACCAAGATTTTCTATGTGCGGCAGGGCGTGAACGCCTACGGCTTCAAA
SRR5935951_C321701	TR	+	10475	10499	10467	10506	0	1	TTCGGGTCCGTCCGCTCTCAACTTGCATAACCCTCGTTCC
SRR5935951_C321701	VR	+	*	*	11121	11160	0	1	TTCGGGTCCGTCCGCTCTCAACTTGAATAACCCTCGTTCC
SRR5935951_C321701	TR	+	11129	11178	11081	11193	9	0	GGTTGCCTATCCGTGGGTCGGCGTTCAACAATACTTCTAATTCGGGTCCGTCCGCTCTCAACTTGAATAACCCTCGTTCCAACTCGAACGACAACATTGGTTTCCGCTCCGCT
SRR5935951_C321701	VR	+	*	*	10427	10539	9	0	GGTTGCCTTTCCGTGGGTCGGCGTTCCACAATGCTTCTTTTTCGGGTCCGTCCGCTCTCAACTTGCATAACCCTCGTTCCGACTCGAACGGCATCATTGGTTTCCGCTCCGCT
SRR5935951_C321701	RT	+	11617	12276	AGAAAAGGCTCATTATGTCCTTGCCATTTAAGGACAGGATAGTACAATGGGCGATTTACAGGCAGTTATTTCCGTTGTACGAAAAGACATTTATCTTTGATTCCTACGCCTGTCGCAAGGGCAAGGGAACACATAAGGCAGCCGACAGGTTACAGTATTGGTTAAGGCAGACTGAAAGGAAGCCGGAACGGTACTATTATCTGAAAATGGATATATCAAAGTATTTCTACAGGGTAGACCACGATATTTTATTAAAGATTTTAGCACGCAGGATTAAAGACCAACGATTACTTAACCTGTTAGAAAAGATTATAAATTGCGAATCTATGAATTTTGGATTACCGCCCGGAAAAGAGCCGGACGAAGTGGCAGTATCGGACAGATTGAGCAACAAGGGGATGCCGATAGGCAACCTTACCTCACAGATGTTTGCAAACATTTACCTTAATGAGGTAGACCAATACGCAAAACATGAGTTGGGATTGCATTACTACATCCGATATATGGACGATATTATCATACTCCACCACGATAAAAAGTATTTGGCAGAGGTCAAAGAGTTGTTAAGGGCGTTCTTATCAGACGAATTAAGGTTAGATTTGAATAATAAAACGACTATCAGACCGTGTAGTATGGGCGTTGATTTTGTAGGCTTTAGAA
SRR5935952_C716620	TR	-	3726	3789	3709	3809	15	0	GCTCCCCGAACACGAACAACACCAACAACGCCGTTTACTTGAACACCAATGGCAATGTCAACAACAACAACTGCACCAACACCAACGGGTCCCGCCCCGCT
SRR5935952_C716620	VR	-	*	*	1891	1991	15	0	GCTCCCCGGGCACGAACAGCACCAACGGCGCCGTTTGCTTGGACACCAGTGGCAGTGTCGACAACGACTACTGCACCTACACCTTCGGGTCCCGCCCCGCT
SRR5935952_C716620	RT	-	2692	3288	AAGAAAAGGCTGGTGCAGGCACCCGCTTTTGTGGACAAGGTGGTCCAGCACGCCATAGTGGACAATCTCCTCTATGACCGCATCACCCGCAGTTTTATCCTGGACAACTACGCATCCCAAAAGAACAAGGGCCTGCACTTCGGCCTGGACCGGCTCAAAGGATTTTTCACGGACTACTGGAATAAGCACCACACCGCTGAGGGCTGGGTGCTCAAGTGTGATGTCCGCCATTTCTTTGCAAGCATCAACCATGACAAGCTCAAGGAAAAGCTCAAAAAGCTGGACCTTGAGCCTGTTGTTTATGACCTGCTTTGCATCTATATTGACTGCTCTGACGGCCTGCCGCTGGGGTATCAGACATCACAGCTCTTTGCCCTCCTGTTCCTGGATGACTTTGACCACTTCGTCAAGGAACAGCTCCACATCCAATACTATGGCCGCTACATGGATGACTTTTTCCTCATCCACCCGGACAAGGAATACCTGCAATTCTGCCTCCGGGAAATACGGGCCTACATGGATAGCCTGGGGCTGGAACTGAATGAGAAAACCCAAATCTTTCCCATCCGCAACGGCATTGACTTTTTGGGCTTTCAC
SRR5935953_C231690	TR	-	740	777	720	833	16	0	GGGGCGTGCTTTTCAGCGGTAATGCGAATAACAGCGCGAATGCCGGCTTTTCGTACGCGAATACGAATAACACGGCTTCGAATACGAATGCGAATATCGGCTCCCAGCTATGCA
SRR5935953_C231690	VR	-	*	*	1311	1424	16	0	GGGGCGTGCTTTTCGGCGGTCATGCGCATAACGGCGCGGGTGCCGGCTTTTCGTACGCGTATGCGAATTGCACGGCTTCGGCTACGAATGCGGATATCGGCTCCCGGCTTTGCT
SRR5935953_C231690	RT	-	256	482	CTAACCTCTATTTAACCTACTTCGACCATTGGATAAAGGAACAGAAGCGGGTAAAGCACTACTTCCGCTACGCGGACGATATTGTAATACTTGCTTCGGATAAATCCTACCTTCATTCCTTAATGGGCGAAATTAGGGCGTATTTGGGGGATTTGAAATTAGAGGTTAAAGGGAATTGGCAAGTTTTCCCCGTAGCGGCTCGCGGTATCGACTTCGTAGGATATGTA
SRR5935953_C237636	TR	-	2272	2309	2223	2338	17	0	GCCGTTGTGTTTTGCGGTCCGGCAACAACTCGAATGCGAACAGCGGTCTCGCTTATGCGAACGCGAACAACGCTTCATCGAACTCGAACACGAACTACGGGGCGCGTCTGAAATTC
SRR5935953_C237636	VR	-	*	*	3235	3350	17	0	GCCGTTGTGTTTTGCGGTCCGGCCACAGCTCGTTTGCGCACGGCGGTCTCGCTTATGCGCTCGCGAGCAACGCTTCTTCGTTCTCGAGCACGTACTACGGGGCGCGTCTGGCCTTC
SRR5935953_C237636	RT	-	1232	1622	AACGGCTGCATCCATACAAGGACGCGGACCGCATGGTTTGTTCCATCAGGTGCAGGATACATTGGCAGAGAACCCCAATATACACTATTATTATCAAAGCGATTATAAAGGATATTATGACAGTATCGACCATGATATATTAATCTCCACAATCAGGCGATATGTCGGAGACCCTGTCTTATTGCCTATTCTTGAAAATTTTGTCAAAGCATTATATCCCAACGGGAAGCATGGCATAAGCAAAGGACTGCGTTCCTCACAATTCTTTGGAAACCTTTACCATAATGATATTGATCACCGGATGATTGATGAATATGGTGCAAAACATTACTTCCGTTTTTGTGATGACATCTTTATTCTCGGTGAGAGTAAACGTGATTTGTGGAAATTG
SRR5935953_C237668	TR	+	8689	8738	8642	8749	16	0	TGGTGCCCTTTTGTCTGCTAATGCGAATAATGGTGCGAATGCGGGTTTCGGTTATCTGAATGCGAATAATCGTTCCTCGAATGCGAATGCGAACATTGGGTTCCGCTT
SRR5935953_C237668	VR	+	*	*	8440	8547	16	0	TGGTGCCCTTTTGTCTGCTTATGCGGGTCTTGGTGCGATTGCGGGTTTCGGTTATCTGCATGCGGGTGCTCGTTCCTCGCATGCGGGTGCGCACCTTGGGTTCCGCTT
SRR5935953_C237668	RT	+	9262	9745	GACAGGATAGTACACCATTGCATTATCAATGTGTTGGGGCGTTACTGGACTAACTTCTTCATTGCGAATACATACGCTTGTATCAAAGGGCGTGGTATTCATAAATGTATGGAGGATGTGCATACGGCTTTAATCATAGACAGAAAAGGTACAAGGTTCTGTTTGAAGATTGACATCAAGAAGTTCTATGATAACATAGACCACGCAGCATTGAAAAGGATAATCCGCTACACTATAGCGGATGAACAACTGTTAAGGCTGTTGGATAAGATAATAGATAGTAACGGTAAAGACAAGGGGCTGCCAATAGGCAATTTCACAAGTCAATATTTGACTAATCTCTATTTAGCATATTTCGACCATTGGGTTAAAGAAGAACTGGCTAAGATAGTGATGAAGCGTTTTGGGGTGAAAATCTACTACTATCGCTATATGGATGATATGGTGATACTATGCGCTGACAAAGAGGCACTGCATTTCGTAC
SRR5935953_C237810	TR	+	7473	7522	7425	7536	16	1	AGCTGGTTCTTTGGGGCGGTAATGCGAATAACGGTGCGAATTGCGGCCTCGCTTATGCGAACTCGAATAACGATTGGTCGAACTCGAATGCGAATATCGGCTCTCGCCATAC
SRR5935953_C237810	VR	+	*	*	7138	7249	16	1	AGCTGGTTCTTTGGGGCGGTCATGCGGATTACGGTGCGAGTTGCGGCCTCGCTTGTGCGGTCTCGGCTTACGATTGGTCGTTCTCGGATGCGAAGGTCGGCTCTCGCCTTGC
SRR5935953_C237810	RT	+	8262	8659	ACGAGTGCATGTATTAAGGGAAAAGGACTTCATTTTGGAGTAAGGAGAATGAAAAGTTTCCTTCGCCGGTACCCGGAATGCAAATGGTTCGTAAAAACTGATTTTAAAAAGTTTTATCAAAGTATTCTTCATGAGCTTATTGTTGCTGCATTGAGAAGGAAATTTAAAGATGAACGATTTATTAAACTGATTGAGATAGCTGTTTTATCGTATGACAGCGGAACGGAGTTAATTGACGTATTGGAGAATGAAGTTGAACGGAAAAAGAGGTGTTCCAATTGGAGCATTTACAAGTCAACCTATCGGCAATTTTGCGGCAAGTCGGATAGATCATACAATGAAGGAGAAATATCATGTCAAATGCCTGCATAGATATTGCGATGATAATGTTATGCTGG
SRR5935954_C349213	TR	+	1014	1063	969	1081	11	0	TTGCCCTGTTCGGTGGCAACCGTGGCAACGGGTCGAAGTGCGGTTTGTCGTACTGGAATGTGAACAACCCTGCGACGAACGTGAACACGAACATCGTGGCGAGCCAATCTTAT
SRR5935954_C349213	VR	+	*	*	627	739	11	0	TTGCCCTGTTCGGTGGCGACCGTGGCAACGGGTCGGAGTGCGGTTTGTCGTTCTGGGTTGTGAACAACCCTGCGACGTTCGTGTACACGAACATCGTGGCGAGCCTTTCTTGT
SRR5935954_C349213	RT	+	1509	2112	CCTCGATACAATTATGAGCAGGTGATTCATCACATTGTCGTCTCTGCGTGTTATGACATTTTCATGAAAGGGATGTATGAGTTCTCGTGTGGGAGTGTACCGAACAGGGGTGCTCATTATGGGAAAAAGTACATCGAGAGGTGGATTCAGCGAGACAAAAAGAACTGCAAATATGTTCTCAAGATGGATATTCGACACTTTTTCGAGAGCGTTGACCATGATGTCTTGAAAGCGTGGCTCAAGAAGAAAATCAGAGACGAGAGAATGTTGTACATCCTCGAACTGATAATTGACGGGAGCGAGGTCGGGTTGCCTTTAGGGTTTTACACATCGCAGTGGTTGTCAAATTTCATGTTGCAGCCTCTCGACCATTTCATCAAAGAGCAGTTGAAAGCGGTGCATTATATCCGGTATATGGACGATATGGTGGTGTTCGGAAAGAACAAAAAGGAACTCCACAGGATGCAGCAGGAGATTGAGAGATACTTGCGGGAAAAGTTTAACTTGCAGATGAAAGGAAACTGGCAGGTGTTCCGGTTTGATTACACAGAGAAAAAGACCGGAAAGAGAAAAGGGAGACCACTTGATTTCATGGGATTCCAGT
SRR5935955_C235506	TR	+	16427	16498	16426	16513	16	0	TCGTTTCTTCGGCTAATTTCGCTAATGTGAACAACAATGGCAATACGAACTACAACAACGCTTCGAACTCTAATGGAGTTCGTCCGGA
SRR5935955_C235506	VR	+	*	*	15257	15344	16	0	TCGTTTCTTCGGCTGATTTCGCTCGTGTGAGCGACGGTGGCTATACGGACTGCTACGGCGCTTCGAACTCTTATGGGGTTCGTCCGGT
SRR5935955_C235506	RT	+	16856	17438	GATCGCATTATTAGGCACGTCTTATGCGATGAAGTCTTGCTTCCGGAAGTGAAGAAGCATATTATCTACGATAATTGCGCCTCGATTAAAGGAAGAGGTATCTCCCACCAGCGGGACAGGTTCGAAGTTCATCTTCGTAAATACTATCGGTTGTATGGAAATGAAGGATGGATATTGTTCGGAGATTTTTCCAAATTTTATGACAATATCATTCACGAGATTGCCAAACGGGAACTCTTAAAGCTGTTTGATGACGATGAATTTATTGACTGGCTGCTGACACAGATTTTCGATGGATTCAAAATTGATGTTTCTTATATGACGGATGAGGAATACGCCAACTGTATATCCGATACCTTCAATAAGCTGGAGTATAGGAATATTCCAGAATCCAAGCTGACGGGCGAAAAATGGATGGAGAAATCGGTAAATATCGGCGACCAGCTATCACAAGTCATTGGGATTTATTATCCGTATCGGATTGATAATTACGTCAAGTATGTAAGAAGCCAGAAGTTCTACGGAAGATACATGGACGACTGGTACATCATGAATCCGAGCAAAGAAGAACTGATTGATTTGC
SRR5935957_C633667	TR	+	3495	3558	3458	3590	24	0	AATTGGTCGAGTTCGGAGAACAACAACAATCCGGCGAACAACGCGTGGTACGTGAATTTCAACAACGGCAACGTGAACAACGACAATAAGAACAACGACAACAACAATAGGGTTCGTTCTTCTTTGGCTTTTA
SRR5935957_C633667	VR	+	*	*	2754	2886	24	0	TATTGGTCGAGTTCGGAGGGCTACATCGGTCCGGCGAACTACGCGTGGTACGTGGATTTCGACTACGGCTACGTGTACGGCGGCAATAAGCTCGGCGGCTACGACAATAGGGTTCGTTCTTCTTTGGCTTTTT
SRR5935957_C633667	RT	+	3837	4479	TGCAGCGGGAAGTATTCGCCGCCGACTTCCGCGACCGGGTGGTACACCACCTGATCGCCCGCAAGATAGAGCCGCTGCTGGAAGCGGAATTTATAGACGACAGCTACAGCACCCGCAAAGAAAAAGGGACACTGTACGGCATCCGCCGGGTAGAGGAATTTGTCCGGGAATGTTCGGAGAACTACACCAAGGACTGCTACGTGATGAAGCTCGACGTCCGCTCGTTCTTCATGGATATACACAAGAAGCTACTTTACGAGCGGATGGAGAAGTTTCTGCGGGAAACCTACCGGGCGAACGACCTGGAGATGCTACTCTACCTGCTGCGCGAAACGATCTTCAACCGGCCGGAGAAGAACTGCATCCGCCGCTGTCCCGCGAGCCACTGGAAAGGGTTGCCACGGGACAAGAGCCTGTTCCATTCGGACGGGATGCACGGGCTGCCCATCGGCAACCTGACGAGCCAGATGTCGGGGAATTTCTTCCTGAGCCCGCTCGACCACCTGATTACGGAGCTGTGGGGCATACCGTTCTACGGGCGGTATGTGGACGACATGGCACTGGTGCATACCAGCAAGGAATACCTGCTGGAGAGGCGTAAGCGCATCCGCGAATGGCTGGCGGCAAACGGGCTGACCCTGCA
SRR5935957_C634809	TR	-	8340	8403	8323	8423	19	0	GCTCCCCGAACACGAACAACACCAACAACGCCGTTTACTTGAACACCAATGGCAATGTCAACAACAACAACTGCACCAACACCAACGGGTCCCGCCCCGCT
SRR5935957_C634809	VR	-	*	*	6505	6605	19	0	GCTCCCCGTACACGGTCAGCACCGGCGGCGCCGTTTACTTGGGCGCCGATGGCAGTGTCAGCAACAGCTTCTGCACCAGCACCTACGGGTCCCGCCCCGCT
SRR5935957_C634809	RT	-	7306	7902	AAGAAAAGGCTGGTGCAGGCACCCGCTTTTGTGGACAAGGTGGTCCAGCACGCCATAGTGGACAATCTCCTCTATGACCGCATCACCCGCAGTTTCATCCTGGACAACTACGCATCCCAAAAGAACAAGGGCCTGCACTTCGGTCTGGACCGGCTCAAAGGATTTTTCACGGACTACTGGAATAAGCACCACACCGCTGAGGGCTGGGTGCTCAAGTGTGATGTCCGCCATTTCTTTGCAAGCATCAACCATGACAAGCTCAAGGAAAAGCTCAAAAAGCTGGACCTTGAGCCTGTTGTTTATGACCTGCTTTGCATCTATATTGACTGCTCTGACGGCCTGCCGCTGGGGTATCAGACATCACAGCTCTTTGCCCTCCTGTTCCTGGATGACTTTGACCACTTCGTCAAGGAACAGCTCCACATCCAATACTATGGCCGCTACATGGATGACTTTTTCCTCATCCACCCGGACAAGGAATACCTGCAATTCTGCCTCCGGGAAATACGGGCCTACATGGATAGCCTGGGGCTGGAACTGAATGAGAAAACCCAAATCTTTCCCATCCGCAACGGCATTGACTTTTTGGGCTTTCAC
SRR5935958_C380237	TR	+	245	294	215	312	17	0	GCAACTGGAACAATGACCTTATGGTCGGTCCTTTCTACGCTAATCTGAACAATACGGCGTCCAATTCGAACTCGAACAATGGCGCGGCTCTATCTTAT
SRR5935958_C380237	VR	+	*	*	0	97	17	0	GCTACTGGAGCACTGGCCTTTTGGTCGGTCCTTTCTGCGCTTTTCTGAACGATACGGCGTCCGGTTCGTACTCGAGCCGTGGCGCGGCTCTCTCTTGT
SRR5935958_C380237	RT	+	785	918	AGCTATGCCAGTCTTCCGGGCAGAGGTGCCCATAAAGGAAAGCAGGTAATTGAGAAGTGGATCAGGACTGACCCGAAGAATTGTAAGTATGTCCTCAAAATGGATATTCGTCATTTCTTCGATACTATTCCACA
SRR5935958_C392541	TR	+	11370	11417	11343	11438	13	1	AGCGTCGAATTCGTACAACGTCCGCAACGTCAATTCCTCCGGCGCGATGAACTGGAACAACGCGTACAACGGCAACAGGGGCGTTCGCCCGCTTTG
SRR5935958_C392541	VR	+	*	*	13463	13558	13	1	TGCGTCGCATTCGTACCGCGTCCGCCTCGTCGATTCCTCCGGCGCGATGGACTGGGACAGCGCGCGCTACGGCAGCAGGGGCGTTCGCCCGCTTTG
SRR5935958_C392541	RT	+	11900	12565	AAGAACGCATTGTTATGACCAACGCGTTCAAAGACAAGGTGGTTCAGCATTCCTTATGTGACAATGTGTTAGAACCAGCGTTTTCCCGTACCTTTATCCGCGACAACTACGCGTCGCAGGCCGGGCGCGGGACGCATGACGGGCTGTATCGACTGGAAGTGTTTATGCGGTCCTATTATTTCGAGCGGAAAGCGCGGGAAGAACAACGGTGCCGGGAGGAGGGGTTGCCGCGGCCCGACCCGCGCGCCGCCCATTATGCGGACGGCTGGGTTCTGAAATGCGACATATCAAAATATTTCTACTCAATTCCGCATGAACCATTGAAAGCAATGGTGCGCCGCTTCATCCGGGACCCGGACGTTCTATGGCTTGTCGACATGATCATTGACAGCACGGACGACCCCGGAATTCCGATCGGCAACCAGACTTCACAATGGTTCGCGGTCATGTACCTTTCGGGGCTTGACCACTTCATAAAAGAGAAATTGGGAATCCGCTATTATGGGCGGTATATGGACGACTTTTACTTGATTCACGAGGACAAGGCGTATTTGCAGTATTGCCGCCGGGAGATTGAAAAGTACGTGGCCGGGCTGGGACTGAAACTGAACAACAAGACAAATATTTTCCCGTTGCGGAACGGAATTGATTTCCTTGGATTCCGAA
SRR5935960_C460221	TR	-	3408	3445	3388	3500	15	0	GGGTGTCTTGTTCGGCGGTAATGCGAATAACAGCGCGAATGCCGGGCTTTCGTACGCGAATACGAATAACACGGCTACGAATACGAATGCGAATATCGGCTCTCAGCTATACT
SRR5935960_C460221	VR	-	*	*	3933	4045	15	0	GGGTGTCTTGTTCGGCGGTGCTGCGTATAACGGCGCGACTGCCGGGCTTTCGTGCGCGAATACGAATAACGCGGCTACGTATACGTATGCGGCTGTCGGCTCTCGGCTTTGCT
SRR5935960_C460221	RT	-	2450	2985	CTATATGGGTGTCTATTTTCACGGCGGACACTTATAGTTGCATAAAAGGGCGTGGCATACAAGCGGCGGCAAATAAGTTAAGGCGCGTTATAGACAGAGATAAGGCAGGCTGCGCGTATTGCTTGAAAATAGACATACGCAAATTTTACCCTTCCATAGATCACACCGTACTAAAGTCCATTGTTCGCCGGAAGATTAAGGACACACGGCTACTCAATCTTTTGGACGAAATAATAGACAGTGCGGAAGGCTTACCGATTGGCAACTACCTTAGCCAATATTTAGCGAATCTTGTACTTACCTACTTCGACCATTGGGTAAAGGAAGTAAAGCGGGTAAGGTACTATTTCAGATACGCCGACGACATTGTAGTATTGCATAGCGACAAAAAGACGCTTCACGCTTTGCTGGCAGAGTTTGAAAGCTACTTGGCGGCTAACGTAAAGCTGGAAATCAAACAGAACAAACAAGTCTTTCCGGTGGCACACGACCACCGCGACAGCTTCGGGTGTGGTATTGATTTCTTGGGCTATGTA�
SRR5935961_C230152	TR	-	4340	4364	4319	4368	10	0	AACGATTCCTCGAATACGAACACGAACATCGGTTCTCGTCTGAACAACAA
SRR5935961_C230152	VR	-	*	*	4689	4738	10	0	TACGATTCCTCGTATACGAGCACGAGCATCGGTTCTCGTCTGGCCTTCCG
SRR5935961_C230152	RT	-	3420	3804	AACGTCGGCATCTATCCAGGGACGCGGCACCCATGACCTGATGAAGTTCATCTGTCGTGACATGGAAACGGATCCGGAAGGGACAGGGTATGGTTATAAGTTTGACATTCACCATTTTTATGACAATGTACGTCAGGATTTTGCTATGTGGTGCTTTGCCCGTGTTTTCAAGGACAAGAAACTGCTTGGAATTCTCAATTCCTTTATAATGATGCTTGACAGCGGTATCAGTTTCGGGCTTAGAAGCTCGCAGGCTACCGGTAATTTACTCCTGTCTATTTTTTTAGACCATTATTTGAAGGATAAGTACAGTGTCCGTCATTTCTATCGTTATTGTGATGACGGTCTTGTACTTGGTAAAACGAAAGCGGAACTGTGGATGATT
SRR5935961_C230668	TR	+	9655	9704	9636	9718	18	0	AACGGTGCGAATTGCGGCCTCGCTTATGCGAACTCGAATAACGATTGGTCGAACTCGAATGCGAATATCGGCTCTCGCCATAC
SRR5935961_C230668	VR	+	*	*	9349	9431	18	0	TTCGGTGCGGTTTGCGGCCTCGCTTTTGCGTACTCGAGTTCCGCTTGGTCGTACTCGTCTGCGGCTGTCGGCTCTCGCCTTGC
SRR5935961_C230668	RT	+	10444	10841	ACAAGTGCGTGTATCAAGGGAAAGGGATTACATTTTGGAGTAAGGAGAATGAAACGTTTTCTTCACCGGTACCCGGAATACAAATGGTTCGTAAAGACTGATTTCAAAAAGTTCTATCAAAGTATTCTTCATGAGCTTATTGTTGCTGCATTGAGAAGGAAATTCAAAGATGAACGATTTATTAAATTGATCGAGATAGCTGTTTTATCGTATGACAGCGGAACAGAGTTAGTTGACGTATTGGAGAATGAAGTTGAACGGAAGAAGAGGTGTTCCGATTGGAGCATTTACAAGCCAACCTATCGGGAATTTTGCGGCAAGCCGGATAGATCATACAATGAAGGAGAAATATCGTGTCAAATGCCTGCATAGATATTGCGATGATAATGTTATGCTGG
SRR5935961_C230710	TR	+	3059	3108	3000	3125	17	0	AATGGGCCGCAATGTGCGGCTGCGCTCTGCGAATCGTGGCAACGGCAACAATGCCTTCAACGTGAACTCCAGCGGCAACGTCAACAACTGGAACGCGATCAACGCGAATCGCTGCGCCCCGGATTG
SRR5935961_C230710	VR	+	*	*	2374	2499	17	0	TGTGGGCCGCAGTGTGCGGCTGCGCTCTGCGAGTCGTGGCTACGGCAGCAGTGCCTTCATCGTGAACTCCAGCGGCAGCGTCAGCGGCTGGGGCGCGATCGGCGCGAATCGCTGCGCCCCGGCTTG
SRR5935961_C230710	RT	+	3572	4110	TGTTTATCCAGCAATGACACGGAGTTTCATCCGGCAAAATGCGGCCTGTCAGACCGGCAAAGGTACGGACTGGGCGCGTGAGCAGGTCAAGCTCATGATGGAGCGCGAATACCGGCAGCACGGCGCTGATGGCTATGTGCTGTTGGTAGATATCCGGCACTATTACGACACGATGCCCCATGACGTGGCAAACCGCTGCTTTGAGCGGCATCTGCCGCCAAGTGTGCATAACCGCGTGCGTGAGGTGCTGGATCGTCAATATACCGGCGAGGCCGGTTATAATCCGGGCAGCCAGATGGTGCAGCTTGCCGGGATCTCGGTGCCCGACCCCATAGATCACTACATCAAGGAGCGCCTGCGGGCGAAAAAGTACGTCCGTTTTATGGATGATAGCCTCATCATCCACCACGACAAGGCGCAGCTTGAGGAGTGGCGGGAGGCGATCCGCGCCCGGTACGCTGCCGATGGCATGGAGCTGCACCCGACCAAGACCAAGATCGTCAGACTAAAGGATGGATTCCGTTTTCTAGGTTTCATCT
SRR5935961_C230778	TR	-	8738	8775	8716	8830	18	0	GGGTGTCCTTTTCAGCGGTAATACGAATAATGGCGATCATGCAGGCTTCGGTTATGCGAATACGAATAACACCCCCTCGAATACGAATGCGAATGTCAGCTCTCAGCTATGATTT
SRR5935961_C230778	VR	-	*	*	8914	9028	18	0	GGGTGTCCTTTTCGGCGGTTCTACGAATAATGGCGCTCTTGCGGGCTTCGGTTGTGCGTATACGACTGACGCCCCCTCGGATACGACTGCGACTGTCGGCTCTCGGCTTTGTTTT
SRR5935961_C230778	RT	-	7768	8315	CTATATGGGTGTCCTTATTTACAGAAGATACCTATTCTTGCATTAAGGATCGTGGTATTCATAAAGCAGCAGATAAAGTAAAGAAGGCTTTGAAAGAAGATCCAGAACACACTACTTACTGCTTGAAAATGGATATAGTGAAGTTCTATCCAAGTATAGACCATGATATTTTGAAAACAATATTACGGAAGAAAATCAAAGATAAAGATCTGCTTTGGTTGCTTGACGTGATTATAGACAGTGCCGATGGCGTACCCATAGGGAACTATCTAAGTCAGTATTTTGCTAATATTTATCTGGCTTACTTCGATCACTGGATAAAGGAGGTTAAGAAGGTAAGATATTACTTTAGGTATGCAGATGATATTGTGATTTTAGGCGATGATCCTAAACAGCTTCACAAACTCCGTATAGAGATTGAAGAATATCTGCATGACAATTTAAAGCTATCACTTCGTAAAGTGGATCCTAAAACTGGAAAAAAGAAATGGAAGTTTCAAGTATTCAAAATTGATAGCCATAGAGGTATTGATTTTGTCGGGTATGTC
SRR5935962_C430815	TR	-	4559	4608	4543	4653	13	0	TGCGCGTATCGTGGTGGTAACTGGAACAATGGCGCGAACAACGGCGTTTTCGCCCTGAATCTGAATAATCCGCGCTCGAATCGCTGGACGAACATCGGCGGGCGTCTCGCT
SRR5935962_C430815	VR	-	*	*	5253	5363	13	0	TGCGCGTATCGTGGTGGTGGCTGGCACAATGGCGCGTACTACGGCGTTTTCGCCCTGGGTCTGAGTATTCCGCGCTCGAGTCGCTGGGCGAGCCTCGGCGGGCGTCTCGCT
SRR5935962_C430815	RT	-	3519	4175	AAAAGGCGCCTGGTTATGGCGCTGCCTTACGCAAGCCGGATTGTTCAATGGGCGATATACCTTGAACTGAATCCCTTTTACGACCGCATGATGATAGAGGATTCTTATGCGTGCCGTAAAGGAAAAGGAAGCCTTGCAGCGGCCAAACGGCTCCAATATTGGTTACAACAGGCAGAATCAAAGCCTGGTAAACAATATGTGCTGAAACTGGATATTTCTAAATATTTTTACCGCGTAGATCATGCCGTTTTGCTTGATATTTTGGGCGAGCGGGTAAAGGACCCGAAGCTCATGCGGCTTCTGGATAATATTATAAACTGCGATTCTGAGCGCTTCGGCCTGCCGCGGTTTATGGGGCCGGAAGACGTAGAAGACGAAGACTGGTTATTTGACCGGGGTATGCCCATCGGCAACCTGACCTCGCAACTTTTTGCGAATATTTATCTCGACCAGTTAGACCAGTTCTGCAAGCACGTTTTGCATATTCACCGCTATGCACGGTATATGGACGACGTTGTTATTTTGGCAGACAGCAAAGAGCAGGCAAACGAATACCTGGAACAGATCGCCCGATTCCTGGCGGACCGGCTGCACCTGGACCTGAACCGGAAAACGTGTATCCGCCCGGCGGATCGCGTGGAGTTTGTGGGCTATATT
SRR5935962_C430855	TR	-	2118	2167	2101	2213	9	0	ACGCGCTTTCTTTTCTGGTTGCAGCTGGAACAACCCCTCCAACGGCCTCGGCTCGTTCAACGGCAACAACCCGCGGTCCAACGTGGACGATGATATCGGTTTCCGCGCCGCTT
SRR5935962_C430855	VR	-	*	*	2796	2908	9	0	ACGCGCTTTCTTTTCTGGTTGCAGCTGGCACCACCCCTCCAACGGCCTCGGCTCGTTCCGCGGCTACAGCCCGCGGTCCGGCGTGGGCGATGATATCGGTTTCCGCGCCGCTT
SRR5935962_C430855	RT	-	1063	1759	ATATCATGTTGGCGAACTTCACCAATTTTATGAATACTACCCCAAGAAGCGCATCATCAGCAGCCTGCCGTTCTATGACCGAGTGATAAACTGCGGAGCCTATAATGTTCTGTGGCCTATCTATTTGAAGTCTATGTACGAGTACAGCTACGGAAGCATCGATGGACGAGGGCCTCTAAAGGCGGCTTTTGACATTCAGCAATGGATGCGAAACGCAGCAAGGATGAATGGAGATTGGAGGGTCGTCAAGCTTGACATTGCCAAATTCTTCTTTCGGATTCCTGTTGATGTTCAGCTGCGAGAACTTACTCGCCCGCTGGACGACCCAGATATGGTGTGGTTTCTCGAAACGGCCGTCCGGGCGGATGGTCGTCCGTTGGGGCTTCCTGTTGACTGCACCGACGTAACCACGGCTGAACGCATATCCGGTGTTGGGATGCAGTGTGGGTCAATCATAAGCCAGATGACTGGAAATGTTGTTCTCACGCCTCTGGATCACTACATCAAGCGCACAATGCACGTTCCGTACTATGCTCGGTTTATGGATGATATGCTTCTGCTGGTCGATGGAAAAAAGGCAGCTTGGGAGGCAGTGGAAGAGATTGACGGATATCTCCGTGAAAATCTCGGCTTGCAGCTCAACAATAAAACTGCCGTTATTCCTCTCGGCCATGCGGTCGAGTTCGTTGGCCGTAAG
SRR5935963_C891406	TR	-	3373	3410	3353	3465	19	0	GGGTGTCTTGTTCGGCGGTAATGCGAATAACAGCGCGAATGCCGGGCTTTCGTACGCGAATACGAATAACACGGCTACGAATACGAATGCGAATATCGGCTATCAGCTATACT
SRR5935963_C891406	VR	-	*	*	3898	4010	19	0	GGGTGTCTTGTTCGGCGGTCATGCGAATAGCGGCGCGTATGCCGGGCTTTCGTTCGCGTATACGTCTTACGCGGCTACGACTACGCCTGCGGATGTCGGCTCTCGGCTTTGCT
SRR5935963_C891406	RT	-	2415	2950	CTATATGGGTGTCTATTTTCACGGCGGACACTTATAGTTGCATAAAAGGGCGTGGCATACAAGCGGCGGCAAATAAGTTAAGGCGCGTTATAGACAGAGATAAGGCAGGCTGCGCGTATTGCTTGAAAATAGACATACGCAAATTTTACCCTTCCATAGATCACACCGTACTAAAGTCCATTGTTCGCCGGAAGATTAAGGACACACGGCTACTCAATCTTTTGGACGAAATAATAGACAGTGCGGAAGGCTTACCGATTGGCAACTACCTTAGCCAATATTTAGCGAATCTTGTACTTACCTACTTCGACCATTGGGTAAAGGAAGTAAAGCGGGTAAGGTACTATTTCAGATACGCCGACGACATTGTAGTATTGCATAGCGACAAAAAGACGCTTCACGCTTTGCTGGCAGAGTTTGAAAGCTACTTGGCGGCTAACGTAAAGCTGGAAATCAAACAGAACAAACAAGTCTTTCCGGTGGCACACGACCACCGCGACAGCTTCGGGCGTGGTATTGATTTCTTGGGCTATGTA�
SRR5935964_C698238	TR	+	17466	17515	17414	17534	35	0	AAAAAGGTTACTAAATTAGGCAGTAAATGGAATAACAGTGCTAATGCAGGTACTTTCTATTGGAATCTGAATAATGCTACTTCTAATCGTAATCGGAATATCAGCAGGCAGTTAGTAAATG
SRR5935964_C698238	VR	+	*	*	17189	17309	35	0	TGGCGGGTTGCTCTATTGGGCGGTATGTGGACTGACGGTGCTGGTGCGGGTGCTTTCTATTGGCATCTGGGTAGTGCTGCTTCTAGTCGTGATCGGGCTGTCGGCGGGCGGTTGGTGTATG
SRR5935964_C698238	RT	+	18058	18607	ACCTATTCAGCACTACCGAAAAGAGGAATTCACAAAGCATTGCACGATGTTCAAGAAGCAATGTGGAAGGATGTTCCGAATTGCCAATACTGTTTGAAACTTGATGTAAGGCATTATTACCCGTCCATAAATCACGACATTTTGAAGGCAAAGTTCAGAAGATTGTTCAAAGATGCTGAATTGCTTTGGTTGTTGGATGAAATCATAGACAGCATTTGCACCGCAAACATTGAGGATTTGCGTAATATTTGGCTACTGGATGAAGATGTTGACCCGGAAACGGGAATACCAATCGGAAATTACCTTTCCCAATATTGCGGAAATTTCTATCTTTCTTCGTTCGATCACTGGTTGAAGGAAGAAAAGCGGGTGAAGCACACATTCCGATACATGGATGATATTGTAATTTTCGGAAGCAGCAAGGAAGAACTTCACAAGTTGCGGAAGGAAATTGCCTTGTATTTCAAAACGGAATTACGGTTGACTATAAAAGGGAATTGGCAAGTCTTTCCGTCTTATGTGCGGGGCGTTGACTTTGTGGGTTATCGAA
SRR5935969_C492413	TR	-	755	792	744	836	21	0	TAGGAGCTAACACGAGTAATAGTTCCAATGCAGGTTTATTCAATCTGAATTCTAACAATGACCTTAGTAATGCGAATGCTAATGTCGGTACAA
SRR5935969_C492413	VR	-	*	*	903	995	21	0	TGGGGGCTGGCACGGGTAGTAGTTCCGATGCGGGTTTATTCATTCTGCTTTCTCACCGTGGCCTTGGTTATGCGGATGCTGATGTCGGTACTC
SRR5935969_C492413	RT	-	165	295	TACTTATAGTTGTATTAAGAAGAGAGGAATTCATAAAGCATTATATGATATACAAAGCGCATTGAAAGATAAATAGAATACAGTATATTGTCTCAAGTTAGATGTAAGAAAGTTTTATCCAAGTATAGACC
SRR5935969_C498915	TR	+	743	768	729	805	9	0	GTACGTGAACATGAACAACGGCAACGTGAACACGAACAACAAGACTAACGCAGGCAGGGTTCGTCCCGTTTCCGCAA
SRR5935969_C498915	VR	+	*	*	0	76	9	0	GTACGTGAACATGAACGACGGCGGCGTGAGCACGGGCAGCAAGGCTAGCGCAGGCAGGGTTCGTCCCGTTTCCGCAA
SRR5935969_C498915	RT	+	1009	1241	CGTGAAATTTTTGCTTCCGCTTATGTTGATCGTGTAATACAACATTGGGCTGATCTACGCCTTGATCCTATTTTGGAAGAGCGTTTTCAGGCACAGGGAAATGTTTCAAAAAATTGCCGTATTGGTGAAGGAGCACTTTCGGCTGTTATCTATCTGAATGGGATGATCATGGAAGTCAGTGAAAATTATACGAAAGACGCATACATTTTCAAGGGTGATTTCAAAAGCTTTTT
SRR5935969_C503585	TR	-	18534	18583	18518	18630	13	0	AGCTGGTTCTTTGGGGCGGTAATGCGAATAACGGTGCGAATTGCGGCCTCGCTTATGCGAACTCGAATAACGATTGGTCGAACTCGAATGCGAATATCGGCTCTCGCCATACT
SRR5935969_C503585	VR	+	*	*	3132	3244	13	0	AGCTGGTTCTTTGGGGCGGTCCTGCGAATAACGGTGCGGATTGCGGCCTCGCTTTTGCGTACTCGGATTACGATTGGTCGCACTCGTATGCGTATCTCGGCTCTCGCCTTGCT
SRR5935969_C503585	RT	-	17397	17794	TACAAGTGCGTGTATCAAGGGAAAGGGATTACATTTTGGAGTAAGGAGAATGAAACGTTTTCTTCACCGGTACCCGGAATACAAATGGTTCGTAAAGACTGATTTCAAAAAGTTCTATCAAAGTATTCTTCATGAGCTTATTGTTGCTGCATTGAGAAGGAAATTCAAAGATGAACGATTTATTAAATTGATCGAGATAGCTGTTTTATCGTATGACAGCGGAACAGAGTTAGTTGACGTATTGGAGAATGAAGTTGAACGGAAGAAGAGGTGTTCCGATTGGAGCATTTACAAGCCAACCTATCGGGAATTTTGCGGCAAGCCGGATAGATCATACAATGAAGGAGAAATATCGTGTCAAATGCCTGCATAGATATTGCGATGATAATGTTATGCTG
SRR5935970_C904915	TR	-	1151	1175	1136	1188	12	0	AACTCGAATAACGATTGGTCGAACTCGAATGCGAATATCGGCTCTCGCCATAC
SRR5935970_C904915	VR	-	*	*	1423	1475	12	0	GACTCGAATCACGCTTGGTCGTCCTCGGCTGCGTCTTTCGGCTCTCGCCTTGC
SRR5935970_C904915	RT	-	14	411	TACGAGTGCATGTATTAAGGGAAAAGGACTTCATTTTGGAGTAAGGAGAATGAAAAGTTTCCTTCGCCGGTACCCGGAATGCAAATGGTTCGTAAAAACTGATTTTAAAAAGTTTTATCAAAGTATTCTTCATGAGCTTATTGTTGCTGCATTGAGAAGGAAATTTAAAGATGAACGATTTATTAAACTGATTGAGATAGCTGTTTTATCGTATGACAGCGGAACGGAGTTAATTGACGTATTGGAGAATGAAGTTGAACGGAAAAAGAGGTGTTCCAATTGGAGCATTTACAAGTCAACCTATCGGCAATTTTGCGGCAAGTCGGATAGATCATACAATGAAGGAGAAATATCATGTCAAATGCCTGCATAGATATTGCGATGATAATGTTATGCTG
SRR5935970_C914399	TR	+	7805	7854	7792	7872	12	0	GCGAATGCAGGTTTCGCCTATGCGAACTCGAATAACGCCCCCTCGAATACGAATGCGAACATCGGCTCTCGCCATTGATTT
SRR5935970_C914399	VR	+	*	*	7222	7302	12	0	GCGAATGCGGGTTTCGCCTATGCGGCCTCGGATTACGCCCCCTCGAATACGGCTGCGTCCTTCGGCTCTCGCCTTTGCTTT
SRR5935970_C914399	RT	+	7496	8462	GTTTTGGGTTCACGGGTTCTTGGAGGATATTCCGACCCGATTCTCAAAGTCGAAAGGAACGACAGGTCAGACACTCGTCCAAATCCGTCCTGAAAAAGACAGTCCCGAATCAGAGGCTAAGAAATTTTTCACGGGTTCGCAAGATATTCTCTATGTCCTGCGAGAAATCAAGAAACTCGGAAAATTTCCTCGAAAAGTAACTCTCAGGGGTAACGGGAATCGTTTTTGGTTCGAGTGATAAAATACAGGTTGGTCGCTCCCGAGGTGTTCTGTTCAGCGGTAATGCGAATAACGGTGCGAATGCAGGTTTCGCCTATGCGAACTCGAATAACGCCCCCTCGAATACGAATGCGAACATCGGCTCTCGCCATTGATTTTCAAACGGGCTTTTACGCCTGACAAAGATTTTAACGGAACGACGACCTTGCCTCTCGGCAAAAAAATTATGAAACACGAAATGGAGTTAGTAGAAACGCCCTTTGTATCGGCTATCGAACGCCCCGAGTAGAAAAGCAAAGACAATGAAACGTATATCGAATCTATACGAACAAATAATCTCAATGGAGAACCTCCGACTGGCTGACGAAAAAGCCCGTCGGGGGAAACTCCGTTCCTATGGGGTCAAGGTTTTCGACCGAGACAGAGAGAATAATTTGCTTGCGCTCCACGAGGCTCTTTTGACTAAGACGTTCAAGACATCACGTTACGAAGTTTTTACGGTCAGAGAGCCGAAAGAACGGCTAATTTATCGTCTCCCGTACTATCCTGACAGAATCGTTCATCACGCCATTATGAACGTCCTCGAACCCATTTGGCTGAAAGTGTTTCCCTATAACACATACAGTTGCATAAAAGGTCGTGGAATAAACGGAGCAATGAAACGAGTGAAAGAGATTCTCAAAGATAAGGAGAATAGCCGCTACTGTCTGAAAATCGACATCAGAAAATTTTACCCGTCAATCGAACA
SRR5935971_C376846	TR	-	1980	2034	1955	2034	19	0	TTCTGCAATGTCAACAGCAACGGCAACGCCAACTACAACAACGCGAGCAATGCGAATGGCGTGGCCTTCGGATTCTGCAA
SRR5935971_C376846	VR	-	*	*	2615	2694	19	0	TTCTGCATTGTCATCAGCGGCGGCGGCGCCGCCTGCTACGGCGCGAGCCTTGCGCGTGGCGTGGCCTTCGGCTTCTGCTT
SRR5935971_C376846	RT	-	900	1476	GGCTTTTTCGCCTTCGACCTGATGGAACGAGGAAAGCTGCGGCATATCCGCAGCGTGCACATTGCGGAGCGAGTGGTGCAGCGATGCCTGTGCGACAACGCGCTGGTGCCGTTGTTCTCGGCGGCGTTCGTTTACGACAACGCGGCGAGCCTGAAGGGCAAGGGCATCGACTTTGCCATGGACAGGCTGACATGCCACCTGCAGCGGCACTACAGAAAGCACGGGACGGAGGGATGGGCGCTGGTGTTCGACTTCTCGGATTACTTCAACTCCGCACCGCACGCACCAATCTACGCAGAGAGCGCGCGGAGGATAAGGGACGAGCGGGTGCGAAAGCTGGCGTGCGGTCTGATGGAGGACTTTGGCGAGCGGGGCTTCGGCCTCGGCAGTCAGGTGAGCCAGATCGACGCGCTGATGCTGCCGAACCGGCTTGACCACTTCATCAAGGAGCAACTGCACATCGAGGGCTACGGCAGATATATGGACGACGGGTATCTCATCCACGAGAGCCGGGACTACCTGCAGGAATGCCTGAAGCAAATCCGGGCGGTATGTGCAGACCTCGGCATCCGGATGA
SRR5935971_C377080	TR	-	2095	2147	2060	2153	14	0	GCGTCGAACCGTGCGGTTCGCGGGTACAATTCGGCCCGCAACTGGAACAACAACAATGCTACGAACTCCAACCCGAACCTCGGTTTCCGCCCCG
SRR5935971_C377080	VR	-	*	*	6	99	14	0	GCGTCGTTCCGTGCGGTTCGCGGGTGCACTTCGGCCCGCGACTGGGACTACATCACTGCTGCGCGCTCCCACCCGAGCCTCGGTTTCCGCCCCG
SRR5935971_C377080	RT	-	899	1540	AAGGAGCGCAGTCTTCACATCCCGCCGCTGCGGGACAAGGTCGTGCAGCTCGTCATCCATCAGGAGCTGCAGACGCTCTTCCGCCCGGTATTCGTCAACCGTTCATTTGCGTGTATGTACGGAAAAGGCCCCATCCGAGCTGCCTTCAACGTACAGCATGACATGAGGGTCGCCCGCATGAAGTGGGGCGACGAGGCGACGGTCATCAAGATCGACGTCCGCAAGTTTTTCTACAGCATCGACCGCAGCGTGCTCAAGCAGATCATCGCGAAGCGGTTCAAGAAGCTCAAGAAGAAGTACCCCGAGAAATACGAGGACTTCCTCCGTTTTTACAGGCTTCTTTGCAAAGTGATCGACAGCTCGCCGGAGGGTGAGAGAGGGATTCCGCTGGGAAATGTGAGTTCTCAGGACTTTGCCAACATCTACCTCAACGAGCTCGATCAATTCTGCATCCGCTTCCTCGGTGCGACGCTCTACACGCGCTACATGGACGATGTCGTCGTCATAGCGCCAAATAAGGAAATCGCCCGGGAGTGGTTAGCAAAGATCAAGGTGTTCCTCCAAGAGAGACTGCACCTTGAGACCAACCAGAAGACCAAGATTTTCTATGTGCGGCAGGGCGTGAACGCCTACGGCTTCAAA
SRR5935971_C377364	TR	+	692	741	681	762	8	0	GCATTGCGGTAGCCGTGCCGTCAATTGCAACAATTACCCGTGGAACGTGAACACGAACATTGGTGTGCGGTGCGTGTGTGAC
SRR5935971_C377364	VR	+	*	*	27	108	8	0	GCATTGCGGTAGCCGTGCCGTCGCTTGCTACCATTACCCGTGGAACGTGAGCACGGGCCTTGGTGTGCGGTGCGTGTGTGAC
SRR5935971_C377364	RT	+	1133	1744	AAGAACGGCTTATTATGGCGTTGCCGTTCTATGATAGAGTGGTGCAACACATGATTTGTAACGCTATTCAACCCGTATTTGAAAACGGATTTTATTACCATTCTTACGCTTGCCGGAGCGGTAAGGGGATGCACGCCGCAAGTGATACATTGTATCAATGGATGTATGAAACAGAGGTAAAGCAAGGGTTAAGGATGTATGCCTTTAAAGGGGATATATCAAAGTATTTTGCATCTATACCGCATGACAAATTAAAGGATGAAAACCGCCGCTATATAGGGGATAAGAAAGCCCTTATGTTAATGGATGATATTATAGACCACAACGGCATATTGCCGGACGGCGTGGGAATACCCGTTGGAAACCTCACAAGTCAGTTATTTGCGAATGTGTACGGCAATAAGTTAGATAAATTTTGCAAGCACGTTTTACATATTCCGTATTTTGTGCGGTACATGGATGATTTTATTATCCTATCGGATGATTTGGAGCAGTTAAAAGAATGGGTTAAGAGAATAGAAGAATTTTTGGAAAATGAAATGCTTTTGCATATTAACCCTAAAAGCACAATCCTATACGCCGGGAATGGCATAGATTTTTGCGGATATATCC
SRR5935972_C420334	TR	-	1679	1716	1668	1717	12	0	AGCTAATGCTAATAATGCATCCTCGAATTCATAGACGAATATCAGTGAAA
SRR5935972_C420334	VR	-	*	*	1939	1988	12	0	GGCTTATGCTAATAATGCGTCCTCGGGTTCGTGGTCGACTGTCGGTGCAA
SRR5935972_C420334	RT	-	850	1229	CTTACCTTGTTAATAGATTTACTGCAGATACCTTCAACTGTTTAAAAGGAAGAGGTATTCATTATGGAGTAAAGAGATTGAAAAGAGATTTAAAAGCTGATAAAGAGGGCACAAAATATTGTTTAAAATTAGATATTAAAAAGTTCTTTCCTTCTGTAGATCAAGATGTGTTATACTCACAATTTGAAAAGGTATTTAAGGATAAGAAACTATTAAGATTATTACATCATGTAGTTTATTCTACACCAAAAGGTTTACCAATTGGAAATTACATATCTCAATTTGCAGCAAATTTGAATTTGACTTGGTTCGATAGGTGGATTAAACAAGTATTAAAAATAAAATATTATTACAGGTATTGTGATGATATTGTTATATTA
SRR5935972_C423616	TR	-	9403	9431	9386	9451	12	0	ACCGTTGTTCTTCCGTCCGGCAACATCAACAACAACAATTGCAACAACAGCAACGGTGTTCGCCCA
SRR5935972_C423616	VR	-	*	*	10501	10566	12	0	GCCGTTGTTCTTCCGTCCGGCTACATCAGCCGCGGCAATTGCAACGGCGGCGGCGGTGTTCGCCCA
SRR5935972_C423616	TR	-	9403	9431	9384	9451	12	0	ACCGTTGTTCTTCCGTCCGGCAACATCAACAACAACAATTGCAACAACAGCAACGGTGTTCGCCCATT
SRR5935972_C423616	VR	-	*	*	9893	9960	12	0	GCCGTTGTTCTTCCGTCCGGCGTCATCGGCTACTTCAATTGCAACGTCAGCTGCGGTGTTCGCCCATT
SRR5935972_C423616	RT	-	8484	9113	CCGTATAACAAATTCAAAATATATGAACCAAAGGAGCGAGAAATCAAGTCCTGTGCTTTTAAGGACAAAGTGGTTCAGAATTGTCTGTGTTATACCGTTCTTAGACCAAGGTTGCAGCCTCAATTTATTCGAACCAATTATGCAGGCCAGATAGATAAAGGCACTCATTTTGGAATGGATTGCCTGAAAGAACAGATGCTAAACTTTTACGAAGAACACGGAACAAGTGGATGGATTTTAAAGTGCGATATACGAAAATTCTTTTACACCATAGAGCATGATCCAGTGAAGGATATAGTAGATTATTATTTCTGCGACGAATATACAGTATGGTTAAACCATTTGTTCATTGATAGCGTTGAAAGCCCAGGTCTTCCACTTGGGAATCCCGTTGCACTAATGTATGCGCTTCTTATGCTTGATGGACTTGACCATTTTGTAACTGGTGAGCTTGGAATAGATAAATATGGGCGCTATTCAGATGACTTTTATTTGATATGTTCAAGCAGAAGTTACGCAAAGTGGTGCAAAGAAGCTATAGAAGTTTTTGTTAGTACCCTCGGCCTATCGTTAAATGGGAAGACGCAAATAGTTCCATTCCGTAAGGGAATTTCGTTTTTAGGATTCCAT
SRR5935974_C342791	TR	+	317	354	316	377	12	0	GCGAACGCGAATAACGATTCATCGAACACGAATGCGAACATCGGCGTTCGGCTTGCAAACAA
SRR5935974_C342791	VR	+	*	*	31	92	12	0	GCGCTCGCGAATTTCGATTCATCGAGCACGGGTGCGCACATCGGCGTTCGGCTTGCCTTCAG
SRR5935974_C342791	RT	+	878	1291	GGCATTTGAAAGTACGTTTTATCCGGACTACTTCCGCATCCATTAAAAACAGGGGAACGCATGACCTTTTACAGTATATCGTTAAAGATATAAAGGATGATCCCGAAGGAACCCTGTTCGGGTACCAGTTCGATATAACGAAATTCTATGAAAGCGTAGACCAGGACATTTTGCTGGATGCAGTGAAAAAGATGTTCAAGGATAAAATATTAATCGGAATCCTGGAAGAGTGCATCCGCATGATGCCTAAAGGCGTAAGTATCGGGCTAAGATCATCACAGGGGCTTTGTAATTTGCTTCTATCCATTTACCTGGATCACCGGTTAAAGGATCAGGAGGCAGTAGCACACTATTACCGGTATTGTGACGACGGTCTGGTGCTTTCCGGTAGTAAGAAATACCTTTGGAAGGTTA
SRR5935977_C356034	TR	-	1101	1150	1089	1196	14	0	TGGTGCCCTTTTGTCTGCTAATGCGAATAATGGTGCGAATGCGGGTTTCGGTTATCTGAATGCGAATAATCGTTCCTCGAATGCGAATGCGAACATTGGGTTCCGCTT
SRR5935977_C356034	VR	-	*	*	1291	1398	14	0	TGGTGCCCTTTTGTCTGCTTCTGCGCATTTTGGTGCGACTGCGGGTTTCGGTTCTCTGAATGCGAATTTTCGTTCCTCGTTTGCGTATGCGAGCCTTGGGTTCCGCTT
SRR5935977_C356034	RT	-	94	577	GGACAGGATAGTACACCATTGCATTATCAATGTGTTGGGGCGTTACTGGACTAACTTCTTCATTGCGAATACATACGCTTGTATCAAAGGGCGTGGTATTCATAAATGTATGGAGGATGTGCATACGGCTTTAATCATAGACAGAAAAGGTACAAGGTTCTGTTTGAAGATTGACATCAAGAAGTTCTATGATAACATAGACCACGCAGCATTGAAAAGGATAATCCGCTACACTATAGCGGATGAACAACTGTTAAGGCTGTTGGATAAGATAATAGATAGTAACGGTAAAGACAAGGGGCTGCCAATAGGCAATTTCACAAGTCAATATTTGGCTAATCTCTATTTAGCATATTTCGACCATTGGGTTAAAGAAGAACTGGCTAAGATAGTGATGAAGCGTTTTGGGGTGAAAATCTACTACTATCGCTATATGGATGATATGGTGATACTATGCGCTGACAAAGAGGCACTGCATTTCGTA
SRR5935979_C255876	TR	-	3192	3229	3170	3292	14	0	AGGCTTCGTGTCCGCCTCTCCGGTGCTAACGCTAACAATGGCACGAATGCAGGGGCGTTTGCTACGAATACGAACAATGCAGCCTCGAATTCGAATGCGAATGTGTCCGCTCCCCTATACTTT
SRR5935979_C255876	VR	-	*	*	3534	3656	14	0	GGGCTTCGTGTCCGCCTCTCCGGTGCTTGCGCTGACAATGGCACGAATGCGGGGGCGTTTGCTACGAATGCGAGCAATGCGGCCTCGGGTTCGATTGCGACTGTGTCCGCTCCCCTCTGCTTT
SRR5935979_C255876	RT	-	2216	2806	AAAGAGCGGAAGATATTCAAACTGCCATTCCGTGATCGTGTCGTTCATTGGGCGATAATGCAGGTGATTGAACCGATATGGCTCTCCAATTTTACCCGTGATACATACTCTTGCATCCGTGGGCGTGGTATTCATCCTCTTTTATACAAGCTTCGCCGTGATTTGAAAGCGGATCCGGAGGGAACCCGGTACTGCCTGAAAATCGATGTGCGCAAGTTTTATCCGAGTATTGACCATGAGATCATGAAACAAGTGATCCGCCGGAAACTGAAAGATGCCCGATTGCTCGCCTTGCTTGACGGTATCGTGGACTCGGCGGAGAACGGGGTGCCCATCGGGAACTATCTCTCCCAATTCTTTGCCAACCTCTATTTGTCCGAGCTGGATCATGTCATTAAAGAAGAAATGGGTATCCGGTACTATTATCGTTTTGCGGATGATATTGTCCTGCTGGATGGGGATAAAGGGAAACTCCACGGAACCCTTGTGTTTATCAACCACTACCTGAATAATGAACGTGCTTTGAGTATAAAACCTAATTATCAGGTTTTCCCGGTAGAGAGCAGGGGTGTCAATTACGTGGGATACGTG
SRR5935979_C257186	TR	-	15698	15747	15682	15794	16	0	AGCTGGTTCTTTGGGGCGGTAATGCGAATAACGGTGCGAATTGCGGCCTCGCTTATGCGAACTCGAATAACGATTGGTCGAACTCGAATGCGAATATCGGCTCTCGCCATACT
SRR5935979_C257186	VR	+	*	*	288	400	16	0	GGCTGGTTCTTTGGGGCGGTAGTGCGGATAACGGTGCGTATTGCGGCCTCGCTTGTGCGCACTCGAATGCCGGTTGGTCGTCCTCGACTGCGCATTTCGGCTCTCGCCTTGCT
SRR5935979_C257186	RT	-	14561	14958	TACAAGTGCGTGTATCAAGGGAAAGGGATTACATTTTGGAGTAAGGAGAATGAAACGTTTTCTTCACCGGTACCCGGAATACAAATGGTTCGTAAAGACTGATTTCAAAAAGTTCTATCAAAGTATTCTTCATGAGCTTATTGTTGCTGCATTGAGAAGGAAATTCAAAGATGAACGATTTATTAAATTGATCGAGATAGCTGTTTTATCGTATGACAGCGGAACAGAGTTAGTTGACGTATTGGAGAATGAAGTTGAACGGAAGAAGAGGTGTTCCGATTGGAGCATTTACAAGCCAACCTATCGGGAATTTTGCGGCAAGCCGGATAGATCATACAATGAAGGAGAAATATCGTGTCAAATGCCTGCATAGATATTGCGATGATAATGTTATGCTG
SRR5935979_C257446	TR	-	4331	4355	4319	4368	6	0	AATGCGAATAATCGTTCCTCGAATGCGAATGCGAACATTGGGTTCCGCTT
SRR5935979_C257446	VR	-	*	*	4482	4531	6	0	GCTGCGAATTCTCGTTCCTCGAATGCGTATGCGTACATTGGGTTCCGCTT
SRR5935979_C257446	RT	-	3324	3807	GGACAGGATAGTACACCATTGCATTATCAATGTGTTGGGGCGTTACTGGACTAACTTCTTCATTGCGAATACATACGCTTGTATCAAAGGGCGTGGTATTCATAAATGTATGGAGGATGTGCATACGGCTTTAATCATAGACAGAAAAGGTACAAGGTTCTGTTTGAAGATTGACATCAAGAAGTTCTATGATAACATAGACCACGCAGCATTGAAAAGGATAATCCGCTACACTATAGCGGATGAACAACTGTTAAGGCTGTTGGATAAGATAATAGATAGTAACGGTAAAGACAAGGGGCTGCCAATAGGCAATTTCACAAGTCAATATTTGGCTAATCTCTATTTAGCATATTTCGACCATTGGGTTAAAGAAGAACTGGCTAAGATAGTGATGAAGCGTTTTGGGGTGAAAATCTACTACTATCGCTATATGGATGATATGGTGATACTATGCGCTGACAAAGAGGCACTGCATTTCGTA
SRR5935980_C259703	TR	-	705	754	688	807	20	0	AAAAGCGAGTGTTCCAACACGGCGGTAATTGGAATAATGGGTCGAAATGCGGTCTGTTTACGGCTAATTTGAACAACACTTCGTCTGATTCCAACACGAACATTGGCTCTCGCCTACTTT
SRR5935980_C259703	VR	-	*	*	902	1021	20	0	GATGGCGGGTGTTCCTACACGGCGGTGCTTGGGCTGATGGGTCGAAGTGCGGTCTGTTTGCGGCTCCTTTGGGCAACACTTCGTCTGATTCCAACGCGAGCTTTGGCTCTCGCCTGCTTT
SRR5935980_C259703	RT	-	120	290	TTCTCAAGCCGATTATTGAGAAATCGTCCTACCGATGGAGTTGCGCCAATATCCCCAACCGGGGCATTGACCTTGCTTGCAAGGGTGTGGAGAGAGCCACTGTGCGGGACAGGAAACACGCTAAATATTGCGTGAAAATGGACATTAGCAAGTTCTACCCGTCTATTCCTC
SRR5935980_C260213	TR	+	2029	2103	1996	2119	21	0	TTCTGCGAACAACTGGTGGGAGCGTTCTCCTAATTCCGGCAACACCAACAACTTCTGTAATGTGAACAACAACGGCAACGCCAACAATAACAACGCCAGCAACTCCAATGGCGTGTCCTTCGGA
SRR5935980_C260213	VR	+	*	*	1333	1456	21	0	TTCTGCGAACGACTGGTGGGAGCGTTCTCCTCATTCCGGCAGCACCGGCAACTTCTGTCGTGTGTCCAGCGCCGGCGGCGCCGCCACTAACGCCGCCAGCTACTCCAATGGCGTGTCCTTCGGC
SRR5935980_C260213	RT	+	2603	2699	GTTTTCACGCTTTTACCATCATGGAGCGAGGGAAGAAGCGGTATATCCGATCAGTCCATATCACAGAACGAGCGGTTCAAAAGTGTCTGTGTGACTA
SRR5935982_C330019	TR	-	7662	7711	7646	7757	12	0	AGCGTTCTACTCTGGTGGCAATTGGAACAACGGTGCTAATGCGGGTCTGTTCGCCTTGAACGGCAACAATCCCCGCTCGAACTCGAACTGGAACCTCGGCTTCCGCTCCGCT
SRR5935982_C330019	VR	-	*	*	8273	8384	12	0	AGCGTTCTTCTCTGGTGGCGGTTGGAACGGCGGTGCTAGTGCGGGTCTGTTCGCCTTGAGCGGCTACAGTCCCCGCTCGTACTCGAACTGGGGCCTCGGCTTCCGCTCCGCT
SRR5935982_C330019	RT	-	6625	7220	TTCTATATGAGCCAATTCAGAGAGGATTCATAACTGACACATACGCATGTGTTACGGACAGAGGACAGCACGAAGCGGTTAGGAGACTTGCTTCGTGGTTTCATGAGTTTAATGGTAGAGGACAGTATGCGTATTATTACAAGTTTGATGTTAGAAAATTCTTTTACCGGATCGACCACGAAGTTTTGATGAATATCATTAAAAAGAAGATCTCCGACAAATACACTGTAGAGCTTATGCGGTACTATATGTGCAGCACACAGCGACCGTTCGGGATGCCACTTGATGGCAACCATCTTACAATTACGGACGATGAAATGCTCTGGGATAAGGGAATCGCCATAGGAGGCGGACTGTCACACATGATTGGGAATATGTATCTTGATCAGCTGGACCAGTACGCAAAAAGAACTTTGGGGATAAAAAAATACATCCGATTTGCAGATGATATCATTATCACTGATACAGATAAGGGAAAGCTGAAGGAATATGGGAAACTGCTCACTCAGTTTCTCAATGAAAAACTGCTACTTGAATTTAATGATCGGTGTGCACTCCGGCCAAACAGGTGTGGGTGTGAGTTCGTGGGATGCGTA
SRR5935982_C330057	TR	+	14589	14626	14586	14647	16	0	ATGCGAATACGAATAACACCCCCTCGAATACGAATGCGAATGTCAGCTCTCAGCTATGATTT
SRR5935982_C330057	VR	+	*	*	14388	14449	16	0	CTGCGCGTACGTCTTACGCCCCCTCGTCTGCGAATGCGGCTGTCGGCTCTCGGCTTTGTTTT
SRR5935982_C330057	RT	+	15049	15596	TATATGGGTGTCCTTATTTACAGAAGATACCTATTCTTGCATTAAGGATCGTGGTATTCATAAAGCAGCAGATAAAGTAAAGAAGGCTTTGAAAGAAGATCCAGAACACACTACTTACTGCTTGAAAATGGATATAGTGAAGTTCTATCCAAGTATAGACCATGATATTTTGAAAACAATATTACGGAAGAAAATCAAAGATAAAGATCTGCTTTGGTTGCTTGACGTGATTATAGACAGTGCCGATGGCGTACCCATAGGGAACTATCTAAGTCAGTATTTTGCTAATATTTATCTGGCTTACTTCGATCACTGGATAAAGGAGGTTAAGAAGGTAAGATATTACTTTAGGTATGCAGATGATATTGTGATTTTAGGCGATGATCCTAAACAGCTTCACAAACTCCGTATAGAGATTGAAGAATATCTGCATGACAATTTAAAGCTATCACTTCGTAAAGTGGATCCTAAAACTGGAAAAAAGAAATGGAAGTTTCAAGTATTCAAAATTGATAGCCATAGAGGTATTGATTTTGTCGGGTATGTCT
SRR5935985_C381564	TR	-	4840	4889	4819	4936	12	0	GCCGTGTGGTCTATCGTGGCAACAACAACGCGAACCCGAATGGCGGTGTTTCGATGTCGAATGCGAACAACGATTCCTCGAATACGAACACGAACATCGGTTCTCGTCTGAACAACAA
SRR5935985_C381564	VR	-	*	*	5189	5306	12	0	GCCGTGTGGTCTATCGTGGCAACAACAACGCGAACCCGTATGGCGGTGTTTCGATGTCGTATGCGAGCTACGATTCCTCGAATACGGACACGATCATCGGTTCTCGTCTGGCCTTCCG
SRR5935985_C381564	RT	-	3907	4291	CACCTCCGCCAGTATCAAGAGACGGGGGATGCACGACCTCCTGGCGTATGTCCGCCGTGACATGGCCGAAGACCCTGATGGTACACGTTACTGTTACAAGTTTGACATCACCAAATTCTACGAGAGCGTGAAGCAGGATTTTGTGATGTATTGCGTCAGCCGGGTGTTCAAGGACGCAAAGCTCGTGACCATGCTGGAGAGCTTTATCCGCCTGATGCCTGAAGGTCTGAGTATCGGCCTGCGCAGCTCGCAGGGGCTGGGCAATTTGCTTTTGTCTGTGTATCTGGACCATTATCTGAAGGACAGGTATGCCGTGCGTCATTTCTACCGCTATTGTGATGACGGCGTCGTACTGGGTAAAACGAAAGCGGAACTGTGGAAGATT
SRR5935985_C382744	TR	-	7834	7871	7815	7923	13	0	TCCCGCTGGTGTTGGTAGTGCGAACAACGGTGCCGCGCTTGGTGTGTCGGTCTTGAATTCGAACAACGTTGCCTCGAACTCGAACGCGAACTACGGGGGTGCCCTAACT
SRR5935985_C382744	VR	-	*	*	8067	8175	13	0	TCCCGCTGGTGTTGGTGGTGCGACCTACGGTGCCGCGCTTGGTGTGTCGGTCTTGTATTCGTGCAGCGTTGCCTCGAGCTCGAGCGCGGACTGCGGGGGTGCCCTTGCT
SRR5935985_C382744	RT	-	6911	7268	GACATTTGGAAGCATTAAAGGCAGAGGAACATTGAAAGCCAATAAACAAGTGCGTAAGGACTTGCATCGAAGCGGTTTTGAATATGTTATAAAGCTGGATGCCAAGAAGTATTATCCCAATATCAACAAGCAAAAGTTGGTTGAGCTGATACGCGGAAAATATAAGGGTGAGGCGGCTTTGAAATTATTTGAGAAAATAATTATGAGTTACCAGCCGGAAAGCGAGCTTGGTGTTTCTATCGGGGCCTTGCCTTCACAGAACAACGGGAATTATTATCTTACACCTTTTGACTATTTTGTATTGCAGATTCTTGGTGTGAAATATTACTCCCGTTATGTGGATGATATGGTTATTCTA
SRR5935986_C393378	TR	-	2160	2229	2151	2255	12	0	CCGTGTGGTCTATCGCGGGTACAACAATGCGAACGCGAATGGCGGTGTCTCGAATGCGAATGCGAATAACGATGCCTCGAATGCGAATGCGAATGTCGGCTCGCG
SRR5935986_C393378	VR	-	*	*	2540	2644	12	0	CCGTGTGGTCTATCGCGGGTGCAGCAATGCGGGCGCGAATGGCGGTGTCTCGAGTGCGTTTGCGTATGGCGGTGCCTCGAATGCGAATGCGTATGTCGGCTCGCG
SRR5935986_C393378	RT	-	1488	1621	GACTGGAGCAAGTATAAAGAAGCGCGGCACACATGATCTCCGCAAATGCATGCAATTGGACATGGAACGTGATCCCGAAGGCACACGCTACTGCTACGAGTTCGACATCAAGCATTTCTATGACAATACTAAGC
SRR5935988_C437831	TR	-	993	1042	977	1086	18	0	TGGTCTATTCCGGGGGTAACGTGAACAACGGTGCTAACGATGGCCCCTTCAACCGGAACTGCAACAACGGTGCTGGGAATTCGAACTGGAACATCGGCGGCCGCCCACTT
SRR5935988_C437831	VR	-	*	*	1246	1355	18	0	TGGTCTCTTCCGGGGGTAGCGTGTACAGCGGTGCTAACGTTGGCCCCTTCTACCGGGCCTGCTACGGCGGTGCTGGGGCTTCGGACTGGGCCTTCGGCGGCCGCCCTCTT
SRR5935988_C437831	RT	-	17	413	CTCCTGCGGATGTGTACCGGGAAAAGGCACGGACGGAGCACGAAAGATGATTAAGCACTGGATAAAAAGTGACCCGGTGGGGACGAGCAAAGTCCTGAAGCTGGATGTTCACCACTGCTATCCGACGATGAGCCACGAGGAATTGAGAAAGAAACTGGAAAAGAAGATAAAGGACAGGAGGTTTCTGAATCTCGCATTCAGATTGATTGCGAGTTATCAACAGCCGATGGCAGATCATACAAGGATGCTTCCAGAGACTGAAGCAGTAGGAATTCCGGTGGGACTTTACACATCACCATGGTTCTGCAATTTCTTCTTTCAGGACATAGATCACCTGATCGCAGAGAAATGTGGAGCAAAGCACCACACAAGATATGTGGACGATATAGTCCTATTT
SRR5935989_C682373	TR	-	1124	1173	1104	1226	33	2	GAAAAAAGGTTACTAAATTAGGCAGTAAATGGAATAACAGTGCTAATGCAGGTACTTTCTATTGGAATCTGAATAATGCTACTTCTAATCGTAATCGGAATATCAGCAGGCAGTTAGTAAATG
SRR5935989_C682373	VR	-	*	*	1330	1452	33	2	GCTGGCGGGTTGCTAGATTGGGCGGTAGGTGGGATGACGGTGCTCGTGCGGGTGCTTTCGGTTGGGATCTGGATGATGCTGCGTCTAATCGTCATCGGGATGTCGGCGGGCGGTTGGTGTATG
SRR5935989_C682373	RT	-	94	584	CACCTATTCAGCATTACCGAAAAGAGGAATTCACAAGGCATTGCACGATGTTCAAGAAGCAATGTGGAAGGATGTTCCGAATTGCCAACACTGTTTGAAACTTGATGTAAGGCATTATTACCCGTCCATAAATCACGACATTTTGAAGGCAAAGTTCAGAAGATTGTTCAAAGATGCTGAATTGCTTTGGTTGTTGGATGAAATCATAGACAGCATTTGCACCGCAAACATTGAAGATTTGCGTAATATTTGGCTACTGGATGAAGATGTTGACCCGGAAACGGGAATACCAATCGGAAATTATCTTTCCCAATATTGCGGAAACTTCTATCTTTCTTCATTCGATCACTGGTTGAAAGAAGAAAAGCGGGTGAAGCACACATTCCGATACATGGATGATGTTGTAATTTTCGGAAGCAGCAAGGAAGAACTTCACAAGTTGCGGAAGGAAATTGCTTTATATTTCAAAACGGAATTACGGTTGACTATAA
SRR5935990_C260541	TR	-	1174	1223	1132	1241	13	0	TCAACCGAGAACAGTCCTGCGAACGCGTGGAATCTGAACTTTGGCGACGGCAACCTCAACAACTGGAACAATAAGGTTAAGGATAAGAATCATGTTCGCCCGGTGTCAGC
SRR5935990_C260541	VR	-	*	*	1846	1955	13	0	TCTACCGAGTACAGTCCTGCGAACGCGTGGGGTCTGGGCTTTGGCGACGGCAGCCTCGGCAACTGGGCCAATAAGGTTAAGGCTAAGAGTCATGTTCGCCCGGTGTCAGC
SRR5935990_C260541	RT	-	603	910	CCGCGAAGTGTTCGCTGGTCAGTTTCGTGATCGCATTATCCACCACTATATCGCACTGAGACTCGAACCCCTGTTTGAGTCTCAGTTTTCTGACCGTACATACAACTGCCGGAAAGGCAAGGGCCAGCTGGCTGGTATCAGGCAGCTTCAGGAGGATATTATGGAAGTGAGCGAGAATTATACAGAAGATGCCTACGTGATGGGGATCGATCTGAAGGGATTCTTTATGAGCATCTATAAGCCGCTTCTTGCTAAGATGGTAGATGATTTCATCGTAAGGAATTACCATGGGGATGACAAGGAAGATC
SRR5935990_C262023	TR	-	3080	3139	3051	3168	15	0	AGTCCGTGTGGTCTATCGCGGGTACAACAATGCGAATGCGAATGGCGGTGTGTCGAATGCGAATGCGAATAACGATGCTTCGAATACGAATGCGAATGTCGGCTCGCGTCTGGAAATC
SRR5935990_C262023	VR	-	*	*	3654	3771	15	0	AGTCCGTGTGGTCTATCGCGGGTGCTACGGTGCGAGTGCGCATGGCGGTGTGTCGAGTGCGTATGCGCATAACGATGCTTCGTTTACGTATGCGAATGTCGGCTCGCGTCTGGCCTTC
SRR5935990_C262023	RT	-	2148	2532	AACTGGTGCAAGCATCAAAAGGCGCGGTACTCATGACCTGATGAACTGCATACGTACCGATTTGCAAAAAAATCCGGAAGGCACGCTTTACGCATACAAATTTGACATCCGGAGGTTTTATGACAATGCGCGGCAGGACTTTGTTATGTGGTGCTTCCGGAGGGTGTTCAAGGACAAAAGGCTGTTGGTCTTGTTGGAGCGGTTTGTTAAGCTGCTGCCGGAAGGTATCAGTTTCGGACTGCGCAGTTCACAAGGGGCAGGAAATCTGCTTCTGTCTGTATTTTTAGACCACTATCTGAAGGATAAGTACGGGGTTCGTTATTACTATCGCTATTGCGATGACGGACTGGTACTCGGTAAAACGAAAGCGGAATTGTGGAAGATT
SRR5935991_C156655	TR	+	627	676	580	687	12	0	TGGTGCCCTTTTGTCTGCTAATGCGAATAATGGTGCGAATGCGGGTTTCGGTTATCTGAATGCGAATAATCGTTCCTCGAATGCGAATGCGAACATTGGGTTCCGCTT
SRR5935991_C156655	VR	+	*	*	378	485	12	0	TGGTGCCCTTTTGTCTGCTCATGCGGATAATGGTGCGTATGCGGGTTTCGGTTCTCTGTATGCGTCTTCTCGTTCCTCGCATGCGTATGCGAACTTTGGGTTCCGCTT
SRR5935991_C156655	RT	+	1200	1683	GACAGGATAGTACACCATTGCATTATCAATGTGTTGGGGCGTTACTGGACTAACTTCTTCATTGCGAATACATACGCTTGTATCAAAGGGCGTGGTATTCATAAATGTATGGAGGATGTGCATACGGCTTTAATCATAGACAGAAAAGGTACAAGGTTCTGTTTGAAGATTGACATCAAGAAGTTCTATGATAACATAGACCACGCAGCATTGAAAAGGATAATCCGCTACACTATAGCGGATGAACAACTGTTAAGGCTGTTGGATAAGATAATAGATAGTAACGGTAAAGACAAGGGGCTGCCAATAGGCAATTTCACAAGTCAATATTTGGCTAATCTCTATTTAGCATATTTCGACCATTGGGTTAAAGAAGAACTGGCTAAGATAGTGATGAAGCGTTTTGGGGTGAAAATCTACTACTATCGCTATATGGATGATATGGTGATACTATGCGCTGACAAAGAGGCACTGCATTTCGTAC
SRR5935992_C455364	TR	+	1410	1470	1373	1500	17	0	TACTGGTCCTCCTCGGAGTTCTACAACAATCCGGCGAACAACGCTCTTTATGTGAATGTGAACAACGGCAACGTGAACAACAACAATAAGAACAACAGAAATAGTTACGTGCGTCCGGTCTTGGCTTT
SRR5935992_C455364	VR	+	*	*	640	767	17	0	TACTGGTCCTCCTCGGAGTTCTGCGACCTTCCGGCGAGCGGCGCTCTTTATGTGAGTGTGAGCGGCGGCAACGTGTACAACTACAGTAAGGACGACAGGAATAGTTACGTGCGTCCGGTCTTGGCTTT
SRR5935992_C455364	RT	+	1733	2272	GTTCCATCGCTTTCATTATCAACAAACCCGTGAAACGGGAGATTTTCGCCGCCGACTTCCGCGACCGTGTTGTACACCACCTCATAGCCCACAGGCTCGTTCCGCTTTTGGAAGAGAAGTTCATCGATGACAGTTACAGTACCCGCAAGGGAAAGGGTACGCTCTACGGCATAGAACGGGTGGAAGAACATATCCGGCTCTGCTCCGAGAACTACACGCGGGATTGCTATATCCTGAAAATAGACATCCGTTCGTTCTTCATGAAAATATCGAAGAGGCGGCTGTATGACCTGACCGAAGAACTCTTGCACGAACGCTACGGGGGAAACGACCTGGCGATACTGCTCTATCTGCTCCGTGAGACGATATTCAACCGTCCGGAAAAGAACTGCATCCGCAAGACGCCTCCCCAAAGCTGGCGCGGATTGCCCAAAGACAAGAGCCTGTTCCATTCCGACGGCTCGTGCGGACTGCCTATCGGCAACCTGACAAGCCAGTTGCTCGCCCTTAACTTCCTGGACGGACTGGACCATCTCATCA
SRR5935993_C420648	TR	-	1098	1135	1074	1186	16	0	GTGGTGTATCGGTCGAACAACAACGCGAACGCGTTAGGCGGTGTTTCGTATGCGAACGCGAATAACGATTCATCGAACACGAATGCGAACATCGGCGTTCGGCTTGCAAACAA
SRR5935993_C420648	VR	-	*	*	1359	1471	16	0	GTGGTGTATCGGTCGCACTACAGCGCGTACGCGTTGGGCGGTGTTTCGTGTGCGAGCGCGAATCACGATTCATCGTACCCGTATGCGAGCATCGGCGTTCGGCTTGCCTTCAG
SRR5935993_C420648	RT	-	161	574	CGGCATTTGAAAGTACGTTTTATCCGGACTACTTCCGCATCCATTAAAAACAGGGGAACGCATGACCTTTTACAGTATATCGTTAAAGATATAAAGGATGATCCCGAAGGAACCCTGTTCGGGTACCAGTTCGATATAACGAAATTCTATGAAAGCGTAGACCAGGACATTTTGCTGGATGCAGTGAAAAAGATGTTCAAGGATAAAATATTAATCGGAATCCTGGAAGAGTGCATCCGCATGATGCCTAAAGGCGTAAGTATCGGGCTAAGATCATCACAGGGGCTTTGTAATTTGCTTCTATCCATTTACCTGGATCACCGGTTAAAGGATCAGGAGGCAGTAGCACACTATTACCGGTATTGTGACGACGGTCTGGTGCTTTCCGGTAGTAAGAAATACCTTTGGAAGGTT
SRR5935993_C425752	TR	+	9368	9417	9320	9431	12	0	AGCTGGTTCTTTGGGGCGGTAATGCGAATAACGGTGCGAATTGCGGCCTCGCTTATGCGAACTCGAATAACGATTGGTCGAACTCGAATGCGAATATCGGCTCTCGCCATAC
SRR5935993_C425752	VR	+	*	*	9033	9144	12	0	AGCTGGTTCTTTGGGGCGGTAGTGCGAATTACGGTGCGGATTGCGGCCTCGCTTCTGCGGACTCGAATATCGATTGGTCGTCCTCGATTGCGAATGTCGGCTCTCGCCTTGC
SRR5935993_C425752	RT	+	10157	10554	ACAAGTGCGTGTATCAAGGGAAAGGGATTACATTTTGGAGTAAGGAGAATGAAACGTTTTCTTCACCGATACCCGGAATACAAATGGTTCGTAAAGACTGATTTCAAAAAGTTCTATCAAAGTATTCTTCATGAGCTTATTGTTGCTGCATTGAGAAGGAAATTCAAAGATGAACGATTTATTAAATTGATCGAGATAGCTGTTTTATCGTATGACAGCGGAACAGAGTTAGTTGACGTATTGGAGAATGAAGTTGAACGGAAGAAGAGGTGTTCCGATTGGAGCATTTACAAGCCAACCTATCGGGAATTTTGCGGCAAGTCGGATAGATCATACAATGAAGGAGAAATATCATGTCAAATGCCTGCATAGATATTGCGATGATAATGTTATGCTGG
SRR5935993_C425872	TR	+	4889	4938	4841	4959	18	0	ATGGTGTCCTGTTCAGCGGTAATGCGAATAACAGTGCGAATGCAGGTCTCGCCTATGCGAACTCGAATAACACCCCCTCGAATACGAATGCGAACATCGGCTCTCACCTATGCTTTAAA
SRR5935993_C425872	VR	+	*	*	4227	4345	18	0	GTGGTGTCCTGTTCGGCGGTGCTGCGAATAACGGTGCGTATGCGGGTCTCGCCTTTGCGCGCTCGCATAACGCCCCCTCGAATACGGATGCGAACTTCGGCTCTCGCCTTTGCTTTATC
SRR5935993_C425872	RT	+	5393	5967	GATATGGGTCAAAACTTTCACGTACAATACTTATTCTTGTATCAAGAAACGTGGTATAGAGGGGTGCGCCCGTCAGGTTGATAAGATAATAAGGGAGTTTGAGGGAAAACCCCTGTATTGCCTGAAAATTGATATTAAGAAGTATTATCCCTCAATCAGTCACAACGTGATGAAAAGGCTGATACGCCGTAAAATCAAGGACGCTGACCTGTTGTGGCTTCTTGACGAAATCATAGACAGCGCACAGGGACTTCCAATCGGGAATTATCTCAGTCAGTATCTCGCCAACCTGAATTTGTGCTATTTCATGCACTGGGTAAACGAGTGCTTGCCTGAACTTGTCAGAATGGCATTGAAACTGAAAGAGAAACCGCATATCGAATCGGTTGAATATGCAGACGATATACCGTTCTTTGCGGAAAGCAAGGATGTTCTCCATCAGGTTTTCAAGTTCATCAAAGGTTATATCGAGGAAGAACTTGAACTGAATATCAAAAGCAATTATCAAATATTCCCTATCGCAAAGAACCGTTACGACAGAAGCGGGCGTGCGCTTGATTATGTCGGTTATAAGT
SRR5935994_C433546	TR	+	937	986	888	1004	25	0	AATGTCACTAAATTAGGTGCTAATTGGAATAATGGCTTGAATACCAGTGCTTTCTATTGGAATCTGAATAATGCTTCTTCTAATCGTAATCGGAATATCAGCAGTCAGTTAGTAAAT
SRR5935994_C433546	VR	+	*	*	660	776	25	0	CGTGTCGCTAGGTTAGGTGCTGGTTGGAATTATGGCTTGTATGCCGGTGCTTTCTGTTGGAGTCTGAGTAGTGCTTCTTCTGATCGTTATCGGAGTGTCGGCGGTCGGTTGGTGTAT
SRR5935994_C433546	RT	+	1502	2087	ACATACAGTGCAATACCAAACAAGGGTATTCATGCAGCATACAAGAAGTTACGGTTGGCGGTTGATACCGTGCCGGAAGAAATGATCTATTGCTTGAAAATAGACTGCAAGAAATTTTACCCTTCCATTGACCACGAAACACTAAAACAGAAGTTCAGACGGAAGTACAAAGACCCTGAACTGCTTGAACTGATTGATGAAGTAATTGATTCAATCAGCACTTGTCCGGCAACGGATGAAAACATTGAATTTTATCGGTCTTGTGGTAATGAAATCAAGATAGTGAAGATAAACGGCAAGGACTTCATTGAAGGTGTCGGTATTCCAATAGGGAATTACTTTTCACAGTATGACGGCAATTTCTTCCTATCAGGTTTTGACCACTGGATAAAAGAAGTTAAGCGGGTAAAGCACTATTACCGTTATATGGATGATATTTGTATTTTTGCAAGAACCAAAGAAGAACTGCATCAGTTACTTGCAGAAATCAATGAATACTTCATACAGAATTTGAAATTAAGAATAAAAGGGAACTATCAGATATTCCCTTCATTCATCCGGGGTATTGATTTTGTTGGGTACAGGA
SRR5935994_C435778	TR	+	8229	8278	8182	8291	17	0	GCTGGTGATCTCTGGCGCTAACGTGAACAACGGTACGAATGCCGGACCTTTCTACCGGAACTGTAACAACGGTACGGGTAATCTGAACTGGAACATCGGCGGTCGCCCAC
SRR5935994_C435778	VR	+	*	*	7924	8033	17	0	GCTGGTGATCTCTGGCGCTATCGTGAGCAGCGGTGCGTATGCCGGACCTTTCTGCCGGCACTGTAACTGCGGTGCGGGTATTCTGTTCTGGGGCCTCGGCGGTCGCCCTC
SRR5935994_C435778	RT	+	8787	9265	CGCATTTGTTCGCATTTTCAAACAGATCGTTCTGCATAGTGCCTATCCGTTCAGCTGCGGATGCGTACCGGGAAAAGGAACGCACGGAGCAAAGACCGCGATCGAGAAGTGGATCAGGAAGGATCCGAAGCATACCAAGTACGTCCTGAAGTTGGACGTCCGAAAATGCTATCCAACTATGAACCACGAAGAACTCCGGAAAAAGCTGCAACGCAGGATAAAAGATAAGAAGTTCCTGCGCCTGGCAGATCGGATCATCGCGAGCTTTCAACAGCCGATGGCCACGCACGAAAGACTGCTGCCGGAGACCGATGCGGTAGGCATTCCGGTCGGGCTCTTTACCTCGCCATGGTTCTGCAACTTTTTCTTTCAGGACATCGACCACAAGGTCGCCGAGAAAACCGGAGCCGCGCACAACGTGAGATACGTGGATGACATGGTCTTGTTTGATTCAAGCAAACGACGACTGCACAAAGCTC
SRR5935994_C435782	TR	-	8804	8853	8786	8911	17	0	AATGGGCCGCAATGTGCGGCTGCGCTCTGCGAATCGTGGCAACGGCAACAATGCCTTCAACGTGAACTCCAGCGGCAACGTCAACAACTGGAACGCGATCAACGCGAATCGCTGCGCCCCGGATTG
SRR5935994_C435782	VR	-	*	*	9412	9537	17	0	TGTGGGCCGCAGTGTGCGGCTGCGCTCTGCGAGTCGTGGCTACGGCAGCAGTGCCTTCATCGTGAACTCCAGCGGCAGCGTCAGCGGCTGGGGCGCGATCGGCGCGAATCGCTGCGCCCCGGCTTG
SRR5935994_C435782	RT	-	7802	8340	CTGTTTATCCAGCAATGACACGGAGTTTCATCCGGCAAAATGCGGCCTGTCAGACCGGCAAAGGTACGGACTGGGCGCGTGAGCAGGTCAAGCTCATGATGGAGCGCGAATACCGGCAGCACGGCGCTGATGGCTATGTGCTGTTGGTAGATATCCGGCACTATTACGACACGATGCCCCATGACGTGGCAAACCGCTGCTTTGAGCGGCATCTGCCGCCAAGTGTGCATAACCGCGTGCGTGAGGTGCTGGATCGTCAATATACCGGCGAGGCCGGTTATAATCCGGGCAGCCAGATGGTGCAGCTTGCCGGGATCTCGGTGCCCGACCCCATAGATCACTACATCAAGGAGCGCCTGCGGGCGAAAAAGTACGTCCGTTTTATGGATGATAGCCTCATCATCCACCACGACAAGGCGCAGCTTGAGGAGTGGCGGGAGGCGATCCGCGCCCGGTACGCTGCCGATGGCATGGAGCTGCACCCGACCAAGACCAAGATCGTCAGACTAAAGGATGGATTCCGTTTTCTAGGTTTCATC
SRR5935995_C568978	TR	-	1804	1841	1794	1893	25	0	ACTGCTAGTAGGCAGCAACGCGAATAATGGCAGCAATGCAGGTCTCAGCTATTTCAATTCTAACAATGACGTCAGCAATGCCAATTCCAATGTCGAGTTA
SRR5935995_C568978	VR	-	*	*	1995	2094	25	0	GCTGCTGGTGGGCAGCGGCGCGTATGCTGGCGGCAGTGCGGGTCTCGGCTATTTCGCTTCTCACTATGGCGTCGGCGATGCCGCTTCCCTTGTCGGGTTC
SRR5935995_C568978	RT	-	853	1473	GAATATAGTACCTTTATAATATACGAACCTAAAGAAAGATTAATCTTTAGACTTCCATACTATCCAGATAGAATAACTCACCATGCTATAATGAATATTATGGAGCCTATTTGGACTAGTATATTTATAGACCAAACATATTCCTCTATACGAAATAGAGGTATTCATAAAGTAGAGTATGATTTGTTTAAGGTGTTATAGAAACATCCAGAAGAAACAAAGTATTGCTTGAAAATGGATATAAAAAAATTCTATCCTTCTATAACTCACGACATTTTATACGAAATGTTATAGAGAAAGATAAAGGATAAAAAACTATTAAAACTGTTGAAAGAAATAATTTATTCAGCGAAGGGAGTTCCTATTGGAAATTATCTATCACAATTCTTTGCAAATTTATATCTGACATATTTTGACCACTGGGTAAAAGAGGAGTTAAAATGTAAGTACTACTTTCGATATGCTGACGATATTGTGATTCTTGGTAATGACAAGAATTATTTGAGAAATGTATTAGTATCTATAAAACTATATTTGAAACAGGTTCTTAACCTAGAGTTGAAGCCTAATTATCAAATATTCCCTGTAGAAAGCAGAGGTATTGATTTCGTAGGCTATAAA
SRR5935998_C492309	TR	-	1494	1524	1456	1536	11	0	GTTGGAACGTGAACTTCAACAACGGCAACGTCAACACGAACAACCGCCAGAACGCGAACCGGGTTCGTCCCCTCGCCGCAA
SRR5935998_C492309	VR	-	*	*	2213	2293	11	0	GTTGGTTCGTGAACTTCGGCAGCGGCAGCGTCAACACGAACGGCCGCCAGGGCGCGTACCGGGTTCGTCCCCTCGCCGCAA
SRR5935998_C492309	RT	-	922	1253	TCGGGAGGTTTTTGCCGCCGCTTTCATTGATCGTGTTGTCCATCACTGGATCGCTCTTCGTATCGAGCCGATCTTAGAGGAACGCTTCCGGGAACAAGGAAACGTCTCCAAGAACTGCCGGAAAGGTGAGGGATGCTTGTCTGCCGTGCACTATCTGAATAACATGATAGTCGAGGTCAGTGAGCATTATACTGCCGATGCGTACATTTTCAAAGATGACCTGTTCAGTTTCTTCATGTCTATCTCGAAATCGTTGGTATGGGAAATGCTGAACATATTCGTAAGGGACAATTATAAAGGTGATGATATTGAATGTTTGCTTTACCTTCTAG
SRR5935999_C418886	TR	+	787	847	750	877	17	0	TACTGGTCCTCCTCGGAGTTCTACAACAATCCGGCGAACAACGCTCTTTATGTGAATGTGAACAACGGCAACGTGAACAACAACAATAAGAACAACAGAAATAGTTACGTGCGTCCGGTCTTGGCTTT
SRR5935999_C418886	VR	+	*	*	17	144	17	0	TACTGGTCCTCCTCGGAGTTCTGCGACCTTCCGGCGAGCGGCGCTCTTTATGTGAGTGTGAGCGGCGGCAACGTGTACAACTACAGTAAGGACGACAGGAATAGTTACGTGCGTCCGGTCTTGGCTTT
SRR5935999_C418886	RT	+	1110	1841	GTTCCATCGCTTTCATTATCAACAAACCCGTGAAACGGGAGATTTTCGCCGCCGACTTCCGCGACCGTGTTGTACACCACCTCATAGCCCACAGGCTCGTTCCGCTTTTGGAAGAGAAGTTCATCGATGACAGTTACAGTACCCGCAAGGGAAAGGGTACGCTCTACGGCATAGAACGGGTGGAAGAACATATCCGGCTCTGCTCCGAGAACTACACGCGGGATTGCTATATCCTGAAAATAGACATCCGTTCGTTCTTCATGAAAATATCGAAGAGGCGGCTGTATGACCTGACCGAAGAACTCTTGCACGAACGCTACGGGGGAAACGACCTGGCGATACTGCTCTATCTGCTCCGTGAGACGATATTCAACCGTCCGGAAAAGAACTGCATCCGCAAGACGCCTCCCCAAAGCTGGCGCGGATTGCCCAAAGACAAGAGCCTGTTCCATTCCGACGGCTCGTGCGGACTGCCTATCGGCAACCTGACAAGCCAGTTGCTCGCCCTTAACTTCCTGGACGGACTGGACCATCTCATCAGCGAAGAATGGGGCGTGAAGCACTACGGCAGGTATGTGGACGACATGGTGCTTGTCCATCCCTCGAAAGAGCACCTGATAGAGGTGAAAGCGAAAATTGCCGGCTGGCTCTCCGAACACGGGCTGTCGCTGCACCCGCGCAAGATCTATCTGCAACATTACACGAAAGGTGTCCTGTTTATCGGAGGGATGA
SRR5936000_C323887	TR	+	269	318	222	329	16	1	TGGTGCCCTTTTGTCTGCTAATGCGAATAATGGTGCGAATGCGGGTTTCGGTTATCTGAATGCGAATAATCGTTCCTCGAATGCGAATGCGAACATTGGGTTCCGCTT
SRR5936000_C323887	VR	+	*	*	20	127	16	1	TGGTGCCCTTTTGTCTGCTGATGCGGGTGATGGTGCGTATGCGGGTTTCGGTTTTCGGTCTGCGGATATTCGTTCCTCGTATGCGGGTGCGTCCGTTGGGTTCCGCTT
SRR5936000_C323887	RT	+	842	1325	GACAGGATAGTACACCATTGCATTATCAATGTGTTGGGGCGTTACTGGACTAACTTCTTCATTGCGAATACATACGCTTGTATCAAAGGGCGTGGTATTCATAAATGTATGGAGGATGTGCATACGGCTTTAATCATAGACAGAAAAGGTACAAGGTTCTGTTTGAAGATTGACATCAAGAAGTTCTATGATAACATAGACCACGCAGCATTGAAAAGGATAATCCGCTACACTATAGCGGATGAACAACTGTTAAGGCTGTTGGATAAGATAATAGATAGTAACGGTAAAGACAAGGGGCTGCCAATAGGCAATTTCACAAGTCAATATTTGGCTAATCTCTATTTAGCATATTTCGACCATTGGGTTAAAGAAGAACTGGCTAAGATAGTGATGAAGCGTTTTGGGGTGAAAATCTACTACTATCGCTATATGGATGATATGGTGATACTATGCGCTGACAAAGAGGCACTGCATTTCGTAC
SRR5936000_C323897	TR	+	390	427	334	448	16	0	GGGTGTCCTTTTCAGCGGTAATACGAATAATGGCGATCATGCAGGCTTCGGTTATGCGAATACGAATAACACCCCCTCGAATACGAATGCGAATGTCAGCTCTCAGCTATGATTT
SRR5936000_C323897	VR	+	*	*	136	250	16	0	GGGTGTCCTTTTCGGCGGTGCTACGCATGATGGCGATCGTGCGGGCTTCGGTTATGCGAATACGAATTACTCCCCCTCGAGTGCGGATGCGAATGTCGGCTCTCGGCTTTGTTTT
SRR5936000_C323897	RT	+	850	1397	TATATGGGTGTCCTTATTTACAGAAGATACCTATTCTTGCATTAAGGATCGTGGTATTCATAAAGCAGCAGATAAAGTAAAGAAGGCTTTGAAAGAAGATCCAGAACACACTACTTACTGCTTGAAAATGGATATAGTGAAGTTCTATCCAAGTATAGACCATGATATTTTGAAAACAATATTACGGAAGAAAATCAAAGATAAAGATCTGCTTTGGTTGCTTGACGTAATTATAGACAGTGCCGATGGCGTACCCATAGGGAACTATCTAAGTCAGTATTTTGCTAATATTTATCTGGCTTACTTCGATCACTGGATAAAGGAGGTTAAGAAGGTAAGATATTACTTTAGGCATGCAGATGATATTGTGATTTTAGGCGATGATCCTAAACAGCTTCACAAACTCCGTATAGAGATTGAAGAATATCTGCATGACAATTTAAAGCTATCACTTCGTAAAGTGGATCCTAAAACTGGAAAAAAGAAATGGAAGTTTCAAGTATTCAAAATTGATAGCCATAGAGGTATTGATTTTGTCGGGTATGTCT
SRR5936000_C325291	TR	+	33436	33499	33406	33521	13	0	GGTACTGGAGTAGCAGTGAGAACAGTCAGAACAACAGCTGGAACGTGAACTTTAGTAATGGCAACTTCAACAACAACAACAAGTACAACAGTAACATGGTGAGGGCGGTTGCAGCA
SRR5936000_C325291	VR	+	*	*	32635	32750	13	0	GGTACTGGAGTAGCAGTGAGAGCAGTCAGTACGGCAGCTGGAACGTGAACTTTAGTAATGGCAACTTCGGCAACGGCAGCAAGTGCCTCAGTAGCATGGTGAGGGCGGTTGCAGCA
SRR5936000_C325291	RT	+	33679	34330	CAAGTACTTGTTTTATAGTTACCCGTCCTAAATTACGGGAAGTGTTTGCTGCAAATTTCCGTGACCGTATTGTACAACATTGGTTGTGCCTACGCTTAGAGCCACTGTTTGAGGCACGTTTTGTTGAGCACGGAAATGTATCATTTAACTGTCGAAAGGGTTTTGGAACATTTGCATGTATCGATCAGTTGACAAAAAATACTATTGAAGTCTCTGATAATTATTCCCATGAGGCTTGGTATGCTCAATTTGATATTAAAGGATTTTTCATGTCAATTGATTGTGAATGCTTATTAAAGTACTTATTGCCATTTATCAAAGAAAAATGGAACTATTGGAAAGGAACTATATATGAACAGGATTTAGATTTAGTGCTTTGGCTTACAGAAGTAATTGTACGACATCGTCCACAAGATGATTGCATACGCCAAGGGAATTTAAAATTATGGAGAATACTACCTAAAAACAAAAGCTTGTTTTACATTGAATGGATGAGAGGTGAACCAATAGGCAACCTAACCAGTCAATTATTCGCCAATTTTTATATGTCATTTTTTGATGAATGGGCTATTAAAGCAGCAGAAGAAAGAGGAGCCAAATATGTACGTTTTGTAGATGATTTTAGCTTTGTGTGCAAAACTAAGGAAGATGC
SRR5936001_C578404	TR	+	9608	9638	9563	9644	12	0	GGTACTGGAGTAGCAGTGAGAACAGTCAGAACAACAGCTGGAACGTGAACTTTAGTAATGGCAACTTCAACAACAACAACAA
SRR5936001_C578404	VR	+	*	*	8789	8870	12	0	GGTACTGGAGTAGCAGTGAGAGCAGTCAGAGCAACAGCTGGTTCGTGAACTTTAGTAATGGCAACTTCAGCGGCGGCAGCGG
SRR5936001_C578404	RT	+	9836	10487	CAAGTACTTGTTTTATAGTTACCCGTCCTAAATTACGGGAAGTGTTTGCTGCAAATTTCCGTGACCGTATTGTACAACATTGGTTGTGCCTACGCTTAGAGCCACTGTTTGAGGCACGTTTTGTTGAACACGGAAATGTATCATTTAACTGTCGAAAGGGTTTTGGAACATTTGCATGTATTGATCAGTTGACAAAAAATACAATTGAAGTCTCTGATAATTATTCGCACGAGGCTTGGTATGCTCAATTTGATATTAAAGGATTTTTTATGTCAATTGATTGCGAACGATTATTAGAACACTTATTACCATTTATCAAAGAAAAATGGAATTATTGGAAAGGGACCATATATGAACAAGATTTAGATTTAGTGCTATGGCTTACAGAAATAATTGTACGACATCGACCACAAGATGATTGTATACGTCAAGGAAATTTAAAATTATGGAGAATACTGCCTAAAAACAAAAGCCTGTTTTACAATGAATGGATGAAAGGCGAACCAATAGGAAACCTAACTAGTCAATTATTTGCCAATTTTTACATGTCATTTTTTGATGAATGGGCTATTAAAGCAGCAGAAGAAAGAGGAGCCAAATATGTACGTTTTGTAGATGATTTTAGCTTTGTGTGCAAAACTAAGGAAGATGC
SRR5936002_C408564	TR	+	889	942	838	963	19	0	CGCCGCTAATTGGTGGCTCCGTTCTCCGAATGCGAGCAACTCCAACAATTTCGTGAATGTGAACACCGACGGGACAGTCAACAACAACAACGCGAACTATTCCCTCGGCTTCGCGCCCGGATTTTA
SRR5936002_C408564	VR	+	*	*	195	320	19	0	CGCCGCTTCTTGGTGGCTCCGTTCTCCGCGTGCGAGCACCTCCAACAGTTTCGTGTTTGTGAACACCGGCGGGACAGTCACCGGCATCGCCGCGTACTGTTCCCTCGGCTTCGCGCCCGGCTTTTG
SRR5936002_C408564	RT	+	1489	1715	AGGCATATTCGGAGCGTCCATATCTCCGAGCGCGTCGTACAACGGTGCTTGTGTGATTACTGTCTTGTACCGATGCTCTCCCGGTCATTCATTTACGACAACGGAGCGAGCTTGCGCGGCAAGGGGTACGATTTCGCCGTATCCCGGGTGACGCACTTTCTCGCGGAGCATTACAGAAAACACGGGCGGGAGGGCTACGTCCTCGTATTCGATTTTTCAAAGTATTT
SRR5936002_C413088	TR	-	2686	2723	2664	2778	17	0	GGGTGTCCTTTTCAGCGGTAATACGAATAATGGCGATCATGCAGGCTTCGGTTATGCGAATACGAATAACACCCCCTCGAATACGAATGCGAATGTCAGCTCTCAGCTATGATTT
SRR5936002_C413088	VR	-	*	*	2862	2976	17	0	GGGTGTCCTTTTCGGCGGTGGTACGTATGATGGCGATCGTGCGGGCTTCGGTTATGCGTATACGACTAACGCCCCCTCGTATACGGATGCGACTGTCGGCTCTCGGCTTTGTTTT
SRR5936002_C413088	RT	-	1716	2263	CTATATGGGTGTCCTTATTTACAGAAGATACCTATTCTTGCATTAAGGATCGTGGTATTCATAAAGCAGCAGATAAAGTAAAGAAGGCTTTGAAAGAAGATCCAGAACACACTACTTACTGCTTGAAAATGGATATAGTGAAGTTCTATCCAAGTATAGACCATGATATTTTGAAAACAATATTACGGAAGAAAATCAAAGATAAAGATCTGCTTTGGTTGCTTGACGTGATTATAGACAGTGCCGATGGCGTACCCATAGGGAACTATCTAAGTCAGTATTTTGCTAATATTTATCTGGCTTACTTCGATCACTGGATAAAGGAGGTTAAGAAGGTAAGATATTACTTTAGGTATGCAGATGATATTGTGATTTTAGGCGATGATCCTAAACAGCTTCACAAACTCCGTATAGAGATTGAAGAATATCTGCATGACAATTTAAAGCTATCACTTCGTAAAGTGGATCCTAAAACTGGAAAAAAGAAATGGAAGTTTCAAGTATTCAAAATTGATAGCCATAGAGGTATTGATTTTGTCGGGTATGTC
SRR5936002_C414530	TR	+	829	856	828	875	7	1	AACAACAATAACAATGCCAATAATTCTGGTGGGTTGCGGCCCGGATTT
SRR5936002_C414530	VR	+	*	*	24	71	7	1	ACAGGCTATAACTATGCCAATATTTCTGGTGGGTTGCGGCCCGGCTTT
SRR5936002_C414530	RT	+	1402	1624	AAATCCGCCCGATAGATGCCCCGCACATTACGGATCGACAAATCCACAAAACCCTGTGTAATGAAGTCCTGATCCCGTTGTATTCACCTTCCATGATCTATGACAACGGGGCAAGCCAAAAGGGAAAGGGCCTTCATTGGCAGTTCAAACGGATCAAACAACAGCTTGGATGGCATTACCGGCGATATGGCCGGGAAGGTGCTGTGTTGCTGTTGGATTTGAA
SRR5936003_C361060	TR	-	1568	1617	1546	1672	12	0	AGCCTTGCACGCCCTCATTGGCGGCGGCAATTGGAACAACGGCGTGCATTGCGGTAGCCGTGCCGTCAATTGCAACAATTACCCGTGGAACGTGAACACGAACATTGGTGTGCGGTGCGTGTGTGAC
SRR5936003_C361060	VR	-	*	*	2200	2326	12	0	AGCCTTGCACGCCCTCGTTGGCGGCGGCAGTTGGACCGACGGCGTGCATTGCGGTAGCCGTGCCGTCAGTTGCCTCGATTACCCGTGGCACGTGAGCACGTACGTTGGTGTGCGGTGCGTGTGTGAC
SRR5936003_C361060	RT	-	565	1176	AAAGAACGGCTTATTATGGCGTTGCCGTTCTATGATAGAGTGGTGCAACACATGATTTGTAACGCTATTCAACCCGTATTTGAAAACGGATTTTATTACCATTCTTACGCTTGCCGGAGCGGTAAGGGGATGCACGCCGCAAGTGATACATTGTATCAATGGATGTATGAAACAGAGGTAAAGCAAGGGTTAAGGATGTATGCCTTTAAAGGGGATATATCAAAGTATTTTGCATCTATACCGCATGACAAATTAAAGGATGAAAACCGCCGCTATATAGGGGATAAGAAAGCCCTTATGTTAATGGATGATATTATAGACCACAACGGCATATTGCCGGACGGCGTGGGAATACCCGTTGGAAACCTCACAAGTCAGTTATTTGCGAATGTGTACGGCAATAAGTTAGATAAATTTTGCAAGCACGTTTTACATATTCCGTATTTTGTGCGGTACATGGATGATTTTATTATCCTATCGGATGATTTGGAGCAGTTAAAAGAATGGGTTAAGAGAATAGAAGAATTTTTGGAAAATGAAATGCTTTTGCATATTAACCCTAAAAGCACAATCCTATACGCCGGGAATGGCATAGATTTTTGCGGATATATC
SRR5936005_C422478	TR	+	11861	11910	11813	11930	11	0	GCCGTGTGGTCTATCGTGGCAACAACAACGCGAACCCGAATGGCGGTGTTTCGATGTCGAATGCGAACAACGATTCCTCGAATACGAACACGAACATCGGTTCTCGTCTGAACAACAA
SRR5936005_C422478	VR	+	*	*	11443	11560	11	0	GCCGTGTGGTCTATCGTGGCAACTACAACGCGAACCCGAATGGCGGTGTTTCGATGTCGAATGCGAGCTACGATTCCTCGGATACGAACACGTACATCGGTTCTCGTCTGGCCTTCCG
SRR5936005_C422478	RT	+	12458	12842	ACCTCCGCCAGTATCAAGAGACGGGGGATGCACGACCTCCTGGCGTATGTCCGCCGTGACATGGCCGAAGACCCTGATGGTACACGTTACTGTTACAAGTTTGACATCACCAAATTCTACGAGAGCGTGAAGCAGGATTTTGTGATGTATTGCGTCAGCCGGGTGTTCAAGGACGCAAAGCTCGTGACCATGCTGGAGAGCTTTATCCGCCTGATGCCTGAAGGTCTGAGTATCGGCCTGCGCAGCTCGCAGGGGCTGGGCAATTTGCTTTTGTCTGTGTATCTGGACCATTATCTGAAGGACAGGTATGCCGTGCGTCATTTCTACCGCTATTGTGATGACGGCGTCGTACTGGGTAAAACGAAAGCGGAACTGTGGAAGATTC
SRR5936006_C445137	TR	-	3398	3435	3378	3490	21	1	GGGTGTCTTGTTCGGCGGTAATGCGAATAACAGCGCGAATGCCGGGCTTTCGTACGCGAATACGAATAACACGGCTACGAATACGAATGCGAATATCGGCTCTCAGCTATACT
SRR5936006_C445137	VR	-	*	*	3923	4035	21	1	GGGTGTCTTGTTCGGCGGTTCTGCGTCTTACGGCGCGTCTGCCGGGCTTTCGTGCGCGTTTCCGATGCGCACGGCTACGTATACGACTGCGGATATCGGCTCTCGGCTTTGCT
SRR5936006_C445137	RT	-	2440	2975	CTATATGGGTGTCTATTTTCACGGCGGACACTTATAGTTGCATAAAAGGGCGTGGCATACAAGCGGCGGCAAATAAGTTAAGGCGCGTTATAGACAGAGATAAGGCAGGCTGCGCGTATTGCCTAAAAATAGACATACGCAAATTTTACCCTTCCATAGATCACACCGTACTAAAGTCCATTGTTCGCCGGAAGATTAAGGACACACGGCTACTCAATCTTTTGGACGAAATAATAGACAGTGCGGAAGGCTTACCGATTGGCAACTACCTTAGCCAATATTTAGCCAATCTTGTACTTACCTACTTCGACCATTGGGTAAAGGAAGTAAAGCGGGTAAGGTACTATTTCAGATACGCCGACGACATTGTAGTATTACATAGCGACAAAAAGACGCTTCACGCTTTGCTGGCAGAGTTTGAAAGCTACTTGGCGGCTAACGTAAAGCTGGAAATCAAACAGAACAAACAAGTCTTTCCGGTGGCACGCGACCACCGCGACAGCTTCGGGCGTGGTATTGATTTCTTGGGCTATGTA�
SRR5936007_C752554	TR	-	3405	3465	3382	3494	11	0	GGTACTGGAGTAGCAGTGAGAACAGTCAGAACAACAGCTGGAACGTGAACTTTAGTAATGGCAACTTCAACAACAACAAGTACAACAGTAACATGGTGAGAGCGGTTGCAGCA
SRR5936007_C752554	VR	-	*	*	4150	4262	11	0	GGTACTGGAGTAGCAGTGAGAGCAGTCAGGACAACAGCTGGTACGTGAACTTTAGTAGTGGCAGCTTCTACTTCAGCAAGTACAACAGTGGCATGGTGAGAGCGGTTGCAGCA
SRR5936007_C752554	RT	-	2574	3225	ACAAGTACTTGTTTTATAGTTACCCGTCCTAAATTACGGGAAGTGTTTGCTGCAAATTTCCGTGACCGTATTGTACAACATTGGTTGTGCCTACGCTTAGAGCCACTGTTTGAGGCACGTTTTGTTGAACACGGAAATGTATCATTTAACTGTCGAAAGGGTTTTGGAACATTTGCATGTATTGATCAGTTGACAAAAAATACAATTGAAGTCTCTGATAATTATTCGCACGAGGCTTGGTATGCTCAATTTGATATTAAAGGATTTTTTATGTCAATTGATTGCGAACGATTATTAGAACACTTATTACCATTTATCAAAGAAAAATGGAATTATTGGAAAGGGACCATATATGAACAAGATTTAGATTTAGTGCTATGGCTTACAGAAATAATTGTACGACATCGACCACAAGATGATTGTATACGTCAAGGAAATTTAAAATTATGGAGAATACTGCCTAAAAACAAAAGCCTGTTTTACAATGAATGGATGAAAGGCGAACCAATAGGAAACCTAACTAGTCAATTATTTGCCAATTTTTACATGTCATTTTTTGATGAATGGGCTATTAAAGCAGCAGAAGAAAGAGGAGCCAAATATGTACGTTTTGTAGATGATTTTAGCTTTGTGTGCAAAACTAAGGAAGATG
SRR5936007_C752714	TR	+	8607	8670	8570	8702	24	0	AATTGGTCGAGTTCGGAGAACAACAACAATCCGGCGAACAACGCGTGGTACGTGAATTTCAACAACGGCAACGTGAACAACGACAATAAGAACAACGACAACAACAATAGGGTTCGTTCTTCTTTGGCTTTTA
SRR5936007_C752714	VR	+	*	*	7866	7998	24	0	TATTGGTCGAGTTCGGAGGGCTACATCGGTCCGGCGAACTACGCGTGGTACGTGGATTTCGACTACGGCTACGTGTACGGCGGCAATAAGCTCGGCGGCTACGACAATAGGGTTCGTTCTTCTTTGGCTTTTT
SRR5936007_C752714	RT	+	8949	9591	TGCAGCGGGAAGTATTCGCCGCCGACTTCCGCGACCGGGTGGTACACCACCTGATCGCCCGCAAGATAGAGCCGCTGCTGGAAGCGGAATTTATAGACGACAGCTACAGCACCCGCAAAGAAAAAGGGACACTGTACGGCATCCGCCGGGTAGAGGAATTTGTCCGGGAATGTTCGGAGAACTACACCAAGGACTGCTACGTGATGAAGCTCGACGTCCGCTCGTTCTTCATGGATATACACAAGAAGCTACTTTACGAGCGGATGGAGAAGTTTCTGCGGGAAACCTACCGGGCGAACGACCTGGAGATGCTACTCTACCTGCTGCGCGAAACGATCTTCAACCGGCCGGAGAAGAACTGCATCCGCCGCTGTCCCGCGAGCCACTGGAAAGGGTTGCCACGGGACAAGAGCCTGTTCCATTCGGACGGGATGCACGGGCTGCCCATCGGCAACCTGACGAGCCAGATGTCGGGGAATTTCTTCCTGAGCCCGCTCGACCACCTGATTACGGAGCTGTGGGGCATACCGTTCTACGGGCGGTATGTGGACGACATGGCACTGGTGCATACCAGCAAGGAATACCTGCTGGAGAGGCGTAAGCGCATCCGCGAATGGCTGGCGGCAAACGGGCTGACCCTGCA
SRR5936008_C200148	TR	+	14615	14664	14568	14675	12	0	TGGTGCCCTTTTGTCTGCTAATGCGAATAATGGTGCGAATGCGGGTTTCGGTTATCTGAATGCGAATAATCGTTCCTCGAATGCGAATGCGAACATTGGGTTCCGCTT
SRR5936008_C200148	VR	+	*	*	14366	14473	12	0	TGGTGCCCTTTTGTCTGCTCATGCGGATAATGGTGCGTATGCGGGTTTCGGTTCTCTGTATGCGTCTTCTCGTTCCTCGCATGCGTATGCGAACTTTGGGTTCCGCTT
SRR5936008_C200148	RT	+	15188	15671	GACAGGATAGTACACCATTGCATTATCAATGTGTTGGGGCGTTACTGGACTAACTTCTTCATTGCGAATACATACGCTTGTATCAAAGGGCGTGGTATTCATAAATGTATGGAGGATGTGCATACGGCTTTAATCATAGACAGAAAAGGTACAAGGTTCTGTTTGAAGATTGACATCAAGAAGTTCTATGATAACATAGACCACGCAGCATTGAAAAGGATAATCCGCTACACTATAGCGGATGAACAACTGTTAAGGCTGTTGGATAAGATAATAGATAGTAACGGTAAAGACAAGGGGCTGCCAATAGGCAATTTCACAAGTCAATATTTGGCTAATCTCTATTTAGCATATTTCGACCATTGGGTTAAAGAAGAACTGGCTAAGATAGTGATGAAGCGTTTTGGGGTGAAAATCTACTACTATCGCTATATGGATGATATGGTGATACTATGCGCTGACAAAGAGGCACTGCATTTCGTAC
SRR5936009_C321341	TR	-	4068	4117	4045	4164	18	0	GTGGTGTCCTGTTCAGCGGTAACGCGAATAACAGTGCGAATGCAGGTCTCGCTTATGCGAATTCGAATAACACCCCCTCGAATACGAATGCGAATATCGGTTCTCACCTATGCTTTAAAA
SRR5936009_C321341	VR	-	*	*	4659	4778	18	0	GTGGTGTCCTGTTCGGCGGTTACGCGATTGACGGTGCGGGTGCGGGTCTCGCTTATGCGTATTCGGGTAACGCCCCCTCGCATACGAATGCGTATATCGGTTCTCGCCTTTGCTTTATAC
SRR5936009_C321341	RT	-	3080	3612	CGATTTGGGTCAGGACTTTCACGCACAATACTTTTTCATGTGTCAAGGGACGTGGGATAGAGGGGTGTGCCCGGCATATAGATAAAATCATTGAGAAGTACAAAGGCAAGCCATTATACTGTCTTAAAATTGATATAACCAAATATTATCCCTCCATTAACCATGAAGTCTTAAAAAAAATTGTACGCCGGAAGATAAAAGACAAAGACCTACTGTGGCTTCTTGATGAAATTATTGACAGCGCAGAGGGGCTTCCTATCGGGAACTATCTTTCACAATATCTCGCCAACCTGTTCTTGTGCTATTTCATGCACCGTGTGAACGAAGTATTGAAACTTGACGCAGCCGAATACGCTGATGACATCACGTTTTTCTCTTCATCAAAAGAACAACTGCGGGAAGCGTTCAAAGAGATAAGAAAAATGATTGAAGATGAACTAAAACTGAAAATCAAAGGAAACTATCAGATATTCCCAATAGCAGCCAACCGTTATGACAAACACGGGCGTGCGCTTGATTATGTCGGTTACAAG
SRR5936009_C322353	TR	-	1465	1514	1444	1561	11	0	GCCGTGTGGTCTATCGTGGCAACAACAACGCGAACCCGAATGGCGGTGTTTCGATGTCGAATGCGAACAACGATTCCTCGAATACGAACACGAACATCGGTTCTCGTCTGAACAACAA
SRR5936009_C322353	VR	-	*	*	1814	1931	11	0	GCCGTGTGGTCTATCGTGGCAACTACAACGCGAACCCGAATGGCGGTGTTTCGATGTCGAATGCGAGCTACGATTCCTCGGATACGAACACGTACATCGGTTCTCGTCTGGCCTTCCG
SRR5936009_C322353	RT	-	533	917	CACCTCCGCCAGTATCAAGAGACGGGGGATGCACGACCTCCTGGCGTATGTCCGCCGTGACATGGCCGAAGACCCTGATGGTACACGTTACTGTTACAAGTTTGACATCACCAAATTCTACGAGAGCGTGAAGCAGGATTTTGTGATGTATTGCGTCAGCCGGGTGTTCAAGGACGCAAAGCTCGTGACCATGCTGGAGAGCTTTATCCGCCTGATGCCTGAAGGTCTGAGTATCGGCCTGCGCAGCTCGCAGGGGCTGGGCAATTTGCTTTTGTCTGTGTATCTGGACCATTATCTGAAGGACAGGTATGCCGTGCGTCATTTCTACCGCTATTGTGATGACGGCGTCGTACTGGGTAAAACGAAAGCGGAACTGTGGAAGATT
SRR5936010_C244030	TR	-	6234	6281	6212	6307	11	0	AGCGTCCAACTCTTACAACGTCCGCAACGTCAATTCCTCTGGCGCGATGAACTGGAACAACGCTTACAACGGCAACAACGGCGTTCGCCCGCTTTG
SRR5936010_C244030	VR	-	*	*	4106	4201	11	0	CGCGTCCGACTCTTGCATCGTCCGCAGCGTCCATTCCTCTGGCGCGATGGACTGGTACTACGCTTTCAACGGCAACATCGGCGTTCGCCCGCTTTG
SRR5936010_C244030	RT	-	5100	5768	AAAGAACGAATCGTTATGACGAACGCATTCAAAGACAAGGTGGTTCAGCATTCCCTATGCGACAACATACTTGAACCCGCGTTTTCAAAAGCCTTTATCCGGGACAACTACGCATCGCAGAGCGGGCGCGGAACACATGACGGGTTATACCGTCTTGAAGAATTCATGCGGTCCTACTACTTCACACGCAAGGCGAACGCCGAGCGGGAGCGGCGGGCCGCGGGATTGCCGCTGCCCGGCCCGGAGGAAGTGCGGCACTATTCGGACGGCTGGGTTTTGAAATGCGACATATCGAAGTATTTCTATTCAATCCAGCATGAACCATTAAAGCAGATGACGCGGAAGTACATCAAAGACCCGGATATTCTGTGGTTAGTTGACCTTATCGTTGACAGCACGGAAAATCCGGGAATTCCTATCGGCAACCAGACTTCACAATGGTTCGCCGTCATGTATCTTTCGGGCATGGACCATTTCATAAAAGAAAAGCTGGGTATTCGCTATTATGGGCGGTACATGGACGATTTCTATTTGATACATGAGGACAAGGCATATTTGCAATACTGCCGGGGCGAGATCGAACAATACGTTGCCCGGCTGGGCCTGCGGATGAACAAGAAAACAAATATTTTTCCGTTGCGGAACGGTATTGATTTCTTGGGCTTCCAC
SRR5936011_C421116	TR	-	1693	1742	1678	1789	17	1	AGCTGGTTCTTTGGGGCGGTAATGCGAATAACGGTGCGAATTGCGGCCTCGCTTATGCGAACTCGAATAACGATTGGTCGAACTCGAATGCGAATATCGGCTCTCGCCATAC
SRR5936011_C421116	VR	-	*	*	1965	2076	17	1	AGCTGGTTCTTTGGGGCGGTACTGCGTATCACGGTGCGTATTGCGGCCTCGCTTCTGCGCACTCGGCTAACGCTTGGTCGGCCTCGGCTGCGGAGTTCGGCTCTCGCCTTGC
SRR5936011_C421116	RT	-	557	954	TACAAGTGCGTGTATCAAGGGAAAGGGATTACATTTTGGAGTAAGGAGAATGAAACGTTTTCTTCACCGGTACCCGGAATACAAATGGTTCGTAAAGACTGATTTCAAAAAGTTCTATCAAAGTATTCTTCATGAGCTTATTGTTGCTGCATTGAGAAGGAAATTCAAAGATGAACGATTTATTAAATTGATCGAGATAGCTGTTTTATCGTATGACAGCGGAACAGAGTTAGTTGACGTATTGGAGAATGAAGTTGAACGGAAGAAGAGGTGTTCCGATTGGAGCATTTACAAGCCAACCTATCGGGAATTTTGCGGCAAGCCGGATAGATCATACAATGAAGGAGAAATATCGTGTCAAATGCCTGCATAGATATTGCGATGATAATGTTATGCTG
SRR5936011_C422112	TR	+	3304	3353	3256	3375	20	0	GTGGTGTCCTGTTCAGCGGTAACGCGAATAACAGTGCGAATGCAGGTCTCGCTTATGCGAATTCGAATAACACCCCCTCGAATACGAATGCGAATATCGGTTCTCACCTATGCTTTAAAA
SRR5936011_C422112	VR	+	*	*	2642	2761	20	0	GTGGTGTCCTGTTCGGCGGTTACGCGGGTGACGGTGCGAGTGCGGGTCTCGCTTATGCGACTTCGAATTACGCCCCCTCGCATACGTATGCGTCTTTCGGTTCTCGCCTTTGCTTTATAC
SRR5936011_C422112	RT	+	3809	4182	GATTTGGGTCAGGACTTTCACGCACAATACTTTTTCATGTGTCAAGGGACGTGGAATAGAGGGGTATGCCCGGCATATAGATAAAATCATTGAGAAGTACAAAGGCAAGCCATTATACTGTCTTAAAATTGATATAACCAAATATTATCCCTCCATTAACCATGAAGTCTTAAAAAAAATTGTACGCCGGAAGATAAAAGACAAAGACCTACTGTGGCTTCTTGATGAAATTATTGACAGCGCAGAGGGGCTTCCTATCGGGAACTATCTTTCACAATATCTCGCCAACCTGTTCTTGTGCTATTTCATGCACCGTGTGAACGAAGTATTGAAACTTGACGCAGCCGAATACGCTGATGACATCACGTTTTTCT
SRR5936012_C402919	TR	-	3867	3916	3842	3963	26	0	GGGGTGTGTTGTTCAGCGGTTCTTCGAATAATGGTGCGAATGCAGGTGTCAGCTACTCGAATACGAATAATACGGCGTCGAATACGAATGCGAATATCGGTTCTCAGCTATGCTTATAAAAA
SRR5936012_C402919	VR	-	*	*	4035	4156	26	0	GGGGTGTGTTGTTCGGCGGTTCTTCGCTTACTGGTGCGACTGCGGGTGTCGGCTACTCGTTTACGTCTTATGCGGCGTCGTCTACGAGTGCGTCTGTCGGTTCTCGGCTTTGCTTTTTACCG
SRR5936012_C402919	RT	-	2866	3380	CGATTTGGGTTTCAGTCTTCACAAATGACACCTATTCTTGCATCAAGAATAGGGGAATACATGCAGCCGCTAAACGGGTCAAATATGATTTAAAGACAGACCCGGAAGGCACAATTTATTGTCTAAAGATAGATGTTCGCAAGTTTTATCCTTCTATTGATCACGATATACTAAAACAGGTTATTCGCAGAAAAATAAAGGATAAACGCTTGCTTTGGTTACTTGACGAAATTATTGATTCGGCCGACGGTGTACCTATTGGGAATTACTTATCCCAATATTTCGCCAATTTATATCTTGCTTATTTTGATCATTGGATCAAAGAAGTCAAGCAAGTAAGATATTTCTATCGCTATGCCGATGATATTGTGATTCTATCTTCAAGCAAAGAATCACTTCACGCCTTATTGCGTGAAATGCGGGTTTACCTTCGGGACAATTTGAAATTGAAAATCAAGCACAATTTTCAAGTATTTCCGGTCGATTCACGGGGGATTGACTTTTTAGGATACCGC
SRR5936012_C404453	TR	-	10021	10081	9993	10117	18	0	TACTGGTCCTCCTCGGAGAACTACAACAATCCGGCGAACAACGCTCTTTATGTGAATGTGAACAACGGCAACGTGAACAACAACAATAAGAACAACAGAAATAGCTACGTGCGTCCGGTCTTGGC
SRR5936012_C404453	VR	-	*	*	10725	10849	18	0	TACTGGTCCTCCTCGGAGAGCTACTACCTTCCGGCGAGCCTCGCTCTTTATGTGAGTGTGAACTACGGCGACGTGGACTACGACTATAAGAACCTCAGCTATAGCTACGTGCGTCCGGTCTTGGC
SRR5936012_C404453	RT	-	9026	9757	CGTTCCATCGCTTTCATTATCAACAAACCCGTGAAACGGGAGATTTTCGCTGCAGACTTCCGCGACCGTGTGGTACACCACCTCATAGCCCGCAGGCTCGTTCCGCTTTTGGAAGAGAAGTTCATCAATGACAGCTACAGCACCCGCAAGGGAAAAGGTACGCTCTATGGCATCGAACATGTGGCGGAACATATCCGGCTCTGTTCGGAAAACTACACGAAAGAGTGCTACATCCTGAAAATAGACATCCGTTCGTTCTTCATGAAAATATCGAAGAGGCGGCTGTATGACCTGACCGAAGAACTCTTGCACGAACGCTACGGGGGAAACGACCTGGCGATACTGCTCTATCTGCTCCGTGAGACTATATTCAACCGTCCGGAAAAGAACTGCATCCGCAAGACGCCTCCCCAAAGCTGGCGCGGATTGCCCAAAGACAAGAGCCTGTTCCATTCCGACGGCTCGTGCGGACTGCCTATCGGCAACCTGACAAGCCAGTTGCTCGCCCTTAACTTCCTGGACGGACTGGACCATCTCATCAGCGAAGAATGGGGCGTGAAGCACTACGGCAGGTATGTGGACGACATGGTGCTTGTCCATCCCTCGAAAGAGCACCTGATAGAGGTGAAAGCGAAAATTGCCGGCTGGCTCTCCGAACACGGGCTGTCGTTGCACCCGCGCAAGATCTATCTGCAACATTACACGAAAGGTGTCCTGTTTATCGGAGGGATG
SRR5936013_C762465	TR	-	1994	2031	1976	2095	15	0	AGGTCTCCGTGTCCGTGCTGCTGGCGGTAACGCGAACAATGGTACGAATGCAGGCGCGTCGTACACGAATACGAATAACACGGCTACGAATGCGAATGCGAACTACTCCGCGCCGCTCAA
SRR5936013_C762465	VR	-	*	*	2290	2409	15	0	GGGTCTCCGTGTCCGTGCTGCTGGCGGTTACGCGTACTATGGTGCGAGTGCAGGCGCGTCGTGCACGACTGCGAATTACACGGCTACGCTTGCGCATGCGAACTACTCCGCGCCGCTCTG
SRR5936013_C762465	RT	-	1022	1609	AAAGAGCGCGTAATTTTTAAGCTGCCTTACCGCGACCGTGTGGTGCAGTGGGCTATAATGCAAGTGCTGGTGTCTATATGGACACCTATTTTCACCAGCGACACATACGCCTGTATAAAGGGGCGCGGCGTGCACTCTTTGCTGGTGCAGCTGCGTAAAGACTTGCGGAACGACCCAGAGGGCACGAAATACTGCTACAAGATAGACATCCGCAAGTTTTACCCGTCAATAACGCACAGCATACTGAAGCAGGTAGTGCGGGAACGTATAAAAGACCCCGACCTCCTTTGGCTGCTGGACGACATCATCGACAGTGCGGACGGTGTGCCCATTGGCAACTACATAAGCCAATACTTTGCAAATCTGTATCTGGCGGAACTTGACCACATAGCCAAGGAGCAGTGGGGCGTAAAGTATTACTACCGCTACGCGGACGATATAGTCATACTTTCGGACAGCAAAGAGTTTTTGCACGGCATACACACCAAAATGGTGCAGTACCTGGCAGAACACCGACGGCTGGAGCTAAAGCCAAATTATCAGATTTTCCCCGTCGAGGCGAGAGGCATTGACTATGTGGGCTATGTC
SRR5936013_C764081	TR	+	2364	2416	2326	2422	15	0	TCGGTTCGGTAATTGCAACAACGGTACGAATGATGGTTTGCGCTACTTGAATGTGAACAACACTGCCGGGAATGCCAACTGGAACATCGGGGCCGCC
SRR5936013_C764081	VR	+	*	*	2063	2159	15	0	TCGGTTCGGTGGTTGCTACGACGGTACGGGTGATGGTTTGCGCTACTTGACTGTGGGCAGCCCTGCCGGGCTTGCCAGCTGGAGCATCGGGGCCGCC
SRR5936013_C764081	RT	+	2979	3400	GGTATTAGAGCCAATCATCACAGCCACAGCCTATCCATACTCCTGCGGTTCGTTCCCAAAGCGTGGAGCACACTACGGAAAGAGACAGATAGAGCGGTGGCTTTTGCATGACCCGAAGGGAACACGGTGCTTCGCAAAGATGGATATCCGGCACTTTTATGATAGTATCCAGCTGAAAATTCTGATGAGGGAACTGGCAATCCGAATCAAGGATGACTGGTTTTTATACATCATCGGATTATGCCTACAGGGATTTAATAAAGGAATCCCTCTCGGATTTTACATCAGCCAGTGGTTGGCAAATTACCTCTTAGAACCACTCGACCGACTGATCACAGAGGTGCTCGGTCTGCCAAAGCTGCAAAGGTACATGGACGATATCGTCATATTCGCAAGCAGCAAGAAAGTCCTCCAGAGAGCCA
SRR5936014_C464316	TR	-	843	903	815	939	21	0	TACTGGTCCTCCTCGGAGAACTACAACAATCCGGCGAACAACGCTCTTTATGTGAATGTGAACAACGGCAACGTGAACAACAACAATAAGAACAACAGAAATAGCTACGTGCGTCCGGTCTTGGC
SRR5936014_C464316	VR	-	*	*	1547	1671	21	0	TACTGGTCCTCCTCGGAGGCCTACGACTATCCGGCGGGCGGCGCTCTTTATGTGAGTGTGGGCGACGGCCGCGTGAGCGGCAACGATAAGAACGGCAGAGATAGCTACGTGCGTCCGGTCTTGGC
SRR5936014_C464316	RT	-	40	579	CGTTCCATCGCTTTCATTATCAACAAACCCGTGAAACGGGAGATTTTCGCTGCAGACTTCCGCGACCGTGTGGTACACCACCTCATAGCCCGCAGGCTCGTTCCGCTTTTGGAAGAGAAGTTCATCAATGACAGCTACAGCACCCGCAAGGGAAAAGGTACGCTCTATGGCATCGAACATGTGGCGGAACATATCCGGCTCTGTTCGGAAAACTACACGAAAGAGTGCTACATCCTGAAAATAGACATCCGTTCGTTCTTCATGAAAATATCGAAGAGGCGGCTGTATGACCTGACCGAAGAACTCTTGCACGAACGCTACGGGGGAAACGACCTGGCGATACTGCTCTATCTGCTCCGTGAGACTATATTCAACCGTCCGGAAAAGAACTGCATCCGCAAGACGCCTCCCCAAAGCTGGCGCGGATTGCCCAAAGACAAGAGCCTGTTCCATTCCGACGGCTCGTGCGGACTGCCTATCGGCAACCTGACAAGCCAGTTGCTCGCCCTTAACTTCCTGGACGGACTGGACCATCTCATC
SRR5936014_C464584	TR	+	1533	1580	1471	1599	18	0	GGTACGGCGCGTAACGCTTGGTTGCGTTCTCCTAACCCGTCCAACGCGAACAACGCGCGCATTGTCAACTCGGACGGTACGTTGAACAACAACAATGCGTACAACGGTAACGGCGTTGCCCCCGATTGT
SRR5936014_C464584	VR	+	*	*	844	972	18	0	GGTACGGCGCGTAGCGCTTGGTTGCGTTCTCCTACCCCGTCCTACGCGGGCCACGCGCGCGTTGTCGGCTCGGACGGTACGTTGAACGTCGTCAGTGCGTACTACGGTGGCGGCGTTGCCCCCGCTTGT
SRR5936014_C464584	RT	+	1946	2484	CGGGACATTGTAGCCACAAGGCTAAAAGACCGACAATTTCAGCGTTCTCTCTGCGATAACGGCTTTTACGAGCAGATTACAAAATCCTTTATAACGGATAATTGCGCTTGCCTCAAGGGGCGCGGCGTAGACTACACACTAAACCGTATGACCGCACATCTGCGGCGGTATTATACCGCGCACGGTTGCGACGGTTGGGTGCTTAAATGTGATATACGGCATTATTTCCAAAGCATACGGCACGACGTAGCAAAGGCAGCAATACGCAAGCGGGTTACAGATACTCAAATTGCGGAGCGGGCTTGCGAAATCGTGGACTCTTTCGGGGAAATCGGGTTAGGGCTCGGCTCCCAGGTATCGCAGCTTGTAGCTCTCGCTGTCCTGGACGACCTCGACCATTTCATAAAGGAGCGGTTGAGAATAAAGCATTATATCCGATATATGGACGACTTTATTTTAGTACACGAGGACAAAGAGTATTTGCGGCAATGCAAAAAGGAAATCGAGGCGCGCCTATCCACCCTCGGCTTACAGCTCAA
SRR5936014_C464718	TR	+	406	431	398	451	11	0	GAACAACGATTCCTCGAATACGAACACGAACATCGGTTCTCGTCTGAACAACAA
SRR5936014_C464718	VR	+	*	*	28	81	11	0	GGACAACGATTCCTCGTCTACGGACACGAGCATCGGTTCTCGTCTGGCCTTCCG
SRR5936014_C464718	RT	+	980	1364	ACCTCCGCCAGTATCAAGAGACGGGGGATGCACGACCTCCTGGCGTATGTCCGCCGTGACATGGCCGAAGACCCTGATGGTACACGTTACTGTTACAAGTTTGACATCACCAAATTCTACGAGAGCGTGAAGCAGGATTTTGTGATGTATTGCGTCAGCCGGGTGTTCAAGGACGCAAAGCTCGTGACCATGCTGGAGAGCTTTATCCGCCTGATGCCTGAAGGTCTGAGTATCGGCCTGCGCAGCTCGCAGGGGCTGGGCAATTTGCTTTTGTCTGTGTATCTGGACCATTATCTGAAGGACAGGTATGCCGTGCGTCATTTCTACCGCTATTGTGATGACGGCGTCGTACTGGGTAAAACGAAAGCGGAACTGTGGAAGATTC
SRR5936015_C576546	TR	+	2410	2459	2356	2480	12	0	CTTTGGCAGCGCTGATAGCGGGCGGCAACTGGAACAATGGCGTTAATGCGGGCGCACGTGCCGTGAATTGCAACAATTACCCGTGGAATGTCAACACGAATATCGGCGTGCGTGGGGCGTGTGAC
SRR5936015_C576546	VR	+	*	*	1794	1918	12	0	CTTTGGCAGCGCTGCTGGCGGGCGGCAACTGGGGCAATGGCGTTAATGCGGGCGCGCGTGCCGTGATTTGCGACAATTACCCGTGGGTTGTCGGCACGACTATCGGCGTGCGTGGGGCGTGTGAC
SRR5936015_C576546	RT	+	2886	3500	AAGAGAGGCAGATAATGGCGCTGCCATTCTATGACAGAGTGGTGCAGCACGCTATAAACAATGTGTTAGAGCCTATTTTTAACAAACGGTTTATTTCCCATTCTTACGCCTACCGGAAAGACAAAGGTATGCACGCTGCCTCTGATGCGCTGCAATGCTGGCTATACGACTGGGACAAGTACCATAAAGACCAGCCACTATACGCAATCAAAGCGGACATACACCACTATTTCCAGAGTATCACGCATGAGATACTTAAGGCAGAAATCAGAAATATTATCAAGGACAAGCAAGCGCTTGTATTGATAGAGCGGATAATAGACCATAACGGGCAGATGCCGGACGGCGTAGGGATACCAGTAGGAAACCTTACAAGCCAGCTGTTTGCTAATATTTATCTCAATAAGTTAGACCAGTACGCAAAGCATACGCTGGGCGTTGGTATGTATGTGCGGTATATGGACGATTTTATAATACTTAGCCCAGACAAGGAAAAGCTGCGGTACTGGCTGGCAGAAATTGAAAGATTTTTAAGGGACGAGCTGCGGTTAGAGCTGAACCCTAAGACAACGATTTTAGCCGCAAAGAACGGAATAGATTTTGTTGGATACAAAC
SRR5936015_C579810	TR	-	14100	14137	14089	14184	22	0	AGATAGGGGCTAACACGAGTAATAGTTCCAATGCAGGTTTATTCAATCTGAATTCTAACAATGACCTTAGTAATGCGAATGCTAATGTCAGTACAA
SRR5936015_C579810	VR	-	*	*	14248	14343	22	0	TGTTGGGGGCTTACTCGGGTGTTAGTTCCCTTGCAGGTTTATTCACTCTGTATTCTTCCGCTGACCTTAGTTATGCGGATGCTATTGTCGGTACTC
SRR5936015_C579810	RT	-	13293	13713	TTATCCTGATAGAATTGTTCATCGTGCTATTATGAATATATTAGAACCAATTTGGCGTTCTGTATTTATTACTAATACTTATAGTTGTATTAAGAAGAGAGGAATTCATAAGGCATTATATGATGTACAAAGCGCATTGAAAGATAAATAGAATACAGTATATTGTCTCAAGTTAGATGTAAGAAAGTTTTATCCAAGTATAGACCATGAAATATTAAAGTAGATAGTTAGAAAGAAGATTAAAGATAATAAGCTACTTGCATTATTAGATGGTATTATAGACTCTGTAGAAGGAGTTCCTATTGGTAATTATCTTTCTTAGTTCTTTGCCAATCTTTATTTGTCATACTTTGATCATTGGCTTAAAGAGGATAAAGCTGTTAAGTATTACTTTAGATATGCAGATGATATGGTAATACTT
SRR5936017_C302212	TR	-	1622	1671	1596	1724	25	0	AAGGTTTCTTAATTACTAAATTAGGCAGTAAATGGAATAATGGCTCTAATTGCAGTTTCAATCTGAATGGTAATAATACCTCTGGTAATCGCAATCGTAATATCAGCAGTCACTTACTATATGTGCATA
SRR5936017_C302212	VR	-	*	*	1830	1958	25	0	ACGGTTTCTTGATTGCTAGGTTGGGCGGTATATGGGATATTGGCTCTAGTTGCGGTTTCTATCTGAGTGGTTATGATACCTCTGGTAATCGCAGTCGTAGTATCGGCGGTCGCTTGCTGTATGTGCCTC
SRR5936017_C302212	RT	-	459	996	TACCTATAGTGCAATCCCTAACAGGGGGATCCAGCCTATTATCAATCAGTTACGAGGGTATAAGAAAAAGATTAAGAAAGATGGAAAAGTAGTAGCGGAGAAGTGGATACCCAGTATTTTAATATCAGATCCAGAGGCTACAAAGTATTGCTTAAAGCTGGATGTAAGAAAGTATTATCCCAGCATTGTACATGATGTACTAAAGGCTAAGTATAGAGAGCTCTTTAAGGATGAGGAGCTTATCTGGTTAATGGATGAGATCATAGATAGTATTAGTACTTGTCCAGCCACAGAGGAAAATATAGAGATCCTCCAGAGGCTAGGTGTGGCGGTAAATATTATCATAGACGATAACGGTAGAGAGTTTGTGGATGGCGTAGGTATTCCCATTGGAAACTATGTTAGCCAGTATGACGGTAATTTTAATCTATCTGTAGTAGATCACTGGCTCAAAGAGGTTAAGGGCGTTAAGTACTACTTTAGATACATGGATGATATGGTTATTTTCGGTAGCAGTAAAGAGGAATTACACAAACTC
SRR5936017_C302666	TR	-	1043	1092	1019	1147	15	0	TGGCTTGCACGCGCTCATTGGCGGTGGCAACTGGAACAACGGGGTTCACGATGGTTCGCGGACTGTGAATTGCAACAATTATCCGTGGAACGTGAACACGAACATTGGCGTGTGGTGCGTCTGTGACTA
SRR5936017_C302666	VR	-	*	*	1652	1780	15	0	TGGCTTGCGCGCGCTCCTTGGCGGTGGCCACTGGAACGACGGGGTTCACGGTGGTTCGCGGACTGTGTATTGCAACACTTATCCGTGGCACGTGGGCGCGGCCGTTGGCGTGTGGTGCGTCTGTGACTC
SRR5936017_C302666	RT	-	85	640	AAAGAGCGTATAATCATGGCTTTGCCATTTTACGATAGGGTTATCCAACATATGATTGTCAATTACATAGAGCCGATATTTGAGCATCAGTTCATCTACCATTCCTATGCTTGCAGAAAAGGGAAAGGTGCTCACAGAGCCAGCAAGCAGTTGACAAGGTGGCTATATAATCTGGAAGTTGTGCAAGGCAAATCAGTCTATGTACTGAAAGCCGACATACACCATTACTTCCAGAGCATAGACCACAAGGTTCTGAAAAGAGAAATTAGAACCTACATTAAAGACAAGGACTTACTCGTAATCCTTGACCGGATAATAGACCATAATGGGATATTCCCGGATGGTGTCGGTATACCGGTTGGAAATCTTACGAGCCAACTATTTGCCAACGTGTATTTACACCGATTGGATATGTTCGTAAAACATACACTTCATGCGGAACATTACATGAGATATATGGATGATTTTGTGATTATATCAGAAGATCTCGAACAGTTGAAACGGTGGGAGAAACAGATAGAAATATTCCTTGCGGATGTTCTTAAATTACAATTAA
SRR5936018_C321578	TR	+	162	220	144	230	21	0	GTAACACTAGTAATAGTACGAATTCCAGTTTACTCAATTTGAATTCTAACAATACTCTTAGCAATGCTAATGCCAATGTCAGTACAC
SRR5936018_C321578	VR	+	*	*	0	86	21	0	GTCACTCTGGTCATGGTGCGAATTCCGGTTTACTCTCTTTGGGTTCTTACATTGCTCTTGGCACTGCTTATGCCTCTGTCGGTACTC
SRR5936018_C321578	RT	+	650	1023	TATATGGGTATCTGCATTTGTAAAAGGAACTTATAGTTGTATTAGAAAGCGTGGTATACACAAAGCTTTAAAAGATGTTAAATTTGCTTTAAAGGATGAAATAAATACGCAATACTGTTTAAAGTTAGATATCAGAAAGTTCTATCCTTCTATAGATCACGATATATTAAAAACGATAATAAGGAAGAAAATAAAAGACAAAAGATTATTAAGTCTGCTAGATGAAATAATAGAATCAGCTTAGGGAGTACCTATTGGTAATTACTTATCCTAGTTCTTTGCTAATTTATATCTTACTTATTTAGATCACTGGATTAAAGAACAAAAGAAAGTTAGATACTACTTTAGATATGCAGATGATATTGTAATATTAG
SRR5936020_C742229	TR	-	19222	19271	19206	19318	19	0	AGCTGGTTCTTTGGGGCGGTAATGCGAATAACGGTGCGAATTGCGGCCTCGCTTATGCGAACTCGAATAACGATTGGTCGAACTCGAATGCGAATATCGGCTCTCGCCATACT
SRR5936020_C742229	VR	+	*	*	3814	3926	19	0	GGCTGGTTCTTTGGGGCGGTGATGCGGGTGACGGTGCGGTTTGCGGCCTCGCTTGTGCGTACTCGTATCACGCTTGGTCGAACTCGGGTGCGGCTTTCGGCTCTCGCCTTGCT
SRR5936020_C742229	RT	-	18085	18482	TACAAGTGCGTGTATCAAGGGAAAGGGATTACATTTTGGAGTAAGGAGAATGAAACGTTTTCTTCACCGGTACCCGGAATACAAATGGTTCGTAAAGACTGATTTCAAAAAGTTCTATCAAAGTATTCTTCATGAGCTTATTGTTGCTGCATTGAGAAGGAAATTCAAAGATGAACGATTTATTAAATTGATCGAGATAGCTGTTTTATCGTATGACAGCGGAACAGAGTTAGTTGACGTATTGGAGAATGAAGTTGAACGGAAGAAGAGGTGTTCCGATTGGAGCATTTACAAGCCAACCTATCGGGAATTTTGCGGCAAGCCGGATAGATCATACAATGAAGGAGAAATATCGTGTCAAATGCCTGCATAGATATTGCGATGATAATGTTATGCTG
SRR5936022_C324712	TR	+	2102	2151	2051	2168	13	0	CTGCGGTCGCCCTTGTCGGCGGTAACTGTAACAATGGCGAGAACTGCGGTGCGGATTACTTGAATTTGAACAATTCTGCGGGCAATGCGAACTGGAACATCGGTGCGTCCAATTTCTT
SRR5936022_C324712	VR	+	*	*	1790	1907	13	0	CTGCGGTCGCCCTTGTCGGCGGTGGCTGTAACGCTGGCGGGAGCTGCGGTGCGGATTGCTTGAATTTGGACAATTCTGCGGGCTATGCGTACTGGAACTTCGGTGCGTCCGTTTTCTT
SRR5936022_C324712	RT	+	2431	3350	ACTCTTGAAAAAGATGTTGACAGAGGAGTTGTTCATTCCGGACTATCACAAACCGAGCATCATCAACGAGAGCAGCAGCAAGAAAACACGCCGTATATTAAAACCGCATTACAAATATGAGCAGGTTATTCATCATTGTGCAATAGGTCAGTTCAAACCGATTGTGATGAATGGATTGTATGAATTTTCATGCGGGAGCATTCCGGACAGGGGTGTTCATTACGGAAAGAAGTACATGAGAAAATGGCTTGATTCCTACGACGGAAAGAAATTCTTTGTTCTCAAGATGGATGTTCACCATTTCTTTGAATCCATAAACCGGAGAATCCTCAAAAGGAAACTCAAAGAGGTAATTCGAGATAAACGGTTTTATAGATTACTCTGCATACTGATTGAACATGACAAAATAGCACTCGTTGCAAAGATTTTGACGGATGCAGGTGTTGAGATAGATGCAGAGCAGACGAAAACGCTTGTCGGATGCATAGCATTTGACGACATCTCCGGAGCGTTGGAGATATTGCAGGAAATCGGCATCGCAGGAGCGATGTTCGATGAACTGAAAGAAATTATTGAGGAGATGCGAAAAGGCGTTCCGTTGGGATATTTCACATCACAATGGTTCGGCAATTTTTACTTGAAAGCACTCGACCATTACATCAAGGAGGAACTCCATGCAGAGCATTACATGCGATATATGGACGACATGGTGATACTGGGAAAGAGCAAAAAGAAACTGCACAAAATACATGCAGCAATCGAAACATATCTGAATGACAATCTCGACCTTGAAATAAAAGGCGATTGGCAGGTGTTTAGATTTGAATATCCGGTATTTGATAAAGGCGGGAATCCGGTACTCGATAAAGACGGAAAGCAGGTCACAAAGGGTCGTATGCTTGATTTTATGGGATTTCAAT
SRR5936022_C325342	TR	+	1883	1932	1836	1943	8	0	TGGTGCCCTTTTGTCTGCTAATGCGAATAATGGTGCGAATGCGGGTTTCGGTTATCTGAATGCGAATAATCGTTCCTCGAATGCGAATGCGAACATTGGGTTCCGCTT
SRR5936022_C325342	VR	+	*	*	1634	1741	8	0	TGGTGCCCTTTTGTCTGCTAATGCGGGTTATGGTGCGAATGCGGGTTTCGGTTCTCTGCATGCGAATAATCGTTCCTCGTATGCGAATGCGGGCATTGGGTTCCGCTT
SRR5936022_C325342	RT	+	2456	2939	GACAGGATAGTACACCATTGCATTATCAATGTGTTGGGGCGTTACTGGACTAACTTCTTCATTGCGAATACATACGCTTGTATCAAAGGGCGTGGTATTCATAAATGTATGGAGGATGTGCATACGGCTTTAATCATAGACAGAAAAGGTACAAGGTTCTGTTTGAAGATTGACATCAAGAAGTTCTATGATAACATAGACCACGCAGCATTGAAAAGGATAATCCGCTACACTATAGCGGATGAACAACTGTTAAGGCTGTTGGATAAGATAATAGATAGTAACGGTAAAGACAAGGGGCTGCCAATAGGCAATTTCACAAGTCAATATTTGGCTAATCTCTATTTAGCATATTTCGACCATTGGGTTAAAGAAGAACTGGCTAAGATAGTGATGAAGCGTTTTGGGGTGAAAATCTACTACTATCGCTATATGGATGATATGGTGATACTATGCGCTGACAAAGAGGCACTGCATTTCGTAC
SRR5936023_C629006	TR	+	61	98	48	112	0	2	GGGGCGTTTGCTACGAATACGAACAATGCAGCCTCGCATTCGAATGCGTATGTGTCCGCTCCCCT
SRR5936023_C629006	VR	+	*	*	412	476	0	2	GGGGCGTTTGCTACGAATACGAACAATGCAGCCTCGAATTCGAATGCGAATGTGTCCGCTCCCCT
SRR5936023_C629006	TR	+	425	462	394	483	6	0	AACAATGGCACGAATGCAGGGGCGTTTGCTACGAATACGAACAATGCAGCCTCGAATTCGAATGCGAATGTGTCCGCTCCCCTATACTTT
SRR5936023_C629006	VR	+	*	*	30	119	6	0	AACGATGGCACGAATGCGGGGGCGTTTGCTACGAATACGAACAATGCAGCCTCGCATTCGAATGCGTATGTGTCCGCTCCCCTCTGCTTT
SRR5936023_C629006	RT	+	848	1300	AAGAGCGGAAGATATTCAAACTGCCATTCCGTGATCGTGTCGTTCATTGGGCTATCATGCAGGTGATTGAACCGATATGGCTCTCCAATTTCACCCGTGATACCTATTCCTGTATCCGTGGACGTGGTATTCACCCTCTTTTATACAAGCTCCGCCGTGATTTGAAAGCGGATCCGGAGGGAACCCGGTACTGCCTGAAAATCGATGTGCGCAAATTTTATCCGAGTATAGACCACGAGATCATGAAACAGGTAATCCGCCGAAAGCTGAAAGATGCCCGGCTGCTTGCTTTGCTTGACGGTATCGTGGACTCGGCAGAGAACGGAGTGCCTATTGGAAATTATTTATCCCAATTCTTTGCTAACCTTTATTTATCCGAACTGGATCATATCATGAAAGAAGAAATGGGCATCCGGTACTATTACCGCTTTGCCGATGATATTGTCCTACTGC
SRR5936023_C637624	TR	+	2749	2812	2728	2828	15	0	GCTCCCCGAACACGAACAACACCAACAACGCCGTTTACTTGAACACCAATGGCAATGTCAACAACAACAACTGCACCAACACCAACGGGTCCCGCCCCGCT
SRR5936023_C637624	VR	+	*	*	4546	4646	15	0	GCTCCCCGGGCACGAACAGCACCAACGGCGCCGTTTGCTTGGACACCAGTGGCAGTGTCGACAACGACTACTGCACCTACACCTTCGGGTCCCGCCCCGCT
SRR5936023_C637624	RT	+	3250	3846	AGAAAAGGCTGGTGCAGGCACCCGCTTTTGTGGACAAGGTGGTCCAGCACGCCATAGTGGACAATCTCCTCTATGACCGCATCACCCGCAGTTTTATCCTGGACAACTACGCATCCCAAAAGAACAAGGGCCTGCACTTCGGCCTGGACCGGCTCAAAGGATTTTTCACGGACTACTGGAATAAGCACCACACCGCTGAGGGCTGGGTGCTCAAGTGTGATGTCCGCCATTTCTTTGCAAGCATCAACCATGACAAGCTCAAGGAAAAGCTCAAAAAGCTGGACCTTGAGCCTGTTGTTTATGACCTGCTTTGCATCTATATTGACTGCTCTGACGGCCTGCCGCTGGGGTATCAGACATCACAGCTCTTTGCCCTCCTGTTCCTGGATGACTTTGACCACTTCGTCAAGGAACAGCTCCACATCCAATACTATGGCCGCTACATGGATGACTTTTTCCTCATCCACCCGGACAAGGAATACCTGCAATTCTGCCTCCGGGAAATACGGGCCTACATGGATAGCCTGGGGCTGGAACTGAATGAGAAAACCCAAATCTTTCCCATCCGCAACGGCATTGACTTTTTGGGCTTTCACA
SRR5936023_C637866	TR	+	3186	3223	3128	3246	16	0	ACTCGTGTGGTGTATCGGTCGAACAACAACGCGAACGCGTTAGGCGGTGTTTCGTATGCGAACGCGAATAACGATTCATCGAACACGAATGCGAACATCGGCGTTCGGCTTGCAAACAA
SRR5936023_C637866	VR	+	*	*	2843	2961	16	0	TCTCGTGTGGTGTATCGGTCGTACAGCAGCGCGAGCGCGTTAGGCGGTGTTTCGTATGCGGGCGCGGGTAACGATTCATCGTACACGAATGCGAGCTTCGGCGTTCGGCTTGCCTTCAG
SRR5936023_C637866	RT	+	3747	4160	GGCATTTGAAAGTACGTTTTATCCGGACTACTTCCGCATCCATTAAAAACAGGGGAACGCATGACCTTTTACAGTATATCGTTAAAGATATAAAGGATGATCCCGAAGGAACCCTGTTCGGGTACCAGTTCGATATAACGAAATTCTATGAAAGCGTAGACCAGGACATTTTGCTGGATGCAGTGAAAAAGATGTTCAAGGATAAAATATTAATCGGAATCCTGGAAGAGTGCATCCGCATGATGCCTAAAGGCGTAAGTATCGGGCTAAGATCATCACAGGGGCTTTGTAATTTGCTTCTATCCATTTACCTGGATCACCGGTTAAAGGATCAGGAGGCAGTAGCACACTATTACCGGTATTGTGACGACGGTCTGGTGCTTTCCGGTAGTAAGAAATACCTTTGGAAGGTTA
SRR5936023_C638204	TR	-	3866	3915	3841	3962	21	0	GGGGTGTGTTGTTCAGCGGTTCTTCGAATAATGGTGCGAATGCAGGTGTCAGCTACTCGAATACGAATAATACGGCGTCGAATACGAATGCGAATATCGGTTCTCAGCTATGCTTATAAAAA
SRR5936023_C638204	VR	-	*	*	4034	4155	21	0	GGGGTGTGTTGTTCGGCGGTTCTTCGTCTAATGGTGCGTATGCGGGTGTCGGCTACTCGCATACGGCTTATACGGCGTCGTATACGGATGCGTATTTCGGTTCTCGGCTTTGCTTTTTACCG
SRR5936023_C638204	RT	-	2865	3379	CGATTTGGGTTTCAGTCTTCACGAATGACACCTATTCTTGCATCAAGAATAGGGGAATACATGCAGCCGCTAAACGGGTCAAATATGATTTAAAGACAGACCCGGAAGGCACAATTTATTGTCTAAAGATAGATGTTCGCAAGTTTTATCCTTCTATTGATCACGATATACTAAAACAGGTTATTCGCAGAAAAATAAAGGATAAACGCTTGCTTTGGTTACTTGACGAAATTATTGATTCGGCCGACGGTGTACCTATTGGGAATTACTTATCCCAATATTTCGCCAATTTATATCTTGCTTATTTTGATCATTGGATCAAAGAAGTCAAGCAAGTAAGATATTTCTATCGCTATGCCGATGATATTGTGATTCTATCTTCAAGCAAAGAATCACTTCACGCCTTATTGCGTGAAATGCGGGTTTACCTTCGGGACAATTTGAAATTGAAAATCAAGCACAATTTTCAAGTATTTCCGGTCGATTCACGGGGGATTGACTTTTTAGGATACCGC
SRR5936023_C638720	TR	+	6466	6496	6443	6533	12	0	GCTTCCAGCAGTTGGAACGTGAACTTCAACAACGGCAACGTCAACACGAACAACCGCCAGAACGCGAACCGGGTTCGTCCCCTCGCCGCAA
SRR5936023_C638720	VR	+	*	*	5686	5776	12	0	GCTTCCAGCAGTTGGAGCGTGAACTTCCTCAGCGGCGGCGTCTACACGGGCAGCCGCCAGAGCGCGTACCGGGTTCGTCCCCTCGCCGCAA
SRR5936023_C638720	RT	+	6737	7068	CGGGAGGTTTTTGCCGCCGCTTTCATTGATCGCGTTGTCCATCACTGGATCGCTCTTCGTATCGAGCCGATTTTAGAGGAACGCTTCCGGGAACAAGGAAACGTCTCGAAGAACTGCCGGAAGGGTGAGGGATGCTTGTCTGCCGTGCACTATCTGAATAACATGATAGTCGAGGTCAGTGAGAATTATACTGCCGATGCGTACATTTTCAAAGATGACCTGTTCAGTTTCTTCATGTCTATCTCGAAATCGTTGGTATGGGAAATGCTGAACATATTCGTAAGGGACAATTATAAAGGCGATGATATTGAATGTCTGCTTTACCTTCTAGC
SRR5936023_C639012	TR	-	19937	19974	19888	20003	13	0	GCCGTTGTGTTTTGCGGTCTGGCAACAACTCGAATGCGAACAGCGGTCTCGCTTATGCGAACGCGAACAATGCATCTTCGAACTCGAACACGAACTACGGGGCGCGGCTGAAATTC
SRR5936023_C639012	VR	-	*	*	20898	21013	13	0	GCCGTTGTGTTTTGCGGTCTGGCTTCAACTCGAGTGCGAACAGCGGTCTCGCTTATGCGTACGCGAACTATGCATCTTCGTACTCGAACGCGGTCTGCGGGGCGCGGCTGGCCTTC
SRR5936023_C639012	RT	-	18892	19282	TACCGCTGCTTCCATACAAGGACGTGGACCGCATGGGTTGTTTCATCAGATACAAGCTGCAATGGCAGAAAATCCTAATCTCAAATATTACTATCAAAGCGACTACAAAGGATATTATGACAGTATTAATCACGAAACTTTAATTTCTATTATTAAAAGATATGTAGGCGATCCTCTTCTTTTGCCCATTCTTGAAAATTTTGTGAAGGCACTCTATCCTGATGGAGAATGTGGTATCAGTAAGGGATTGCGATCGTCTCAATTCCTCGGTAATCTTTATCACAATGATATTGACCACCGGATGATTGATGTGCATGGAGCAAGATATTACTTTCGATTCTGCGATGACATTTTTATTCTTGGAGAAAGTAAACGCGAGTTGTGGAGGTTA
SRR5936024_C443583	TR	+	1121	1170	1067	1192	13	0	CTCTGGCGGCGCTGATAGCGGGCGGCAACTGGAACAATGGGGCGAATTGCGGCGCTCGTGCCGTGAATTGCAACAATTACCCGTGGAATGTCAATACGAACATTGGCGCTCGTGGGGCGTGTGACT
SRR5936024_C443583	VR	+	*	*	506	631	13	0	CTCTGGCGGCGCTGGTAGCGGGCGGCGACTGGGTCAGTGGGGCGTATTGCGGCGCTCGTGCCGTGGATTGCTACAATTACCCGTGGTCTGTCGATACGCACGTTGGCGCTCGTGGGGCGTGTGACT
SRR5936024_C443583	RT	+	1604	1991	AAGAGCGGCAGATAATGGCGCTGCCGTTCTATGACAGGGTGGTACAGCACGCCATAAACAACGTGTTAGAGCCTATATTTGATAAGCGGTTTATATCGCAGTCTTACGCCTGCCGGAAAGGTAAAGGTATGCACGCTGCGTCTGATACGCTAAAAGAGTGGCTGTATGAGTGGAACAAATACCACCCAGACCAGCCGCTTTATGCTATCAAGGCAGATATACACCACTATTTCCAGAGCATAGACCATGCGGTATTAAAAACTGAAATACGTAAGGTTATAAAAGACGCTGGGGTACTGGCATTGCTGGACAGGATAATAGACCACAACGGCAATATGCCGGACGGCGTAGGGATACCAGTAGGAAACCTTACCAGTCAGTTATTTGC
SRR5936024_C449385	TR	-	5566	5615	5552	5661	17	0	GCTGGTGATCTCTGGCGCTAACGTGAACAACGGTACGAATGCCGGACCTTTCTACCGGAACTGTAACAACGGTACGGGTAATCTGAACTGGAACATCGGCGGTCGCCCAC
SRR5936024_C449385	VR	-	*	*	5810	5919	17	0	GCTGGTGATCTCTGGCGCTATCGTGAGCAGCGGTGCGTATGCCGGACCTTTCTGCCGGCACTGTAACTGCGGTGCGGGTATTCTGTTCTGGGGCCTCGGCGGTCGCCCTC
SRR5936024_C449385	RT	-	4579	5057	ACGCATTTGTTCGCATTTTCAAACAGATCGTTCTGCATAGTGCCTATCCGTTCAGCTGCGGATGCGTACCGGGAAAAGGAACGCACGGAGCAAAGACCGCGATCGAGAAGTGGATCAGGAAGGATCCGAAGCATACCAAGTACGTCCTGAAGTTGGACGTCCGAAAATGCTATCCAACTATGAACCACGAAGAACTCCGGAAAAAGCTGCAACGCAGGATAAAAGATAAGAAGTTCCTGCGCCTGGCAGATCGGATCATCGCGAGCTTTCAACAGCCGATGGCCACGCACGAAAGACTGCTGCCGGAGACCGATGCGGTAGGCATTCCGGTCGGGCTCTTTACCTCGCCATGGTTCTGCAACTTTTTCTTTCAGGACATCGACCACAAGGTCGCCGAGAAAACCGGAGCCGCGCACAACGTGAGATACGTGGATGACATGGTCTTGTTTGATTCAAGCAAACGACGACTGCACAAAGCT
SRR5936024_C449737	TR	+	23845	23894	23786	23911	17	0	AATGGGCCGCAATGTGCGGCTGCGCTCTGCGAATCGTGGCAACGGCAACAATGCCTTCAACGTGAACTCCAGCGGCAACGTCAACAACTGGAACGCGATCAACGCGAATCGCTGCGCCCCGGATTG
SRR5936024_C449737	VR	+	*	*	23160	23285	17	0	TGTGGGCCGCAGTGTGCGGCTGCGCTCTGCGAGTCGTGGCTACGGCAGCAGTGCCTTCATCGTGAACTCCAGCGGCAGCGTCAGCGGCTGGGGCGCGATCGGCGCGAATCGCTGCGCCCCGGCTTG
SRR5936024_C449737	RT	+	24358	24896	TGTTTATCCAGCAATGACACGGAGTTTCATCCGGCAAAATGCGGCCTGTCAGACCGGCAAAGGTACGGACTGGGCGCGTGAGCAGGTCAAGCTCATGATGGAGCGCGAATACCGGCAGCACGGCGCTGATGGCTATGTGCTGTTGGTAGATATCCGGCACTATTACGACACGATGCCCCATGACGTGGCAAACCGCTGCTTTGAGCGGCATCTGCCGCCAAGTGTGCATAACCGCGTGCGTGAGGTGCTGGATCGTCAATATACCGGCGAGGCCGGTTATAATCCGGGCAGCCAGATGGTGCAGCTTGCCGGGATCTCGGTGCCCGACCCCATAGATCACTACATCAAGGAGCGCCTGCGGGCGAAAAAGTACGTCCGTTTTATGGATGATAGCCTCATCATCCACCACGACAAGGCGCAGCTTGAGGAGTGGCGGGAGGCGATCCGCGCCCGGTACGCTGCCGATGGCATGGAGCTGCACCCGACCAAGACCAAGATCGTCAGACTAAAGGATGGATTCCGTTTTCTAGGTTTCATCT
SRR5936025_C551322	TR	-	2001	2038	1981	2045	9	0	TTCGTACGCGAATACGAATAACACGGCTACGAATACGAATGCGAATATCGGCTCTCAGCTATACT
SRR5936025_C551322	VR	-	*	*	2526	2590	9	0	TTCGTGCGCGAATACGAATAACGCGGCTGCGAATACGGGTGCGAGTATCGGCTCTCGGCTTTGCT
SRR5936025_C551322	RT	-	1043	1578	CTATATGGGTGTCTATTTTCACGGCGGACACTTATAGTTGCATAAAAGGGCGTGGCATACAAGCGGCGGCAAATAAGTTAAGGCGCGTTATAGACAGAGATAAGGCAGGCTGCGCGTATTGCCTAAAAATAGACATACGCAAATTTTACCCTTCCATAGATCACACCGTACTAAAGTCCATTGTTCGCCGGAAGATTAAGGACACACGGCTACTCAATCTTTTGGACGAAATAATAGACAGTGCGGAAGGCTTACCGATTGGCAACTACCTTAGCCAATATTTAGCCAATCTTGTACTTACCTACTTCGACCATTGGGTAAAGGAAGTAAAGCGGGTAAGGTACTATTTCAGATACGCCGACGACATTGTAGTATTACATAGCGACAAAAAGACGCTTCACGCTTTGCTGGCAGAGTTTGAAAGCTACTTGGCGGCTAACGTAAAGCTGGAAATCAAACAGAACAAACAAGTCTTTCCGGTGGCACGCGACCACCGCGACAGCTTCGGGCGTGGTATTGATTTCTTGGGCTATGTA�
SRR5936025_C554244	TR	+	3202	3251	3154	3265	15	2	AGCTGGTTCTTTGGGGCGGTAATGCGAATAACGGTGCGAATTGCGGCCTCGCTTATGCGAACTCGAATAACGATTGGTCGAACTCGAATGCGAATATCGGCTCTCGCCATAC
SRR5936025_C554244	VR	+	*	*	2867	2978	15	2	AGCTGGTTCTTTGGGGCGGTAATGCGCATAACGGTGCGTCTTGCGGCCTCGCTGCTGCGCACTCGCGTAACGCGTGGTCGCACTCGTCTGCGGATGTCGGCTCTCGCCTTGC
SRR5936025_C554244	RT	+	3991	4388	ACAAGTGCGTGTATCAAGGGAAAGGGATTACATTTTGGAGTAAGGAGAATGAAACGTTTTCTTCACCGGTACCCGGAATACAAATGGTTCGTAAAGACTGATTTCAAAAAGTTCTATCAAAGTATTCTTCATGAGCTTATTGTTGCTGCATTGAGAAGGAAATTCAAAGATGAACGATTTATTAAATTGATCGAGATAGCTGTTTTATCGTATGACAGCGGAACAGAGTTAGTTGACGTATTGGAGAATGAAGTTGAACGGAAGAAGAGGTGTTCCGATTGGAGCATTTACAAGCCAACCTATCGGGAATTTTGCGGCAAGCCGGATAGATCATACAATGAAGGAGAAATATCGTGTCAAATGCCTGCATAGATATTGCGATGATAATGTTATGCTGG
SRR5936025_C554444	TR	-	1059	1096	1037	1151	18	0	GGGTGTCCTTTTCAGCGGTAATACGAATAATGGCGATCATGCAGGCTTCGGTTATGCGAATACGAATAACACCCCCTCGAATACGAATGCGAATGTCAGCTCTCAGCTATGATTT
SRR5936025_C554444	VR	-	*	*	1235	1349	18	0	GGGTGTCCTTTTCGGCGGTAGTACGGATAGTGGCGGTCCTGCGGGCTTCGGTTATGCGGATACGGATAACGCCCCCTCGAATGCGTCTGCGACTGTCGGCTCTCGGCTTTGTTTT
SRR5936025_C554444	RT	-	89	636	CTATATGGGTGTCCTTATTTACAGAAGATACCTATTCTTGCATTAAGGATCGTGGTATTCATAAAGCAGCAGATAAAGTAAAGAAGGCTTTGAAAGAAGATCCAGAACATACTACTTACTGCTTGAAAATGGATATAGTGAAGTTCTATCCAAGTATAGACCATGATATTTTGAAAACAATATTACGGAAGAAAATCAAAGATAAAGATCTGCTTTGGTTGCTTGATGTGATTATAGACAGTGCTGATGGCGTACCCATAGGGAACTATCTAAGTCAGTATTTTGCTAATATTTATCTGGCTTACTTCGATCACTGGATAAAAGAGGTTAAGAAGGTAAGATATTACTTTAGGTATGCAGATGATATTGTGATTTTAGGCGATGATCCTAAACAGCTTCACAAACTCCGTATAGAGATTGAAGAATATCTGCATGATAATTTAAAGCTATCACTTCGTAAAGTGGATCCTAAAACTGGAAAAAAGAAATGGAAGTTTCAAGTATTCAAAATTGATACCCATAGAGGTATTGATTTTGTCGGGTATGTC
SRR5936027_C779365	TR	-	2349	2398	2334	2445	22	0	AGCTGGTTCTTTGGGGCGGTAATGCGAATAACGGTGCGAATTGCGGCCTCGCTTATGCGAACTCGAATAACGATTGGTCGAACTCGAATGCGAATATCGGCTCTCGCCATAC
SRR5936027_C779365	VR	-	*	*	2621	2732	22	0	AGCTGGTTCTTTGGGGCGGTTCTGCGGGTGGCGGTGCGTATTGCGGCCTCGCTTGTGCGGACTCGTTTGGCGGTTGGTCGTACTCGGGTGCGTCTTTCGGCTCTCGCCTTGC
SRR5936027_C779365	RT	-	1212	1609	TACAAGTGCGTGTATCAAGGGAAAGGGATTACATTTTGGAGTAAGGAGAATGAAACGTTTTCTTCACCGGTACCCGGAATACAAATGGTTCGTAAAGACTGATTTCAAAAAGTTCTATCAAAGTATTCTTCATGAGCTTATTGTTGCTGCATTGAGAAGGAAATTCAAAGATGAACGATTTATTAAATTGATCGAGATAGCTGTTTTATCGTATGACAGCGGAACAGAGTTAGTTGACGTATTGGAGAATGAAGTTGAACGGAAGAAGAGGTGTTCCGATTGGAGCATTTACAAGCCAACCTATCGGGAATTTTGCGGCAAGCCGGATAGATCATACAATGAAGGAGAAATATCGTGTCAAATGCCTGCATAGATATTGCGATGATAATGTTATGCTG
SRR5936027_C782025	TR	-	2002	2065	1993	2103	17	0	ACGCTGCCATTTGGTGGCTGCGCTCTCCGAACACCAACAATAACAACAACGTCTGGAACGTCAACACCGATGGCTCCAACAACAACAACTGGTACAACAACTCCTATGGTG
SRR5936027_C782025	VR	-	*	*	0	110	17	0	GCGCTGCCATTTGGTGGCTGCGCTCTCCGCACACCGTCGATGGCGGCAGCGTCTGGAGCGTCCACACCGATGGCTCCAACTCCAACCGCTGGTACAACAGCTCCTATGGTG
SRR5936027_C782025	RT	-	963	1577	AAGCGCCGCATGGTACACGCCCCCGCATTTGTGGACAAGGTGGTGCTGCACGCTCTGGTCGATAACATCCTGTATGATGCCCTGACAAAGAGCTTTATCCGGGACAGCCACGCCAGCCAGACCGGAAAAGGCACAGACGACGGCCTGATGCGCCTGAAAACCCACATGGTGGACTATTACCGCCGTGAGGGCCACGGCGCGGACGGCTGGGTGCTGAAAGGCGACGTGCGGCATTTCTTCGCCAGCATCGACCACCGGAAGCTAAAACGCAAGCTCAAAGCCGTGCTGGACAAGCGCGGCGTTGACCCGCGTGTCTATGAGCTGCTTTGCATCTACATCGACGTGATGGAGGACGGCTTGCCGCTGGGCTACCAGACGAGCCAGCTTTTCGCCCTCATGTTTTTGGACGAGTTCGACCACATCATCAAAGAAAAGTACCGCATCAAATACTATGGCCGATACATGGATGATTTCTACATCATCTGTTCGGACAAGAAGAAATTGCAGTGCATTCTCCGGGATGTTCGGGCGCTCATGGACAGTTACGGCCTTGAGCTGAACCAGAAAACCGCCATTTTCCCGCTGCGGAACGGTATTGATTTTCTTGGATTCCAT
SRR5936028_C543915	TR	-	2021	2070	2000	2075	11	0	GCGGTGTTTCGATGTCGAATGCGAACAACGATTCCTCGAATACGAACACGAACATCGGTTCTCGTCTGAACAACAA
SRR5936028_C543915	VR	-	*	*	2370	2445	11	0	GCGGTGTTTCGATGTCGTATGCGAGCTACGATTCCTCGATTACGTACACGAACATCGGTTCTCGTCTGGCCTTCCG
SRR5936028_C543915	RT	-	1088	1472	CACCTCCGCCAGTATCAAGAGACGGGGGATGCACGACCTCCTGGCGTATGTCCGCCGTGACATGGCCGAAGACCCTGATGGTACACGTTACTGTTACAAGTTTGACATCACCAAATTCTACGAGAGCGTGAAGCAGGATTTTGTGATGTATTGCGTCAGCCGGGTGTTCAAGGACGCAAAGCTCGTGACCATGCTGGAGAGCTTTATCCGCCTGATGCCTGAAGGTCTGAGTATCGGCCTGCGCAGCTCGCAGGGGCTGGGCAATTTGCTTTTGTCTGTGTATCTGGACCATTATCTGAAGGACAGGTATGCCGTGCGTCATTTCTACCGCTATTGTGATGACGGCGTCGTACTGGGTAAAACGAAAGCGGAACTGTGGAAGATT
SRR5936028_C543947	TR	+	232	269	198	290	16	0	ACGAATAATGGCGATCATGCAGGCTTCGGTTATGCGAATACGAATAACACCCCCTCGAATACGAATGCGAATGTCAGCTCTCAGCTATGATTT
SRR5936028_C543947	VR	+	*	*	0	92	16	0	ACGTATGATGGCGATCTTGCGGGCTTCGGTTATGCGAATACGCATCACGCCCCCTCGGATACGGGTGCGGCTGTCGGCTCTCGGCTTTGTTTT
SRR5936028_C543947	RT	+	692	1239	TATATGGGTGTCCTTATTTACAGAAGATACCTATTCTTGCATTAAGGATCGTGGTATTCATAAAGCAGCAGATAAAGTAAAGAAGGCTTTGAAAGAAGATCCAGAACACACTACTTACTGCTTGAAAATGGATATAGTGAAGTTCTATCCAAGTATAGACCATGATATTTTGAAAACAATATTACGGAAGAAAATCAAAGATAAAAATCTGCTTTGGTTGCTTGACGTAATTATAGACAGTGCCGATGGCGTACCCATAGGGAACTATCTAAGTCAGTATTTTGCTAATATTTATCTGGCTTACTTCGATCACTGGATAAAGGAGGTTAAGAAGGTAAGATATTACTTTAGGTATGCAGATGATATTGTGATTTTAGGCGATGATCCTAAACAGCTTCACAAACTCCGTATAGAGATTGAAGAATATCTGCATGACAATTTAAAGCTATCACTTCGTAAAGTGGATCCTAAAACTGGAAAAAAGAAATGGAAGTTTCAAGTATTCAAAATTGATAGCCATAGAGGTATTGATTTTGTCGGGTATGTCT
SRR5936029_C347150	TR	-	1306	1324	1284	1325	5	0	GCCTCGAATTCGAATGCGAATGTGTCCGCTCCCCTATACTTT
SRR5936029_C347150	VR	-	*	*	1648	1689	5	0	GCCTCGTATTCGCGTGCGAATGTGTCCGCTCCCCTCTGCTTT
SRR5936029_C347150	RT	-	322	912	AAAGAGCGGAAGATATTCAAACTGCCATTCCGTGATCGTGTCGTTCATTGGGCTATCATGCAGGTGATTGAACCGATATGGCTCTCCAATTTCACCCGTGATACCTATTCCTGTATCCGTGGACGTGGTATTCACCCTCTTTTATACAAGCTCCGCCGTGATTTGAAAGCGGATCCGGAGGGAACCCGGTACTGCCTGAAAATCGATGTGCGCAAATTTTATCCGAGTATAGACCACGAGATCATGAAACAGGTAATCCGCCGAAAGCTGAAAGATGCCCGGCTGCTTGCTTTGCTTGACGGTATCGTGGACTCGGCAGAGAACGGAGTGCCTATTGGAAATTATTTATCCCAATTCTTTGCTAACCTTTATTTATCCGAACTGGATCATATCATGAAAGAAGAAATGGGCATCCGGTACTATTACCGCTTTGCCGATGATATTGTCCTACTGGATGGAAACAAGGAGAAACTCCACGGAACCCTCGTGTTTATCAACCACTACTTGAATAATGAACGTGCTTTGAGTATAAAGCCGAATTATCAGGTCTTCCCGGTAGAGAGCAGGGGTGTCAATTACGTGGGATACGTG
SRR5936029_C351972	TR	+	4571	4608	4519	4618	24	0	AAAAAACAGTCAGGTAATTCAGATAATGGTTCTCAATGCAGAGTCTTCATAGCTAATGCTAATAATGCATCCTCGAATTCATAGACGAATATCAGTGAAA
SRR5936029_C351972	VR	+	*	*	4248	4347	24	0	TTTCTACGGTCGGGTACTTCGGCTAATGGTTCTCGATGCGGGGTCTTCGTGGCTAATGCTTCTATTGCGTCCTCGACTTCGTGGACGAATATCGGTGCAA
SRR5936029_C351972	RT	+	5058	5437	TTACCTTGTTAATAGATTTACTGCAGATACCTTCAACTGTTTAAAAGGAAGAGGTATTCATTATGGAGTAAAGAGATTGAAAAGAGATTTAAAAGCTGATAAAGAGGGCACAAAATATTGTTTAAAATTAGATATTAAAAAGTTCTTTCCTTCTGTAGATCAAGATGTGTTATACTCACAATTTGAAAAGGTATTTAAGGATAAGAAACTATTAAGATTATTACATCATGTAGTTTATTCTACACCAAAAGGTTTACCAATTGGAAATTACATATCTCAATTTGCAGCAAATTTGAATTTGACTTGGTTCGATAGGTGGATTAAACAAGTATTAAAAATAAAATATTATTACAGGTATTGTGATGATATTGTTATATTAC
SRR5936029_C353058	TR	-	3399	3436	3379	3491	21	1	GGGTGTCTTGTTCGGCGGTAATGCGAATAACAGCGCGAATGCCGGGCTTTCGTACGCGAATACGAATAACACGGCTACGAATACGAATGCGAATATCGGCTCTCAGCTATACT
SRR5936029_C353058	VR	-	*	*	3924	4036	21	1	GGGTGTCTTGTTCGGCGGTTCTGCGTCTTACGGCGCGTCTGCCGGGCTTTCGTGCGCGTTTCCGATGCGCACGGCTACGTATACGACTGCGGATATCGGCTCTCGGCTTTGCT
SRR5936029_C353058	RT	-	2441	2976	CTATATGGGTGTCTATTTTCACGGCGGACACTTATAGTTGCATAAAAGGGCGTGGCATACAAGCGGCGGCAAATAAGTTAAGGCGCGTTATAGACAGAGATAAGGCAGGCTGCGCGTATTGCCTAAAAATAGACATACGCAAATTTTACCCTTCCATAGATCACACCGTACTAAAGTCCATTGTTCGCCGGAAGATTAAGGACACACGGCTACTCAATCTTTTGGACGAAATAATAGACAGTGCGGAAGGCTTACCGATTGGCAACTACCTTAGCCAATATTTAGCCAATCTTGTACTTACCTACTTCGACCATTGGGTAAAGGAAGTAAAGCGGGTAAGGTACTATTTCAGATACGCCGACGACATTGTAGTATTACATAGCGACAAAAAGACGCTTCACGCTTTGCTGGCAGAGTTTGAAAGCTACTTGGCGGCTAACGTAAAGCTGGAAATCAAACAGAACAAACAAGTCTTTCCGGTGGCACGCGACCACCGCGACAGCTTCGGGCGTGGTATTGATTTCTTGGGCTATGTA�
SRR5936030_C329959	TR	-	9681	9730	9634	9765	16	1	ACGGCTACTGTTGGTCGGCGGTTCCGAACAACCAGAACAACGGTCGCAACCTGAACTTCAACTCGTCGAACGTGAACCCGTTGAACAACAACAATCGGGCGTACGGGTTTGGGGTGCGTTCTTCCCAAGAAT
SRR5936030_C329959	VR	-	*	*	11044	11175	16	1	ACGGCTACTGTTGGTCGGCGGTTCCGTACAGCCAGAAGCTCGGTCGCTACCTGGGCTTCCTCTCGTCGTGCGTGTACCCGTTGAGCAGCTACTATCGGGCGTACGGGTTTGGGGTGCGTTCTTCCCAAGAAT
SRR5936030_C329959	RT	-	8723	9386	GTGAAGCGAGAAATTTTTGCCTCGGATTTCAGGGACAGGGTAGTGCATCATCTGTTGTATAATTATATTTCTCCTATGTTTGAGGGCAGAATGATTTTTGACAGTTATTCATGTCGCCGAGGAAAGGGGACAAGTCAGGGAATAGCACGCCTGGAACACCACATACGCAGTTGTACGCAAAATTATCGTTATAGTGCCTATATATTAAAACTGGACTTAAGGGGGTATTTCATGAGTATCAGGAAGGATCGTCTGTACGATCTTATCTGCAAGGGACTGGAACGATATAGAAGAAGCCGGAAACAAAAAGAATGCCCGGATATGGAACTGATAGATTTCCTGCTAAGACAGATTATATTCAGAAATCCCCAGCGGGATTGCCGGATACGGGGTAGCGCGGAAGATTGGGAAGGACTTCCACCCACGAAAAGTTTGTTCAATTCTCCGGAAGGTGTGGGACTTCCCATAGGAGATTTGACATCCCAGCTGTTCAGTAACATCTATTTGGGGGAGTTGGATGGATATGTGAAGCGTGTTTTACGCTGTAAACATTACGGGCGTTATGTGGATGATTTTTTTATTGTCCATCCAAGCAAACGCTATCTAAAGGAACTGATTCCATGGATACGGGAATTCTTGAAGGAAGAATTGGAGTTGGAGTTGC�
SRR5936032_C239674	TR	-	1364	1401	1342	1403	16	0	ATGCGAATACGAATAACACCCCCTCGAATACGAATGCGAATGTCAGCTCTCAGCTATGATTT
SRR5936032_C239674	VR	-	*	*	1540	1601	16	0	CTGCGCGTACGTCTTACGCCCCCTCGTCTGCGAATGCGGCTGTCGGCTCTCGGCTTTGTTTT
SRR5936032_C239674	RT	-	394	941	CTATATGGGTGTCCTTATTTACAGAAGATACCTATTCTTGCATTAAGGATCGTGGTATTCATAAAGCAGCAGATAAAGTAAAGAAGGCTTTGAAAGAAGATCCAGAACACACTACTTACTGCTTGAAAATGGATATAGTGAAGTTCTATCCAAGTATAGACCATGATATTTTGAAAACAATATTACGGAAGAAAATCAAAGATAAAGATCTGCTTTGGTTGCTTGACGTGATTATAGACAGTGCCGATGGCGTACCCATAGGGAACTATCTAAGTCAGTATTTTGCTAATATTTATCTGGCTTACTTCGATCACTGGATAAAGGAGGTTAAGAAGGTAAGATATTACTTTAGGTATGCAGATGATATTGTGATTTTAGGCGATGATCCTAAACAGCTTCACAAACTCCGTATAGAGATTGAAGAATATCTGCATGACAATTTAAAGCTATCACTTCGTAAAGTGGATCCTAAAACTGGAAAAAAGAAATGGAAGTTTCAAGTATTCAAAATTGATAGCCATAGAGGTATTGATTTTGTCGGGTATGTC
SRR5936035_C484196	TR	+	5586	5652	5563	5682	18	0	AAGCCGGGTGGTCTATCGGTCGAACAACAATGCGAACGCGAATGGCGGCGTGTCGTACGCGAACACGAACAACGATTCGTCGAACACGAACGCGAACATCGGCTCTCGGCTCGCAAACAA
SRR5936035_C484196	VR	+	*	*	5269	5388	18	0	GCGCCGGGTGGTCTATCGGTCGTACCACAATGCGTACGCGAATGGCGGCGTGTCGTTCGCGCACACGAACTTCGATTCGTCGAGCACGAGCGCGTTCATCGGCTCTCGGCTCGCCTTCCG
SRR5936035_C484196	RT	+	6091	6678	AACGCCGGACGATACAGGTGATCCCATTGAAGGATCGCATCGCCGTAAATGCGGTTATGCGAGTCGTGGACGAGCATCTGCACCGGCGGTTCATCCGGACGACCGCAGCATCGATCCGCAACCGCGGGATGCACGACCTGATGGAGTATATCCGGCGCGATATCGCTCAAGACCCCGACGGAACCCGTTACTGCTATACCTTCGACATCCGTAAATTCTACGAAAGCGTCGATCAGCAGGTCGCCATTGCCGCCGTCCGGCGGGTGTTCAAAGACGAACGGCTGCTGACGATACTCGACGGCTTCATCCACATGATGCCGCACGGGTTGAGCATGGGGCTGCGCTCCTCGCAAGGGTTGGCCAACTTAATCCTCTCGATCTACCTCGACCACGAACTCAAGGATCGCCTCGGCGTCCGCTACTACTATCGCTACTGCGACGACGGCCGCGTGCTGGCCGCCTCGAAAGCGGAGTTGTGGGCCGTGCGCGATGCGGTGCATCGATGCGTCGAAGCCATCGGGCTGGAAGTGAAACCCAACGACCGGATCACTCCCGTCGAGGAGGGTATCGACTTCCTCGGCTACGTGA
SRR5936035_C484920	TR	+	11505	11542	11452	11560	13	0	TCCCGCTGGTGTTGGTAGTGCGAACAACGGTGCCGCGCTTGGTGTGTCGGTCTTGAATTCGAACAACGTTGCCTCGAACTCGAACGCGAACTACGGGGGTGCCCTAACT
SRR5936035_C484920	VR	+	*	*	11200	11308	13	0	TCCCGCTGGTGTTGGTGGTGCGACCTACGGTGCCGCGCTTGGTGTGTCGGTCTTGTATTCGTGCAGCGTTGCCTCGAGCTCGAGCGCGGACTGCGGGGGTGCCCTTGCT
SRR5936035_C484920	RT	+	12108	12465	ACATTTGGAAGCATTAAAGGCAGAGGAACATTGAAAGCCAATAAACAAGTGCGTAAGGACTTGCATCGAAGCGGTTTTGAATATGTTATAAAGCTGGATGCCAAGAAGTATTATCCCAATATCAACAAGCAAAAGTTGGTTGAGCTGATACGCGGAAAATATAAGGGTGAGGCGGCTTTGAAATTATTTGAGAAAATAATTATGAGTTACCAGCCGGAAAGCGAGCTTGGTGTTTCTATCGGGGCCTTGCCTTCACAGAACAACGGGAATTATTATCTTACACCTTTTGACTATTTTGTATTGCAGATTCTTGGTGTGAAATATTACTCCCGTTATGTGGATGATATGGTTATTCTAT
SRR5936036_C449101	TR	+	8815	8862	8781	8881	18	0	CGCCGAATTCCGGCAACTCGTACAATGTGCGCAATGTCAACACTTCGGGGGCGTTGAACAACAACAACGCGTACAACGGCAACAGGGGCGTGCGTCCGCTT
SRR5936036_C449101	VR	+	*	*	10814	10914	18	0	CGCCGAGTTCCGGCAGCTCGTGCATTGTGCGCTTTGTCTTCGCTTCGGGGGCGTTGCGCGACGACGGCGCGTACAGCGGCAGCTGGGGCGTGCGTCCGCTT
SRR5936036_C449101	RT	+	9222	9854	CCTACAACACATTCAAGGTTTACGAACCGAAAGAACGGGTTGTAATGTCGAACAGCTACAAAGACAAGGTTGTGCAACATGCGCTTTGTGATAATGTACTTGAACCGAGGGTGCGAAGCACCTTCATAAAAGACAATTACGCTTCACAGGTTGGAAAAGGAACGCACTTCGGCCTTGAACGGCTGGAAGGGTTTATGCGGAGGTTTTACCGTGTACGAGGTGTTGACGGTTGGGTATTGAAATGCGACATATCAAAGTATTTCTATAATATCAAGCACGACGCGTTAAAATCCTTAATCCGCAAGTATATTTCCGATCCGGATTGTCTTTGGTTGCTGGATATGATAATAGACAGCACCGAAGGCAATGTAGGAATTCCGATCGGCAACCAGTCTTCACAAATATTCGCCCTTCTCTATCTTTCTTCGCTGGATCACATGGTAAAAGAGAAGTTAGGCATAAAATTTTATGGCCGATACATGGACGATTTTTATTTGATCCACGAAGATAAAGAATATTTGCGCTATTGCTGGAAGGAGATTGAAATACATGTAAACGAATTAGGGCTTTCGCTGAATGCGAAAACAAATATTTACCCGTTGAAAAACGGAATTGATTTTTTGGGCTTCCATT
SRR5936037_C588358	TR	+	392	441	382	460	15	1	AATGCAGGTACTTTCTATTGGAATCTGAATAATGCTACTTCTAATCGTAATCGGAATATCAGCAGGCAGTTAGTAAATG
SRR5936037_C588358	VR	+	*	*	134	212	15	1	TATGCGGGTGCTTTCTGTTGGAATCTGCATAATGCTGCTTCTAGTCGGTATCGGGATATCGGCGGGCGGTTGGTGTATG
SRR5936037_C588358	RT	+	976	1525	ACCTATTCAGCGATACCCAAAAGAGGAATTCACGCAGCGTTGCATGATGTTCAAGATGCAATGTGGAAGGATGTTCCGAATTGTCAATATTGCTTGAAGCTGGATGTAAGGCATTATTATCCTTCAATAAACCACGATATTTTGAAAGCAAAGTTCAGACGGCTTTTCAAAGATGGTGAATTGCTTTGGTTGTTGGATGAAATCATAGATAGCATTTGCACCGCTAACATTGAAGATATTCGTGATCTTTGGTTCTTGGATGAAGATGTTGATGAAGAAACCGGAATACCAATAGGGAATTACCTTTCCCAATATTGCGGAAACTTCTATCTTTCTGATTTTGACCACTGGATCAAAGAAGAAAAGCGGGTGAAGCATTACTTCCGTTACATGGATGATATTGTGATTTTCGGCAGCAGCAAAGAAGAACTTCATGCCCTGAAAAGGGAAATTGATGTTTATTTCATGCGGGAATTATGGTTGACAGTCAAAGGGAATTGGCAAGTGTTCCCTTCCTATGTGCGGGGTGTTGATTTTGTCGGTTATCGAA
SRR5936037_C591450	TR	-	1716	1746	1678	1758	8	0	GTTGGAACGTGAACTTCAACAACGGCAACGTCAACACGAACAACCGCCAGAACGCGAACCGGGTTCGTCCCCTCGCCGCAA
SRR5936037_C591450	VR	-	*	*	2435	2515	8	0	GTTGGAACGTGTACTTCAACGGCGGCAGCGTCAACACGCTCAACCGCCAGACCGCGATCCGGGTTCGTCCCCTCGCCGCAA
SRR5936037_C591450	RT	-	1144	1475	TCGGGAGGTTTTTGCCGCCGCTTTCATTGATCGTGTTGTCCATCACTGGATCGCTCTTCGCATCGAGCCGATTTTAGAGGAACGTTTTCGGGAACAAGGGAACGTCTCGAAGAACTGCCGGAAAGGTGAGGGATGTCTGTCTGCCGTGCACTATCTGAATAACATGATAGTCGAGGTCAGTGAGAATTATACTGCCGATGCGTACATTTTCAAAGATGACCTGTTCAGTTTCTTCATGTCTATCTCGAAATCGTTGGTATGGGAAATGCTGAACATATTCGTAAGGGACAATTATAAAGGCGATGATATTGAATGTCTGCTTTACCTTCTAG
SRR5936037_C594924	TR	+	1898	1945	1836	1964	18	0	GGTACGGCGCGTAACGCTTGGTTGCGTTCTCCTAACCCGTCCAACGCGAACAACGCGCGCATTGTCAACTCGGACGGTACGTTGAACAACAACAATGCGTACAACGGTAACGGCGTTGCCCCCGATTGT
SRR5936037_C594924	VR	+	*	*	1209	1337	18	0	GGTACGGCGCGTAGCGCTTGGTTGCGTTCTCCTACCCCGTCCTACGCGGGCCACGCGCGCGTTGTCGGCTCGGACGGTACGTTGAACGTCGTCAGTGCGTACTACGGTGGCGGCGTTGCCCCCGCTTGT
SRR5936037_C594924	RT	+	2311	2849	CGGGACATTGTAGCCACAAGGCTAAAAGACCGACAATTTCAGCGTTCTCTCTGCGATAACGGCTTTTACGAGCAGATTACAAAATCCTTTATAACGGATAATTGCGCTTGCCTCAAGGGGCGCGGCGTAGACTACACACTAAACCGTATGACCGCACATCTGCGGCGGTATTATACCGCGCACGGTTGCGACGGTTGGGTGCTTAAATGTGATATACGGCATTATTTCCAAAGCATACGGCACGACGTAGCAAAGGCAGCAATACGCAAGCGGGTTACAGATACTCAAATTGCGGAGCGGGCTTGCGAAATCGTGGACTCTTTCGGGGAAATCGGGTTAGGGCTCGGCTCCCAGGTATCGCAGCTTGTAGCTCTCGCTGTCCTGGACGACCTCGACCATTTCATAAAGGAGCGGTTGAGAATAAAGCATTATATCCGATATATGGACGACTTTATTTTAGTACACGAGGACAAAGAGTATTTGCGGCAATGCAAAAAGGAAATCGAGGCGCGCCTATCCACCCTCGGCTTACAGCTCAA
SRR5936039_C372383	TR	-	755	792	744	836	21	0	TAGGAGCTAACACGAGTAATAGTTCCAATGCAGGTTTATTCAATCTGAATTCTAACAATGACCTTAGTAATGCGAATGCTAATGTCGGTACAA
SRR5936039_C372383	VR	-	*	*	903	995	21	0	TGGGGGCTGGCACGGGTAGTAGTTCCGATGCGGGTTTATTCATTCTGCTTTCTCACCGTGGCCTTGGTTATGCGGATGCTGATGTCGGTACTC
SRR5936039_C372383	RT	-	165	295	TACTTATAGTTGTATTAAGAAGAGAGGAATTCATAAAGCATTATATGATATACAAAGCGCATTGAAAGATAAATAGAATACAGTATATTGTCTCAAGTTAGATGTAAGAAAGTTTTATCCAAGTATAGACC
SRR5936039_C375143	TR	-	21704	21753	21682	21800	26	0	ATGGTGTCCTGTTCAGCGGTAATGCGAATAACAGTGCGAATGCAGGTCTCGCCTATGCGAACTCGAATAACACCCCCTCGAATACGAATGCGAACATCGGCTCTCACCTATGCTTTAAA
SRR5936039_C375143	VR	-	*	*	22296	22414	26	0	GTGGTGTCCTGTTCGGCGGTGCTGCGAATGACGGTGCGTCTGCGGGTCTCGCCTTTGCGCGCTCGGATTACGCCCCCTCGCTTACGTCTGCGCGCTTCGGCTCTCGCCTTTGCTTTATC
SRR5936039_C375143	RT	-	20675	21249	CGATATGGGTCAAAACTTTCACGTACAATACTTATTCTTGTATCAAGAAACGTGGTATAGAGGGGTGCGCCCGTCAGGTTGATAAGATAATAAGGGAGTTTGAGGGAAAACCCCTGTATTGCCTGAAAATTGATATTAAGAAGTATTATCCCTCAATCAGTCACAACGTGATGAAAAGGCTGATACGCCGTAAAATCAAGGACGCTGACCTGTTGTGGCTTCTTGACGAAATCATAGACAGCGCACAGGGACTTCCAATCGGGAATTATCTCAGTCAGTATCTCGCCAACCTGAATTTGTGCTATTTCATGCACTGGGTAAACGAGTGCTTGCCTGAACTTGTCAGAATGGCATTGAAACTGAAAGAGAAGCCGCATATCGAAGCGGTTGAATATGCAGACGATATACCGTTCTTTGCGGAAAGCAAGGATGTTCTCCATCAGGTTTTCAAGTTCATCAAAGGTTATATAGAGGAAGAACTTGAACTGAATATCAAAAGCAATTATCAAATATTCCCTATCGCAAAGAACCGTTACGACAGAAGCGGGCGTGCGCTTGATTATGTCGGTTATAAG
SRR5936040_C555461	TR	+	249	275	243	281	2	0	CGTCGAACCGTGCGATTCGCGGGTACAATTCGGCCCGCA
SRR5936040_C555461	VR	+	*	*	2300	2338	2	0	CGTCGTACCGTGCGATTCGCGGGTACAATTCGGCCCGCC
SRR5936040_C555461	RT	+	856	1497	AGGAGCGCAGTCTCCACATCCCGCCGCTGCGGGACAAGATCGTGCAGCTCGTCATCCATCAGGAGCTGCAGACGCTCTTCCGCCCGGTATTCGTCAACCGTTCATTTGCGTGTATGTACGGAAAAGGCCCCATCCGAGCTGCCTTCAATGTACAGCATGACATGAGGGTCGCCCGCATGAAGTGGGGCGACGAGGCGACGGTCATCAAGATCGACGTCCGCAAGTTTTTCTACAGCATCGACCGCAGCGTGCTCAAGCAGATCATCGCGAAGCGGTTCAAGAAGCTCAAGAAGAAGTACCCCGAGAAATACGAGGACTTCCTCCGTTTTTACAGGCTTCTTTGCAAAGTGATCGACAGCTCGCCGGAGGGCGAGAGAGGGATTCCGCTGGGAAATGTGAGTTCTCAGGACTTTGCCAACATCTACCTCAACGAGCTCGATCAATTCTGCATCCGCTTCCTCGGTGCGACGCTCTACACGCGCTACATGGACGATGTCGTCGTCATAGCGCCAAACAAGGAAATCGCCCGGGAGTGGTTAGCAAAGATCAAGGTGTTCCTCCAAGAGAGACTGCACCTTGAGACCAACCAGAAGACCAAGATTTTCTATGTGCGGCAGGGCGTGAACGCCTACGGCTTCAAAA
SRR5936040_C558855	TR	+	6331	6368	6275	6387	19	0	GGGTGTCTTGTTCGGCGGTAATGCGAATAACAGCGCGAATGCCGGGCTTTCGTACGCGAATACGAATAACACGGCTACGAATACGAATGCGAATATCGGCTCTCAGCTATACT
SRR5936040_C558855	VR	+	*	*	5730	5842	19	0	GGGTGTCTTGTTCGGCGGTGGTGCGTCTAACGGCGCGCCTGCCGGGCTTTCGTGCGCGTATACGAATAACGCGGCTACGGATGCGGGTGCGGCTATCGGCTCTCGGCTTTGCT
SRR5936040_C558855	RT	+	6791	7326	TATATGGGTGTCTATTTTCACGGCGGACACTTATAGTTGCATAAAAGGGCGTGGCATACAAGCGGCGGCAAATAAGTTAAGGCGCGTTATAGACAGAGATAAGGCAGGCTGCGCGTATTGCTTGAAAATAGACATACGCAAATTTTACCCTTCCATAGATCACACCGTACTAAAGTCCATTGTTCGCCGGAAGATTAAGGACACACGGCTACTCAATCTTTTGGACGAAATAATAGACAGTGCGGAAGGCTTACCGATTGGCAACTACCTTAGCCAATATTTAGCGAATCTTGTACTTACCTACTTCGACCATTGGGTAAAGGAAGTAAAGCGGGTAAGGTACTATTTCAGATACGCCGACGACATTGTAGTATTGCATAGCGACAAAAAGACGCTTCACGCTTTGCTGGCAGAGTTTGAAAGCTACTTGGCGGCTAACGTAAAGCTGGAAATCAAACAGAACAAACAAGTCTTTCCGGTGGCACACGACCACCGCGACAGCTTCGGGCGTGGTATTGATTTCTTGGGCTATGTAT
SRR5936041_C165594	TR	+	306	355	277	373	22	0	TAATTGGAATAATGGCTTGAATACCAGTGCTTTCTATTGGAATCTGAATAATGCTTCTTCTAATCGTAATCGGAATATCAGCAGTCAGTTAGTAAAT
SRR5936041_C165594	VR	+	*	*	49	145	22	0	TGGTTGGAATGTTGGCTTGGCTGCCGGTGCTTTCTGTTGGGGTCTGAATGATGCTTCTTCTGTTCGTTATCGGAATGTCGGCGGTCGGTTGGTGTAT
SRR5936041_C165594	RT	+	871	1456	ACATATTCAGCAATACCAAACAAGGGTATTCATGCAGCATACAAGAAGTTACGGTTGGCGGTTGATACCGTGCCGGAAGAAATGACCTATTGCTTGAAAATAGACTGCAAGAAATTTTACCCTTCCATTGACCACGAAACACTAAAACAGAAGTTCAGACGGAAGTACAAAGACCCTGAACTGCTTGAACTGATTGATGAAGTAATTGATTCAATCAGCACTTGTCCGGCAACGGATGAAAACATTGAATTTTATCGGTCTTGTGGTAATGAAATCAAGATAGTGAAGGTAAACGGCAAGGACTTCATTGAAGGTGTCGGTATTCCAATAGGGAATTACTTTTCACAGTATGACGGCAATTTCTTCCTATCAGGTTTTGACCACTGGATAAAAGAAGTTAAGCGGGTAAAGCACTATTACCGTTATATGGATGATATTTGTATTTTTGCAAGAACCAAAGAAGAACTGCATCAGTTACTTGCAGAAATCAATGAATATTTCATACAGAATTTGAAATTAAGAATAAAAGGCAACTATCAGATATTCCCTTCGTTCATCCGGGGTATTGATTTTGTAGGGTACAGGA
SRR5936043_C533408	TR	+	1085	1122	1029	1143	16	0	GGGTGTCCTTTTCAGCGGTAATACGAATAATGGCGATCATGCAGGCTTCGGTTATGCGAATACGAATAACACCCCCTCGAATACGAATGCGAATGTCAGCTCTCAGCTATGATTT
SRR5936043_C533408	VR	+	*	*	831	945	16	0	GGGTGTCCTTTTCGGCGGTGCTACGCATGATGGCGATCGTGCGGGCTTCGGTTATGCGAATACGAATTACTCCCCCTCGAGTGCGGATGCGAATGTCGGCTCTCGGCTTTGTTTT
SRR5936043_C533408	RT	+	1545	1951	TATATGGGTGTCCTTATTTACAGAAGATACCTATTCTTGCATTAAGGATCGTGGTATTCATAAAGCAGCAGATAAAGTAAAGAAGGCTTTGAAAGAAGATCCAGAACACACTACTTACTGCTTGAAAATGGATATAGTGAAGTTCTATCCAAGTATAGACCATGATATTTTGAAAACAATATTACGGAAGAAAATCAAAGATAAAGATCTGCTTTGGTTGCTTGACGTAATTATAGACAGTGCCGATGGCGTACCCATAGGGAACTATCTAAGTCAGTATTTTGCTAATATTTATCTGGCTTACTTCGATCACTGGATAAAGGAGGTTAAGAAGGTAAGATATTACTTTAGGCATGCAGATGATATTGTGATTTTAGGCGATGATCCTAAACAGCTTCACAAACTCC
SRR5936043_C538520	TR	+	1102	1151	1054	1165	11	0	AGCTGGTTCTTTGGGGCGGTAATGCGAATAACGGTGCGAATTGCGGCCTCGCTTATGCGAACTCGAATAACGATTGGTCGAACTCGAATGCGAATATCGGCTCTCGCCATAC
SRR5936043_C538520	VR	+	*	*	767	878	11	0	AGCTGGTTCTTTGGGGCGGTACTGCGTATTCCGGTGCGAATTGCGGCCTCGCTTGTGCGTACTCGAATAACGCTTGGTCGAACTCGAATGCGCATGTCGGCTCTCGCCTTGC
SRR5936043_C538520	TR	+	1102	1151	1054	1166	15	0	AGCTGGTTCTTTGGGGCGGTAATGCGAATAACGGTGCGAATTGCGGCCTCGCTTATGCGAACTCGAATAACGATTGGTCGAACTCGAATGCGAATATCGGCTCTCGCCATACT
SRR5936043_C538520	VR	-	*	*	17386	17498	15	0	AGCTGGTTCTTTGGGGCGGTCATGCGAATGGCGGTGCGTATTGCGGCCTCGCTTTTGCGTACTCGTATTACGCTTGGTCGACCTCGGCTGCGAATCTCGGCTCTCGCCTTGCT
SRR5936043_C538520	RT	+	1891	2288	ACAAGTGCGTGTATCAAGGGAAAGGGATTACATTTTGGAGTAAGGAGAATGAAACGTTTTCTTCACCGGTACCCGGAATACAAATGGTTCGTAAAGACTGATTTCAAAAAGTTCTATCAAAGTATTCTTCATGAGCTTATTGTTGCTGCATTGAGAAGGAAATTCAAAGATGAACGATTTATTAAATTGATCGAGATAGCTGTTTTATCGTATGACAGCGGAACAGAGTTAGTTGACGTATTGGAGAATGAAGTTGAACGGAAGAAGAGGTGTTCCGATTGGAGCATTTACAAGCCAACCTATCGGGAATTTTGCGGCAAGCCGGATAGATCATACAATGAAGGAGAAATATCGTGTCAAATGCCTGCATAGATATTGCGATGATAATGTTATGCTGG
SRR5936043_C538582	TR	+	20673	20722	20626	20733	16	1	TGGTGCCCTTTTGTCTGCTAATGCGAATAATGGTGCGAATGCGGGTTTCGGTTATCTGAATGCGAATAATCGTTCCTCGAATGCGAATGCGAACATTGGGTTCCGCTT
SRR5936043_C538582	VR	+	*	*	20424	20531	16	1	TGGTGCCCTTTTGTCTGCTGATGCGGGTGATGGTGCGTATGCGGGTTTCGGTTTTCGGTCTGCGGATATTCGTTCCTCGTATGCGGGTGCGTCCGTTGGGTTCCGCTT
SRR5936043_C538582	RT	+	21246	21729	GACAGGATAGTACACCATTGCATTATCAATGTGTTGGGGCGTTACTGGACTAACTTCTTCATTGCGAATACATACGCTTGTATCAAAGGGCGTGGTATTCATAAATGTATGGAGGATGTGCATACGGCTTTAATCATAGACAGAAAAGGTACAAGGTTCTGTTTGAAGATTGACATCAAGAAGTTCTATGATAACATAGACCACGCAGCATTGAAAAGGATAATCCGCTACACTATAGCGGATGAACAACTGTTAAGGCTGTTGGATAAGATAATAGATAGTAACGGTAAAGACAAGGGGCTGCCAATAGGCAATTTCACAAGTCAATATTTGGCTAATCTCTATTTAGCATATTTCGACCATTGGGTTAAAGAAGAACTGGCTAAGATAGTGATGAAGCGTTTTGGGGTGAAAATCTACTACTATCGCTATATGGATGATATGGTGATACTATGCGCTGACAAAGAGGCACTGCATTTCGTAC
SRR5936043_C538640	TR	+	27798	27861	27768	27883	13	0	GGTACTGGAGTAGCAGTGAGAACAGTCAGAACAACAGCTGGAACGTGAACTTTAGTAATGGCAACTTCAACAACAACAACAAGTACAACAGTAACATGGTGAGGGCGGTTGCAGCA
SRR5936043_C538640	VR	+	*	*	26997	27112	13	0	GGTACTGGAGTAGCAGTGAGAGCAGTCAGTACGGCAGCTGGAACGTGAACTTTAGTAATGGCAACTTCGGCAACGGCAGCAAGTGCCTCAGTAGCATGGTGAGGGCGGTTGCAGCA
SRR5936043_C538640	RT	+	28041	28692	CAAGTACTTGTTTTATAGTTACCCGTCCTAAATTACGGGAAGTGTTTGCTGCAAATTTCCGTGACCGTATTGTACAACATTGGTTGTGCCTACGCTTAGAGCCACTGTTTGAGGCACGTTTTGTTGAGCACGGAAATGTATCATTTAACTGTCGAAAGGGTTTTGGAACATTTGCATGTATCGATCAGTTGACAAAAAATACTATTGAAGTCTCTGATAATTATTCCCATGAGGCTTGGTATGCTCAATTTGATATTAAAGGATTTTTCATGTCAATTGATTGTGAATGCTTATTAAAGTACTTATTGCCATTTATCAAAGAAAAATGGAACTATTGGAAAGGAACTATATATGAACAGGATTTAGATTTAGTGCTTTGGCTTACAGAAGTAATTGTACGACATCGTCCACAAGATGATTGCATACGCCAAGGGAATTTAAAATTATGGAGAATACTACCTAAAAACAAAAGCTTGTTTTACATTGAATGGATGAGAGGTGAACCAATAGGCAACCTAACCAGTCAATTATTCGCCAATTTTTATATGTCATTTTTTGATGAATGGGCTATTAAAGCAGCAGAAGAAAGAGGAGCCAAATATGTACGTTTTGTAGATGATTTTAGCTTTGTGTGCAAAACTAAGGAAGATGC
SRR5936045_C527861	TR	+	289	338	261	355	16	0	AACTGTAACAATGGCGAGAACTGCGGTGCGGATTACTTGAATTTGAACAATTCTGCGGGCAATGCGAACTGGAACATCGGTGCGTCCAATTTCTT
SRR5936045_C527861	VR	+	*	*	0	94	16	0	TCCTGTAACGATGGCGGGCACTGCGGTGCGGCTTACTTGGCTTTGGACAATTCTGCGGGCTCTGCGAGCTGGTACGTCGGTGCGTCCGTTTTCTT
SRR5936045_C527861	RT	+	618	1537	ACTCTTGAAAAAGATGTTGACAGAGGAGTTGTTCATTCCGGACTATCACAAACCGAGCATCATCAACGAGAGCAGCAGCAAGAAAACACGCCGTATATTAAAACCACATTACAAATATGAGCAGGTCATTCACCATTGTGCAATAGGTCAGTTCAAACCGATTGTGATGAATGGATTGTATGAATTTTCATGCGGGAGCATTCCGGACAGGGGTGTTCATTACGGAAAGAAGTACATGAGAAAATGGCTTGATTCCTACGACGGAAAGAAATTCTTTGTTCTCAAGATGGATGTTCACCATTTCTTTGAATCCATAAACCGGAGAATCCTCAAAAGGAAACTCAAAGAGGTAATTCGAGATAAACGGTTTTATAGATTACTCTGCATACTGATTGAACATGACAAAATAGCACTCGTTGCAAAGATTTTGACGGATGCAGGTGTTGAGATAGATGCAGAGCAGACGAAAACGCTTGTCGGATGCATAGCATTTGACGACATCTCCGGAGCGTTGGAGATATTGCAGGAAATCGGCATCACAGGAGCGATGTTTGATGAACTGAAAGAAATTATTGAGGAGATGCGAAAAGGCGTTCCGTTGGGATATTTCACATCACAATGGTTCGGCAATTTTTACTTGAAAGCACTCGACCACTACATCAAAGAGGAACTCCGTGCAGAACATTACATGCGATACATGGACGACATGGTGATACTGGGAAAGAGCAAAAAGAAACTACACAAAATACATGCAGCAATCGAAACATATCTGAATGACAACCTCGACCTTGAAATAAAAGGCGATTGGCAGGTGTTTAGATTTGAATATCCGGTATTTGATAAAGGCGGGAATCCGGTACTTGATAAAGACGGAAAGCAGGTCACAAAGGGTCGTATGCTTGATTTTATGGGATTTCAAT
SRR5936045_C533229	TR	-	10577	10626	10563	10628	7	3	CCTCGAACGCGTGGTACGTGAACATGAACAACGGCAACGTGAACACGAACAACAAGACTAACGCAG
SRR5936045_C533229	VR	-	*	*	11292	11357	7	3	CCTCGAACGCGTGGTACGTGAACATCGGCAACGGCAACGGTAGCACGACCAGCAAGACTGGCGCAG
SRR5936045_C533229	RT	-	10104	10336	TCGTGAAATTTTTGCTTCCGCTTATGTTGATCGTGTAATACAACATTGGGCGGATCTGCGCCTTGATCCTATTTTGGAAGAACGTTTTCAGGCACAGGGAAATGTTTCAAAAAATTGCCGTATTGGCGAAGGAGCACTTTCGGCTGTTACCTATCTGAATGGGATGATCATGGAAGTTAGTGAAAATTATACGAAAGACGCATACATTTTCAAGGGTGATTTCAAAAGCTTCT
SRR5936046_C420122	TR	+	1019	1038	1012	1086	11	0	AGCGGTCTCGCTTATGCGAACGCGAACAACGCTTCATCGAACTCGAACACGAACTACGGGGCGCGTCTGAAATTC
SRR5936046_C420122	VR	+	*	*	0	74	11	0	GGCGGTCTCGCTTATGCGGACGCGAGCCTCGCTTCGTCGAACTCGTACACGTACTACGGGGCGCGTCTGGCCTTC
SRR5936046_C420122	RT	+	1688	2078	ACGGCTGCATCCATACAAGGACGCGGACCGCATGGTCTGTTCCATCAGGTGCAGGATACATTGGCAGAGAACCCCAATATACACTATTATTATCAAAGCGATTATAAAGGATATTATGACAGTATTGACCATGATATATTAATCTCCACAATCAGGCGATATGTCGGAGACCCTGTCTTATTGCCTATTCTTGAAAATTTTGTCAAAGCACTATATCCCAACGGGAAGCATGGCATAAGCAAAGGACTGCGTTCCTCACAATTCTTTGGAAACCTTTACCATAATGATATTGATCACCGGATGATTGATGAATATGGTGCAAAACATTACTTCCGTTTTTGTGATGACATCTTTATTCTCGGTGAGAGTAAACGTGATTTGTGGAAATTGC
SRR5936047_C193100	TR	+	1201	1250	1151	1270	17	0	AGGCCGTGTGGTCTATCGTGGCAACAACAACGCGAACCCGAATGGCGGTGTTTCGATGTCGAATGCGAACAACGATTCCTCGAATACGAACACGAACATCGGTTCTCGTCTGAACAACAA
SRR5936047_C193100	VR	+	*	*	781	900	17	0	CGGCCGTGTGGTCTATCGTGGCTACTACAACGCGAGCCCGGGTGGCGGTGTTTCGATGTCGAATGCGAACAGCGATTCCTCGGGTACGAGCACGTACATCGGTTCTCGTCTGGCCTTCCG
SRR5936047_C193100	RT	+	1786	2170	ACGTCGGCATCTATCCAGGGACGCGGCACCCATGACCTGATGAAGTTCATCTGTCGTGACATGGAAACGGATCCGGAAGGGACAGGGTATGGTTATAAGTTTGACATTCACCATTTTTATGACAATGTACGTCAGGATTTTGCTATGTGGTGCTTTGCCCGTGTTTTCAAGGACAAGAAACTGCTTGGAATTCTCAATTCCTTTATAATGATGCTTGACAGCGGTATCAGTTTCGGGCTTAGAAGCTCGCAGGCTACCGGTAATTTACTCCTGTCTATTTTTTTAGACCATTATTTGAAGGATAAGTACAGTGTCCGTCATTTCTATCGTTATTGTGATGACGGTCTTGTACTTGGTAAAACGAAAGCGGAACTGTGGATGATTC
SRR5936047_C193514	TR	-	2060	2109	2042	2167	17	0	AATGGGCCGCAATGTGCGGCTGCGCTCTGCGAATCGTGGCAACGGCAACAATGCCTTCAACGTGAACTCCAGCGGCAACGTCAACAACTGGAACGCGATCAACGCGAATCGCTGCGCCCCGGATTG
SRR5936047_C193514	VR	-	*	*	2668	2793	17	0	TGTGGGCCGCAGTGTGCGGCTGCGCTCTGCGAGTCGTGGCTACGGCAGCAGTGCCTTCATCGTGAACTCCAGCGGCAGCGTCAGCGGCTGGGGCGCGATCGGCGCGAATCGCTGCGCCCCGGCTTG
SRR5936047_C193514	RT	-	1058	1596	CTGTTTATCCAGCAATGACACGGAGTTTCATCCGGCAAAATGCGGCCTGTCAGACCGGCAAAGGTACGGACTGGGCGCGTGAGCAGGTCAAGCTCATGATGGAGCGCGAATACCGGCAGCACGGCGCTGATGGCTATGTGCTGTTGGTAGATATCCGGCACTATTACGACACGATGCCCCATGACGTGGCAAACCGCTGCTTTGAGCGGCATCTGCCGCCAAGTGTGCATAACCGCGTGCGTGAGGTGCTGGATCGTCAATATACCGGCGAGGCCGGTTATAATCCGGGCAGCCAGATGGTGCAGCTTGCCGGGATCTCGGTGCCCGACCCCATAGATCACTACATCAAGGAGCGCCTGCGGGCGAAAAAGTACGTCCGTTTTATGGATGATAGCCTCATCATCCACCACGACAAGGCGCAGCTTGAGGAGTGGCGGGAGGCGATCCGCGCCCGGTACGCTGCCGATGGCATGGAGCTGCACCCGACCAAGACCAAGATCGTCAGACTAAAGGATGGATTCCGTTTTCTAGGTTTCATC
SRR5936050_C530505	TR	+	1640	1677	1584	1696	28	0	AATCACTCAATTAGGCAGTAATTGGAATAATGGCATGAATGCAGGCAGTTTCTATTGGAATCTGAATAACAGTGTTGGTAATCGTAATCGTAATATCAGGGGTCACTTAATAA
SRR5936050_C530505	VR	+	*	*	1312	1424	28	0	TATCACTCTATTGGGCGGTCGTTGGTGTCATGGCTTGCTTGCGGGCGGTTTCTGTTGGACTCTGGATAGCGGTGTTGGTGCTCGTACTCGTAATGTCGGGGGTCGCTTGGTAT
SRR5936050_C530505	RT	+	2173	2771	TATCTTACAGGTCATTGAACCTTGTATCATCAATAACTTAACTGCTGATACTTATTCAGCAATACCAAATCGAGGTATACACAAGGGTCTGACAAAATTGCAAACAGCAATGTGGAATGACCCGGAAGAATGCAGGTATTGTTTAAAACTGGATGCAAGACATTATTATCAGTCAATCAACCACGATCTTCTGAAAGAGAAGTATTCAAGAATGTTCAATGATAATGAACTATTGTGGTTGTTGAATGAAATCATTGACAGTATTGAAACAGCAGAGATTGAGGACTTAACAGCAATCTATCTGTTGGAAGAAGATATTGACCCTGAAACTGGTATACCGATAGGCAACTACTTATCACAGTATTCAGGTAACTATTATTTTTCAAGTTTTGATCACTGGATAAAAGAACAGAAGCACGTTAAATACTACTTTCGTTATATGGACGATATAGTTATTTTTGGCAAGACAAAAGAAGAACTGCTTGCCTTGAAGAAAGAGATTGATATTTATTTCAGGAATGAACTGAAATTGAACATAAAAGGAAACTGGCAGGTGTTCCCATCATATGTAAGAGGTGTTGACTTCTTAGGGTACAGAA
SRR5936052_C420594	TR	+	5284	5333	5278	5348	8	1	CCGGCCTTTTCTACTTCAACGCGAACAACTCGTCTTCCGACACGAACTCCAACGTCGGCGCGCGACTACTT
SRR5936052_C420594	VR	+	*	*	4906	4976	8	1	CCGGCCTTTTCTGCTTCTACGCGAGCTACTCGTCTTCCGACACGTACTCCCGCATCGGCGCGCGACTCCTT
SRR5936052_C420594	RT	+	5750	6232	GATGCTGGTGACGGCCATGAAGCCGGTGCTTATGCGCGGGATGCACCCGTGGTCCTGCGCGTCGATTCCCGGACGTGGTGGAAAGCGAATCCACAAGAAGATCCGCGGCGCGCTCCGCAACGACCCGAAGGGGACGAAGTACGCCGCTGAGCTGGACGTCGCACAGTATTACCCCAGCATCTCCGGCAAGCGGCTGATCTGGGCGCTGGCGCGGAAGATCAAGGACAAGCGCTTTCTGCGGACGGTCTATTCCATCATCGAATCCTGCGGCGGCGGGCTGGCTATCGGGTATTACATCTGCCAATGGCTGGCAAACTTCTACCTGGAGTCTCTGGACCAGTACATCATGACGCTGCCGGGTGTGAAGTATATGACCCGCTACATGGACAACATCACCCTGCTCGGGCCGAATAAGAAGCAGCTGCACAAGGCGCGGAAGCTGATCGCCGCATTCATGCAGCAGCGGCTCGGCCTGTCCATGAA
SRR5936052_C421022	TR	+	787	847	750	877	17	0	TACTGGTCCTCCTCGGAGTTCTACAACAATCCGGCGAACAACGCTCTTTATGTGAATGTGAACAACGGCAACGTGAACAACAACAATAAGAACAACAGAAATAGTTACGTGCGTCCGGTCTTGGCTTT
SRR5936052_C421022	VR	+	*	*	17	144	17	0	TACTGGTCCTCCTCGGAGTTCTGCGACCTTCCGGCGAGCGGCGCTCTTTATGTGAGTGTGAGCGGCGGCAACGTGTACAACTACAGTAAGGACGACAGGAATAGTTACGTGCGTCCGGTCTTGGCTTT
SRR5936052_C421022	RT	+	1110	1841	GTTCCATCGCTTTCATTATCAACAAACCCGTGAAACGGGAGATTTTCGCCGCCGACTTCCGCGACCGTGTTGTACACCACCTCATAGCCCACAGGCTCGTTCCGCTTTTGGAAGAGAAGTTCATCGATGACAGTTACAGTACCCGCAAGGGAAAGGGTACGCTCTACGGCATAGAACGGGTGGAAGAACATATCCGGCTCTGCTCCGAGAACTACACGCGGGATTGCTATATCCTGAAAATAGACATCCGTTCGTTCTTCATGAAAATATCGAAGAGGCGGCTGTATGACCTGACCGAAGAACTCTTGCACGAACGCTACGGGGGAAACGACCTGGCGATACTGCTCTATCTGCTCCGTGAGACGATATTCAACCGTCCGGAAAAGAACTGCATCCGCAAGACGCCTCCCCAAAGCTGGCGCGGATTGCCCAAAGACAAGAGCCTGTTCCATTCCGACGGCTCGTGCGGACTGCCTATCGGCAACCTGACAAGCCAGTTGCTCGCCCTTAACTTCCTGGACGGACTGGACCATCTCATCAGCGAAGAATGGGGCGTGAAGCACTACGGCAGGTATGTGGACGACATGGTGCTTGTCCATCCCTCGAAAGAGCACCTGATAGAGGTGAAAGCGAAAATTGCCGGCTGGCTCTCCGAACACGGGCTGTCGCTGCACCCGCGCAAGATCTATCTGCAACATTACACGAAAGGTGTCCTGTTTATCGGAGGGATGA
SRR5936054_C395210	TR	-	1485	1545	1454	1581	17	0	TACTGGTCCTCCTCGGAGTTCTACAACAATCCGGCGAACAACGCTCTTTATGTGAATGTGAACAACGGCAACGTGAACAACAACAATAAGAACAACAGAAATAGTTACGTGCGTCCGGTCTTGGCTTT
SRR5936054_C395210	VR	-	*	*	2187	2314	17	0	TACTGGTCCTCCTCGGAGTTCTGCGACCTTCCGGCGAGCGGCGCTCTTTATGTGAGTGTGAGCGGCGGCAACGTGTACAACTACAGTAAGGACGACAGGAATAGTTACGTGCGTCCGGTCTTGGCTTT
SRR5936054_C395210	RT	-	491	1222	CGTTCCATCGCTTTCATTATCAACAAACCCGTGAAACGGGAGATTTTCGCCGCCGACTTCCGCGACCGTGTTGTACACCACCTCATAGCCCACAGGCTCGTTCCGCTTTTGGAAGAGAAGTTCATCGATGACAGTTACAGTACCCGCAAGGGAAAGGGTACGCTCTACGGCATAGAACGGGTGGAAGAACATATCCGGCTCTGCTCCGAGAACTACACGCGGGATTGCTATATCCTGAAAATAGACATCCGTTCGTTCTTCATGAAAATATCGAAGAGGCGGCTGTATGACCTGACCGAAGAACTCTTGCACGAACGCTACGGGGGAAACGACCTGGCGATACTGCTCTATCTGCTCCGTGAGACGATATTCAACCGTCCGGAAAAGAACTGCATCCGCAAGACGCCTCCCCAAAGCTGGCGCGGATTGCCCAAAGACAAGAGCCTGTTCCATTCCGACGGCTCGTGCGGACTGCCTATCGGCAACCTGACAAGCCAGTTGCTCGCCCTTAACTTCCTGGACGGACTGGACCATCTCATCAGCGAAGAATGGGGCGTGAAGCACTACGGCAGGTATGTGGACGACATGGTGCTTGTCCATCCCTCGAAAGAGCACCTGATAGAGGTGAAAGCGAAAATTGCCGGCTGGCTCTCCGAACACGGGCTGTCGCTGCACCCGCGCAAGATCTATCTGCAACATTACACGAAAGGTGTCCTGTTTATCGGAGGGATG
SRR5936054_C401410	TR	+	4767	4804	4737	4852	16	0	GCCGTTGTGTTTTGCGGTCCGGCAACAACTCGAATGCGAACAGCGGTCTCGCTTATGCGAACGCGAACAACGCTTCATCGAACTCGAACACGAACTACGGGGCGCGTCTGAAATTC
SRR5936054_C401410	VR	+	*	*	3725	3840	16	0	GCCGTTGTGTTTTGCGGTCCGGCCACCACTCGAGTGCGTGCAGCGGTCTCGCTTATGCGCTCGCGTACTACGCTTCATCGCACTCGCTCACGGACTACGGGGCGCGTCTGGCCTTC
SRR5936054_C401410	RT	+	5454	5844	ACGGCTGCATCCATACAAGGACGCGGACCGCATGGTTTGTTCCATCAGGTGCAGGATACATTGGCAGAGAACCCCAATATACACTATTATTATCAAAGCGATTATAAAGGATATTATGACAGTATCGACCATGATATATTAATCTCCACAATCAGGCGATATGTCGGAGACCCTGTCTTATTGCCTATTCTTGAAAATTTTGTCAAAGCATTATATCCCAACGGGAAGCATGGCATAAGCAAAGGACTGCGTTCCTCACAATTCTTTGGAAACCTTTACCATAATGATATTGATCACCGGATGATTGATGAATATGGTGCAAAACATTACTTCCGTTTTTGTGATGACATCTTTATTCTCGGTGAGAGTAAACGTGATTTGTGGAAATTGC
SRR5936055_C86339	TR	-	977	1026	929	1044	19	0	TCAACCGAGAACAGTCCTGCGAACGCGTGGAATCTGAACTTTGGCGACGGCAACCTCAACAACTGGAACAATAAGGTTAAGGATAAGAATCATGTTCGCCCGGTGTCAGCATTAAA
SRR5936055_C86339	VR	-	*	*	1643	1758	19	0	TCTACCGAGGGCAGTCCTGCGAACGCGTGGCTTCTGGGCTTTGGCGACGGCGGCCTCAACGGCTGGGGCAATAAGGTTAAGGGTGGGAATCATGTTCGCCCGGTGTCAGCATTTTT
SRR5936055_C86339	RT	-	406	713	CCGCGAAGTGTTCGCTGGTCAGTTTCGTGATCGCATTATCCACCACTATATCGCACTGAGACTCGAACCCCTGTTTGAGTCTCAGTTTTCTGACCGTACATACAACTGCCGGAAAGGCAAGGGCCAGCTGGCTGGTATCAGGCAGCTTCAGGAGGATATTATGGAAGTGAGCGAGAATTATACAGAAGATGCCTACGTGATGGGAATCGATCTGAAGGGATTCTTTATGAGCATCTATAAGCCGCTTCTTGCTAAGATGGTAGATGATTTCATCGTAAGGAATTACCATGGGGATGACAAGGAAGATC
SRR5936057_C251309	TR	-	1559	1596	1510	1625	10	0	GCCGTTGTGTTTTGCGGTCCGGCAACAACTCGAATGCGAACAGCGGTCTCGCTTATGCGAACGCGAACAACGCTTCATCGAACTCGAACACGAACTACGGGGCGCGTCTGAAATTC
SRR5936057_C251309	VR	-	*	*	2522	2637	10	0	GCCGTTGTGTTTTGCGGTCCGGCAACAACTCGAATGCGCACAGCGGTCTCGCTTTTGCGAGCGCGAACAACGCTTCATCGAGCTCGCACGCGAGCTACGGGGCGCGTCTGGCCTTC
SRR5936057_C251309	RT	-	519	909	AACGGCTGCATCCATACAAGGACGCGGACCGCATGGTCTGTTCCATCAGGTGCAGGATACATTGGCAGAGAACCCCAATATACACTATTATTATCAAAGCGATTATAAAGGATATTATGACAGTATTGACCATGATATATTAATCTCCACAATCAGGCGATATGTCGGAGACCCTGTCTTATTGCCTATTCTTGAAAATTTTGTCAAAGCACTATATCCCAACGGGAAGCATGGCATAAGCAAAGGACTGCGTTCCTCACAATTCTTTGGAAACCTTTACCATAATGATATTGATCACCGGATGATTGATGAATATGGTGCAAAACATTACTTCCGTTTTTGTGATGACATCTTTATTCTCGGTGAGAGTAAACGTGATTTGTGGAAATTG
SRR5936058_C492178	TR	-	3219	3268	3200	3290	19	0	GAATAATGGCTTGAATACCAGTGCTTTCTATTGGAATCTGAATAATGCTTCTTCTAATCGTAATCGGAATATCAGCAGTCAGTTAGTAAAT
SRR5936058_C492178	VR	-	*	*	3428	3518	19	0	GGCTTATGGCTTGGCTGCCGGTGCTTTCTCTTGGGATCTGAATGATGCTTCTTCTCATCGTACTCGGAATGTCGGCGGTCGGTTGGTGTAT
SRR5936058_C492178	RT	-	2118	2703	CACATATTCAGCAATACCAAACAAGGGTATTCATGCAGCATACAAGAAGTTACGGTTGGCGGTTGATACCGTGCCGGAAGAAATGACCTATTGTTTGAAAATAGACTGCAAGAAATTTTACCCTTCCATTGACCATGAAACACTAAAACAGAAGTTCAGACGGAAGTACAAAGACCCTGAACTGCTTGAACTGATTGATGAAGTAATTGATTCAATCAGCACTTGTCCGGCAACGGATGAAAGCATTGAATTTTATCGGTCTTGTGGTAATGAAATCAAGATAGTGAAGGTAAACGGCAAGGACTTCATTGAAGGTGTCGGTATTCCAATAGGGAATTACTTTTCACAGTATGACGGCAATTTCTTCCTATCAGGTTTTGACCACTGGATAAAAGAAGTTAAGCGGGTAAAGCACTATTACCGTTATATGGATGATATTTGTATTTTTGCAAGAACCAAAGAAGAACTGCATCAGTTACTTGCAGAAATCAATGAATATTTCATACAGAATTTGAAATTAAGAATAAAAGGCAACTATCAGATATTCCCTTCGTTCATCCGGGGTATTGATTTTGTAGGGTACAGG
SRR5936058_C492902	TR	-	4406	4455	4394	4477	11	0	GAATAATGGTGCGAATGCGGGTTTCGGTTATCTGAATGCGAATAATCGTTCCTCGAATGCGAATGCGAACATTGGGTTCCGCTT
SRR5936058_C492902	VR	-	*	*	4596	4679	11	0	GTCTGCTGGTGCGAATGCGGGTTTCGGTTGTCTGTATGCGAATGGTCGTTCCTCGAATGCGTCTGCGCACATTGGGTTCCGCTT
SRR5936058_C492902	RT	-	3399	3882	GGACAGGATAGTACACCATTGCATTATCAATGTGTTGGGGCGTTACTGAACTAACTTCTTCATTGCGAATACATACGCTTGTATCAAAGGGCGTGGTATTCATAAATGTATGGAGGATGTGCATACGGCTTTAATCATAGACAGAAAAGGTACAAGGTTCTGTTTGAAGATTGACATCAAGAAGTTCTATGATAACATAGACCACGCAGCATTGAAAAGGATAATCCGCTACACTATAGCGGATGAACAACTGTTAAGGCTGTTGGATAAGATAATAGATAGTAACGGTAAAGACAAGGGGCTGCCAATAGGCAATTTCACAAGTCAATATTTGGCTAATCTCTATTTAGCATATTTCGACCATTGGGTTAAAGAAGAACTGGCTAAGATAGTGATGAAGCGTTTTGGGGTGAAAATCTACTACTATCGCTATATGGATGATATGGTGATACTATGCGCTGACAAAGAGGCACTGCATTTCGTA
SRR5936059_C308986	TR	-	3475	3524	3457	3556	12	0	GCGGTAACTGTAACAATGGCGAGAACTGCGGTGCGGATTACTTGAATTTGAACAATTCTGCGGGCAATGCGAACTGGAACATCGGTGCGTCCAATTTCTT
SRR5936059_C308986	VR	-	*	*	3718	3817	12	0	GCGGTTGCTGTAGCAATGGCGAGAGCTGCGGTGCGGATTACTTGAATTTGAACGATTCTGCGGGCGTTGCGTACTGGACCGTCGGTGCGTCCGTTTTCTT
SRR5936059_C308986	RT	-	2276	3195	AACTCTTGAAAAAGATGTTGACAGAGGAGTTGTTCATTCCGGACTATCACAAACCGAGCATCATCAACGAGAGCAGCAGCAAGAAAACACGCCGTATATTAAAACCGCATTACAAATATGAGCAGGTTATTCATCATTGTGCAATAGGTCAGTTCAAACCGATTGTGATGAATGGATTGTATGAATTTTCATGCGGGAGCATTCCGGACAGGGGTGTTCATTACGGAAAGAAGTACATGAGAAAATGGCTTGATTCCTACGACGGAAAGAAATTCTTTGTTCTCAAGATGGATGTTCACCATTTCTTTGAATCCATAAACCGGAGAATCCTCAAAAGGAAACTCAAAGAGGTAATTCGAGATAAACGGTTTTATAGATTACTCTGCATACTGATTGAACATGACAAAATAGCACTCGTTGCAAAGATTTTGACGGATGCAGGTGTTGAGATAGATGCAGAGCAGACGAAAACGCTTGTCGGATGCATAGCATTTGACGACATCTCCGGAGCGTTGGAGATATTGCAGGAAATCGGCATCGCAGGAGCGATGTTCGATGAACTGAAAGAAATTATTGAGGAGATGCGAAAAGGCGTTCCGTTGGGATATTTCACATCACAATGGTTCGGCAATTTTTACTTGAAAGCACTCGACCATTACATCAAGGAGGAACTCCATGCAGAGCATTACATGCGATATATGGACGACATGGTGATACTGGGAAAGAGCAAAAAGAAACTGCACAAAATACATGCAGCAATCGAAACATATCTGAATGACAATCTCGACCTTGAAATAAAAGGCGATTGGCAGGTGTTTAGATTTGAATATCCGGTATTTGATAAAGGCGGGAATCCGGTACTCGATAAAGACGGAAAGCAGGTCACAAAGGGTCGTATGCTTGATTTTATGGGATTTCAA�
SRR5936063_C493084	TR	-	24275	24312	24264	24359	28	0	AGATAGGGGCTAACACGAGTAATAGTTCCAATGCAGGTTTATTCAATCTGAATTCTAACAATGACCTTAGTAATGCGAATGCTAATGTCAGTACAA
SRR5936063_C493084	VR	-	*	*	24423	24518	28	0	TGTTGGGGGCTACCGCGGGTCATGGTTCCCGTGCGGGTTTGTTCGCTCTGCGTTCTGACGTTGGCCTTGGTGGTGCGAGTGCTACTGTCGGTACTC
SRR5936063_C493084	RT	-	23467	23812	TACTTATAGTTGTATTAAGAAGAGAGGAATTCATAAAGCATTATATGATATACAAAGCGCATTGAAAGATAAATAGAATACAGTATATTGTCTCAAGTTAGATGTAAGAAAGTTTTATCCAAGTATAGACCATGAAATATTAAAGTAGATAGTTAGAAAGAAGATTAAAGACAATAAGCTACTTGCATTGTTAGATGGTATTATAGACTCTGTAGAAGGAGTTCCTATTGGTAATTATCTTTCTTAGTTCTTCGCCAATCTTTATTTGTCATACTTTGACCATTGGCTTAAAGAGGATAAAGCTGTTAAGTATTACTTTAGATATGCAGATGATATGGTAATACTT
SRR5936064_C389731	TR	-	995	1044	976	1087	16	0	CGCGTATGTCGGCGGCAACTGGAACAATGACCTTATGGTCGGTCCTTTCTACGCTAATCTGAACAATACGGCGTCCAATTCGAACTCGAACAATGGCGCGGCTCTATCTTAT
SRR5936064_C389731	VR	-	*	*	1191	1302	16	0	CGCGTTTGTCGGCGGCGGCTGGTCCAATGGCCTTGTGGTCGGTCCTTTCTACGCTGGTCTGAACGCTGCGGCGTCCAATTCGTACTCGAACGATGGCGCGGCTCTCTCTTGT
SRR5936064_C389731	RT	-	123	504	CAGCTATGCCAGTCTTCCGGGCAGAGGAGCCCATAAAGGAAAGCAGGTTATTGAGAAGTGGATCAGGACTGACCCGAAGAATTGTAAGTATGTCCTCAAAATGGATATTCGCCATTTCTTCGATTCTATTCCACATGATCGTTTGAAAGCCAAGTTGAAGAAGACCGTTCATGACGAGAAGATGTTGGATTTACTATTCCGCATTATTGATGTCACAGAGGTTGGTATTCCACTTGGTTTTTATACTTCTCAATGGCTTTCTAACTGGTATTTGCAGGGTTTAGATCATTTCATCAAGGAGCAGCTCTGTGCCGTACACTATATGCGCTACATGGATGACATGGTCGTTTTCGGAAGTAACAAGAGGGTTTTGCACCGCATG
SRR5936064_C390137	TR	+	712	738	695	739	8	1	CAGCAACTCCACGAATTTCTGCAATGTCAACAGCAACGGCAACGC
SRR5936064_C390137	VR	+	*	*	35	79	8	1	CAGCTACTCCGCGATTTTCTGCCTGGTCGACAGCGACGGCAGCGC
SRR5936064_C390137	RT	+	1303	1547	AGCTGCGGCACATCCGTAGTGTGCACATCGCGGAGCGGGTGGTGCAGCGCTGCCTGTGCGACAACGCGCTGGTGCCGCTGTTCTCGGCGGCGTTCGTGTACGACAACGCGGCGAGCCTGAAGGGCAAGGGCATCGACTTTGCCATGGATAGGCTGACCTGCCACCTGCAGCGGTACTACCGAAAGCACGGGACGGACGGCTGGGCGCTGGTATTCGACTTTTCGGACTACTTCAACTCCGCGCCG
SRR5936064_C390649	TR	+	968	1015	931	1015	8	3	ATACGCCTAATTCGTCGAACGCCCGCAACGTCCGCAACGTCAATTCGGACGGCACGTTGAACAACAACAACGCGTACAACGGCAA
SRR5936064_C390649	VR	+	*	*	2918	3002	8	3	GTACGCCTAATTCGTCGAACGCCCGCAACGTCCGCAACGTCTATTCGGACGGCACGTTGAGCTACAACAGCGCGTCCAACCTGTC
SRR5936064_C390649	TR	+	2955	2977	2919	2977	0	1	TACGCCTAATTCGTCGAACGCCCGCAACGTCCGCAACGTCTATTCGGACGGCACGTTGA
SRR5936064_C390649	VR	+	*	*	932	990	0	1	TACGCCTAATTCGTCGAACGCCCGCAACGTCCGCAACGTCAATTCGGACGGCACGTTGA
SRR5936064_C390649	RT	+	1404	2006	AGCGCCGCGTGGTTATGTCGAACAGCTACAAAGACAAGGTTGTTCAACATTCGCTTTGCGATAACGTGCTTGAACCGATTTTGACACGATCGTTCATTCGCGATAACTACGCGTCGCAGGTGGGGAAAGGTACGCATTACGGGTTAGACAGGCTTCAAGAGTTCATGCGGAGGTTTTACAGGAAGAACGGAATTGACGGCTGGATACTGAAAGGCGATATTTCAAAGTATTTCTATTCGATCCGGCACGACGTTTTGAAAACCTTAATCCGTGAGAAGATAACCGATCCGGACGTTTTGTGGCTTGTCGATCTTATCATCGACAGCACCGAAGGCAACGTCGGAATACCGATCGGAAATCAGACTTCACAGCTTTTCGCCCTTCTCTACCTTGACGGGCTGGATCACTTCGTAAAGGAAAAGCTGGGTATCAAATATTACGGGCGCTATATGGACGACTTCTTTTTGATCCATCACGACAAAGCATATTTGCAGGAGTGCCGGAAGCAGATTGAAGCGTTCGTACAGGCGCGCGGGCTTTCGCTGAATGCGAAAACAAATATCTTTCCATTGAAACACGGCGTTGATTTCTTGGGCTTTCATA
SRR5936065_C612382	TR	+	117	166	102	200	0	3	GCGAGTACAATTCCAACAGCGCGTTCTTCTACAACGGCTACACGGGCAACGTGAACCTCAACTACAAGTATAACACGTTCGCCGTGCGTCCGGTTTCCG
SRR5936065_C612382	VR	+	*	*	739	837	0	3	GCGAGTACAATTCCAACAACGCGTTCATCTACAACGGCAACACGGGCAACGTGAACCTCAACTACAAGTATAACACGTTCGCCGTGCGTCCGGTTTCCG
SRR5936065_C612382	TR	+	754	803	739	841	5	0	GCGAGTACAATTCCAACAACGCGTTCATCTACAACGGCAACACGGGCAACGTGAACCTCAACTACAAGTATAACACGTTCGCCGTGCGTCCGGTTTCCGAATT
SRR5936065_C612382	VR	+	*	*	102	204	5	0	GCGAGTACAATTCCAACAGCGCGTTCTTCTACAACGGCTACACGGGCAACGTGAACCTCAACTACAAGTATAACACGTTCGCCGTGCGTCCGGTTTCCGCTTT
SRR5936065_C612382	RT	+	1015	1378	AATCCATCGCATTTATCGTTACGAAACCATGCCTGCGCGAAGTGGTAGCCGCCGATTTCCGCGACCGAATCGTGCAGCACTATATCGTCATGCGCCTCGAAGCTCTTTTCGAGGAATGCGGAACACTCGACGATAACATGTTCAGTTGCCGCGTCGGGAAAGGCGACCTTGCGGCCATACAGGCCCTACAACAGCAGATATTCCACCAGTCGAAAGGTTATACCACCGACTGTTATGTGGCAAAATTCGACCTGCAATCATTCTTTATGAGCATCGACAAACGCCGTCTTTACGACGAGTTGGTCGCATTGGTCGCCAAGCGCTACGAGGGATGGGATAAGGATACGCTGTTGTATCTTATCCG
SRR5936065_C616628	TR	+	1085	1122	1029	1143	16	0	GGGTGTCCTTTTCAGCGGTAATACGAATAATGGCGATCATGCAGGCTTCGGTTATGCGAATACGAATAACACCCCCTCGAATACGAATGCGAATGTCAGCTCTCAGCTATGATTT
SRR5936065_C616628	VR	+	*	*	831	945	16	0	GGGTGTCCTTTTCGGCGGTGCTACGCATGATGGCGATCGTGCGGGCTTCGGTTATGCGAATACGAATTACTCCCCCTCGAGTGCGGATGCGAATGTCGGCTCTCGGCTTTGTTTT
SRR5936065_C616628	RT	+	1545	2092	TATATGGGTGTCCTTATTTACAGAAGATACCTATTCTTGCATTAAGGATCGTGGTATTCATAAAGCAGCAGATAAAGTAAAGAAGGCTTTGAAAGAAGATCCAGAACACACTACTTACTGCTTGAAAATGGATATAGTGAAGTTCTATCCAAGTATAGACCATGATATTTTGAAAACAATATTACGGAAGAAAATCAAAGATAAAGATCTGCTTTGGTTGCTTGACGTAATTATAGACAGTGCCGATGGCGTACCCATAGGGAACTATCTAAGTCAGTATTTTGCTAATATTTATCTGGCTTACTTCGATCACTGGATAAAGGAGGTTAAGAAGGTAAGATATTACTTTAGGCATGCAGATGATATTGTGATTTTAGGCGATGATCCTAAACAGCTTCACAAACTCCGTATAGAGATTGAAGAATATCTGCATGACAATTTAAAGCTATCACTTCGTAAAGTGGATCCTAAAACTGGAAAAAAGAAATGGAAGTTTCAAGTATTCAAAATTGATAGCCATAGAGGTATTGATTTTGTCGGGTATGTCT
SRR5936065_C618266	TR	+	8876	8925	8828	8939	11	0	AGCTGGTTCTTTGGGGCGGTAATGCGAATAACGGTGCGAATTGCGGCCTCGCTTATGCGAACTCGAATAACGATTGGTCGAACTCGAATGCGAATATCGGCTCTCGCCATAC
SRR5936065_C618266	VR	+	*	*	8541	8652	11	0	AGCTGGTTCTTTGGGGCGGTACTGCGTATTCCGGTGCGAATTGCGGCCTCGCTTGTGCGTACTCGAATAACGCTTGGTCGAACTCGAATGCGCATGTCGGCTCTCGCCTTGC
SRR5936065_C618266	RT	+	9665	10062	ACAAGTGCGTGTATCAAGGGAAAGGGATTACATTTTGGAGTAAGGAGAATGAAACGTTTTCTTCACCGGTACCCGGAATACAAATGGTTCGTAAAGACTGATTTCAAAAAGTTCTATCAAAGTATTCTTCATGAGCTTATTGTTGCTGCATTGAGAAGGAAATTCAAAGATGAACGATTTATTAAATTGATCGAGATAGCTGTTTTATCGTATGACAGCGGAACAGAGTTAGTTGACGTATTGGAGAATGAAGTTGAACGGAAGAAGAGGTGTTCCGATTGGAGCATTTACAAGCCAACCTATCGGGAATTTTGCGGCAAGCCGGATAGATCATACAATGAAGGAGAAATATCGTGTCAAATGCCTGCATAGATATTGCGATGATAATGTTATGCTGG
SRR5936066_C551430	TR	+	2554	2591	2496	2614	16	0	ACTCGTGTGGTGTATCGGTCGAACAACAACGCGAACGCGTTAGGCGGTGTTTCGTATGCGAACGCGAATAACGATTCATCGAACACGAATGCGAACATCGGCGTTCGGCTTGCAAACAA
SRR5936066_C551430	VR	+	*	*	2211	2329	16	0	TCTCGTGTGGTGTATCGGTCGAACAACGGCGCGAACGCGTTGGGCGGTGTTTCGTGTGCGAACGCGGTTATCGATTCATCGTACACGTATGCGGCCATCGGCGTTCGGCTTGCCTTCAG
SRR5936066_C551430	RT	+	3115	3528	GGCATTTGAAAGTACGTTTTATCCGGACTACTTCCGCATCCATTAAAAACAGGGGAACGCATGACCTTTTACAGTATATCGTTAAAGATATAAAGGATGATCCCGAAGGAACCCTGTTCGGGTACCAGTTCGATATAACGAAATTCTATGAAAGCGTAGACCAGGACATTTTGCTGGATGCAGTGAAAAAGATGTTCAAGGATAAAATATTAATCGGAATCCTGGAAGAGTGCATCCGCATGATGCCTAAAGGCGTAAGTATCGGGCTAAGATCATCACAGGGGCTTTGTAATTTGCTTCTATCCATTTACCTGGATCACCGGTTAAAGGATCAGGAGGCAGTAGCACACTATTACCGGTATTGTGACGACGGTCTGGTGCTTTCCGGTAGTAAGAAATACCTTTGGAAGGTTA
SRR5936068_C417355	TR	-	1103	1140	1081	1148	11	0	TCGGTTATGCGAATACGAATAACACCCCCTCGAATACGAATGCGAATGTCAGCTCTCAGCTATGATTT
SRR5936068_C417355	VR	-	*	*	1279	1346	11	0	TCGGTTATGCGGATACGTATCACGCCCCCTCGATTACGTATGCGTATGTCGGCTCTCGGCTTTGTTTT
SRR5936068_C417355	RT	-	133	680	CTATATGGGTGTCCTTATTTACAGAAGATACCTATTCTTGCATTAAGGATCGTGGTATTCATAAAGCAGCAGATAAAGTAAAGAAGGCTTTGAAAGAAGATCCAGAACACACTACTTACTGCTTGAAAATGGATATAGTGAAGTTCTATCCAAGTATAGACCATGATATTTTGAAAACAATATTACGGAAGAAAATCAAAGATAAAGATCTGCTTTGGTTGCTTGACGTAATTATAGACAGTGCCGATGGCGTACCCATAGGGAACTATCTAAGTCAGTATTTTGCTAATATTTATCTGGCTTACTTCGATCACTGGATAAAGGAGGTTAAGAAGGTAAGATATTACTTTAGGTATGCAGATGATATTGTGATTTTAGGCGATGATCCTAAACAGCTTCACAAACTCCGTATAGAGATTGAAGAATATCTGCATGACAATTTAAAGCTATCACTTCGTAAAGTGGATCCTAAAACTGGAAAAAAGAAATGGAAGTTTCAAGTATTCAAAATTGATAGCCATAGAGGTATTGATTTTGTCGGGTATGTC
SRR5936068_C421239	TR	-	3236	3285	3221	3332	17	1	AGCTGGTTCTTTGGGGCGGTAATGCGAATAACGGTGCGAATTGCGGCCTCGCTTATGCGAACTCGAATAACGATTGGTCGAACTCGAATGCGAATATCGGCTCTCGCCATAC
SRR5936068_C421239	VR	-	*	*	3508	3619	17	1	AGCTGGTTCTTTGGGGCGGTACTGCGTATCACGGTGCGTATTGCGGCCTCGCTTCTGCGCACTCGGCTAACGCTTGGTCGGCCTCGGCTGCGGAGTTCGGCTCTCGCCTTGC
SRR5936068_C421239	RT	-	2100	2497	TACAAGTGCGTGTATCAAGGGAAAGGGATTACATTTTGGAGTAAGGAGAATGAAACGTTTTCTTCACCGGTACCCGGAATACAAATGGTTCGTAAAGACTGATTTCAAAAAGTTCTATCAAAGTATTCTTCATGAGCTTATTGTTGCTGCATTGAGAAGGAAATTCAAAGATGAACGATTTATTAAATTGATCGAGATAGCTGTTTTATCGTATGACAGCGGAACAGAGTTAGTTGACGTATTGGAGAATGAAGTTGAACGGAAGAAGAGGTGTTCCGATTGGAGCATTTACAAGCCAACCTATCGGGAATTTTGCGGCAAGCCGGATAGATCATACAATGAAGGAGAAATATCGTGTCAAATGCCTGCATAGATATTGCGATGATAATGTTATGCTG
SRR5936069_C173476	TR	-	5387	5424	5365	5479	21	0	GGGTGTCCTTTTCAGCGGTAATACGAATAATGGCGATCATGCAGGCTTCGGTTATGCGAATACGAATAACACCCCCTCGAATACGAATGCGAATGTCAGCTCTCAGCTATGATTT
SRR5936069_C173476	VR	-	*	*	5563	5677	21	0	GGGTGTCCTTTTCGGCGGTGCTGCGGCTAATGGCGATCGTGCGGGCTTCGGTTCTGCGTCTACGGTTAACGCCCCCTCGAATACGGCTGCGACTGTCGGCTCTCGGCTTTGTTTT
SRR5936069_C173476	RT	-	4417	4964	CTATATGGGTGTCCTTATTTACAGAAGATACCTATTCTTGCATTAAGGATCGTGGTATTCATAAAGCAGCAGATAAAGTAAAGAAGGCTTTGAAAGAAGATCCAGAACACACTACTTACTGCTTGAAAATGGATATAGTGAAGTTCTATCCAAGTATAGACCATGATATTTTGAAAACAATATTACGGAAGAAAATCAAAGATAAAGATCTGCTTTGGTTGCTTGACGTGATTATAGACAGTGCCGATGGCGTACCCATAGGGAACTATCTAAGTCAGTATTTTGCTAATATTTATCTGGCTTACTTCGATCACTGGATAAAGGAGGTTAAGAAGGTAAGATATTACTTTAGGTATGCAGATGATATTGTGATTTTAGGCGATGATCCTAAACAGCTTCACAAACTCCGTATAGAGATTGAAGAATATCTGCATGACAATTTAAAGCTATCACTTCGTAAAGTGGATCCTAAAACTGGAAAAAAGAAATGGAAGTTTCAAGTATTCAAAATTGATAGCCATAGAGGTATTGATTTTGTCGGGTATGTC
SRR5936070_C334165	TR	+	766	796	757	833	10	0	GAACGTGAACTTCAACAACGGCAACGTCAACACGAACAACCGCCAGAACGCGAACCGGGTTCGTCCCCTCGCCGCAA
SRR5936070_C334165	VR	+	*	*	0	76	10	0	GAACGTGTACTTCCGCTACGGCATCGTCAGCACGAACCCCCGCCAGTACGCGTACCGGGTTCGTCCCCTCGCCGCAA
SRR5936070_C334165	RT	+	1037	1368	CGGGAGGTTTTTGCCGCCGCTTTCATTGATCGTGTTGTCCATCACTGGATCGCTCTTCGTATCGAGCCGATCTTAGAGGAACGCTTCCGGGAACAAGGAAACGTCTCCAAGAACTGCCGGAAAGGTGAGGGATGCTTGTCTGCCGTGCACTATCTGAATAACATGATAGTCGAGGTCAGTGAGAATTATACTGCCGATGCGTACATTTTCAAAGATGACCTGTTCAGTTTCTTCATGTCTATCTCGAAATCGTTGGTATGGGAAATGCTGAACATATTCGTAAGGGACAATTATAAAGGCGATGATATTGAATGTTTGCTTTACCTTCTAGC
SRR5936070_C336701	TR	-	5232	5269	5183	5298	9	0	GCCGTTGTGTTTTGCGGTCTGGCAACAACTCGAATGCGAACAGCGGTCTCGCTTATGCGAACGCGAACAATGCATCTTCGAACTCGAACACGAACTACGGGGCGCGGCTGAAATTC
SRR5936070_C336701	VR	-	*	*	6192	6307	9	0	GCCGTTGTGTTTTGCGGTCTGGCAACAACTCGAATGCGAGCAGCGGTCTCGCTTATGCGAACGCGTACAATGCATCTTCGTACTCGAGCCCGAGCTACGGGGCGCGGCTGGCCTTC
SRR5936070_C336701	RT	-	4187	4577	TACCGCTGCTTCCATACAGGGGCGTGGCCCGCATGGGTTGTTTCATCAGATACAAGCTGCAATGGCAGAAAATCCTAATCTCAAATATTACTATCAAAGCGACTACAAAGGATATTATGACAGTATTAATCACGAAACTTTAATTTCTATTATTAAAAGATATGTAGGCGATCCTCTTCTTTTGCCCATTCTTGAAAATTTTGTGAAGGCACTCTATCCTGATGGAGAATGTGGTATCAGTAAGGGATTGCGATCGTCTCAATTCCTCGGTAATCTTTATCACAATGATATTGACCACCGTATGATTGATGTGCATGGAGCAAGATATTACTTTCGATTCTGCGATGACATTTTTATTCTTGGAGAAAGTAAACGCGAGTTGTGGAGGTTA
SRR5936071_C320219	TR	+	3060	3109	3012	3123	14	0	AGCTGGTTCTTTGGGGCGGTAATGCGAATAACGGTGCGAATTGCGGCCTCGCTTATGCGAACTCGAATAACGATTGGTCGAACTCGAATGCGAATATCGGCTCTCGCCATAC
SRR5936071_C320219	VR	+	*	*	2725	2836	14	0	AGCTGGTTCTTTGGGGCGGTTATGCGGCTGACGGTGCGGCTTGCGGCCTCGCTTATGCGTACTCGTATGACGCTTGGTCGAACTCGGCTGCGAATATCGGCTCTCGCCTTGC
SRR5936071_C320219	RT	+	3849	4246	ACGAGTGCATGTATTAAGGGAAAAGGACTTCATTTTGGAGTAAGGAGAATGAAAAGTTTCCTTCGCCGGTACCCGGAATGCAAATGGTTCGTAAAAACTGATTTTAAAAAGTTTTATCAAAGTATTCTTCATGAGCTTATTGTTGCTGCATTGAGAAGGAAATTTAAAGATGAACGATTTATTAAACTGATTGAGATAGCTGTTTTATCGTATGACAGCGGAACGGAGTTAATTGACGTATTGGAGAATGAAGTTGAACGGAAAAAGAGGTGTTCCAATTGGAGCATTTACAAGTCAACCTATCGGCAATTTTGCGGCAAGTCGGATAGATCATACAATGAAGGAGAAATATCATGTCAAATGCCTGCATAGATATTGCGATGATAATGTTATGCTGG
SRR5936072_C308699	TR	-	1350	1399	1306	1492	21	0	AACCCTGCTGCTGGTTATCGCAACAGCGACGACGGTAGCATGAGCAACGTGGGCAGCAACGGCAACTATTGGAGTGCATCGCCGAACAGCGAGAATAACGGTTACAACTTGAACTTCAACAGTGGCAACGTGAATCCTGCGAACAACAACAATCGAGCAAACGGTTTCTCCGTGCGCTGTGTCCAAG
SRR5936072_C308699	VR	-	*	*	2749	2935	21	0	TTCCCTGCTGCTGGTTATCGCAACAGCGACGACGGTAGCATGAGCTACGTGGGCAGCTACGGCTACTGTTGGAGTGCGTCGCCGTACAGCGAGGATTACGGTTACTACTTGTACTTCTACAGTGGCCTCGTGAATCCTGCGTACAACTTCAGTCGAGCCTACGGTTTCTCCGTGCGCTGTGTCCAAG
SRR5936072_C308699	RT	-	408	1080	GTACTGAGAGAAGTCTTCGCCTCACAGTTCCGTGACAGGGTAGTTCACCATCTGTTGTTCAACTATATCGCTCCAATCTTCGAGAAAACATTTATATATGACAGTTATTCCTGTAGAAAAGAGAAAGGAACACTGTTTGGTGTAGAGCGACTAGAACATCATATTCGTTCATGCACCAACAACTATACACATACAGCCTATATCCTCAAACTGGACATTCAAGGCTATTTCATGAGCATCAACAAGAACATCCTCTACGGTATTATTTACAACAAACTCATGAAGCAATGGGAAGAGAAAGGCAAGAACTGTAACATCCCTGGAAAGAATCCGGAGTTTATTCTCTTCCTTGTAGAAAGCATCATCTTCAAAGACCACACACTGGACTGCGAGGTGATGGGCAACAAGAAGGAATGGATGCTGTTGCCAGCGTCCAAGAGCTTGTTTTGCCAGCCAAAGGGCATCGGATTGCCTATCGGCGACCTCACCAGTCAACTCTTCAGCAATATCTATCTGAACGAGTTTGACAACATGATAAAAAGAAGATTCAAGATAAGGCACTACGGAAGGTATGTGGATGACTTCTATGTAGTACATCCATCCAAGGCATACCTAAAGAGCCTGATACCAGAGATAAGAACATTTCTGAAGGAAAGGTTAGGATTGACACTTC
SRR5936073_C342589	TR	-	3398	3435	3378	3490	21	1	GGGTGTCTTGTTCGGCGGTAATGCGAATAACAGCGCGAATGCCGGGCTTTCGTACGCGAATACGAATAACACGGCTACGAATACGAATGCGAATATCGGCTCTCAGCTATACT
SRR5936073_C342589	VR	-	*	*	3923	4035	21	1	GGGTGTCTTGTTCGGCGGTTCTGCGTCTTACGGCGCGTCTGCCGGGCTTTCGTGCGCGTTTCCGATGCGCACGGCTACGTATACGACTGCGGATATCGGCTCTCGGCTTTGCT
SRR5936073_C342589	RT	-	2440	2975	CTATATGGGTGTCTATTTTCACGGCGGACACTTATAGTTGCATAAAAGGGCGTGGCATACAAGCGGCGGCAAATAAGTTAAGGCGCGTTATAGACAGAGATAAGGCAGGCTGCGCGTATTGCCTAAAAATAGACATACGCAAATTTTACCCTTCCATAGATCACACCGTACTAAAGTCCATTGTTCGCCGGAAGATTAAGGACACACGGCTACTCAATCTTTTGGACGAAATAATAGACAGTGCGGAAGGCTTACCGATTGGCAACTACCTTAGCCAATATTTAGCCAATCTTGTACTTACCTACTTCGACCATTGGGTAAAGGAAGTAAAGCGGGTAAGGTACTATTTCAGATACGCCGACGACATTGTAGTATTACATAGCGACAAAAAGACGCTTCACGCTTTGCTGGCAGAGTTTGAAAGCTACTTGGCGGCTAACGTAAAGCTGGAAATCAAACAGAACAAACAAGTCTTTCCGGTGGCACGCGACCACCGCGACAGCTTCGGGCGTGGTATTGATTTCTTGGGCTATGTA�
SRR5936074_C460008	TR	+	207	256	193	280	14	2	TGCGAATGCAGGTGTCAGCTACTCGAATACGAATAATACGGCGTCGAATACGAATGCGAATATCGGTTCTCAGCTATGCTTATAAAAA
SRR5936074_C460008	VR	+	*	*	0	87	14	2	TGCGACTGCGGGTGTCGGCTGCTCGAATACGAATGATACGGTGTCGAAGACGTATGCGAATGTCGGTTCTCGGCTTTGCTTTTTACCG
[truncated: 1,073,491 more chars]
