# Supplementary material for: Discovery and characterization of the evolution, variation and functions of diversity-generating retroelements using thousands of genomes and metagenomes
Source: BMC Genomics. 2019 Jul 19;20:595. doi: 10.1186/s12864-019-5951-3 (PMC6642488; doi:10.1186/s12864-019-5951-3)
Supplement: Supplementary file 15 — Data 1. DGRs identified in genomic and metagenomic datasets. URL: http://cgm.sjtu.edu.cn/index/pub/software/MetaCSST/supplementary/Supplementary_Data_1.zip (ZIP 3330 kb) [file 12864_2019_5951_MOESM15_ESM.zip › Data 1g - SRP115494/SRP115494-partial.gtf]

SRR5935740_C656960	RT	34.72	-	162	525	GAGCTGTGCCAATATCCCAAACAGGGGGATTGACCGTGCCGCAAAAGGAGTGGAACGAGCTACCATGCGAGACATCAAACACGCAAAATACTGTGTGAAGATGGACATTCACAAGTTCTATCCGTCAATCCCGCACGACAAGCTCAAGGAACATTTACAGCGGAAAATCAAGGACAAAAAGGCACTTGGTATTATCCATTTGGTAATCGACTCGTACCATAGCTCTCCCGGACACGGTATACCTATCGGGAATTATACCTCGCCGTGGCTTGCGGAGTTTTATCTACAGTCGTTGGATTACTTCATCAAGCAAACCCTCGGTATACGCTATTATGTCCGCTACGCCGATGATTTAGTCTTAATT
SRR5935740_C656960	TR	50.91	-	977	1026	CTCTTTACGGCTAATTTGAACAATGACTCGTCCAACTCGAACTCGAACAT
SRR5935740_C663036	RT	87.78	-	254	737	GGACAGGATAGTACACCATTGCATTATCAATGTGTTGGGGCGTTACTGGACTAACTTCTTCATTGCGAATACATACGCTTGTATCAAAGGGCGTGGTATTCATAAATGTATGGAGGATGTGCATACGGCTTTAATCATAGACAGAAAAGGTACAAGGTTCTGTTTGAAGATTGACATCAAGAAGTTCTATGATAACATAGACCACGCAGCATTGAAAAGGATAATCCGCTACACTATAGCGGATGAACAACTGTTAAGGCTGTTGGATAAGATAATAGATAGTAACGGTAAAGACAAGGGGCTGCCAATAGGCAATTTCACAAGTCAATATTTGGCTAATCTCTATTTAGCATATTTCGACCATTGGGTTAAAGAAGAACTGGCTAAGATAGTGATGAA…
SRR5935740_C663036	TR	47.31	-	1261	1310	TTCGGTTATCTGAATGCGAATAATCGTTCCTCGAATGCGAATGCGAACAT
SRR5935740_C664216	RT	61.26	-	399	812	CGGCATTTGAAAGTACGTTTTATCCGGACTACTTCCGCATCCATTAAAAACAGGGGAACGCATGACCTTTTACAGTATATCGTTAAAGATATAAAGGATGATCCCGAAGGAACCCTGTTCGGGTACCAGTTCGATATAACGAAATTCTATGAAAGCGTAGACCAGGACATTTTGCTGGATGCAGTGAAAAAGATGTTCAAGGATAAAATATTAATCGGAATCCTGGAAGAGTGCATCCGCATGATGCCTAAAGGCGTAAGTATCGGGCTAAGATCATCACAGGGGCTTTGTAATTTGCTTCTATCCATTTACCTGGATCACCGGTTAAAGGATCAGGAGGCAGTAGCACACTATTACCGGTATTGTGACGACGGTCTGGTGCTTTCCGGTAGTAAGAAA…
SRR5935740_C664216	TR	34.59	-	1336	1373	GCGAACGCGAATAACGATTCATCGAACACGAATGCGAA
SRR5935740_C666520	TR	46.61	+	246	312	ACAACAATGCGAACGCGAATGGCGGCGTGTCGTACGCGAACACGAACAACGATTCGTCGAACACGAA
SRR5935740_C666520	RT	73.07	+	751	1338	AACGCCGGACGATACAGGTGATCCCATTGAAGGATCGCATCGCCGTAAATGCGGTTATGCGAGTCGTGGACGAGCATCTGCACCGGCGGTTCATCCGGACGACCGCAGCATCGATCCGCAACCGCGGGATGCACGACCTGATGGAGTATATCCGGCGCGATATCGCTCAAGACCCCGACGGAACCCGTTACTGCTATACCTTCGACATCCGTAAATTCTACGAAAGCGTCGATCAGCAGGTCGCCATTGCCGCCGTCCGGCGGGTGTTCAAAGACGAACGGCTGCTGACGATACTCGACGGCTTCATCCACATGATGCCGCACGGGTTGAGCATGGGGCTGCGCTCCTCGCAAGGGTTGGCCAACTTAATCCTCTCGATCTACCTCGACCACGAACTCA…
SRR5935740_C671778	TR	43.68	+	14024	14071	TGTCAACACTTCGGGGGCGTTGAACAACAACAACGCGTACAACGGCAA
SRR5935740_C671778	RT	168.74	+	14431	15007	CCTACAACATATTCAAGGTTTACGAACCGAAAGAACGGGTTGTAATGTCGAACAGCTACAAAGACAAGGTTGTGCAACATGCGCTTTGTGATAATGTACTTGAACCGAGGGTGCGAAGCACCTTCATAAAAGACAATTACGCTTCACAGGTTGGAAAAGGAACGCACTTCGGCCTTGAACGGCTGGAAGGGTTTATGCGGAGGTTTTACCGTGTACGAGGTGTTGACGGTTGGGTATTGAAATGCGACATATCAAAGTATTTCTATAATATCAAGCACGACGCGTTAAAATCCTTAATCCGCAAGTATATTTCCGATCCGGATTGTCTTTGGTTGCTGGATATGATAATAGACAGCACCGAAGGCAATGTAGGAATTCCGATCGGCAACCAGTCTTCAC…
SRR5935741_C453297	TR	41.90	+	28	77	TCGCTTATGCGAACTCGAATAACGATTGGTCGAACTCGAATGCGAATATC
SRR5935741_C453297	RT	23.32	+	817	947	ACAAGTGCGTGTATCAAGGGAAAGGGATTACATTTTGGAGTAAGGAGAATGAAACGTTTTCTTCACCGGTACCCGGAATACAAATGGTTCGTAAAGACTGATTTCAAAAAGTTCTATCAAAGTATTCTTCA
SRR5935741_C454737	RT	102.66	-	119	544	AAGAAACGGCTTGTGCAGGCTCCCGCTTTTGTGGACAAGGTAGTCCTCCATGCACTGACGGACAATGTTTTGTACGACACGATCTGCACCGGCTTCATCCGTGACAACCACGCTTCGCAGCGCGGAAAGGGGACACTGGATGCCATCGTGCGCCTGAAGGGCCACATGATCGATTACTACCGCAAGAACGGCAGCGCGGACGGATGGGTGCTGAAGTGCGATGTTCACCATTTCTTCGCCTCCATCGACCATGACATCCTGAAAGCAAAACTGCGGGCCTTGATGCAGAAGCGCGGCGTAGATATGGCGTTCTATGACCTCATGTGCATCTACATTGACAAGACCGACGGCCTGCCCCTTGGGTATCAGACCAGCCAACTGCTCGCCCTGATGTTCCTT…
SRR5935741_C454737	TR	42.18	-	996	1043	ACGTCAACTCCAATGGCGACTGGAACAACAACAACTGCTCCAACTCGA
SRR5935741_C455103	TR	35.96	+	7	56	CACGGGCCGTCAATTGCAACAACTACCCGTGGAACGTGAACACGAACATT
SRR5935741_C455103	RT	156.00	+	421	1062	AATATACCGTTTTTAAGGTATGGGAACCAAAAGAAAGGTTGATTATGGCGTTGCCTTTCTATGACCGGGTGGTGCAGCACATGATTGTAAACGCCATAGGGCCGGTATTTGAACAAGGGTTTTATTATCATTCTTACGCTTGCCGGGACGGGAAAGGGATGCACGCCGCAAGTAACCAGTTATACCAATGGATGTACGAGCTTATGGAGCGTGAGGGATTGCGGCTTTATGCCTATAAAGGGGACATACACAAATACTTTGCATCTATCCCACATGACAAATTAAAAGACGAAAACAGACGGTACATAGGGGACAAGAAAGCCCTTATCCTCATGGATGAAATCATAGATAAGAACGGGATATTGCCGGACGGCGTGGGCATCCCCGTGGGAAACCTCA…
SRR5935741_C455787	RT	44.85	-	284	668	CACCTCCGCCAGTATCAAGAGACGGGGGATGCACGACCTCCTGGCGTATGTCCGCCGTGACATGGCCGAAGACCCTGATGGTACACGTTACTGTTACAAGTTTGACATCACCAAATTCTACGAGAGCGTGAAGCAGGATTTTGTGATGTATTGCGTCAGCCGGGTGTTCAAGGACGCAAAGCTCGTGACCATGCTGGAGAGCTTTATCCGCCTGATGCCTGAAGGTCTGAGTATCGGCCTGCGCAGCTCGCAGGGGCTGGGCAATTTGCTTTTGTCTGTGTATCTGGACCATTATCTGAAGGACAGGTATGCCGTGCGTCATTTCTACCGCTATTGTGATGACGGCGTCGTACTAGGTAAAACGAAAGCGGAACTGTGGAAGATT
SRR5935741_C455787	TR	47.60	-	1217	1266	GTTTCGATGTCGAATGCGAACAACGATTCCTCGAATACGAACACGAACAT
SRR5935741_C457657	RT	44.03	-	69	400	TCGGGAGGTTTTTGCCGCCGCTTTCATTGATCGTGTTGTCCATCACTGGATCGCTCTTCGTATCGAGCCGATCTTAGAGGAACGTTTTCGGGAACAAGGGAACGTCTCGAAGAACTGCCGGAAAGGTGAGGGATGTCTGTCTGCCGTGCACTATCTGAATAACATGATAGTCGAGGTCAGTGAGAATTATACTGCCGATGCGTACATTTTCAAAGATGACCTGTTCAGTTTCTTCATGTCTATCTCGAAATCGTTGGTATGGGAAATGCTGAACATATTCGTAAGGGACAATTATAAAGGCGATGATATTGAATGTCTGCTTTACCTTCTAG
SRR5935741_C457657	TR	35.30	-	641	690	TCCAGCAGTTGGAACGTGAACTTCAGCGGCGGCAGCGTCAACACGAACAA
SRR5935741_C462861	TR	71.90	+	325	385	ACAACAGCTGGAACGTGAACTTTAGTAATGGCAACTTCAACAACAACGGCAAGAATAACAG
SRR5935741_C462861	RT	65.80	+	568	1219	CAAGTACTTGTTTTATAGTTACTCGTCCTAAATTACGGGAAGTGTTTGCTGCAAATTTTCGCGACCGTATTGTACAACATTGGTTGTGTCTACGCTTAGAGCCACTGTTTGAGGCACGTTTTGTAGAACATGGAAATGTATCATTTAATTGTCGAAAGGGTTTTGGAACATTTGCATGTATTGATCAGTTGACAAAAAATACTATTGAAGTCTCTGATAATTATTCCCATGAAGCTTGGTATGCTCAATTTGATATTAAAGGATTTTTTATGTCAATTGATTGTGAACGCTTATTAGAGTACTTATTGCCATTTATCAAAGAAAAATGGAATTATTGGAAAGGAACTATATATGAACAGGATTTAGATTTAGTACTTTGGCTTACAGAAGTAATTGTAC…
SRR5935741_C464645	RT	20.09	-	1076	1308	TCGTGAAATTTTTGCTTCCGCTTATGTTGATCGTGTAATACAACATTGGGCGGATCTGCGCCTTGATCCTATTTTGGAAGAACGTTTTCAGGCACAGGGAAATGTTTCAAAAAATTGCCGTATTGGCGAAGGAGCACTTTCGGCTGTTACCTATCTGAATGGGATGATCATGGAAGTTAGTGAAAATTATACGAAAGACGCATACATTTTCAAGGGTGATTTCAAAAGCTTCT
SRR5935741_C464645	TR	38.30	-	1549	1598	TCGAACGCGTGGTACGTGAACATGAACAACGGCAACGTGAACACGAACAA
SRR5935741_C466389	RT	167.15	-	918	1532	AAGCGCCGCATGGTACACGCCCCCGCATTTGTGGACAAGGTGGTGCTGCACGCTCTGGTCGATAACATCCTGTATGATGCCCTGACAAAGAGCTTTATCCGGGACAGCCACGCCAGCCAGACCGGAAAAGGCACAGACGACGGCCTGATGCGCCTGAAAACCCACATGGTGGACTATTACCGCCGTGAGGGCCACGGCGCGGACGGCTGGGTGCTGAAAGGCGACGTGCGGCATTTCTTCGCCAGCATCGACCACCGGAAGCTAAAACGCAAGCTCAAAGCCGTGCTGGACAAGCGCGGCGTTGACCCGCGTGTCTATGAGCTGCTTTGCATCTACATCGACGTGATGGAGGACGGCTTGCCGCTGGGCTACCAGACGAGCCAGCTTTTCGCCCTCATG…
SRR5935741_C466389	TR	29.98	-	1957	2020	AATAACAACAACGTCTGGAACGTCAACACCGATGGCTCCAACAACAACAACTGGTACAACAACT
SRR5935742_C393132	TR	35.38	+	87	136	CACGGGCCGTCAATTGCAACAATTACCCGTGGAACGTGAACACGAACATT
SRR5935742_C393132	RT	169.16	+	507	1148	CTTATACCGTGTTCAAAGTGTGGGAGCCAAAAGAGCGGCTTATCATGGCCTTACCATTTTATGACAGAGTGGTGCAGCACATGATTGTAAATGCAATCGGACCGGTATTTGAAGAAAGGTTTTATTGCCATTCCTATGCTTGCCGTGAGGGGAAAGGTATGCACGCCGCAAGCAATCAGTTATACAAATGGCTTTATGAACTCATGGTTGTGCAGGGGCTACGGATATACGCCTTTAAAGGGGATATAAGTAAATACTTTGCGTCTATACCGCATGACGGCCTAAAAGATGAAAACAGACGGTACATAGGGGACAAGAAAGCCCTTTACCTTATGGATAACATCATAGACAGAAACGGCATATTGCCGGACGGCGTGGGCATACCCGTGGGGAACCTTA…
SRR5935742_C400074	RT	17.29	-	639	1029	TACCGCTGCTTCCATACAAGGACGTGGACCGCATGGGTTGTTTCATCAGATACAAGCTGCAATGGCAGAAAATCCTAATCTCAAATATTACTATCAAAGCGACTACAAAGGATATTATGACAGTATTAATCACGAAACTTTAATTTCTATTATTAAAAGATATGTAGGCGATCCTCTTCTTTTGCCCATTCTTGAAAATTTTGTGAAGGCACTCTATCCTGATGGAGAATGTGGTATCAGTAAGGGATTGCGATCGTCTCAATTCCTCGGTAATCTTTATCACAATGATATTGACCACCGGATGATTGATGTGCATGGAGCAAGATATTACTTTCGATTCTGCGATGACATTTTTATTCTTGGAGAAAGTAAACGCGAGTTGTGGAGGTTA
SRR5935742_C400074	TR	22.69	-	1684	1721	TCGAATGCGAACAGCGGTCTCGCTTATGCGAACGCGAA
SRR5935742_C402462	RT	115.17	-	2252	2842	AAAGAGCGGAAGATATTCAAACTGCCATTCCGTGATCGTGTCGTTCATTGGGCGATAATGCAGGTGATTGAACCGATATGGCTCTCCAATTTTACCCGTGATACATACTCTTGCATCCGTGGGCGTGGTATTCATCCTCTTTTATACAAGCTTCGCCGTGATTTGAAAGCGGATCCGGAGGGAACCCGGTACTGCCTGAAAATCGATGTGCGCAAGTTTTATCCGAGTATTGACCATGAGATCATGAAACAAGTGATCCGCCGGAAACTGAAAGATGCCCGATTGCTCGCCTTGCTTGACGGTATCGTGGACTCGGCGGAGAACGGGGTGCCCATCGGGAACTATCTCTCCCAATTCTTTGCCAACCTCTATTTGTCCGAGCTGGATCATGTCATTAAA…
SRR5935742_C402462	TR	33.63	-	3228	3265	ACGAATACGAACAATGCAGCCTCGAATTCGAATGCGAA
SRR5935742_C406790	TR	16.26	+	180	238	CTAATGCAGGTTTGTTCAATTTGAATTCTAACAATGAGTTAGACAATTCCAATGCTAAT
SRR5935742_C406790	RT	81.24	+	566	1075	AATATAATGCATTTATAATTAGAGAACCTAAAGAAAGATTAATATTTAGATTACCTTATTATCCAGATAGAATAGTACATCATGCTGTAATGAATATAATGGAACCTATATGGGTATCTATCTTTATTAAAGATACTTATAGTTGCATTAAACACAGAGGTATTCACGAAGCATTACATAATGTTAAAGAAGCTTTAAAAGATGTAGATAATACTACTTATTGTCTTAAGTTAGATATCAGAAAGTTCTATCCTAGTATAGATCATGAAGTATTAAAGAGCATAATAAGAAAGAAGATAAAGGATTAGAAGTTATTATAGCTATTAGATGAGATAATAGACTCAGCAGAAGGTGTGCCTATTGGTAACTACTTATCTTAGTTCTTTGCTAATGTCTACT…
SRR5935742_C407416	TR	6.57	+	21790	21839	CTATCTTTGGGATATTCTATAGTTCTAGCTATAACATCAATTCCACCAAC
SRR5935742_C407416	RT	66.59	-	28670	29321	ACAAGTACTTGTTTTATAGTTACCCGTCCTAAATTACGGGAAGTGTTTGCTGCAAATTTCCGTGACCGTATTGTACAACATTGGTTGTGCCTACGCTTAGAGCCACTGTTTGAGGCACGTTTTGTTGAGCACGGAAATGTATCATTTAACTGTCGAAAGGGTTTTGGAACATTTGCATGTATCGATCAGTTGACAAAAAATACTATTGAAGTCTCTGATAATTATTCCCATGAGGCTTGGTATGCTCAATTTGATATTAAAGGATTTTTCATGTCAATTGATTGTGAATGCTTATTAAAGTACTTATTGCCATTTATCAAAGAAAAATGGAACTATTGGAAAGGAACTATATATGAACAGGATTTAGATTTAGTGCTTTGGCTTACAGAAGTAATTGTA…
SRR5935744_C636683	RT	20.09	-	143	375	TCGTGAAATTTTTGCTTCCGCTTATGTTGATCGTGTAATACAACATTGGGCGGATCTGCGCCTTGATCCTATTTTGGAAGAACGTTTTCAGGCACAGGGAAATGTTTCAAAAAATTGCCGTATTGGCGAAGGAGCACTTTCGGCTGTTACCTATCTGAATGGGATGATCATGGAAGTTAGTGAAAATTATACGAAAGACGCATACATTTTCAAGGGTGATTTCAAAAGCTTCT
SRR5935744_C636683	TR	38.30	-	616	665	TCGAACGCGTGGTACGTGAACATGAACAACGGCAACGTGAACACGAACAA
SRR5935744_C647109	TR	47.31	+	156	205	TCGGTTATCTGAATGCGAATAATCGTTCCTCGAATGCGAATGCGAACATT
SRR5935744_C647109	RT	85.51	+	770	1212	TTACTGGACTAACTTCTTCATTGCGAACACATACGCTTGTATCAAAGGGCGTGGTATTCATAAATGTATGGAGGATGTGCATACGGCTTTAATCATAGACAGAATGGGTACACGATTCTGTTTGAAGATTGACATCAAGAAGTTCTATGATAACATAGACCACGTAGCATTGAAAAAGATAATCCGCTACACCATAGCGGACGAACAACTGCTAAGGCTGTTGGATAAGATAATAGATAGTAACGGTAAAGACAAAGGGCTGCCAATAGGCAATTTCACAAGCCAATATTTTGCTAATCTCTATTTGGCATACTTCGACCATTGGGTTAAAGAGGAACTGGCTAAGATAGTGATGAAGCGTTTTGGAGTGAAAATCTACTACTATCGCTATATGGATGA…
SRR5935744_C651055	RT	35.81	-	835	1189	CACCTCAGCCAGCATCAAGAACCGCGGCATGCACGACCTCATGGAGTACATACGCCGCGACATGAAAGAAGACCCGGAAGGAACACGCTACTGCTACAAATTCGACATCTCCAAGTTCTATGAGAGCGTGGGGCAGGATTTCGTAATGTATTGCGTCCGGAGGGTATTCAAAGACAAGAAACTCATCGCCATGCTTGACAACTTCGTAAGGCTCATGCCGCAAGGAATCAGCATCGGGCTGAGGTCGTCGCAAGGGTTGGGCAACCTGCTCCTGTCTGTTTTTTTAGACCATTATTTGAAGGACAAGTACGGCGTCCGCCATTTCTACCGCTATTGCGATGACGGCGTGGTACTC
SRR5935744_C651055	TR	43.56	-	1747	1806	ATGCGAATGCGAATGGCGGCGTGTCGAATGCGAATGCGAATAACGATGCATCGAACTCGA
SRR5935744_C652857	TR	15.69	-	127	186	TTGTTCATGGCGATGTAAACGCTTATGGCTCCGACAATTGCAACGACACCTGCAATGGCA
SRR5935744_C652857	RT	7.40	+	9702	10073	GATCGTGTTCCGCATCGGTTGGTGGGCGACGATATACTGTCAGCAGATATTGCTCGGAATGCTCACTATATTCGGTCCAATACAATGGGCATTTTCGTTGCTGCCCAAGTGGGAAGGAGCGTGGGCGAAGTGGCTAACCCGTTATTTGACAGTTCATTTCTACGGAGCCATGCTCTACTTCGTCGGTTTCTACGTCCTGTTGCTGTTTGATATTGTGCTCTGCATACAGGTAGAGAACCTGACGGCCATCACCGCCAGTGAGCAGACGATGGCAGCCTATCTGCAAAACTCGTTCTTCTCGGCAGGCTATCTGATGGCAGCGAGCATCGTGGCGTTGAAATGCCTGAACCTCGTGCCCGACCTTGCGGCATG
SRR5935745_C446472	RT	42.24	-	91	259	AAACGGAGAGACCTCTCCATCCCGAAGCTCCGCGACAAGGTGGTGCAGCTCGTCATCCACGAGGAGCTGCAAAACATGTTCCGGCCCGTGTTCATCAATGGCTCGTTTGCTTGCCAGTACGGGAGGGGCCCGATCCGCGCCGCCTTCAAAGTGCAGCACGACATGAGGG
SRR5935745_C446472	TR	11.39	-	791	840	AACCGCGCGAACCGTGGGTACAATTCGGCCCGCAACTGGAATTGGAACGA
SRR5935745_C451452	RT	63.23	-	223	838	CAATCCATAGCATTTATCGTTACGAAACCATGTCTGCGCGAGGTGGTAGCCGCCGATTTCCGCGACCGAATCGTGCAGCACTATATCGTCATGCGCCTCGAAGCTCTTTTCGAGGAATGCGGGACACTCGACGATAACATGTTCAGCTGCCGCGTCGGGAAAGGCAACCTTGCGGCCATACAGGCCCTACAGCAGCAGATATTCCACCAGTCGAAAGGTTATACCGCCGACTGTTATGTGGCAAAATTCGACCTGCAATCGTTCTTTATGAGCATCGACAAACGCCGTCTTTACGACGAGTTGGTCGCATTGGTCGCCAAACGCTACGAGGGATGGGATAAGGATACGCTGTTGTATCTTATCCGCGTCGTTACGCTGCATAATCCGCAGGACAACGCC…
SRR5935745_C451452	TR	37.48	-	1050	1099	AACAACGCGTTCATCTACAACGGCAACACGGGCAACGTGAACAACAACAA
SRR5935745_C454774	RT	73.07	-	287	874	AAACGCCGGACGATACAGGTGATCCCATTGAAGGATCGCATCGCCGTAAATGCGGTTATGCGAGTCGTGGACGAGCATCTGCACCGGCGGTTCATCCGGACGACCGCAGCATCGATCCGCAACCGCGGGATGCACGACCTGATGGAGTATATCCGGCGCGATATCGCTCAAGACCCCGACGGAACCCGTTACTGCTATACCTTCGACATCCGTAAATTCTACGAAAGCGTCGATCAGCAGGTCGCCATTGCCGCCGTCCGGCGGGTGTTCAAAGACGAACGGCTGCTGACGATACTCGACGGCTTCATCCACATGATGCCGCACGGGTTGAGCATGGGGCTGCGCTCCTCGCAAGGGTTGGCCAACTTAATCCTCTCGATCTACCTCGACCACGAACTC…
SRR5935745_C454774	TR	46.61	-	1313	1379	AACAACAATGCGAACGCGAATGGCGGCGTGTCGTACGCGAACACGAACAACGATTCGTCGAACACGA
SRR5935745_C454794	RT	92.27	-	415	944	CTATATGGGTTTCCGTGTTCACGGCTGATACGACATCATGTATCAAGGGAAGAGGGATAACGGAGGCGTATAAGAGGACAAGACGGGCTTTGTCCGATCGTGAATCCGTCTATTGCCTCAAGGTTGATATCCGCAAATTCTATCCGTCAATAGATCATGAGGTGTTGAAAGGCATCGCTCGGAAGAAGATCAAGGACGATCGCTTGCTTATGTTGTTGGATGAGATCATCGATTCCGCTCCCGGCGTTCCGATCGGGAACTATCTTAGCCAATATCTTGCGAATCTTTATCTCGCCTATCTGGATCACGAGATAAAGGAGATTATAGATATAAGGCATTATATCAGATACGCGGATGACATGACTTTTTTCCATCATGATAAGTGTTTCTTGAGAAACG…
SRR5935745_C454794	TR	22.65	-	1391	1449	TCGAATGCAGGCCTCGCTAACGTGAATACGAATAATGCGCCTTCCGCTGCGAATCGTAA
SRR5935746_C351437	TR	48.44	+	1	55	CTTCAACGTGAACTCCAGCGGCAACGTCAACAACTGGAACGCGATCAACGCGAAT
SRR5935746_C351437	RT	66.45	+	519	952	TGTTTATCCAGCAATGACACGGAGCTTCATCCGGCAAAACGCGGCCTGTCAGACCGGCAAAGGTACCGACTGGGCGCGCAAGCAGGTCAAGCTCATGATGGAGCGCGAATACCGGCAGCACGGCGCTGATGGCTATGTGCTGTTGGTAGATATCCGGCACTATTACGACACGATGCCCCATGACGTGGCAAACCGCTGCTTTGAGCGGCATCTGCCGCCAAGTGTGCATAACCGCGTGCGTGAGGTGCTGGATCGTCAATATACTGGCGAGGCCGGTTATAATCCGGGCAGCCAGATGGTGCAGCTTGCCGGGATCTCGGTGCCCGACCCCATAGATCACTACATCAAGGAGCGCCTGCGGGCGAAAAAGTACGTCCGTTTTATGGATGATAGCCTCAT…
SRR5935746_C361251	TR	29.98	+	30	93	ATAACAACAACGTCTGGAACGTCAACACCGATGGCTCCAACAACAACAACTGGTACAACAACTC
SRR5935746_C361251	RT	167.15	+	518	1132	AGCGCCGCATGGTACACGCCCCCGCATTTGTGGACAAGGTGGTGCTGCACGCTCTGGTCGATAACATCCTGTATGATGCCCTGACAAAGAGCTTTATCCGGGACAGCCACGCCAGCCAGACCGGAAAAGGCACAGACGACGGCCTGATGCGCCTGAAAACCCACATGGTGGACTATTACCGCCGTGAGGGCCACGGCGCGGACGGCTGGGTGCTGAAAGGCGACGTGCGGCATTTCTTCGCCAGCATCGACCACCGGAAGTTAAAACGCAAGCTCAAAGCCGTGCTGGACAAGCGCGGCGTTGACCCGCGTGTCTATGAGCTGCTTTGCATCTACATCGACGTGATGGAGGACGGCTTGCCGCTGGGCTACCAGACGAGCCAGCTTTTCGCCCTCATGT…
SRR5935746_C364755	TR	34.59	+	246	283	CGAACGCGAATAACGATTCATCGAACACGAATGCGAAC
SRR5935746_C364755	RT	61.26	+	807	1220	GGCATTTGAAAGTACGTTTTATCCGGACTACTTCCGCATCCATTAAAAACAGGGGAACGCATGACCTTTTACAGTATATCGTTAAAGATATAAAGGATGATCCCGAAGGAACCCTGTTCGGGTACCAGTTCGATATAACGAAATTCTATGAAAGCGTAGACCAGGACATTTTGCTGGATGCAGTGAAAAAGATGTTCAAGGATAAAATATTAATCGGAATCCTGGAAGAGTGCATCCGCATGATGCCTAAAGGCGTAAGTATCGGGCTAAGATCATCACAGGGGCTTTGTAATTTGCTTCTATCCATTTACCTGGATCACCGGTTAAAGGATCAGGAGGCAGTAGCACACTATTACCGGTATTGTGACGACGGTCTGGTGCTTTCCGGTAGTAAGAAAT…
SRR5935746_C365423	RT	87.78	-	3355	3838	GGACAGGATAGTACACCATTGCATTATCAATGTGTTGGGGCGTTACTGGACTAACTTCTTCATTGCGAATACATACGCTTGTATCAAAGGGCGTGGTATTCATAAATGTATGGAGGATGTGCATACGGCTTTAATCATAGACAGAAAAGGTACAAGGTTCTGTTTGAAGATTGACATCAAGAAGTTCTATGATAACATAGACCACGCAGCATTGAAAAGGATAATCCGCTACACTATAGCGGATGAACAACTGTTAAGGCTGTTGGATAAGATAATAGATAGTAACGGTAAAGACAAGGGGCTGCCAATAGGCAATTTCACAAGTCAATATTTGGCTAATCTCTATTTAGCATATTTCGACCATTGGGTTAAAGAAGAACTGGCTAAGATAGTGATGAA…
SRR5935746_C365423	TR	47.31	-	4362	4411	TTCGGTTATCTGAATGCGAATAATCGTTCCTCGAATGCGAATGCGAACAT
SRR5935746_C367289	TR	41.90	+	247	296	TCGCTTATGCGAACTCGAATAACGATTGGTCGAACTCGAATGCGAATATC
SRR5935746_C367289	RT	34.51	+	1036	1433	ACAAGTGCGTGTATCAAGGGAAAGGGATTACATTTTGGAGTAAGGAGAATGAAACGTTTTCTTCACCGGTACCCGGAATACAAATGGTTCGTAAAGACTGATTTCAAAAAGTTCTATCAAAGTATTCTTCATGAGCTTATTGTTGCTGCATTGAGAAGGAAATTCAAAGATGAACGATTTATTAAATTGATCGAGATAGCTGTTTTATCGTATGACAGCGGAACAGAGTTAGTTGACGTATTGGAGAATGAAGTTGAACGGAAGAAGAGGTGTTCCGATTGGAGCATTTACAAGCCAACCTATCGGGAATTTTGCGGCAAGCCGGATAGATCATACAATGAAGGAGAAATATCGTGTCAAATGCCTGCATAGATATTGCGATGATAATGTTATGCTGG
SRR5935747_C145576	RT	128.31	-	116	769	AAGAAAAGGCTTATTATGGCGCTTCCCTTTCGTGATCGCGTCGCCCAGTGGTGGGTGTATTCTTTGCTTTACCCTATCTTTGATAAAACTTTCATAGAAGACAGTTACGCTTGTCGGCGCGGTAAAGGCCAAAAGGCCGCTGCTGATCGTCTGCAAGATATGATAAAGCAGACGGAAGTTTTAGGCGGTAAGTGGTATTACCTTAAGCTGGACATAGCGAAATACTTCTACAGAATTTACCATGATAAGCTTATGGAAATTCTGGAAAGAAAAATTAAAGACCCGGATATGTTGGAACTGTTAAACGTTATCGTAAAAGGTGACGGTACAAACGCTTTCGGTTTGTCTATATGTGACAATGTAGAAGACGCCGAACGCCTTACTGACCGCGGTATGCCT…
SRR5935747_C145576	TR	35.91	-	1167	1216	GTTTTCTATCTGAATGGCAACAACCCGCGTTCTAATTCCAATGACAACAT
SRR5935748_C589575	RT	16.92	-	120	243	CCAACTACAAACTTCACCTTGCATGAACGAGGAAAGCTCCGGCGTATTACAGGTGAACAGGTTCAAGACAGAATCGTGAAACACGCTCTCTGTGACGAGGTTCTGAATCCTCTGATTGAGCCAC
SRR5935748_C589575	TR	49.23	-	536	583	ATGTCAACAACAACGGTAATGCGAACTACAACAACGCTTCCAATTCTA
SRR5935748_C612121	RT	58.57	-	582	1278	ATATCATGTTGGCGAACTTCACCAATTTTATGAATACTACCCCAAGAAGCGCATCATCAGCAGCCTGCCGTTCTATGACCGAGTGATAAACTGCGGAGCCTATAATGTTCTGTGGCCTATCTATTTGAAGTCTATGTACGAGTACAGCTACGGAAGCATCGATGGACGAGGGCCTCTAAAGGCGGCTTTTGACATTCAGCAATGGATGCGAAACGCAGCAAGGATGAATGGAGATTGGAGGGTCGTCAAGCTTGACATTGCCAAATTCTTCTTTCGGATTCCTGTTGATGTTCAGCTGCGAGAACTTACTCGCCCGCTGGACGACCCAGATATGGTGTGGTTTCTCGAAACGGCCGTCCGGGCGGATGGTCGTCCGTTGGGGCTTCCTGTTGACTGCAC…
SRR5935748_C612121	TR	10.70	-	1637	1686	CTCGGCTCGTTCAACGGCAACAACCCGCGGTCCAACGTGGACGATGATAT
SRR5935748_C615461	TR	11.76	+	206	255	TTTTCGCCCTGAATCTGAATAATCCGCGCTCGAATCGCTGGACGAACATC
SRR5935748_C615461	RT	119.25	+	639	1295	AAAGGCGCCTGGTTATGGCGCTGCCTTACGCAAGCCGGATTGTTCAATGGGCGATATACCTTGAACTGAATCCCTTTTACGACCGCATGATGATAGAGGATTCTTATGCGTGCCGTAAAGGAAAAGGAAGCCTTGCAGCGGCCAAACGGCTCCAATATTGGTTACAACAGGCAGAATCAAAGCCTGGTAAACAATATGTGCTGAAACTGGATATTTCTAAATATTTTTACCGCGTAGATCATGCCGTTTTGCTTGATATTTTGGGCGAGCGGGTAAAGGACCCGAAGCTCATGCGGCTTCTGGATAATATTATAAACTGCGATTCTGAGCGCTTCGGCCTGCCGCGGTTTATGGGGCCGGAAGACGTAGAAGACGAAGACTGGTTATTTGACCGGGGTA…
SRR5935748_C616941	RT	29.31	-	1024	1378	GACAGGAGCGAGCATCAAAAAACGTGGCACACACGATTTACGAAAGTGTATGCAATCGGACATGGATAATGACCCAGAAGGCACACGTTACTGCTACAAGTTCGATGTCAAGCATTTCTATGACAACACTAAGCCTGAGTTTGTCATGTGGTGTTTCCGCAGAGTATTCAAAGATAAGACGCTGCTATCGCTCCTGGACCATTTTCTTCATCTCCTGCCGGAGGGTATCAGTTTCGGGTTGCGAAGCTCGCAGGCTTCTGGCAACCTCTTGTTGTCCGTATTCCTTGACCATTTTCTAAAGGATAAATACGGCATCAAGTACTTCTACCGCTACTGTGATGATGGCGTTGTACTC
SRR5935748_C616941	TR	55.72	-	1918	1987	ATGCGAACGCGAATGGCGGTGTCTCGAATGCGAATGCGAATAACGATGCCTCGAATGCGAATGCGAATGT
SRR5935748_C617309	RT	36.26	-	4589	4973	TACCGGGGCCAGCATTAAACGACGTGGCACTCATGATCTGATGAACTGCATACGTACCGATTTGCAAAAAGACCCGGAAAGCACGATGTATGCCTACAAATTTGACATCCGCAGGTTCTACGACAATGTGCGGCAGGATTTTGTGATGTGGTGCTTCCGCAGGATATTCAAGGACAAAAGGCTGTTGGTGCTGCTGGAGCGGTTCGTGACACTGCTGCCGGAAGGTATCAGCTTCGGACTGCGCAGTTCACAGGGAGCAGGCAACCTGCTTCTGTCTGTATTTTTAGATCACTATCTGAAGGATAAGTACGGGGTCCGTTATTACTATCGCTATTGCGATGACGGACTGGTACTCGGTAAAACGAAAGCGGAATTGTGGAAGATT
SRR5935748_C617309	TR	53.58	-	5517	5586	ATGCGAACGCGAATGGCGGTGTGTCGAATGCGAATGCGAATAACGATGCTTCGAATACGAATGCGAATAT
SRR5935749_C353026	TR	43.56	+	21	80	TGCGAATGCGAATGGCGGCGTGTCGAATGCGAATGCGAATAACGATGCATCGAACTCGAA
SRR5935749_C353026	RT	35.81	+	638	992	ACCTCAGCCAGCATCAAGAACCGCGGCATGCACGACCTCATGGAGTACATACGCCGCGACATGAAAGAAGACCCGGAAGGAACACGCTACTGCTACAAATTCGACATCTCCAAGTTCTATGAGAGCGTGGGGCAGGATTTCGTAATGTATTGTGTCCGGAGGGTATTCAAGGACAAGAAACTCATCGCCATGCTTGACAACTTCGTAAGGCTCATGCCGCAAGGAATCAGCATCGGGCTGAGGTCGTCGCAAGGGTTGGGCAACCTGCTCCTGTCTGTTTTTTTAGACCATTATTTAAAGGACAAGTACGGCGTCCGCCATTTCTACCGCTATTGCGATGACGGCGTGGTACTCG
SRR5935749_C360288	TR	47.58	+	21	80	TGCGAATGCGAATGGCGGTGTGTCGAATGCGAATGCGAATAACGATGCTTCGAATACGAA
SRR5935749_C360288	RT	17.78	+	628	1012	ACCGGTGCAAGCATCAAAAGGCGCGGTACTCATGACCTGATGAACTGCATACGTACCGATTTGCAAAAAAATCCGGAAGGCACGCTTTACGCATACAAATTTGACATCCGGAGGTTTTATGACAATGCGCGGCAGGACTTTGTTATGTGGTGCTTCCGGAGGGTGTTCAAGGACAAAAGGCTGTTGGTCTTGTTGGAGCGGTTTGTTAAGCTGCTGCCAGAAGGTATCAGTTTCGGACTGCGCAGTTCACAAGGGGCAGGAAATCTGCTTCTGTCTGTATTTTTAGACCACTATCTGAAGGATAAGTACGGGGTTCGTTATTACTATCGCTATTGCGATGACGGACTGGTACTCGGTAAAACGAAAGCGGAATTGTGGAAGATTC
SRR5935749_C363660	TR	56.39	+	594	654	ACAACGCTCTTTATGTGAATGTGAACAACGGCAACGTGAACAACAACAATAAGAACAACAG
SRR5935749_C363660	RT	217.30	+	917	1648	GTTCCATCGCTTTCATTATCAACAAACCCGTGAAACGGGAGATTTTCGCCGCCGACTTCCGCGACCGTGTTGTACACCACCTCATAGCCCACAGGCTCGTTCCGCTTTTGGAAGAGAAGTTCATCGATGACAGTTACAGTACCCGCAAGGGAAAGGGTACGCTCTACGGCATAGAACGGGTGGAAGAACATATCCGGCTCTGCTCCGAGAACTACACGCGGGATTGCTATATCCTGAAAATAGACATCCGTTCGTTCTTCATGAAAATATCGAAGAGGCGGCTGTATGACCTGACCGAAGAACTCTTGCACGAACGCTACGGGGGAAACGACCTGGCGATACTGCTCTATCTGCTCCGTGAGACGATATTCAACCGTCCGGAAAAGAACTGCATCCGCA…
SRR5935750_C265906	RT	32.00	-	3754	4194	CTGAAAATAGATTTTAAGAAATGCTATCAACATATCAAACCTGATATTGTTATGGATTTATTGAAAAGAAAAATTCGTAACAAAAAGGTATTATGGTTAGCAGAAACAATTCTTTACAGTTATGATGATGGGCTTCCTATTGGTAGTGTTACATCTCAATGGCTATGTAATTTTGTTATTAGTTATGTGTGTCACTATTTAAAAGAAGAACTTCGTGTGAAGTATTGTATTTTTTATATGGATGATGGTTGTATTTTTGGTAAAAACAAAAAGGAACTGCATCGTGTAAAACGTGAGTTAGATAAATATTGTGCTACTCTTGGTTTGGAAATCAAAAGTAACTGGCAAGTATTTAGATTAGACTATATTGATAAAAAGGCTAGTCAAAAAGCTGGTAAA…
SRR5935750_C265906	TR	52.28	-	4803	4919	TTGTGTATTGCGGTGGCTGCGTGTCGTGTACGTTGGCGGTAATTTGAATAACGGTGCTAACGATGGGCTTGTCTATTGGAATTGCAACAACGATGTCGGTAATGCGAACTGGAATAT
SRR5935751_C450494	RT	19.66	-	332	564	TCGTGAAATTTTTGCTTCCGCTTATGTTGATCGTGTAATACAACATTGGGCTGATCTACGCCTTGATCCTATTTTGGAAGAGCGTTTTCAGGCACAGGGAAATGTTTCAAAAAATTGCCGTATTGGTGAAGGAGCACTTTCGGCTGTTACCTATCTGAATGGGATGATCATGGAAGTCAGTGAAAATTATACGAAAGACGCATACATTTTCAAGGGTGATTTCAAAAGCTTTT
SRR5935751_C450494	TR	38.30	-	805	854	TCGAACGCGTGGTACGTGAACATGAACAACGGCAACGTGAACACGAACAA
SRR5935753_C426885	TR	53.53	+	183	243	TGCAACGGCTTCCAGCAGTTGGAACGTGAACTTCAACAACGGCAACGTCAACACGAACAAC
SRR5935753_C426885	RT	19.35	+	484	542	CGGGAGGTTTTTGCCGCCGCTTTCATTGATCGTGTTGTCCATCACTGGATCGCTCTTCG
SRR5935753_C443849	RT	20.09	-	234	466	TCGTGAAATTTTTGCTTCCGCTTATGTTGATCGTGTAATACAACATTGGGCGGATCTGCGCCTTGATCCTATTTTGGAAGAACGTTTTCAGGCACAGGGAAATGTTTCAAAAAATTGCCGTATTGGCGAAGGAGCACTTTCGGCTGTTACCTATCTGAATGGGATGATCATGGAAGTTAGTGAAAATTATACGAAAGACGCATACATTTTCAAGGGTGATTTCAAAAGCTTCT
SRR5935753_C443849	TR	38.30	-	707	756	TCGAACGCGTGGTACGTGAACATGAACAACGGCAACGTGAACACGAACAA
SRR5935753_C446199	TR	29.64	+	61	110	ACAATGCGTGGAAATTGAACATGAATAACGGTAACAGGAACAACAACAAT
SRR5935753_C446199	RT	127.87	+	368	639	GATCTATCGCCTTTATTGTCAGCGAGCCGGTGCAGCGGGAAGTATTTGCCGCCGATTTCCGCGACAGAATCGTACATCATCTGATTATTAATAAGCTGAACCATTTGTTTGAGGCGCAGTTTATTAATGACAGTTACAGCTGTCGGGAGGGAAAAGGAACCCAGTACGGGGTTAACCGGATTGCCGAATTTATCCGCCTTTGTTCGGAGAATTATACCAAAGACTGTTATATCCTGAAGATGGACATACAGTCTTTTTTTATGAGCATTGAC
SRR5935753_C467719	RT	66.37	-	1319	1970	ACAAGTACTTGTTTTATAGTTACCCGTCCTAAATTACGGGAAGTGTTTGCTGCAAATTTCCGTGACCGTATTGTACAACATTGGTTGTGCCTACGCTTAGAGCCACTGTTTGAGGCACGTTTTGTTGAACACGGAAATGTATCATTTAACTGTCGAAAGGGTTTTGGAACATTTGCATGTATTGATCAGTTGACAAAAAATACAATTGAAGTCTCTGATAATTATTCGCACGAGGCTTGGTATGCTCAATTTGATATTAAAGGATTTTTTATGTCAATTGATTGCGAACGATTATTAGAACACTTATTACCATTTATCAAAGAAAAATGGAATTATTGGAAAGGGACCATATATGAACAAGATTTAGATTTAGTGCTATGGCTTACAGAAATAATTGTA…
SRR5935753_C467719	TR	80.40	-	2150	2213	AACAACAGCTGGAACGTGAACTTTAGTAATGGCAACTTCAACAACAACAACAAGTACAACAGTA
SRR5935754_C522534	TR	54.21	+	4	66	GTGTATAAGAGACAGCGTCAATTCGGACGGCTCTTTGAACAACAACAACGCGTACAACGGCAA
SRR5935754_C522534	RT	76.08	+	455	686	AGCGCCGCGTGGTTATGTCGAACAGCTACAAAGACAAGGTTGTTCAACATTCGCTTTGCGATAACGTGCTTGAACCGATTTTGACACGATCGTTCATTCGCGATAACTACGCGTCGCAGGTGGGGAAAGGTACGCATTACGGGTTAGACAGGCTTCAAGAGTTCATGCGGAGGTTTTACAGAAAGAACGGAATTGACGGCTGGATACTGAAAGGCGATATTTCAAAGTATTT
SRR5935755_C368833	TR	22.69	+	951	988	CGAATGCGAACAGCGGTCTCGCTTATGCGAACGCGAAC
SRR5935755_C368833	RT	17.69	+	1638	2028	ACGGCTGCATCCATACAAGGACGCGGACCGCATGGTCTGTTCCATCAGGTGCAGGATACATTGGCAGAGAACCCCAATATACACTATTATTATCAAAGCGATTATAAAGGATATTATGACAGTATTGACCATGATATATTAATCTCCACAATCAGGCGATATGTCGGAGACCCTGTCTTATTGCCTATTCTTGAAAATTTTGTCAAAGCACTATATCCCAACGGGAAGCATGGCATAAGCAAAGGACTGCGTTCCTCACAATTCTTTGGAAACCTTTACCATAATGATATTGATCACCGGATGATTGATGAATATGGTGCAAAACATTACTTCCGTTTTTGTGATGACATCTTTATTCTCGGTGAGAGTAAACGTGATTTGTGGAAATTGC
SRR5935756_C561112	TR	39.20	+	105	154	CGTTCTACGTGAATGCGAACTATGCGGCTTCGAATGCGAATGCGAACTAC
SRR5935756_C561112	RT	120.17	+	553	1140	AACGGCGCGAGATTTACAAACTGCCTTTTAAGGACAGGGTCGTGCAATGGGCCATTATGTTGGTCCTTGAGCCGATATGGACACCGCAGTTTACGGCAGACACGCATGCCTGTATAAAAGGGCGCGGCATTCATTCCCTGCTTAAACAGTTGCGTAACGACTTGGCGGAAGACCCTGAGGGGACACGATACTGCTTCAAGCTGGACGTGCGCAAGTTTTACCCGAGCATAGACCATGATATCCTTAAAATGGTCATACGCCGTAAAATCAAAGACCCTGCGGTTCTTCTGTTGCTTGACGGCATCATAGACAGTGCCCCGGGCGTTCCAATCGGCAACTACATTTCCCAATACTTCGCCAATCTTTATTTGTCAGAACTTGACCACCGCATCAAAGAGG…
SRR5935756_C564412	TR	32.42	+	251	288	CGAATGCGAACAACGATTTCTCGAATACGAACACGAAC
SRR5935756_C564412	RT	56.39	+	811	1224	GCCATTTGCGGAAACGTTTCATCCGTACTACCTCTGCCAGTATCAAGAAACGGGGGATGCACGACCTTCTGGCGTATATCCGTCGTGATATGCGTGAGGATCCGGAAGGTACGCGTTACTGCTACAAGTTCGATATCACGAAGTTCTACGAAAGTGTGAAACAGGATTTCGTGATGTATTGCGTGAACCGGGTTTTCAAGGACTTCAAACTTATGGCTATGCTGGAAAGTTTTGTCCGTCTGATGCCCGAGGGTTTGAGTATCGGGCTGCGTAGCTCCCAGGGGCTGGGTAATTTGCTTTTGTCTGTGTTTTTGGACCATTATTTGAAGGACAGGTACGCCGTCCGTCATTTCTACCGTTATTGTGATGACGGCGTTATACTGGGTAAAACGAAAGCGG…
SRR5935757_C623416	TR	35.95	+	376	413	CGAATACGAATAACACGGCTTCGAATACGAATGCGAAT
SRR5935757_C623416	RT	115.48	+	830	1341	TATTTGGGTTTCTACCTTCACGGCGGACACTTATAGCTGCATTAAGAACCGGGGGATTCACGCGGCCGCGAAGAAGGTAAAACAGGCCCTACGGGAAGACCCGGAAGGTACTACGTTTTGTTTGAAATTGGATATTCGCAAGTTCTATCCTTCTATTAACCACGACGTATTAAAATCCATTCTACGCCGCAAGTTGAAGGACAAAAGGCTACTTCGCTTACTTGACGAAATCGTAGATTCGGCGGACGGCGTACCTATCGGAAACTATCTAAGCCAATATTTCGCTAACCTCTATTTAACCTACTTCGACCATTGGATAAAGGAGCAGAAGCGGGTAAAGCACTACTTCCGCTACGCGGACGACATCGTAATACTTGCGCCTGATAAAGCCTACCTTCA…
SRR5935757_C625908	TR	17.61	+	493	542	CCAACGCATGGAATCTGAACCTCAACGACGGTAATACGAACAATTGGAAC
SRR5935757_C625908	RT	51.29	+	777	1389	AGTCTATTTGCTTTGTCGTAACACGCCCAAGATACAGAGAGGTATTTGCAGCATCCTTTGAGGATAGAATCGTACACCACTACATAGCTTTGCGCCTAACGCCACTATTTGAGGAAATATTTAGCGAGCGTACATTTAATTGTAGGAAAGGCAAAGGGCAGCTTTATGGTATTAATACACTGAAAGAAGATATAAGGCAGTGCAGCAATAATTATACGGAAGATTGCCACATTATGAAACTTGACTTAAAAGGTTTCTTTATGAGCATTGACAAAAAGTTATTAGCTGAAATGGTAGATCGCTTTATAGTCAAGTACTACAAGGGCGAAGACATAGACGATTTGCGCTACCTTTGCCGTGTCGTTATTTTACACGGCCCCGAAAAGAATTGTGAACGGC…
SRR5935758_C411944	RT	159.08	+	21	635	AAGAGACAGTGGTACACGCCCCCGCATTTGTGGACAAGGTGGTGCTGCACGCTCTGGTCGATAACATCCTGTATGATGCCCTGACAAAGAGCTTTATCCGGGACAGCCACGCCAGCCAGACCGGAAAAGGCACAGACGACGGCCTGATGCGCCTGAAAACCCACATGGTGGACTATTACCGCCGTGAGGGCCACGGCGCGGACGGCTGGGTGCTGAAAGGCGACGTGCGGCATTTCTTCGCCAGCATCGACCACCGGAAGCTAAAACGCAAGCTCAAAGCCGTGCTGGACAAGCGCGGCGTTGACCCGCGTGTCTATGAGCTGCTTTGCATCTACATCGACGTGATGGAGGACGGCTTGCCGCCGGGCTACCAGACGAGCCAGCTTTTCGCCCTCATGT…
SRR5935758_C411944	TR	16.62	+	1581	1625	CGTCATCACCGATGGCTCCTACTACAACGACTGGTACAACTACTC
SRR5935758_C414184	RT	87.78	-	3198	3681	GGACAGGATAGTACACCATTGCATTATCAATGTGTTGGGGCGTTACTGGACTAACTTCTTCATTGCGAATACATACGCTTGTATCAAAGGGCGTGGTATTCATAAATGTATGGAGGATGTGCATACGGCTTTAATCATAGACAGAAAAGGTACAAGGTTCTGTTTGAAGATTGACATCAAGAAGTTCTATGATAACATAGACCACGCAGCATTGAAAAGGATAATCCGCTACACTATAGCGGATGAACAACTGTTAAGGCTGTTGGATAAGATAATAGATAGTAACGGTAAAGACAAGGGGCTGCCAATAGGCAATTTCACAAGTCAATATTTGGCTAATCTCTATTTAGCATATTTCGACCATTGGGTTAAAGAAGAACTGGCTAAGATAGTGATGAA…
SRR5935758_C414184	TR	47.31	-	4205	4254	TTCGGTTATCTGAATGCGAATAATCGTTCCTCGAATGCGAATGCGAACAT
SRR5935758_C415092	TR	53.58	+	2301	2370	TGCGAACGCGAATGGCGGTGTGTCGAATGCGAATGCGAATAACGATGCTTCGAATACGAATGCGAATATC
SRR5935758_C415092	RT	17.78	+	2908	3292	ACCGGTGCAAGCATCAAAAGGCGCGGTACTCATGATCTGATGAACTGCATACGTACCGATTTGCAAAAAGACCCGGAAGGCACACTTTACGCATACAAGTTTGACATCCGTAGGTTTTACGACAATGCGCGGCAGGACTTTGTTATGTGGTGCTTCCGGAGGGTGTTCAAGGACGAAAGGCTGTTGGTGCTACTGGAGCGGTTTGTTAAGCTGCTGCCGGAAGGTATAAGCTTCGGACTGCGCAGTTCACAAGGGGCAGGAAATCTGCTTCTGTCTGTATTTTTAGACCACTATCTGAAGGATAAGTACGGGGTTCGTTATTACTATCGCTATTGCGATGACGGACTGGTACTCGGTAAAACGAAAGCGGAATTGTGGAAGATTC
SRR5935758_C415098	TR	43.56	+	2342	2401	TGCGAATGCGAATGGCGGCGTGTCGAATGCGAATGCGAATAACGATGCATCGAACTCGAA
SRR5935758_C415098	RT	35.81	+	2959	3313	ACCTCAGCCAGCATCAAGAACCGCGGCATGCACGACCTCATGGAGTACATACGCCGCGACATGAAAGAAGACCCGGAAGGAACACGCTACTGCTACAAATTCGACATCTCCAAGTTCTATGAGAGCGTGGGGCAGGATTTCGTAATGTATTGCGTCCGGAGGGTATTCAAAGACAAGAAACTCATCGCCATGCTTGACAACTTCGTAAGGCTCATGCCGCAAGGAATCAGCATCGGGCTGAGGTCGTCGCAAGGGTTGGGCAACCTGCTCCTGTCTGTTTTTTTAGACCATTATTTGAAGGACAAGTACGGCGTCCGCCATTTCTACCGCTATTGCGATGACGGCGTGGTACTCG
SRR5935759_C243814	RT	112.56	-	29	445	AAGCTGCGGCACATCCGCAGCGTGCACATCGCGGAGCGGGTGGTGCAGCGCTGCCTGTGCGATAACGCGCTGGTGCCGCTGTTCTCGGCGGCGTTCGTGTACGACAACGCGGCGAGCCTGAAGGGCAAGGGCATCGACTTTGCCATGGATAGGCTGACCTGCCACCTGCAGCGGTACTACCGAAAGCACGGGACGGACGGCTGGGCGCTGGTATTCGACTTTTCGGACTACTTCAACTCCGCGCCGCACGCGCCAATCTACGCAGAGAGCGAGCGGCGCATCCGGGACGAGCGGGTGCAAAAGCTGGCGTGCGGTCTGATGGAGGACTTTGGCGAGCGGGGCTTCGGCCTCGGCAGTCAGGTGAGCCAGATCGACGCACTGATGCTGCCAAACCGGCTT…
SRR5935759_C243814	TR	6.52	-	315	364	TTCTCGGCGGCGTTCGTGTACGACAACGCGGCGAGCCTGAAGGGCAAGGG
SRR5935759_C251814	RT	11.89	-	191	716	GGACAAGACGGTCAACCATCTGCTCTGCGACGAGGTGCTGACGCCGTCCATCAGCAAGTACCTGATCTATGACAACGGCGCCTCACAGAAGGGCAAGGGCGTGGCTTTCCATCGTCGCCGCTTCGAGGCTCGACTGCATCAGTATTTCATGCAAAACGGCACCAACGAGGGATACATCCTCCTGGTGGACTTCTCCGGCTATTATGCCAACATCCCGCACGACAAGTGCCTGGAGGTGCTCCAGACGTTCCTGGAGCGCGAAGTCGAAGATCCGGAGACGCTGGCCATCACTGAGATGCTGCTGCCGCTCATCTTCAAGACCTTCGAGCAGGACGTCTCTCGTTTCACTGACAAGGAGATCGAGGCGATGATGGCCGGAAAAATCGACCCGATGCTGAA…
SRR5935759_C251814	TR	9.23	-	1102	1151	TTCTGCAATGTCAACAACAACGGTAATGCCAACAACTGGAACGCCTCGAA
SRR5935759_C252538	RT	167.16	-	409	1081	GTACTGAGAGAAGTCTTCGCCTCACAGTTCCGTGACAGGGTAGTTCACCATCTGTTGTTCAACTATATCGCTCCAATCTTCGAGAAAACATTTATATATGACAGTTATTCCTGTAGAAAAGAGAAAGGAACACTGTTTGGTGTAGAGCGACTAGAACATCATATTCGTTCATGCACCAACAACTATACACATACAGCCTATATCCTCAAACTGGACATTCAAGGCTATTTCATGAGCATCAACAAGAACATCCTCTACGGTATTATTTACAACAAACTCATGAAGCAATGGGAAGAGAAAGGCAAGAACTGTAACATCCCTGGAAAGAATCCGGAGTTTATTCTCTTCCTTGTAGAAAGCATCATCTTCAAAGACCACACACTGGACTGCGAGGTGATG…
SRR5935759_C252538	TR	21.77	-	1351	1400	AATAACGGTTACAACTTGAACTTCAACAGTGGCAACGTGAATCCTGCGAA
SRR5935760_C262279	TR	19.22	+	229	266	CTAATGCTAATAATGCATCCTCGAATTCATAGACGAAT
SRR5935760_C262279	RT	48.51	+	716	1095	TTACCTTGTTAATAGATTTACTGCAGATACCTTCAACTGTTTAAAAGGAAGAGGTATTCATTATGGAGTAAAGAGATTGAAAAGAGATTTAAAAGCTGATAAAGAGGGCACAAAATATTGTTTAAAATTAGATATTAAAAAGTTCTTTCCTTCTGTAGATCAAGATGTGTTATACTCACAATTTGAAAAGGTATTTAAGGATAAGAAACTATTAAGATTATTACATCATGTAGTTTATTCTACACCAAAAGGTTTACCAATTGGAAATTACATATCTCAATTTGCAGCAAATTTGAATTTGACTTGGTTCGATAGGTGGATTAAACAAGTATTAAAAATAAAATATTATTACAGGTATTGTGATGATATTGTTATATTAC
SRR5935760_C264597	TR	22.69	+	945	982	CGAATGCGAACAGCGGTCTCGCTTATGCGAACGCGAAC
SRR5935760_C264597	RT	17.69	+	1632	2022	ACGGCTGCATCCATACAAGGACGCGGACCGCATGGTTTGTTCCATCAGGTGCAGGATACATTGGCAGAGAACCCCAATATACACTATTATTATCAAAGCGATTATAAAGGATATTATGACAGTATCGACCATGATATATTAATCTCCACAATCAGGCGATATGTCGGAGACCCTGTCTTATTGCCTATTCTTGAAAATTTTGTCAAAGCATTATATCCCAACGGGAAGCATGGCATAAGCAAAGGACTGCGTTCCTCACAATTCTTTGGAAACCTTTACCATAATGATATTGATCACCGGATGATTGATGAATATGGTGCAAAACATTACTTCCGTTTTTGTGATGACATCTTTATTCTCGGTGAGAGTAAACGTGATTTGTGGAAATTGC
SRR5935760_C265527	RT	43.61	-	1477	1808	TCGGGAGGTTTTTGCCGCCGCTTTCATTGATCGTGTTGTCCATCACTGGATCGCTCTTCGTATCGAGCCGATCTTAGAGGAACGCTTCCGGGAACAAGGAAACGTCTCCAAGAACTGCCGGAAAGGTGAGGGATGCTTGTCTGCCGTGCACTATCTGAATAACATGATAGTCGAGGTCAGTGAGAATTATACTGCCGATGCGTACATTTTCAAAGATGACCTGTTCAGTTTCTTCATGTCTATCTCGAAATCGTTGGTATGGGAAATGCTGAACATATTCGTAAGGGACAATTATAAAGGCGATGATATTGAATGTTTGCTTTACCTTCTAG
SRR5935760_C265527	TR	53.53	-	2049	2109	ATGCAACGGCTTCCAGCAGTTGGAACGTGAACTTCAACAACGGCAACGTCAACACGAACAA
SRR5935760_C268247	RT	17.78	-	4336	4720	AACCGGTGCAAGCATCAAAAGGCGCGGTACTCATGATCTGATGAACTGCATACGTACCGATTTGCAAAAAGACCCGGAAGGCACACTTTACGCATACAAGTTTGACATCCGTAGGTTTTACGACAATGCGCGGCAGGACTTTGTTATGTGGTGCTTCCGGAGGGTGTTCAAGGACGAAAGGCTGTTGGTGCTACTGGAGCGGTTTGTTAAGCTGCTGCCGGAAGGTATAAGCTTCGGACTGCGCAGTTCACAAGGGGCAGGAAATCTGCTTCTGTCTGTATTTTTAGACCACTATCTGAAGGATAAGTACGGGGTTCGTTATTACTATCGCTATTGCGATGACGGACTGGTACTCGGTAAAACGAAAGCGGAATTGTGGAAGATT
SRR5935760_C268247	TR	53.58	-	5258	5327	ATGCGAACGCGAATGGCGGTGTGTCGAATGCGAATGCGAATAACGATGCTTCGAATACGAATGCGAATAT
SRR5935761_C300878	RT	40.66	-	739	1271	ATTATTTTACGAGATCCTTCTCCGCGTATACCTACGGAGGGGTGAGAGGACGCGGTCCCCACGCCTACATGAGGATGATCCGGAAGGTCTTAAGAAAATATCCGGAACGTACCACCGACTATCTCCTGTGCGATATCCACCACTTCTATCCGACCGTCAATCACCCGGTACTGAAAAGCCAGCTCAGGACACGTATCAAGGATAATCATTTATTGCGAAGGCTTGATGAGATCATCGATAGCGTCGAGGGGGATACCGGTATGTTCCCCGGCACGAAGCTGGCGCAGTTCTTCTCGCTTGTCTATCTTTATCTTTTCGATCACGATTTGAAGCGGTGCTTCCATGTCGGGGAATGCCCGGCTTTGGTTGAGTACTACACGAAAAGATATATCGAGGAAA…
SRR5935761_C300878	TR	20.90	-	1733	1770	CTCAATGGTAACAATGCGGTCTCGAACGCTAACGTGAA
SRR5935761_C306272	RT	35.81	-	5352	5706	CACCTCAGCCAGCATCAAGAACCGCGGCATGCACGACCTCATGGAGTACATACGCCGCGACATGAAAGAAGACCCGGAAGGAACACGCTACTGCTACAAATTCGACATCTCCAAGTTCTATGAGAGCGTGGGGCAGGATTTCGTAATGTATTGTGTCCGGAGGGTATTCAAGGACAAGAAACTCATCGCCATGCTTGACAACTTCGTAAGGCTCATGCCGCAAGGAATCAGCATCGGGCTGAGGTCGTCGCAAGGGTTGGGCAACCTGCTCCTGTCTGTTTTTTTAGACCATTATTTAAAGGACAAGTACGGCGTCCGCCATTTCTACCGCTATTGCGATGACGGCGTGGTACTC
SRR5935761_C306272	TR	43.56	-	6264	6323	ATGCGAATGCGAATGGCGGCGTGTCGAATGCGAATGCGAATAACGATGCATCGAACTCGA
SRR5935762_C463569	RT	161.30	-	946	1602	GTGCTGCGCATGGCTATGGCGCTGCACTACCCTGACCGCGTTGTGCAGTGGGGTATCTACCAAGTTGTATTTCCCATATTCGATAAAGGCTTTATTTCGGATAGCTATGCGTGCCGCAAGGGCAAAGGGGCGCACGCGGCGCTGGATCAACTGCAATACTGGATGCGGCAGGCAGACCGAGGCGGTCCGGCCTATACGCTGAAACTGGACGTTTCGAAGTATTTCTACCGGATAGACCACGAGATACTGCTGAAGATCCTGAACAGGAAGATCGCAGACCCGCGCATGATGTGGCTGTTCCGCGTGATCCTGCACAGTGACCAGACGAAGTTTGGACTGCCGGAGGGCATGAGCGCGGACGAAGTGCCGCCAGAGTGCCGGTTAGAGGACACCGGCGTT…
SRR5935762_C463569	TR	40.32	-	2045	2094	GTGTTCAAGCTGAACCTGAACAATGTGCGTTCCAACGCCAACGGCAACAT
SRR5935762_C466747	TR	47.60	+	338	387	TTTCGATGTCGAATGCGAACAACGATTCCTCGAATACGAACACGAACATC
SRR5935762_C466747	RT	44.68	+	936	1320	ACCTCCGCCAGTATCAAGAGACGGGGGATGCACGACCTCCTGGCGTATGTCCGCCGTGACATGGCCGAAGACCCTGATGGTACACGTTACTGTTACAAGTTTGACATCACCAAATTCTACGAGAGCGTGAAGCAGGATTTTGTGATGTATTGCGTCAGCCGGGTGTTCAAGGACGCAAAGCTCGTGACCATGCTGGAGAGCTTTATCCGCCTGATGCCTGAAGGTCTGAGTATCGGCCTGCGCAGCTCGCAGGGGCTGGGCAATTTGCTTTTGTCTGTGTATCTGGACCATTATCTGAAGGACAGGTATGCCGTGCGTCATTTCTACCGCTATTGTGATGACGGCGTCGTACTGGGTAAAACGAAAGCGGAACTGTGGAAGATTC
SRR5935764_C514608	RT	43.61	-	1051	1382	TCGGGAGGTTTTTGCCGCCGCTTTCATTGATCGTGTTGTCCATCACTGGATCGCTCTTCGTATCGAGCCGATCTTAGAGGAACGCTTCCGGGAACAAGGAAACGTCTCCAAGAACTGCCGGAAAGGTGAGGGATGCTTGTCTGCCGTGCACTATCTGAATAACATGATAGTCGAGGTCAGTGAGCATTATACTGCCGATGCGTACATTTTCAAAGATGACCTGTTCAGTTTCTTCATGTCTATCTCGAAATCGTTGGTATGGGAAATGCTGAACATATTCGTAAGGGACAATTATAAAGGTGATGATATTGAATGTTTGCTTTACCTTCTAG
SRR5935764_C514608	TR	53.53	-	1623	1683	ATGCAACGGCTTCCAGCAGTTGGAACGTGAACTTCAACAACGGCAACGTCAACACGAACAA
SRR5935765_C563677	TR	35.38	+	171	218	TGTGAACACTGATGGCAGCGCCAACAATAACAATGCAAGGAATGCGGC
SRR5935765_C563677	RT	9.66	+	711	1175	AATGCGCACATTTCACCATTTCTGAGCGTGGAAAAGTGCGACCGATTGATGCCCCGCACATCGACGATCGGCAGATTCATAAGGTTTTTACAAATGAAGTCCTCATTCCCCTTTATCATCCGGGTATGATTTGCGACAACGGAGCAAGTCAGAGAGGTAAGGGACTACATTGGCATTTCCGTAGGGTAACACAACAGCTTGCATGGCATTACCGACGCTATGGAAGAGAAGGGGGCATATTCCTTCTTGACTTGAAGAGCTTCTTTCCGAATGCTAACAGAGACATCATCTATCGTCGGCATCAGCAAGTAATGCTTGACCCGCAGATTCGGGCAGTAGCAGACGCGATTATTGACTATGCGCCTTATGGCAATGCGCCTGGTAGAGGTATGCCTTTGG…
SRR5935765_C564389	RT	20.09	-	1232	1464	TCGTGAAATTTTTGCTTCCGCTTATGTTGATCGTGTAATACAACATTGGGCGGATCTGCGCCTTGATCCTATTTTGGAAGAACGTTTTCAGGCACAGGGAAATGTTTCAAAAAATTGCCGTATTGGCGAAGGAGCACTTTCGGCTGTTACCTATCTGAATGGGATGATCATGGAAGTTAGTGAAAATTATACGAAAGACGCATACATTTTCAAGGGTGATTTCAAAAGCTTCT
SRR5935765_C564389	TR	38.30	-	1705	1754	TCGAACGCGTGGTACGTGAACATGAACAACGGCAACGTGAACACGAACAA
SRR5935765_C564787	RT	44.68	-	1088	1472	CACCTCCGCCAGTATCAAGAGACGGGGGATGCACGACCTCCTGGCGTATGTCCGCCGTGACATGGCCGAAGACCCTGATGGTACACGTTACTGTTACAAGTTTGACATCACCAAATTCTACGAGAGCGTGAAGCAGGATTTTGTGATGTATTGCGTCAGCCGGGTGTTCAAGGACGCAAAGCTCGTGACCATGCTGGAGAGCTTTATCCGCCTGATGCCTGAAGGTCTGAGTATCGGCCTGCGCAGCTCGCAGGGGCTGGGCAATTTGCTTTTGTCTGTGTATCTGGACCATTATCTGAAGGACAGGTATGCCGTGCGTCATTTCTACCGCTATTGTGATGACGGCGTCGTACTGGGTAAAACGAAAGCGGAACTGTGGAAGATT
SRR5935765_C564787	TR	47.60	-	2021	2070	GTTTCGATGTCGAATGCGAACAACGATTCCTCGAATACGAACACGAACAT
SRR5935765_C566509	RT	61.64	-	1882	2488	TACATATAGTGCAATTCCCGGAAAGGGAATACAGCCTATAGTAAACGATCTTAGAGGATACTATAAAACGAAACGTGTAGACGGTAAAAAGAAATCCGTGTGGGTTCCGTCAATACTCCTCAGTGATGAGGAGAATACAAGGTACTGTTATAAAATTGATCTCCACCACTATTACCAGTCCATAAATCACGAAGTCCTCAAACAGAAGTTTAGAAAAGTATTTAAAGATCCTGAGCTCCTATGGTTACTGGATGAGATAGCAGACAGTATAAATACAGCTACAGAGGAGGATCTTATTGAGTTGTCTCTGTCTGGAGAGATAGAGGTTGATCCTAACACAGGGATCCCTATAGGGAACTATATGAGCCAATACAGCGGCAATTTTTACCTTAGTTCTTT…
SRR5935765_C566509	TR	19.55	-	3052	3089	CTGAATGTGAATAATACCTCAGGTAATCGTAATCGTAA
SRR5935766_C404552	RT	21.91	-	45	178	CACCTCAGCCAGCATCAAGAACCGCGGCATGCACGACCTCATGGAGTACATACGCCGCGACATGAAAGAAGACCCGGAAGGAACACGCTACTGCTACAAATTCGACATCTCCAAGTTCTATGAGAGCGTGGGGC
SRR5935766_C404552	TR	43.56	-	736	795	ATGCGAATGCGAATGGCGGCGTGTCGAATGCGAATGCGAATAACGATGCATCGAACTCGA
SRR5935766_C424844	RT	115.30	-	1034	1624	AAAGAGCGGAAGATATTCAAACTGCCATTCCGTGATCGTGTCGTTCATTGGGCTATCATGCAGGTGATTGAACCGATATGGCTCTCCAATTTCACCCGTGATACCTATTCCTGTATCCGTGGACGTGGTATTCACCCTCTTTTATACAAGCTCCGCCGTGATTTGAAAGCGGATCCGGAGGGAACCCGGTACTGCCTGAAAATCGATGTGCGCAAATTTTATCCGAGTATAGACCACGAGATCATGAAACAGGTAATCCGCCGAAAGCTGAAAGATGCCCGGCTGCTTGCTTTGCTTGACGGTATCGTGGACTCGGCAGAGAACGGAGTGCCTATTGGAAATTATTTATCCCAATTCTTTGCTAACCTTTATTTATCCGAACTGGATCATATCATGAAA…
SRR5935766_C424844	TR	33.63	-	2010	2047	ACGAATACGAACAATGCAGCCTCGAATTCGAATGCGAA
SRR5935768_C768567	RT	35.81	-	341	695	CACCTCAGCCAGCATCAAGAACCGCGGCATGCACGACCTCATGGAGTACATACGCCGCGACATGAAAGAAGACCCGGAAGGAACACGCTACTGCTACAAATTCGACATCTCCAAGTTCTATGAGAGCGTGGGGCAGGATTTCGTAATGTATTGCGTCCGGAGGGTATTCAAAGACAAGAAACTCATCGCCATGCTTGACAACTTCGTAAGGCTCATGCCGCAAGGAATCAGCATCGGGCTGAGGTCGTCGCAAGGGTTGGGCAACCTGCTCCTGTCTGTTTTTTTAGACCATTATTTGAAGGACAAGTACGGCGTCCGCCATTTCTACCGCTATTGCGATGACGGCGTGGTACTC
SRR5935768_C768567	TR	43.56	-	1253	1312	ATGCGAATGCGAATGGCGGCGTGTCGAATGCGAATGCGAATAACGATGCATCGAACTCGA
SRR5935768_C776665	RT	34.51	-	11552	11949	TACAAGTGCGTGTATCAAGGGAAAGGGATTACATTTTGGAGTAAGGAGAATGAAACGTTTTCTTCACCGGTACCCGGAATACAAATGGTTCGTAAAGACTGATTTCAAAAAGTTCTATCAAAGTATTCTTCATGAGCTTATTGTTGCTGCATTGAGAAGGAAATTCAAAGATGAACGATTTATTAAATTGATCGAGATAGCTGTTTTATCGTATGACAGCGGAACAGAGTTAGTTGACGTATTGGAGAATGAAGTTGAACGGAAGAAGAGGTGTTCCGATTGGAGCATTTACAAGCCAACCTATCGGGAATTTTGCGGCAAGCCGGATAGATCATACAATGAAGGAGAAATATCGTGTCAAATGCCTGCATAGATATTGCGATGATAATGTTATGCTG
SRR5935768_C776665	TR	41.90	-	12689	12738	CTCGCTTATGCGAACTCGAATAACGATTGGTCGAACTCGAATGCGAATAT
SRR5935769_C582000	TR	46.92	+	15	94	CGAACTGGAACAATGGCGGCAACGCTGGCGTTTTCAACGTCAACCTGAACAACCCGCGCTCGAATTCCAACACCAACATC
SRR5935769_C582000	RT	85.22	+	557	801	AGCGCCGCCTGGTAATGGCGCTGGACTACCGAGACCGGGTCGTGCAATGGAGCGTTTACCAACTGCTTTATCCCTACTTCGACCGACGGATGATCGAGGACAGCTATGCGTGCCGGAGAGGCAAAGGCAGTCACAAGGCCGTGGCCCGCCTACAATACTGGCTGCGCCAGATAGACCGCAAGCCAAACGGAAAAGAATGGTACTACCTGAAAATAGATGTATCCAAATACTTCTATCGCGTAGAC
SRR5935769_C591702	TR	41.90	+	152	201	TCGCTTATGCGAACTCGAATAACGATTGGTCGAACTCGAATGCGAATATC
SRR5935769_C591702	RT	34.51	+	941	1338	ACAAGTGCGTGTATCAAGGGAAAGGGATTACATTTTGGAGTAAGGAGAATGAAACGTTTTCTTCACCGGTACCCGGAATACAAATGGTTCGTAAAGACTGATTTCAAAAAGTTCTATCAAAGTATTCTTCATGAGCTTATTGTTGCTGCATTGAGAAGGAAATTCAAAGATGAACGATTTATTAAATTGATCGAGATAGCTGTTTTATCGTATGACAGCGGAACAGAGTTAGTTGACGTATTGGAGAATGAAGTTGAACGGAAGAAGAGGTGTTCCGATTGGAGCATTTACAAGCCAACCTATCGGGAATTTTGCGGCAAGCCGGATAGATCATACAATGAAGGAGAAATATCGTGTCAAATGCCTGCATAGATATTGCGATGATAATGTTATGCTGG
SRR5935769_C593108	RT	21.91	-	18	151	CACCTCAGCCAGCATCAAGAACCGCGGCATGCACGACCTCATGGAGTACATACGCCGCGACATGAAAGAAGACCCGGAAGGAACACGCTACTGCTACAAATTCGACATCTCCAAGTTCTATGAGAGCGTGGGGC
SRR5935769_C593108	TR	43.56	-	709	768	ATGCGAATGCGAATGGCGGCGTGTCGAATGCGAATGCGAATAACGATGCATCGAACTCGA
SRR5935770_C510056	TR	47.31	+	154	203	TCGGTTATCTGAATGCGAATAATCGTTCCTCGAATGCGAATGCGAACATT
SRR5935770_C510056	RT	87.78	+	727	1210	GACAGGATAGTACACCATTGCATTATCAATGTGTTGGGGCGTTACTGGACTAACTTCTTCATTGCGAATACATACGCTTGTATCAAAGGGCGTGGTATTCATAAATGTATGGAGGATGTGCATACGGCTTTAATCATAGACAGAAAAGGTACAAGGTTCTGTTTGAAGATTGACATCAAGAAGTTCTATGATAACATAGACCACGCAGCATTGAAAAGGATAATCCGCTACACTATAGCGGATGAACAACTGTTAAGGCTGTTGGATAAGATAATAGATAGTAACGGTAAAGACAAGGGGCTGCCAATAGGCAATTTCACAAGTCAATATTTGGCTAATCTCTATTTAGCATATTTCGACCATTGGGTTAAAGAAGAACTGGCTAAGATAGTGATGAAG…
SRR5935770_C511434	TR	22.69	+	354	391	CGAATGCGAACAGCGGTCTCGCTTATGCGAACGCGAAC
SRR5935770_C511434	RT	17.69	+	1041	1431	ACGGCTGCATCCATACAAGGACGCGGACCGCATGGTCTGTTCCATCAGGTGCAGGATACATTGGCAGAGAACCCCAATATACACTATTATTATCAAAGCGATTATAAAGGATATTATGACAGTATTGACCATGATATATTAATCTCCACAATCAGGCGATATGTCGGAGACCCTGTCTTATTGCCTATTCTTGAAAATTTTGTCAAAGCACTATATCCCAACGGGAAGCATGGCATAAGCAAAGGACTGCGTTCCTCACAATTCTTTGGAAACCTTTACCATAATGATATTGATCACCGGATGATTGATGAATATGGTGCAAAACATTACTTCCGTTTTTGTGATGACATCTTTATTCTCGGTGAGAGTAAACGTGATTTGTGGAAATTGC
SRR5935771_C724350	TR	26.67	+	201	248	CGTCAGGAACGATGGCACGCTGAACAGGAACAACGCCTACAACGGCAA
SRR5935771_C724350	RT	192.57	+	656	1339	AGGAGCGGCTCGTCCTTGCCATAGACTTCGAGGGCAAAGTCGTCCAGCACTCGCTCTGCGACAACGTCCTCGAGCCAGTATTCTCCCGGCGCTTCATCCGGGACAACTATGCGGGGCAGATCGGCAAAGGCACCCACGACGGCCTCGACCGTCTGGCCGGCGCCATGCGCCACTACTTTTTCAGCCGGAAGGCAGCAGACGAGGAGGCCCGGCGGGCCGCCGGCCTGCCATACCGGCCGATGGAGGAGTGGGACTACGCCGAGGGCTGGGTGCTGAAAGGTGACTTTTCCAAGTTCTTTTACACCCTGCTGCACGCCGTCTGCTTCGAGAAGGCCCGCAAGGCTCTGGCCTTCCTGTCTGACGAGGAGCTGATCGACTTCGTCGAGTGGCTGCTCTGGA…
SRR5935771_C725768	RT	90.59	-	2585	3132	CTATATGGGTGTCCTTATTTACAGAAGATACCTATTCTTGCATTAAGGATCGTGGTATTCATAAAGCAGCAGATAAAGTAAAGAAGGCTTTGAAAGAAGATCCAGAACACACTACTTACTGCTTGAAAATGGATATAGTGAAGTTCTATCCAAGTATAGACCATGATATTTTGAAAACAATATTACGGAAGAAAATCAAAGATAAAGATCTGCTTTGGTTGCTTGACGTGATTATAGACAGTGCCGATGGCGTACCCATAGGGAACTATCTAAGTCAGTATTTTGCTAATATTTATCTGGCTTACTTCGATCACTGGATAAAGGAGGTTAAGAAGGTAAGATATTACTTTAGGTATGCAGATGATATTGTGATTTTAGGCGATGATCCTAAACAGCTTC…
SRR5935771_C725768	TR	35.10	-	3555	3592	GCGAATACGAATAACACCCCCTCGAATACGAATGCGAA
SRR5935772_C576075	TR	56.39	+	464	524	ACAACGCTCTTTATGTGAATGTGAACAACGGCAACGTGAACAACAACAATAAGAACAACAG
SRR5935772_C576075	RT	217.30	+	787	1518	GTTCCATCGCTTTCATTATCAACAAACCCGTGAAACGGGAGATTTTCGCCGCCGACTTCCGCGACCGTGTTGTACACCACCTCATAGCCCACAGGCTCGTTCCGCTTTTGGAAGAGAAGTTCATCGATGACAGTTACAGTACCCGCAAGGGAAAGGGTACGCTCTACGGCATAGAACGGGTGGAAGAACATATCCGGCTCTGCTCCGAGAACTACACGCGGGATTGCTATATCCTGAAAATAGACATCCGTTCGTTCTTCATGAAAATATCGAAGAGGCGGCTGTATGACCTGACCGAAGAACTCTTGCACGAACGCTACGGGGGAAACGACCTGGCGATACTGCTCTATCTGCTCCGTGAGACGATATTCAACCGTCCGGAAAAGAACTGCATCCGCA…
SRR5935772_C579245	RT	92.27	-	1413	1942	CTATATGGGTTTCCGTGTTCACGGCTGATACGACATCATGTATCAAGGGAAGAGGGATAACGGAGGCGTATAAGAGGACAAGACGGGCTTTGTCCGATCGTGAATCCGTCTATTGCCTCAAGGTTGATATCCGCAAATTCTATCCGTCAATAGATCATGAGGTGTTGAAAGGCATCGCTCGGAAGAAGATCAAGGACGATCGCTTGCTTATGTTGTTGGATGAGATCATCGATTCCGCTCCCGGCGTTCCGATCGGGAACTATCTTAGCCAATATCTTGCGAATCTTTATCTCGCCTATCTGGATCACGAGATAAAGGAGATTATAGATATAAGGCATTATATCAGATACGCGGATGACATGACTTTTTTCCATCATGATAAGTGTTTCTTGAGAAACG…
SRR5935772_C579245	TR	22.65	-	2389	2447	TCGAATGCAGGCCTCGCTAACGTGAATACGAATAATGCGCCTTCCGCTGCGAATCGTAA
SRR5935772_C581231	TR	22.92	+	506	543	CGAATACGAATAACACGGCTACGAATACGAATGCGTAT
SRR5935772_C581231	RT	121.10	+	966	1501	TATATGGGTGTCTATTTTCACGGCGGACACTTATAGTTGCATAAAAGGGCGTGGCATACAAGCGGCGGCAAATAAGTTAAGGCGCGTTATAGACAGAGATAAGGCAGGCTGCGCGTATTGCTTGAAAATAGACATACGCAAATTTTACCCTTCCATAGATCACACCGTACTAAAGTCCATTGTTCGCCGGAAGATTAAGGACACACGGCTACTCAATCTTTTGGACGAAATAATAGACAGTGCGGAAGGCTTACCGATTGGCAACTACCTTAGCCAATATTTAGCGAATCTTGTACTTACCTACTTCGACCATTGGGTAAAGGAAGTAAAGCGGGTAAGGTACTATTTCAGATACGCCGACGACATTGTAGTATTGCATAGCGACAAAAAGACGCTTCA…
SRR5935772_C582509	TR	46.61	+	243	309	ACAACAATGCGAACGCGAATGGCGGCGTGTCGTACGCGAACACGAACAACGATTCGTCGAACACGAA
SRR5935772_C582509	RT	73.07	+	748	1335	AACGCCGGACGATACAGGTGATCCCATTGAAGGATCGCATCGCCGTAAATGCGGTTATGCGAGTCGTGGACGAGCATCTGCACCGGCGGTTCATCCGGACGACCGCAGCATCGATCCGCAACCGCGGGATGCACGACCTGATGGAGTATATCCGGCGCGATATCGCTCAAGACCCCGACGGAACCCGTTACTGCTATACCTTCGACATCCGTAAATTCTACGAAAGCGTCGATCAGCAGGTCGCCATTGCCGCCGTCCGGCGGGTGTTCAAAGACGAACGGCTGCTGACGATACTCGACGGCTTCATCCACATGATGCCGCACGGGTTGAGCATGGGGCTGCGCTCCTCGCAAGGGTTGGCCAACTTAATCCTCTCGATCTACCTCGACCACGAACTCA…
SRR5935773_C367782	RT	145.91	-	46	403	CGTTCCATCGCTTTCATTATCAACAAACCCGTGAAACGGGAGATTTTCGCCGCCGACTTCCGCGACCGTGTTGTACACCACCTCATAGCCCACAGGCTCGTTCCGCTTTTGGAAGAGAAGTTCATCGATGACAGTTACAGTACCCGCAAGGGAAAGGGTACGCTCTACGGCATAGAACGGGTGGAAGAACATATCCGGCTCTGCTCCGAGAACTACACGCGGGATTGCTATATCCTGAAAATAGACATCCGTTCGTTCTTCATGAAAATATCGAAGAGGCGGCTGTATGACCTGACCGAAGAACTCTTGCACGAACGCTACGGGGGAAACGACCTGGCGATACTGCTCTATCTGCTCC
SRR5935773_C367782	TR	56.39	-	666	726	AACAACGCTCTTTATGTGAATGTGAACAACGGCAACGTGAACAACAACAATAAGAACAACA
SRR5935773_C371572	RT	10.74	-	253	686	TTATTTTGTACAACTTGATATGCACCACTATTTCCTACACATTTATCACCCGTTAATGAAAGAAAAACTGGAACGTAAGATCAAGGATCCTAAATTACTTAGTTTCTTATTTGAAATTATTGATAGCTTTTTGCAAGGTTTGCCGCTTGGTATTAAGATATCACAACTTAACGCCAACATGTATTTATCTGCCTTTGATTGGAAGGCCATAAAATGTTTCGGAATAACAGAAGATGCTGATAAAATGAATTATTGGCGTGATCGATATGTCACGGATAAGCTATTAACTTGCCGGACAGGGGAACAGGCCGCTGAATTATCTAGGGGAGTACAGTTTTTGAATAGACAGTTTGATCGATTCGCCAAGCAAGGTTTGAAACATTATGCTAGGTTTGCAGA…
SRR5935773_C371572	TR	24.59	-	1282	1319	CTGAATGTGAACAATGGTGTCTCGACGTCCAATGCGAA
SRR5935773_C372732	RT	114.81	-	452	963	CTATTTGGGTTTCGACCTTCACGGCGGACACTTATAGCTGCATTAAGAACCGGGGGATTCATGCGGCCGCGAAGAAGGTAAAACAGGCCCTACGGGAAGACCCGGAAGGTACTACGTTTTGTTTGAAATTGGATATTCGCAAGTTCTACCCTTCGATTAACCACGACGTGCTAAAATCCATTCTGCGCCGCAAGTTGAAGGATAAAAGGCTACTTCGCCTACTTGACGAAATTATAGATTCGGCGGACGGCGTACCTATCGGAAACTACCTAAGCCAATATTTCGCTAACCTCTATTTAACCTACTTCGACCATTGGATAAAGGAACAGAAGCGGGTAAAGCACTACTTCCGCTACGCGGACGATATTGTAATACTTGCTTCGGATAAATCCTACCTTC…
SRR5935773_C372732	TR	35.95	-	1381	1418	GCGAATACGAATAACACGGCTTCGAATACGAATGCGAA
SRR5935773_C378804	TR	47.60	+	277	326	TTTCGATGTCGAATGCGAACAACGATTCCTCGAATACGAACACGAACATC
SRR5935773_C378804	RT	44.68	+	875	1259	ACCTCCGCCAGTATCAAGAGACGGGGGATGCACGACCTCCTGGCGTATGTCCGCCGTGACATGGCCGAAGACCCTGATGGTACACGTTACTGTTACAAGTTTGACATCACCAAATTCTACGAGAGCGTGAAGCAGGATTTTGTGATGTATTGCGTCAGCCGGGTGTTCAAGGACGCAAAGCTCGTGACCATGCTGGAGAGCTTTATCCGCCTGATGCCTGAAGGTCTGAGTATCGGCCTGCGCAGCTCGCAGGGGCTGGGCAATTTGCTTTTGTCTGTGTATCTGGACCATTATCTGAAGGACAGGTATGCCGTGCGTCATTTCTACCGCTATTGTGATGACGGCGTCGTACTGGGTAAAACGAAAGCGGAACTGTGGAAGATTC
SRR5935773_C380734	TR	29.98	+	10041	10104	ATAACAACAACGTCTGGAACGTCAACACCGATGGCTCCAACAACAACAACTGGTACAACAACTC
SRR5935773_C380734	RT	167.15	+	10529	11143	AGCGCCGCATGGTACACGCCCCCGCATTTGTGGACAAGGTGGTGCTGCACGCTCTGGTCGATAACATCCTGTATGATGCCCTGACAAAGAGCTTTATCCGGGACAGCCACGCCAGCCAGACCGGAAAAGGCACAGACGACGGCCTGATGCGCCTGAAAACCCACATGGTGGACTATTACCGCCGTGAGGGCCACGGCGCGGACGGCTGGGTGCTGAAAGGCGACGTGCGGCATTTCTTCGCCAGCATCGACCACCGGAAGCTAAAACGCAAGCTCAAAGCCGTGCTGGACAAGCGCGGCGTTGACCCGCGTGTCTATGAGCTGCTTTGCATCTACATCGACGTGATGGAGGACGGCTTGCCGCTGGGCTACCAGACGAGCCAGCTTTTCGCCCTCATGT…
SRR5935775_C333744	TR	53.53	+	163	223	TGCAACGGCTTCCAGCAGTTGGAACGTGAACTTCAACAACGGCAACGTCAACACGAACAAC
SRR5935775_C333744	RT	44.25	+	464	795	CGGGAGGTTTTTGCCGCCGCTTTCATTGATCGTGTTGTCCATCACTGGATCGCTCTTCGTATCGAGCCGATTTTAGAGGAACGTTTTCGGGAACAAGGGAACGTCTCGAAGAACTGCCGGAAAGGTGAGGGATGTCTGTCTGCCGTGCACTATCTGAATAACATGATAGTCGAGGTCAGTGAGCATTATACTGCCGATGCATATATTTTCAAAGATGACCTGTTCAGTTTCTTCATGTCTATCTCAAAATCGTTGGTCTGGGAAATGCTGAACATATTCGTAAGGGACAATTATAAAGGCGATGATATTGAATGTCTGCTTTATCTTTTAGC
SRR5935775_C339928	TR	56.39	+	594	654	ACAACGCTCTTTATGTGAATGTGAACAACGGCAACGTGAACAACAACAATAAGAACAACAG
SRR5935775_C339928	RT	133.00	+	918	1189	GTTCCATCGCTTTCATTATCAACAAACCCGTGAAACGGGAGATTTTCGCTGCAGACTTCCGCGACCGTGTGGTACACCACCTCATAGCCCGCAGGCTCGTTCCGCTTTTGGAAGAGAAGTTCATCAATGACAGCTACAGCACCCGCAAGGGAAAAGGTACGCTCTATGGCATCGAACATGTGGCGGAACATATCCGGCTCTGTTCGGAAAACTACACGAAAGAGTGCTACATCCTGAAAATAGACATCCGTTCGTTCTTCATGAAAATATCG
SRR5935775_C344060	RT	34.51	-	472	869	TACAAGTGCGTGTATCAAGGGAAAGGGATTACATTTTGGAGTAAGGAGAATGAAACGTTTTCTTCACCGGTACCCGGAATACAAATGGTTCGTAAAGACTGATTTCAAAAAGTTCTATCAAAGTATTCTTCATGAGCTTATTGTTGCTGCATTGAGAAGGAAATTCAAAGATGAACGATTTATTAAATTGATCGAGATAGCTGTTTTATCGTATGACAGCGGAACAGAGTTAGTTGACGTATTGGAGAATGAAGTTGAACGGAAGAAGAGGTGTTCCGATTGGAGCATTTACAAGCCAACCTATCGGGAATTTTGCGGCAAGCCGGATAGATCATACAATGAAGGAGAAATATCGTGTCAAATGCCTGCATAGATATTGCGATGATAATGTTATGCTG
SRR5935775_C344060	TR	41.90	-	1609	1658	CTCGCTTATGCGAACTCGAATAACGATTGGTCGAACTCGAATGCGAATAT
SRR5935775_C344288	RT	90.59	-	786	1333	CTATATGGGTGTCCTTATTTACAGAAGATACCTATTCTTGCATTAAGGATCGTGGTATTCATAAAGCAGCAGATAAAGTAAAGAAGGCTTTGAAAGAAGATCCAGAACACACTACTTACTGCTTGAAAATGGATATAGTGAAGTTCTATCCAAGTATAGACCATGATATTTTGAAAACAATATTACGGAAGAAAATCAAAGATAAAGATCTGCTTTGGTTGCTTGACGTGATTATAGACAGTGCCGATGGCGTACCCATAGGGAACTATCTAAGTCAGTATTTTGCTAATATTTATCTGGCTTACTTCGATCACTGGATAAAGGAGGTTAAGAAGGTAAGATATTACTTTAGGTATGCAGATGATATTGTGATTTTAGGCGATGATCCTAAACAGCTTC…
SRR5935775_C344288	TR	35.10	-	1756	1793	GCGAATACGAATAACACCCCCTCGAATACGAATGCGAA
SRR5935775_C345902	TR	28.77	+	416	465	ACGTGAACTCCAGCGGCAACGTCAACAACTGGAACGCGATCAACGCGAAT
SRR5935775_C345902	RT	84.20	+	929	1467	TGTTTATCCAGCAATGACACGGAGTTTCATCCGGCAAAATGCGGCCTGTCAGACCGGCAAAGGTACGGACTGGGCGCGTGAGCAGGTCAAGCTCATGATGGAGCGCGAATACCGGCAGCACGGCGCTGATGGCTATGTGCTGTTGGTAGATATCCGGCACTATTACGACACGATGCCCCATGACGTGGCAAACCGCTGCTTTGAGCGGCATCTGCCGCCAAGTGTGCATAACCGCGTGCGTGAGGTGCTGGATCGTCAATATACCGGCGAGGCCGGTTATAATCCGGGCAGCCAGATGGTGCAGCTTGCCGGGATCTCGGTGCCCGACCCCATAGATCACTACATCAAGGAGCGCCTGCGGGCGAAAAAGTACGTCCGTTTTATGGATGATAGCCTCAT…
SRR5935775_C348426	RT	17.78	-	3308	3692	AACCGGTGCAAGCATCAAAAGGCGCGGTACTCATGACCTGATGAACTGCATACGTACCGATTTGCAAAAAAATCCGGAAGGCACGCTTTACGCATACAAATTTGACATCCGGAGGTTTTATGACAATGCGCGGCAGGACTTTGTTATGTGGTGCTTCCGGAGGGTGTTCAAGGACAAAAGGCTGTTGGTCTTGTTGGAGCGGTTTGTTAAGCTGCTGCCAGAAGGTATCAGTTTCGGACTGCGCAGTTCACAAGGGGCAGGAAATCTGCTTCTGTCTGTATTTTTAGACCACTATCTGAAGGATAAGTACGGGGTTCGTTATTACTATCGCTATTGCGATGACGGACTGGTACTCGGTAAAACGAAAGCGGAATTGTGGAAGATT
SRR5935775_C348426	TR	47.58	-	4240	4299	ATGCGAATGCGAATGGCGGTGTGTCGAATGCGAATGCGAATAACGATGCTTCGAATACGA
SRR5935775_C348684	RT	39.42	-	3381	3765	AACGTCGGCATCTATCCAGGGACGCGGCACCCATGACCTGATGAAGTTCATCTGTCGTGACATGGAAACGGATCCGGAAGGGACAGGGTATGGTTATAAGTTTGACATTCACCATTTTTATGACAATGTACGTCAGGATTTTGCTATGTGGTGCTTTGCCCGTGTTTTCAAGGACAAGAAACTGCTTGGAATTCTCAATTCCTTTATAATGATGCTTGACAGCGGTATCAGTTTCGGGCTTAGAAGCTCGCAGGCTACCGGTAATTTACTCCTGTCTATTTTTTTAGACCATTATTTGAAGGATAAGTACAGTGTCCGTCATTTCTATCGTTATTGTGATGACGGTCTTGTACTTGGTAAAACGAAAGCGGAACTGTGGATGATT
SRR5935775_C348684	TR	47.60	-	4301	4350	GTTTCGATGTCGAATGCGAACAACGATTCCTCGAATACGAACACGAACAT
SRR5935775_C349288	RT	35.81	-	4831	5185	CACCTCAGCCAGCATCAAGAACCGCGGCATGCACGACCTCATGGAGTACATACGCCGCGACATGAAAGAAGACCCGGAAGGAACACGCTACTGCTACAAATTCGACATCTCCAAGTTCTATGAGAGCGTGGGGCAGGATTTCGTAATGTATTGTGTCCGGAGGGTATTCAAGGACAAGAAACTCATCGCCATGCTTGACAACTTCGTAAGGCTCATGCCGCAAGGAATCAGCATCGGGCTGAGGTCGTCGCAAGGGTTGGGCAACCTGCTCCTGTCTGTTTTTTTAGACCATTATTTGAAGGACAAGTACGGCGTCCGCCATTTCTACCGCTATTGCGATGACGGCGTGGTACTC
SRR5935775_C349288	TR	43.56	-	5743	5802	ATGCGAATGCGAATGGCGGCGTGTCGAATGCGAATGCGAATAACGATGCATCGAACTCGA
SRR5935776_C199757	TR	51.23	+	152	215	CCAACAACGCCGTTTACTTGAACACCAATGGCAATGTCAACAACAACAACTGCACCAACACCAA
SRR5935776_C199757	RT	174.73	+	653	1249	AGAAAAGGCTGGTGCAGGCACCCGCTTTTGTGGACAAGGTGGTCCAGCACGCCATAGTGGACAATCTCCTCTATGACCGCATCACCCGCAGTTTTATCCTGGACAACTACGCATCCCAAAAGAACAAGGGCCTGCACTTCGGCCTGGACCGGCTCAAAGGATTTTTCACGGACTACTGGAATAAGCACCACACCGCTGAGGGCTGGGTGCTCAAGTGTGATGTCCGCCATTTCTTTGCAAGCATCAACCATGACAAGCTCAAGGAAAAGCTCAAAAAGCTGGACCTTGAGCCTGTTGTTTATGACCTGCTTTGCATCTATATTGACTGCTCTGACGGCCTGCCGCTGGGGTATCAGACATCACAGCTCTTTGCCCTCCTGTTCCTGGATGACTTTGACC…
SRR5935778_C612607	TR	37.48	+	210	259	ACAACGCGTTCATCTACAACGGCAACACGGGCAACGTGAACAACAACAAC
SRR5935778_C612607	RT	55.54	+	471	735	AATCCATCGCATTTATCGTTACGAAACCATGCCTGCGCGAAGTGGTAGCCGCCGATTTCCGCGACCGAATCGTGCAGCACTATATCGTCATGCGCCTCGAAGCTCTTTTCGAGGAATGCGGAACACTCGACGATAACATGTTCAGTTGCCGCGTCGGGAAAGGCAACCTTGCGGCCATACAGGCCCTACAACAGCAGATATTCCACCAGTCGAAAGGTTATACCACCGACTGTTATGTGGCAAAATTCGACCTGCAATCATTCTT
SRR5935778_C623629	RT	43.61	-	255	586	TCGGGAGGTTTTTGCCGCCGCTTTCATTGATCGTGTTGTCCATCACTGGATCGCTCTTCGTATCGAGCCGATCTTAGAGGAACGCTTCCGGGAACAAGGAAACGTCTCCAAGAACTGCCGGAAAGGTGAGGGATGCTTGTCTGCCGTGCACTATCTGAATAACATGATAGTCGAGGTCAGTGAGAATTATACTGCCGATGCGTACATTTTCAAAGATGACCTGTTCAGTTTCTTCATGTCTATCTCGAAATCGTTGGTATGGGAAATGCTGAACATATTCGTAAGGGACAATTATAAAGGCGATGATATTGAATGTTTGCTTTACCTTCTAG
SRR5935778_C623629	TR	53.53	-	827	887	ATGCAACGGCTTCCAGCAGTTGGAACGTGAACTTCAACAACGGCAACGTCAACACGAACAA
SRR5935778_C641091	TR	39.36	+	606	658	ACAACAGCTGGAACGTGTACTTTAGTAATGGCAACTTCAACGTCTACGGCAAG
SRR5935778_C641091	RT	66.40	+	849	1500	CAAGTACTTGTTTTATAGTTACCCGTCCTAAATTACGGGAAGTGTTTGCTGCAAATTTCCGTGACCGTATTGTACAACATTGGTTGTGCCTACGCTTAGAGCCACTGTTTGAGGCACGTTTTGTTGAGCACGGAAATGTATCATTTAACTGTCGAAAGGGTTTTGGAACATTTGCATGTATCGATCAGTTGACAAAAAATACTATTGAAGTCTCTGATAATTATTCCCATGAGGCTTGGTATGCTCAATTTGATATTAAAGGATTTTTCATGTCAATTGATTGTGAATGCTTATTAAAGTACTTATTGCCATTTATCAAAGAAAAATGGAACTATTGGAAAGGAACTATATATGAACAGGATTTAGATTTAGTGCTTTGGCTTACAGAAGTAATTGTAC…
SRR5935779_C313046	TR	47.31	+	33	82	TCGGTTATCTGAATGCGAATAATCGTTCCTCGAATGCGAATGCGAACATT
SRR5935779_C313046	RT	87.78	+	606	1089	GACAGGATAGTACACCATTGCATTATCAATGTGTTGGGGCGTTACTGGACTAACTTCTTCATTGCGAATACATACGCTTGTATCAAAGGGCGTGGTATTCATAAATGTATGGAGGATGTGCATACGGCTTTAATCATAGACAGAAAAGGTACAAGGTTCTGTTTGAAGATTGACATCAAGAAGTTCTATGATAACATAGACCACGCAGCATTGAAAAGGATAATCCGCTACACTATAGCGGATGAACAACTGTTAAGGCTGTTGGATAAGATAATAGATAGTAACGGTAAAGACAAGGGGCTGCCAATAGGCAATTTCACAAGTCAATATTTGGCTAATCTCTATTTAGCATATTTCGACCATTGGGTTAAAGAAGAACTGGCTAAGATAGTGATGAAG…
SRR5935780_C233566	RT	55.28	-	5608	6021	TGCCATTTGCGGAAGCGTTTCATCCGCACCACCTCCGCCAGTATCAAGAAACGGGGGATGCACGACCTTTTGGCGTATATCCGCCGCGACATGGTTGAGGATCCGGACGGCACGCGGTACTGTTACAAGTTCGACATCACCAAGTTTTACGAAAGTGTGAAGCAGGATTTTGTGATGTATTGCGTGAACCGCGTGTTCAAGGACAAGAAACTCATCGCCATGCTTGACAATTTTGTCCGGTTGATGCCTGACGGGTTGAGTATCGGCCTGCGTAGCTCGCAGGGCTTGGGTAATTTGCTTTTGTCTGTGTTTTTGGACCATTATTTGAAGGACAGGTATGCCGTGCGTCATTTCTACCGCTATTGTGATGACGGCGTCGTACTGGGTAAAACGAAAGCG…
SRR5935780_C233566	TR	48.90	-	6535	6584	GTCTCGATGTCGAATGCGAACAACGATTCCTCGAATACGAACACGAACAT
SRR5935781_C190249	RT	17.69	-	2100	2490	AACGGCTGCATCCATACAAGGACGCGGACCGCATGGTCTGTTCCATCAGGTGCAGGATACATTGGCAGAGAACCCCAATATACACTATTATTATCAAAGCGATTATAAAGGATATTATGACAGTATTGACCATGATATATTAATCTCCACAATCAGGCGATATGTCGGAGACCCTGTCTTATTGCCTATTCTTGAAAATTTTGTCAAAGCACTATATCCCAACGGGAAGCATGGCATAAGCAAAGGACTGCGTTCCTCACAATTCTTTGGAAACCTTTACCATAATGATATTGATCACCGGATGATTGATGAATATGGTGCAAAACATTACTTCCGTTTTTGTGATGACATCTTTATTCTCGGTGAGAGTAAACGTGATTTGTGGAAATTG
SRR5935781_C190249	TR	22.69	-	3140	3177	TCGAATGCGAACAGCGGTCTCGCTTATGCGAACGCGAA
SRR5935781_C190719	TR	47.60	+	344	393	TTTCGATGTCGAATGCGAACAACGATTCCTCGAATACGAACACGAACATC
SRR5935781_C190719	RT	44.68	+	942	1326	ACCTCCGCCAGTATCAAGAGACGGGGGATGCACGACCTCCTGGCGTATGTCCGCCGTGACATGGCCGAAGACCCTGATGGTACACGTTACTGTTACAAGTTTGACATCACCAAATTCTACGAGAGCGTGAAGCAGGATTTTGTGATGTATTGCGTCAGCCGGGTGTTCAAGGACGCAAAGCTCGTGACCATGCTGGAGAGCTTTATCCGCCTGATGCCTGAAGGTCTGAGTATCGGCCTGCGCAGCTCGCAGGGGCTGGGCAATTTGCTTTTGTCTGTGTATCTGGACCATTATCTGAAGGACAGGTATGCCGTGCGTCATTTCTACCGCTATTGTGATGACGGCGTCGTACTGGGTAAAACGAAAGCGGAACTGTGGAAGATTC
SRR5935782_C234749	TR	38.98	+	7	54	CGTGAACTTTAGTAATGGCAACTTCAACAACAACGGCAAGAATAACAG
SRR5935782_C234749	RT	62.01	+	237	624	CAAGTACTTGTTTTATAGTTACTCGTCCTAAATTACGGGAAGTGTTTGCTGCAAATTTTCGCGACCGTATTGTACAACATTGGTTGTGTCTACGCTTAGAGCCACTGTTTGAGGCACGTTTTGTAGAACATGGAAATGTATCATTTAATTGTCGAAAGGGTTTTGGAACATTTGCATGTATTGATCAGTTGACAAAAAATACTATTGAAGTCTCTGATAATTATTCCCATGAAGCTTGGTATGCTCAATTTGATATTAAAGGATTTTTTATGTCAATTGATTGTGAACGCTTATTAGAGTACTTATTGCCATTTATCAAAGAAAAATGGAATTATTGGAAAGGAACTATATATGAACAGGATTTAGATTTAGTACTTTGGCTTACAGA
SRR5935782_C246029	RT	61.21	-	23	194	AAGCGCCGCATGGTACACGCCCCCGCATTTGTGGACAAGGTGGTGCTGCACGCTCTGGTCGATAACATCCTGTATGATGCCCTGACAAAGAGCTTTATCCGGGACAGCCACGCCAGCCAGACCGGAAAAGGCACAGACGACGGCCTGATGCGCCTGAAAACCCACATGGTGG
SRR5935782_C246029	TR	29.98	-	619	682	AATAACAACAACGTCTGGAACGTCAACACCGATGGCTCCAACAACAACAACTGGTACAACAACT
SRR5935782_C253999	RT	20.09	-	1076	1308	TCGTGAAATTTTTGCTTCCGCTTATGTTGATCGTGTAATACAACATTGGGCGGATCTGCGCCTTGATCCTATTTTGGAAGAACGTTTTCAGGCACAGGGAAATGTTTCAAAAAATTGCCGTATTGGCGAAGGAGCACTTTCGGCTGTTACCTATCTGAATGGGATGATCATGGAAGTTAGTGAAAATTATACGAAAGACGCATACATTTTCAAGGGTGATTTCAAAAGCTTCT
SRR5935782_C253999	TR	38.30	-	1549	1598	TCGAACGCGTGGTACGTGAACATGAACAACGGCAACGTGAACACGAACAA
SRR5935782_C257567	RT	34.51	-	1611	2008	TACAAGTGCGTGTATCAAGGGAAAGGGATTACATTTTGGAGTAAGGAGAATGAAACGTTTTCTTCACCGGTACCCGGAATACAAATGGTTCGTAAAGACTGATTTCAAAAAGTTCTATCAAAGTATTCTTCATGAGCTTATTGTTGCTGCATTGAGAAGGAAATTCAAAGATGAACGATTTATTAAATTGATCGAGATAGCTGTTTTATCGTATGACAGCGGAACAGAGTTAGTTGACGTATTGGAGAATGAAGTTGAACGGAAGAAGAGGTGTTCCGATTGGAGCATTTACAAGCCAACCTATCGGGAATTTTGCGGCAAGCCGGATAGATCATACAATGAAGGAGAAATATCGTGTCAAATGCCTGCATAGATATTGCGATGATAATGTTATGCTG
SRR5935782_C257567	TR	41.90	-	2748	2797	CTCGCTTATGCGAACTCGAATAACGATTGGTCGAACTCGAATGCGAATAT
SRR5935784_C478725	RT	98.62	-	38	444	CTATATGGGTGTCTATTTTCACGGCGGACACTTATAGTTGCATAAAAGGGCGTGGCATACAAGCGGCGGCAAATAAGTTAAGGCGCGTTATAGACAGAGATAAGGCAGGCTGCGCGTATTGCTTGAAAATAGACATACGCAAATTTTACCCTTCCATAGATCACACCGTACTAAAGTCCATTGTTCGCCGGAAGATTAAGGACACACGGCTACTCAATCTTTTGGACGAAATAATAGACAGAGCGGAAGGCTTACCGATTGGCAACTACCTTAGCCAATATTTAGCGAATCTTGTACTTACCTACTTCGACCATTGGGTAAAGGAAGTAAAGCGGGTAAGGTACTATTTCAGATACGCCGACGACATTGTAGTATTGCATAGCGACAAAAAGACGCTTC…
SRR5935784_C478725	TR	33.80	-	867	904	GCGAATACGAATAACACGGCTACGAATACGAATGCGAA
SRR5935784_C479971	RT	42.19	-	98	440	AAACGCCGGACGATACAGGTGATCCCATTGAAGGATCGCATCGCCGTAAATGCGGTTATGCGAGTCGTGGACGAGCATCTGCACCGGCGGTTCATCCGGACGACCGCAGCATCGATCCGCAACCGCGGGATGCACGACCTGATGGAGTATATCCGGCGCGATATCGCTCAAGACCCCGACGGAACCCGTTACTGCTATACCTTCGACATCCGTAAATTCTACGAAAGCGTCGATCAGCAGGTCGCCATTGCCGCCGTCCGGCGGGTGTTCAAAGACGAACGGCTGCTGACGATACTCGACGGCTTCATCCACATGATGCCGCACGGGTTGAGCATGGGGCTGC
SRR5935784_C479971	TR	46.61	-	879	945	AACAACAATGCGAACGCGAATGGCGGCGTGTCGTACGCGAACACGAACAACGATTCGTCGAACACGA
SRR5935784_C484795	TR	47.60	+	73	122	TTTCGATGTCGAATGCGAACAACGATTCCTCGAATACGAACACGAACATC
SRR5935784_C484795	RT	44.68	+	671	1055	ACCTCCGCCAGTATCAAGAGACGGGGGATGCACGACCTCCTGGCGTATGTCCGCCGTGACATGGCCGAAGACCCTGATGGTACACGTTACTGTTACAAGTTTGACATCACCAAATTCTACGAGAGCGTGAAGCAGGATTTTGTGATGTATTGCGTCAGCCGGGTGTTCAAGGACGCAAAGCTCGTGACCATGCTGGAGAGCTTTATCCGCCTGATGCCTGAAGGTCTGAGTATCGGCCTGCGCAGCTCGCAGGGGCTGGGCAATTTGCTTTTGTCTGTGTATCTGGACCATTATCTGAAGGACAGGTATGCCGTGCGTCATTTCTACCGCTATTGTGATGACGGCGTCGTACTGGGTAAAACGAAAGCGGAACTGTGGAAGATTC
SRR5935784_C485231	TR	41.90	+	239	288	TCGCTTATGCGAACTCGAATAACGATTGGTCGAACTCGAATGCGAATATC
SRR5935784_C485231	RT	34.51	+	1028	1425	ACAAGTGCGTGTATCAAGGGAAAGGGATTACATTTTGGAGTAAGGAGAATGAAACGTTTTCTTCACCGGTACCCGGAATACAAATGGTTCGTAAAGACTGATTTCAAAAAGTTCTATCAAAGTATTCTTCATGAGCTTATTGTTGCTGCATTGAGAAGGAAATTCAAAGATGAACGATTTATTAAATTGATCGAGATAGCTGTTTTATCGTATGACAGCGGAACAGAGTTAGTTGACGTATTGGAGAATGAAGTTGAACGGAAGAAGAGGTGTTCCGATTGGAGCATTTACAAGCCAACCTATCGGGAATTTTGCGGCAAGCCGGATAGATCATACAATGAAGGAGAAATATCGTGTCAAATGCCTGCATAGATATTGCGATGATAATGTTATGCTGG
SRR5935784_C485685	TR	47.58	+	374	433	TGCGAATGCGAATGGCGGTGTGTCGAATGCGAATGCGAATAACGATGCTTCGAATACGAA
SRR5935784_C485685	RT	17.78	+	981	1365	ACCGGTGCAAGCATCAAAAGGCGCGGTACTCATGACCTGATGAACTGCATACGTACCGATTTGCAAAAAAATCCGGAAGGCACGCTTTACGCATACAAATTTGACATCCGGAGGTTTTATGACAATGCGCGGCAGGACTTTGTTATGTGGTGCTTCCGGAGGGTGTTCAAGGACAAAAGGCTGTTGGTCTTGTTGGAGCGGTTTGTTAAGCTGCTGCCAGAAGGTATCAGTTTCGGACTGCGCAGTTCACAAGGGGCAGGAAATCTGCTTCTGTCTGTATTTTTAGACCACTATCTGAAGGATAAGTACGGGGTTCGTTATTACTATCGCTATTGCGATGACGGACTGGTACTCGGTAAAACGAAAGCGGAATTGTGGAAGATTC
SRR5935784_C490235	TR	26.31	+	94	143	CGCGCGCGGTCAACGCCAACAATTACCCGTGGAACGTCAACGGCAACATT
SRR5935784_C490235	RT	154.54	+	568	1179	AAGAAAGAATTATTATGGCGCTTCCGTTCTTCGATCGCGTTATTCAACACATGATCGTAAATATTATTGAACCGATTTTTGAAAAGCGGTTCATTTTCCATTCATACGCCTGCAGGAAAGGGAAGGGCGCGCACGAAGCAAGCGACACCCTTTCAAAATGGCTTTATGAACTGGAAGTGGTACAGGGGAAGAAAATCTATGCAATAAAGGGAGATATACACCACTATTTCCAGAGCGTAGCGCACGACGTATTAAAGAAAAAGATCCGGCGGTATATTTCAGATAAAGCACTTTTGAAAATTCTGGATCGGATCATAGATCACAACGGCATTTTCCCGCCGGGCGTGGGAATACCAGTCGGGAACCTTACTTCACAGTTATTCGCGAATGTATACTTGA…
SRR5935784_C491143	RT	35.81	-	3618	3972	CACCTCAGCCAGCATCAAGAACCGCGGCATGCACGACCTCATGGAGTACATACGCCGCGACATGAAAGAAGACCCGGAAGGAACACGCTACTGCTACAAATTCGACATCTCCAAGTTCTATGAGAGCGTGGGGCAGGATTTCGTAATGTATTGCGTCCGGAGGGTATTCAAAGACAAGAAACTCATCGCCATGCTTGACAACTTCGTAAGGCTCATGCCGCAAGGAATCAGCATCGGGCTGAGGTCGTCGCAAGGGTTGGGCAACCTGCTCCTGTCTGTTTTTTTAGACCATTATTTGAAGGACAAGTACGGCGTCCGCCATTTCTACCGCTATTGCGATGACGGCGTGGTACTC
SRR5935784_C491143	TR	43.56	-	4530	4589	ATGCGAATGCGAATGGCGGCGTGTCGAATGCGAATGCGAATAACGATGCATCGAACTCGA
SRR5935785_C622440	TR	34.58	+	557	594	CGAATACGAATAACGCGGCTACGAATACGAATGCGAAC
SRR5935785_C622440	RT	97.24	+	1025	1557	TGTATGGGTGTCAGTATTCACGGCAGACACTTATAGCTGCATAAAAGGGCGAGGAATACAAGCGGCAGCGGATAAGGTACGGAAGGCGATAGACCGGGATAAGCCCGGCTGTGCGTATTGTCTGAAGATAGACATACGCAAGTTTTACCCTTCAATAGACCACGACGTATTAAAGGCTATTGTTCGACGGAAGATTAAGGACACACGGCTGCTTAAACTTTTGGATGAGATAATAGACAGCGCGGAGGGCTTGCCGATTGGCAACTACCTAAGCCAATACTTAGCGAACCTCGTACTAACCTACTTCGAACATTGGGTAAAGGAGGTTAGACGGGTTAAGTATTACTTCCGATACGCCGACGATATTGTAGTATTGCACAGCAGCAAGAAGTATTTACG…
SRR5935786_C450696	RT	67.81	-	36	442	CTATATGGGTGTCCTTATTTACAGAAGATACCTATTCTTGCATTAAGGATCGTGGTATTCATAAAGCAGCAGATAAAGTAAAGAAGGCTTTGAAAGAAGATCCAGAACACACTACTTACTGCTTGAAAATGGATATAGTGAAGTTCTATCCAAGTATAGACCATGATATTTTGAAAACAATATTACGGAAGAAAATCAAAGATAAAGATCTGCTTTGGTTGCTTGACGTAATTATAGACAGTGCCGATGGCGTACCCATAGGGAACTATCTAAGTCAGTATTTTGCTAATATTTATCTGGCTTACTTCGATCACTGGATAAAGGAGGTTAAGAAGGTAAGATATTACTTTAGGTATGCAGATGATATTGTGATTTTAGGCGATGATCCTAAACAGCTTC…
SRR5935786_C450696	TR	35.10	-	865	902	GCGAATACGAATAACACCCCCTCGAATACGAATGCGAA
SRR5935786_C455452	RT	40.61	-	223	385	CGGCATTTGAAAGTACGTTTTATCCGGACTACTTCCGCATCCATTAAAAACAGGGGTACGCATGACCTTTTACAGTATATCGTTAAAGATATAAAAGCTGATCCCGAAGGAACCCTGTTCGGGTACCAGTTCGATATAACGAAATTCTATGAGAGCGTAGACC
SRR5935786_C455452	TR	34.59	-	909	946	GCGAACGCGAATAACGATTCATCGAACACGAATGCGAA
SRR5935786_C457682	RT	72.73	-	245	743	GAATATAATACATTTATAATTAGAGAACCTAAAGAAAGATTAATATTTAGATTACCTTATTATCCAGATAGAATAGTACATCATGCTGTAATGAATATAATGGAACCTATATGGGTATCTATCTTTATTAAAGATACTTATAGTTGCATTAAACACAGAGGTATTCACGAAGCATTACATAATGTTAAAGAAGCTTTAAAAGATGTAGATAATACTACTTATTGTCTTAAGTTAGATATCAGAAAGTTCTATCCTAGTATAGACCATGAAATATTAAAGAGCATAATAAGAAAGAAGATAAAGGATTAGAAGTTATTATAGCTATTAGATGAGATAATAGATTCAGCAGAAGGTGTACCTATTGGTAATTACTTATCTTAGTTCTTTGCTAATCTGTAT…
SRR5935786_C457682	TR	16.26	-	1071	1129	TCTAATGCAGGTTTGTTCAATTTGAATTCTAACAATGAGTTAGACAATTCCAATGCTAA
SRR5935786_C466400	TR	22.69	+	30	67	CGAATGCGAACAGCGGTCTCGCTTATGCGAACGCGAAC
SRR5935786_C466400	RT	17.69	+	717	1107	ACGGCTGCATCCATACAAGGACGCGGACCGCATGGTCTGTTCCATCAGGTGCAGGATACATTGGCAGAGAACCCCAATATACACTATTATTATCAAAGCGATTATAAAGGATATTATGACAGTATTGACCATGATATATTAATCTCCACAATCAGGCGATATGTCGGAGACCCTGTCTTATTGCCTATTCTTGAAAATTTTGTCAAAGCACTATATCCCAACGGGAAGCATGGCATAAGCAAAGGACTGCGTTCCTCACAATTCTTTGGAAACCTTTACCATAATGATATTGATCACCGGATGATTGATGAATATGGTGCAAAACATTACTTCCGTTTTTGTGATGACATCTTTATTCTCGGTGAGAGTAAACGTGATTTGTGGAAATTGC
SRR5935787_C163992	RT	44.68	-	312	696	CACCTCCGCCAGTATCAAGAGACGGGGGATGCACGACCTCCTGGCGTATGTCCGCCGTGACATGGCCGAAGACCCTGATGGTACACGTTACTGTTACAAGTTTGACATCACCAAATTCTACGAGAGCGTGAAGCAGGATTTTGTGATGTATTGCGTCAGCCGGGTGTTCAAGGACGCAAAGCTCGTGACCATGCTGGAGAGCTTTATCCGCCTGATGCCTGAAGGTCTGAGTATCGGCCTGCGCAGCTCGCAGGGGCTGGGCAATTTGCTTTTGTCTGTGTATCTGGACCATTATCTGAAGGACAGGTATGCCGTGCGTCATTTCTACCGCTATTGTGATGACGGCGTCGTACTGGGTAAAACGAAAGCGGAACTGTGGAAGATT
SRR5935787_C163992	TR	47.60	-	1245	1294	GTTTCGATGTCGAATGCGAACAACGATTCCTCGAATACGAACACGAACAT
SRR5935790_C533257	TR	29.98	+	93	156	ATAACAACAACGTCTGGAACGTCAACACCGATGGCTCCAACAACAACAACTGGTACAACAACTC
SRR5935790_C533257	RT	135.97	+	581	1006	AGCGCCGCATGGTACACGCCCCCGCATTTGTGGACAAGGTGGTGCTGCACGCTCTGGTCGATAACATCCTGTATGATGCCCTGACAAAGAGCTTTATCCGGGACAGCCACGCCAGCCAGACCGGAAAAGGCACAGACGACGGCCTGATGCGCCTGAAAACCCACATGGTGGACTATTACCGCCGTGAGGGCCACGGCGCGGACGGCTGGGTGCTGAAAGGCGACGTGCGGCATTTCTTCGCCAGCATCGACCACCGGAAGTTAAAACGCAAGCTCAAAGCCGTGCTGGACAAGCGCGGCGTTGACCCGCGTGTCTATGAGCTGCTTTGCATCTACATCGACGTGATGGAGGACGGCTTGCCGCTGGGCTACCAGACGAGCCAGCTTTTCGCCCTCATGT…
SRR5935790_C542107	TR	41.90	+	247	296	TCGCTTATGCGAACTCGAATAACGATTGGTCGAACTCGAATGCGAATATC
SRR5935790_C542107	RT	34.51	+	1036	1433	ACAAGTGCGTGTATCAAGGGAAAGGGATTACATTTTGGAGTAAGGAGAATGAAACGTTTTCTTCACCGGTACCCGGAATACAAATGGTTCGTAAAGACTGATTTCAAAAAGTTCTATCAAAGTATTCTTCATGAGCTTATTGTTGCTGCATTGAGAAGGAAATTCAAAGATGAACGATTTATTAAATTGATCGAGATAGCTGTTTTATCGTATGACAGCGGAACAGAGTTAGTTGACGTATTGGAGAATGAAGTTGAACGGAAGAAGAGGTGTTCCGATTGGAGCATTTACAAGCCAACCTATCGGGAATTTTGCGGCAAGCCGGATAGATCATACAATGAAGGAGAAATATCGTGTCAAATGCCTGCATAGATATTGCGATGATAATGTTATGCTGG
SRR5935790_C545647	RT	61.26	-	2446	2859	CGGCATTTGAAAGTACGTTTTATCCGGACTACTTCCGCATCCATTAAAAACAGGGGAACGCATGACCTTTTACAGTATATCGTTAAAGATATAAAGGATGATCCCGAAGGAACCCTGTTCGGGTACCAGTTCGATATAACGAAATTCTATGAAAGCGTAGACCAGGACATTTTGCTGGATGCAGTGAAAAAGATGTTCAAGGATAAAATATTAATCGGAATCCTGGAAGAGTGCATCCGCATGATGCCTAAAGGCGTAAGTATCGGGCTAAGATCATCACAGGGGCTTTGTAATTTGCTTCTATCCATTTACCTGGATCACCGGTTAAAGGATCAGGAGGCAGTAGCACACTATTACCGGTATTGTGACGACGGTCTGGTGCTTTCCGGTAGTAAGAAA…
SRR5935790_C545647	TR	34.59	-	3383	3420	GCGAACGCGAATAACGATTCATCGAACACGAATGCGAA
SRR5935790_C546219	TR	47.31	+	159	208	TCGGTTATCTGAATGCGAATAATCGTTCCTCGAATGCGAATGCGAACATT
SRR5935790_C546219	RT	87.78	+	732	1215	GACAGGATAGTACACCATTGCATTATCAATGTGTTGGGGCGTTACTGGACTAACTTCTTCATTGCGAATACATACGCTTGTATCAAAGGGCGTGGTATTCATAAATGTATGGAGGATGTGCATACGGCTTTAATCATAGACAGAAAAGGTACAAGGTTCTGTTTGAAGATTGACATCAAGAAGTTCTATGATAACATAGACCACGCAGCATTGAAAAGGATAATCCGCTACACTATAGCGGATGAACAACTGTTAAGGCTGTTGGATAAGATAATAGATAGTAACGGTAAAGACAAGGGGCTGCCAATAGGCAATTTCACAAGTCAATATTTGGCTAATCTCTATTTAGCATATTTCGACCATTGGGTTAAAGAAGAACTGGCTAAGATAGTGATGAAG…
SRR5935791_C195656	TR	47.31	+	156	205	TCGGTTATCTGAATGCGAATAATCGTTCCTCGAATGCGAATGCGAACATT
SRR5935791_C195656	RT	85.51	+	770	1212	TTACTGGACTAACTTCTTCATTGCGAACACATACGCTTGTATCAAAGGGCGTGGTATTCATAAATGTATGGAGGATGTGCATACGGCTTTAATCATAGACAGAATGGGTACACGATTCTGTTTGAAGATTGACATCAAGAAGTTCTATGATAACATAGACCACGTAGCATTGAAAAAGATAATCCGCTACACCATAGCGGACGAACAACTGCTAAGGCTGTTGGATAAGATAATAGATAGTAACGGTAAAGACAAAGGGCTGCCAATAGGCAATTTCACAAGCCAATATTTTGCTAATCTCTATTTGGCATACTTCGACCATTGGGTTAAAGAGGAACTGGCTAAGATAGTGATGAAGCGTTTTGGAGTGAAAATCTACTACTATCGCTATATGGATGA…
SRR5935791_C196508	TR	43.56	+	2507	2566	TGCGAATGCGAATGGCGGCGTGTCGAATGCGAATGCGAATAACGATGCATCGAACTCGAA
SRR5935791_C196508	RT	35.81	+	3124	3478	ACCTCAGCCAGCATCAAGAACCGCGGCATGCACGACCTCATGGAGTACATACGCCGCGACATGAAAGAAGACCCGGAAGGAACACGCTACTGCTACAAATTCGACATCTCCAAGTTCTATGAGAGCGTGGGGCAGGATTTCGTAATGTATTGCGTCCGGAGGGTATTCAAAGACAAGAAACTCATCGCCATGCTTGACAACTTCGTAAGGCTCATGCCGCAAGGAATCAGCATCGGGCTGAGGTCGTCGCAAGGGTTGGGCAACCTGCTCCTGTCTGTTTTTTTAGACCATTATTTGAAGGACAAGTACGGCGTCCGCCATTTCTACCGCTATTGCGATGACGGCGTGGTACTCG
SRR5935792_C350533	RT	78.15	-	95	366	GAATATACCGTTTTTAAGGTATGGGAACCAAAAGAAAGGTTGATTATGGCGTTGCCTTTCTATGACCGGGTGGTGCAGCACATGATTGTAAACGCCATAGGGCCGGTATTTGAACAAGGGTTTTATTATTATTCTTACGCTTGCCGGGACGGGAAAGGGATGCACGCCGCAAGTAACCAGTTATACCAATGGATGTACGAGCTTATGGAGCGTGAGGGATTGCGGCTTTATGCCTATAAAGGGGACATACACAAATACTTTGCATCTATCCC
SRR5935792_C350533	TR	35.96	-	731	780	TCACGGGCCGTCAATTGCAACAACTACCCGTGGAACGTGAACACGAACAT
SRR5935792_C357479	RT	61.26	-	262	675	CGGCATTTGAAAGTACGTTTTATCCGGACTACTTCCGCATCCATTAAAAACAGGGGAACGCATGACCTTTTACAGTATATCGTTAAAGATATAAAGGATGATCCCGAAGGAACCCTGTTCGGGTACCAGTTCGATATAACGAAATTCTATGAAAGCGTAGACCAGGACATTTTGCTGGATGCAGTGAAAAAGATGTTCAAGGATAAAATATTAATCGGAATCCTGGAAGAGTGCATCCGCATGATGCCTAAAGGCGTAAGTATCGGGCTAAGATCATCACAGGGGCTTTGTAATTTGCTTCTATCCATTTACCTGGATCACCGGTTAAAGGATCAGGAGGCAGTAGCACACTATTACCGGTATTGTGACGACGGTCTGGTGCTTTCCGGTAGTAAGAAA…
SRR5935792_C357479	TR	34.59	-	1199	1236	GCGAACGCGAATAACGATTCATCGAACACGAATGCGAA
SRR5935792_C360975	TR	41.90	+	238	287	TCGCTTATGCGAACTCGAATAACGATTGGTCGAACTCGAATGCGAATATC
SRR5935792_C360975	RT	34.51	+	1027	1424	ACAAGTGCGTGTATCAAGGGAAAGGGATTACATTTTGGAGTAAGGAGAATGAAACGTTTTCTTCACCGGTACCCGGAATACAAATGGTTCGTAAAGACTGATTTCAAAAAGTTCTATCAAAGTATTCTTCATGAGCTTATTGTTGCTGCATTGAGAAGGAAATTCAAAGATGAACGATTTATTAAATTGATCGAGATAGCTGTTTTATCGTATGACAGCGGAACAGAGTTAGTTGACGTATTGGAGAATGAAGTTGAACGGAAGAAGAGGTGTTCCGATTGGAGCATTTACAAGCCAACCTATCGGGAATTTTGCGGCAAGCCGGATAGATCATACAATGAAGGAGAAATATCGTGTCAAATGCCTGCATAGATATTGCGATGATAATGTTATGCTGG
SRR5935795_C444292	RT	35.81	-	132	486	CACCTCAGCCAGCATCAAGAACCGCGGCATGCACGACCTCATGGAGTACATACGCCGCGACATGAAAGAAGACCCGGAAGGAACACGCTACTGCTACAAATTCGACATCTCCAAGTTCTATGAGAGCGTGGGGCAGGATTTCGTAATGTATTGCGTCCGGAGGGTATTCAAAGACAAGAAACTCATCGCCATGCTTGACAACTTCGTAAGGCTCATGCCGCAAGGAATCAGCATCGGGCTGAGGTCGTCGCAAGGGTTGGGCAACCTGCTCCTGTCTGTTTTTTTAGACCATTATTTGAAGGACAAGTACGGCGTCCGCCATTTCTACCGCTATTGCGATGACGGCGTGGTACTC
SRR5935795_C444292	TR	32.61	-	1037	1080	TCGAATGCGAATGCGAATAACGATGCATCGAACTCGAACACGAA
SRR5935795_C446968	RT	44.68	-	48	432	CACCTCCGCCAGTATCAAGAGACGGGGGATGCACGACCTCCTGGCGTATGTCCGCCGTGACATGGCCGAAGACCCTGATGGTACACGTTACTGTTACAAGTTTGACATCACCAAATTCTACGAGAGCGTGAAGCAGGATTTTGTGATGTATTGCGTCAGCCGGGTGTTCAAGGACGCAAAGCTCGTGACCATGCTGGAGAGCTTTATCCGCCTGATGCCTGAAGGTCTGAGTATCGGCCTGCGCAGCTCGCAGGGGCTGGGCAATTTGCTTTTGTCTGTGTATCTGGACCATTATCTGAAGGACAGGTATGCCGTGCGTCATTTCTACCGCTATTGTGATGACGGCGTCGTACTGGGTAAAACGAAAGCGGAACTGTGGAAGATT
SRR5935795_C446968	TR	47.60	-	981	1030	GTTTCGATGTCGAATGCGAACAACGATTCCTCGAATACGAACACGAACAT
SRR5935795_C448072	RT	17.78	-	508	892	AACCGGTGCAAGCATCAAAAGGCGCGGTACTCATGACCTGATGAACTGCATACGTACCGATTTGCAAAAAAATCCGGAAGGCACGCTTTACGCATACAAATTTGACATCCGGAGGTTTTATGACAATGCGCGGCAGGACTTTGTTATGTGGTGCTTCCGGAGGGTGTTCAAGGACAAAAGGCTGTTGGTCTTGTTGGAGCGGTTTGTTAAGCTGCTGCCAGAAGGTATCAGTTTCGGACTGCGCAGTTCACAAGGGGCAGGAAATCTGCTTCTGTCTGTATTTTTAGACCACTATCTGAAGGATAAGTACGGGGTTCGTTATTACTATCGCTATTGCGATGACGGACTGGTACTCGGTAAAACGAAAGCGGAATTGTGGAAGATT
SRR5935795_C448072	TR	47.58	-	1440	1499	ATGCGAATGCGAATGGCGGTGTGTCGAATGCGAATGCGAATAACGATGCTTCGAATACGA
SRR5935795_C452570	TR	32.17	+	185	222	TGAATTCGAACAACGTTGCCTCGAACTCGAACGCGAAC
SRR5935795_C452570	RT	35.37	+	788	1145	ACATTTGGAAGCATTAAAGGCAGAGGAACATTGAAAGCCAATAAACAAGTGCGTAAGGACTTGCATCGAAGCGGTTTTGAATATGTTATAAAGCTGGATGCCAAGAAGTATTATCCCAATATCAACAAGCAAAAGTTGGTTGAGCTGATACGCGGAAAATATAAGGGTGAGGCGGCTTTGAAATTATTTGAGAAAATAATTATGAGTTACCAGCCGGAAAGCGAGCTTGGTGTTTCTATCGGGGCCTTGCCTTCACAGAACAACGGGAATTATTATCTTACACCTTTTGACTATTTTGTATTGCAGATTCTTGGTGTGAAATATTACTCCCGTTATGTGGATGATATGGTTATTCTAT
SRR5935796_C660979	TR	19.58	+	3	56	CGTTATTGTCTGGACGGATGGCAACAACAACAATAACAATGCCAATAATTCTGG
SRR5935796_C660979	RT	33.31	+	602	824	AAATCCGCCCGATAGATGCCCCGCACATTACGGATCGACAAATCCACAAAACCCTGTGTAATGAAGTCCTGATCCCGTTGTATTCACCTTCCATGATCTATGACAACGGGGCAAGCCAAAAGGGGAAGGGCCTTCATTGGCAGTTCAAACGGATCAAACAACAGCTTGGATGGCATTACCGGCGTTATGGCCGGGAAGGTGCTGTGTTGCTGTTGGATTTGAA
SRR5935796_C673237	TR	55.72	+	18	87	TGCGAACGCGAATGGCGGTGTCTCGAATGCGAATGCGAATAACGATGCCTCGAATGCGAATGCGAATGTC
SRR5935796_C673237	RT	29.31	+	627	981	ACAGGAGCGAGCATCAAAAAACGTGGCACACACGATTTACGAAAGTGTATGCAATCGGACATGGATAATGACCCAGAAGGCACACGTTACTGCTACAAGTTCGATGTCAAGCATTTCTATGACAACACTAAGCCTGAGTTTGTCATGTGGTGTTTCCGCAGAGTATTCAAAGATAAGACGCTGCTATCGCTCCTGGACCATTTTCTTCATCTCCTGCCGGAGGGTATCAGTTTCGGGTTGCGAAGCTCGCAGGCTTCTGGCAACCTCTTGTTGTCCGTATTCCTTGACCATTTTCTAAAGGATAAATACGGCATCAAGTACTTCTACCGCTACTGTGATGATGGCGTTGTACTCT
SRR5935796_C676257	RT	36.26	-	4854	5238	TACCGGGGCCAGCATTAAACGACGTGGCACTCATGATCTGATGAACTGCATACGTACCGATTTGCAAAAAGACCCGGAAAGCACGATGTATGCCTACAAATTTGACATCCGCAGGTTCTACGACAATGTGCGGCAGGATTTTGTGATGTGGTGCTTCCGCAGGATATTCAAGGACAAAAGGCTGTTGGTGCTGCTGGAGCGGTTCGTGACACTGCTGCCGGAAGGTATCAGCTTCGGACTGCGCAGTTCACAGGGAGCAGGCAACCTGCTTCTGTCTGTATTTTTAGATCACTATCTGAAGGATAAGTACGGGGTCCGTTATTACTATCGCTATTGCGATGACGGACTGGTACTCGGTAAAACGAAAGCGGAATTGTGGAAGATT
SRR5935796_C676257	TR	53.58	-	5782	5851	ATGCGAACGCGAATGGCGGTGTGTCGAATGCGAATGCGAATAACGATGCTTCGAATACGAATGCGAATAT
SRR5935796_C677031	RT	81.77	-	11581	12092	CTATTTGGGTATCATCCTTCATTAAAGGAACTTATAGTTGTATAAAAAATCGTGGTATACATAAAGCTCTGAAAGATGTTAAGTTCGCACTGAAAGATGAAGCCAATACAAAATACTGTCTTAAGTTAGATGTCAGAAAATTTTATCCTTCAATAGATCATGATATATTAAAATAGCTAATAAGAAGAAAAGTAAAAGATAAGAAATTATTAATTATATTAGATGAAATAATAGATTCTGCATAGGGAGTACCAATTGGTAATTACTTATCACAATTCTTTGCTAATCTATATTTAACATATCTAGATCACTGGATCAAAGAAGAAAAACATATAAAATACTATTTCAGATACGCAGATGATATTGTAATACTTCATAGTGATAAAGACTATTTAAGAT…
SRR5935796_C677031	TR	19.92	-	12520	12578	ACGAATGCTGGGTTACTCAATGTTAATTCTAACAATGAGCTTAGCAATGCTAATGCTAA
SRR5935796_C677187	RT	81.24	-	28041	28550	GAATATAATGCATTTATAATTAGAGAACCTAAAGAAAGATTAATATTTAGATTACCTTATTATCCAGATAGAATAGTACATCATGCTGTAATGAATATAATGGAACCTATATGGGTATCTATCTTTATTAAAGATACTTATAGTTGCATTAAACACAGAGGTATTCACGAAGCATTACATAATGTTAAAGAAGCTTTAAAAGATGTAGATAATACTACTTATTGTCTTAAGTTAGATATCAGAAAGTTCTATCCTAGTATAGATCATGAAGTATTAAAGAGCATAATAAGAAAGAAGATAAAGGATTAGAAGTTATTATAGCTATTAGATGAGATAATAGACTCAGCAGAAGGTGTGCCTATTGGTAACTACTTATCTTAGTTCTTTGCTAATGTCTAC…
SRR5935796_C677187	TR	16.26	-	28878	28936	TCTAATGCAGGTTTGTTCAATTTGAATTCTAACAATGAGTTAGACAATTCCAATGCTAA
SRR5935797_C303817	RT	17.43	-	630	1020	TACCGCTGCTTCCATACAGGGGCGTGGCCCGCATGGGTTGTTTCATCAGATACAAGCTGCAATGGCAGAAAATCCTAATCTCAAATATTACTATCAAAGCGACTACAAAGGATATTATGACAGTATTAATCACGAAACTTTAATTTCTATTATTAAAAGATATGTAGGCGATCCTCTTCTTTTGCCCATTCTTGAAAATTTTGTGAAGGCACTCTATCCTGATGGAGAATGTGGTATCAGTAAGGGATTGCGATCGTCTCAATTCCTCGGTAATCTTTATCACAATGATATTGACCACCGTATGATTGATGTGCATGGAGCAAGATATTACTTTCGATTCTGCGATGACATTTTTATTCTTGGAGAAAGTAAACGCGAGTTGTGGAGGTTA
SRR5935797_C303817	TR	22.69	-	1675	1712	TCGAATGCGAACAGCGGTCTCGCTTATGCGAACGCGAA
SRR5935797_C305209	RT	44.68	-	3279	3663	CACCTCCGCCAGTATCAAGAGACGGGGGATGCACGACCTCCTGGCGTATGTCCGCCGTGACATGGCCGAAGACCCTGATGGTACACGTTACTGTTACAAGTTTGACATCACCAAATTCTACGAGAGCGTGAAGCAGGATTTTGTGATGTATTGCGTCAGCCGGGTGTTCAAGGACGCAAAGCTCGTGACCATGCTGGAGAGCTTTATCCGCCTGATGCCTGAAGGTCTGAGTATCGGCCTGCGCAGCTCGCAGGGGCTGGGCAATTTGCTTTTGTCTGTGTATCTGGACCATTATCTGAAGGACAGGTATGCCGTGCGTCATTTCTACCGCTATTGTGATGACGGCGTCGTACTGGGTAAAACGAAAGCGGAACTGTGGAAGATT
SRR5935797_C305209	TR	47.60	-	4212	4261	GTTTCGATGTCGAATGCGAACAACGATTCCTCGAATACGAACACGAACAT
SRR5935797_C306773	RT	34.51	-	10706	11103	TACAAGTGCGTGTATCAAGGGAAAGGGATTACATTTTGGAGTAAGGAGAATGAAACGTTTTCTTCACCGGTACCCGGAATACAAATGGTTCGTAAAGACTGATTTCAAAAAGTTCTATCAAAGTATTCTTCATGAGCTTATTGTTGCTGCATTGAGAAGGAAATTCAAAGATGAACGATTTATTAAATTGATCGAGATAGCTGTTTTATCGTATGACAGCGGAACAGAGTTAGTTGACGTATTGGAGAATGAAGTTGAACGGAAGAAGAGGTGTTCCGATTGGAGCATTTACAAGCCAACCTATCGGGAATTTTGCGGCAAGCCGGATAGATCATACAATGAAGGAGAAATATCGTGTCAAATGCCTGCATAGATATTGCGATGATAATGTTATGCTG
SRR5935797_C306773	TR	41.90	-	11843	11892	CTCGCTTATGCGAACTCGAATAACGATTGGTCGAACTCGAATGCGAATAT
SRR5935797_C306855	RT	17.78	-	3694	4078	AACCGGTGCAAGCATCAAAAGGCGCGGTACTCATGATCTGATGAACTGCATACGTACCGATTTGCAAAAAGACCCGGAAGGCACACTTTACGCATACAAGTTTGACATCCGTAGGTTTTACGACAATGCGCGGCAGGACTTTGTTATGTGGTGCTTCCGGAGGGTGTTCAAGGACGAAAGGCTGTTGGTGCTACTGGAGCGGTTTGTTAAGCTGCTGCCGGAAGGTATAAGCTTCGGACTGCGCAGTTCACAAGGGGCAGGAAATCTGCTTCTGTCTGTATTTTTAGACCACTATCTGAAGGATAAGTACGGGGTTCGTTATTACTATCGCTATTGCGATGACGGACTGGTACTCGGTAAAACGAAAGCGGAATTGTGGAAGATT
SRR5935797_C306855	TR	53.58	-	4616	4685	ATGCGAACGCGAATGGCGGTGTGTCGAATGCGAATGCGAATAACGATGCTTCGAATACGAATGCGAATAT
SRR5935798_C833979	TR	58.38	+	236	288	TGCCTTACGTGAACGCGAACAACGGCAGCGGTAACGCGAACTGGAACATCGGC
SRR5935798_C833979	RT	20.30	+	1042	1343	TATTAGAAAATGCTATGATAATATTCTACATTGCTTTTTAAAGTTCCGGCTTATCAAAATGTTTAAAGACAAAAGACTGCTTGAATTACTGTTTATGTGTATAGACGTTTACTGGGTAAAGGAAACAGCAGCGGGGAAAAGAGGAATACCGATAGGTACACCGTTCGGGCATTGGTTCGCTAATATCATGCTGACACCCGTAGACTTTGTAATAAAACACATTTTCAAGATAAAATACTATTTTAGGTATATGGACGATATGTTATTATTTAGTAGTAATAAAAAGAAGTTACGGCAGTTTG
SRR5935798_C837119	TR	18.21	+	3139	3188	ATAGCGGTTACTACTTGTACTTCAACAGTGGCAACGTGAATCCTGCGAAC
SRR5935798_C837119	RT	123.28	+	4574	5214	GACAGGGTAGTTCACCATCTGTTGTTCAACTATATCGCTCCTATCTTCGAGAAAACATTTATATATGACAGTTATTCCTGTAGAAAAGAGAAAGGAACACTGTTTGGTGTAGAGCGACTAGAACATCATATTCGTTCATGCACCAACAACTATACACATACAGCCTATATCCTCAAACTGGACATTCAAGGCTATTTCATGAGCATCAAAAAGAACATCCTCTACGGTATTATTTACAACAAACTCATGAAGCAATGGGAAGAGAAAGGCAAGAACTGTAACATCCCTGGAAAGAATCCGGAGTTTATTCTCTTCCTTGTAGAAAGCATCATCTTCAAAGACCACACACTGGACTGCGAGGTGATGGGCAACAAGAAGGAATGGATGCTGTTGCCAGCG…
SRR5935799_C699443	RT	119.16	-	730	1273	AAGCTGCGGCACATCCGTAGTGTGCACATCGCGGAGCGGGTGGTGCAGCGCTGCCTGTGCGACAACGCGCTGGTGCCGCTGTTCTCGGCGGCGTTCGTGTACGACAACGCGGCGAGCCTGAAGGGCAAGGGCATCGACTTTGCCATGGATAGGCTGACCTGCCACCTGCAGCGGTACTACCGAAAGCACGGGACGGACGGCTGGGCGCTGGTATTCGACTTTTCGGACTACTTCAACTCCGCGCCGCACGCGCCGATCTACGCAGAGAGCGAGCGGCGCATCCGGGACGAGCGGGTGCAAAAGCTGGCGTGCGGTCTGATGGAGGACTTTGGCGAGCGGGGCTTCGGCCTCGGCAGTCAGGTGAGCCAGATCGACGCGCTGATGCTGCCAAACCGGCTT…
SRR5935799_C699443	TR	6.52	-	1143	1192	TTCTCGGCGGCGTTCGTGTACGACAACGCGGCGAGCCTGAAGGGCAAGGG
SRR5935799_C699443	TR	23.79	-	1810	1864	TTCTGCAATGTCAACAGCAACGGCAACGCCAACTACAACAACGCGAGCAATGCGA
SRR5935799_C700585	TR	50.91	+	122	171	TCTTTACGGCTAATTTGAACAATGACTCGTCCAACTCGAACTCGAACATT
SRR5935799_C700585	RT	34.08	+	623	986	AGCTGTGCTAATATCCCCAACAGAGGGATTGACCGCGCCGCCAAAGGAGTGGAACGAGCGACCATGCGAGACATCAAACACGCGAAATACTGCGTGAAGATGGATATTCACAAGTTCTATCCGTCAATCCCGCACGACAAGCTCAAGGAACATTTACAGCGGAAAATCAAGGACAAAAAGGCACTTGGTATTATCCATTTGGTAATCGACTCGTACCATAGCTCTCCCGGACACGGTATACCCATCGGGAATTATACCTCGCCGTGGCTTGCGGAGTTTTATCTACAGTCGTTGGATTATTTCATCAAGCAAACTCTCGATATACGCTATTATGTCCGCTACGCCGATGATTTAGTCTTGATTG
SRR5935799_C701417	TR	50.01	+	1523	1570	TGTCAATTCCGACGGCAGTCTGAACTGGAACAATGCGTACAACGGCAA
SRR5935799_C701417	RT	194.61	+	1979	2522	AGGAACGCCTGATCATGTATAACGGCTTCCGGGACAAAATTATTCAGCACAGCCTATGCGACAACGTCCTGGAACCGCGCCTTGCGAAGACGTTCATACTTGACAACTACGCCAGTCAGAAAGGCAAAGGAACACATTTCGGCCTGGACCGTCTGAAAGCGTTCATGCAACGATATTACAGGCAGTTCGGGGCGGACGGCTGGGTCTTGAAGTGTGACATAAGAAAATACTTTTACAGTATCAATCACGACGTTTTGAAGTCACAACTTCGCCGGATCATCGACGATCCCGGCGTGTTGTGGCTTCTTGACTTGATTATCGACTCCACGGAAGGACCGGGAATCCCGATCGGGAACCACACTTCACAATGGTTCGCGGTCCTGTACCTGTCCGGCCTGG…
SRR5935799_C702189	RT	27.38	-	1435	1980	AAGCCACGAGATATAAGAGCGTGTCATATCAACGACAGACTGGTACAAAATGCCCTATGTGAATAGAGCTTATTACCAGAATTAACTCCTAAGTTTATTTATGATAACTGTGCAACGCTTAAAAATAGAGGTATAGATTTTGCTTTAGCAAGAGCAAAGAAACATTTATAGATGGCTCATAGAGAGTACGGATTAGGAAATGATTTCTTTGCTTTACGAATTGATATTCGTAAATACTTTGATTCTATCGACCATGAGGCTCTTAAAGAAATCGCTAAGCGTGTTATTAAAGATCCTCAAATCTATGAATTATGCTCATACTTAATTGATACATTTTCTTTTAAGCTAACAAAAGATAAGCAACCAATTCCGGGTAAATAGTATTATATTGCTAAAGGT…
SRR5935799_C702189	TR	50.82	-	2516	2567	GTGTGCAATGTCAACAACAACGGGAACGCGAACAACAACAACTACAACAACA
SRR5935799_C703759	TR	53.14	+	544	660	TGTTACCGTTTCTGCGAACAACTGGTGGGAGCGTTCTCCTAATTCCGGCAACACCAACAACTTCTGTAATGTGAACAACAACGGCAACGCCAACAATAACAACGCCAGCAACTCCAA
SRR5935799_C703759	RT	18.59	+	1158	1607	GTTTTCACGCTTTCACCATCATGGAGCGAGGGAAAAAGCGGTATATCCGATCAGTCCACATCACGGAACGAGCGGTTCAAAAGTGTCTGTGTGACTACTGCTTGGTTCCCATCTATTCGGCCTGTTTCATCTATGACAACTCAGCCAGTTTGAAGCACCGAGGTATGGACTTCGCCCTGCGCCGCATGACCTGTTACCTCCAACGGCATTACAGGAAGTACGGTCTGGAAGGAGGGGTTCTGCTTTACGATTTTCACAGCTTCTTTGACTCAGCTCCACATGAGCCACTGTTCCGTGAAGCCGACCGCAGGCTTCATGACCCGAAAATCAGGGAGCTTGCGAACAGCTTTGTTACGGACTTCGGTTCTGTGGGCTTGGGTCTTGGCAGTCAGGTATCTC…
SRR5935799_C704011	TR	15.69	-	10011	10070	TTGTTCATGGCGATGTAAACGCTTATGGCTCCGACAATTGCAACGACACCTGCAATGGCA
SRR5935799_C704011	RT	7.40	+	19586	19957	GATCGTGTTCCGCATCGGTTGGTGGGCGACGATATACTGTCAGCAGATATTGCTCGGAATGCTCACTATATTCGGTCCAATACAATGGGCATTTTCGTTGCTGCCCAAGTGGGAAGGAGCGTGGGCGAAGTGGCTAACCCGTTATTTGACAGTTCATTTCTACGGAGCCATGCTCTACTTCGTCGGTTTCTACGTCCTGTTGCTGTTTGATATTGTGCTCTGCATACAGGTAGAGAACCTGACGGCCATCACCGCCAGTGAGCAGACGATGGCAGCCTATCTGCAAAACTCGTTCTTCTCGGCAGGCTATCTGATGGCAGCGAGCATCGTGGCGTTGAAATGCCTGAACCTCGTGCCCGACCTTGCGGCATG
SRR5935802_C442216	RT	28.72	-	842	1662	TTATGCTCTGACATTTGATTTCAAAGGCTTCTTTGACAGCATCCCTCACCGAACATGCCTTGACGTACTAAGCAATAGCTTTACGGACAGATACATTCAGGGACTGACGATGGCTATCGTAAAATCATATGAGAAAGCAACAATTCGATGTATAAAAGACGAGGCTGTAAAAGAGGAGAGGCTCCGTATATTGAACAATAATCTCTCAAAAGGCATTTGTCTTGGAAGTCAGGTTTCACAGATTATGGCTCTTGCCGCTCCGAATAAACTTGACCATTTTATAAAGGATATGTGCGGCATCAAGCACTATATCCGATACATGGATGACGGAGTTATTTTCTCTGATAGCAAGGTTTTCCTGCATGACTTGTTAGAAAAGATGAAAGAAATTTGCGACAA…
SRR5935802_C442216	TR	28.81	-	2477	2524	ATGTCAACAACAACGGCAACGGCAACAACAACAACGCGTCCAACGCGA
SRR5935802_C442530	RT	17.55	-	2148	2532	AACTGGTGCAAGCATCAAAAGGCGCGGTACTCATGACCTGATGAACTGCATACGTACCGATTTGCAAAAAAATCCGGAAGGCACGCTTTACGCATACAAATTTGACATCCGGAGGTTTTATGACAATGCGCGGCAGGACTTTGTTATGTGGTGCTTCCGGAGGGTGTTCAAGGACAAAAGGCTGTTGGTCTTGTTGGAGCGGTTTGTTAAGCTGCTGCCGGAAGGTATCAGTTTCGGACTGCGCAGTTCACAAGGGGCAGGAAATCTGCTTCTGTCTGTATTTTTAGACCACTATCTGAAGGATAAGTACGGGGTTCGTTATTACTATCGCTATTGCGATGACGGACTGGTACTCGGTAAAACGAAAGCGGAATTGTGGAAGATT
SRR5935802_C442530	TR	47.58	-	3080	3139	ATGCGAATGCGAATGGCGGTGTGTCGAATGCGAATGCGAATAACGATGCTTCGAATACGA
SRR5935802_C443262	RT	121.10	-	2415	2950	CTATATGGGTGTCTATTTTCACGGCGGACACTTATAGTTGCATAAAAGGGCGTGGCATACAAGCGGCGGCAAATAAGTTAAGGCGCGTTATAGACAGAGATAAGGCAGGCTGCGCGTATTGCTTGAAAATAGACATACGCAAATTTTACCCTTCCATAGATCACACCGTACTAAAGTCCATTGTTCGCCGGAAGATTAAGGACACACGGCTACTCAATCTTTTGGACGAAATAATAGACAGTGCGGAAGGCTTACCGATTGGCAACTACCTTAGCCAATATTTAGCGAATCTTGTACTTACCTACTTCGACCATTGGGTAAAGGAAGTAAAGCGGGTAAGGTACTATTTCAGATACGCCGACGACATTGTAGTATTGCATAGCGACAAAAAGACGCTTC…
SRR5935802_C443262	TR	33.80	-	3373	3410	GCGAATACGAATAACACGGCTACGAATACGAATGCGAA
SRR5935803_C775050	RT	85.51	-	790	1232	GTTACTGGACTAACTTCTTCATTGCGAACACATACGCTTGTATCAAAGGGCGTGGTATTCATAAATGTATGGAGGATGTGCATACGGCTTTAATCATAGACAGAATGGGTACACGATTCTGTTTGAAGATTGACATCAAGAAGTTCTATGATAACATAGACCACGTAGCATTGAAAAAGATAATCCGCTACACCATAGCGGACGAACAACTGCTAAGGCTGTTGGATAAGATAATAGATAGTAACGGTAAAGACAAAGGGCTGCCAATAGGCAATTTCACAAGCCAATATTTTGCTAATCTCTATTTGGCATACTTCGACCATTGGGTTAAAGAGGAACTGGCTAAGATAGTGATGAAGCGTTTTGGAGTGAAAATCTACTACTATCGCTATATGGATG…
SRR5935803_C775050	TR	47.31	-	1797	1846	TTCGGTTATCTGAATGCGAATAATCGTTCCTCGAATGCGAATGCGAACAT
SRR5935803_C775592	RT	135.43	-	945	1459	CGATTTGGGTTTCAGTCTTCACGAATGACACCTATTCTTGCATCAAGAATAGGGGAATACATGCAGCCGCTAAACGGGTCAAATATGATTTAAAGACAGACCCGGAAGGCACAATTTATTGTCTAAAGATAGATGTTCGCAAGTTTTATCCTTCTATTGATCACGATATACTAAAACAGGTTATTCGCAGAAAAATAAAGGATAAACGCTTGCTTTGGTTACTTGACGAAATTATTGATTCGGCCGACGGTGTACCTATTGGGAATTACTTATCCCAATATTTCGCCAATTTATATCTTGCTTATTTTGATCATTGGATCAAAGAAGTCAAGCAAGTAAGATATTTCTATCGCTATGCCGATGATATTGTGATTCTATCTTCAAGCAAAGAATCACTTC…
SRR5935803_C775592	TR	42.13	-	1946	1995	GTCAGCTACTCGAATACGAATAATACGGCGTCGAATACGAATGCGAATAT
SRR5935803_C781012	RT	90.59	-	7768	8315	CTATATGGGTGTCCTTATTTACAGAAGATACCTATTCTTGCATTAAGGATCGTGGTATTCATAAAGCAGCAGATAAAGTAAAGAAGGCTTTGAAAGAAGATCCAGAACACACTACTTACTGCTTGAAAATGGATATAGTGAAGTTCTATCCAAGTATAGACCATGATATTTTGAAAACAATATTACGGAAGAAAATCAAAGATAAAGATCTGCTTTGGTTGCTTGACGTGATTATAGACAGTGCCGATGGCGTACCCATAGGGAACTATCTAAGTCAGTATTTTGCTAATATTTATCTGGCTTACTTCGATCACTGGATAAAGGAGGTTAAGAAGGTAAGATATTACTTTAGGTATGCAGATGATATTGTGATTTTAGGCGATGATCCTAAACAGCTTC…
SRR5935803_C781012	TR	35.10	-	8738	8775	GCGAATACGAATAACACCCCCTCGAATACGAATGCGAA
SRR5935803_C781508	TR	53.58	+	2466	2535	TGCGAACGCGAATGGCGGTGTGTCGAATGCGAATGCGAATAACGATGCTTCGAATACGAATGCGAATATC
SRR5935803_C781508	RT	17.78	+	3073	3457	ACCGGTGCAAGCATCAAAAGGCGCGGTACTCATGATCTGATGAACTGCATACGTACCGATTTGCAAAAAGACCCGGAAGGCACACTTTACGCATACAAGTTTGACATCCGTAGGTTTTACGACAATGCGCGGCAGGACTTTGTTATGTGGTGCTTCCGGAGGGTGTTCAAGGACGAAAGGCTGTTGGTGCTACTGGAGCGGTTTGTTAAGCTGCTGCCGGAAGGTATAAGCTTCGGACTGCGCAGTTCACAAGGGGCAGGAAATCTGCTTCTGTCTGTATTTTTAGACCACTATCTGAAGGATAAGTACGGGGTTCGTTATTACTATCGCTATTGCGATGACGGACTGGTACTCGGTAAAACGAAAGCGGAATTGTGGAAGATTC
SRR5935803_C781552	RT	35.81	-	13762	14116	CACCTCAGCCAGCATCAAGAACCGCGGCATGCACGACCTCATGGAGTACATACGCCGCGACATGAAAGAAGACCCGGAAGGAACACGCTACTGCTACAAATTCGACATCTCCAAGTTCTATGAGAGCGTGGGGCAGGATTTCGTAATGTATTGCGTCCGGAGGGTATTCAAAGACAAGAAACTCATCGCCATGCTTGACAACTTCGTAAGGCTCATGCCGCAAGGAATCAGCATCGGGCTGAGGTCGTCGCAAGGGTTGGGCAACCTGCTCCTGTCTGTTTTTTTAGACCATTATTTGAAGGACAAGTACGGCGTCCGCCATTTCTACCGCTATTGCGATGACGGCGTGGTACTC
SRR5935803_C781552	TR	43.56	-	14674	14733	ATGCGAATGCGAATGGCGGCGTGTCGAATGCGAATGCGAATAACGATGCATCGAACTCGA
SRR5935804_C786169	TR	41.90	+	52	101	TCGCTTATGCGAACTCGAATAACGATTGGTCGAACTCGAATGCGAATATC
SRR5935804_C786169	RT	34.51	+	841	1238	ACAAGTGCGTGTATCAAGGGAAAGGGATTACATTTTGGAGTAAGGAGAATGAAACGTTTTCTTCACCGGTACCCGGAATACAAATGGTTCGTAAAGACTGATTTCAAAAAGTTCTATCAAAGTATTCTTCATGAGCTTATTGTTGCTGCATTGAGAAGGAAATTCAAAGATGAACGATTTATTAAATTGATCGAGATAGCTGTTTTATCGTATGACAGCGGAACAGAGTTAGTTGACGTATTGGAGAATGAAGTTGAACGGAAGAAGAGGTGTTCCGATTGGAGCATTTACAAGCCAACCTATCGGGAATTTTGCGGCAAGCCGGATAGATCATACAATGAAGGAGAAATATCGTGTCAAATGCCTGCATAGATATTGCGATGATAATGTTATGCTGG
SRR5935804_C789649	TR	26.31	+	22	71	CGCGCGCGGTCAACGCCAACAATTACCCGTGGAACGTCAACGGCAACATT
SRR5935804_C789649	RT	155.51	+	496	1107	AAGAAAGAATTATTATGGCGCTTCCGTTCTTCGATCGTGTAATTCAACACATGATCGTAAATATCATTGAACCGATTTTTGAAAAGCGGTTCATTTTCCATTCATACGCCTGCAGGAAAGGGAAGGGCGCGCACGAAGCAAGCGACACCCTTTCAAAATGGCTTTATGAACTGGAAGTGGTGCAGGGGAAGAAAATCTATGCAATAAAGGGAGATATACACCACTATTTCCAGAGCGTAGCGCACGACGTATTAAAGAAAGAGATCCGGCGGTATATTTCAGATAAAGCGCTTCTGAAAATTCTGGATCGGATCATAGATCACAACGGTATTTTCCCGCCGGGCGTGGGAATACCAGTCGGAAACCTTACTTCACAGCTATTCGCGAACGTATACCTGA…
SRR5935804_C790707	RT	159.08	-	1540	2196	GTGCTGCGCATGGCTATGGCGCTGCACTACCCTGACCGCGTTGTGCAGTGGGGTATCTACCAAGTTGTATTTCCCATATTCGATAAAGGCTTTATTTCGGATAGCTATGCGTGTCGCAAGGGCAAAGGGGCGCACGCAGCGCTGGATCAACTGCAATACTGGATGCGGCAGGCAGACCGAGGCGGTCCGGCCTATACGCTGAAATTGGACGTTTCAAAGTATTTCTACCGGATAGACCACGAGATACTGCTGAAGATCCTGAACAGGAAGATCGCAGACCAGCGCATGATGTGGCTGTTCCGCGTGATCCTGCACAGTGACCAGACGAAGTTTGGACTGCCGGAGGGCATGAGCGCGGACGAAGTGCCGCCAGAGTGCCGGTTAGAGGACACCGGCGTT…
SRR5935804_C790707	TR	40.32	-	2639	2688	GTGTTCAAGCTGAACCTGAACAATGTGCGTTCCAACGCCAACGGCAACAT
SRR5935804_C791399	TR	47.31	+	153	202	TCGGTTATCTGAATGCGAATAATCGTTCCTCGAATGCGAATGCGAACATT
SRR5935804_C791399	RT	87.67	+	726	1209	GACAGGATAGTACACCATTGCATTATCAATGTGTTGGGGCGTTACTGGACTAACTTCTTCATTGCGAACACATACGCTTGTATCAAAGGGCGTGGTATTCATAAATGTATGGAGGATGTGCATACGGCTTTAATCATAGACAGAATGGGTACACGATTCTGTTTGAAGATTGACATCAAGAAGTTCTATGATAACATAGACCACGTAGCATTGAAAAAGATAATCCGCTACACCATAGCGGACGAACAACTGCTAAGGCTGTTGGATAAGATAATAGATAGTAACGGTAAAGACAAAGGGCTGCCAATAGGCAATTTCACAAGCCAATATTTTGCTAATCTCTATTTGGCATACTTCGACCATTGGGTTAAAGAGGAACTGGCTAAGATAGTGATGAAG…
SRR5935805_C169847	TR	38.92	+	3	52	CCAGCAGTTGGAACGTGAACTTCAACAACGGCAACGTCAACACGAACAAC
SRR5935805_C169847	RT	19.35	+	293	351	CGGGAGGTTTTTGCCGCCGCTTTCATTGATCGTGTTGTCCATCACTGGATCGCTCTTCG
SRR5935805_C201133	TR	34.59	+	248	285	CGAACGCGAATAACGATTCATCGAACACGAATGCGAAC
SRR5935805_C201133	RT	61.26	+	809	1222	GGCATTTGAAAGTACGTTTTATCCGGACTACTTCCGCATCCATTAAAAACAGGGGAACGCATGACCTTTTACAGTATATCGTTAAAGATATAAAGGATGATCCCGAAGGAACCCTGTTCGGGTACCAGTTCGATATAACGAAATTCTATGAAAGCGTAGACCAGGACATTTTGCTGGATGCAGTGAAAAAGATGTTCAAGGATAAAATATTAATCGGAATCCTGGAAGAGTGCATCCGCATGATGCCTAAAGGCGTAAGTATCGGGCTAAGATCATCACAGGGGCTTTGTAATTTGCTTCTATCCATTTACCTGGATCACCGGTTAAAGGATCAGGAGGCAGTAGCACACTATTACCGGTATTGTGACGACGGTCTGGTGCTTTCCGGTAGTAAGAAAT…
SRR5935806_C536816	RT	34.53	-	16	109	ACAAGTACTTGTTTTATAGTTACCCGTCCTAAATTACGGGAAGTGTTTGCTGCAAATTTCCGTGACCGTATTGTACAACATTGGTTGTGCCTAC
SRR5935806_C536816	TR	80.40	-	289	352	AACAACAGCTGGAACGTGAACTTTAGTAATGGCAACTTCAACAACAACAACAAGTACAACAGTA
SRR5935806_C574388	RT	90.59	-	5351	5898	CTATATGGGTGTCCTTATTTACAGAAGATACCTATTCTTGCATTAAGGATCGTGGTATTCATAAAGCAGCAGATAAAGTAAAGAAGGCTTTGAAAGAAGATCCAGAACACACTACTTACTGCTTGAAAATGGATATAGTGAAGTTCTATCCAAGTATAGACCATGATATTTTGAAAACAATATTACGGAAGAAAATCAAAGATAAAGATCTGCTTTGGTTGCTTGACGTGATTATAGACAGTGCCAATGGCGTACCCATAGGGAACTATCTAAGTCAGTATTTTGCTAATATTTATCTGGCTTACTTCGATCACTGGATAAAGGAGGTTAAGAAGGTAAGATATTACTTTAGGTATGCAGATGATATTGTGATTTTAGGCGATGATCCTAAACAGCTTC…
SRR5935806_C574388	TR	35.10	-	6321	6358	GCGAATACGAATAACACCCCCTCGAATACGAATGCGAA
SRR5935806_C575388	RT	55.49	-	14689	15109	TTATCCTGATAGAATTGTTCATCGTGCTATTATGAATATATTAGAACCAATTTGGCGTTCTGTATTTATTACTAATACTTATAGTTGTATTAAGAAGAGAGGAATTCATAAGGCATTATATGATGTACAAAGCGCATTGAAAGATAAATAGAATACAGTATATTGTCTCAAGTTAGATGTAAGAAAGTTTTATCCAAGTATAGACCATGAAATATTAAAGTAGATAGTTAGAAAGAAGATTAAAGATAATAAGCTACTTGCATTATTAGATGGTATTATAGACTCTGTAGAAGGAGTTCCTATTGGTAATTATCTTTCTTAGTTCTTTGCCAATCTTTATTTGTCATACTTTGATCATTGGCTTAAAGAGGATAAAGCTGTTAAGTATTACTTTAGATA…
SRR5935806_C575388	TR	22.52	-	15496	15533	CTGAATTCTAACAATGACCTTAGTAATGCGAATGCTAA
SRR5935807_C710012	RT	107.25	-	2069	2671	AAGAAGCGGTTAATCTCCGCCCTTCCGTTCGCCGATCGCGTCGCGCAACACGCGATCAACAATATTTTAGAACCGCTGATAGATCGGCGGTTTTATTATCATTCCTACGCTTGCCGCAAGGAAAAGGGAATGCACAAGGCTTCCGAAGTGCTGACGAAATGGCTTTACGATGAAACCTTCGACGGAAAACCGCTGTACGCGATCAAAGCGGACATTCACCATTACTTTCAATCAATCGACCACGAAAGGCTGAAAGCGACGATCCGGCGGATCATCAAGGACGAAGAAGCGCTTGCGCTTCTCGATAAAATCATCGACAACGTCGGCACGGACGGCAAGGGAATTCCCGTCGGAAACCTTACGTCACAGTTATTCGCAAATTTATATCTTGATCGGATG…
SRR5935807_C710012	TR	34.20	-	3070	3119	GCGCGCGCCGTCAACTTGAACAACTACCCGTGGAACGTGAACACGAACAT
SRR5935807_C711408	RT	72.73	-	4868	5366	GAATATAATACATTTATAATTAGAGAACCTAAAGAAAGATTAATATTTAGATTACCTTATTATCCAGATAGAATAGTACATCATGCTGTAATGAATATAATGGAACCTATATGGGTATCTATCTTTATTAAAGATACTTATAGTTGCATTAAACACAGAGGTATTCACGAAGCATTACATAATGTTAAAGAAGCTTTAAAAGATGTAGATAATACTACTTATTGTCTTAAGTTAGATATCAGAAAGTTCTATCCTAGTATAGACCATGAAATATTAAAGAGCATAATAAGAAAGAAGATAAAGGATTAGAAGTTATTATAGCTATTAGATGAGATAATAGATTCAGCAGAAGGTGTACCTATTGGTAATTACTTATCTTAGTTCTTTGCTAATCTGTAT…
SRR5935807_C711408	TR	16.26	-	5694	5752	TCTAATGCAGGTTTGTTCAATTTGAATTCTAACAATGAGTTAGACAATTCCAATGCTAA
SRR5935807_C712448	TR	22.69	+	30	67	CGAATGCGAACAGCGGTCTCGCTTATGCGAACGCGAAC
SRR5935807_C712448	RT	17.69	+	717	1107	ACGGCTGCATCCATACAAGGACGCGGACCGCATGGTCTGTTCCATCAGGTGCAGGATACATTGGCAGAGAACCCCAATATACACTATTATTATCAAAGCGATTATAAAGGATATTATGACAGTATTGACCATGATATATTAATCTCCACAATCAGGCGATATGTCGGAGACCCTGTCTTATTGCCTATTCTTGAAAATTTTGTCAAAGCACTATATCCCAACGGGAAGCATGGCATAAGCAAAGGACTGCGTTCCTCACAATTCTTTGGAAACCTTTACCATAATGATATTGATCACCGGATGATTGATGAATATGGTGCAAAACATTACTTCCGTTTTTGTGATGACATCTTTATTCTCGGTGAGAGTAAACGTGATTTGTGGAAATTGC
SRR5935808_C388455	TR	48.90	+	349	398	TCTCGATGTCGAATGCGAACAACGATTCCTCGAATACGAACACGAACATC
SRR5935808_C388455	RT	55.28	+	912	1325	GCCATTTGCGGAAGCGTTTCATCCGCACCACCTCCGCCAGTATCAAGAAACGGGGGATGCACGACCTTTTGGCGTATATCCGCCGCGACATGGTTGAGGATCCGGACGGCACGCGGTACTGTTACAAGTTCGACATCACCAAGTTTTACGAAAGTGTGAAGCAGGATTTTGTGATGTATTGCGTGAACCGCGTGTTCAAGGACAAGAAACTCATCGCCATGCTTGACAATTTTGTCCGGTTGATGCCTGACGGGTTGAGTATCGGCCTGCGTAGCTCGCAGGGCTTGGGTAATTTGCTTTTGTCTGTGTTTTTGGACCATTATTTGAAGGACAGGTATGCCGTGCGTCATTTCTACCGCTATTGTGATGACGGCGTCGTACTGGGTAAAACGAAAGCGG…
SRR5935808_C388861	TR	22.69	+	937	974	CGAATGCGAACAGCGGTCTCGCTTATGCGAACGCGAAC
SRR5935808_C388861	RT	17.29	+	1627	2017	ACCGCTGCTTCCATACAAGGACGTGGACCGCATGGGTTGTTTCATCAGATACAAGCTGCAATGGCAGAAAATCCTAATCTCAAATATTACTATCAAAGCGACTACAAAGGATATTATGACAGTATTAATCACGAAACTTTAATTTCTATTATTAAAAGATATGTAGGCGATCCTCTTCTTTTGCCCATTCTTGAAAATTTTGTGAAGGCACTCTATCCTGATGGAGAATGTGGTATCAGTAAGGGATTGCGATCATCTCAATTCCTCGGTAATCTTTATCACAATGATATTGACCACCGGATGATTGATGTGCATGGAGCAAGATATTACTTTCGATTCTGCGATGACATTTTTATTCTTGGAGAAAGTAAACGCGAGTTGTGGAGGTTAC
SRR5935810_C718879	RT	59.71	-	59	230	AAGCGCCGCATGGTACATGCCCCCGCATTTGTGGACAAGGTGGTGCTGCACGCTCTGGTCGATAACATTCTGTATGATGCCCTGACAAGGAGTTTTATCCGGGACAGCCACGCCAGCCAGACCGGCAAAGGCACAGACGACGGCCTGATGCGCCTGAAAACTCACATGGTGG
SRR5935810_C718879	TR	29.98	-	655	718	AATAACAACAACGTCTGGAACGTCAACACCGATGGCTCCAACAACAACAACTGGTACAACAACT
SRR5935810_C728391	TR	21.77	+	90	139	ATAACGGTTACAACTTGAACTTCAACAGTGGCAACGTGAATCCTGCGAAC
SRR5935810_C728391	RT	167.26	+	409	1081	TACTGAGAGAAGTTTTCGCCTCACAGTTCCGTGACAGGGTAGTTCACCATCTGTTGTTCAACTATATCGCTCCAATCTTCGAGAAAACATTTATATATGACAGTTATTCCTGTAGAAAAGAGAAAGGAACACTGTTTGGTGTAGAGCGACTAGAACATCATATTCGTTCATGCACCAACAACTATACACATACAGCCTATATCCTCAAACTGGACATTCAAGGCTATTTCATGAGCATCAACAAGAACATCCTCTACGGTATTATTTACAACAAACTCATGAAGCAATGGGAAGAGAAAGGCAAGAACTGTAACATCCCTGGAAAGAATCCGGAGTTTATTCTCTTCCTTGTAGAAAGCATCATCTTCAAAGACCACACACTGGACTGCGAGGTGATGG…
SRR5935810_C730585	RT	93.09	-	413	843	GTGCTGCGCATCAGTACCGGGGCGCGGCGGAAAGCACGCGCTTCGGCGCTGCAAGCGTGTCATTCACCACGACAAAAAAGGAAGCCGGTACGTCTGCAAAATGGACGTTCACCACTTCTACCATTCTGTCGACCGCCGCAAGCTGATCTGGATGCTGGCGCACAAGATCAAGGACAAGAAGTATCTAAAGCTGACGTGGGAGATCCTGCAAACCTGCGAACAGGGGCTGGCCATTGGCTTTTTCATCTGCCAGTGGCTTGCAAACTTCTATCTGGAATCGCTCGACCGTTACATCACGACGCTCGACGGTGTGAAGTACAGCGTGCGATACATGGATGATATTGTCCTCTTTGGCCCGAACAAAAAGAAACTGCACCGTGCGCGGAAAGCGATTGCCGA…
SRR5935810_C730585	TR	47.76	-	1316	1365	CTGTTCTTTTTCAATGGCAACTACAATTCGTCCAACGCGAACTCGAACAT
SRR5935810_C730827	RT	200.89	-	240	842	AAGCGCCGCGTGGTTATGTCGAACAGCTACAAAGACAAGGTTGTTCAACATTCGCTTTGCGATAACGTGCTTGAACCGATTTTGACACGATCGTTCATTCGCGATAACTACGCGTCGCAGGTGGGGAAAGGTACGCATTACGGGTTAGACAGGCTTCAAGAGTTCATGCGGAGGTTTTACAGGAAGAACGGAATTGACGGCTGGATACTGAAAGGCGATATTTCAAAGTATTTCTATTCGATCCGGCACGACGTTTTGAAAACCTTAATCCGCGAGAAGATAACCGATCCGGACGTTTTGTGGCTTGTCGATCTTATCATCGACAGCACCGAAGGCAACGTCGGAATACCGATCGGAAATCAGACTTCACAGCTTTTCGCCCTTCTCTACCTTGACGGG…
SRR5935810_C730827	TR	54.99	-	1231	1278	ACGTCAATTCGGACGGCTCTTTGAACAACAACAACGCGTACAACGGCA
SRR5935810_C731605	TR	30.03	+	67	114	CGTCAACTCCGATGGCACGCTGAACAGGAACAACGCCTACAACGGCAA
SRR5935810_C731605	RT	194.43	+	522	1205	AGGAGCGGCTCGTCCTCGCCATCGACTTCGAGGGCAAGGTCATCCAGCACTCGCTCTGCGACAACGTCCTCGAGCCGGCGTTCTCCCGGCGCTTCATCCAGGACAACTATGCCGGCCAGATCGGCAAAGGCACCCACGACGGCCTCGACCGTCTGGCTGCGGCCATGCGCCACTATTTCTTCAGCCGAAAGGCAGCGGACGAAGCAGCCCGCAAGGCTGCCGGCCTGCCGCCTCGGCCGATGAACGAGTGGGACTACGCCGACGGCTGGGTACTGAAGGGCGATTTTTCAAAGTTCTTTTACACCCTGCTCCATTCCTACTGTTATGAAACGGCCCGCCGGGCCCTGAAGTGGCTGAAGGATCCCGAGCTGATCGACTTCGCCGAGTGGCTGCTGTGGC…
SRR5935810_C732913	RT	34.17	-	955	1177	AAAATCCGCCCGATAGATGCCCCGCACATTACGGATCGACAAATCCACAAAACCCTGTGTAATGAAGTCCTGATCCCGTTGTATTCACCTTCCATGATCTATGACAACGGGGCAAGCCAAAAGGGAAAGGGCCTTCATTGGCAGTTCAAACGGATCAAACAACAGCTTGGATGGCATTACCGGCGATATGGCCGGGAAGGTGCTGTGTTGCTGTTGGATTTGA
SRR5935810_C732913	TR	19.58	-	1723	1776	TCGTTATTGTCTGGACGGATGGCAACAACAACAATAACAATGCCAATAATTCTG
SRR5935810_C736141	RT	63.76	+	456	1043	AGATGCGACGCATCCAAGTGCTCACCATGAAGGACCGCATCGCTGTCCATGCTATCATGGCAGTCGTGGACAGACATCTGAAAAAACGGTTCATACGTACCACCTCCGCAAGCATCAAGGACCGGGGAATGCACGACTTGCTCGCGTATATCCGCCGGGACATCAAGGAAGACCCCGAAGGGACACAGTACTGCTACAAGTTCGACATTTCGAAGTTCTACGAGAGCATCGACCAGGACTTCCTCATGTACTGCGTCCGGAGGGTGTTCAAGGACAGGAAACTCATTGGCCTGCTCGACGGGTTCGTGCGCATGATGCCGCAGGGCATCAGCATCGGACTGCGCTCGTCGCAGGGGTTGGGGAACCTGCTTTTGTCTGTGTATTTAGACCATTATCTGA…
SRR5935810_C736141	TR	6.30	-	8591	8640	GAGTTCGGTGTGAGCGGCAACGGCCGCTACTCGGATGTCTATGACGACCT
SRR5935811_C227927	RT	99.00	-	11	417	CTATATGGGTGTCTATTTTCACGGCGGACACTTATAGTTGCATAAAAGGGCGTGGCATACAAGCGGCGGCAAATAAGTTAAGGCGCGTTATAGACAGAGATAAGGCAGGCTGCGCGTATTGCCTAAAAATAGACATACGCAAATTTTACCCTTCCATAGATCACACCGTACTAAAGTCCATTGTTCGCCGGAAGATTAAGGACACACGGCTACTCAATCTTTTGGACGAAATAATAGACAGTGCGGAAGGCTTACCGATTGGCAACTACCTTAGCCAATATTTAGCCAATCTTGTACTTACCTACTTCGACCATTGGGTAAAGGAAGTAAAGCGGGTAAGGTACTATTTCAGATACGCCGACGACATTGTAGTATTACATAGCGACAAAAAGACGCTTC…
SRR5935811_C227927	TR	33.80	-	840	877	GCGAATACGAATAACACGGCTACGAATACGAATGCGAA
SRR5935811_C236795	RT	17.60	-	222	612	AACGGCTGCATCCATACAAGGACGCGGACCGCATGGTTTGTTCCATCAGGTGCAGGATACATTGGCAGAGAACCCCAATATACACTATTATTATCAAAGCGATTATAAAGGATATTATGACAGTATCGACCATGATATATTAATCTCCACAATCAGGCGGTATGTCGGAGACCCTGTCTTATTGCCTATTCTTGAAAATTTTGTCAAAGCACTATATCCCAACGGGAAGCATGGCATAAGCAAAGGACTGCGTTCCTCACAATTCTTTGGAAACCTTTACCATAATGATATTGATCACCGGATGATTGATGAATATGGTGCAAAACATTACTTCCGTTTTTGTGATGACATCTTTATTCTCGGTGAAAGTAAACGTGATTTGTGGAAATTG
SRR5935811_C236795	TR	22.69	-	1262	1299	TCGAATGCGAACAGCGGTCTCGCTTATGCGAACGCGAA
SRR5935812_C380337	TR	33.80	+	71	108	CGAATACGAATAACACGGCTACGAATACGAATGCGAAT
SRR5935812_C380337	RT	121.53	+	531	1066	TATATGGGTGTCTATTTTCACGGCGGACACTTATAGTTGCATAAAAGGGCGTGGCATACAAGCGGCGGCAAATAAGTTAAGGCGCGTTATAGACAGAGATAAGGCAGGCTGCGCGTATTGCTTGAAAATAGACATACGCAAATTTTACCCTTCCATAGATCACACCGTACTAAAGTCCATTGTTCGCCGGAAGATTAAGGACACACGGCTACTCAATCTTTTGGACGAAATAATAGACAGTGCGGGAGGCTTACCGATTGGCAACTACCTTAGCCAATATTTAGCCAATCTTGTACTTACCTACTTCGACCATTGGGTAAAGGAAGTAAAGCGGGTAAGGTACTATTTCAGATACGCCGACGACATTGTAGTATTACATAGCGACAAAAAGACGCTTCA…
SRR5935812_C380811	RT	145.91	-	164	521	CGTTCCATCGCTTTCATTATCAACAAACCCGTGAAACGGGAGATTTTCGCCGCCGACTTCCGCGACCGTGTTGTACACCACCTCATAGCCCACAGGCTCGTTCCGCTTTTGGAAGAGAAGTTCATCGATGACAGTTACAGTACCCGCAAGGGAAAGGGTACGCTCTACGGCATAGAACGGGTGGAAGAACATATCCGGCTCTGCTCCGAGAACTACACGCGGGATTGCTATATCCTGAAAATAGACATCCGTTCGTTCTTCATGAAAATATCGAAGAGGCGGCTGTATGACCTGACCGAAGAACTCTTGCACGAACGCTACGGGGGAAACGACCTGGCGATACTGCTCTATCTGCTCC
SRR5935812_C380811	TR	56.39	-	785	845	AACAACGCTCTTTATGTGAATGTGAACAACGGCAACGTGAACAACAACAATAAGAACAACA
SRR5935812_C383913	RT	17.78	-	606	990	AACCGGTGCAAGCATCAAAAGGCGCGGTACTCATGACCTGATGAACTGCATACGTACCGATTTGCAAAAAAATCCGGAAGGCACGCTTTACGCATACAAATTTGACATCCGGAGGTTTTATGACAATGCGCGGCAGGACTTTGTTATGTGGTGCTTCCGGAGGGTGTTCAAGGACAAAAGGCTGTTGGTCTTGTTGGAGCGGTTTGTTAAGCTGCTGCCAGAAGGTATCAGTTTCGGACTGCGCAGTTCACAAGGGGCAGGAAATCTGCTTCTGTCTGTATTTTTAGACCACTATCTGAAGGATAAGTACGGGGTTCGTTATTACTATCGCTATTGCGATGACGGACTGGTACTCGGTAAAACGAAAGCGGAATTGTGGAAGATT
SRR5935812_C383913	TR	47.58	-	1538	1597	ATGCGAATGCGAATGGCGGTGTGTCGAATGCGAATGCGAATAACGATGCTTCGAATACGA
SRR5935812_C386021	RT	35.81	-	613	967	CACCTCAGCCAGCATCAAGAACCGCGGCATGCACGACCTCATGGAGTACATACGCCGCGACATGAAAGAAGACCCGGAAGGAACACGCTACTGCTACAAATTCGACATCTCCAAGTTCTATGAGAGCGTGGGGCAGGATTTCGTAATGTATTGCGTCCGGAGGGTATTCAAAGACAAGAAACTCATCGCCATGCTTGACAACTTCGTAAGGCTCATGCCGCAAGGAATCAGCATCGGGCTGAGGTCGTCGCAAGGGTTGGGCAACCTGCTCCTGTCTGTTTTTTTAGACCATTATTTGAAGGACAAGTACGGCGTCCGCCATTTCTACCGCTATTGCGATGACGGCGTGGTACTC
SRR5935812_C386021	TR	43.56	-	1525	1584	ATGCGAATGCGAATGGCGGCGTGTCGAATGCGAATGCGAATAACGATGCATCGAACTCGA
SRR5935812_C390803	TR	38.30	+	712	761	CGAACGCGTGGTACGTGAACATGAACAACGGCAACGTGAACACGAACAAC
SRR5935812_C390803	RT	19.66	+	1002	1234	CGTGAAATTTTTGCTTCCGCTTATGTTGATCGTGTAATACAACATTGGGCTGATCTACGCCTTGATCCTATTTTGGAAGAGCGTTTTCAGGCACAGGGAAATGTTTCAAAAAATTGCCGTATTGGTGAAGGAGCACTTTCGGCTGTTACCTATCTGAATGGGATGATCATGGAAGTCAGTGAAAATTATACGAAAGACGCATACATTTTCAAGGGTGATTTCAAAAGCTTTTT
SRR5935812_C391713	RT	61.87	-	2445	2858	CGGCATTTGAAAGTACGTTTTATCCGGACTACTTCCGCATCCATTAAAAACAGGGGAACGCATGACCTTTTACAGTATATCGTTAAAGATATAAAGGATGATCCCGAAGGAACCCTGTTCGGGTACCAGTTCGATATAACGAAATTCTATGAGAGCGTAGACCAGGACGTTTTGCTGGATGCAGTGAAAAGGATGTTCAAGGATAAAATATTGATCGGAATCCTGGAAGAGTGCATCCGCATGATGCCTAAAGGCGTAAGTATCGGGCTAAGATCATCACAGGGGCTTTGTAATTTGCTTCTATCCATTTACCTGGATCACCGGTTAAAGGATCAGGAGGCGGTAGCATATTATTACCGGTATTGTGACGATGGTCTGGTGCTTTCCGGTAGTAAGAAA…
SRR5935812_C391713	TR	34.59	-	3382	3419	GCGAACGCGAATAACGATTCATCGAACACGAATGCGAA
SRR5935812_C394077	TR	32.17	+	172	209	TGAATTCGAACAACGTTGCCTCGAACTCGAACGCGAAC
SRR5935812_C394077	RT	35.37	+	775	1132	ACATTTGGAAGCATTAAAGGCAGAGGAACATTGAAAGCCAATAAACAAGTGCGTAAGGACTTGCATCGAAGCGGTTTTGAATATGTTATAAAGCTGGATGCCAAGAAGTATTATCCCAATATCAACAAGCAAAAGTTGGTTGAGCTGATACGCGGAAAATATAAGGGTGAGGCGGCTTTGAAATTATTTGAGAAAATAATTATGAGTTACCAGCCGGAAAGCGAGCTTGGTGTTTCTATCGGGGCCTTGCCTTCACAGAACAACGGGAATTATTATCTTACACCTTTTGACTATTTTGTATTGCAGATTCTTGGTGTGAAATATTACTCCCGTTATGTGGATGATATGGTTATTCTAT
SRR5935813_C615679	RT	44.46	-	687	1018	TCGGGAGGTTTTTGCCGCCGCTTTCATTGATCGTGTTGTCCATCACTGGATCGCTCTTCGCATCGAGCCGATTTTAGAGGAACGTTTTCGGGAACAAGGGAACGTCTCGAAGAACTGCCGGAAAGGTGAGGGATGTCTGTCTGCCGTGCACTATCTGAATAACATGATAGTCGAGGTCAGTGAGAATTATACTGCCGATGCGTACATTTTCAAAGATGACCTGTTCAGTTTCTTCATGTCTATCTCGAAATCGTTGGTATGGGAAATGCTGAACATATTCGTAAGGGACAATTATAAAGGCGATGATATTGAATGTCTGCTTTACCTTCTAG
SRR5935813_C615679	TR	53.53	-	1259	1319	ATGCAACGGCTTCCAGCAGTTGGAACGTGAACTTCAACAACGGCAACGTCAACACGAACAA
SRR5935813_C624627	TR	80.40	+	707	770	ACAACAGCTGGAACGTGAACTTTAGTAATGGCAACTTCAACAACAACAACAAGTACAACAGTAA
SRR5935813_C624627	RT	66.59	+	950	1601	CAAGTACTTGTTTTATAGTTACCCGTCCTAAATTACGGGAAGTGTTTGCTGCAAATTTCCGTGACCGTATTGTACAACATTGGTTGTGCCTACGCTTAGAGCCACTGTTTGAGGCACGTTTTGTTGAGCACGGAAATGTATCATTTAACTGTCGAAAGGGTTTTGGAACATTTGCATGTATCGATCAGTTGACAAAAAATACTATTGAAGTCTCTGATAATTATTCCCATGAGGCTTGGTATGCTCAATTTGATATTAAAGGATTTTTCATGTCAATTGATTGTGAATGCTTATTAAAGTACTTATTGCCATTTATCAAAGAAAAATGGAACTATTGGAAAGGAACTATATATGAACAGGATTTAGATTTAGTGCTTTGGCTTACAGAAGTAATTGTAC…
SRR5935813_C625243	TR	47.60	+	324	373	TTTCGATGTCGAATGCGAACAACGATTCCTCGAATACGAACACGAACATC
SRR5935813_C625243	RT	44.68	+	922	1306	ACCTCCGCCAGTATCAAGAGACGGGGGATGCACGACCTCCTGGCGTATGTCCGCCGTGACATGGCCGAAGACCCTGATGGTACACGTTACTGTTACAAGTTTGACATCACCAAATTCTACGAGAGCGTGAAGCAGGATTTTGTGATGTATTGCGTCAGCCGGGTGTTCAAGGACGCAAAGCTCGTGACCATGCTGGAGAGCTTTATCCGCCTGATGCCTGAAGGTCTGAGTATCGGCCTGCGCAGCTCGCAGGGGCTGGGCAATTTGCTTTTGTCTGTGTATCTGGACCATTATCTGAAGGACAGGTATGCCGTGCGTCATTTCTACCGCTATTGTGATGACGGCGTCGTACTGGGTAAAACGAAAGCGGAACTGTGGAAGATTC
SRR5935813_C627147	RT	34.51	-	8151	8548	TACAAGTGCGTGTATCAAGGGAAAGGGATTACATTTTGGAGTAAGGAGAATGAAACGTTTTCTTCACCGGTACCCGGAATACAAATGGTTCGTAAAGACTGATTTCAAAAAGTTCTATCAAAGTATTCTTCATGAGCTTATTGTTGCTGCATTGAGAAGGAAATTCAAAGATGAACGATTTATTAAATTGATCGAGATAGCTGTTTTATCGTATGACAGCGGAACAGAGTTAGTTGACGTATTGGAGAATGAAGTTGAACGGAAGAAGAGGTGTTCCGATTGGAGCATTTACAAGCCAACCTATCGGGAATTTTGCGGCAAGCCGGATAGATCATACAATGAAGGAGAAATATCGTGTCAAATGCCTGCATAGATATTGCGATGATAATGTTATGCTG
SRR5935813_C627147	TR	41.90	-	9288	9337	CTCGCTTATGCGAACTCGAATAACGATTGGTCGAACTCGAATGCGAATAT
SRR5935814_C273511	RT	175.80	-	610	1224	AAGCGCCGCATGGTACACGCCCCCGCATTTGTGGACAAGGTGGTGCTGCACGCGCTGGTCGATAACATCCTGTATGATGCTCTGACAAAGAGCTTTATCCGGGACAGCCACGCAAGCCAGACCGGCAAAGGCACAGACGACGGCCTGATGCGCCTGAAAACCCACATGGTGGACTATTACCGCCGTGAGGGCCACGGCGCGGACGGCTGGGTGCTGAAAGGCGACGTGCGGCATTTCTTCGCCAGCATCGACCACCGGAAGCTAAAACGCAAGCTCAAAGCCGTGCTGGATAAGCGCGGCGTTGACCCGCGTGTCTATGAGCTGCTTTGCATCTACATCGACGTGATGGAGGACGGCTTGCCGCTGGGCTACCAGACGAGCCAGCTTTTCGCCCTCATG…
SRR5935814_C273511	TR	29.98	-	1650	1713	AATAACAACAACGTCTGGAACGTCAACACCGATGGCTCCAACAACAACAACTGGTACAACAACT
SRR5935815_C416342	TR	29.98	+	36	99	ATAACAACAACGTCTGGAACGTCAACACCGATGGCTCCAACAACAACAACTGGTACAACAACTC
SRR5935815_C416342	RT	87.22	+	524	774	AGCGCCGCATGGTACACGCCCCCGCATTTGTGGACAAGGTGGTGCTGCACGCTCTGGTCGATAACATCCTGTATGATGCCCTGACAAAGAGCTTTATCCGGGACAGCCACGCCAGCCAGACCGGAAAAGGCACAGACGACGGCCTGATGCGCCTGAAAACCCACATGGTGGACTATTACCGCCGTGAGGGCCACGGCGCGGACGGCTGGGTGCTGAAAGGCGACGTGCGGCATTTCTTCGCCAGCATCGAC
SRR5935815_C420050	RT	19.66	-	549	781	TCGTGAAATTTTTGCTTCCGCTTATGTTGATCGTGTAATACAACATTGGGCTGATCTACGCCTTGATCCTATTTTGGAAGAGCGTTTTCAGGCACAGGGAAATGTTTCAAAAAATTGCCGTATTGGTGAAGGAGCACTTTCGGCTGTTATCTATCTGAATGGGATGATCATGGAAGTCAGTGAAAATTATACGAAAGACGCATACATTTTCAAGGGTGATTTCAAAAGCTTTT
SRR5935815_C420050	TR	38.30	-	1022	1071	TCGAACGCGTGGTACGTGAACATGAACAACGGCAACGTGAACACGAACAA
SRR5935815_C427686	TR	41.90	+	25	74	TCGCTTATGCGAACTCGAATAACGATTGGTCGAACTCGAATGCGAATATC
SRR5935815_C427686	RT	34.51	+	814	1211	ACAAGTGCGTGTATCAAGGGAAAGGGATTACATTTTGGAGTAAGGAGAATGAAACGTTTTCTTCACCGGTACCCGGAATACAAATGGTTCGTAAAGACTGATTTCAAAAAGTTCTATCAAAGTATTCTTCATGAGCTTATTGTTGCTGCATTGAGAAGGAAATTCAAAGATGAACGATTTATTAAATTGATCGAGATAGCTGTTTTATCGTATGACAGCGGAACAGAGTTAGTTGACGTATTGGAGAATGAAGTTGAACGGAAGAAGAGGTGTTCCGATTGGAGCATTTACAAGCCAACCTATCGGGAATTTTGCGGCAAGCCGGATAGATCATACAATGAAGGAGAAATATCGTGTCAAATGCCTGCATAGATATTGCGATGATAATGTTATGCTGG
SRR5935816_C346032	RT	39.88	-	94	256	CGGCATTTGAAAGTACGTTTTATCCGGACTACTTCCGCATCCATTAAAAACAGGGGAACGCATGACCTTTTACAGTATATCGTTAAAGATATAAAGGATGATCCCGAAGGAACCCTGTTCGGGTACCAGTTCGATATAACGAAATTCTATGAAAGCGTAGACC
SRR5935816_C346032	TR	34.59	-	780	817	GCGAACGCGAATAACGATTCATCGAACACGAATGCGAA
SRR5935817_C411315	RT	25.96	-	100	182	TCGGGAAGTCTTTGCCGCCGCTTTCATTGATCGTGTTGTCCATCACTGGATCGCTCTTCGTATCGAGCCGATTTTAGAGGAAC
SRR5935817_C411315	TR	53.53	-	423	483	ATGCAACGGCTTCCAGCAGTTGGAACGTGAACTTCAACAACGGCAACGTCAACACGAACAA
SRR5935817_C430460	TR	43.44	+	673	722	TGTTCAATTCCAACCTGAACAACCCGCGCTCTAATGCCAACGGCAACATC
SRR5935817_C430460	RT	166.86	+	1154	1816	AGAAGCGGCTGGTGATGGCGCTGGACTACCCGGACAGAATTGTGCAATGGAGCCTGTACCTGTATTTGAATCCGATCTATGACAGGCTTTTTATTGAGGATTCCTACGCTTGCCGAAAGGACAAGGGCAGCCACAAGGCCGCCAAGCGCCTGCAATACTGGATGTGCCAAGTGCAGCGCAAGCCGGGGCCGGGCTGGTACTGCCTGAAACTGGACATAAGCAAATACTTTTACCGGGTGAACCACGAAAAGCTGCTGGCGATCTTGGAGCGGCGGGTGAAAGACCCCGCCATGATGGCGTTTATACGGGGCGTGGTGAACAGCAGAGCAGAGCCGTTCGGCCTGCCGCGCTGGCGGACACCGCAGGACACGCCGCCGGAAGAATGGCTGTACGAAGTGG…
SRR5935817_C432156	RT	44.68	-	1141	1525	CACCTCCGCCAGTATCAAGAGACGGGGGATGCACGACCTCCTGGCGTATGTCCGCCGTGACATGGCCGAAGACCCTGATGGTACACGTTACTGTTACAAGTTTGACATCACCAAATTCTACGAGAGCGTGAAGCAGGATTTTGTGATGTATTGCGTCAGCCGGGTGTTCAAGGACGCAAAGCTCGTGACCATGCTGGAGAGCTTTATCCGCCTGATGCCTGAAGGTCTGAGTATCGGCCTGCGCAGCTCGCAGGGGCTGGGCAATTTGCTTTTGTCTGTGTATCTGGACCATTATCTGAAGGACAGGTATGCCGTGCGTCATTTCTATCGCTATTGTGATGACGGCGTCGTACTGGGTAAAACGAAAGCGGAACTGTGGAAGATT
SRR5935817_C432156	TR	47.60	-	2074	2123	GTTTCGATGTCGAATGCGAACAACGATTCCTCGAATACGAACACGAACAT
SRR5935817_C437200	TR	56.39	+	594	654	ACAACGCTCTTTATGTGAATGTGAACAACGGCAACGTGAACAACAACAATAAGAACAACAG
SRR5935817_C437200	RT	217.30	+	917	1648	GTTCCATCGCTTTCATTATCAACAAACCCGTGAAACGGGAGATTTTCGCCGCCGACTTCCGCGACCGTGTTGTACACCACCTCATAGCCCACAGGCTCGTTCCGCTTTTGGAAGAGAAGTTCATCGATGACAGTTACAGTACCCGCAAGGGAAAGGGTACGCTCTACGGCATAGAACGGGTGGAAGAACATATCCGGCTCTGCTCCGAGAACTACACGCGGGATTGCTATATCCTGAAAATAGACATCCGTTCGTTCTTCATGAAAATATCGAAGAGGCGGCTGTATGACCTGACCGAAGAACTCTTGCACGAACGCTACGGGGGAAACGACCTGGCGATACTGCTCTATCTGCTCCGTGAGACGATATTCAACCGTCCGGAAAAGAACTGCATCCGCA…
SRR5935819_C342938	RT	42.81	-	89	206	ACAAGTACTTGTTTTATAGTTACCCGTCCTAAATTACGGGAAGTGTTTGCTGCAAATTTCCGTGACCGTATTGTACAACATTGGTTGTGCCTACGCTTAGAGCCACTGTTTGAGGCAC
SRR5935819_C342938	TR	80.40	-	386	449	AACAACAGCTGGAACGTGAACTTTAGTAATGGCAACTTCAACAACAACAACAAGTACAACAGTA
SRR5935819_C359496	RT	90.59	-	219	766	CTATATGGGTGTCCTTATTTACAGAAGATACCTATTCTTGCATTAAGGATCGTGGTATTCATAAAGCAGCAGATAAAGTAAAGAAGGCTTTGAAAGAAGATCCAGAACACACTACTTACTGCTTGAAAATGGATATAGTGAAGTTCTATCCAAGTATAGACCATGATATTTTGAAAACAATATTACGGAAGAAAATCAAAGATAAAGATCTGCTTTGGTTGCTTGACGTGATTATAGACAGTGCCGATGGCGTACCCATAGGGAACTATCTAAGTCAGTATTTTGCTAATATTTATCTGGCTTACTTCGATCACTGGATAAAGGAGGTTAAGAAGGTAAGATATTACTTTAGGTATGCAGATGATATTGTGATTTTAGGCGATGATCCTAAACAGCTTC…
SRR5935819_C359496	TR	35.10	-	1189	1226	GCGAATACGAATAACACCCCCTCGAATACGAATGCGAA
SRR5935819_C362110	RT	62.26	-	789	1202	CGGCATTTGAAAGTACGTTTTATCCGGACTACTTCCGCATCCATTAAAAACAGGGGTACGCATGACCTTTTACAGTATATCGTTAAAGATATAAAAGCTGATCCCGAAGGAACCCTGTTCGGGTACCAGTTCGATATAACGAAATTCTATGAGAGCGTAGACCAGGACGTTTTGCTGGATGCAGTGAAAAAGATGTTCAAGGATAAAATATTGATCGGAATCCTGGAAAAGTGCATCCGCATGATGCCTAAAGGCGTGAGTATCGGACTAAGATCATCGCAGGGGCTTTGTAATTTGCTTCTGTCTATTTATCTGGATCACCGGTTAAAGGATCAGGAGGCAGTAGCACACTATTACCGGTATTGTGACGACGGTCTGGTGCTTTCTGGTAGCAAGAAA…
SRR5935819_C362110	TR	34.59	-	1726	1763	GCGAACGCGAATAACGATTCATCGAACACGAATGCGAA
SRR5935819_C364642	TR	25.97	+	1120	1169	ACAACGGTCGCAACCTGAACTTCAACTCGTCGAACGTGAACCCGTTGAAC
SRR5935819_C364642	RT	128.28	+	1464	2127	TGAAGCGAGAAATTTTTGCCTCGGATTTCAGGGACAGGGTAGTGCATCATCTGTTGTATAATTATATTTCTCCTATGTTTGAGGGCAGAATGATTTTTGACAGTTATTCATGTCGCCGAGGAAAGGGGACAAGTCAGGGAATAGCACGCCTGGAACACCACATACGCAGTTGTACGCAAAATTATCGTTATAGTGCCTATATATTAAAACTGGACTTAAGGGGGTATTTCATGAGTATCAGGAAGGATCGTCTGTACGATCTTATCTGCAAGGGACTGGAACGATATAGAAGAAGCCGGAAACAAAAAGAATGCCCGGATATGGAACTGATAGATTTCCTGCTAAGACAGATTATATTCAGAAATCCCCAGCGGGATTGCCGGATACGGGGTAGCGCGG…
SRR5935819_C365428	RT	7.54	-	53	112	AGACAAGGTGGTTCAGCATTCCCTATGCGACAACATACTTGAACCCGCGTTTTCAAAAGC
SRR5935819_C365428	TR	25.03	-	610	657	ACGTCAATTCCTCTGGTGCGATGAACTGGAACAACGCTTACAACGGCA
SRR5935819_C368170	RT	112.36	-	6814	7404	AAAGAGCGGAAGATATTCAAACTGCCATTCCGTGATCGTGTCGTTCATTGGGCTATCATGCAGGTGATTGAACCGATATGGCTCTCCAATTTCACCCGTGATACCTATTCCTGTATCCGTGGGCGTGGTATTCATCCTCTTTTATACAAGCTCCGCCGTGATTTACAAGCGGATCCGGATGGAACCCGGTACTGCCTGAAAATCGATGTGCGCAAGTTTTATCCAAGCATAGACCACGAGATCATGAAACAGGTGATCCGCCGGAAGCTGAAAGATGCCCGGTTGCTCGCCTTGCTTGACGGCATCGTGGACTCGGCGGAGAACGGAGTTCCCATCGGGAATTATCTCTCCCAATTCTTTGCCAACCTCTATTTGTCGGAGCTGGATCATGTCATTAAA…
SRR5935819_C368170	TR	33.63	-	7790	7827	ACGAATACGAACAATGCAGCCTCGAATTCGAATGCGAA
SRR5935820_C664805	TR	27.92	+	48	97	CGAACGCGTGGAATCTGAACTTTGGCGACGGCAACCTCAACAACTGGAAC
SRR5935820_C664805	RT	33.86	+	361	668	CGCGAAGTGTTCGCTGGTCAGTTTCGTGATCGCATTATCCACCACTATATCGCACTGAGACTCGAACCCCTGTTTGAGTCTCAGTTTTCTGACCGTACATACAACTGCCGGAAAGGCAAGGGCCAGCTGGCTGGTATCAGGCAGCTTCAGGAGGATATTATGGAAGTGAGCGAGAATTATACAGAAGATGCCTACGTGATGGGAATCGATCTGAAGGGATTCTTTATGAGCATCTATAAGCCGCTTCTTGCTAAGATGGTAGATGATTTCATCGTAAGGAATTACCATGGGGATGACAAGGAAGATCT
SRR5935820_C667109	RT	34.51	-	119	516	TACAAGTGCGTGTATCAAGGGAAAGGGATTACATTTTGGAGTAAGGAGAATGAAACGTTTTCTTCACCGGTACCCGGAATACAAATGGTTCGTAAAGACTGATTTCAAAAAGTTCTATCAAAGTATTCTTCATGAGCTTATTGTTGCTGCATTGAGAAGGAAATTCAAAGATGAACGATTTATTAAATTGATCGAGATAGCTGTTTTATCGTATGACAGCGGAACAGAGTTAGTTGACGTATTGGAGAATGAAGTTGAACGGAAGAAGAGGTGTTCCGATTGGAGCATTTACAAGCCAACCTATCGGGAATTTTGCGGCAAGCCGGATAGATCATACAATGAAGGAGAAATATCGTGTCAAATGCCTGCATAGATATTGCGATGATAATGTTATGCTG
SRR5935820_C667109	TR	41.90	-	1256	1305	CTCGCTTATGCGAACTCGAATAACGATTGGTCGAACTCGAATGCGAATAT
SRR5935820_C671951	RT	87.78	-	1392	1875	GGACAGGATAGTACACCATTGCATTATCAATGTGTTGGGGCGTTACTGGACTAACTTCTTCATTGCGAATACATACGCTTGTATCAAAGGGCGTGGTATTCATAAATGTATGGAGGATGTGCATACGGCTTTAATCATAGACAGAAAAGGTACAAGGTTCTGTTTGAAGATTGACATCAAGAAGTTCTATGATAACATAGACCACGCAGCATTGAAAAGGATAATCCGCTACACTATAGCGGATGAACAACTGTTAAGGCTGTTGGATAAGATAATAGATAGTAACGGTAAAGACAAGGGGCTGCCAATAGGCAATTTCACAAGTCAATATTTGGCTAATCTCTATTTAGCATATTTCGACCATTGGGTTAAAGAAGAACTGGCTAAGATAGTGATGAA…
SRR5935820_C671951	TR	47.31	-	2399	2448	TTCGGTTATCTGAATGCGAATAATCGTTCCTCGAATGCGAATGCGAACAT
SRR5935820_C672319	RT	44.68	-	1457	1841	CACCTCCGCCAGTATCAAGAGACGGGGGATGCACGACCTCCTGGCGTATGTCCGCCGTGACATGGCCGAAGACCCTGATGGTACACGTTACTGTTACAAGTTTGACATCACCAAATTCTACGAGAGCGTGAAGCAGGATTTTGTGATGTATTGCGTCAGCCGGGTGTTCAAGGACGCAAAGCTCGTGACCATGCTGGAGAGCTTTATCCGCCTGATGCCTGAAGGTCTGAGTATCGGCCTGCGCAGCTCGCAGGGGCTGGGCAATTTGCTTTTGTCTGTGTATCTGGACCATTATCTGAAGGACAGGTATGCCGTGCGTCATTTCTACCGCTATTGTGATGACGGCGTCGTACTGGGTAAAACGAAAGCGGAACTGTGGAAGATT
SRR5935820_C672319	TR	47.60	-	2390	2439	GTTTCGATGTCGAATGCGAACAACGATTCCTCGAATACGAACACGAACAT
SRR5935822_C405465	TR	50.41	+	244	353	CGTTTCCTTTAAGCCGTGTGGTTTTTCGTGGGTACAATAACTCGAATGCGAATGGTGGTGTGTCGTACGCGAATGCGAATAACGATGCCTCGAACTCGAACTCGAATATC
SRR5935822_C405465	RT	21.64	+	894	1027	ACTTCGGCCAGCATCAAAAAACGTGGCTCGCACGATCTGATGGCGTATATTCGCCGTGATATGAAAGAAGATCCGGAAGGCACGCGGTTCTGTTATAAGTTTGACATCAAGAAGTTCTACGAAAGCGTGAAACA
SRR5935822_C421669	TR	42.11	+	566	615	TCGCTTATGCGAATTCGAATAACACCCCCTCGAATACGAATGCGAATATC
SRR5935822_C421669	RT	76.89	+	1071	1603	GATTTGGGTCAGGACTTTCACGCACAATACTTTTTCATGTGTCAAGGGACGTGGAATAGAGGGGTGTGCCCGGCATATAGATAAAATCATTGAGAAGTACAAAGGCAAGCCATTATACTGTCTTAAAATTGATATAACCAAATATTATCCCTCCATTAACCATGAAGTCTTAAAAAAAATTGTACGCCGGAAGATAAAAGACAAAGACCTACTGTGGCTTCTTGATGAAATTATTGACAGCGCAGAGGGGCTTCCTATCGGGAACTATCTTTCACAATATCTCGCCAACCTGTTCTTGTGCTATTTCATGCACCGTGTGAACGAAGTATTGAAACTTGACGCAGCCGAATACGCTGATGACATCACGTTTTTCTCTTCATCAAAAGAACAACTGCGGGA…
SRR5935823_C259255	TR	47.60	+	334	383	TTTCGATGTCGAATGCGAACAACGATTCCTCGAATACGAACACGAACATC
SRR5935823_C259255	RT	39.42	+	919	1303	ACGTCGGCATCTATCCAGGGACGCGGCACCCATGACCTGATGAAGTTCATCTGTCGTGACATGGAAACGGATCCGGAAGGGACAGGGTATGGTTATAAGTTTGACATTCACCATTTTTATGACAATGTACGTCAGGATTTTGCTATGTGGTGCTTTGCCCGTGTTTTCAAGGACAAGAAACTGCTTGGAATTCTCAATTCCTTTATAATGATGCTTGACAGCGGTATCAGTTTCGGGCTTAGAAGCTCGCAGGCTACCGGTAATTTACTCCTGTCTATTTTTTTAGACCATTATTTGAAGGATAAGTACAGTGTCCGTCATTTCTATCGTTATTGTGATGACGGTCTTGTACTTGGTAAAACGAAAGCGGAACTGTGGATGATTC
SRR5935823_C261523	TR	22.69	+	945	982	CGAATGCGAACAGCGGTCTCGCTTATGCGAACGCGAAC
SRR5935823_C261523	RT	17.60	+	1632	2022	ACGGCTGCATCCATACAAGGACGCGGACCGCATGGTTTGTTCCATCAGGTGCAGGATACATTGGCAGAGAACCCCAATATACACTATTATTATCAAAGCGATTATAAAGGATATTATGACAGTATCGACCATGATATATTAATCTCCACAATCAGGCGGTATGTCGGAGACCCTGTCTTATTGCCTATTCTTGAAAATTTTGTCAAAGCACTATATCCCAACGGGAAGCATGGCATAAGCAAAGGACTGCGTTCCTCACAATTCTTTGGAAACCTTTACCATAATGATATTGATCACCGGATGATTGATGAATATGGTGCAAAACATTACTTCCGTTTTTGTGATGACATCTTTATTCTCGGTGAAAGTAAACGTGATTTGTGGAAATTGC
SRR5935824_C577329	TR	38.30	+	620	669	CGAACGCGTGGTACGTGAACATGAACAACGGCAACGTGAACACGAACAAC
SRR5935824_C577329	RT	19.66	+	910	1142	CGTGAAATTTTTGCTTCCGCTTATGTTGATCGTGTAATACAACATTGGGCTGATCTACGCCTTGATCCTATTTTGGAAGAGCGTTTTCAGGCACAGGGAAATGTTTCAAAAAATTGCCGTATTGGTGAAGGAGCACTTTCGGCTGTTATCTATCTGAATGGGATGATCATGGAAGTCAGTGAAAATTATACGAAAGACGCATACATTTTCAAGGGTGATTTCAAAAGCTTTTT
SRR5935824_C577807	RT	34.51	-	315	712	TACAAGTGCGTGTATCAAGGGAAAGGGATTACATTTTGGAGTAAGGAGAATGAAACGTTTTCTTCACCGGTACCCGGAATACAAATGGTTCGTAAAGACTGATTTCAAAAAGTTCTATCAAAGTATTCTTCATGAGCTTATTGTTGCTGCATTGAGAAGGAAATTCAAAGATGAACGATTTATTAAATTGATCGAGATAGCTGTTTTATCGTATGACAGCGGAACAGAGTTAGTTGACGTATTGGAGAATGAAGTTGAACGGAAGAAGAGGTGTTCCGATTGGAGCATTTACAAGCCAACCTATCGGGAATTTTGCGGCAAGCCGGATAGATCATACAATGAAGGAGAAATATCGTGTCAAATGCCTGCATAGATATTGCGATGATAATGTTATGCTG
SRR5935824_C577807	TR	41.90	-	1452	1501	CTCGCTTATGCGAACTCGAATAACGATTGGTCGAACTCGAATGCGAATAT
SRR5935824_C578589	TR	35.10	+	162	199	CGAATACGAATAACACCCCCTCGAATACGAATGCGAAT
SRR5935824_C578589	RT	90.59	+	622	1169	TATATGGGTGTCCTTATTTACAGAAGATACCTATTCTTGCATTAAGGATCGTGGTATTCATAAAGCAGCAGATAAAGTAAAGAAGGCTTTGAAAGAAGATCCAGAACACACTACTTACTGCTTGAAAATGGATATAGTGAAGTTCTATCCAAGTATAGACCATGATATTTTGAAAACAATATTACGGAAGAAAATCAAAGATAAAGATCTGCTTTGGTTGCTTGACGTGATTATAGACAGTGCCGATGGCGTACCCATAGGGAACTATCTAAGTCAGTATTTTGCTAATATTTATCTGGCTTACTTCGATCACTGGATAAAGGAGGTTAAGAAGGTAAGATATTACTTTAGGTATGCAGATGATATTGTGATTTTAGGCGATGATCCTAAACAGCTTCA…
SRR5935824_C581929	RT	66.37	-	5135	5786	ACAAGTACTTGTTTTATAGTTACCCGTCCTAAATTACGGGAAGTGTTTGCTGCAAATTTCCGTGACCGTATTGTACAACATTGGTTGTGCCTACGCTTAGAGCCACTGTTTGAGGCACGTTTTGTTGAACACGGAAATGTATCATTTAACTGTCGAAAGGGTTTTGGAACATTTGCATGTATTGATCAGTTGACAAAAAATACAATTGAAGTCTCTGATAATTATTCGCACGAGGCTTGGTATGCTCAATTTGATATTAAAGGATTTTTTATGTCAATTGATTGCGAACGATTATTAGAACACTTATTACCATTTATCAAAGAAAAATGGAATTATTGGAAAGGGACCATATATGAACAAGATTTAGATTTAGTGCTATGGCTTACAGAAATAATTGTA…
SRR5935824_C581929	TR	59.74	-	5966	6026	AACAACAGCTGGAACGTGAACTTTAGTAATGGCAACTTCAACAACAACAAGTACAACAGTA
SRR5935825_C734791	TR	33.80	+	499	536	CGAATACGAATAACACGGCTACGAATACGAATGCGAAT
SRR5935825_C734791	RT	121.10	+	959	1494	TATATGGGTGTCTATTTTCACGGCGGACACTTATAGTTGCATAAAAGGGCGTGGCATACAAGCGGCGGCAAATAAGTTAAGGCGCGTTATAGACAGAGATAAGGCAGGCTGCGCGTATTGCTTGAAAATAGACATACGCAAATTTTACCCTTCCATAGATCACACCGTACTAAAGTCCATTGTTCGCCGGAAGATTAAGGACACACGGCTACTCAATCTTTTGGACGAAATAATAGACAGTGCGGAAGGCTTACCGATTGGCAACTACCTTAGCCAATATTTAGCGAATCTTGTACTTACCTACTTCGACCATTGGGTAAAGGAAGTAAAGCGGGTAAGGTACTATTTCAGATACGCCGACGACATTGTAGTATTGCATAGCGACAAAAAGACGCTTCA…
SRR5935826_C260769	RT	34.51	-	674	1071	TACAAGTGCGTGTATCAAGGGAAAGGGATTACATTTTGGAGTAAGGAGAATGAAACGTTTTCTTCACCGGTACCCGGAATACAAATGGTTCGTAAAGACTGATTTCAAAAAGTTCTATCAAAGTATTCTTCATGAGCTTATTGTTGCTGCATTGAGAAGGAAATTCAAAGATGAACGATTTATTAAATTGATCGAGATAGCTGTTTTATCGTATGACAGCGGAACAGAGTTAGTTGACGTATTGGAGAATGAAGTTGAACGGAAGAAGAGGTGTTCCGATTGGAGCATTTACAAGCCAACCTATCGGGAATTTTGCGGCAAGCCGGATAGATCATACAATGAAGGAGAAATATCGTGTCAAATGCCTGCATAGATATTGCGATGATAATGTTATGCTG
SRR5935826_C260769	TR	41.90	-	1811	1860	CTCGCTTATGCGAACTCGAATAACGATTGGTCGAACTCGAATGCGAATAT
SRR5935827_C496393	RT	217.30	-	625	1356	CGTTCCATCGCTTTCATTATCAACAAACCCGTGAAACGGGAGATTTTCGCCGCCGACTTCCGCGACCGTGTTGTACACCACCTCATAGCCCACAGGCTCGTTCCGCTTTTGGAAGAGAAGTTCATCGATGACAGTTACAGTACCCGCAAGGGAAAGGGTACGCTCTACGGCATAGAACGGGTGGAAGAACATATCCGGCTCTGCTCCGAGAACTACACGCGGGATTGCTATATCCTGAAAATAGACATCCGTTCGTTCTTCATGAAAATATCGAAGAGGCGGCTGTATGACCTGACCGAAGAACTCTTGCACGAACGCTACGGGGGAAACGACCTGGCGATACTGCTCTATCTGCTCCGTGAGACGATATTCAACCGTCCGGAAAAGAACTGCATCCGC…
SRR5935827_C496393	TR	56.39	-	1620	1680	AACAACGCTCTTTATGTGAATGTGAACAACGGCAACGTGAACAACAACAATAAGAACAACA
SRR5935827_C499565	TR	47.60	+	328	377	TTTCGATGTCGAATGCGAACAACGATTCCTCGAATACGAACACGAACATC
SRR5935827_C499565	RT	44.68	+	926	1310	ACCTCCGCCAGTATCAAGAGACGGGGGATGCACGACCTCCTGGCGTATGTCCGCCGTGACATGGCCGAAGACCCTGATGGTACACGTTACTGTTACAAGTTTGACATCACCAAATTCTACGAGAGCGTGAAGCAGGATTTTGTGATGTATTGCGTCAGCCGGGTGTTCAAGGACGCAAAGCTCGTGACCATGCTGGAGAGCTTTATCCGCCTGATGCCTGAAGGTCTGAGTATCGGCCTGCGCAGCTCGCAGGGGCTGGGCAATTTGCTTTTGTCTGTGTATCTGGACCATTATCTGAAGGACAGGTATGCCGTGCGTCATTTCTACCGCTATTGTGATGACGGCGTCGTACTGGGTAAAACGAAAGCGGAACTGTGGAAGATTC
SRR5935828_C433029	TR	43.56	+	444	503	TGCGAATGCGAATGGCGGCGTGTCGAATGCGAATGCGAATAACGATGCATCGAACTCGAA
SRR5935828_C433029	RT	35.81	+	1061	1415	ACCTCAGCCAGCATCAAGAACCGCGGCATGCACGACCTCATGGAGTACATACGCCGCGACATGAAAGAAGACCCGGAAGGAACACGCTACTGCTACAAATTCGACATCTCCAAGTTCTATGAGAGCGTGGGGCAGGATTTCGTAATGTATTGCGTCCGGAGGGTATTCAAAGACAAGAAACTCATCGCCATGCTTGACAACTTCGTAAGGCTCATGCCGCAAGGAATCAGCATCGGGCTGAGGTCGTCGCAAGGGTTGGGCAACCTGCTCCTGTCTGTTTTTTTAGACCATTATTTGAAGGACAAGTACGGCGTCCGCCATTTCTACCGCTATTGCGATGACGGCGTGGTACTCG
SRR5935828_C437451	TR	5.75	+	2698	2747	TCTACAACGACAGCCTGTACAACGACACGCCCAATGCCAGCCCGTCCAAT
SRR5935828_C437451	RT	9.45	+	7698	8220	TTGCTGGTGAGGCTGGCCCGGAAGCCGTTATCAGCTTCCGGCGCGGCGTTCGTGAAAAGAACATTGATACCTGGCTGACCGCTGGTAAGCTGCTGGGCGTTGGTCTGGGTGATCTGCTGGGGTTGCCCGGCAGAAAGCCGAAGATGTTCGCGGACGGTGGTTTTACAGAAGAAGATTCTAACCTGATCGACTTCAACAGAGCACGTCGCCAGCAGTATTACAACCAGGTGGCTCAAAGTTTTGACACTATGGTTCAGCCTGTTGCAGCGGCATTGGTACTGGGGTCCGACGCTGGTGTGGCGTTCAGCCGTATCACGGAGATCGCCAACTATGCAGTAGATGGGCTGGAAACTCTGGCGGCAATGCCGACACCTACCGTGTCGGATGACCAGGGCAAAG…
SRR5935828_C437451	TR	29.98	+	16633	16696	ATAACAACAACGTCTGGAACGTCAACACCGATGGCTCCAACAACAACAACTGGTACAACAACTC
SRR5935829_C552674	RT	56.73	-	84	351	ACAAGTACTTGTTTTATAGTTACCCGTCCTAAATTACGGGAAGTGTTTGCTGCAAATTTCCGTGACCGTATTGTACAACATTGGTTGTGCCTACGCTTAGAGCCACTGTTTGAGGCACGTTTTGTTGAGCACGGAAATGTATCATTTAACTGTCGAAAGGGTTTTGGAACATTTGCATGTATCGATCAGTTGACAAAAAATACTATTGAAGTCTCTGATAATTATTCCCATGAGGCTTGGTATGCTCAATTTGATATTAAAGGATTTT
SRR5935829_C552674	TR	80.40	-	531	594	AACAACAGCTGGAACGTGAACTTTAGTAATGGCAACTTCAACAACAACAACAAGTACAACAGTA
SRR5935829_C581482	RT	121.10	-	46	581	CTATATGGGTGTCTATTTTCACGGCGGACACTTATAGTTGCATAAAAGGGCGTGGCATACAAGCGGCGGCAAATAAGTTAAGGCGCGTTATAGACAGAGATAAGGCAGGCTGCGCGTATTGCTTGAAAATAGACATACGCAAATTTTACCCTTCCATAGATCACACCGTACTAAAGTCCATTGTTCGCCGGAAGATTAAGGACACACGGCTACTCAATCTTTTGGACGAAATAATAGACAGTGCGGAAGGCTTACCGATTGGCAACTACCTTAGCCAATATTTAGCGAATCTTGTACTTACCTACTTCGACCATTGGGTAAAGGAAGTAAAGCGGGTAAGGTACTATTTCAGATACGCCGACGACATTGTAGTATTGCATAGCGACAAAAAGACGCTTC…
SRR5935829_C581482	TR	33.80	-	1004	1041	GCGAATACGAATAACACGGCTACGAATACGAATGCGAA
SRR5935829_C583528	TR	33.03	+	2	39	CGAACTCGAATAACGATTGGTCGAACTCGAATGCGAAT
SRR5935829_C583528	RT	34.51	+	782	1179	ACAAGTGCGTGTATCAAGGGAAAGGGATTACATTTTGGAGTAAGGAGAATGAAACGTTTTCTTCACCGGTACCCGGAATACAAATGGTTCGTAAAGACTGATTTCAAAAAGTTCTATCAAAGTATTCTTCATGAGCTTATTGTTGCTGCATTGAGAAGGAAATTCAAAGATGAACGATTTATTAAATTGATCGAGATAGCTGTTTTATCGTATGACAGCGGAACAGAGTTAGTTGACGTATTGGAGAATGAAGTTGAACGGAAGAAGAGGTGTTCCGATTGGAGCATTTACAAGCCAACCTATCGGGAATTTTGCGGCAAGCCGGATAGATCATACAATGAAGGAGAAATATCGTGTCAAATGCCTGCATAGATATTGCGATGATAATGTTATGCTGG
SRR5935829_C588720	RT	87.78	-	3166	3649	GGACAGGATAGTACACCATTGCATTATCAATGTGTTGGGGCGTTACTGGACTAACTTCTTCATTGCGAATACATACGCTTGTATCAAAGGGCGTGGTATTCATAAATGTATGGAGGATGTGCATACGGCTTTAATCATAGACAGAAAAGGTACAAGGTTCTGTTTGAAGATTGACATCAAGAAGTTCTATGATAACATAGACCACGCAGCATTGAAAAGGATAATCCGCTACACTATAGCGGATGAACAACTGTTAAGGCTGTTGGATAAGATAATAGATAGTAACGGTAAAGACAAGGGGCTGCCAATAGGCAATTTCACAAGTCAATATTTGGCTAATCTCTATTTAGCATATTTCGACCATTGGGTTAAAGAAGAACTGGCTAAGATAGTGATGAA…
SRR5935829_C588720	TR	47.31	-	4173	4222	TTCGGTTATCTGAATGCGAATAATCGTTCCTCGAATGCGAATGCGAACAT
SRR5935830_C401087	TR	31.22	+	492	541	AGAACGCATGGAACGTGAATTTCGAGAACGGCAACACGAACACCAACAAT
SRR5935830_C401087	RT	32.64	+	813	930	GTTCTATCGCTTTCATTGTCACCAAACCGGTGAAACGTGAAATCTTTGCGGCAGATTTCCGCGACCGGGTGGTACATCACCTGATTGCCCGCCGCATCATTCCCTTGCTGGAGGAACA
SRR5935830_C411921	TR	41.90	+	239	288	TCGCTTATGCGAACTCGAATAACGATTGGTCGAACTCGAATGCGAATATC
SRR5935830_C411921	RT	34.51	+	1028	1425	ACAAGTGCGTGTATCAAGGGAAAGGGATTACATTTTGGAGTAAGGAGAATGAAACGTTTTCTTCACCGGTACCCGGAATACAAATGGTTCGTAAAGACTGATTTCAAAAAGTTCTATCAAAGTATTCTTCATGAGCTTATTGTTGCTGCATTGAGAAGGAAATTCAAAGATGAACGATTTATTAAATTGATCGAGATAGCTGTTTTATCGTATGACAGCGGAACAGAGTTAGTTGACGTATTGGAGAATGAAGTTGAACGGAAGAAGAGGTGTTCCGATTGGAGCATTTACAAGCCAACCTATCGGGAATTTTGCGGCAAGCCGGATAGATCATACAATGAAGGAGAAATATCGTGTCAAATGCCTGCATAGATATTGCGATGATAATGTTATGCTGG
SRR5935830_C415659	TR	42.11	+	581	630	TCGCTTATGCGAATTCGAATAACACCCCCTCGAATACGAATGCGAATATC
SRR5935830_C415659	RT	76.65	+	1086	1618	GATTTGGGTCAGGACTTTCACGCACAATACTTTTTCATGTGTCAAGGGACGTGGGATAGAGGGGTGTGCCCGGCATATAGATAAAATCATTGAGAAGTACAAAGGCAAGCCATTATACTGTCTTAAAATTGATATAACCAAATATTATCCCTCCATTAACCATGAAGTCTTAAAAAAAATTGTACGCCGGAAGATAAAAGACAAAGACCTACTGTGGCTTCTTGATGAAATTATTGACAGCGCAGAGGGGCTTCCTATCGGGAACTATCTTTCACAATATCTCGCCAACCTGTTCTTGTGCTATTTCATGCACCGTGTGAACGAAGTATTGAAACTTGACGCAGCCGAATACGCTGATGACATCACGTTTTTCTCTTCATCAAAAGAACAACTGCGGGA…
SRR5935833_C629268	RT	57.10	-	189	602	TGCCATTTGCGGAAACGTTTCATCCGTACCACCTCTGCCAGTATCAAGAAGCGGGGTATGCACGACCTTCTGTCGTATATCCGTCGTGACATGGTCGAGGATCCGGAGGGTACGCGGTACTGTTACAAGTTCGACATCACCAAGTTTTATGAGAGCGTGAAGCAGGACTTCGTTATGTATTGTGTCGGCCGGGTGTTCAAGGACAAGAAACTCATCGCCATACTTGACAATTTTGTCCGGCTGATGCCCGAGGGTTTGAGTATCGGGCTGCGTAGCTCGCAGGGTCTGGGTAATTTGCTTTTGTCTGTGTTTTTGGATCATTACTTGAAGGACAAGTACGGTGTCCGTCATTTCTACCGTTATTGTGATGATGGTGTCGTATTGGGTAAAACGAAAGCG…
SRR5935833_C629268	TR	32.42	-	1119	1156	TCGAATGCGAACAACGATTTCTCGAATACGAACACGAA
SRR5935833_C630730	RT	44.68	-	440	824	CACCTCCGCCAGTATCAAGAGACGGGGGATGCACGACCTCCTGGCGTATGTCCGCCGTGACATGGCCGAAGACCCTGATGGTACACGTTACTGTTACAAGTTTGACATCACCAAATTCTACGAGAGCGTGAAGCAGGATTTTGTGATGTATTGCGTCAGCCGGGTGTTCAAGGACGCAAAGCTCGTGACCATGCTGGAGAGCTTTATCCGCCTGATGCCTGAAGGTCTGAGTATCGGCCTGCGCAGCTCGCAGGGGCTGGGCAATTTGCTTTTGTCTGTGTATCTGGACCATTATCTGAAGGACAGGTATGCCGTGCGTCATTTCTACCGCTATTGTGATGACGGCGTCGTACTGGGTAAAACGAAAGCGGAACTGTGGAAGATT
SRR5935833_C630730	TR	47.60	-	1373	1422	GTTTCGATGTCGAATGCGAACAACGATTCCTCGAATACGAACACGAACAT
SRR5935833_C633684	TR	15.99	+	239	276	CTAATTGCAATAATTCGTCGGCTAATGTGAATGTCAAT
SRR5935833_C633684	RT	13.11	+	840	1093	CATAAGTAAATTTTATCCTTCTATTAATCATGAAATTCTAAAAAGAATTATAAGAAAGAAAATCAAATGCAAAAGAACCATAAAATTATTAGATGAAATAATTGATAGTATAGATAGTCCAACAAATGTTCCGATAGGAAATTATCTTAGCCAATGGTTTGGGAATTTATATTTAAATGAATTGGATATGTTTTTAAAACATGATTGTAAGATAAAGTATTATTTAAGATATTGTGATGATTTTCTTTTATTTT
SRR5935833_C634082	TR	6.30	+	3811	3860	AGTTCGGTGTGAGCGGCAACGGCCGCTACTCGGATGTCTATGACGACCTG
SRR5935833_C634082	RT	63.76	-	11408	11995	AAGATGCGACGCATCCAAGTGCTCACCATGAAGGACCGCATCGCTGTCCATGCTATCATGGCAGTCGTGGACAGACATCTGAAAAAACGGTTCATACGTACCACCTCCGCAAGCATCAAGGACCGGGGAATGCACGACTTGCTCGCGTATATCCGCCGGGACATCAAGGAAGACCCCGAAGGGACACAGTACTGCTACAAGTTCGACATTTCGAAGTTCTACGAGAGCATCGACCAGGACTTCCTCATGTACTGCGTCCGGAGGGTGTTCAAGGACAGGAAACTCATTGGCCTGCTCGACGGGTTCGTGCGCATGATGCCGCAGGGCATCAGCATCGGACTGCGCTCGTCGCAGGGGTTGGGGAACCTGCTTTTGTCTGTGTATTTAGACCATTATCTG…
SRR5935834_C602998	RT	44.37	-	1038	1369	TCGGGAGGTTTTTGCCGCCGCTTTCATTGATCGTGTTGTCCATCACTGGATCGCTCTTCGTATCGAGCCGATTTTAGAGGAACGTTTTCGGGAACAAGGGAACGTCTCGAAGAACTGCCGGAAAGGTGAGGGATGTCTGTCTGCCGTGCACTATCTGAATAACATGATAGTCGAGGTCAGTGAGAATTATACTGCCGATGCGTACATTTTCAAAGATGACCTGTTCAGTTTCTTCATGTCTATCTCGAAATCGTTGGTATGGGAAATGCTGAACATATTCGTAAGGGACAATTATAAAGGCGATGATATTGAATGTCTGCTTTACCTTCTAG
SRR5935834_C602998	TR	53.53	-	1610	1670	ATGCAACGGCTTCCAGCAGTTGGAACGTGAACTTCAACAACGGCAACGTCAACACGAACAA
SRR5935834_C606110	RT	167.15	-	706	1320	AAGCGCCGCATGGTACACGCCCCCGCATTTGTGGACAAGGTGGTGCTGCACGCTCTGGTCGATAACATCCTGTATGATGCCCTGACAAAGAGCTTTATCCGGGACAGCCACGCCAGCCAGACCGGAAAAGGCACAGACGACGGCCTGATGCGCCTGAAAACCCACATGGTGGACTGTTACCGCCGTGAGGGCCACGGCGCGGACGGCTGGGTGCTGAAAGGCGACGTGCGGCATTTCTTCGCCAGCATCGACCACCGGAAGCTAAAACGCAAGCTCAAAGCCGTGCTGGACAAGCGCGGCGTTGACCCGCGTGTCTATGAGCTGCTTTGCATCTACATCGACGTGATGGAGGACGGCTTGCCGCTGGGCTACCAGACGAGCCAGCTTTTCGCCCTCATG…
SRR5935834_C606110	TR	29.98	-	1745	1808	AATAACAACAACGTCTGGAACGTCAACACCGATGGCTCCAACAACAACAACTGGTACAACAACT
SRR5935834_C607922	RT	64.53	-	1848	2463	CAATCCATCGCATTTATCGTTACGAAACCATGCCTGCGCGAAGTGGTAGCCGCCGATTTCCGCGACCGAATCGTGCAGCACTATATCGTCATGCGCCTCGAAGCTCTTTTCGAGGAATGCGGAACACTCGACGATAACATGTTCAGTTGCCGCGTCGGGAAAGGCAACCTTGCGGCCATACAGGCCCTACAACAGCAGATATTCCACCAGTCGAAAGGTTATACCACCGACTGTTATGTGGCAAAATTCGACCTGCAATCATTCTTTATGAGCATCGACAAACGCCGTCTTTACGACGAGTTGGTCGCATTGGTCGCCAAGCGCTACGAGGGATGGGATAAGGATACGCTGTTGTATCTTATCCGCGTCGTTACGCTGCATAATCCGCAGGACAACGCC…
SRR5935834_C607922	TR	37.48	-	2675	2724	AACAACGCGTTCATCTACAACGGCAACACGGGCAACGTGAACAACAACAA
SRR5935834_C609084	TR	47.31	+	154	203	TCGGTTATCTGAATGCGAATAATCGTTCCTCGAATGCGAATGCGAACATT
SRR5935834_C609084	RT	87.78	+	727	1210	GACAGGATAGTACACCATTGCATTATCAATGTGTTGGGGCGTTACTGGACTAACTTCTTCATTGCGAATACATACGCTTGTATCAAAGGGCGTGGTATTCATAAATGTATGGAGGATGTGCATACGGCTTTAATCATAGACAGAAAAGGTACAAGGTTCTGTTTGAAGATTGACATCAAGAAGTTCTATGATAACATAGACCACGCAGCATTGAAAAGGATAATCCGCTACACTATAGCGGATGAACAACTGTTAAGGCTGTTGGATAAGATAATAGATAGTAACGGTAAAGACAAGGGGCTGCCAATAGGCAATTTCACAAGTCAATATTTGGCTAATCTCTATTTAGCATATTTCGACCATTGGGTTAAAGAAGAACTGGCTAAGATAGTGATGAAG…
SRR5935835_C192490	RT	44.68	-	1550	1934	CACCTCCGCCAGTATCAAGAGACGGGGGATGCACGACCTCCTGGCGTATGTCCGCCGTGACATGGCCGAAGACCCTGATGGTACACGTTACTGTTACAAGTTTGACATCACCAAATTCTACGAGAGCGTGAAGCAGGATTTTGTGATGTATTGCGTCAGCCGGGTGTTCAAGGACGCAAAGCTCGTGACCATGCTGGAGAGCTTTATCCGCCTGATGCCTGAAGGTCTGAGTATCGGCCTGCGCAGCTCGCAGGGGCTGGGCAATTTGCTTTTGTCTGTGTATCTGGACCATTATCTGAAGGACAGGTATGCCGTGCGTCATTTCTACCGCTATTGTGATGACGGCGTCGTACTGGGTAAAACGAAAGCGGAACTGTGGAAGATT
SRR5935835_C192490	TR	47.60	-	2483	2532	GTTTCGATGTCGAATGCGAACAACGATTCCTCGAATACGAACACGAACAT
SRR5935836_C175127	TR	28.88	+	458	507	CGTCCGCTCTCAACTTGAATAACCCTCGTTCCAACTCGAACGACAACATT
SRR5935836_C175127	RT	176.72	+	946	1605	AGAAAAGGCTCATTATGTCCTTGCCATTTAAGGACAGGATAGTACAATGGGCGATTTACAGGCAGTTATTTCCGTTGTACGAAAAGACATTTATCTTTGATTCCTACGCCTGTCGCAAGGGCAAGGGAACACATAAGGCAGCCGACAGGTTACAGTATTGGTTAAGGCAGACTGAAAGGAAGCCGGAACGGTACTATTATCTGAAAATGGATATATCAAAGTATTTCTACAGGGTAGACCACGATATTTTATTAAAGATTTTAGCACGCAGGATTAAAGACCAACGATTACTTAACCTGTTAGAAAAGATTATAAATTGCGAATCTATGAATTTTGGATTACCGCCCGGAAAAGAGCCGGACGAAGTGGCAGTATCGGACAGATTGAGCAACAAGGGGA…
SRR5935837_C543653	RT	200.54	-	407	1009	AAGCGCCGCGTGGTTATGTCGAACAGCTACAAAGACAAGGTTGTTCAACATTCGCTTTGCGATAACGTGCTTGAACCGATTTTGACACGATCGTTCATTCGCGATAACTACGCGTCGCAGGTGGGGAAAGGTACGCATTACGGGTTAGACAGGCTTCAAGAGTTCATGCGGAGGTTTTACAGAAAGAACGGAATTGACGGCTGGATACTGAAAGGCGATATTTCAAAGTATTTCTATTCGATCCGGCACGACGTTTTGAAAACCTTAATCCGCGAGAAGATAACCGATCCGGACGTTTTGTGGCTTGTCGATCTTATCATCGACAGCACCGAAGGCAACGTCGGAATACCGATCGGCAATCAAACTTCACAGCTTTTCGCCCTTCTCTACCTTGACGGG…
SRR5935837_C543653	TR	54.99	-	1398	1445	ACGTCAATTCGGACGGCTCTTTGAACAACAACAACGCGTACAACGGCA
SRR5935838_C394926	TR	47.60	+	1639	1688	TTTCGATGTCGAATGCGAACAACGATTCCTCGAATACGAACACGAACATC
SRR5935838_C394926	RT	44.68	+	2237	2621	ACCTCCGCCAGTATCAAGAGACGGGGGATGCACGACCTCCTGGCGTATGTCCGCCGTGACATGGCCGAAGACCCTGATGGTACACGTTACTGTTACAAGTTTGACATCACCAAATTCTACGAGAGCGTGAAGCAGGATTTTGTGATGTATTGCGTCAGCCGGGTGTTCAAGGACGCAAAGCTCGTGACCATGCTGGAGAGCTTTATCCGCCTGATGCCTGAAGGTCTGAGTATCGGCCTGCGCAGCTCGCAGGGGCTGGGCAATTTGCTTTTGTCTGTGTATCTGGACCATTATCTGAAGGACAGGTATGCCGTGCGTCATTTCTACCGCTATTGTGATGACGGCGTCGTACTGGGTAAAACGAAAGCGGAACTGTGGAAGATTC
SRR5935838_C395598	RT	44.37	-	3169	3500	TCGGGAGGTTTTTGCCGCCGCTTTCATTGATCGTGTTGTCCATCACTGGATCGCTCTTCGTATCGAGCCGATTTTAGAGGAACGTTTTCGGGAACAAGGGAACGTCTCGAAGAACTGCCGGAAAGGTGAGGGATGTCTGTCTGCCGTGCACTATCTGAATAACATGATAGTCGAGGTCAGTGAGAATTATACTGCCGATGCGTACATTTTCAAAGATGACCTGTTCAGTTTCTTCATGTCTATCTCGAAATCGTTGGTATGGGAAATGCTGAACATATTCGTAAGGGACAATTATAAAGGCGATGATATTGAATGTCTGCTTTACCTTCTAG
SRR5935838_C395598	TR	53.53	-	3741	3801	ATGCAACGGCTTCCAGCAGTTGGAACGTGAACTTCAACAACGGCAACGTCAACACGAACAA
SRR5935838_C398004	TR	80.40	+	716	779	ACAACAGCTGGAACGTGAACTTTAGTAATGGCAACTTCAACAACAACAACAAGTACAACAGTAA
SRR5935838_C398004	RT	66.37	+	959	1610	CAAGTACTTGTTTTATAGTTACCCGTCCTAAATTACGGGAAGTGTTTGCTGCAAATTTCCGTGACCGTATTGTACAACATTGGTTGTGCCTACGCTTAGAGCCACTGTTTGAGGCACGTTTTGTTGAACACGGAAATGTATCATTTAACTGTCGAAAGGGTTTTGGAACATTTGCATGTATTGATCAGTTGACAAAAAATACAATTGAAGTCTCTGATAATTATTCGCACGAGGCTTGGTATGCTCAATTTGATATTAAAGGATTTTTTATGTCAATTGATTGCGAACGATTATTAGAACACTTATTACCATTTATCAAAGAAAAATGGAATTATTGGAAAGGGACCATATATGAACAAGATTTAGATTTAGTGCTATGGCTTACAGAAATAATTGTAC…
SRR5935838_C398004	TR	6.57	-	8554	8603	ACTATCTTTGGGATATTCTATAGTTCTAGCTATAACATCAATTCCACCAA
SRR5935840_C341344	TR	28.88	+	241	290	CGTCCGCTCTCAACTTGAATAACCCTCGTTCCAACTCGAACGACAACATT
SRR5935840_C341344	RT	176.72	+	729	1388	AGAAAAGGCTCATTATGTCCTTGCCATTTAAGGACAGGATAGTACAATGGGCGATTTACAGGCAGTTATTTCCGTTGTACGAAAAGACATTTATCTTTGATTCCTACGCCTGTCGCAAGGGCAAGGGAACACATAAGGCAGCCGACAGGTTACAGTATTGGTTAAGGCAGACTGAAAGGAAGCCGGAACGGTACTATTATCTGAAAATGGATATATCAAAGTATTTCTACAGGGTAGACCACGATATTTTATTAAAGATTTTAGCACGCAGGATTAAAGACCAACGATTACTTAACCTGTTAGAAAAGATTATAAATTGCGAATCTATGAATTTTGGATTACCGCCCGGAAAAGAGCCGGACGAAGTGGCAGTATCGGACAGATTGAGCAACAAGGGGA…
SRR5935841_C211151	RT	17.78	-	107	491	AACCGGTGCAAGCATCAAAAGGCGCGGTACTCATGATCTGATGAACTGCATACGTACCGATTTGCAAAAAGACCCGGAAGGCACACTTTACGCATACAAGTTTGACATCCGTAGGTTTTACGACAATGCGCGGCAGGACTTTGTTATGTGGTGCTTCCGGAGGGTGTTCAAGGACGAAAGGCTGTTGGTGCTACTGGAGCGGTTTGTTAAGCTGCTGCCGGAAGGTATAAGCTTCGGACTGCGCAGTTCACAAGGGGCAGGAAATCTGCTTCTGTCTGTATTTTTAGACCACTATCTGAAGGATAAGTACGGGGTTCGTTATTACTATCGCTATTGCGATGACGGACTGGTACTCGGTAAAACGAAAGCGGAATTGTGGAAGATT
SRR5935841_C211151	TR	53.58	-	1029	1098	ATGCGAACGCGAATGGCGGTGTGTCGAATGCGAATGCGAATAACGATGCTTCGAATACGAATGCGAATAT
SRR5935841_C217159	TR	16.49	+	193	237	TGTCTTTTGGGGCGGTAATGCGAATAACGGTGCGAACTGCGGCTT
SRR5935841_C217159	TR	34.25	+	246	283	CGAACTCGAATAACGCTTGGTCGAACTCGAATGCGAAT
SRR5935841_C217159	RT	34.76	+	904	1301	ACGAGTGCTTGTATAAAAGGAAAGGGATTGCATTTTGGAGTCAGGCGCATGAAGATGTTTCTACGTAGGTATCCTGAATATAAATGGTTTGTAAAGACCGATTTCAAAAAGTTCTATCAGAGTATTCCACATGAAGTATTGCTTAATGCGCTTCGCCGGAAATTCAAAGACGAGAAGTTTATAAAGCTGATTGAGATTGCATTATTGAGTTATGATAGCGGAGAAGAGTTAATTGAAATTTTGGAAAATGAAGAACTTCGGAAAAAGAGGTGTACCGATTGGAGCATACACAAGCCAACCACTCGGAAATTTCGCTGTAAGCCCGATAGACCACAAGTTCAAAGAACAGTATAAGGTCAAATGTTTGCATCGGTATTGTGATGATAACGTGATGCTTG
SRR5935841_C219237	TR	22.69	+	934	971	CGAATGCGAACAGCGGTCTCGCTTATGCGAACGCGAAC
SRR5935841_C219237	RT	17.60	+	1621	2011	ACGGCTGCATCCATACAAGGACGCGGACCGCATGGTTTGTTCCATCAGGTGCAGGATACATTGGCAGAGAACCCCAATATACACTATTATTATCAAAGCGATTATAAAGGATATTATGACAGTATCGACCATGATATATTAATCTCCACAATCAGGCGGTATGTCGGAGACCCTGTCTTATTGCCTATTCTTGAAAATTTTGTCAAAGCACTATATCCCAACGGGAAGCATGGCATAAGCAAAGGACTGCGTTCCTCACAATTCTTTGGAAACCTTTACCATAATGATATTGATCACCGGATGATTGATGAATATGGTGCAAAACATTACTTCCGTTTTTGTGATGACATCTTTATTCTCGGTGAAAGTAAACGTGATTTGTGGAAATTGC
SRR5935841_C221429	TR	41.90	+	2	51	TCGCTTATGCGAACTCGAATAACGATTGGTCGAACTCGAATGCGAATATC
SRR5935841_C221429	RT	34.51	+	791	1188	ACAAGTGCGTGTATCAAGGGAAAGGGATTACATTTTGGAGTAAGGAGAATGAAACGTTTTCTTCACCGGTACCCGGAATACAAATGGTTCGTAAAGACTGATTTCAAAAAGTTCTATCAAAGTATTCTTCATGAGCTTATTGTTGCTGCATTGAGAAGGAAATTCAAAGATGAACGATTTATTAAATTGATCGAGATAGCTGTTTTATCGTATGACAGCGGAACAGAGTTAGTTGACGTATTGGAGAATGAAGTTGAACGGAAGAAGAGGTGTTCCGATTGGAGCATTTACAAGCCAACCTATCGGGAATTTTGCGGCAAGCCGGATAGATCATACAATGAAGGAGAAATATCGTGTCAAATGCCTGCATAGATATTGCGATGATAATGTTATGCTGG
SRR5935841_C226651	RT	90.59	-	7796	8343	CTATATGGGTGTCCTTATTTACAGAAGATACCTATTCTTGCATTAAGGATCGTGGTATTCATAAAGCAGCAGATAAAGTAAAGAAGGCTTTGAAAGAAGATCCAGAACACACTACTTACTGCTTGAAAATGGATATAGTGAAGTTCTATCCAAGTATAGACCATGATATTTTGAAAACAATATTACGGAAGAAAATCAAAGATAAAGATCTGCTTTGGTTGCTTGACGTGATTATAGACAGTGCCGATGGCGTACCCATAGGGAACTATCTAAGTCAGTATTTTGCTAATATTTATCTGGCTTACTTCGATCACTGGATAAAGGAGGTTAAGAAGGTAAGATATTACTTTAGGTATGCAGATGATATTGTGATTTTAGGCGATGATCCTAAACAGCTTC…
SRR5935841_C226651	TR	35.10	-	8766	8803	GCGAATACGAATAACACCCCCTCGAATACGAATGCGAA
SRR5935842_C473035	RT	92.22	-	95	547	CTATTTGGGTATCATCTTTCATTAAAGGAACTTATAGTTGTATAAAGAATCGTGGTATACATAAAGCGTTGAAAGATGTTAAGTTCGCACTGAAAGATGAAGCCAATACAAAATACTGTCTTAAGTTAGATGTCAGAAAATTTTATCCTTCAATAGATCATGATATATTAAAATAGTTAATAAGAAGAAAAGTAAAAGATAAGAAACTATTAGTTATATTAGATGAAATAATAGATTCTGCATAGGGAGTACCTATTGGCAATTACTTATCACAATTCTTCGCTAATTTATATTTAACATATCTAGATCACTGGATCAAAGAAGAAAAACATATAAAATACTATTTCAGATACGCAGATGATATTGTAATACTTCATAGTGATAAAGACTATTTAAGAT…
SRR5935842_C473035	TR	19.92	-	976	1034	ACGAATGCTAGGTTACTCAATGTTAATTCTAACAATGAGCTTAGCAATGCTAATGCTAA
SRR5935842_C478041	RT	48.51	-	850	1229	CTTACCTTGTTAATAGATTTACTGCAGATACCTTCAACTGTTTAAAAGGAAGAGGTATTCATTATGGAGTAAAGAGATTGAAAAGAGATTTAAAAGCTGATAAAGAGGGCACAAAATATTGTTTAAAATTAGATATTAAAAAGTTCTTTCCTTCTGTAGATCAAGATGTGTTATACTCACAATTTGAAAAGGTATTTAAGGATAAGAAACTATTAAGATTATTACATCATGTAGTTTATTCTACACCAAAAGGTTTACCAATTGGAAATTACATATCTCAATTTGCAGCAAATTTGAATTTGACTTGGTTCGATAGGTGGATTAAACAAGTATTAAAAATAAAATATTATTACAGGTATTGTGATGATATTGTTATATTA
SRR5935842_C478041	TR	19.22	-	1679	1716	GCTAATGCTAATAATGCATCCTCGAATTCATAGACGAA
SRR5935842_C479205	RT	17.69	-	324	714	AACGGCTGCATCCATACAAGGACGCGGACCGCATGGTTTGTTCCATCAGGTGCAGGATACATTGGCAGAGAACCCCAATATACACTATTATTATCAAAGCGATTATAAAGGATATTATGACAGTATCGACCATGATATATTAATCTCCACAATCAGGCGATATGTCGGAGACCCTGTCTTATTGCCTATTCTTGAAAATTTTGTCAAAGCATTATATCCCAACGGGAAGCATGGCATAAGCAAAGGACTGCGTTCCTCACAATTCTTTGGAAACCTTTACCATAATGATATTGATCACCGGATGATTGATGAATATGGTGCAAAACATTACTTCCGTTTTTGTGATGACATCTTTATTCTCGGTGAGAGTAAACGTGATTTGTGGAAATTG
SRR5935842_C479205	TR	22.69	-	1364	1401	TCGAATGCGAACAGCGGTCTCGCTTATGCGAACGCGAA
SRR5935842_C479337	RT	43.61	-	1078	1409	TCGGGAGGTTTTTGCCGCCGCTTTCATTGATCGTGTTGTCCATCACTGGATCGCTCTTCGTATCGAGCCGATCTTAGAGGAACGCTTCCGGGAACAAGGAAACGTCTCCAAGAACTGCCGGAAAGGTGAGGGATGCTTGTCTGCCGTGCACTATCTGAATAACATGATAGTCGAGGTCAGTGAGAATTATACTGCCGATGCGTACATTTTCAAAGATGACCTGTTCAGTTTCTTCATGTCTATCTCGAAATCGTTGGTATGGGAAATGCTGAACATATTCGTAAGGGACAATTATAAAGGCGATGATATTGAATGTTTGCTTTACCTTCTAG
SRR5935842_C479337	TR	53.53	-	1650	1710	ATGCAACGGCTTCCAGCAGTTGGAACGTGAACTTCAACAACGGCAACGTCAACACGAACAA
SRR5935842_C481411	TR	33.80	+	417	454	CGAATACGAATAACACGGCTACGAATACGAATGCGAAT
SRR5935842_C481411	RT	121.48	+	877	1412	TATATGGGTGTCTATTTTCACGGCGGACACTTATAGTTGCATAAAAGGGCGTGGCATACAAGCGGCGGCAAATAAGTTAAGGCGCGTTATAGACAGAGATAAGGCAGGCTGCGCGTATTGCCTAAAAATAGACATACGCAAATTTTACCCTTCCATAGATCACACCGTACTAAAGTCCATTGTTCGCCGGAAGATTAAGGACACACGGCTACTCAATCTTTTGGACGAAATAATAGACAGTGCGGAAGGCTTACCGATTGGCAACTACCTTAGCCAATATTTAGCCAATCTTGTACTTACCTACTTCGACCATTGGGTAAAGGAAGTAAAGCGGGTAAGGTACTATTTCAGATACGCCGACGACATTGTAGTATTACATAGCGACAAAAAGACGCTTCA…
SRR5935843_C517804	TR	47.60	+	2	51	TTTCGATGTCGAATGCGAACAACGATTCCTCGAATACGAACACGAACATC
SRR5935843_C517804	RT	44.68	+	600	984	ACCTCCGCCAGTATCAAGAGACGGGGGATGCACGACCTCCTGGCGTATGTCCGCCGTGACATGGCCGAAGACCCTGATGGTACACGTTACTGTTACAAGTTTGACATCACCAAATTCTACGAGAGCGTGAAGCAGGATTTTGTGATGTATTGCGTCAGCCGGGTGTTCAAGGACGCAAAGCTCGTGACCATGCTGGAGAGCTTTATCCGCCTGATGCCTGAAGGTCTGAGTATCGGCCTGCGCAGCTCGCAGGGGCTGGGCAATTTGCTTTTGTCTGTGTATCTGGACCATTATCTGAAGGACAGGTATGCCGTGCGTCATTTCTACCGCTATTGTGATGACGGCGTCGTACTGGGTAAAACGAAAGCGGAACTGTGGAAGATTC
SRR5935843_C519588	TR	31.31	+	335	393	CGAACGCAGGTGCGTCCAACTCGACTGCGAACAACGCAGCTTCGACTACGAATGCGAAC
SRR5935843_C519588	RT	115.33	+	777	1364	AACGTCGCGAAATCTATAAACTGCCTTTTCGTGACCGTGTTGTCCAATGGGCAATCATGCAAGTGCTTGAACCCGTCTGGACGCCACAGTTCACCTCTAACACCCATGCCTGCATCCGTGGGCGTGGTATTCACTCGCTGCTTCGGCAGTTGCGCACCGACCTGCGCCGTGACCCTGACGGGACGCGGTACTGTCTTAAAATCGACGTGCGCAAGTTCTATCCCTCCATCGACCACGGCATACTTAAACAGGTCATTCGGCGCAAGCTGAAAGACCCCGATGTGCTTTGGCTTCTGGACGGCATCATAGATTCGGCCAGCGGCGTGCCTATCGGCAACTACATTTCCCAATATTTCGCCAATCTGTACCTTTCGGAACTCGACCACCTGTTAAAGGAGG…
SRR5935843_C523048	RT	90.59	-	572	1119	CTATATGGGTGTCCTTATTTACAGAAGATACCTATTCTTGCATTAAGGATCGTGGTATTCATAAAGCAGCAGATAAAGTAAAGAAGGCTTTGAAAGAAGATCCAGAACACACTACTTACTGCTTGAAAATGGATATAGTGAAGTTCTATCCAAGTATAGACCATGATATTTTGAAAACAATATTACGGAAGAAAATCAAAGATAAAGATCTGCTTTGGTTGCTTGACGTGATTATAGACAGTGCCAATGGCGTACCCATAGGGAACTATCTAAGTCAGTATTTTGCTAATATTTATCTGGCTTACTTCGATCACTGGATAAAGGAGGTTAAGAAGGTAAGATATTACTTTAGGTATGCAGATGATATTGTGATTTTAGGCGATGATCCTAAACAGCTTC…
SRR5935843_C523048	TR	35.10	-	1542	1579	GCGAATACGAATAACACCCCCTCGAATACGAATGCGAA
SRR5935843_C529868	TR	28.71	+	265	332	CGCACGCGAATGGCGGTGTTGCGTACTCGAATGCGAATAACGCCCCGTCGAACTCGAACACGAATATC
SRR5935843_C529868	RT	90.38	+	725	1647	AAGTTCGCGAAATACAATCCCTTCCTTTTAAAGACCGTATCGCCCTTCACGCCATAATGAATATTTTAGGTAAGATTTTCGGCGGTATGTTGATACGCGATACTTATGCCAGCCTTCCGAAACGTGGAATACACGACGGTTTGATGCGTATTCGGAAAGCGTTAAAGGATAAGTCGGGTACAAAATACTGTCTGAAAATCGACCTTAAAAAGTTTTATCACTCTGTCGACCAAGATGTATTGATTGAACTGCTTGGTAGAAAAATAAAGGATAGCCGAATGATGGATATTCTTATAGGTATTATTCGGAGTTACGACACCGGTTTGCCTATCGGGTATCATTCCAGCCAGCTACTTGGAAACTTCTATCTGTGTTTGTTGGATTACTATGTTAAAATGG…
SRR5935844_C216924	TR	31.98	+	8	59	CGTGAATTTCAACAACGGCAACGTGAACAACGACAATAAGAACAACGACAAC
SRR5935844_C216924	RT	125.59	+	337	811	TGCAGCGGGAAGTATTCGCCGCCGACTTCCGCGACCGGGTGGTACACCACCTGATCGCCCGCAAGATAGAGCCGCTGCTGGAAGCGGAATTTATAGACGACAGCTACAGCACCCGCAAAGAAAAAGGGACACTGTACGGCATCCGCCGGGTAGAGGAATTTGTCCGGGAATGTTCGGAGAACTACACCAAGGACTGCTACGTGATGAAGCTCGACGTCCGCTCGTTCTTCATGGATATACACAAGAAGCTACTTTACGAGCGGATGGAGAAGTTTCTGCGGGAAACCTACCGGGCGAACGACCTGGAGATGCTACTCTACCTGCTGCGCGAAACGATCTTCAACCGGCCGGAGAAGAACTGCATCCGCCGCTGTCCCGCGAGCCACTGGAAAGGGTTGC…
SRR5935844_C223778	RT	27.71	-	496	773	ATGTGAAGCAATTTTACGCCAGTATTCCACAGGATAAATTAATTGAAAAGCTTAAATCTAAAATCAAAGATTTTAGATTTATACGGATTGTTGAAAATGTTATACATTGCGTGCCGAATGGCTTGCCACTTGGTTTTTATACCTCTGTATGGTTCGCTAACTGGTATTTGAGTGAGCTTGACCATGAAATCAAATCACTCGGCATTGAGCTGAAATATGCACGTTATGTTGACGATATGGCTATATTTTGTGCGAGCAAAAAGAAATTGCGCAACGTA
SRR5935844_C223778	TR	26.10	-	1335	1384	GCGTTCTACGTGAACTTGAACAACGAGGCTGGTAATGCGGGGTGGAACAT
SRR5935845_C441832	RT	31.51	-	96	416	AACTCTTGAAAAAGATGTTGACAGAGGAGTTGTTCATTCCGGACTATCACAAACCGAGCATCATCAACGAGAGCAGCAGCAAGAAAACACGCCGTATATTGAAACCGCATTACAAATATGAGCAGGTTATTCATCATTGTGCAATAGGTCAGTTCAAACCGATTGTGATGAATGGATTGTATGAATTTTCCTGCGGGAGCATACCGGGCAGGGGCGTTCATTACGGGAAAAAGTACATGCGGAAATGGCTTGATTCATACGACGGGAAAAAGTTCTTTGTTCTCAAGATGGATGTACACCATTTCTTTGAATCCATAAACC
SRR5935845_C441832	TR	52.00	-	696	745	GCGGATTACTTGAATTTGAACAATTCTGCGGGCAATGCGAACTGGAACAT
SRR5935845_C459434	TR	38.92	+	10	59	CCAGCAGTTGGAACGTGAACTTCAACAACGGCAACGTCAACACGAACAAC
SRR5935845_C459434	RT	43.55	+	300	631	CGGGAGGTTTTTGCCGCCGCTTTCATTGATCGTGTTGTCCATCACTGGATCGCTCTTCGTATCGAGCCGATTTTAGAGGAACGTTTTCGGGAACAAGGGAACGTCTCGAAGAACTGCCGGAAAGGTGAAGGGTGCCTGTCTGCCGTGCACTATCTGAATAACATGATAGTCGAGGTCAGTGAGCATTATACTGCCGATGCATATATTTTCAAAGATGACCTGTTCAGTTTCTTCATGTCTATCTCAAAATCGTTGGTCTGGGAAATGCTGAACATATTCGTAAGGGACAATTATAAAGGCGATGATATTGAATGTCTGCTCTATCTCCTTAG
SRR5935845_C461620	TR	41.90	+	239	288	TCGCTTATGCGAACTCGAATAACGATTGGTCGAACTCGAATGCGAATATC
SRR5935845_C461620	RT	34.51	+	1028	1425	ACAAGTGCGTGTATCAAGGGAAAGGGATTACATTTTGGAGTAAGGAGAATGAAACGTTTTCTTCACCGGTACCCGGAATACAAATGGTTCGTAAAGACTGATTTCAAAAAGTTCTATCAAAGTATTCTTCATGAGCTTATTGTTGCTGCATTGAGAAGGAAATTCAAAGATGAACGATTTATTAAATTGATCGAGATAGCTGTTTTATCGTATGACAGCGGAACAGAGTTAGTTGACGTATTGGAGAATGAAGTTGAACGGAAGAAGAGGTGTTCCGATTGGAGCATTTACAAGCCAACCTATCGGGAATTTTGCGGCAAGCCGGATAGATCATACAATGAAGGAGAAATATCGTGTCAAATGCCTGCATAGATATTGCGATGATAATGTTATGCTGG
SRR5935846_C284607	RT	31.84	-	3872	4226	CACCTCGGCCAGTATCAAGGAACGCGGGATGCACGACCTTCTGGCGTATATCCGGCGCGACCTGGAGGAAGATCCTGACGGAACGCGGTACTGCTACAAGTTCGACATCTCGAAGTTCTACGACAACGTGCAGCCGGACTTTGTGATGTACTGCGTGAAGCGGATTTTCAAGGACAAAAGGCTCATTGCCCTGCTGGACGGCTTTGTCCGCATGATGCCGTCGGGCATCAGCATCGGGCTGCGCAGTTCGCAAGGGCTGGGCAATCTCTTATTGTCTGTATTTTTAGACCACTATCTGAAGGACAGGTACGGCGTGCGTCATTTCTACCGCTATTGTGATGACGGCGTGGTACTC
SRR5935846_C284607	TR	49.21	-	4801	4870	ACGCGAATGCGAATGGCGGTGTGTCGTACGCGAATGCGAATAACGATGCGTCGAACTCGAATGCGAATGT
SRR5935848_C847062	TR	56.39	+	386	446	ACAACGCTCTTTATGTGAATGTGAACAACGGCAACGTGAACAACAACAATAAGAACAACAG
SRR5935848_C847062	RT	208.56	+	710	1441	GTTCCATCGCTTTCATTATCAACAAACCCGTGAAACGGGAGATTTTCGCTGCAGACTTCCGCGACCGTGTGGTACACCACCTCATAGCCCGCAGGCTCGTTCCGCTTTTGGAAGAGAAGTTCATCAATGACAGCTACAGCACCCGCAAGGGAAAAGGTACGCTCTATGGCATCGAACATGTGGCGGAACATATCCGGCTCTGTTCGGAAAACTACACGAAAGAGTGCTACATCCTGAAAATAGACATCCGTTCGTTCTTCATGAAAATATCGAAGAGGCGGCTGTATGACCTGACCGAAGAACTCTTGCACGAACGCTACGGGGGAAACGACCTGGCGATACTGCTCTATCTGCTCCGTGAGACTATATTCAACCGTCCGGAAAAGAACTGCATCCGCA…
SRR5935848_C849460	TR	47.31	+	175	224	TCGGTTATCTGAATGCGAATAATCGTTCCTCGAATGCGAATGCGAACATT
SRR5935848_C849460	RT	87.78	+	748	1231	GACAGGATAGTACACCATTGCATTATCAATGTGTTGGGGCGTTACTGGACTAACTTCTTCATTGCGAATACATACGCTTGTATCAAAGGGCGTGGTATTCATAAATGTATGGAGGATGTGCATACGGCTTTAATCATAGACAGAAAAGGTACAAGGTTCTGTTTGAAGATTGACATCAAGAAGTTCTATGATAACATAGACCACGCAGCATTGAAAAGGATAATCCGCTACACTATAGCGGATGAACAACTGTTAAGGCTGTTGGATAAGATAATAGATAGTAACGGTAAAGACAAGGGGCTGCCAATAGGCAATTTCACAAGTCAATATTTGGCTAATCTCTATTTAGCATATTTCGACCATTGGGTTAAAGAAGAACTGGCTAAGATAGTGATGAAG…
SRR5935849_C427917	RT	94.78	-	31	328	AAGGAGCGGCTCGTCCTCGCCATCGACTTCGAGGGCAAAGTCGTCCAGCACTCGCTCTGCGACAACGTCCTCGAGCCGGCGTTCTCCCGGCGCTTCATCCGGGACAACTACGCCGGCCAGATCGGCAAAGGCACCCACGACGGCCTCGACCGTCTGGCTGCGGCCATGCGCCACTATTTCTTCAGCCGAAAGGCAGCAGACGAAGCAGCCTGCAAGGCTGCCGGTCTGCCGCCCCGGCCGATGAACGAGTGGGACTACGCCGACGGCTGGGTACTGAAGGGCGATTTTTCAAAGTTCT
SRR5935849_C427917	TR	31.14	-	736	783	ACGTCAACACCGATGGCACTCTGAACAGGAACAACGCCTACAACGGCA
SRR5935849_C437575	RT	62.26	-	2447	2860	CGGCATTTGAAAGTACGTTTTATCCGGACTACTTCCGCATCCATTAAAAACAGGGGTACGCATGACCTTTTACAGTATATCGTTAAAGATATAAAAGCTGATCCCGAAGGAACCCTGTTCGGGTACCAGTTCGATATAACGAAATTCTATGAGAGCGTAGACCAGGACGTTTTGCTGGATGCAGTGAAAAAGATGTTCAAGGATAAAATATTGATCGGAATCCTGGAAGAGTGCATCCGCATGATGCCTAAAGGCGTGAGTATCGGACTAAGATCATCGCAGGGGCTTTGTAATTTGCTTCTGTCTATTTATCTGGATCACCGGTTAAAGGATCAGGAGGCAGTAGCACACTATTACCGGTATTGTGACGACGGTCTGGTGCTTTCTGGTAGCAAGAAA…
SRR5935849_C437575	TR	34.59	-	3384	3421	GCGAACGCGAATAACGATTCATCGAACACGAATGCGAA
SRR5935850_C420464	RT	35.81	-	140	494	CACCTCAGCCAGCATCAAGAACCGCGGCATGCACGACCTCATGGAGTACATACGCCGCGACATGAAAGAAGACCCGGAAGGAACACGCTACTGCTACAAATTCGACATCTCCAAGTTCTATGAGAGCGTGGGGCAGGATTTCGTAATGTATTGCGTCCGGAGGGTATTCAAAGACAAGAAACTCATCGCCATGCTTGACAACTTCGTAAGGCTCATGCCGCAAGGAATCAGCATCGGGCTGAGGTCGTCGCAAGGGTTGGGCAACCTGCTCCTGTCTGTTTTTTTAGACCATTATTTGAAGGACAAGTACGGCGTCCGCCATTTCTACCGCTATTGCGATGACGGCGTGGTACTC
SRR5935850_C420464	TR	43.56	-	1052	1111	ATGCGAATGCGAATGGCGGCGTGTCGAATGCGAATGCGAATAACGATGCATCGAACTCGA
SRR5935850_C424824	TR	47.60	+	322	371	TTTCGATGTCGAATGCGAACAACGATTCCTCGAATACGAACACGAACATC
SRR5935850_C424824	RT	44.68	+	920	1304	ACCTCCGCCAGTATCAAGAGACGGGGGATGCACGACCTCCTGGCGTATGTCCGCCGTGACATGGCCGAAGACCCTGATGGTACACGTTACTGTTACAAGTTTGACATCACCAAATTCTACGAGAGCGTGAAGCAGGATTTTGTGATGTATTGCGTCAGCCGGGTGTTCAAGGACGCAAAGCTCGTGACCATGCTGGAGAGCTTTATCCGCCTGATGCCTGAAGGTCTGAGTATCGGCCTGCGCAGCTCGCAGGGGCTGGGCAATTTGCTTTTGTCTGTGTATCTGGACCATTATCTGAAGGACAGGTATGCCGTGCGTCATTTCTACCGCTATTGTGATGACGGCGTCGTACTGGGTAAAACGAAAGCGGAACTGTGGAAGATTC
SRR5935850_C427862	TR	11.84	+	400	449	ACCGTGCGAACCGTGGGTACAACTCGGCCCGCAACTGGAATTGGAACAAC
SRR5935850_C427862	RT	145.32	+	977	1618	AGCGGAGAGACCTCTCTATTCCACAGCTCCGGGACAAGGTGGTGCAGCTCGTCATCCACGAGGAGCTACAAAATATGTTCCGGCCCGTGTTCATCAACGGCTCGTTTGCTTGCCAGTACGGGAGAGGCCCGATCCGCGCCGCCTTCAAGGTGCAGCACGACATGAGGGTCGCCCGGATGAAATGGGGCGACAACGCGGCGATCATCAAGATCGACGCCCGCAAGTTCTTTTATTCCATCGACCGCGCTCTGCTCAAGAAAATCCTTGCGAAGCGGTTCAAGAAGCTCAAGAAGAAACGCCCGGAGACCTATGAGGATCTCCTCCGCTTCTATCGGCTTCTTTGCAAAGTGATCGACAGCTCGCCGGAGGGCGAGACGGGCATCCCTCTCGGGAATGTCA…
SRR5935850_C433312	TR	47.58	+	21	80	TGCGAATGCGAATGGCGGTGTGTCGAATGCGAATGCGAATAACGATGCTTCGAATACGAA
SRR5935850_C433312	RT	17.78	+	628	1012	ACCGGTGCAAGCATCAAAAGGCGCGGTACTCATGACCTGATGAACTGCATACGTACCGATTTGCAAAAAAATCCGGAAGGCACGCTTTACGCATACAAATTTGACATCCGGAGGTTTTATGACAATGCGCGGCAGGACTTTGTTATGTGGTGCTTCCGGAGGGTGTTCAAGGACAAAAGGCTGTTGGTCTTGTTGGAGCGGTTTGTTAAGCTGCTGCCAGAAGGTATCAGTTTCGGACTGCGCAGTTCACAAGGGGCAGGAAATCTGCTTCTGTCTGTATTTTTAGACCACTATCTGAAGGATAAGTACGGGGTTCGTTATTACTATCGCTATTGCGATGACGGACTGGTACTCGGTAAAACGAAAGCGGAATTGTGGAAGATTC
SRR5935851_C294189	RT	17.78	-	45	429	AACCGGTGCAAGCATCAAAAGGCGCGGTACTCATGACCTGATGAACTGCATACGTACCGATTTGCAAAAAAATCCGGAAGGCACGCTTTACGCATACAAATTTGACATCCGGAGGTTTTATGACAATGCGCGGCAGGACTTTGTTATGTGGTGCTTCCGGAGGGTGTTCAAGGACAAAAGGCTGTTGGTCTTGTTGGAGCGGTTTGTTAAGCTGCTGCCAGAAGGTATCAGTTTCGGACTGCGCAGTTCACAAGGGGCAGGAAATCTGCTTCTGTCTGTATTTTTAGACCACTATCTGAAGGATAAGTACGGGGTTCGTTATTACTATCGCTATTGCGATGACGGACTGGTACTCGGTAAAACGAAAGCGGAATTGTGGAAGATT
SRR5935851_C294189	TR	47.58	-	977	1036	ATGCGAATGCGAATGGCGGTGTGTCGAATGCGAATGCGAATAACGATGCTTCGAATACGA
SRR5935851_C297041	RT	35.81	-	933	1287	CACCTCAGCCAGCATCAAGAACCGCGGCATGCACGACCTCATGGAGTACATACGCCGCGACATGAAAGAAGACCCGGAAGGAACACGCTACTGCTACAAATTCGACATCTCCAAGTTCTATGAGAGCGTGGGGCAGGATTTCGTAATGTATTGTGTCCGGAGGGTATTCAAGGACAAGAAACTCATCGCCATGCTTGACAACTTCGTAAGGCTCATGCCGCAAGGAATCAGCATCGGGCTGAGGTCGTCGCAAGGGTTGGGCAACCTGCTCCTGTCTGTTTTTTTAGACCATTATTTGAAGGACAAGTACGGCGTCCGCCATTTCTACCGCTATTGCGATGACGGCGTGGTACTC
SRR5935851_C297041	TR	43.56	-	1845	1904	ATGCGAATGCGAATGGCGGCGTGTCGAATGCGAATGCGAATAACGATGCATCGAACTCGA
SRR5935851_C297951	TR	53.53	+	688	748	TGCAACGGCTTCCAGCAGTTGGAACGTGAACTTCAACAACGGCAACGTCAACACGAACAAC
SRR5935851_C297951	RT	44.03	+	989	1320	CGGGAGGTTTTTGCCGCCGCTTTCATTGATCGTGTTGTCCATCACTGGATCGCTCTTCGTATCGAGCCGATCTTAGAGGAACGTTTTCGGGAACAAGGGAACGTCTCGAAGAACTGCCGGAAAGGTGAGGGATGTCTGTCTGCCGTGCACTATCTGAATAACATGATAGTCGAGGTCAGTGAGAATTATACTGCCGATGCGTACATTTTCAAAGATGACCTGTTCAGTTTCTTCATGTCTATCTCGAAATCGTTGGTATGGGAAATGCTGAACATATTCGTAAGGGACAATTATAAAGGCGATGATATTGAATGTCTGCTTTACCTTCTAGC
SRR5935851_C298217	RT	6.95	+	1474	1745	TGGATTCAAAAGATTGATTTTACAACATTCTTTGAAAAAGGAATGGACGGTGTTGAAAACTTCCTTGAAAAACTAGGTGGTCTTATTGAAGATATACCTAAGATTATTCAAACGTTCAAGGATTGGTCACCACTTATAGCCGGAGTTGCTGCCGGATTCGTAACCTTAAAGGTTGCAATGGCAATATCATCATTGATTAGTGCCATAACAACAGCATGGACAGCATACAAAACAGCAAACGAAGGTGCTACTATTGCACAGTGGCTTTTCAA
SRR5935851_C298217	TR	6.02	+	1618	1667	GTTGCTGCCGGATTCGTAACCTTAAAGGTTGCAATGGCAATATCATCATT
SRR5935851_C303393	RT	76.53	-	35183	35666	GACTTATAGCTGTATTAAGAAAAGAGGAATTCACAAAGTACTTAAGTAGATATAGCACGATCTGAAAGATAGAGAGAATACTAAATACTGTCTTAAAATAGATATTAAAAAGTTTTATCCTTCAGTAGATCATGATATATTAAAACAAATAATTAGAATAAAAGTTGCAGACAGAGAACTGTTATAGTTACTAGATGAAATAATAGATTCCTCAGAAGGAGTACCCATTGGTAATTACTTATCTTAGTTCTTTGCTAATCTATATCTATCTTACTTTGATCACTGGGTTAAAGAAGATAAAAACATAAAGTATTATTATAGATATGCAGATGATATAGTAATACTTTATAAAGATAAAAAGTCTTTGTAGACACTACTTAGAGATATAAAGTAGTATTT…
SRR5935851_C303393	TR	19.45	-	36131	36168	CTTAATTCCAATAATGAGGTTAGTAATTCCAATGCTAA
SRR5935852_C296948	RT	179.01	-	1180	1824	AAATACCATTACTTTAAGGTGTACGAACCGAAAGAGCGGCAGATAATGGCGCTGCCGTTCTATGACAGGGTGGTACAGCACGCCATAAACAACGTGTTAGAGCCTATATTTGATAAGCGGTTTATATCGCAGTCTTACGCCTGTCGGAAAGGTAAAGGTATGCACGCTGCGTCTGATACGCTAAAAGAGTGGCTGTATGAGTGGAACAAATACCACCCAGACCAGCCGCTTTATGCTATCAAGGCAGATATACACCACTATTTCCAAAGCATAGACCATGCGGTATTAAAAACTGAAATACGTAAGGTTATAAAAGACGCTGGGGTACTGGCATTGCTGGACAGGATAATAGACCACAACGGCAATATGCCGGACGGCGTAGGGATACCAGTAGGAAAC…
SRR5935852_C296948	TR	43.52	-	2228	2277	GCTCGTGCCGTGAATTGCAACAATTACCCGTGGAATGTCAATACGAACAT
SRR5935852_C300264	RT	17.69	-	10893	11283	AACGGCTGCATCCATACAAGGACGCGGACCGCATGGTCTGTTCCATCAGGTGCAGGATACATTGGCAGAGAACCCCAATATACACTATTATTATCAAAGCGATTATAAAGGATATTATGACAGTATTGACCATGATATATTAATCTCCACAATCAGGTGATATGTCGGAGACCCTGTCTTATTGCCTATTCTTGAAAATTTTGTCAAAGCACTATATCCCAACGGGAAGCATGGCATAAGCAAAGGACTGCGTTCCTCACAATTCTTTGGAAACCTTTACCATAATGATATTGATCACCGGATGATTGATGAATATGGTGCAAAACATTACTTCCGTTTTTGTGATGACATCTTTATTCTCGGTGAGAGTAAACGTGATTTGTGGAAATTG
SRR5935852_C300264	TR	22.69	-	11933	11970	TCGAATGCGAACAGCGGTCTCGCTTATGCGAACGCGAA
SRR5935854_C331092	TR	43.56	+	910	969	TGCGAATGCGAATGGCGGCGTGTCGAATGCGAATGCGAATAACGATGCATCGAACTCGAA
SRR5935854_C331092	RT	35.81	+	1527	1881	ACCTCAGCCAGCATCAAGAACCGCGGCATGCACGACCTCATGGAGTACATACGCCGCGACATGAAAGAAGACCCGGAAGGAACACGCTACTGCTACAAATTCGACATCTCCAAGTTCTATGAGAGCGTGGGGCAGGATTTCGTAATGTATTGCGTCCGGAGGGTATTCAAAGACAAGAAACTCATCGCCATGCTTGACAACTTCGTAAGGCTCATGCCGCAAGGAATCAGCATCGGGCTGAGGTCGTCGCAAGGGTTGGGCAACCTGCTCCTGTCTGTTTTTTTAGACCATTATTTGAAGGACAAGTACGGCGTCCGCCATTTCTACCGCTATTGCGATGACGGCGTGGTACTCG
SRR5935854_C331782	TR	38.30	+	566	615	CGAACGCGTGGTACGTGAACATGAACAACGGCAACGTGAACACGAACAAC
SRR5935854_C331782	RT	19.66	+	856	1088	CGTGAAATTTTTGCTTCCGCTTATGTTGATCGTGTAATACAACATTGGGCTGATCTACGCCTTGATCCTATTTTGGAAGAGCGTTTTCAGGCACAGGGAAATGTTTCAAAAAATTGCCGTATTGGTGAAGGAGCACTTTCGGCTGTTATCTATCTGAATGGGATGATCATGGAAGTCAGTGAAAATTATACGAAAGACGCATACATTTTCAAGGGTGATTTCAAAAGCTTTTT
SRR5935854_C335848	RT	9.45	+	1852	2374	TTGCTGGTGAGGCTGGCCCGGAAGCCGTTATCAGCTTCCGGCGCGGCGTTCGTGAAAAGAACATTGATACCTGGCTGACCGCTGGTAAGCTGCTGGGCGTTGGTCTGGGTGATCTGCTGGGGTTGCCCGGCAGAAAGCCGAAGATGTTCGCGGACGGTGGTTTTACAGAAGAAGATTCTAACCTGATCGACTTCAACAGAGCACGTCGCCAGCAGTATTACAACCAGGTGGCTCAAAGTTTTGACACTATGGTTCAGCCTGTTGCAGCGGCATTGGTACTGGGGTCCGACGCTGGTGTGGCGTTCAGCCGTATCACGGAGATCGCCAACTATGCAGTAGATGGGCTGGAAACTCTGGCGGCAATGCCGACACCTACCGTGTCGGATGACCAGGGCAAAG…
SRR5935854_C335848	TR	29.98	+	10787	10850	ATAACAACAACGTCTGGAACGTCAACACCGATGGCTCCAACAACAACAACTGGTACAACAACTC
SRR5935857_C517753	RT	110.46	-	107	562	CTATATGGGTGTCTATTTTCACGGCGGACACTTATAGTTGCATAAAAGGGCGTGGCATACAAGCGGCGGCAAATAAGTTAAGGCGCGTTATAGACAGAGATAAGGCAGGCTGCGCGTATTGCTTGAAAATAGACATACGCAAATTTTACCCTTCCATAGATCACACCGTACTAAAGTCCATTGTTCGCCGGAAGATTAAGGACACACGGCTACTCAATCTTTTGGACGAAATAATAGACAGTGCGGAAGGCTTACCGATTGGCAACTACCTTAGCCAATATTTAGCGAATCTTGTACTTACCTACTTCGACCATTGGGTAAAGGAAGTAAAGCGGGTAAGGTACTATTTCAGATACGCCGACGACATTGTAGTATTGCATAGCGACAAAAAGACGCTTC…
SRR5935857_C517753	TR	33.80	-	985	1022	GCGAATACGAATAACACGGCTACGAATACGAATGCGAA
SRR5935857_C522629	TR	53.58	+	2193	2262	TGCGAACGCGAATGGCGGTGTGTCGAATGCGAATGCGAATAACGATGCTTCGAATACGAATGCGAATATC
SRR5935857_C522629	RT	17.78	+	2800	3184	ACCGGTGCAAGCATCAAAAGGCGCGGTACTCATGATCTGATGAACTGCATACGTACCGATTTGCAAAAAGACCCGGAAGGCACACTTTACGCATACAAGTTTGACATCCGTAGGTTTTACGACAATGCGCGGCAGGACTTTGTTATGTGGTGCTTCCGGAGGGTGTTCAAGGACGAAAGGCTGTTGGTGCTACTGGAGCGGTTTGTTAAGCTGCTGCCGGAAGGTATAAGCTTCGGACTGCGCAGTTCACAAGGGGCAGGAAATCTGCTTCTGTCTGTATTTTTAGACCACTATCTGAAGGATAAGTACGGGGTTCGTTATTACTATCGCTATTGCGATGACGGACTGGTACTCGGTAAAACGAAAGCGGAATTGTGGAAGATTC
SRR5935857_C523161	TR	47.31	+	154	203	TCGGTTATCTGAATGCGAATAATCGTTCCTCGAATGCGAATGCGAACATT
SRR5935857_C523161	RT	87.78	+	727	1210	GACAGGATAGTACACCATTGCATTATCAATGTGTTGGGGCGTTACTGGACTAACTTCTTCATTGCGAATACATACGCTTGTATCAAAGGGCGTGGTATTCATAAATGTATGGAGGATGTGCATACGGCTTTAATCATAGACAGAAAAGGTACAAGGTTCTGTTTGAAGATTGACATCAAGAAGTTCTATGATAACATAGACCACGCAGCATTGAAAAGGATAATCCGCTACACTATAGCGGATGAACAACTGTTAAGGCTGTTGGATAAGATAATAGATAGTAACGGTAAAGACAAGGGGCTGCCAATAGGCAATTTCACAAGTCAATATTTGGCTAATCTCTATTTAGCATATTTCGACCATTGGGTTAAAGAAGAACTGGCTAAGATAGTGATGAAG…
SRR5935857_C524457	TR	43.56	+	2234	2293	TGCGAATGCGAATGGCGGCGTGTCGAATGCGAATGCGAATAACGATGCATCGAACTCGAA
SRR5935857_C524457	RT	35.81	+	2851	3205	ACCTCAGCCAGCATCAAGAACCGCGGCATGCACGACCTCATGGAGTACATACGCCGCGACATGAAAGAAGACCCGGAAGGAACACGCTACTGCTACAAATTCGACATCTCCAAGTTCTATGAGAGCGTGGGGCAGGATTTCGTAATGTATTGCGTCCGGAGGGTATTCAAAGACAAGAAACTCATCGCCATGCTTGACAACTTCGTAAGGCTCATGCCGCAAGGAATCAGCATCGGGCTGAGGTCGTCGCAAGGGTTGGGCAACCTGCTCCTGTCTGTTTTTTTAGACCATTATTTGAAGGACAAGTACGGCGTCCGCCATTTCTACCGCTATTGCGATGACGGCGTGGTACTCG
SRR5935858_C368300	TR	34.59	+	246	283	CGAACGCGAATAACGATTCATCGAACACGAATGCGAAC
SRR5935858_C368300	RT	61.26	+	807	1220	GGCATTTGAAAGTACGTTTTATCCGGACTACTTCCGCATCCATTAAAAACAGGGGAACGCATGACCTTTTACAGTATATCGTTAAAGATATAAAGGATGATCCCGAAGGAACCCTGTTCGGGTACCAGTTCGATATAACGAAATTCTATGAAAGCGTAGACCAGGACATTTTGCTGGATGCAGTGAAAAAGATGTTCAAGGATAAAATATTAATCGGAATCCTGGAAGAGTGCATCCGCATGATGCCTAAAGGCGTAAGTATCGGGCTAAGATCATCACAGGGGCTTTGTAATTTGCTTCTATCCATTTACCTGGATCACCGGTTAAAGGATCAGGAGGCAGTAGCACACTATTACCGGTATTGTGACGACGGTCTGGTGCTTTCCGGTAGTAAGAAAT…
SRR5935858_C368792	RT	87.78	-	3175	3658	GGACAGGATAGTACACCATTGCATTATCAATGTGTTGGGGCGTTACTGGACTAACTTCTTCATTGCGAATACATACGCTTGTATCAAAGGGCGTGGTATTCATAAATGTATGGAGGATGTGCATACGGCTTTAATCATAGACAGAAAAGGTACAAGGTTCTGTTTGAAGATTGACATCAAGAAGTTCTATGATAACATAGACCACGCAGCATTGAAAAGGATAATCCGCTACACTATAGCGGATGAACAACTGTTAAGGCTGTTGGATAAGATAATAGATAGTAACGGTAAAGACAAGGGGCTGCCAATAGGCAATTTCACAAGTCAATATTTGGCTAATCTCTATTTAGCATATTTCGACCATTGGGTTAAAGAAGAACTGGCTAAGATAGTGATGAA…
SRR5935858_C368792	TR	47.31	-	4182	4231	TTCGGTTATCTGAATGCGAATAATCGTTCCTCGAATGCGAATGCGAACAT
SRR5935859_C619845	RT	140.86	-	54	325	CGTTCCATCGCTTTCATTATCAACAAACCCGTGAAACGGGAGATTTTCGCCGCCGACTTCCGCGACCGTGTTGTACACCACCTCATAGCCCACAGGCTCGTTCCGCTTTTGGAAGAGAAGTTCATCGATGACAGTTACAGTACCCGCAAGGGAAAGGGTACGCTCTACGGCATAGAACGGGTGGAAGAACATATCCGGCTCTGCTCCGAGAACTACACGCGGGATTGCTATATCCTGAAAATAGACATCCGTTCGTTCTTCATGAAAATATC
SRR5935859_C619845	TR	56.39	-	588	648	AACAACGCTCTTTATGTGAATGTGAACAACGGCAACGTGAACAACAACAATAAGAACAACA
SRR5935859_C636630	TR	53.14	+	262	378	TGTTACCGTTTCTGCGAACAACTGGTGGGAGCGTTCTCCTAATTCCGGCAACACCAACAACTTCTGTAATGTGAACAACAACGGCAACGCCAACAATAACAACGCCAGCAACTCCAA
SRR5935859_C636630	RT	19.25	+	876	1325	GTTTTCACGCTTTCACCATCATGGAGCGAGGGAAGAAGCGGTATATCCGATCAGTCCATATCACGGAACGAGCGGTTCAAAAGTGTCTGTGTGACTACTGCTTGGTTCCTACCTATTCGGCCTGTTTCATCTATGACAACTCAGCCAGTTTGAAGCACCGAGGTATGGACTTCGCCCTGCGCCGTATGACCTGTTACCTCCAACGGCATTACAGGCGGTACGGTCTGGAAGGAGGGGTTCTGCTTTACGATTTTCACAGCTTCTTTGACTCAGCTCCACACGAGCCGCTGTTCCGTGAAGCCGACCGTAGACTTCATGACCCGAAAATCAGGGAGCTTGCGAACAGCTTTGTTACGGACTTCGGTTCTGTGGGCTTGGGTCTTGGCAGTCAGGTATCTC…
SRR5935859_C643934	RT	62.26	-	1786	2199	CGGCATTTGAAAGTACGTTTTATCCGGACTACTTCCGCATCCATTAAAAACAGGGGTACGCATGACCTTTTACAGTATATCGTTAAAGATATAAAAGCTGATCCCGAAGGAACCCTGTTCGGGTACCAGTTCGATATAACGAAATTCTATGAGAGCGTAGACCAGGACGTTTTGCTGGATGCAGTGAAAAAGATGTTCAAGGATAAAATATTGATCGGAATCCTGGAAGAGTGCATCCGCATGATGCCTAAAGGCGTGAGTATCGGACTAAGATCATCGCAGGGGCTTTGTAATTTGCTTCTGTCTATTTATCTGGATCACCGGTTAAAGGATCAGGAGGCAGTAGCACACTATTACCGGTATTGTGACGACGGTCTGGTGCTTTCTGGTAGCAAGAAA…
SRR5935859_C643934	TR	34.59	-	2723	2760	GCGAACGCGAATAACGATTCATCGAACACGAATGCGAA
SRR5935859_C648356	TR	41.90	+	247	296	TCGCTTATGCGAACTCGAATAACGATTGGTCGAACTCGAATGCGAATATC
SRR5935859_C648356	RT	34.51	+	1036	1433	ACAAGTGCGTGTATCAAGGGAAAGGGATTACATTTTGGAGTAAGGAGAATGAAACGTTTTCTTCACCGGTACCCGGAATACAAATGGTTCGTAAAGACTGATTTCAAAAAGTTCTATCAAAGTATTCTTCATGAGCTTATTGTTGCTGCATTGAGAAGGAAATTCAAAGATGAACGATTTATTAAATTGATCGAGATAGCTGTTTTATCGTATGACAGCGGAACAGAGTTAGTTGACGTATTGGAGAATGAAGTTGAACGGAAGAAGAGGTGTTCCGATTGGAGCATTTACAAGCCAACCTATCGGGAATTTTGCGGCAAGCCGGATAGATCATACAATGAAGGAGAAATATCGTGTCAAATGCCTGCATAGATATTGCGATGATAATGTTATGCTGG
SRR5935860_C441549	TR	21.07	+	115	158	TGAATGTCAATTCTAACAATGAGTTGAGTAATTCCAATGCTAAT
SRR5935860_C441549	RT	95.01	+	579	1090	TATATGGGTATCAACCTTTGTAAAAGGAACATATAGTTGTATTAAGAAACGTGGTATCCATAAAGCAATGAAAGATGTTAAAGAATCTTTGAAAGACATATAGGGAACTCAATATTGTCTAAAGTTAGATATTAGAAAGTTCTATCCTTCAATAGACAATGATATACTTAAACAAGTAATAAGAAGGAAGATAAAAGATACTAAGCTATTGAACTTGTTAGATGGTATAATAGATTCTGCGCAAGGAGTTCCTATCGGTAATTACTTATCACAATTCTTTGCTAATCTGTATTTAACTTATCTAGATCATTATATTAAAGAAGTTCATAAGATAAAACACTATTTCAGATATGCAGATGATATTGTAATATTACACAGTGATAAGAAGTATCTTAGATA…
SRR5935860_C444101	TR	16.26	+	180	238	CTAATGCAGGTTTGTTCAATTTGAATTCTAACAATGAGTTAGACAATTCCAATGCTAAT
SRR5935860_C444101	RT	72.73	+	566	1064	AATATAATACATTTATAATTAGAGAACCTAAAGAAAGATTAATATTTAGATTACCTTATTATCCAGATAGAATAGTACATCATGCTGTAATGAATATAATGGAACCTATATGGGTATCTATCTTTATTAAAGATACTTATAGTTGCATTAAACACAGAGGTATTCACGAAGCATTACATAATGTTAAAGAAGCTTTAAAAGATGTAGATAATACTACTTATTGTCTTAAGTTAGATATCAGAAAGTTCTATCCTAGTATAGACCATGAAATATTAAAGAGCATAATAAGAAAGAAGATAAAGGATTAGAAGTTATTATAGCTATTAGATGAGATAATAGATTCAGCAGAAGGTGTACCTATTGGTAATTACTTATCTTAGTTCTTTGCTAATCTGTATC…
SRR5935860_C447675	TR	48.90	+	253	302	TCTCGATGTCGAATGCGAACAACGATTCCTCGAATACGAACACGAACATC
SRR5935860_C447675	RT	55.28	+	816	1229	GCCATTTGCGGAAGCGTTTCATCCGCACCACCTCCGCCAGTATCAAGAAACGGGGGATGCACGACCTTTTGGCGTATATCCGCCGCGACATGGTTGAGGATCCGGACGGCACGCGGTACTGTTACAAGTTCGACATCACCAAGTTTTACGAAAGTGTGAAGCAGGATTTTGTGATGTATTGCGTGAACCGCGTGTTCAAGGACAAGAAACTCATCGCCATGCTTGACAATTTTGTCCGGTTGATGCCTGACGGGTTGAGTATCGGCCTGCGTAGCTCGCAGGGCTTGGGTAATTTGCTTTTGTCTGTGTTTTTGGACCATTATTTGAAGGACAGGTATGCCGTGCGTCATTTCTACCGCTATTGTGATGACGGCGTCGTACTGGGTAAAACGAAAGCGG…
SRR5935861_C469972	RT	85.51	-	3145	3587	GTTACTGGACTAACTTCTTCATTGCGAACACATACGCTTGTATCAAAGGGCGTGGTATTCATAAATGTATGGAGGATGTGCATACGGCTTTAATCATAGACAGAATGGGTACACGATTCTGTTTGAAGATTGACATCAAGAAGTTCTATGATAACATAGACCACGTAGCATTGAAAAAGATAATCCGCTACACCATAGCGGACGAACAACTGCTAAGGCTGTTGGATAAGATAATAGATAGTAACGGTAAAGACAAAGGGCTGCCAATAGGCAATTTCACAAGCCAATATTTTGCTAATCTCTATTTGGCATACTTCGACCATTGGGTTAAAGAGGAACTGGCTAAGATAGTGATGAAGCGTTTTGGAGTGAAAATCTACTACTATCGCTATATGGATG…
SRR5935861_C469972	TR	47.31	-	4152	4201	TTCGGTTATCTGAATGCGAATAATCGTTCCTCGAATGCGAATGCGAACAT
SRR5935861_C470558	RT	35.81	-	1190	1544	CACCTCAGCCAGCATCAAGAACCGCGGCATGCACGACCTCATGGAGTACATACGCCGCGACATGAAAGAAGACCCGGAAGGAACACGCTACTGCTACAAATTCGACATCTCCAAGTTCTATGAGAGCGTGGGGCAGGATTTCGTAATGTATTGCGTCCGGAGGGTATTCAAAGACAAGAAACTCATCGCCATGCTTGACAACTTCGTAAGGCTCATGCCGCAAGGAATCAGCATCGGGCTGAGGTCGTCGCAAGGGTTGGGCAACCTGCTCCTGTCTGTTTTTTTAGACCATTATTTGAAGGACAAGTACGGCGTCCGCCATTTCTACCGCTATTGCGATGACGGCGTGGTACTC
SRR5935861_C470558	TR	43.56	-	2102	2161	ATGCGAATGCGAATGGCGGCGTGTCGAATGCGAATGCGAATAACGATGCATCGAACTCGA
SRR5935863_C306233	RT	79.89	-	51	322	CGGTCAATTGCCTTTGTCGTACAGAAACCAGTCCAGCGGGAAGTCTTTGCCGCCGATTTTCGCGACAGGATAGTGCATCACTTGATAATAAATAAGCTGAATCCGTTGTTTGAAGAGTACTTCAGTGACGGAAGCTACAGCTGCCGGGCCGGTCGCGGCACTCTGTATGGAGTCAGGAATATTGCTGCTGCCGTAAAAGAATGTTCTGCCGGTTATACGCGAGACTGTTATATACTTAAACTGGACATCCGTTCATTTTTTATGAGCATTGA
SRR5935863_C306233	TR	14.64	-	603	652	AACAATTCCTGAATACTCAATATGAATAATGGTAACCGTAACAACAACAA
SRR5935863_C313791	RT	34.51	-	382	779	TACAAGTGCGTGTATCAAGGGAAAGGGATTACATTTTGGAGTAAGGAGAATGAAACGTTTTCTTCACCGGTACCCGGAATACAAATGGTTCGTAAAGACTGATTTCAAAAAGTTCTATCAAAGTATTCTTCATGAGCTTATTGTTGCTGCATTGAGAAGGAAATTCAAAGATGAACGATTTATTAAATTGATCGAGATAGCTGTTTTATCGTATGACAGCGGAACAGAGTTAGTTGACGTATTGGAGAATGAAGTTGAACGGAAGAAGAGGTGTTCCGATTGGAGCATTTACAAGCCAACCTATCGGGAATTTTGCGGCAAGCCGGATAGATCATACAATGAAGGAGAAATATCGTGTCAAATGCCTGCATAGATATTGCGATGATAATGTTATGCTG
SRR5935863_C313791	TR	41.90	-	1519	1568	CTCGCTTATGCGAACTCGAATAACGATTGGTCGAACTCGAATGCGAATAT
SRR5935863_C315925	TR	47.60	+	21	70	TTTCGATGTCGAATGCGAACAACGATTCCTCGAATACGAACACGAACATC
SRR5935863_C315925	RT	44.68	+	618	1002	ACCTCCGCCAGTATCAAGAGACGGGGGATGCACGACCTCCTGGCGTATGTCCGCCGTGACATGGCCGAAGACCCTGATGGTACACGTTACTGTTACAAGTTTGACATCACCAAATTCTACGAGAGCGTGAAGCAGGATTTTGTGATGTATTGCGTCAGCCGGGTGTTCAAGGACGCAAAGCTCGTGACCATGCTGGAGAGCTTTATCCGCCTGATGCCTGAAGGTCTGAGTATCGGCCTGCGCAGCTCGCAGGGGCTGGGCAATTTGCTTTTGTCTGTGTATCTGGACCATTATCTGAAGGACAGGTATGCCGTGCGTCATTTCTACCGCTATTGTGATGACGGCGTCGTACTGGGTAAAACGAAAGCGGAACTGTGGAAGATTC
SRR5935863_C316999	RT	76.65	-	3073	3605	CGATTTGGGTCAGGACTTTCACGCACAATACTTTTTCATGTGTCAAGGGACGTGGGATAGAGGGGTGTGCCCGGCATATAGATAAAATCATTGAGAAGTACAAAGGCAAGCCATTATACTGTCTTAAAATTGATATAACCAAATATTATCCCTCCATTAACCATGAAGTCTTAAAAAAAATTGTACGCCGGAAGATAAAAGACAAAGACCTACTGTGGCTTCTTGATGAAATTATTGACAGCGCAGAGGGGCTTCCTATCGGGAACTATCTTTCACAATATCTCGCCAACCTGTTCTTGTGCTATTTCATGCACCGTGTGAACGAAGTATTGAAACTTGACGCAGCCGAATACGCTGATGACATCACGTTTTTCTCTTCATCAAAAGAACAACTGCGGG…
SRR5935863_C316999	TR	42.11	-	4061	4110	CTCGCTTATGCGAATTCGAATAACACCCCCTCGAATACGAATGCGAATAT
SRR5935864_C321846	RT	44.37	-	328	659	TCGGGAGGTTTTTGCCGCCGCTTTCATTGATCGTGTTGTCCATCACTGGATCGCTCTTCGTATCGAGCCGATTTTAGAGGAACGTTTTCGGGAACAAGGGAACGTCTCGAAGAACTGCCGGAAAGGTGAGGGATGCTTGTCTGCCGTGCACTATCTGAATAACATGATAGTCGAGGTCAGTGAGAATTATACTGCTGATGCGTACATTTTCAAAGATGACCTGTTCAGTTTCTTCATGTCTATCTCGAAATCGTTGGTATGGGAAATGCTGAACATATTCGTAAGGGACAATTATAAAGGCGATGATATTGAATGTCTGCTTTACCTTCTAG
SRR5935864_C321846	TR	53.53	-	900	960	ATGCAACGGCTTCCAGCAGTTGGAACGTGAACTTCAACAACGGCAACGTCAACACGAACAA
SRR5935866_C721860	RT	129.47	-	34	373	CCGTACAACTGCTTCTTCGTGCATGAACCGAAAGAACGGCTGATCATGTATAACAGCTTCCGCGACAAGATCGTTCAGCATTGTTTATGTGAACAGGTCCTTGAACCGCTTCTTTCGAAGACATTCATCTATGACAACTACGCGAGTCAGAAGGGCAAAGGGACCCACTTCGGCCTTGACCGACTGAAGGCGTTCATGGCGGCCTACTACCGCAAGAACGGCGCCGGCGGCTGGGTGCTGAAGTGCGACGTCCGCAAGTATTTCTATCGGATCAATCACGACGTTCTGAAGACCCAGCTTCGCCGGCTGATCAAGGACCGCGACGTCCTGTGGCTTCTGG
SRR5935866_C721860	TR	56.93	-	757	804	ATGTCAACACGGACGGCAGTCTGAACAACAACAACGCGTACAACGGCA
SRR5935866_C726342	TR	43.52	+	146	195	CTCGTGCCGTGAATTGCAACAATTACCCGTGGAATGTCAATACGAACATT
SRR5935866_C726342	RT	102.71	+	629	875	AAGAGCGGCAGATAATGGCGCTGCCGTTCTATGACAGGGTGGTACAGCACGCCATAAACAACGTGTTAGAGCCTATATTTGATAAGCGGTTTATATCGCAGTCTTACGCCTGCCGGAAAGGCAAAGGTATGCACGCTGCGTCTGATACGCTAAAAGAGTGGCTGTATGAGTGGAACAAATACCACCCAGACCAGCCGCTTTATGCTATCAAGGCAGATATACACCACTATTTCCAAAGCATAGACCA
SRR5935866_C728572	TR	41.90	+	180	229	TCGCTTATGCGAACTCGAATAACGATTGGTCGAACTCGAATGCGAATATC
SRR5935866_C728572	RT	23.32	+	969	1099	ACAAGTGCGTGTATCAAGGGAAAGGGATTACATTTTGGAGTAAGGAGAATGAAACGTTTTCTTCACCGGTACCCGGAATACAAATGGTTCGTAAAGACTGATTTCAAAAAGTTCTATCAAAGTATTCTTCA
SRR5935866_C729176	RT	10.87	-	86	182	CCCAGTACCAATTTCGTCATCAATGAGCGTGGCAAGACACGTCCCATCACAGGCGAACAGATACGGGATAGAATTGCCAAACATTCTTTATGTGATG
SRR5935866_C729176	TR	45.18	-	477	524	ATGTGAACAACAACGGGAATGCGAACAATAACAACGCTTCTAACTCTA
SRR5935866_C735606	TR	8.30	+	525	574	TCCGTGGCTTGCACGCGCTCATTGGCGGTGGCAACTGGAACAACGGGGTT
SRR5935866_C735606	TR	48.11	+	585	634	CGCGGACTGTGAATTGCAACAATTATCCGTGGAACGTGAACACGAACATT
SRR5935866_C735606	RT	183.54	+	1037	1648	AAGAGCGTATAATCATGGCTTTGCCATTTTACGATAGGGTTATCCAACATATGATTGTCAATTACATAGAGCCGATATTTGAGCATCAGTTCATCTACCATTCCTACGCTTGCAGAAAAGGGAAAGGTGCTCACAGAGCCAGCAAGCAGTTGACAAGGTGGTTATATAATCTGGAAGTTGTGCAAGGTAAATCAGTCTATGTACTGAAAGCCGACATACACCATTACTTCCAGAGCATAGACCACAAGGTTCTGAAAAGAGAAATTAGAACCTACATTAAAGACAAGGACTTACTCGTAATCCTTGACCGGATAATAGACCATAATGGGATATTCCCGGATGGTGTCGGCATACCGGTTGGAAATCTTACGAGCCAACTATTTGCCAACGTGTATTTAC…
SRR5935866_C741202	RT	17.43	-	2384	2774	TACCGCTGCTTCCATACAGGGGCGTGGCCCGCATGGGTTGTTTCATCAGATACAAGCTGCAATGGCAGAAAATCCTAATCTCAAATATTACTATCAAAGCGACTACAAAGGATATTATGACAGTATTAATCACGAAACTTTAATTTCTATTATTAAAAGATATGTAGGCGATCCTCTTCTTTTGCCCATTCTTGAAAATTTTGTGAAGGCACTCTATCCTGATGGAGAATGTGGTATCAGTAAGGGATTGCGATCGTCTCAATTCCTCGGTAATCTTTATCACAATGATATTGACCACCGTATGATTGATGTGCATGGAGCAAGATATTACTTTCGATTCTGCGATGACATTTTTATTCTTGGAGAAAGTAAACGCGAGTTGTGGAGGTTA
SRR5935866_C741202	TR	22.69	-	3429	3466	TCGAATGCGAACAGCGGTCTCGCTTATGCGAACGCGAA
SRR5935867_C395573	TR	17.61	+	125	174	CCAACGCATGGAATCTGAACCTCAACGACGGTAATACGAACAATTGGAAC
SRR5935867_C395573	RT	41.83	+	409	667	AGTCTATTTGCTTTGTCGTAACACGCCCAAGATACAGAGAGGTATTTGCAGCATCCTTTGAGGATAGAATCGTACACCACTACATAGCTTTGCGCCTAACGCCACTATTTGAGGAAATATTTAGCGAGCGTACATTTAATTGTAGGAAAGGCAAAGGGCAGCTTTATGGTATTAATACACTGAAAGAAGATATAAGGCAGTGCAGCAATAATTATACGGAAGATTGCCACATTATGAAACTTGACTTAAAAGGTTTCTT
SRR5935869_C643293	RT	47.89	-	619	1157	CACTGTACCCAATAATGACAAATTCGTTCATTCGTGATAATTGGGCCTGCCAGCGAGGCAAGGGTACCGATGATGCGAGAGATAGGATGAAACTATTTCTGCAGAGAATGTACCGGAAATATGGTACAGAATTTTATGGTCTGCAGATAGATGTGCATGGGTATTATCCGAATATGCGGCACGACTTAACCAACGCAATGTTGGAGAGAAAGTTGGAACCGGAAATAGCAAAACGAGCCATTGACGTACTCGACGGACAGTACGCCGGGGATGTGGGTTATAACCCTGGAAGTCAAATGGTTCAGATTGTCGGCATATCAGCATTGGACGACCACGACCACAAAATCAAGGAATATTTAGATGTGGACGAGTTCGGAAGATATATGGACGACTCACTTG…
SRR5935869_C643293	TR	49.05	-	1603	1665	ATGTGTATAAGAGACAGGTGAACTCTAGCGGCAACGTCAACAACAACAACGCCATCAACGCCA
SRR5935869_C645601	TR	41.90	+	52	101	TCGCTTATGCGAACTCGAATAACGATTGGTCGAACTCGAATGCGAATATC
SRR5935869_C645601	RT	34.51	+	841	1238	ACAAGTGCGTGTATCAAGGGAAAGGGATTACATTTTGGAGTAAGGAGAATGAAACGTTTTCTTCACCGGTACCCGGAATACAAATGGTTCGTAAAGACTGATTTCAAAAAGTTCTATCAAAGTATTCTTCATGAGCTTATTGTTGCTGCATTGAGAAGGAAATTCAAAGATGAACGATTTATTAAATTGATCGAGATAGCTGTTTTATCGTATGACAGCGGAACAGAGTTAGTTGACGTATTGGAGAATGAAGTTGAACGGAAGAAGAGGTGTTCCGATTGGAGCATTTACAAGCCAACCTATCGGGAATTTTGCGGCAAGCCGGATAGATCATACAATGAAGGAGAAATATCGTGTCAAATGCCTGCATAGATATTGCGATGATAATGTTATGCTGG
SRR5935869_C647391	RT	87.67	-	944	1427	GGACAGGATAGTACACCATTGCATTATCAATGTGTTGGGGCGTTACTGGACTAACTTCTTCATTGCGAACACATACGCTTGTATCAAAGGGCGTGGTATTCATAAATGTATGGAGGATGTGCATACGGCTTTAATCATAGACAGAATGGGTACACGATTCTGTTTGAAGATTGACATCAAGAAGTTCTATGATAACATAGACCACGTAGCATTGAAAAAGATAATCCGCTACACCATAGCGGACGAACAACTGCTAAGGCTGTTGGATAAGATAATAGATAGTAACGGTAAAGACAAAGGGCTGCCAATAGGCAATTTCACAAGCCAATATTTTGCTAATCTCTATTTGGCATACTTCGACCATTGGGTTAAAGAGGAACTGGCTAAGATAGTGATGAA…
SRR5935869_C647391	TR	47.31	-	1951	2000	TTCGGTTATCTGAATGCGAATAATCGTTCCTCGAATGCGAATGCGAACAT
SRR5935870_C327264	TR	22.69	+	363	400	CGAATGCGAACAGCGGTCTCGCTTATGCGAACGCGAAC
SRR5935870_C327264	RT	17.69	+	1050	1440	ACGGCTGCATCCATACAAGGACGCGGACCGCATGGTTTGTTCCATCAGGTGCAGGATACATTGGCAGAGAACCCCAATATACACTATTATTATCAAAGCGATTATAAAGGATATTATGACAGTATCGACCATGATATATTAATCTCCACAATCAGGCGATATGTCGGAGACCCTGTCTTATTGCCTATTCTTGAAAATTTTGTCAAAGCATTATATCCCAACGGGAAGCATGGCATAAGCAAAGGACTGCGTTCCTCACAATTCTTTGGAAACCTTTACCATAATGATATTGATCACCGGATGATTGATGAATATGGTGCAAAACATTACTTCCGTTTTTGTGATGACATCTTTATTCTCGGTGAGAGTAAACGTGATTTGTGGAAATTGC
SRR5935870_C330168	TR	53.53	+	701	761	TGCAACGGCTTCCAGCAGTTGGAACGTGAACTTCAACAACGGCAACGTCAACACGAACAAC
SRR5935870_C330168	RT	43.61	+	1002	1333	CGGGAGGTTTTTGCCGCCGCTTTCATTGATCGTGTTGTCCATCACTGGATCGCTCTTCGTATCGAGCCGATCTTAGAGGAACGCTTCCGGGAACAAGGAAACGTCTCCAAGAACTGCCGGAAAGGTGAGGGATGCTTGTCTGCCGTGCACTATCTGAATAACATGATAGTCGAGGTCAGTGAGAATTATACTGCCGATGCGTACATTTTCAAAGATGACCTGTTCAGTTTCTTCATGTCTATCTCGAAATCGTTGGTATGGGAAATGCTGAACATATTCGTAAGGGACAATTATAAAGGCGATGATATTGAATGTTTGCTTTACCTTCTAGC
SRR5935870_C330322	RT	115.30	-	1903	2493	AAAGAGCGGAAGATATTCAAACTGCCATTCCGTGATCGTGTCGTTCATTGGGCTATCATGCAGGTGATTGAACCGATATGGCTCTCCAATTTCACCCGTGATACCTATTCCTGTATCCGTGGACGTGGTATTCACCCTCTTTTATACAAGCTCCGCCGTGATTTGAAAGCGGATCCGGAGGGAACCCGGTACTGCCTGAAAATCGATGTGCGCAAATTTTATCCGAGTATAGACCACGAGATCATGAAACAGGTAATCCGCCGAAAGCTGAAAGATGCCCGGCTGCTTGCTTTGCTTGACGGTATCGTGGACTCGGCAGAGAACGGAGTGCCTATTGGAAATTATTTATCCCAATTCTTTGCTAACCTTTATTTATCCGAACTGGATCATATCATGAAA…
SRR5935870_C330322	TR	33.63	-	2887	2924	ACGAATACGAACAATGCAGCCTCGAATTCGAATGCGAA
SRR5935870_C332828	TR	53.58	+	748	817	TGCGAACGCGAATGGCGGTGTGTCGAATGCGAATGCGAATAACGATGCTTCGAATACGAATGCGAATATC
SRR5935870_C332828	RT	17.78	+	1355	1739	ACCGGTGCAAGCATCAAAAGGCGCGGTACTCATGATCTGATGAACTGCATACGTACCGATTTGCAAAAAGACCCGGAAGGCACACTTTACGCATACAAGTTTGACATCCGTAGGTTTTACGACAATGCGCGGCAGGACTTTGTTATGTGGTGCTTCCGGAGGGTGTTCAAGGACGAAAGGCTGTTGGTGCTACTGGAGCGGTTTGTTAAGCTGCTGCCGGAAGGTATAAGCTTCGGACTGCGCAGTTCACAAGGGGCAGGAAATCTGCTTCTGTCTGTATTTTTAGACCACTATCTGAAGGATAAGTACGGGGTTCGTTATTACTATCGCTATTGCGATGACGGACTGGTACTCGGTAAAACGAAAGCGGAATTGTGGAAGATTC
SRR5935871_C253748	TR	27.92	+	287	336	CGAACGCGTGGAATCTGAACTTTGGCGACGGCAACCTCAACAACTGGAAC
SRR5935871_C253748	RT	13.33	+	600	658	CGCGAAGTGTTCGCTGGTCAGTTTCGTGATCGCATTATCCACCACTATATCGCACTGAG
SRR5935872_C301777	TR	34.59	+	249	286	CGAACGCGAATAACGATTCATCGAACACGAATGCGAAC
SRR5935872_C301777	RT	62.26	+	810	1223	GGCATTTGAAAGTACGTTTTATCCGGACTACTTCCGCATCCATTAAAAACAGGGGTACGCATGACCTTTTACAGTATATCGTTAAAGATATAAAAGCTGATCCCGAAGGAACCCTGTTCGGGTACCAGTTCGATATAACGAAATTCTATGAGAGCGTAGACCAGGACGTTTTGCTGGATGCAGTGAAAAAGATGTTCAAGGATAAAATATTGATCGGAATCCTGGAAGAGTGCATCCGCATGATGCCTAAAGGCGTGAGTATCGGACTAAGATCATCGCAGGGGCTTTGTAATTTGCTTCTGTCTATTTATCTGGATCACCGGTTAAAGGATCAGGAGGCAGTAGCACACTATTACCGGTATTGTGACGACGGTCTGGTGCTTTCTGGTAGCAAGAAAT…
SRR5935873_C366476	TR	80.40	+	111	174	ACAACAGCTGGAACGTGAACTTTAGTAATGGCAACTTCAACAACAACAACAAGTACAACAGTAA
SRR5935873_C366476	RT	42.81	+	354	471	CAAGTACTTGTTTTATAGTTACCCGTCCTAAATTACGGGAAGTGTTTGCTGCAAATTTCCGTGACCGTATTGTACAACATTGGTTGTGCCTACGCTTAGAGCCACTGTTTGAGGCACG
SRR5935873_C402652	TR	19.22	+	232	269	CTAATGCTAATAATGCATCCTCGAATTCATAGACGAAT
SRR5935873_C402652	RT	48.51	+	719	1098	TTACCTTGTTAATAGATTTACTGCAGATACCTTCAACTGTTTAAAAGGAAGAGGTATTCATTATGGAGTAAAGAGATTGAAAAGAGATTTAAAAGCTGATAAAGAGGGCACAAAATATTGTTTAAAATTAGATATTAAAAAGTTCTTTCCTTCTGTAGATCAAGATGTGTTATACTCACAATTTGAAAAGGTATTTAAGGATAAGAAACTATTAAGATTATTACATCATGTAGTTTATTCTACACCAAAAGGTTTACCAATTGGAAATTACATATCTCAATTTGCAGCAAATTTGAATTTGACTTGGTTCGATAGGTGGATTAAACAAGTATTAAAAATAAAATATTATTACAGGTATTGTGATGATATTGTTATATTAC
SRR5935873_C403320	TR	53.58	+	748	817	TGCGAACGCGAATGGCGGTGTGTCGAATGCGAATGCGAATAACGATGCTTCGAATACGAATGCGAATATC
SRR5935873_C403320	RT	17.78	+	1355	1739	ACCGGTGCAAGCATCAAAAGGCGCGGTACTCATGATCTGATGAACTGCATACGTACCGATTTGCAAAAAGACCCGGAAGGCACACTTTACGCATACAAGTTTGACATCCGTAGGTTTTACGACAATGCGCGGCAGGACTTTGTTATGTGGTGCTTCCGGAGGGTGTTCAAGGACGAAAGGCTGTTGGTGCTACTGGAGCGGTTTGTTAAGCTGCTGCCGGAAGGTATAAGCTTCGGACTGCGCAGTTCACAAGGGGCAGGAAATCTGCTTCTGTCTGTATTTTTAGACCACTATCTGAAGGATAAGTACGGGGTTCGTTATTACTATCGCTATTGCGATGACGGACTGGTACTCGGTAAAACGAAAGCGGAATTGTGGAAGATTC
SRR5935873_C404092	RT	17.69	-	324	714	AACGGCTGCATCCATACAAGGACGCGGACCGCATGGTTTGTTCCATCAGGTGCAGGATACATTGGCAGAGAACCCCAATATACACTATTATTATCAAAGCGATTATAAAGGATATTATGACAGTATCGACCATGATATATTAATCTCCACAATCAGGCGATATGTCGGAGACCCTGTCTTATTGCCTATTCTTGAAAATTTTGTCAAAGCATTATATCCCAACGGGAAGCATGGCATAAGCAAAGGACTGCGTTCCTCACAATTCTTTGGAAACCTTTACCATAATGATATTGATCACCGGATGATTGATGAATATGGTGCAAAACATTACTTCCGTTTTTGTGATGACATCTTTATTCTCGGTGAGAGTAAACGTGATTTGTGGAAATTG
SRR5935873_C404092	TR	22.69	-	1364	1401	TCGAATGCGAACAGCGGTCTCGCTTATGCGAACGCGAA
SRR5935873_C405196	TR	53.53	+	724	784	TGCAACGGCTTCCAGCAGTTGGAACGTGAACTTCAACAACGGCAACGTCAACACGAACAAC
SRR5935873_C405196	RT	43.61	+	1025	1356	CGGGAGGTTTTTGCCGCCGCTTTCATTGATCGTGTTGTCCATCACTGGATCGCTCTTCGTATCGAGCCGATCTTAGAGGAACGCTTCCGGGAACAAGGAAACGTCTCCAAGAACTGCCGGAAAGGTGAGGGATGCTTGTCTGCCGTGCACTATCTGAATAACATGATAGTCGAGGTCAGTGAGAATTATACTGCCGATGCGTACATTTTCAAAGATGACCTGTTCAGTTTCTTCATGTCTATCTCGAAATCGTTGGTATGGGAAATGCTGAACATATTCGTAAGGGACAATTATAAAGGCGATGATATTGAATGTTTGCTTTACCTTCTAGC
SRR5935874_C476858	RT	92.54	-	4467	4978	CTATTTGGGTATCATCCTTCATTAAAGGAACTTATAGTTGTATAAAAAATCGTGGTATACATAAAGCTCTGAAAGATGTTAAGTTCGCACTGAAAGATGAAGCCAATACAAAATACTGTCTTAAGTTAGATGTCAGAAAATTTTATCCTTCAATAGATCATGATATATTAAAATAGCTAATAAGAAGAAAAGTAAAAGATAAGAAATTATTAATTATATTAGATGAAATAATAGATTCTGCATAGGGAGTACCAATTGGTAATTACTTATCACAATTCTTTGCTAATCTATATTTAACATATCTAGATCACTGGATCAAAGAAGAAAAACATATAAAATACTATTTCAGATACGCAGATGATATTGTAATACTTCATGGAGACAAAGACTATTTAAGAT…
SRR5935874_C476858	TR	19.92	-	5405	5463	ACGAATGCTAGGTTACTCAATGTTAATTCTAACAATGAGCTTAGCAATGCTAATGCTAA
SRR5935874_C477444	TR	43.56	+	21	80	TGCGAATGCGAATGGCGGCGTGTCGAATGCGAATGCGAATAACGATGCATCGAACTCGAA
SRR5935874_C477444	RT	35.81	+	638	992	ACCTCAGCCAGCATCAAGAACCGCGGCATGCACGACCTCATGGAGTACATACGCCGCGACATGAAAGAAGACCCGGAAGGAACACGCTACTGCTACAAATTCGACATCTCCAAGTTCTATGAGAGCGTGGGGCAGGATTTCGTAATGTATTGCGTCCGGAGGGTATTCAAAGACAAGAAACTCATCGCCATGCTTGACAACTTCGTAAGGCTCATGCCGCAAGGAATCAGCATCGGGCTGAGGTCGTCGCAAGGGTTGGGCAACCTGCTCCTGTCTGTTTTTTTAGACCATTATTTGAAGGACAAGTACGGCGTCCGCCATTTCTACCGCTATTGCGATGACGGCGTGGTACTCG
SRR5935876_C444315	TR	56.39	+	594	654	ACAACGCTCTTTATGTGAATGTGAACAACGGCAACGTGAACAACAACAATAAGAACAACAG
SRR5935876_C444315	RT	217.30	+	917	1648	GTTCCATCGCTTTCATTATCAACAAACCCGTGAAACGGGAGATTTTCGCCGCCGACTTCCGCGACCGTGTTGTACACCACCTCATAGCCCACAGGCTCGTTCCGCTTTTGGAAGAGAAGTTCATCGATGACAGTTACAGTACCCGCAAGGGAAAGGGTACGCTCTACGGCATAGAACGGGTGGAAGAACATATCCGGCTCTGCTCCGAGAACTACACGCGGGATTGCTATATCCTGAAAATAGACATCCGTTCGTTCTTCATGAAAATATCGAAGAGGCGGCTGTATGACCTGACCGAAGAACTCTTGCACGAACGCTACGGGGGAAACGACCTGGCGATACTGCTCTATCTGCTCCGTGAGACGATATTCAACCGTCCGGAAAAGAACTGCATCCGCA…
SRR5935877_C597672	TR	35.10	+	161	198	CGAATACGAATAACACCCCCTCGAATACGAATGCGAAT
SRR5935877_C597672	RT	90.59	+	621	1168	TATATGGGTGTCCTTATTTACAGAAGATACCTATTCTTGCATTAAGGATCGTGGTATTCATAAAGCAGCAGATAAAGTAAAGAAGGCTTTGAAAGAAGATCCAGAACACACTACTTACTGCTTGAAAATGGATATAGTGAAGTTCTATCCAAGTATAGACCATGATATTTTGAAAACAATATTACGGAAGAAAATCAAAGATAAAGATCTGCTTTGGTTGCTTGACGTGATTATAGACAGTGCCAATGGCGTACCCATAGGGAACTATCTAAGTCAGTATTTTGCTAATATTTATCTGGCTTACTTCGATCACTGGATAAAGGAGGTTAAGAAGGTAAGATATTACTTTAGGTATGCAGATGATATTGTGATTTTAGGCGATGATCCTAAACAGCTTCA…
SRR5935878_C534374	TR	34.29	+	3	40	TGAATGCGAATAATCGTTCCTCGAATGCGAATGCGAAC
SRR5935878_C534374	RT	85.51	+	608	1050	TTACTGGACTAACTTCTTCATTGCGAACACATACGCTTGTATCAAAGGGCGTGGTATTCATAAATGTATGGAGGATGTGCATACGGCTTTAATCATAGACAGAATGGGTACACGATTCTGTTTGAAGATTGACATCAAGAAGTTCTATGATAACATAGACCACGTAGCATTGAAAAAGATAATCCGCTACACCATAGCGGACGAACAACTGCTAAGGCTGTTGGATAAGATAATAGATAGTAACGGTAAAGACAAAGGGCTGCCAATAGGCAATTTCACAAGCCAATATTTTGCTAATCTCTATTTGGCATACTTCGACCATTGGGTTAAAGAGGAACTGGCTAAGATAGTGATGAAGCGTTTTGGAGTGAAAATCTACTACTATCGCTATATGGATGA…
SRR5935879_C597736	TR	47.31	+	156	205	TCGGTTATCTGAATGCGAATAATCGTTCCTCGAATGCGAATGCGAACATT
SRR5935879_C597736	RT	85.51	+	770	1212	TTACTGGACTAACTTCTTCATTGCGAACACATACGCTTGTATCAAAGGGCGTGGTATTCATAAATGTATGGAGGATGTGCATACGGCTTTAATCATAGACAGAATGGGTACACGATTCTGTTTGAAGATTGACATCAAGAAGTTCTATGATAACATAGACCACGTAGCATTGAAAAAGATAATCCGCTACACCATAGCGGACGAACAACTGCTAAGGCTGTTGGATAAGATAATAGATAGTAACGGTAAAGACAAAGGGCTGCCAATAGGCAATTTCACAAGCCAATATTTTGCTAATCTCTATTTGGCATACTTCGACCATTGGGTTAAAGAGGAACTGGCTAAGATAGTGATGAAGCGTTTTGGAGTGAAAATCTACTACTATCGCTATATGGATGA…
SRR5935879_C598892	RT	110.01	-	451	1110	AAAAAGCGCATGATTATGTCATTGCAATTCAAAGACCGGGTGGCACAGCACGCTATATATAGCCAGCTGAACCCGTATTTTGAAAAGCAGTTCATACATGACAGCTACGCTTGCAGAGTAGGCAAGGGAACACACAAAGCAGTCAACCGCCTGCATAACTGGTTGAAGCAGACAGACCGGAAGCCGCAGCGTTTCTATTATTTGAAACTGGATATTGCAAAGTATTTTTACCGGATAGACCATGAAGTATTGATGGACATTTTGCGGAAAAAGATTGCTGATAAAGATTTGTTGCACGTCTTGTCAGTAATTATAAACTGCGAAGACACAAACTTTGGTCTGCCGCTGGGCGCAGATATTGGCGACGTGGCGTTTGATGAATTGTTGGGAGAAGTTGGG…
SRR5935879_C598892	TR	21.59	-	1599	1648	GCTGGTGCGCTGAACTTGAACAACCCTCGTTCTAACGTCAACAACAATGT
SRR5935879_C599184	RT	20.09	-	1232	1464	TCGTGAAATTTTTGCTTCCGCTTATGTTGATCGTGTAATACAACATTGGGCGGATCTGCGCCTTGATCCTATTTTGGAAGAACGTTTTCAGGCACAGGGAAATGTTTCAAAAAATTGCCGTATTGGCGAAGGAGCACTTTCGGCTGTTACCTATCTGAATGGGATGATCATGGAAGTTAGTGAAAATTATACGAAAGACGCATACATTTTCAAGGGTGATTTCAAAAGCTTCT
SRR5935879_C599184	TR	38.30	-	1705	1754	TCGAACGCGTGGTACGTGAACATGAACAACGGCAACGTGAACACGAACAA
SRR5935879_C602492	TR	15.69	-	623	682	TTGTTCATGGCGATGTAAACGCTTATGGCTCCGACAATTGCAACGACACCTGCAATGGCA
SRR5935879_C602492	RT	7.40	+	10198	10569	GATCGTGTTCCGCATCGGTTGGTGGGCGACGATATACTGTCAGCAGATATTGCTCGGAATGCTCACTATATTCGGTCCAATACAATGGGCATTTTCGTTGCTGCCCAAGTGGGAAGGAGCGTGGGCGAAGTGGCTAACCCGTTATTTGACAGTTCATTTCTACGGAGCCATGCTCTACTTCGTCGGTTTCTACGTCCTGTTGCTGTTTGATATTGTGCTCTGCATACAGGTAGAGAACCTGACGGCCATCACCGCCAGTGAGCAGACGATGGCAGCCTATCTGCAAAACTCGTTCTTCTCGGCAGGCTATCTGATGGCAGCGAGCATCGTGGCGTTGAAATGCCTGAACCTCGTGCCCGACCTTGCGGCATG
SRR5935879_C602580	TR	43.56	+	22505	22564	TGCGAATGCGAATGGCGGCGTGTCGAATGCGAATGCGAATAACGATGCATCGAACTCGAA
SRR5935879_C602580	RT	35.81	+	23122	23476	ACCTCAGCCAGCATCAAGAACCGCGGCATGCACGACCTCATGGAGTACATACGCCGCGACATGAAAGAAGACCCGGAAGGAACACGCTACTGCTACAAATTCGACATCTCCAAGTTCTATGAGAGCGTGGGGCAGGATTTCGTAATGTATTGCGTCCGGAGGGTATTCAAAGACAAGAAACTCATCGCCATGCTTGACAACTTCGTAAGGCTCATGCCGCAAGGAATCAGCATCGGGCTGAGGTCGTCGCAAGGGTTGGGCAACCTGCTCCTGTCTGTTTTTTTAGACCATTATTTGAAGGACAAGTACGGCGTCCGCCATTTCTACCGCTATTGCGATGACGGCGTGGTACTCG
SRR5935880_C648531	RT	35.81	-	2298	2652	CACCTCAGCCAGCATCAAGAACCGCGGCATGCACGACCTCATGGAGTACATACGCCGCGACATGAAAGAAGACCCGGAAGGAACACGCTACTGCTACAAATTCGACATCTCCAAGTTCTATGAGAGCGTGGGGCAGGATTTCGTAATGTATTGTGTCCGGAGGGTATTCAAGGACAAGAAACTCATCGCCATGCTTGACAACTTCGTAAGGCTCATGCCGCAAGGAATCAGCATCGGGCTGAGGTCGTCGCAAGGGTTGGGCAACCTGCTCCTGTCTGTTTTTTTAGACCATTATTTAAAGGACAAGTACGGCGTCCGCCATTTCTACCGCTATTGCGATGACGGCGTGGTACTC
SRR5935880_C648531	TR	43.56	-	3210	3269	ATGCGAATGCGAATGGCGGCGTGTCGAATGCGAATGCGAATAACGATGCATCGAACTCGA
SRR5935881_C576558	RT	43.61	-	497	828	TCGGGAGGTTTTTGCCGCCGCTTTCATTGATCGTGTTGTCCATCACTGGATCGCTCTTCGTATCGAGCCGATCTTAGAGGAACGCTTCCGGGAACAAGGAAACGTCTCCAAGAACTGCCGGAAAGGTGAGGGATGCTTGTCTGCCGTGCACTATCTGAATAACATGATAGTCGAGGTCAGTGAGAATTATACTGCCGATGCGTACATTTTCAAAGATGACCTGTTCAGTTTCTTCATGTCTATCTCGAAATCGTTGGTATGGGAAATGCTGAACATATTCGTAAGGGACAATTATAAAGGCGATGATATTGAATGTTTGCTTTACCTTCTAG
SRR5935881_C576558	TR	53.53	-	1069	1129	ATGCAACGGCTTCCAGCAGTTGGAACGTGAACTTCAACAACGGCAACGTCAACACGAACAA
SRR5935882_C469976	TR	41.90	+	67	116	TCGCTTATGCGAACTCGAATAACGATTGGTCGAACTCGAATGCGAATATC
SRR5935882_C469976	RT	33.60	+	856	1253	ACGAGTGCATGTATTAAGGGAAAAGGACTTCATTTTGGAGTAAGGAGAATGAAAAGTTTCCTTCGCCGGTACCCGGAATGCAAATGGTTCGTAAAAACTGATTTTAAAAAGTTTTATCAAAGTATTCTTCATGAGCTTATTGTTGCTGCATTGAGAAGGAAATTTAAAGATGAACGATTTATTAAACTGATTGAGATAGCTGTTTTATCGTATGACAGCGGAACGGAGTTAATTGACGTATTGGAGAATGAAGTTGAACGGAAAAAGAGGTGTTCCAATTGGAGCATTTACAAGTCAACCTATCGGCAATTTTGCGGCAAGTCGGATAGATCATACAATGAAGGAGAAATATCATGTCAAATGCCTGCATAGATATTGCGATGATAATGTTATGCTGG
SRR5935883_C712401	TR	30.65	+	13	80	CGAATGCGAATGGTGGTGTGTCGTACGCGAATGCGAATAACGATGCCTCGAACTCGAATTCGAATATC
SRR5935883_C712401	RT	41.61	+	621	1005	ACTTCGGCCAGTGTCAAAAAACGTGGTCCGCATGACCTGATGGCGTATATTCGCCGTGATATGAAAGATGATCCGGAGGGCACGCAGTTCTGTTATAAGTTCGACATCCGGAAGTTTTACGAAAGCGTGAAACAAGATTTTGTGATGTATTGCGTGAACCGGATATTCAAGGACCAAAAGCTCATCGTTATGTTGGATAACTTTGTCCGGCTGATGCCTGAGGGTATCAGTATCGGCCTGAGGAGTTCACAGGGACTGGGCAATTTGTTGTTGTCTGTTTATTTAGATCATTTTTTGAAAGATAAGTACGGTATCCGTTATTACTACCGCTATTGTGATGACGGTGTCGTGCTCGGTAAAACGAAAGCGAAATTGTGGAAGATTC
SRR5935883_C712511	TR	33.80	+	506	543	CGAATACGAATAACACGGCTACGAATACGAATGCGAAT
SRR5935883_C712511	RT	121.48	+	966	1501	TATATGGGTGTCTATTTTCACGGCGGACACTTATAGTTGCATAAAAGGGCGTGGCATACAAGCGGCGGCAAATAAGTTAAGGCGCGTTATAGACAGAGATAAGGCAGGCTGCGCGTATTGCCTAAAAATAGACATACGCAAATTTTACCCTTCCATAGATCACACCGTACTAAAGTCCATTGTTCGCCGGAAGATTAAGGACACACGGCTACTCAATCTTTTGGACGAAATAATAGACAGTGCGGAAGGCTTACCGATTGGCAACTACCTTAGCCAATATTTAGCCAATCTTGTACTTACCTACTTCGACCATTGGGTAAAGGAAGTAAAGCGGGTAAGGTACTATTTCAGATACGCCGACGACATTGTAGTATTACATAGCGACAAAAAGACGCTTCA…
SRR5935883_C713449	TR	10.70	+	668	717	TCGGCTCGTTCAACGGCAACAACCCGCGGTCCAACGTGGACGATGATATC
SRR5935883_C713449	RT	14.60	+	1076	1637	TATCATGTTGGCGAACTTCACCAATTTTATGAATACTACCCCAAGAAGCGCATCATCAGCAGCCTGCCGTTCTATGACCGAGTGATAAACTGCGGAGCCTACAATGTTCTGTGGCCTATCTATTTGAAGTCTATGTACGAGTACAGCTACGGAAGTATCGATGGACGAGGGCCTCTAAAGGCGGCTTTTGACATTCAGCAATGGATGCGAAACGCAGCAAGGATGAATGGAGATTGGCGGGTCGTCAAGCTTGACATTGCCAAATTCTTCTTTCGGATTCCTGTTGATGTTCAGCTGCGAGAACTTACTCGCCCGCTGGACGACCCAGATATGGTGTGGTTTCTCGAAACGGCCGTCCGGGCGGATGGTCGTCCGTTGGGGCTTCCTGTTGACTGCACC…
SRR5935883_C716469	RT	19.66	-	1388	1620	TCGTGAAATTTTTGCTTCCGCTTATGTTGATCGTGTAATACAACATTGGGCTGATCTACGCCTTGATCCTATTTTGGAAGAGCGTTTTCAGGCACAGGGAAATGTTTCAAAAAATTGCCGTATTGGTGAAGGAGCACTTTCGGCTGTTATCTATCTGAATGGGATGATCATGGAAGTCAGTGAAAATTATACGAAAGACGCATACATTTTCAAGGGTGATTTCAAAAGCTTTT
SRR5935883_C716469	TR	38.30	-	1861	1910	TCGAACGCGTGGTACGTGAACATGAACAACGGCAACGTGAACACGAACAA
SRR5935883_C718749	TR	41.90	+	239	288	TCGCTTATGCGAACTCGAATAACGATTGGTCGAACTCGAATGCGAATATC
SRR5935883_C718749	RT	34.51	+	1028	1425	ACAAGTGCGTGTATCAAGGGAAAGGGATTACATTTTGGAGTAAGGAGAATGAAACGTTTTCTTCACCGGTACCCGGAATACAAATGGTTCGTAAAGACTGATTTCAAAAAGTTCTATCAAAGTATTCTTCATGAGCTTATTGTTGCTGCATTGAGAAGGAAATTCAAAGATGAACGATTTATTAAATTGATCGAGATAGCTGTTTTATCGTATGACAGCGGAACAGAGTTAGTTGACGTATTGGAGAATGAAGTTGAACGGAAGAAGAGGTGTTCCGATTGGAGCATTTACAAGCCAACCTATCGGGAATTTTGCGGCAAGCCGGATAGATCATACAATGAAGGAGAAATATCGTGTCAAATGCCTGCATAGATATTGCGATGATAATGTTATGCTGG
SRR5935884_C798199	TR	23.79	+	11	65	TCTGCAATGTCAACAGCAACGGCAACGCCAACTACAACAACGCGAGCAATGCGAA
SRR5935884_C798199	RT	79.46	+	602	846	AGCTGCGGCACATCCGTAGTGTGCACATCGCGGAGCGGGTGGTGCAGCGCTGCCTGTGCGACAACGCGCTGGTGCCGCTGTTCTCGGCGGCGTTCGTGTACGACAACGCGGCGAGCCTGAAGGGCAAGGGCATCGACTTTGCCATGGATAGGCTGACCTGCCACCTGCAGCGGTACTACCGAAAGCACGGGACGGACGGCTGGGCGCTGGTATTCGACTTTTCGGACTACTTCAACTCCGCGCCG
SRR5935884_C798199	TR	6.52	+	683	732	TCTCGGCGGCGTTCGTGTACGACAACGCGGCGAGCCTGAAGGGCAAGGGC
SRR5935884_C800615	TR	17.61	+	98	147	CCAACGCATGGAATCTGAACCTCAACGACGGTAATACGAACAATTGGAAC
SRR5935884_C800615	RT	43.52	+	382	724	AGTCTATTTGCTTTGTCGTAACACGCCCAAGATACAGAGAGGTATTTGCAGCATCCTTTGAGGATAGAATCGTACACCACTACATAGCTTTGCGCCTAACGCCACTATTTGAGGAAATATTTAGCGAGCGTACATTTAATTGTAGGAAAGGCAAAGGGCAGCTTTATGGTATTAATACACTGAAAGAAGATATAAGGCAGTGCAGCAATAATTATACGGAAGATTGCCACATTATGAAACTTGACTTAAAAGGTTTCTTTATGAGCATCGACAAAAAGTTATTGGCTGAAATGGTAGATCGCTTTATAGTCGAGTACTACAAAGGCGAAGACATAGACGATTT
SRR5935884_C808575	TR	34.59	+	254	291	CGAACGCGAATAACGATTCATCGAACACGAATGCGAAC
SRR5935884_C808575	RT	51.61	+	815	1198	GGCATTTGAAAGTACGTTTTATCCGGACTACTTCCGCATCCATTAAAAACAGGGGAACGCATGACCTTTTACAGTATATCGTTAAAGATATAAAGGATGATCCCGAAGGAACCCTGTTCGGGTACCAGTTCGATATAACGAAATTCTATGAAAGCGTAGACCAGGACATTTTGCTGGATGCAGTGAAAAAGATGTTCAAGGATAAAATATTAATCGGAATCCTGGAAGAGTGCATCCGCATGATGCCTAAAGGCGTAAGTATCGGGCTAAGATCATCACAGGGGCTTTGTAATTTGCTTCTATCCATTTACCTGGATCACCGGTTAAAGGATCAGGAGGCAGTAGCACACTATTACCGGTATTGTGACGACGGTCTGGTGCTTT
SRR5935884_C812381	RT	209.87	-	225	824	AAGGAACGCCTGATCATGTATAACGGCTTCCGGGACAAAATTATTCAGCACAGCCTATGCGACAACGTCCTGGAACCGCGCCTTGCGAAGACGTTCATACTTGACAACTACGCCAGTCAGAAAGGCAAAGGAACACATTTCGGCCTGGACCGTCTGAAAGCGTTCATGCAACGATATTACAGGCAGTTCGGGGCGGACGGCTGGGTCTTGAAGTGTGACATAAGAAAATACTTTTACAGTATCAATCACGACGTTTTGAAGTCACAACTTCGCCGGATCATCGACGATCCCGGCGTGTTGTGGCTTCTTGACTTGATTATCGACTCCACGGAAGGACCGGGAATCCCGATCGGGAACCACACTTCACAATGGTTCGCGGTCCTGTACCTGTCCGGCCTG…
SRR5935884_C812381	TR	50.01	-	1233	1280	ATGTCAATTCCGACGGCAGTCTGAACTGGAACAATGCGTACAACGGCA
SRR5935884_C820637	RT	19.66	-	1963	2195	TCGTGAAATTTTTGCTTCCGCTTATGTTGATCGTGTAATACAACATTGGGCTGATCTACGCCTTGATCCTATTTTGGAAGAGCGTTTTCAGGCACAGGGAAATGTTTCAAAAAATTGCCGTATTGGTGAAGGAGCACTTTCGGCTGTTATCTATCTGAATGGGATGATCATGGAAGTCAGTGAAAATTATACGAAAGACGCATACATTTTCAAGGGTGATTTCAAAAGCTTTT
SRR5935884_C820637	TR	38.30	-	2436	2485	TCGAACGCGTGGTACGTGAACATGAACAACGGCAACGTGAACACGAACAA
SRR5935884_C822687	RT	115.30	-	4219	4809	AAAGAGCGGAAGATATTCAAACTGCCATTCCGTGATCGTGTCGTTCATTGGGCTATCATGCAGGTGATTGAACCGATATGGCTCTCCAATTTCACCCGTGATACCTATTCCTGTATCCGTGGACGTGGTATTCACCCTCTTTTATACAAGCTCCGCCGTGATTTGAAAGCGGATCCGGAGGGAACCCGGTACTGCCTGAAAATCGATGTGCGCAAATTTTATCCGAGTATAGACCACGAGATCATGAAACAGGTAATCCGCCGAAAGCTGAAAGATGCCCGGCTGCTTGCTTTGCTTGACGGTATCGTGGACTCGGCAGAGAACGGAGTGCCTATTGGAAATTATTTATCCCAATTCTTTGCTAACCTTTATTTATCCGAACTGGATCATATCATGAAA…
SRR5935884_C822687	TR	33.63	-	5195	5232	ACGAATACGAACAATGCAGCCTCGAATTCGAATGCGAA
SRR5935884_C823647	TR	26.31	+	576	625	CGCGCGCGGTCAACGCCAACAATTACCCGTGGAACGTCAACGGCAACATT
SRR5935884_C823647	RT	142.97	+	1050	1661	AAGAAAGAATTATTATGGCGCTTCCGTTCTTCGATCGTGTAATTCAACACATGATCGTAAATATCATTGAACCGATTTTTGAAAAGCGGTTCATTTTCCATTCATACGCCTGCAGGAAAGGGAAGGGCGCGCACGAAGCAAGCGACACCCTTTCAAAATGGCTTTATGAACTGGAAGTGGTACAGGGGAAGAAAATCTATGCAATAAAGGGAGATATACACCACTATTTCCAGAGCGTAGCGCACGACGTATTAAAGAAAGAGATCCGGCGATATATTTCAGATAAAGCACTTTTGAAAATTCTGGATCGGATCATAGATCACAACGGCATTTTCCCGCCGGGCGTGGGAATACCAGTCGGGAACCTTACTTCACAGTTATTCGCGAATGTATACTTGA…
SRR5935885_C618736	RT	17.69	-	324	714	AACGGCTGCATCCATACAAGGACGCGGACCGCATGGTTTGTTCCATCAGGTGCAGGATACATTGGCAGAGAACCCCAATATACACTATTATTATCAAAGCGATTATAAAGGATATTATGACAGTATCGACCATGATATATTAATCTCCACAATCAGGCGATATGTCGGAGACCCTGTCTTATTGCCTATTCTTGAAAATTTTGTCAAAGCATTATATCCCAACGGGAAGCATGGCATAAGCAAAGGACTGCGTTCCTCACAATTCTTTGGAAACCTTTACCATAATGATATTGATCACCGGATGATTGATGAATATGGTGCAAAACATTACTTCCGTTTTTGTGATGACATCTTTATTCTCGGTGAGAGTAAACGTGATTTGTGGAAATTG
SRR5935885_C618736	TR	22.69	-	1364	1401	TCGAATGCGAACAGCGGTCTCGCTTATGCGAACGCGAA
SRR5935885_C621988	RT	115.30	-	2545	3135	AAAGAGCGGAAGATATTCAAACTGCCATTCCGTGATCGTGTCGTTCATTGGGCTATCATGCAGGTGATTGAACCGATATGGCTCTCCAATTTCACCCGTGATACCTATTCCTGTATCCGTGGACGTGGTATTCACCCTCTTTTATACAAGCTCCGCCGTGATTTGAAAGCGGATCCGGAGGGAACCCGGTACTGCCTGAAAATCGATGTGCGCAAATTTTATCCGAGTATAGACCACGAGATCATGAAACAGGTAATCCGCCGAAAGCTGAAAGATGCCCGGCTGCTTGCTTTGCTTGACGGTATCGTGGACTCGGCAGAGAACGGAGTGCCTATTGGAAATTATTTATCCCAATTCTTTGCTAACCTTTATTTATCCGAACTGGATCATATCATGAAA…
SRR5935885_C621988	TR	33.63	-	3529	3566	ACGAATACGAACAATGCAGCCTCGAATTCGAATGCGAA
SRR5935885_C623082	RT	48.51	-	4134	4513	CTTACCTTGTTAATAGATTTACTGCAGATACCTTCAACTGTTTAAAAGGAAGAGGTATTCATTATGGAGTAAAGAGATTGAAAAGAGATTTAAAAGCTGATAAAGAGGGCACAAAATATTGTTTAAAATTAGATATTAAAAAGTTCTTTCCTTCTGTAGATCAAGATGTGTTATACTCACAATTTGAAAAGGTATTTAAGGATAAGAAACTATTAAGATTATTACATCATGTAGTTTATTCTACACCAAAAGGTTTACCAATTGGAAATTACATATCTCAATTTGCAGCAAATTTGAATTTGACTTGGTTCGATAGGTGGATTAAACAAGTATTAAAAATAAAATATTATTACAGGTATTGTGATGATATTGTTATATTA
SRR5935885_C623082	TR	19.22	-	4963	5000	GCTAATGCTAATAATGCATCCTCGAATTCATAGACGAA
SRR5935885_C623330	RT	17.78	-	3898	4282	AACCGGTGCAAGCATCAAAAGGCGCGGTACTCATGATCTGATGAACTGCATACGTACCGATTTGCAAAAAGACCCGGAAGGCACACTTTACGCATACAAGTTTGACATCCGTAGGTTTTACGACAATGCGCGGCAGGACTTTGTTATGTGGTGCTTCCGGAGGGTGTTCAAGGACGAAAGGCTGTTGGTGCTACTGGAGCGGTTTGTTAAGCTGCTGCCGGAAGGTATAAGCTTCGGACTGCGCAGTTCACAAGGGGCAGGAAATCTGCTTCTGTCTGTATTTTTAGACCACTATCTGAAGGATAAGTACGGGGTTCGTTATTACTATCGCTATTGCGATGACGGACTGGTACTCGGTAAAACGAAAGCGGAATTGTGGAAGATT
SRR5935885_C623330	TR	53.58	-	4820	4889	ATGCGAACGCGAATGGCGGTGTGTCGAATGCGAATGCGAATAACGATGCTTCGAATACGAATGCGAATAT
SRR5935886_C641646	RT	51.29	-	1780	2392	AAGTCTATTTGCTTTGTCGTAACACGCCCAAGATACAGAGAGGTATTTGCAGCATCCTTTGAGGATAGAATCGTACACCACTACATAGCTTTGCGCCTAACGCCACTATTTGAGGAAATATTTAGCGAGCGTACATTTAATTGTAGGAAAGGCAAAGGGCAGCTTTATGGTATTAATACACTGAAAGAAGATATAAGGCAGTGCAGCAATAATTATACGGAAGATTGCCACATTATGAAACTTGACTTAAAAGGTTTCTTTATGAGCATTGACAAAAAGTTATTAGCTGAAATGGTAGATCGCTTTATAGTCAAGTACTACAAGGGCGAAGACATAGACGATTTGCGCTACCTTTGCCGTGTCGTTATTTTACACGGCCCCGAAAAGAATTGTGAACGG…
SRR5935886_C641646	TR	17.61	-	2627	2676	ACCAACGCATGGAATCTGAACCTCAACGACGGTAATACGAACAATTGGAA
SRR5935888_C521293	RT	72.36	-	995	1580	TACATACAGTGCAATACCAAACAAGGGTATTCATGCAGCATACAAGAAGTTACGGTTGGCGGTTGATACCGTGCCGGAAGAAATGATCTATTGCTTGAAAATAGACTGCAAGAAATTTTACCCTTCCATTGACCACGAAACACTAAAACAGAAGTTCAGACGGAAGTACAAAGACCCTGAACTGCTTGAACTGATTGATGAAGTAATTGATTCAATCAGCACTTGTCCGGCAACGGATGAAAACATTGAATTTTATCGGTCTTGTGGTAATGAAATCAAGATAGTGAAGATAAACGGCAAGGACTTCATTGAAGGTGTCGGTATTCCAATAGGGAATTACTTTTCACAGTATGACGGGAATTTCTTCTTGTCAGGTTTTGACCACTGGATAAAAGAAGT…
SRR5935888_C521293	TR	35.94	-	2096	2145	GCTTTCTATTGGAATCTGAATAATGCTTCTTCTAATCGTAATCGGAATAT
SRR5935889_C580955	RT	114.81	-	72	583	CTATTTGGGTTTCGACCTTCACGGCGGACACTTATAGCTGCATTAAGAACCGGGGGATTCATGCGGCCGCGAAGAAGGTAAAACAGGCCCTACGGGAAGACCCGGAAGGTACTACGTTTTGTTTGAAATTGGATATTCGCAAGTTCTACCCTTCGATTAACCACGACGTGCTAAAATCCATTCTGCGCCGCAAGTTGAAGGATAAAAGGCTACTTCGCCTACTTGACGAAATTATAGATTCGGCGGACGGCGTACCTATCGGAAACTACCTAAGCCAATATTTCGCTAACCTCTATTTAACCTACTTCGACCATTGGATAAAGGAACAGAAGCGGGTAAAGCACTACTTCCGCTACGCGGACGATATTGTAATACTTGCTTCGGATAAATCCTACCTTC…
SRR5935889_C580955	TR	35.95	-	1000	1037	GCGAATACGAATAACACGGCTTCGAATACGAATGCGAA
SRR5935889_C586517	RT	66.59	-	74	725	ACAAGTACTTGTTTTATAGTTACCCGTCCTAAATTACGGGAAGTGTTTGCTGCAAATTTCCGTGACCGTATTGTACAACATTGGTTGTGCCTACGCTTAGAGCCACTGTTTGAGGCACGTTTTGTTGAGCACGGAAATGTATCATTTAACTGTCGAAAGGGTTTTGGAACATTTGCATGTATCGATCAGTTGACAAAAAATACTATTGAAGTCTCTGATAATTATTCCCATGAGGCTTGGTATGCTCAATTTGATATTAAAGGATTTTTCATGTCAATTGATTGTGAATGCTTATTAAAGTACTTATTGCCATTTATCAAAGAAAAATGGAACTATTGGAAAGGAACTATATATGAACAGGATTTAGATTTAGTGCTTTGGCTTACAGAAGTAATTGTA…
SRR5935889_C586517	TR	80.40	-	905	968	AACAACAGCTGGAACGTGAACTTTAGTAATGGCAACTTCAACAACAACAACAAGTACAACAGTA
SRR5935889_C596203	RT	34.51	-	2249	2646	TACAAGTGCGTGTATCAAGGGAAAGGGATTACATTTTGGAGTAAGGAGAATGAAACGTTTTCTTCACCGGTACCCGGAATACAAATGGTTCGTAAAGACTGATTTCAAAAAGTTCTATCAAAGTATTCTTCATGAGCTTATTGTTGCTGCATTGAGAAGGAAATTCAAAGATGAACGATTTATTAAATTGATCGAGATAGCTGTTTTATCGTATGACAGCGGAACAGAGTTAGTTGACGTATTGGAGAATGAAGTTGAACGGAAGAAGAGGTGTTCCGATTGGAGCATTTACAAGCCAACCTATCGGGAATTTTGCGGCAAGCCGGATAGATCATACAATGAAGGAGAAATATCGTGTCAAATGCCTGCATAGATATTGCGATGATAATGTTATGCTG
SRR5935889_C596203	TR	41.90	-	3386	3435	CTCGCTTATGCGAACTCGAATAACGATTGGTCGAACTCGAATGCGAATAT
SRR5935889_C596973	RT	17.43	-	2249	2639	TACCGCTGCTTCCATACAGGGGCGTGGCCCGCATGGGTTGTTTCATCAGATACAAGCTGCAATGGCAGAAAATCCTAATCTCAAATATTACTATCAAAGCGACTACAAAGGATATTATGACAGTATTAATCACGAAACTTTAATTTCTATTATTAAAAGATATGTAGGCGATCCTCTTCTTTTGCCCATTCTTGAAAATTTTGTGAAGGCACTCTATCCTGATGGAGAATGTGGTATCAGTAAGGGATTGCGATCGTCTCAATTCCTCGGTAATCTTTATCACAATGATATTGACCACCGTATGATTGATGTGCATGGAGCAAGATATTACTTTCGATTCTGCGATGACATTTTTATTCTTGGAGAAAGTAAACGCGAGTTGTGGAGGTTA
SRR5935889_C596973	TR	22.69	-	3294	3331	TCGAATGCGAACAGCGGTCTCGCTTATGCGAACGCGAA
SRR5935889_C597343	TR	47.60	+	297	346	TTTCGATGTCGAATGCGAACAACGATTCCTCGAATACGAACACGAACATC
SRR5935889_C597343	RT	44.68	+	895	1279	ACCTCCGCCAGTATCAAGAGACGGGGGATGCACGACCTCCTGGCGTATGTCCGCCGTGACATGGCCGAAGACCCTGATGGTACACGTTACTGTTACAAGTTTGACATCACCAAATTCTACGAGAGCGTGAAGCAGGATTTTGTGATGTATTGCGTCAGCCGGGTGTTCAAGGACGCAAAGCTCGTGACCATGCTGGAGAGCTTTATCCGCCTGATGCCTGAAGGTCTGAGTATCGGCCTGCGCAGCTCGCAGGGGCTGGGCAATTTGCTTTTGTCTGTGTATCTGGACCATTATCTGAAGGACAGGTATGCCGTGCGTCATTTCTACCGCTATTGTGATGACGGCGTCGTACTGGGTAAAACGAAAGCGGAACTGTGGAAGATTC
SRR5935890_C489816	TR	41.90	+	52	101	TCGCTTATGCGAACTCGAATAACGATTGGTCGAACTCGAATGCGAATATC
SRR5935890_C489816	RT	34.51	+	841	1238	ACAAGTGCGTGTATCAAGGGAAAGGGATTACATTTTGGAGTAAGGAGAATGAAACGTTTTCTTCACCGGTACCCGGAATACAAATGGTTCGTAAAGACTGATTTCAAAAAGTTCTATCAAAGTATTCTTCATGAGCTTATTGTTGCTGCATTGAGAAGGAAATTCAAAGATGAACGATTTATTAAATTGATCGAGATAGCTGTTTTATCGTATGACAGCGGAACAGAGTTAGTTGACGTATTGGAGAATGAAGTTGAACGGAAGAAGAGGTGTTCCGATTGGAGCATTTACAAGCCAACCTATCGGGAATTTTGCGGCAAGCCGGATAGATCATACAATGAAGGAGAAATATCGTGTCAAATGCCTGCATAGATATTGCGATGATAATGTTATGCTGG
SRR5935890_C493868	TR	47.73	+	229	283	TCTGTAATGTCAACAGCAACGGCAACGCCAACAACAACAACGCCAGCAACTCGAA
SRR5935890_C493868	RT	51.75	+	789	1365	GATTTTACGAGTTTGACATTTACGATCGCGGAAAATGGCGCCATATCCGCAGCGTCCATATCACAGAGCGCGCCGTTCAGAGAAATCTCTGCGATCAAGTTATCACAAAGGTTTTTCAACCAGCTTTTATCTACGATAATGCCGCGAGCATCAAAGGTAAAGGCATCGACTTCGCAATGGACCGGCTCAACTGCCACTTGCAGCGGCATTTCCGCAAGCACGGTCTCAAAGGCGGTATTCTCGTCTTCGACTTCAAGGACTACTTCGGCTCGGCACAGCACTGGACCGTCAAGAACGAGCTCGCCCGTCGTGTTCACGACCCGAAGACCAGAAAGCTCGCGAATGACTTCCTCGAGAACTTCGGCCCGGTCGGGTACGGTCTCGGCAGTCAAATCTCGC…
SRR5935890_C494038	RT	87.67	-	3164	3647	GGACAGGATAGTACACCATTGCATTATCAATGTGTTGGGGCGTTACTGGACTAACTTCTTCATTGCGAACACATACGCTTGTATCAAAGGGCGTGGTATTCATAAATGTATGGAGGATGTGCATACGGCTTTAATCATAGACAGAATGGGTACACGATTCTGTTTGAAGATTGACATCAAGAAGTTCTATGATAACATAGACCACGTAGCATTGAAAAAGATAATCCGCTACACCATAGCGGACGAACAACTGCTAAGGCTGTTGGATAAGATAATAGATAGTAACGGTAAAGACAAAGGGCTGCCAATAGGCAATTTCACAAGCCAATATTTTGCTAATCTCTATTTGGCATACTTCGACCATTGGGTTAAAGAGGAACTGGCTAAGATAGTGATGAA…
SRR5935890_C494038	TR	47.31	-	4171	4220	TTCGGTTATCTGAATGCGAATAATCGTTCCTCGAATGCGAATGCGAACAT
SRR5935892_C151462	RT	85.89	-	467	1346	CTGTTTATCCAGCAATGACACGGAGTTTCATCCGGCAAAATGCGGCCTGTCAGACCGGCAAAGGTACGGACTGGGCGCGTGAGCAGGTCAAGCTCATGATGGAGCGCGAATACCGGCAGCACGGCGCTGATGGCTATGTGCTGTTGGTAGATATCCGGCACTATTACGACACGATGCCCCATGACGTGGCAAACCGCTGCTTTGAGCGGCATCTGCCGCCAAGTGTGCATAACCGCGTGCGTGAGGTGCTGGATCGTCAATATACCGGCGAGGCCGGTTATAATCCGGGCAGCCAGATGGTGCAGCTTGCCGGGATCTCGGTGCCCGACCCCATAGATCACTACATCAAGGAGCGCCTGCGGGCGAAAAAGTACGTCCGTTTTATGGATGATAGCCTCA…
SRR5935892_C151462	TR	28.77	-	1810	1859	AACGTGAACTCCAGCGGCAACGTCAACAACTGGAACGCGATCAACGCGAA
SRR5935893_C504546	TR	41.90	+	239	288	TCGCTTATGCGAACTCGAATAACGATTGGTCGAACTCGAATGCGAATATC
SRR5935893_C504546	RT	34.51	+	1028	1425	ACAAGTGCGTGTATCAAGGGAAAGGGATTACATTTTGGAGTAAGGAGAATGAAACGTTTTCTTCACCGGTACCCGGAATACAAATGGTTCGTAAAGACTGATTTCAAAAAGTTCTATCAAAGTATTCTTCATGAGCTTATTGTTGCTGCATTGAGAAGGAAATTCAAAGATGAACGATTTATTAAATTGATCGAGATAGCTGTTTTATCGTATGACAGCGGAACAGAGTTAGTTGACGTATTGGAGAATGAAGTTGAACGGAAGAAGAGGTGTTCCGATTGGAGCATTTACAAGCCAACCTATCGGGAATTTTGCGGCAAGCCGGATAGATCATACAATGAAGGAGAAATATCGTGTCAAATGCCTGCATAGATATTGCGATGATAATGTTATGCTGG
SRR5935893_C508514	RT	177.21	-	179	844	AAAGAACGCATTGTTATGACCAACGCGTTCAAAGACAAGGTGGTTCAGCATTCCTTATGTGACAATGTGTTAGAACCAGCGTTTTCCCGTACCTTTATCCGCGACAACTACGCGTCGCAGGCCGGGCGCGGGACGCATGACGGGCTGTATCGACTGGAAGTGTTTATGCGGTCCTATTATTTCGAGCGGAAAGCGCGGGAAGAACAACGGTGCCGGGAGGAGGGGTTGCCGCGGCCCGACCCGCGCGCCGCCCATTATGCGGACGGCTGGGTTCTGAAATGCGACATATCAAAATATTTCTACTCAATTCCGCATGAACCATTGAAAGCAATGGTGCGCCGCTTCATCCGGGACCCGGACGTTCTATGGCTTGTCGACATGATCATTGACAGCACGGAC…
SRR5935893_C508514	TR	26.05	-	1327	1374	ACGTCAATTCCTCCGGCGCGATGAACTGGAACAACGCGTACAACGGCA
SRR5935895_C551305	TR	16.26	+	180	238	CTAATGCAGGTTTGTTCAATTTGAATTCTAACAATGAGTTAGACAATTCCAATGCTAAT
SRR5935895_C551305	RT	72.73	+	566	1064	AATATAATACATTTATAATTAGAGAACCTAAAGAAAGATTAATATTTAGATTACCTTATTATCCAGATAGAATAGTACATCATGCTGTAATGAATATAATGGAACCTATATGGGTATCTATCTTTATTAAAGATACTTATAGTTGCATTAAACACAGAGGTATTCACGAAGCATTACATAATGTTAAAGAAGCTTTAAAAGATGTAGATAATACTACTTATTGTCTTAAGTTAGATATCAGAAAGTTCTATCCTAGTATAGACCATGAAATATTAAAGAGCATAATAAGAAAGAAGATAAAGGATTAGAAGTTATTATAGCTATTAGATGAGATAATAGATTCAGCAGAAGGTGTACCTATTGGTAATTACTTATCTTAGTTCTTTGCTAATCTGTATC…
SRR5935895_C556467	RT	34.51	-	557	954	TACAAGTGCGTGTATCAAGGGAAAGGGATTACATTTTGGAGTAAGGAGAATGAAACGTTTTCTTCACCGGTACCCGGAATACAAATGGTTCGTAAAGACTGATTTCAAAAAGTTCTATCAAAGTATTCTTCATGAGCTTATTGTTGCTGCATTGAGAAGGAAATTCAAAGATGAACGATTTATTAAATTGATCGAGATAGCTGTTTTATCGTATGACAGCGGAACAGAGTTAGTTGACGTATTGGAGAATGAAGTTGAACGGAAGAAGAGGTGTTCCGATTGGAGCATTTACAAGCCAACCTATCGGGAATTTTGCGGCAAGCCGGATAGATCATACAATGAAGGAGAAATATCGTGTCAAATGCCTGCATAGATATTGCGATGATAATGTTATGCTG
SRR5935895_C556467	TR	41.90	-	1693	1742	CTCGCTTATGCGAACTCGAATAACGATTGGTCGAACTCGAATGCGAATAT
SRR5935895_C561215	TR	22.69	+	30	67	CGAATGCGAACAGCGGTCTCGCTTATGCGAACGCGAAC
SRR5935895_C561215	RT	17.69	+	717	1107	ACGGCTGCATCCATACAAGGACGCGGACCGCATGGTCTGTTCCATCAGGTGCAGGATACATTGGCAGAGAACCCCAATATACACTATTATTATCAAAGCGATTATAAAGGATATTATGACAGTATTGACCATGATATATTAATCTCCACAATCAGGCGATATGTCGGAGACCCTGTCTTATTGCCTATTCTTGAAAATTTTGTCAAAGCACTATATCCCAACGGGAAGCATGGCATAAGCAAAGGACTGCGTTCCTCACAATTCTTTGGAAACCTTTACCATAATGATATTGATCACCGGATGATTGATGAATATGGTGCAAAACATTACTTCCGTTTTTGTGATGACATCTTTATTCTCGGTGAGAGTAAACGTGATTTGTGGAAATTGC
SRR5935897_C814477	RT	23.57	-	126	230	CTCTTTATCCTCAAATGACAAAGGGATTCACTTATTCAAATTGCGCCTGCCAGACAGGAAAGGGAACAGACTTTGCAAGAACACTGGTTAAAAAATATCTATGGA
SRR5935897_C814477	TR	18.90	-	675	722	ATGTGAACACCAGTGGCAACGTCAACAACACGAACGCATGGAACTCGA
SRR5935898_C315882	RT	128.62	-	104	712	AAGAAACGGCTTGTGCAGGCTCCCGCTTTTGTGGACAAGGTAGTCCTCCATGCACTAACGGACAATGTTTTGTACGACACGATCTGCACCAGCTTCATCCGCGACAACCACGCTTCGCAGCGCGGAAAGGGGACACTGGATGCCATCGTGCGCCTGAAGGGCCACATGGTCGATTACTACCGCAAGAACGGCAGCACAGACGGATGGGTGCTGAAGTGCGATGTTCACCATTTCTTCGCCTCCATCGACCATGACATCCTGAAATCAAAACTGCGGGCCTTGATGCAGAAGCGCGGCGTAGATATGGCGTTCTATGACCTCATGTGCATCTACATTGACAAGACCGACGGCCTGCCCCTTGGGTATCAGACCAGCCAACTGCTCGCCCTGATGTTCCTT…
SRR5935898_C315882	TR	41.43	-	1164	1211	ACGTCAACTCCAATGGCGACTGGAACAACAACAACTGCTCCAACTCGT
SRR5935899_C519372	TR	5.97	+	132	181	TCCGTGCCTTGCACGCCCTCATTGGCGGCGGCAATTGGAACAACGGCGTG
SRR5935899_C519372	TR	48.92	+	192	241	CCCGGACTGTGAATTGCAACAACTACCCGTGGAACGTGAACACGAACATT
SRR5935899_C519372	RT	132.63	+	629	1240	AGGAAAGGCTTATTATGGCATTGCCATTTTATGACAGGGTGGTGCAGCACATGATTGTGAATGAAATTTACCCAGTCTTTGAACGGGGATTTTATTACCATTCATATGCTTGCAGGAAAGGGAAGGGGACACATTCTGCAAGCAATCAATTGTCCCAATGGCTTTATGAACTATGCGTAAAGGAAGGAAAGCGGATATATGCCTTTAAAGGGGACGTAAGTAAATATTTTGCATCTATTCCACATGATAGGTTGAAGGACGAAAACAGGCGCTATATAGGAGATAAGAAAGCATTGTGGCTTATGGATGATATTATAGACCATAATGGAATATTGCCGCCAGGTGTAGGCATCCCGGTAGGGAATTTAACGAGCCAGCTATTTGCCAATGTTTACGGGA…
SRR5935900_C331553	TR	19.53	+	194	231	GGAATCTGAATAACAGTGTTGGTAATCGTAATCGGAAT
SRR5935900_C331553	RT	63.52	+	726	1324	TATCTTACAGGTCATTGAACCCTGTATCATCAATAACTTAACCGCTGATACCTATTCAGCAATACCAAACAGAGGTATACACAAGGGTCTGACAAAATTGCAAACAGCAATGTGGAATGACCCGGAAGAATGCAAGTATTGTTTAAAACTGGACGCAAGACATTATTATCAGTCAATCAACCACGATCTTCTGAAAGAGAAGTATTCAAGAATGTTCAATGATGATGAACTATTGTGGTTATTGAATGAAATCATTGACAGCATTGAAACAGCAGAGATCGAGGACTTATCAGCAATCTATCTGTTGGAAGAAGATATTGACCCTGAAACTGGTATACCGATAGGAAATTACTTATCACAGTATTCAGGCAACTATTATTTTTCAAGTTTTGATCACTG…
SRR5935900_C332151	RT	34.76	-	460	857	TACGAGTGCTTGTATAAAAGGAAAGGGATTGCATTTTGGAGTCAGGCGCATGAAGATGTTTCTACGTAGGTATCCTGAATATAAATGGTTTGTAAAGACCGATTTCAAAAAGTTCTATCAGAGTATTCCACATGAAGTATTGCTTAATGCGCTTCGCCGGAAATTCAAAGACGAGAAGTTTATAAAGCTGATTGAGATTGCATTATTGAGTTATGATAGCGGAGAAGAGTTAATTGAAATTTTGGAAAATGAAGAACTTCGGAAAAAGAGGTGTACCGATTGGAGCATACACAAGCCAACCACTCGGAAATTTCGCTGTAAGCCCGATAGACCACAAGTTCAAAGAACAGTATAAGGTCAAATGTTTGCATCGGTATTGTGATGATAACGTGATGCTT
SRR5935900_C332151	TR	34.25	-	1478	1515	GCGAACTCGAATAACGCTTGGTCGAACTCGAATGCGAA
SRR5935900_C332151	TR	16.49	-	1524	1568	TTGTCTTTTGGGGCGGTAATGCGAATAACGGTGCGAACTGCGGCT
SRR5935900_C334027	RT	7.02	+	1366	1637	TGGATTCAAAAAATTGATTTTACAACATTCTTTGAAAAAGGAATGGACGGTGTTGAAAACTTCCTTGAAAAACTAGGTGGTCTTATTGAAGATGTGCCTAAGATTATTCAAACGTTCAAGGATTGGTCACCACTGATAGCCGGAGTTGCTGCCGGATTCGTAACCTTAAAGGTTGCAATGGCAATATCATCATTGATTGATGCAATTTCAAAATCTTGGAATGCATACAAGAAATCAGAAGAAGGGGCTACTATTGCACAGTGGCTTTTCAA
SRR5935900_C334027	TR	6.02	+	1510	1559	GTTGCTGCCGGATTCGTAACCTTAAAGGTTGCAATGGCAATATCATCATT
SRR5935900_C338963	RT	85.51	-	3165	3607	GTTACTGGACTAACTTCTTCATTGCGAACACATACGCTTGTATCAAAGGGCGTGGTATTCATAAATGTATGGAGGATGTGCATACGGCTTTAATCATAGACAGAATGGGTACACGATTCTGTTTGAAGATTGACATCAAGAAGTTCTATGATAACATAGACCACGTAGCATTGAAAAAGATAATCCGCTACACCATAGCGGACGAACAACTGCTAAGGCTGTTGGATAAGATAATAGATAGTAACGGTAAAGACAAAGGGCTGCCAATAGGCAATTTCACAAGCCAATATTTTGCTAATCTCTATTTGGCATACTTCGACCATTGGGTTAAAGAGGAACTGGCTAAGATAGTGATGAAGCGTTTTGGAGTGAAAATCTACTACTATCGCTATATGGATG…
SRR5935900_C338963	TR	47.31	-	4172	4221	TTCGGTTATCTGAATGCGAATAATCGTTCCTCGAATGCGAATGCGAACAT
SRR5935900_C339089	TR	25.06	+	213	262	TGTTCTACCTCAACGGCAACAACTCCCGCTCCAACTCCAACACGAACATC
SRR5935900_C339089	RT	127.93	+	774	1439	AGCGCCGCCTTATTATGGCGCTGAGCTTCCCGGATCGCGTCGTGCAGTGGGCCGTATATCTGCAAGTCAACAAAGAGCTCGACAACGGCATGATCTACCATAGTTACGGCTGCCGGGTGGGAAAAGGCACCACAAGGGCGGCTGATCGGCTTCAATACTGGGCGGCTCTCGTTGACCGTAAGCCGGGTGCGAGCTGGCACTACTTAAAGCTGGATATTTCAAAGTATTTTTACCGGGTAGACCATGAGGTTTTACTCGGTATTTTACGGCGCAAATACCCGAACGAGGACGGCTTTCTCTGGCTTATGGAGACGATCATCAACTGCGACCACACGCCCTTCGGGCTGCCGCCGGGGAAAACAGCCGACGAGGTGCCGCCTTCCGAGCGACTCTTTGAGG…
SRR5935900_C340645	RT	90.59	-	5697	6244	CTATATGGGTGTCCTTATTTACAGAAGATACCTATTCTTGCATTAAGGATCGTGGTATTCATAAAGCAGCAGATAAAGTAAAGAAGGCTTTGAAAGAAGATCCAGAACACACTACTTACTGCTTGAAAATGGATATAGTGAAGTTCTATCCAAGTATAGACCATGATATTTTGAAAACAATATTACGGAAGAAAATCAAAGATAAAGATCTGCTTTGGTTGCTTGACGTGATTATAGACAGTGCCGATGGCGTACCCATAGGGAACTATCTAAGTCAGTATTTTGCTAATATTTATCTGGCTTACTTCGATCACTGGATAAAGGAGGTTAAGAAGGTAAGATATTACTTTAGGTATGCAGATGATATTGTGATTTTAGGCGATGATCCTAAACAGCTTC…
SRR5935900_C340645	TR	35.10	-	6667	6704	GCGAATACGAATAACACCCCCTCGAATACGAATGCGAA
SRR5935901_C221339	RT	24.14	-	81	214	CACCTCCGCCAGTATCAAGAGACGGGGGATGCACGACCTCCTGGCGTATGTCCGCCGTGACATGGCCGAAGACCCTGATGGTACACGTTACTGTTACAAGTTTGACATCACCAAATTCTACGAGAGCGTGAAGC
SRR5935901_C221339	TR	47.60	-	763	812	GTTTCGATGTCGAATGCGAACAACGATTCCTCGAATACGAACACGAACAT
SRR5935901_C226401	RT	128.28	-	714	1377	GTGAAGCGAGAAATTTTTGCCTCGGATTTCAGGGACAGGGTAGTGCATCATCTGTTGTATAATTATATTTCTCCTATGTTTGAGGGCAGAATGATTTTTGACAGTTATTCATGTCGCCGAGGAAAGGGGACAAGTCAGGGAATAGCACGCCTGGAACACCACATACGCAGTTGTACGCAAAATTATCGTTATAGTGCCTATATATTAAAACTGGACTTAAGGGGGTATTTCATGAGTATCAGGAAGGATCGTCTGTACGATCTTATCTGCAAGGGACTGGAACGATATAGAAGAAGCCGGAAACAAAAAGAATGCCCGGATATGGAACTGATAGATTTCCTGCTAAGACAGATTATATTCAGAAATCCCCAGCGGGATTGCCGGATACGGGGTAGCGCG…
SRR5935901_C226401	TR	25.97	-	1674	1723	AACAACGGTCGCAACCTGAACTTCAACTCGTCGAACGTGAACCCGTTGAA
SRR5935901_C229323	RT	44.03	-	1455	1786	TCGGGAGGTTTTTGCCGCCGCTTTCATTGATCGTGTTGTCCATCACTGGATCGCTCTTCGTATCGAGCCGATCTTAGAGGAACGTTTTCGGGAACAAGGGAACGTCTCGAAGAACTGCCGGAAAGGTGAGGGATGTCTGTCTGCCGTGCACTATCTGAATAACATGATAGTCGAGGTCAGTGAGAATTATACTGCCGATGCGTACATTTTCAAAGATGACCTGTTCAGTTTCTTCATGTCTATCTCGAAATCGTTGGTATGGGAAATGCTGAACATATTCGTAAGGGACAATTATAAAGGCGATGATATTGAATGTCTGCTTTACCTTCTAG
SRR5935901_C229323	TR	53.53	-	2027	2087	ATGCAACGGCTTCCAGCAGTTGGAACGTGAACTTCAACAACGGCAACGTCAACACGAACAA
SRR5935902_C373260	RT	65.72	-	149	800	ACAAGTACTTGTTTTATAGTTACCCGTCCTAAATTACGGGAAGTGTTTGCTGCAAATTTCCGTGACCGTATTGTACAACATTGGTTGTGTCTACGCTTAGAGCCACTGTTTGAGGCACGTTTTGTTGAACACGGAAATGTATCATTTAACTGTCGAAAGGGTTTTGGAACATTTGCATGTATTGATAAGTTGACAAAAAATACAATTGAAGTCTCTGATAATTATTCGCACGAGGCTTGGTATGCTCAATTTGATATTAAAGGATTTTTTATGTCAATTGATTGCGAACGATTATTAGAACACTTATTACCATTTATCAAAGAAAAATGGAATTATTGGAAAGGGACCATATATGAACAAGATTTAGATTTAGTGCTATGGCTTACAGAAATAATTGTA…
SRR5935902_C373260	TR	80.40	-	980	1043	AACAACAGCTGGAACGTGAACTTTAGTAATGGCAACTTCAACAACAACAACAAGTACAACAGTA
SRR5935902_C375650	TR	41.90	+	239	288	TCGCTTATGCGAACTCGAATAACGATTGGTCGAACTCGAATGCGAATATC
SRR5935902_C375650	RT	33.60	+	1028	1425	ACGAGTGCATGTATTAAGGGAAAAGGACTTCATTTTGGAGTAAGGAGAATGAAAAGTTTCCTTCGCCGGTACCCGGAATGCAAATGGTTCGTAAAAACTGATTTTAAAAAGTTTTATCAAAGTATTCTTCATGAGCTTATTGTTGCTGCATTGAGAAGGAAATTTAAAGATGAACGATTTATTAAACTGATTGAGATAGCTGTTTTATCGTATGACAGCGGAACGGAGTTAATTGACGTATTGGAGAATGAAGTTGAACGGAAAAAGAGGTGTTCCAATTGGAGCATTTACAAGTCAACCTATCGGCAATTTTGCGGCAAGTCGGATAGATCATACAATGAAGGAGAAATATCATGTCAAATGCCTGCATAGATATTGCGATGATAATGTTATGCTGG
SRR5935902_C377422	TR	22.69	+	731	768	CGAATGCGAACAGCGGTCTCGCTTATGCGAACGCGAAC
SRR5935902_C377422	RT	17.43	+	1423	1813	ACCGCTGCTTCCATACAGGGGCGTGGCCCGCATGGGTTGTTTCATCAGATACAAGCTGCAATGGCAGAAAATCCTAATCTCAAATATTACTATCAAAGCGACTACAAAGGATATTATGACAGTATTAATCACGAAACTTTAATTTCTATTATTAAAAGATATGTAGGCGATCCTCTTCTTTTGCCCATTCTTGAAAATTTTGTGAAGGCACTCTATCCTGATGGAGAATGTGGTATCAGTAAGGGATTGCGATCGTCTCAATTCCTCGGTAATCTTTATCACAATGATATTGACCACCGTATGATTGATGTGCATGGAGCAAGATATTACTTTCGATTCTGCGATGACATTTTTATTCTTGGAGAAAGTAAACGCGAGTTGTGGAGGTTAC
SRR5935904_C337834	RT	44.03	-	1052	1383	TCGGGAGGTTTTTGCCGCCGCTTTCATTGATCGTGTTGTCCATCACTGGATCGCTCTTCGTATCGAGCCGATCTTAGAGGAACGCTTCCGGGAACAAGGGAACGTCTCGAAGAACTGCCGGAAAGGTGAGGGATGCTTGTCTGCCGTGCACTATCTGAATAACATGATAGTCGAGGTCAGTGAGAATTATACTGCCGATGCGTACATTTTCAAAGATGACCTGTTCAGTTTCTTCATGTCTATCTCGAAATCGTTGGTATGGGAAATGCTGAACATATTCGTAAGGGACAATTATAAAGGCGATGATATTGAATGTCTGCTTTACCTTCTAG
SRR5935904_C337834	TR	53.53	-	1624	1684	ATGCAACGGCTTCCAGCAGTTGGAACGTGAACTTCAACAACGGCAACGTCAACACGAACAA
SRR5935904_C340946	RT	61.26	-	1968	2381	CGGCATTTGAAAGTACGTTTTATCCGGACTACTTCCGCATCCATTAAAAACAGGGGAACGCATGACCTTTTACAGTATATCGTTAAAGATATAAAGGATGATCCCGAAGGAACCCTGTTCGGGTACCAGTTCGATATAACGAAATTCTATGAAAGCGTAGACCAGGACATTTTGCTGGATGCAGTGAAAAAGATGTTCAAGGATAAAATATTAATCGGAATCCTGGAAGAGTGCATCCGCATGATGCCTAAAGGCGTAAGTATCGGGCTAAGATCATCACAGGGGCTTTGTAATTTGCTTCTATCCATTTACCTGGATCACCGGTTAAAGGATCAGGAGGCAGTAGCACACTATTACCGGTATTGTGACGACGGTCTGGTGCTTTCCGGTAGTAAGAAA…
SRR5935904_C340946	TR	34.59	-	2905	2942	GCGAACGCGAATAACGATTCATCGAACACGAATGCGAA
SRR5935906_C283159	TR	44.75	+	30	77	TGTCAACTCCTCGGGCGAAGTGAACAACAACAATGCGTACAACGGTAA
SRR5935906_C283159	RT	29.61	+	490	684	GCTCTGCGACAACGGCTTTTATGAGCAGATTACAAAATCCTTTATAACAGATAATTGCGCTTGCCTCAAGGGGCGCGGCGTAGACTATACGCTAAACCGCATGACCGCACATTTGCGGCGGTATTATATCGCGCACGGTTGCGACGGTTGGGTGCTTAAATGTGATATACGGCATTATTTCCAAAGCATACGGCA
SRR5935906_C296327	TR	33.80	+	343	380	CGAATACGAATAACACGGCTACGAATACGAATGCGAAT
SRR5935906_C296327	RT	121.27	+	803	1338	TATATGGGTGTCTATTTTCACGGCGGACACTTATAGTTGCATAAAAGGGCGTGGCATACAAGCGGCGGCAAATAAGTTAAGGCGCGTTATAGACAGAGATAAGGCAGGTTGCGCGTATTGCTTGAAAATAGACATACGCAAATTTTACCCTTCCATAGATCACACCGTACTAAAGTCCATTGTTCGCCGGAAGATTAAGGACACACGGCTACTCAATCTTTTGGACGAAATAATAGACAGTGCGGAAGGCTTACCGATTGGCAACTACCTTAGCCAATATTTAGCGAATCTTGTACTTACCTACTTCGACCATTGGGTAAAGGAAGTAAAGCGGGTAAGGTACTATTTCAGATACGCCGACGACATTGTAGTATTACATAGCGACAAAAAGACGCTTCA…
SRR5935906_C296677	TR	47.60	+	314	363	TTTCGATGTCGAATGCGAACAACGATTCCTCGAATACGAACACGAACATC
SRR5935906_C296677	RT	44.68	+	912	1296	ACCTCCGCCAGTATCAAGAGACGGGGGATGCACGACCTCCTGGCGTATGTCCGCCGTGACATGGCCGAAGACCCTGATGGTACACGTTACTGTTACAAGTTTGACATCACCAAATTCTACGAGAGCGTGAAGCAGGATTTTGTGATGTATTGCGTCAGCCGGGTGTTCAAGGACGCAAAGCTCGTGACCATGCTGGAGAGCTTTATCCGCCTGATGCCTGAAGGTCTGAGTATCGGCCTGCGCAGCTCGCAGGGGCTGGGCAATTTGCTTTTGTCTGTGTATCTGGACCATTATCTGAAGGACAGGTATGCCGTGCGTCATTTCTACCGCTATTGTGATGACGGCGTCGTACTGGGTAAAACGAAAGCGGAACTGTGGAAGATTC
SRR5935906_C299705	TR	53.53	+	682	742	TGCAACGGCTTCCAGCAGTTGGAACGTGAACTTCAACAACGGCAACGTCAACACGAACAAC
SRR5935906_C299705	RT	43.61	+	983	1314	CGGGAGGTTTTTGCCGCCGCTTTCATTGATCGTGTTGTCCATCACTGGATCGCTCTTCGTATCGAGCCGATCTTAGAGGAACGCTTCCGGGAACAAGGAAACGTCTCCAAGAACTGCCGGAAAGGTGAGGGATGCTTGTCTGCCGTGCACTATCTGAATAACATGATAGTCGAGGTCAGTGAGCATTATACTGCCGATGCGTACATTTTCAAAGATGACCTGTTCAGTTTCTTCATGTCTATCTCGAAATCGTTGGTATGGGAAATGCTGAACATATTCGTAAGGGACAATTATAAAGGTGATGATATTGAATGTTTGCTTTACCTTCTAGC
SRR5935907_C370146	RT	61.26	-	2477	2890	CGGCATTTGAAAGTACGTTTTATCCGGACTACTTCCGCATCCATTAAAAACAGGGGAACGCATGACCTTTTACAGTATATCGTTAAAGATATAAAGGATGATCCCGAAGGAACCCTGTTCGGGTACCAGTTCGATATAACGAAATTCTATGAAAGCGTAGACCAGGACATTTTGCTGGATGCAGTGAAAAAGATGTTCAAGGATAAAATATTAATCGGAATCCTGGAAGAGTGCATCCGCATGATGCCTAAAGGCGTAAGTATCGGGCTAAGATCATCACAGGGGCTTTGTAATTTGCTTCTATCCATTTACCTGGATCACCGGTTAAAGGATCAGGAGGCAGTAGCACACTATTACCGGTATTGTGACGACGGTCTGGTGCTTTCCGGTAGTAAGAAA…
SRR5935907_C370146	TR	34.59	-	3414	3451	GCGAACGCGAATAACGATTCATCGAACACGAATGCGAA
SRR5935907_C370228	TR	47.31	+	46	95	TCGGTTATCTGAATGCGAATAATCGTTCCTCGAATGCGAATGCGAACATT
SRR5935907_C370228	RT	87.78	+	619	1102	GACAGGATAGTACACCATTGCATTATCAATGTGTTGGGGCGTTACTGGACTAACTTCTTCATTGCGAATACATACGCTTGTATCAAAGGGCGTGGTATTCATAAATGTATGGAGGATGTGCATACGGCTTTAATCATAGACAGAAAAGGTACAAGGTTCTGTTTGAAGATTGACATCAAGAAGTTCTATGATAACATAGACCACGCAGCATTGAAAAGGATAATCCGCTACACTATAGCGGATGAACAACTGTTAAGGCTGTTGGATAAGATAATAGATAGTAACGGTAAAGACAAGGGGCTGCCAATAGGCAATTTCACAAGTCAATATTTGGCTAATCTCTATTTAGCATATTTCGACCATTGGGTTAAAGAAGAACTGGCTAAGATAGTGATGAAG…
SRR5935908_C301271	RT	180.43	-	140	871	CGTTCTATCGCTTTCATTGTCACCAAACCGGTGAAACGTGAAATCTTTGCGGCAGATTTCCGCGACCGGGTGGTACATCACCTGATTGCCCGCCGCATCATTCCCTTGCTGGAGGAACAGTTCATCACAGACAGTTACAGCACCCGCAAGGGGAAAGGTACGCTGTATGGTATCCGGAAAGTGGAGGAGCATATCCGTCGCTGCTCGGATAATTACACCTCTGATTGTTATATTCTGAAAATCGACATCCGCTCGTTCTTCATGAAGATTTCCAAACAGCGGTTGTACGACATTACGGCGGCTTTCCTGCGTGAACGCTATAAGGGCGGCGACCTGCCGATGCTGCTCTACCTGCTGCGTGAGACGGTATTCAACCGTCCGGAGAAGAACTGCATACGC…
SRR5935908_C301271	TR	31.22	-	1143	1192	AAGAACGCATGGAACGTGAATTTCGAGAACGGCAACACGAACACCAACAA
SRR5935908_C303391	RT	34.51	-	2067	2464	TACAAGTGCGTGTATCAAGGGAAAGGGATTACATTTTGGAGTAAGGAGAATGAAACGTTTTCTTCACCGGTACCCGGAATACAAATGGTTCGTAAAGACTGATTTCAAAAAGTTCTATCAAAGTATTCTTCATGAGCTTATTGTTGCTGCATTGAGAAGGAAATTCAAAGATGAACGATTTATTAAATTGATCGAGATAGCTGTTTTATCGTATGACAGCGGAACAGAGTTAGTTGACGTATTGGAGAATGAAGTTGAACGGAAGAAGAGGTGTTCCGATTGGAGCATTTACAAGCCAACCTATCGGGAATTTTGCGGCAAGCCGGATAGATCATACAATGAAGGAGAAATATCGTGTCAAATGCCTGCATAGATATTGCGATGATAATGTTATGCTG
SRR5935908_C303391	TR	41.90	-	3204	3253	CTCGCTTATGCGAACTCGAATAACGATTGGTCGAACTCGAATGCGAATAT
SRR5935909_C513717	RT	150.44	-	187	828	AAGACCAGGAGCCTCCACATACCGCACCTTCGGGATAAGGTCGTGCAGCTTGTCATCCATGAGGAGCTCCAGAACCTTTTCCGCCCCGTCTTCGTTGACCGCTCCTTCGCCTGTATGTACGGCAAGGGCCCCATCCGGGCGGCGTTCAACGTGCAGCACGACATGAGGGTCGCCCGCATGAAATGGGGCGACGAGGCGGCGGTCATCAAGATCGACGTCAAGAAGTTTTTCTATAGCATCGACCGCCAAGTGTTAAAGAAGATCATCGCGAAGCGGTTCAAGAAGCTCAAAAAGAAGTACCCCGACAAGTACGAGGACTTCCTTCGGTTCTACCGGCTTCTTTGCAAAGTGATCGACTCGAGCCCGGAAGGCGAGACCGGCATACCCCTCGGGAATGTC…
SRR5935909_C513717	TR	12.71	-	1386	1435	TATCGCGCGAACCGTGGGTACAATTCGGCCCGCAACTGGAATTACAACAA
SRR5935909_C514425	TR	54.99	+	596	643	CGTCAATTCGGACGGCTCTTTGAACAACAACAACGCGTACAACGGCAA
SRR5935909_C514425	RT	184.77	+	1032	1578	AGCGCCGCGTGGTTATGTCGAACAGCTACAAAGACAAGGTTGTTCAACATTCGCTTTGCGATAACGTGCTTGAACCGATTTTGACACGATCGTTCATTCGCGATAACTACGCGTCGCAGGTGGGGAAAGGTACGCATTACGGGTTAGACAGGCTTCAAGAGTTCATGCGGAGGTTTTACAGAAAGAACGGAATTGACGGCTGGATACTGAAAGGCGATATTTCAAAGTATTTCTATTCGATCCGGCACGACGTTTTGAAAACCTTAATCCGCGAGAAGATAACCGATCCGGACGTTTTGTGGCTTGTCGATCTTATCATCGACAGCACCGAAGGCAACGTCGGAATACCGATCGGCAATCAAACTTCACAGCTTTTCGCCCTTCTCTACCTTGACGGGC…
SRR5935909_C521149	TR	47.60	+	13	62	TTTCGATGTCGAATGCGAACAACGATTCCTCGAATACGAACACGAACATC
SRR5935909_C521149	RT	44.68	+	611	995	ACCTCCGCCAGTATCAAGAGACGGGGGATGCACGACCTCCTGGCGTATGTCCGCCGTGACATGGCCGAAGACCCTGATGGTACACGTTACTGTTACAAGTTTGACATCACCAAATTCTACGAGAGCGTGAAGCAGGATTTTGTGATGTATTGCGTCAGCCGGGTGTTCAAGGACGCAAAGCTCGTGACCATGCTGGAGAGCTTTATCCGCCTGATGCCTGAAGGTCTGAGTATCGGCCTGCGCAGCTCGCAGGGGCTGGGCAATTTGCTTTTGTCTGTGTATCTGGACCATTATCTGAAGGACAGGTATGCCGTGCGTCATTTCTACCGCTATTGTGATGACGGCGTCGTACTGGGTAAAACGAAAGCGGAACTGTGGAAGATTC
SRR5935910_C448966	TR	27.92	+	287	336	CGAACGCGTGGAATCTGAACTTTGGCGACGGCAACCTCAACAACTGGAAC
SRR5935910_C448966	RT	13.33	+	600	658	CGCGAAGTGTTCGCTGGTCAGTTTCGTGATCGCATTATCCACCACTATATCGCACTGAG
SRR5935910_C473456	TR	47.60	+	148	197	TTTCGATGTCGAATGCGAACAACGATTCCTCGAATACGAACACGAACATC
SRR5935910_C473456	RT	44.68	+	746	1130	ACCTCCGCCAGTATCAAGAGACGGGGGATGCACGACCTCCTGGCGTATGTCCGCCGTGACATGGCCGAAGACCCTGATGGTACACGTTACTGTTACAAGTTTGACATCACCAAATTCTACGAGAGCGTGAAGCAGGATTTTGTGATGTATTGCGTCAGCCGGGTGTTCAAGGACGCAAAGCTCGTGACCATGCTGGAGAGCTTTATCCGCCTGATGCCTGAAGGTCTGAGTATCGGCCTGCGCAGCTCGCAGGGGCTGGGCAATTTGCTTTTGTCTGTGTATCTGGACCATTATCTGAAGGACAGGTATGCCGTGCGTCATTTCTACCGCTATTGTGATGACGGCGTCGTACTGGGTAAAACGAAAGCGGAACTGTGGAAGATTC
SRR5935910_C476308	TR	22.69	+	981	1018	CGAATGCGAACAGCGGTCTCGCTTATGCGAACGCGAAC
SRR5935910_C476308	RT	17.69	+	1669	2059	ACGGCTGCATCCATACAAGGACGCGGACCGCATGGTCTGTTCCATCAGGTGCAGGATACATTGGCAGAGAACCCCAATATACACTATTATTATCAAAGCGATTATAAAGGATATTATGACAGTATTGACCATGATATATTAATCTCCACAATCAGGCGATATGTCGGAGACCCTGTCTTATTGCCTATTCTTGAAAATTTTGTCAAAGCACTATATCCCAACGGGAAGCATGGCATAAGCAAAGGACTGCGTTCCTCACAATTCTTTGGAAACCTTTACCATAATGATATTGATCACCGGATGATTGATGAATATGGTGCAAAACATTACTTCCGTTTTTGTGATGACATCTTTATTCTCGGTGAGAGTAAACGTGATTTGTGGAAATTGC
SRR5935911_C350976	TR	10.70	+	73	122	TCGGCTCGTTCAACGGCAACAACCCGCGGTCCAACGTGGACGATGATATC
SRR5935911_C350976	RT	43.19	+	524	1177	AGAAGCGCATCATCAGCAGCCTGCCGTTCTATGACCGAGTGATAAACTGCGGAGCCTACAATGTTCTGTGGCCTATCTATTTGAAGTCTATGTACGAGTACAGCTACGGAAGTATCGATGGACGAGGGCCGCTAAAGGCGGCTTTTGACATTCAGCAATGGATGCGAAACGTAGCAAGGATGAATGGAGATTGGCGGGTCGTCAAGCTTGACATTGCCAAATTCTTCTTTCGGATTCCTGTTGATGTTCAGCTGCGAGAACTTACTCGCCCGCTGGACGACCCAGATATGGTGTGGTTTCTCGAAACGGCCGTCCGGGCGGATGGTCGTCCGTTGGGGCTTCCTGTTGACTGCACCGACGTAACAACGGCTGAACGCATATCCGGTGTTGGGATGCAGT…
SRR5935912_C289959	RT	23.32	-	238	368	TACAAGTGCGTGTATCAAGGGAAAGGGATTACATTTTGGAGTAAGGAGAATGAAACGTTTTCTTCACCGGTACCCGGAATACAAATGGTTCGTAAAGACTGATTTCAAAAAGTTCTATCAAAGTATTCTTC
SRR5935912_C289959	TR	41.90	-	1108	1157	CTCGCTTATGCGAACTCGAATAACGATTGGTCGAACTCGAATGCGAATAT
SRR5935912_C291371	TR	32.17	+	216	253	TGAATTCGAACAACGTTGCCTCGAACTCGAACGCGAAC
SRR5935912_C291371	RT	35.37	+	819	1176	ACATTTGGAAGCATTAAAGGCAGAGGAACATTGAAAGCCAATAAACAAGTGCGTAAGGACTTGCATCGAAGCGGTTTTGAATATGTTATAAAGCTGGATGCCAAGAAGTATTATCCCAATATCAACAAGCAAAAGTTGGTTGAGCTGATACGCGGAAAATATAAGGGTGAGGCGGCTTTGAAATTATTTGAGAAAATAATTATGAGTTACCAGCCGGAAAGCGAGCTTGGTGTTTCTATCGGGGCCTTGCCTTCACAGAACAACGGGAATTATTATCTTACACCTTTTGACTATTTTGTATTGCAGATTCTTGGTGTGAAATATTACTCCCGTTATGTGGATGATATGGTTATTCTAT
SRR5935912_C292929	RT	61.87	-	2445	2858	CGGCATTTGAAAGTACGTTTTATCCGGACTACTTCCGCATCCATTAAAAACAGGGGAACGCATGACCTTTTACAGTATATCGTTAAAGATATAAAGGATGATCCCGAAGGAACCCTGTTCGGGTACCAGTTCGATATAACGAAATTCTATGAGAGCGTAGACCAGGACGTTTTGCTGGATGCAGTGAAAAGGATGTTCAAGGATAAAATATTGATCGGAATCCTGGAAGAGTGCATCCGCATGATGCCTAAAGGCGTAAGTATCGGGCTAAGATCATCACAGGGGCTTTGTAATTTGCTTCTATCCATTTACCTGGATCACCGGTTAAAGGATCAGGAGGCGGTAGCATATTATTACCGGTATTGTGACGATGGTCTGGTGCTTTCCGGTAGTAAGAAA…
SRR5935912_C292929	TR	30.75	-	3382	3419	GCGAACGCGAATAACGATTCATCGTACACGAATGCGAA
SRR5935913_C245405	RT	119.15	-	174	717	AAGCTGCGGCACATCCGCAGCGTGCACATCGCGGAGCGGGTGGTGCAGCGCTGCCTGTGCGATAACGCGCTGGTGCCGCTGTTCTCGGCGGCGTTCGTGTACGACAACGCGGCGAGCCTGAAGGGCAAGGGCATCGACTTTGCCATGGATAGGCTGACCTGCCACCTGCAGCGGTACTACCGAAAGCACGGGACGGACGGCTGGGCGCTGGTATTCGACTTTTCGGACTACTTCAACTCCGCGCCGCACGCGCCAATCTACGCAGAGAGCGAGCGGCGCATCCGGGACGAGCGGGTGCAAAAGCTGGCGTGCGGTCTGATGGAGGACTTTGGCGAGCGGGGCTTCGGCCTCGGCAGTCAGGTGAGCCAGATCGACGCACTGATGCTGCCAAACCGGCTT…
SRR5935913_C245405	TR	6.52	-	587	636	TTCTCGGCGGCGTTCGTGTACGACAACGCGGCGAGCCTGAAGGGCAAGGG
SRR5935913_C249389	TR	55.72	+	159	228	TGCGAACGCGAATGGCGGTGTCTCGAATGCGAATGCGAATAACGATGCCTCGAATGCGAATGCGAATGTC
SRR5935913_C249389	RT	16.81	+	767	900	ACTGGAGCAAGTATAAAGAAGCGCGGCACACATGATCTCCGCAAATGCATGCAATTGGACATGGAACGTGATCCCGAAGGCACACGCTACTGCTACGAGTTCGACATCAAGCATTTCTATGACAATACTAAGCC
SRR5935913_C250869	RT	166.31	-	520	1134	AAGCGCCGCATGGTACACGCCCCCGCATTTGTGGACAAGGTGGTGCTGCACGCTCTGGTCGATAACATCCTGTATGATGCCCTGACAAAGAGCTTTATCCGGGACAGCCACGCCAGCCAGACCGGAAAGGGCACTGACGACGGCCTGATGCGCCTGAAAACCCACATGGTGGACTATTACCGCCGTGAGGGCCACGGCGCGGACGGCTGGGTGCTGAAAGGCGACGTGCGGCATTTCTTCGCCAGCATCGACCACCGGAAGCTAAAACGCAAGCTCAAAGCCGTGCTGGACAAGCGCGGCGTTGACCCGCGTGTCTATGAGCTGCTTTGCATCTACATCGACGTGATGGAGGACGGCTTGCCGCTGGGCTACCAGACGAGCCAGCTTTTCGCCCTCATG…
SRR5935913_C250869	TR	29.98	-	1559	1622	AATAACAACAACGTCTGGAACGTCAACACCGATGGCTCCAACAACAACAACTGGTACAACAACT
SRR5935914_C603550	TR	46.96	+	75	124	CTTTCTACGCTAATCTGAACAATACGGCGTCCAATTCGAACTCGAACAAT
SRR5935914_C603550	RT	20.43	+	615	748	AGCTATGCAAGTCTTCCGGGCAGAGGTGCCCATAAAGGAAAACAGGTAATTGAGAAGTGGATCAGGACTGACTCGAAGAATTGCAAGTATGTCCTCAAAATGGATATTCGGCATTTCTTCGATTCTATTCCACA
SRR5935914_C608812	RT	115.45	-	168	478	AAGGAGCGGCTCGTCCTCGCCATCGACTTCGAGGGCAAGGTCATCCAGCACTCGCTCTGCGACAACGTCCTCGAGCCGGCGTTCTCCCGGCGCTTCATCCAGGACAACTATGCCGGCCAGATCGGCAAAGGCACCCACGACGGCCTCGACCGTCTGGCTGCGGCCATGCGCCACTATTTCTTCAGCCGAAAGGCAGCGGACGAAGCAGCCCGCAAGGCTGCCGGCCTGCCGCCTCGGCCGATGAACGAGTGGGACTACGCCGACGGCTGGGTACTGAAGGGCGATTTTTCAAAGTTCTTTTACACCCTGCT
SRR5935914_C608812	TR	30.03	-	886	933	ACGTCAACTCCGATGGCACGCTGAACAGGAACAACGCCTACAACGGCA
SRR5935914_C614626	RT	144.67	-	63	509	GAGTATCACACTTTCAAAGTTTATGAGCCAAAGGAACGAGATGTCATGTCAAACTCTTTTCGAGACAAGGTGGTGCAGCATTCATTATGCGACAATGTACTCGAAATCCTGCTGAGAAAGAACTTCCTCTACGACAATTACGCATCACAGGTCGGCAAGGGTACAGACTTCGGGCTAAATCGCTTGGACGGTTTTATGCACAAGTTCTACCGACAACACGGCTTGGAGGGATGGGTGTTGAAGTGCGACATCCGAAAGTACTTTTACAGTATTCCTCACGAGTATCTGAAAAGGATTTTAGAGCCGTATGTACCCGAAGAGGATGTCAGGTGGCTGTTATGGTACATCATTGATTCTACCGCAGACCCCGGCATACCGATAGGCAATCAGAGCAGTCAG…
SRR5935914_C614626	TR	54.46	-	855	902	ATGTCAACTCGGATGGTAGTTTGAACAACAACAATGCTTACAATGGTA
SRR5935916_C476174	RT	44.68	-	118	502	CACCTCCGCCAGTATCAAGAGACGGGGGATGCACGACCTCCTGGCGTATGTCCGCCGTGACATGGCCGAAGACCCTGATGGTACACGTTACTGTTACAAGTTTGACATCACCAAATTCTACGAGAGCGTGAAGCAGGATTTTGTGATGTATTGCGTCAGCCGGGTGTTCAAGGACGCAAAGCTCGTGACCATGCTGGAGAGCTTTATCCGCCTGATGCCTGAAGGTCTGAGTATCGGCCTGCGCAGCTCGCAGGGGCTGGGCAATTTGCTTTTGTCTGTGTATCTGGACCATTATCTGAAGGACAGGTATGCCGTGCGTCATTTCTATCGCTATTGTGATGACGGCGTCGTACTGGGTAAAACGAAAGCGGAACTGTGGAAGATT
SRR5935916_C476174	TR	47.60	-	1051	1100	GTTTCGATGTCGAATGCGAACAACGATTCCTCGAATACGAACACGAACAT
SRR5935916_C483204	TR	43.56	+	21	80	TGCGAATGCGAATGGCGGCGTGTCGAATGCGAATGCGAATAACGATGCATCGAACTCGAA
SRR5935916_C483204	RT	35.81	+	638	992	ACCTCAGCCAGCATCAAGAACCGCGGCATGCACGACCTCATGGAGTACATACGCCGCGACATGAAAGAAGACCCGGAAGGAACACGCTACTGCTACAAATTCGACATCTCCAAGTTCTATGAGAGCGTGGGGCAGGATTTCGTAATGTATTGTGTCCGGAGGGTATTCAAGGACAAGAAACTCATCGCCATGCTTGACAACTTCGTAAGGCTCATGCCGCAAGGAATCAGCATCGGGCTGAGGTCGTCGCAAGGGTTGGGCAACCTGCTCCTGTCTGTTTTTTTAGACCATTATTTAAAGGACAAGTACGGCGTCCGCCATTTCTACCGCTATTGCGATGACGGCGTGGTACTCG
SRR5935916_C484540	RT	217.30	-	28574	29305	CGTTCCATCGCTTTCATTATCAACAAACCCGTGAAACGGGAGATTTTCGCCGCCGACTTCCGCGACCGTGTTGTACACCACCTCATAGCCCACAGGCTCGTTCCGCTTTTGGAAGAGAAGTTCATCGATGACAGTTACAGTACCCGCAAGGGAAAGGGTACGCTCTACGGCATAGAACGGGTGGAAGAACATATCCGGCTCTGCTCCGAGAACTACACGCGGGATTGCTATATCCTGAAAATAGACATCCGTTCGTTCTTCATGAAAATATCGAAGAGGCGGCTGTATGACCTGACCGAAGAACTCTTGCACGAACGCTACGGGGGAAACGACCTGGCGATACTGCTCTATCTGCTCCGTGAGACGATATTCAACCGTCCGGAAAAGAACTGCATCCGC…
SRR5935916_C484540	TR	56.39	-	29568	29628	AACAACGCTCTTTATGTGAATGTGAACAACGGCAACGTGAACAACAACAATAAGAACAACA
SRR5935918_C251229	TR	49.50	+	44	93	TGTTCGCCTTGAACGGCAACAATCCCCGCTCGAACTCGAACTGGAACCTC
SRR5935918_C251229	RT	18.38	+	572	711	ACATACGCATGTGTTACGGACAGAGGACAGCACGAAGCGGTTAGGAGACTTGCTTCGTGGTTTCATGAGTTTAATGGTAGAGGACAGTATGCGTATTATTACAAGTTTGATGTTAGAAAATTCTTTTACCGGATTGACCA
SRR5935919_C414830	RT	173.51	-	280	1014	AGATCTATCGCCTTTATTGTCAGCGAGCCGGTGCAGCGGGAAGTATTTGCCGCCGATTTCCGCGACAGAATCGTACATCATCTGATTATTAATAAGCTGAACCATTTGTTTGAGGCGCAGTTTATTAATGACAGTTACAGCTGTCGGGAGGGAAAAGGAACCCAGTACGGGGTTAACCGGATTGCCGAATTTATCCGCCTTTGTTCGGAGAATTATACCAAAGACTGTTATATCCTGAAGATGGACATACAGTCTTTTTTTATGAGCATTGACAAGGCTATCTTGTTTCGGAAACTGCGCGAATTTGTGCTGGAGAATTATCACGAATCGGACCGTTTGCTGCTGATTGAGCTGATTTATAAGGTGATTTTCAACAACCCGGAAGACAACTGCTATATC…
SRR5935919_C414830	TR	29.64	-	1272	1321	AACAATGCGTGGAAATTGAACATGAATAACGGTAACAGGAACAACAACAA
SRR5935919_C425382	TR	30.29	+	6309	6356	CGTCAATTCCGACGGCACGCTGAACAACAACAACGCGTGGAATGGGAA
SRR5935919_C425382	RT	88.49	+	6742	7231	AGCGCCGCGTAGTTATGTCGAATGCCTATAAAGACAAGGTTGTTCAACATTCGCTTTGCGATAACGTGCTTGAACCGATCCTTACAAGATCATTCATCACGGACAACTACGCTTCGCAAGTAGGTAAAGGGACGCATTACGGGTTAGACAGGCTTCAAGAATTCTTGCGGAGGTTTTACCGGAAAAACGGAATTGACGGGTGGATATTGAAGGGTGATATATCAAAATACTTCTATTCCATTAGGCACGACGTGTTAAAAACCTTAATCCGCAGGAAAATAACCGATCCGGACGTTTTGTGGCTTGTTGAAATGATAATCGACAGCACAGAAGGAAACGTCGGAATACCGATCGGAAATCAATCTTCACAGCTTTTCGCCCTTCTCTACCTCAATAATT…
SRR5935921_C472571	RT	36.03	-	1109	1493	TACCGGGGCCAGCATTAAACGTCGTGGCACTCATGATCTGATGAATTGCATACGTACCGATTTGCAAAAAGACCCGGAGTACACGCTGTATGCCTACAAGTTTGACATCCGCAGGTTCTACGACAATGTGCGGCAGGATTTTGTTATGTGGTGCTTCCGCAGGGTGTTCAAAGACGAAAGGCTGTTGGTGCTGCTGGAGCGGTTCGTGACAATGCTGCCGGAGGGTATCAGCTTTGGACTGCGCAGTTCACAAGGAGCAGGCAACCTGCTTCTGTCTGTATTTTTAGACCACTATCTGAAGGACAGGTACGGGGTTCGTTATTACTACCGCTATTGCGATGACGGACTGGTACTCGGTAAAACGAAAGCGGAATTGTGGAAGATT
SRR5935921_C472571	TR	25.84	-	2067	2104	GCGAACGCGAATGGCGGTGTATCGAATGCGAATGCGAA
SRR5935921_C473317	TR	24.37	+	363	400	TGAATGTGAACAATGCTGTCTCGGATGCCAACGTGAAC
SRR5935921_C473317	RT	40.32	+	906	1434	TCCTGTTCGTGCGTCAAGGGAAGGGGGACACATGATTTTGTGAACCTGCTCCGTAAAGACCTGAACTCAAGTTACGAGGACACCTATTATTTCGTCCAGCTTGATGTCCATCATTTCTTCCCCAATATCAACCATGAACTGATGAAGACAAGCCTGCGGGCAAAGATCAAAGACCCGAAACTTCTCCGGTTTCTGGATGAGTTCATAGACAGCTACCCGTCAGGTCTGCCGTTGGGAGTGAAAATCTCGCAGATATTGGCGAATTACTTTCTTGCCTCCTTCGACCGGCTGGCGATTCGGGTATTCGATATTCTGGCCGATCCTGATAAATTTGCCTATTGGTGCGGAAGGTACGTTTCGCACCATATCCATATTGCCGGCAGGGACAACGAGGCCGAA…
SRR5935922_C414133	RT	7.25	-	54	112	GGGCAAAGTCGTCCAGCACTCGCTCTGCGACAACGTCCTCGAGCCGGCGTTCTCCCGGC
SRR5935922_C414133	TR	31.14	-	552	599	ACGTCAACACCGATGGCACTCTGAACAGGAACAACGCCTACAACGGCA
SRR5935922_C427291	RT	54.22	-	19	187	AAAGAGAGGCAGATAATGGCGCTGCCATTCTATGACAGAGTGGTGCAGCACGCTATAAACAATGTGTTAGAGCCTATTTTTAACAAACGGTTTATTTCCCATTCTTACGCCTACCGGAAAGACAAAGGTATGCACGCTGCCTCTGATGCGCTGCAATGCTGGCTATACG
SRR5935922_C427291	TR	34.06	-	614	663	GCACGTGCCGTGAATTGCAACAATTACCCGTGGAATGTCAACACGAATAT
SRR5935922_C437691	RT	90.59	-	737	1284	CTATATGGGTGTCCTTATTTACAGAAGATACCTATTCTTGCATTAAGGATCGTGGTATTCATAAAGCAGCAGATAAAGTAAAGAAGGCTTTGAAAGAAGATCCAGAACACACTACTTACTGCTTGAAAATGGATATAGTGAAGTTCTATCCAAGTATAGACCATGATATTTTGAAAACAATATTACGGAAGAAAATCAAAGATAAAGATCTGCTTTGGTTGCTTGACGTGATTATAGACAGTGCCAATGGCGTACCCATAGGGAACTATCTAAGTCAGTATTTTGCTAATATTTATCTGGCTTACTTCGATCACTGGATAAAGGAGGTTAAGAAGGTAAGATATTACTTTAGGTATGCAGATGATATTGTGATTTTAGGCGATGATCCTAAACAGCTTC…
SRR5935922_C437691	TR	35.10	-	1707	1744	GCGAATACGAATAACACCCCCTCGAATACGAATGCGAA
SRR5935922_C441951	RT	17.78	-	15	399	AACCGGTGCAAGCATCAAAAGGCGCGGTACTCATGATCTGATGAACTGCATACGTACCGATTTGCAAAAAGACCCGGAAGGCACACTTTACGCATACAAGTTTGACATCCGTAGGTTTTACGACAATGCGCGGCAGGACTTTGTTATGTGGTGCTTCCGGAGGGTGTTCAAGGACGAAAGGCTGTTGGTGCTACTGGAGCGGTTTGTTAAGCTGCTGCCGGAAGGTATAAGCTTCGGACTGCGCAGTTCACAAGGGGCAGGAAATCTGCTTCTGTCTGTATTTTTAGACCACTATCTGAAGGATAAGTACGGGGTTCGTTATTACTATCGCTATTGCGATGACGGACTGGTACTCGGTAAAACGAAAGCGGAATTGTGGAAGATT
SRR5935922_C441951	TR	53.58	-	937	1006	ATGCGAACGCGAATGGCGGTGTGTCGAATGCGAATGCGAATAACGATGCTTCGAATACGAATGCGAATAT
SRR5935924_C324919	TR	46.61	+	85	151	ACAACAATGCGAACGCGAATGGCGGCGTGTCGTACGCGAACACGAACAACGATTCGTCGAACACGAA
SRR5935924_C324919	RT	73.07	+	590	1177	AACGCCGGACGATACAGGTGATCCCATTGAAGGATCGCATCGCCGTAAATGCGGTTATGCGAGTCGTGGACGAGCATCTGCACCGGCGGTTCATCCGGACGACCGCAGCATCGATCCGCAACCGCGGGATGCACGACCTGATGGAGTATATCCGGCGCGATATCGCTCAAGACCCCGACGGAACCCGTTACTGCTATACCTTCGACATCCGTAAATTCTACGAAAGCGTCGATCAGCAGGTCGCCATTGCCGCCGTCCGGCGGGTGTTCAAAGACGAACGGCTGCTGACGATACTCGACGGCTTCATCCACATGATGCCGCACGGGTTGAGCATGGGGCTGCGCTCCTCGCAAGGGTTGGCCAACTTAATCCTCTCGATCTACCTCGACCACGAACTCA…
SRR5935924_C327729	TR	35.10	+	156	193	CGAATACGAATAACACCCCCTCGAATACGAATGCGAAT
SRR5935924_C327729	RT	90.59	+	616	1163	TATATGGGTGTCCTTATTTACAGAAGATACCTATTCTTGCATTAAGGATCGTGGTATTCATAAAGCAGCAGATAAAGTAAAGAAGGCTTTGAAAGAAGATCCAGAACACACTACTTACTGCTTGAAAATGGATATAGTGAAGTTCTATCCAAGTATAGACCATGATATTTTGAAAACAATATTACGGAAGAAAATCAAAGATAAAGATCTGCTTTGGTTGCTTGACGTGATTATAGACAGTGCCAATGGCGTACCCATAGGGAACTATCTAAGTCAGTATTTTGCTAATATTTATCTGGCTTACTTCGATCACTGGATAAAGGAGGTTAAGAAGGTAAGATATTACTTTAGGTATGCAGATGATATTGTGATTTTAGGCGATGATCCTAAACAGCTTCA…
SRR5935924_C330879	TR	47.60	+	335	384	TTTCGATGTCGAATGCGAACAACGATTCCTCGAATACGAACACGAACATC
SRR5935924_C330879	RT	44.68	+	933	1317	ACCTCCGCCAGTATCAAGAGACGGGGGATGCACGACCTCCTGGCGTATGTCCGCCGTGACATGGCCGAAGACCCTGATGGTACACGTTACTGTTACAAGTTTGACATCACCAAATTCTACGAGAGCGTGAAGCAGGATTTTGTGATGTATTGCGTCAGCCGGGTGTTCAAGGACGCAAAGCTCGTGACCATGCTGGAGAGCTTTATCCGCCTGATGCCTGAAGGTCTGAGTATCGGCCTGCGCAGCTCGCAGGGGCTGGGCAATTTGCTTTTGTCTGTGTATCTGGACCATTATCTGAAGGACAGGTATGCCGTGCGTCATTTCTACCGCTATTGTGATGACGGCGTCGTACTGGGTAAAACGAAAGCGGAACTGTGGAAGATTC
SRR5935924_C331147	TR	38.30	+	684	733	CGAACGCGTGGTACGTGAACATGAACAACGGCAACGTGAACACGAACAAC
SRR5935924_C331147	RT	20.09	+	974	1206	CGTGAAATTTTTGCTTCCGCTTATGTTGATCGTGTAATACAACATTGGGCGGATCTGCGCCTTGATCCTATTTTGGAAGAACGTTTTCAGGCACAGGGAAATGTTTCAAAAAATTGCCGTATTGGCGAAGGAGCACTTTCGGCTGTTACCTATCTGAATGGGATGATCATGGAAGTTAGTGAAAATTATACGAAAGACGCATACATTTTCAAGGGTGATTTCAAAAGCTTCTT
SRR5935924_C333163	RT	90.38	-	2178	3100	AAAGTTCGCGAAATACAATCCCTTCCTTTTAAAGACCGTATCGCCCTTCACGCCATAATGAATATTTTAGGTAAGATTTTCGGCGGTATGTTGATACGCGATACTTATGCCAGCCTTCCGAAACGTGGAATACACGACGGTTTGATGCGTATTCGGAAAGCGTTAAAGGATAAGTCGGGTACAAAATACTGTCTGAAAATCGACCTTAAAAAGTTTTATCACTCTGTCGACCAAGATGTATTGATTGAACTGCTTGGTAGAAAAATAAAGGATAGCCGAATGATGGATATTCTTATAGGTATTATTCGGAGTTACGACACCGGTTTGCCTATCGGGTATCATTCCAGCCAGCTACTTGGAAACTTCTATCTGTGTTTGTTGGATTACTATGTTAAAATG…
SRR5935924_C333163	TR	28.71	-	3493	3560	TCGCACGCGAATGGCGGTGTTGCGTACTCGAATGCGAATAACGCCCCGTCGAACTCGAACACGAATAT
SRR5935924_C333207	TR	31.31	+	22	80	CGAACGCAGGTGCGTCCAACTCGACTGCGAACAACGCAGCTTCGACTACGAATGCGAAC
SRR5935924_C333207	RT	115.33	+	464	1051	AACGTCGCGAAATCTATAAACTGCCTTTTCGTGACCGTGTTGTCCAATGGGCAATCATGCAAGTGCTTGAACCCGTCTGGACGCCACAGTTCACCTCTAACACCCATGCCTGCATCCGTGGGCGTGGTATTCACTCGCTGCTTCGGCAGTTGCGCACCGACCTGCGCCGTGACCCTGACGGGACGCGGTACTGTCTTAAAATCGACGTGCGCAAGTTCTATCCCTCCATCGACCACGGCATACTTAAACAGGTCATTCGGCGCAAGCTGAAAGACCCCGATGTGCTTTGGCTTCTGGACGGCATCATAGATTCGGCCAGCGGCGTGCCTATCGGCAACTACATTTCCCAATATTTCGCCAATCTGTACCTTTCGGAACTCGACCACCTGTTAAAGGAGG…
SRR5935925_C695667	TR	28.77	+	67	116	ACGTGAACTCCAGCGGCAACGTCAACAACTGGAACGCGATCAACGCGAAT
SRR5935925_C695667	RT	66.45	+	580	1013	TGTTTATCCAGCAATGACACGGAGCTTCATCCGGCAAAACGCGGCCTGTCAGACCGGCAAAGGTACCGACTGGGCGCGCAAGCAGGTCAAGCTCATGATGGAGCGCGAATACCGGCAGCACGGCGCTGATGGCTATGTGCTGTTGGTAGATATCCGGCACTATTACGACACGATGCCCCATGACGTGGCAAACCGCTGCTTTGAGCGGCATCTGCCGCCAAGTGTGCATAACCGCGTGCGTGAGGTGCTGGATCGTCAATATACCGGCGAGGCCGGTTATAATCCGGGCAGCCAGATGGTGCAGCTTGCCGGGATCTCGGTGCCCGACCCCATAGATCACTACATCAAGGAGCGCCTGCGGGCGAAAAAGTACGTCCGTTTTATGGATGATAGCCTCAT…
SRR5935925_C703501	TR	33.49	+	187	236	CTTTCTATTGGAATCTCAACAATGCCACTTCTAATCGCAATCGGAATATC
SRR5935925_C703501	RT	82.88	+	787	1336	ACCTATTCAGCGATACCGGGAAAAGGGATTCACGCCGCCTTGCGTGATGTTCAAGAAGCAATGCGGAAAGATGTTCCCAACTGTCAATTCTGTTTCAAGTTGGATGTGCGGCACTTCTACCCATCCATAAATCACGCAATCCTAAAGGCAAAGTTCAGAAAGTTGTTCAAAGACGCTGAATTGCTTTGGTTATTGGATGAGATCATAGACAGCATATCCACAGCAAGCATTGAGGATATGCGCAGCATCTGGTTACTTGATGAAGATATTGACCCGGAAACAGGTATCCCGATTGGTAATTATCTGTCGCAGTATTGCGGTAATTTCTACTTATCTTCGTTCGATCATTGGCTCAAAGAGAAAATGCACGTCAAGCACGCTTTCCGCTATATGGACGAT…
SRR5935925_C709791	RT	35.81	-	2746	3100	CACCTCAGCCAGCATCAAGAACCGCGGCATGCACGACCTCATGGAGTACATACGCCGCGACATGAAAGAAGACCCGGAAGGAACACGCTACTGCTACAAATTCGACATCTCCAAGTTCTATGAGAGCGTGGGGCAGGATTTCGTAATGTATTGTGTCCGGAGGGTATTCAAGGACAAGAAACTCATCGCCATGCTTGACAACTTCGTAAGGCTCATGCCGCAAGGAATCAGCATCGGGCTGAGGTCGTCGCAAGGGTTGGGCAACCTGCTCCTGTCTGTTTTTTTAGACCATTATTTGAAGGACAAGTACGGCGTCCGCCATTTCTACCGCTATTGCGATGACGGCGTGGTACTC
SRR5935925_C709791	TR	43.56	-	3658	3717	ATGCGAATGCGAATGGCGGCGTGTCGAATGCGAATGCGAATAACGATGCATCGAACTCGA
SRR5935925_C710115	RT	17.55	-	3308	3692	AACTGGTGCAAGCATCAAAAGGCGCGGTACTCATGACCTGATGAACTGCATACGTACCGATTTGCAAAAAAATCCGGAAGGCACGCTTTACGCATACAAATTTGACATCCGGAGGTTTTATGACAATGCGCGGCAGGACTTTGTTATGTGGTGCTTCCGGAGGGTGTTCAAGGACAAAAGGCTGTTGGTCTTGTTGGAGCGGTTTGTTAAGCTGCTGCCGGAAGGTATCAGTTTCGGACTGCGCAGTTCACAAGGGGCAGGAAATCTGCTTCTGTCTGTATTTTTAGACCACTATCTGAAGGATAAGTACGGGGTTCGTTATTACTATCGCTATTGCGATGACGGACTGGTACTCGGTAAAACGAAAGCGGAATTGTGGAAGATT
SRR5935925_C710115	TR	47.58	-	4240	4299	ATGCGAATGCGAATGGCGGTGTGTCGAATGCGAATGCGAATAACGATGCTTCGAATACGA
SRR5935925_C710559	TR	47.60	+	327	376	TTTCGATGTCGAATGCGAACAACGATTCCTCGAATACGAACACGAACATC
SRR5935925_C710559	RT	44.68	+	925	1309	ACCTCCGCCAGTATCAAGAGACGGGGGATGCACGACCTCCTGGCGTATGTCCGCCGTGACATGGCCGAAGACCCTGATGGTACACGTTACTGTTACAAGTTTGACATCACCAAATTCTACGAGAGCGTGAAGCAGGATTTTGTGATGTATTGCGTCAGCCGGGTGTTCAAGGACGCAAAGCTCGTGACCATGCTGGAGAGCTTTATCCGCCTGATGCCTGAAGGTCTGAGTATCGGCCTGCGCAGCTCGCAGGGGCTGGGCAATTTGCTTTTGTCTGTGTATCTGGACCATTATCTGAAGGACAGGTATGCCGTGCGTCATTTCTACCGCTATTGTGATGACGGCGTCGTACTGGGTAAAACGAAAGCGGAACTGTGGAAGATTC
SRR5935926_C801111	RT	188.08	-	58	631	CCTTATAACTGCTTCATTGTGAAAGAACCGAAGGAACGACTGATCATGTATAACAGCTTCCGCGACAAAATCGTTCAGCACAGTCTTTGCGATAATGTCCTGGAACCGTACCTTTCGAAAACTTTCATATACGACAACTACGCAAGCCAGAAAGGCAAAGGAACGCACTTCGGACTTGACCGCCTGAAATATTTCATGTCGAGGTACTACCGACAGAACGGGGCGGACGGCTGGGTCCTGAAATGCGATATTCGAAAGTATTTTTACAGTATCAATCACGACGTTCTGAAAGAACAGCTTCGCCGGCTTATCAAAGACCGCGACGTCTTGTGGCTTCTGGATATGATCATAGATTCCACCGAAGGACCAGGAATCCCGATCGGAAACCATACTTCACAG…
SRR5935926_C801111	TR	55.94	-	1014	1061	ATGTCAACACGGACGGCAGTCTGAACAACAACAACGCGTGCAATGGCA
SRR5935926_C803493	RT	209.87	-	392	991	AAGGAACGCCTGATCATGTATAACGGCTTCCGGGACAAAATTATTCAGCACAGCCTATGCGACAACGTCCTGGAACCGCGCCTTGCGAAGACGTTCATACTTGACAACTACGCCAGTCAGAAAGGCAAAGGAACACATTTCGGCCTGGACCGTCTGAAAGCGTTCATGCAACGATATTACAGGCAGTTCGGGGCGGACGGCTGGGTCTTGAAGTGTGACATAAGAAAATACTTTTACAGTATCAATCACGACGTTTTGAAGTCACAACTTCGCCGGATCATCGACGATCCCGGCGTGTTGTGGCTTCTTGACTTGATTATCGACTCCACGGAAGGACCGGGAATCCCGATCGGGAACCACACTTCACAATGGTTCGCGGTCCTGTACCTGTCCGGCCTG…
SRR5935926_C803493	TR	50.01	-	1400	1447	ATGTCAATTCCGACGGCAGTCTGAACTGGAACAATGCGTACAACGGCA
SRR5935926_C807229	TR	41.90	+	61	110	TCGCTTATGCGAACTCGAATAACGATTGGTCGAACTCGAATGCGAATATC
SRR5935926_C807229	RT	34.51	+	850	1247	ACAAGTGCGTGTATCAAGGGAAAGGGATTACATTTTGGAGTAAGGAGAATGAAACGTTTTCTTCACCGGTACCCGGAATACAAATGGTTCGTAAAGACTGATTTCAAAAAGTTCTATCAAAGTATTCTTCATGAGCTTATTGTTGCTGCATTGAGAAGGAAATTCAAAGATGAACGATTTATTAAATTGATCGAGATAGCTGTTTTATCGTATGACAGCGGAACAGAGTTAGTTGACGTATTGGAGAATGAAGTTGAACGGAAGAAGAGGTGTTCCGATTGGAGCATTTACAAGCCAACCTATCGGGAATTTTGCGGCAAGCCGGATAGATCATACAATGAAGGAGAAATATCGTGTCAAATGCCTGCATAGATATTGCGATGATAATGTTATGCTGG
SRR5935926_C809011	TR	33.63	+	232	269	CGAATACGAACAATGCAGCCTCGAATTCGAATGCGAAT
SRR5935926_C809011	RT	115.30	+	655	1245	AAGAGCGGAAGATATTCAAACTGCCATTCCGTGATCGTGTCGTTCATTGGGCTATCATGCAGGTGATTGAACCGATATGGCTCTCCAATTTCACCCGTGATACCTATTCCTGTATCCGTGGACGTGGTATTCACCCTCTTTTATACAAGCTCCGCCGTGATTTGAAAGCGGATCCGGAGGGAACCCGGTACTGCCTGAAAATCGATGTGCGCAAATTTTATCCGAGTATAGACCACGAGATCATGAAACAGGTAATCCGCCGAAAGCTGAAAGATGCCCGGCTGCTTGCTTTGCTTGACGGTATCGTGGACTCGGCAGAGAACGGAGTGCCTATTGGAAATTATTTATCCCAATTCTTTGCTAACCTTTATTTATCCGAACTGGATCATATCATGAAAG…
SRR5935928_C572608	TR	37.48	+	37	86	ACAACGCGTTCATCTACAACGGCAACACGGGCAACGTGAACAACAACAAC
SRR5935928_C572608	RT	60.45	+	298	661	AATCCATCGCATTTATCGTTACGAAACCATGCCTGCGCGAAGTGGTAGCCGCCGATTTCCGCGACCGAATCGTGCAGCACTATATCGTCATGCGCCTCGAAGCTCTTTTCGAGGAATGCGGAACACTCGACGATAACATGTTCAGTTGCCGCGTCGGGAAAGGCAACCTTGCGGCCATACAGGCCCTACAACAGCAGATATTCCACCAGTCGAAAGGTTATACCACCGACTGTTATGTGGCAAAATTCGACCTGCAATCATTCTTTATGAGCATCGACAAACGCCGTCTTTACGACGAGTTGGTCGCATTGGTCGCCAAGCGCTACGAGGGATGGGATAAGGATACGCTGTTGTATCTTATCCG
SRR5935928_C587142	RT	43.61	-	609	940	TCGGGAGGTTTTTGCCGCCGCTTTCATTGATCGTGTTGTCCATCACTGGATCGCTCTTCGTATCGAGCCGATCTTAGAGGAACGCTTCCGGGAACAAGGAAACGTCTCCAAGAACTGCCGGAAAGGTGAGGGATGCTTGTCTGCCGTGCACTATCTGAATAACATGATAGTCGAGGTCAGTGAGAATTATACTGCCGATGCGTACATTTTCAAAGATGACCTGTTCAGTTTCTTCATGTCTATCTCGAAATCGTTGGTATGGGAAATGCTGAACATATTCGTAAGGGACAATTATAAAGGCGATGATATTGAATGTTTGCTTTACCTTCTAG
SRR5935928_C587142	TR	53.53	-	1181	1241	ATGCAACGGCTTCCAGCAGTTGGAACGTGAACTTCAACAACGGCAACGTCAACACGAACAA
SRR5935928_C590340	RT	33.60	-	3070	3467	TACGAGTGCATGTATTAAGGGAAAAGGACTTCATTTTGGAGTAAGGAGAATGAAAAGTTTCCTTCGCCGGTACCCGGAATGCAAATGGTTCGTAAAAACTGATTTTAAAAAGTTTTATCAAAGTATTCTTCATGAGCTTATTGTTGCTGCATTGAGAAGGAAATTTAAAGATGAACGATTTATTAAACTGATTGAGATAGCTGTTTTATCGTATGACAGCGGAACGGAGTTAATTGACGTATTGGAGAATGAAGTTGAACGGAAAAAGAGGTGTTCCAATTGGAGCATTTACAAGTCAACCTATCGGCAATTTTGCGGCAAGTCGGATAGATCATACAATGAAGGAGAAATATCATGTCAAATGCCTGCATAGATATTGCGATGATAATGTTATGCTG
SRR5935928_C590340	TR	41.90	-	4207	4256	CTCGCTTATGCGAACTCGAATAACGATTGGTCGAACTCGAATGCGAATAT
SRR5935928_C591462	RT	27.71	-	6666	6943	ATGTGAAGCAATTTTACGCCAGTATTCCACAGGATAAATTAATTGAAAAGCTTAAATCTAAAATCAAAGATTTTAGATTTATACGGATTGTTGAAAATGTTATACATTGCGTGCCGAATGGCTTGCCACTTGGTTTTTATACCTCTGTATGGTTCGCTAACTGGTATTTGAGTGAGCTTGACCATGAAATCAAATCACTCGGCATTGAGCTGAAATATGCACGTTATGTTGACGATATGGCTATATTTTGTGCGAGCAAAAAGAAATTGCGCAACGTA
SRR5935928_C591462	TR	26.10	-	7505	7554	GCGTTCTACGTGAACTTGAACAACGAGGCTGGTAATGCGGGGTGGAACAT
SRR5935929_C409050	TR	53.53	+	67	127	TGCAACGGCTTCCAGCAGTTGGAACGTGAACTTCAACAACGGCAACGTCAACACGAACAAC
SRR5935929_C409050	RT	19.19	+	368	426	CGGGAAGTCTTTGCCGCCGCTTTTATTGATCGCGTTGTCCATCACTGGATCGCTCTTCG
SRR5935929_C446534	TR	33.80	+	506	543	CGAATACGAATAACACGGCTACGAATACGAATGCGAAT
SRR5935929_C446534	RT	121.48	+	966	1501	TATATGGGTGTCTATTTTCACGGCGGACACTTATAGTTGCATAAAAGGGCGTGGCATACAAGCGGCGGCAAATAAGTTAAGGCGCGTTATAGACAGAGATAAGGCAGGCTGCGCGTATTGCCTAAAAATAGACATACGCAAATTTTACCCTTCCATAGATCACACCGTACTAAAGTCCATTGTTCGCCGGAAGATTAAGGACACACGGCTACTCAATCTTTTGGACGAAATAATAGACAGTGCGGAAGGCTTACCGATTGGCAACTACCTTAGCCAATATTTAGCCAATCTTGTACTTACCTACTTCGACCATTGGGTAAAGGAAGTAAAGCGGGTAAGGTACTATTTCAGATACGCCGACGACATTGTAGTATTACATAGCGACAAAAAGACGCTTCA…
SRR5935930_C387082	TR	29.98	+	1029	1092	ATAACAACAACGTCTGGAACGTCAACACCGATGGCTCCAACAACAACAACTGGTACAACAACTC
SRR5935930_C387082	RT	163.99	+	1517	2131	AGCGCCGCATGGTACACGCCCCCGCATTTGTGGACAAGGTGGTGCTGCACGCTCTGGTCGATAACATCCTGTATGATGCCCTGACAAGGAGCTTTATCCGGGACAGCCACGCCAGCCAGACCGGCAAAGGCACAGACGACGGCCTGATGCGCCTGAAAACTCACATGGTGGACTATTACCGCCGTGAGGGCCACGGCGCGGACGGCTGGGTGCTGAAAGGTGATGTGCGGCATTTCTTTGCCAGCATCGACCACCGGAAGTTAAAACGCAAGCTCAAGGCCGTGCTGGACAAGCGCGGCGTTGACCCGCGCGTCTATGAGCTGCTTTGCATCTACATCGACGTGATGGAGGACGGCTTGCCGCTGGGCTACCAGACGAGCCAGCTCTTTGCGCTGATGT…
SRR5935930_C387332	RT	35.81	-	798	1152	CACCTCAGCCAGCATCAAGAACCGCGGCATGCACGACCTCATGGAGTACATACGCCGCGACATGAAAGAAGACCCGGAAGGAACACGCTACTGCTACAAATTCGACATCTCCAAGTTCTATGAGAGCGTGGGGCAGGATTTCGTAATGTATTGTGTCCGGAGGGTATTCAAGGACAAGAAACTCATCGCCATGCTTGACAACTTCGTAAGGCTCATGCCGCAAGGAATCAGCATCGGGCTGAGGTCGTCGCAAGGGTTGGGCAACCTGCTCCTGTCTGTTTTTTTAGACCATTATTTAAAGGACAAGTACGGCGTCCGCCATTTCTACCGCTATTGCGATGACGGCGTGGTACTC
SRR5935930_C387332	TR	43.56	-	1710	1769	ATGCGAATGCGAATGGCGGCGTGTCGAATGCGAATGCGAATAACGATGCATCGAACTCGA
SRR5935932_C387279	TR	46.96	+	28	77	CTTTCTACGCTAATCTGAACAATACGGCGTCCAATTCGAACTCGAACAAT
SRR5935932_C387279	RT	20.51	+	568	701	AGCTATGCCAGTCTTCCGGGCAGAGGTGCCCATAAAGGAAAGCAGGTAATTGAGAAGTGGATCAGGACTGACCCGAAGAATTGTAAATATGTCCTCAAAATGGATATTCGCCATTTCTTTGATTCCATCCCACA
SRR5935932_C394657	RT	199.90	-	135	737	AAGCGCCGCGTGGTTATGTCGAACAGCTACAAAGACAAGGTTGTTCAACATTCGCTTTGCGATAACGTGCTTGAACCGATTTTGACACGATCGTTCATTCGCGATAACTACGCGTCGCAGGTGGGTAAAGGTACGCATTATGGGTTAGACAGGCTTCAAGAGTTCATGCGGAGGTTTTACAGAAAGAACGGAATTGACGGCTGGATACTGAAAGGCGATATTTCAAAGTATTTCTATTCGATCCGGCACGACGTTTTGAAAACCTTAATCCGCGAGAAGATAACCGATCCGGACGTTTTGTGGCTGATTGATCTTATCATCGACAGCACCGAAGGCAACGTCGGAATACCGATCGGCAATCAAACTTCACAGCTTTTCGCCCTTCTCTACCTTGACGGG…
SRR5935932_C394657	TR	54.99	-	1126	1173	ACGTCAATTCGGACGGCTCTTTGAACAACAACAACGCGTACAACGGCA
SRR5935932_C402793	RT	34.51	-	617	1014	TACAAGTGCGTGTATCAAGGGAAAGGGATTACATTTTGGAGTAAGGAGAATGAAACGTTTTCTTCACCGGTACCCGGAATACAAATGGTTCGTAAAGACTGATTTCAAAAAGTTCTATCAAAGTATTCTTCATGAGCTTATTGTTGCTGCATTGAGAAGGAAATTCAAAGATGAACGATTTATTAAATTGATCGAGATAGCTGTTTTATCGTATGACAGCGGAACAGAGTTAGTTGACGTATTGGAGAATGAAGTTGAACGGAAGAAGAGGTGTTCCGATTGGAGCATTTACAAGCCAACCTATCGGGAATTTTGCGGCAAGCCGGATAGATCATACAATGAAGGAGAAATATCGTGTCAAATGCCTGCATAGATATTGCGATGATAATGTTATGCTG
SRR5935932_C402793	TR	41.90	-	1754	1803	CTCGCTTATGCGAACTCGAATAACGATTGGTCGAACTCGAATGCGAATAT
SRR5935932_C407159	TR	34.59	+	246	283	CGAACGCGAATAACGATTCATCGAACACGAATGCGAAC
SRR5935932_C407159	RT	61.26	+	807	1220	GGCATTTGAAAGTACGTTTTATCCGGACTACTTCCGCATCCATTAAAAACAGGGGAACGCATGACCTTTTACAGTATATCGTTAAAGATATAAAGGATGATCCCGAAGGAACCCTGTTCGGGTACCAGTTCGATATAACGAAATTCTATGAAAGCGTAGACCAGGACATTTTGCTGGATGCAGTGAAAAAGATGTTCAAGGATAAAATATTAATCGGAATCCTGGAAGAGTGCATCCGCATGATGCCTAAAGGCGTAAGTATCGGGCTAAGATCATCACAGGGGCTTTGTAATTTGCTTCTATCCATTTACCTGGATCACCGGTTAAAGGATCAGGAGGCAGTAGCACACTATTACCGGTATTGTGACGACGGTCTGGTGCTTTCCGGTAGTAAGAAAT…
SRR5935932_C407951	TR	47.31	+	154	203	TCGGTTATCTGAATGCGAATAATCGTTCCTCGAATGCGAATGCGAACATT
SRR5935932_C407951	RT	87.78	+	727	1210	GACAGGATAGTACACCATTGCATTATCAATGTGTTGGGGCGTTACTGGACTAACTTCTTCATTGCGAATACATACGCTTGTATCAAAGGGCGTGGTATTCATAAATGTATGGAGGATGTGCATACGGCTTTAATCATAGACAGAAAAGGTACAAGGTTCTGTTTGAAGATTGACATCAAGAAGTTCTATGATAACATAGACCACGCAGCATTGAAAAGGATAATCCGCTACACTATAGCGGATGAACAACTGTTAAGGCTGTTGGATAAGATAATAGATAGTAACGGTAAAGACAAGGGGCTGCCAATAGGCAATTTCACAAGTCAATATTTGGCTAATCTCTATTTAGCATATTTCGACCATTGGGTTAAAGAAGAACTGGCTAAGATAGTGATGAAG…
SRR5935933_C285466	RT	34.51	-	674	1071	TACAAGTGCGTGTATCAAGGGAAAGGGATTACATTTTGGAGTAAGGAGAATGAAACGTTTTCTTCACCGGTACCCGGAATACAAATGGTTCGTAAAGACTGATTTCAAAAAGTTCTATCAAAGTATTCTTCATGAGCTTATTGTTGCTGCATTGAGAAGGAAATTCAAAGATGAACGATTTATTAAATTGATCGAGATAGCTGTTTTATCGTATGACAGCGGAACAGAGTTAGTTGACGTATTGGAGAATGAAGTTGAACGGAAGAAGAGGTGTTCCGATTGGAGCATTTACAAGCCAACCTATCGGGAATTTTGCGGCAAGCCGGATAGATCATACAATGAAGGAGAAATATCGTGTCAAATGCCTGCATAGATATTGCGATGATAATGTTATGCTG
SRR5935933_C285466	TR	41.90	-	1811	1860	CTCGCTTATGCGAACTCGAATAACGATTGGTCGAACTCGAATGCGAATAT
SRR5935933_C285920	TR	42.11	+	569	618	TCGCTTATGCGAATTCGAATAACACCCCCTCGAATACGAATGCGAATATC
SRR5935933_C285920	RT	76.65	+	1074	1606	GATTTGGGTCAGGACTTTCACGCACAATACTTTTTCATGTGTCAAGGGACGTGGGATAGAGGGGTGTGCCCGGCATATAGATAAAATCATTGAGAAGTACAAAGGCAAGCCATTATACTGTCTTAAAATTGATATAACCAAATATTATCCCTCCATTAACCATGAAGTCTTAAAAAAAATTGTACGCCGGAAGATAAAAGACAAAGACCTACTGTGGCTTCTTGATGAAATTATTGACAGCGCAGAGGGGCTTCCTATCGGGAACTATCTTTCACAATATCTCGCCAACCTGTTCTTGTGCTATTTCATGCACCGTGTGAACGAAGTATTGAAACTTGACGCAGCCGAATACGCTGATGACATCACGTTTTTCTCTTCATCAAAAGAACAACTGCGGGA…
SRR5935933_C287168	RT	44.68	-	2170	2554	CACCTCCGCCAGTATCAAGAGACGGGGGATGCACGACCTCCTGGCGTATGTCCGCCGTGACATGGCCGAAGACCCTGATGGTACACGTTACTGTTACAAGTTTGACATCACCAAATTCTACGAGAGCGTGAAGCAGGATTTTGTGATGTATTGCGTCAGCCGGGTGTTCAAGGACGCAAAGCTCGTGACCATGCTGGAGAGCTTTATCCGCCTGATGCCTGAAGGTCTGAGTATCGGCCTGCGCAGCTCGCAGGGGCTGGGCAATTTGCTTTTGTCTGTGTATCTGGACCATTATCTGAAGGACAGGTATGCCGTGCGTCATTTCTACCGCTATTGTGATGACGGCGTCGTACTGGGTAAAACGAAAGCGGAACTGTGGAAGATT
SRR5935933_C287168	TR	47.60	-	3102	3151	GTTTCGATGTCGAATGCGAACAACGATTCCTCGAATACGAACACGAACAT
SRR5935934_C516358	TR	33.03	+	4	41	CGAACTCGAATAACGATTGGTCGAACTCGAATGCGAAT
SRR5935934_C516358	RT	34.51	+	784	1181	ACAAGTGCGTGTATCAAGGGAAAGGGATTACATTTTGGAGTAAGGAGAATGAAACGTTTTCTTCACCGGTACCCGGAATACAAATGGTTCGTAAAGACTGATTTCAAAAAGTTCTATCAAAGTATTCTTCATGAGCTTATTGTTGCTGCATTGAGAAGGAAATTCAAAGATGAACGATTTATTAAATTGATCGAGATAGCTGTTTTATCGTATGACAGCGGAACAGAGTTAGTTGACGTATTGGAGAATGAAGTTGAACGGAAGAAGAGGTGTTCCGATTGGAGCATTTACAAGCCAACCTATCGGGAATTTTGCGGCAAGCCGGATAGATCATACAATGAAGGAGAAATATCGTGTCAAATGCCTGCATAGATATTGCGATGATAATGTTATGCTGG
SRR5935934_C520014	TR	23.79	+	137	191	TCTGCAATGTCAACAGCAACGGCAACGCCAACTACAACAACGCGAGCAATGCGAA
SRR5935934_C520014	RT	118.32	+	728	1271	AGCTGCGGCACATCCGTAGTGTGCACATCGCGGAGCGGGTGGTGCAGCGCTGCCTGTGCGACAACGCGCTGGTGCCGCTGTTCTCGGCGGCGTTCGTGTACGACAACGCGGCGAGCCTGAAGGGCAAGGGCATCGACTTTGCCATGGATAGGCTGACCTGCCACCTGCAGCGGTACTACCGAAAGCACGGGACGGACGGCTGGGCGCTGGTATTCGACTTTTCGGACTACTTCAACTCCGCGCCGCACGCGCCGATCTACGCAGAGAGCGAGCGGCGCATCCGGGACGAGCGGGTGCAAAAGCTGGCGTGCGGTCTGATGGAGGACTTTGGCGAGCGGGGATTCGGCCTCGGCAGTCAGGTGAGCCAGATCGACGCACTGATGCTGCCAAACCGGCTTG…
SRR5935934_C520014	TR	6.52	+	809	858	TCTCGGCGGCGTTCGTGTACGACAACGCGGCGAGCCTGAAGGGCAAGGGC
SRR5935935_C502774	RT	61.21	-	34	205	AAGCGCCGCATGGTACACGCCCCCGCATTTGTGGACAAGGTGGTGCTGCACGCTCTGGTCGATAACATCCTGTATGATGCCCTGACAAAGAGCTTTATCCGGGACAGCCACGCCAGCCAGACCGGAAAAGGCACAGACGACGGCCTGATGCGCCTGAAAACCCACATGGTGG
SRR5935935_C502774	TR	29.98	-	630	693	AATAACAACAACGTCTGGAACGTCAACACCGATGGCTCCAACAACAACAACTGGTACAACAACT
SRR5935935_C510156	RT	52.87	-	33	552	GGCTTTATTGAGTTCGACCTCTACGACCGAGGAAAAATGCGGCACATCAGGAGCATTCATATCAGCGAGCGCGTCGTGCAGAGGACGCTCTGCGATAAGGTCATCAACCCGACCTTAAAACCATCGTTCATCTATGACAACGGCGCAAGTACCGAGAACAGGGGAATCGACTTTGCCCTCAACCGGCTCTCTTGCCACCTGCAAAGGCATTACAGAAAGTACGGACGGGAGGGCTATGTTCTTCTCTTCGACTTTTCCAACTACTTCGCCAACGCGCAGCATTGGCCGGTCAGCCGCGAGCTGGCAAAGCGCGTGCATGATGTGAGAATCAGGGCTCTTGCGAACGAGTGCCTCGATAATTTCAGGCCCATCGGTTACGGGCTCGGAAGTCAAATCTCG…
SRR5935935_C510156	TR	30.62	-	1052	1106	TTCTGCAATGTGAACAGCAACGGCAACGCGAACAATAACAACGCCAACAACACCA
SRR5935935_C512502	TR	44.33	+	15	64	TCGCTTATGCGAATTCGAATAACACCCCCTCGAATACGAATGCGAACATC
SRR5935935_C512502	RT	57.53	+	520	965	GATATGGGTCAAAACATTCACGCACAATACTTATTCTTGTGTCAAGAAACGTGGTATAGAGGGGTGCGCCCATCAAGTTGACAAGATAATAAAGGAGTTTGAGGGAAAGCCCTTATATTGCCTGAAAATTGACATCAAGAAGTATTATCCCTCAATCAGTCACAATGTGATGAAAAGACTGATACGCCGTAAAATCAAGGACGCTGACCTGTTGTGGCTTCTTGACGAAATCATAGACAGCGCACAAGGTCTTCCAATCGGGAACTATCTCTCACAATATCTCGCAAACCTGTATTTATGCTATTTCATGCATTGGGTAAACGAGTGTTTGCCGGAACTTGTCAGAAAGGCTTTGAACCTGAAAGAAAAGCCATATATCAAAGCTATTGAATACGCTGA…
SRR5935937_C340883	RT	66.37	-	1562	2213	ACAAGTACTTGTTTTATAGTTACCCGTCCTAAATTACGGGAAGTGTTTGCTGCAAATTTCCGTGACCGTATTGTACAACATTGGTTGTGCCTACGCTTAGAGCCACTGTTTGAGGCACGTTTTGTTGAACACGGAAATGTATCATTTAACTGTCGAAAGGGTTTTGGAACATTTGCATGTATTGATCAGTTGACAAAAAATACAATTGAAGTCTCTGATAATTATTCGCACGAGGCTTGGTATGCTCAATTTGATATTAAAGGATTTTTTATGTCAATTGATTGCGAACGATTATTAGAACACTTATTACCATTTATCAAAGAAAAATGGAATTATTGGAAAGGGACCATATATGAACAAGATTTAGATTTAGTGCTATGGCTTACAGAAATAATTGTA…
SRR5935937_C340883	TR	80.40	-	2393	2456	AACAACAGCTGGAACGTGAACTTTAGTAATGGCAACTTCAACAACAACAACAAGTACAACAGTA
SRR5935938_C746423	RT	19.66	-	198	430	TCGTGAAATTTTTGCTTCCGCTTATGTTGATCGTGTAATACAACATTGGGCTGATCTACGCCTTGATCCTATTTTGGAAGAGCGTTTTCAGGCACAGGGAAATGTTTCAAAAAATTGCCGTATTGGTGAAGGAGCACTTTCGGCTGTTACCTATCTGAATGGGATGATCATGGAAGTCAGTGAAAATTATACGAAAGACGCATACATTTTCAAGGGTGATTTCAAAAGCTTTT
SRR5935938_C746423	TR	38.30	-	671	720	TCGAACGCGTGGTACGTGAACATGAACAACGGCAACGTGAACACGAACAA
SRR5935938_C750813	TR	21.77	+	90	139	ATAACGGTTACAACTTGAACTTCAACAGTGGCAACGTGAATCCTGCGAAC
SRR5935938_C750813	RT	167.26	+	409	1081	TACTGAGAGAAGTTTTCGCCTCACAGTTCCGTGACAGGGTAGTTCACCATCTGTTGTTCAACTATATCGCTCCAATCTTCGAGAAAACATTTATATATGACAGTTATTCCTGTAGAAAAGAGAAAGGAACACTGTTTGGTGTAGAGCGACTAGAACATCATATTCGTTCATGCACCAACAACTATACACATACAGCCTATATCCTCAAACTGGACATTCAAGGCTATTTCATGAGCATCAACAAGAACATCCTCTACGGTATTATTTACAACAAACTCATGAAGCAATGGGAAGAGAAAGGCAAGAACTGTAACATCCCTGGAAAGAATCCGGAGTTTATTCTCTTCCTTGTAGAAAGCATCATCTTCAAAGACCACACACTGGACTGCGAGGTGATGG…
SRR5935938_C753603	RT	120.85	-	94	856	GGAAGTTGATGCAGATGTTGAAACCTATTTGAAAAGGCTTCAAGAAATGCTTATCAATCACACCTACCAAACTTCACCCTATGAAAAGTTTATCAAGCATGACAGCGGAAAAGAACGGGAAATTTTCAAATTGCCATACTTCCCGGATCGAATTTGTCAATGGGCAATTCTACAAGTGATTGAACCGTATTTATTGCGGTACATGACAAAGAACACCTATTCAGCGATACCGGAAAGAGGAATTCACGCCGCATTGCATGATGTTCAAGAAGCAATGTGGAAGGATGTTCCGAATTGTCAATATTGCTTGAAGCTGGATGTAAGGCATTATTACCCTTCCATAAATCACGGTATTTTGAAAGCAAAGTTTAGAAGGCTTTTCAAAGATGCTGAATTGCT…
SRR5935938_C753603	TR	29.32	-	1177	1226	GCTTTCTATTGGAATCTGAATAGTGCTACTTCTAATCGTAATCGGAATAT
SRR5935938_C760809	RT	63.76	+	456	1043	AGATGCGACGCATCCAAGTGCTCACCATGAAGGACCGCATCGCTGTCCATGCTATCATGGCAGTCGTGGACAGACATCTGAAAAAACGGTTCATACGTACCACCTCCGCAAGCATCAAGGACCGGGGAATGCACGACTTGCTCGCGTATATCCGCCGGGACATCAAGGAAGACCCCGAAGGGACACAGTACTGCTACAAGTTCGACATTTCGAAGTTCTACGAGAGCATCGACCAGGACTTCCTCATGTACTGCGTCCGGAGGGTGTTCAAGGACAGGAAACTCATTGGCCTGCTCGACGGGTTCGTGCGCATGATGCCGCAGGGCATCAGCATCGGACTGCGCTCGTCGCAGGGGTTGGGGAACCTGCTTTTGTCTGTGTATTTAGACCATTATCTGA…
SRR5935938_C760809	TR	6.30	-	8591	8640	GAGTTCGGTGTGAGCGGCAACGGCCGCTACTCGGATGTCTATGACGACCT
SRR5935939_C321508	TR	21.72	+	265	317	GCGGCAGCTGGTTCGTGAACTTTAGTAATGGCATCTTCTACAGCAACTACAAG
SRR5935939_C321508	RT	66.59	+	508	1159	CAAGTACTTGTTTTATAGTTACCCGTCCTAAATTACGGGAAGTGTTTGCTGCAAATTTCCGTGACCGTATTGTACAACATTGGTTGTGCCTACGCTTAGAGCCACTGTTTGAGGCACGTTTTGTTGAGCACGGAAATGTATCATTTAACTGTCGAAAGGGTTTTGGAACATTTGCATGTATCGATCAGTTGACAAAAAATACTATTGAAGTCTCTGATAATTATTCCCATGAGGCTTGGTATGCTCAATTTGATATTAAAGGATTTTTCATGTCAATTGATTGTGAATGCTTATTAAAGTACTTATTGCCATTTATCAAAGAAAAATGGAACTATTGGAAAGGAACTATATATGAACAGGATTTAGATTTAGTGCTTTGGCTTACAGAAGTAATTGTAC…
SRR5935942_C761742	RT	87.22	-	136	386	AAGCGCCGCATGGTACACGCCCCCGCATTTGTGGACAAGGTGGTGCTGCACGCTCTGGTCGATAACATCCTGTATGATGCCCTGACAAAGAGCTTTATCCGGGACAGCCACGCCAGCCAGACCGGAAAAGGCACAGACGACGGCCTGATGCGCCTGAAAACCCACATGGTGGACTATTACCGCCGTGAGGGCCACGGCGCGGATGGCTGGGTATTGAAAGGCGACGTGCGGCATTTCTTCGCCAGCATCGA
SRR5935942_C761742	TR	20.73	-	811	855	GCGTCAACACCGATGGCTCCAACAACAACAACTGGTACAACAACT
SRR5935942_C774404	TR	41.90	+	239	288	TCGCTTATGCGAACTCGAATAACGATTGGTCGAACTCGAATGCGAATATC
SRR5935942_C774404	RT	34.51	+	1028	1425	ACAAGTGCGTGTATCAAGGGAAAGGGATTACATTTTGGAGTAAGGAGAATGAAACGTTTTCTTCACCGGTACCCGGAATACAAATGGTTCGTAAAGACTGATTTCAAAAAGTTCTATCAAAGTATTCTTCATGAGCTTATTGTTGCTGCATTGAGAAGGAAATTCAAAGATGAACGATTTATTAAATTGATCGAGATAGCTGTTTTATCGTATGACAGCGGAACAGAGTTAGTTGACGTATTGGAGAATGAAGTTGAACGGAAGAAGAGGTGTTCCGATTGGAGCATTTACAAGCCAACCTATCGGGAATTTTGCGGCAAGCCGGATAGATCATACAATGAAGGAGAAATATCGTGTCAAATGCCTGCATAGATATTGCGATGATAATGTTATGCTGG
SRR5935942_C778014	TR	43.56	+	21	80	TGCGAATGCGAATGGCGGCGTGTCGAATGCGAATGCGAATAACGATGCATCGAACTCGAA
SRR5935942_C778014	RT	35.81	+	638	992	ACCTCAGCCAGCATCAAGAACCGCGGCATGCACGACCTCATGGAGTACATACGCCGCGACATGAAAGAAGACCCGGAAGGAACACGCTACTGCTACAAATTCGACATCTCCAAGTTCTATGAGAGCGTGGGGCAGGATTTCGTAATGTATTGTGTCCGGAGGGTATTCAAGGACAAGAAACTCATCGCCATGCTTGACAACTTCGTAAGGCTCATGCCGCAAGGAATCAGCATCGGGCTGAGGTCGTCGCAAGGGTTGGGCAACCTGCTCCTGTCTGTTTTTTTAGACCATTATTTAAAGGACAAGTACGGCGTCCGCCATTTCTACCGCTATTGCGATGACGGCGTGGTACTCG
SRR5935942_C779444	RT	59.68	-	1830	2181	TTCTTATGGTTGCAGAAAAGGTAAAGGCCCTCAAAGAGCCGCAAAAAGGGTGTATAACTTTGTCCAACAGCACGAACCAGCCGATTACTACTGCCAGCTTGACATGAGGAAGTATTATTACTCAATTGATCACAACATCCTTCGTGAAATTCTAGTTCATGATATTGAAGATCAGTCATTAATTGAGCTGATGATGAAATTTTGCACAAATTCTACCGGGGTTGGATTAGAGGTTGGTAATGTCATTTCCCAGTTCTTTGGAATGATCTATCTTAATCGTTTAGATCATTATTGCAAAAGAGTATTAAAGATCAAACATTATATCAGATATGTTGACGACATTGTCATCATC
SRR5935942_C779444	TR	7.85	-	2660	2709	TTGTTTTACTCGAAATTGAATAACAATCGTTCTAACGACAACAACAACTA
SRR5935942_C779730	RT	62.26	-	2447	2860	CGGCATTTGAAAGTACGTTTTATCCGGACTACTTCCGCATCCATTAAAAACAGGGGTACGCATGACCTTTTACAGTATATCGTTAAAGATATAAAAGCTGATCCCGAAGGAACCCTGTTCGGGTACCAGTTCGATATAACGAAATTCTATGAGAGCGTAGACCAGGACGTTTTGCTGGATGCAGTGAAAAAGATGTTCAAGGATAAAATATTGATCGGAATCCTGGAAGAGTGCATCCGCATGATGCCTAAAGGCGTGAGTATCGGACTAAGATCATCGCAGGGGCTTTGTAATTTGCTTCTGTCTATTTATCTGGATCACCGGTTAAAGGATCAGGAGGCAGTAGCACACTATTACCGGTATTGTGACGACGGTCTGGTGCTTTCTGGTAGCAAGAAA…
SRR5935942_C779730	TR	34.59	-	3384	3421	GCGAACGCGAATAACGATTCATCGAACACGAATGCGAA
SRR5935943_C150336	RT	19.66	-	457	689	TCGTGAAATTTTTGCTTCCGCTTATGTTGATCGTGTAATACAACATTGGGCTGATCTACGCCTTGATCCTATTTTGGAAGAGCGTTTTCAGGCACAGGGAAATGTTTCAAAAAATTGCCGTATTGGTGAAGGAGCACTTTCGGCTGTTACCTATCTGAATGGGATGATCATGGAAGTCAGTGAAAATTATACGAAAGACGCATACATTTTCAAGGGTGATTTCAAAAGCTTTT
SRR5935943_C150336	TR	38.30	-	930	979	TCGAACGCGTGGTACGTGAACATGAACAACGGCAACGTGAACACGAACAA
SRR5935943_C154240	TR	26.17	+	51	94	CGAATGCGGGTGCGAATAACGATGCTTCGAATACGAATGCGTAT
SRR5935943_C154240	TR	47.60	+	418	467	TTTCGATGTCGAATGCGAACAACGATTCCTCGAATACGAACACGAACATC
SRR5935943_C154240	RT	44.68	+	1016	1400	ACCTCCGCCAGTATCAAGAGACGGGGGATGCACGACCTCCTGGCGTATGTCCGCCGTGACATGGCCGAAGACCCTGATGGTACACGTTACTGTTACAAGTTTGACATCACCAAATTCTACGAGAGCGTGAAGCAGGATTTTGTGATGTATTGCGTCAGCCGGGTGTTCAAGGACGCAAAGCTCGTGACCATGCTGGAGAGCTTTATCCGCCTGATGCCTGAAGGTCTGAGTATCGGCCTGCGCAGCTCGCAGGGGCTGGGCAATTTGCTTTTGTCTGTGTATCTGGACCATTATCTGAAGGACAGGTATGCCGTGCGTCATTTCTACCGCTATTGTGATGACGGCGTCGTACTGGGTAAAACGAAAGCGGAACTGTGGAAGATTC
SRR5935943_C155048	RT	17.78	-	11644	12028	AACCGGTGCAAGCATCAAAAGGCGCGGTACTCATGATCTGATGAACTGCATACGTACCGATTTGCAAAAAGACCCGGAAGGCACACTTTACGCATACAAGTTTGACATCCGTAGGTTTTACGACAATGCGCGGCAGGACTTTGTTATGTGGTGCTTCCGGAGGGTGTTCAAGGACGAAAGGCTGTTGGTGCTACTGGAGCGGTTTGTTAAGCTGCTGCCGGAAGGTATAAGCTTCGGACTGCGCAGTTCACAAGGGGCAGGAAATCTGCTTCTGTCTGTATTTTTAGACCACTATCTGAAGGATAAGTACGGGGTTCGTTATTACTATCGCTATTGCGATGACGGACTGGTACTCGGTAAAACGAAAGCGGAATTGTGGAAGATT
SRR5935943_C155048	TR	53.58	-	12566	12635	ATGCGAACGCGAATGGCGGTGTGTCGAATGCGAATGCGAATAACGATGCTTCGAATACGAATGCGAATAT
SRR5935943_C155060	TR	43.56	+	1762	1821	TGCGAATGCGAATGGCGGCGTGTCGAATGCGAATGCGAATAACGATGCATCGAACTCGAA
SRR5935943_C155060	RT	35.81	+	2379	2733	ACCTCAGCCAGCATCAAGAACCGCGGCATGCACGACCTCATGGAGTACATACGCCGCGACATGAAAGAAGACCCGGAAGGAACACGCTACTGCTACAAATTCGACATCTCCAAGTTCTATGAGAGCGTGGGGCAGGATTTCGTAATGTATTGCGTCCGGAGGGTATTCAAAGACAAGAAACTCATCGCCATGCTTGACAACTTCGTAAGGCTCATGCCGCAAGGAATCAGCATCGGGCTGAGGTCGTCGCAAGGGTTGGGCAACCTGCTCCTGTCTGTTTTTTTAGACCATTATTTGAAGGACAAGTACGGCGTCCGCCATTTCTACCGCTATTGCGATGACGGCGTGGTACTCG
SRR5935944_C601702	RT	19.35	-	28	86	TCGGGAGGTTTTTGCCGCCGCTTTCATTGATCGTGTTGTCCATCACTGGATCGCTCTTC
SRR5935944_C601702	TR	53.53	-	327	387	ATGCAACGGCTTCCAGCAGTTGGAACGTGAACTTCAACAACGGCAACGTCAACACGAACAA
SRR5935944_C617718	TR	41.90	+	48	97	TCGCTTATGCGAACTCGAATAACGATTGGTCGAACTCGAATGCGAATATC
SRR5935944_C617718	RT	34.51	+	837	1234	ACAAGTGCGTGTATCAAGGGAAAGGGATTACATTTTGGAGTAAGGAGAATGAAACGTTTTCTTCACCGGTACCCGGAATACAAATGGTTCGTAAAGACTGATTTCAAAAAGTTCTATCAAAGTATTCTTCATGAGCTTATTGTTGCTGCATTGAGAAGGAAATTCAAAGATGAACGATTTATTAAATTGATCGAGATAGCTGTTTTATCGTATGACAGCGGAACAGAGTTAGTTGACGTATTGGAGAATGAAGTTGAACGGAAGAAGAGGTGTTCCGATTGGAGCATTTACAAGCCAACCTATCGGGAATTTTGCGGCAAGCCGGATAGATCATACAATGAAGGAGAAATATCGTGTCAAATGCCTGCATAGATATTGCGATGATAATGTTATGCTGG
SRR5935944_C622536	TR	34.59	+	246	283	CGAACGCGAATAACGATTCATCGAACACGAATGCGAAC
SRR5935944_C622536	RT	61.26	+	807	1220	GGCATTTGAAAGTACGTTTTATCCGGACTACTTCCGCATCCATTAAAAACAGGGGAACGCATGACCTTTTACAGTATATCGTTAAAGATATAAAGGATGATCCCGAAGGAACCCTGTTCGGGTACCAGTTCGATATAACGAAATTCTATGAAAGCGTAGACCAGGACATTTTGCTGGATGCAGTGAAAAAGATGTTCAAGGATAAAATATTAATCGGAATCCTGGAAGAGTGCATCCGCATGATGCCTAAAGGCGTAAGTATCGGGCTAAGATCATCACAGGGGCTTTGTAATTTGCTTCTATCCATTTACCTGGATCACCGGTTAAAGGATCAGGAGGCAGTAGCACACTATTACCGGTATTGTGACGACGGTCTGGTGCTTTCCGGTAGTAAGAAAT…
SRR5935944_C623252	TR	47.31	+	154	203	TCGGTTATCTGAATGCGAATAATCGTTCCTCGAATGCGAATGCGAACATT
SRR5935944_C623252	RT	87.78	+	727	1210	GACAGGATAGTACACCATTGCATTATCAATGTGTTGGGGCGTTACTGGACTAACTTCTTCATTGCGAATACATACGCTTGTATCAAAGGGCGTGGTATTCATAAATGTATGGAGGATGTGCATACGGCTTTAATCATAGACAGAAAAGGTACAAGGTTCTGTTTGAAGATTGACATCAAGAAGTTCTATGATAACATAGACCACGCAGCATTGAAAAGGATAATCCGCTACACTATAGCGGATGAACAACTGTTAAGGCTGTTGGATAAGATAATAGATAGTAACGGTAAAGACAAGGGGCTGCCAATAGGCAATTTCACAAGTCAATATTTGGCTAATCTCTATTTAGCATATTTCGACCATTGGGTTAAAGAAGAACTGGCTAAGATAGTGATGAAG…
SRR5935944_C624310	RT	167.15	-	917	1531	AAGCGCCGCATGGTACACGCCCCCGCATTTGTGGACAAGGTGGTGCTGCACGCTCTGGTCGATAACATCCTGTATGATGCCCTGACAAAGAGCTTTATCCGGGACAGCCACGCCAGCCAGACCGGAAAAGGCACAGACGACGGCCTGATGCGCCTGAAAACCCACATGGTGGACTATTACCGCCGTGAGGGCCACGGCGCGGACGGCTGGGTGCTGAAAGGCGACGTGCGGCATTTCTTCGCCAGCATCGACCACCGGAAGTTAAAACGCAAGCTCAAAGCCGTGCTGGACAAGCGCGGCGTTGACCCGCGTGTCTATGAGCTGCTTTGCATCTACATCGACGTGATGGAGGACGGCTTGCCGCTGGGCTACCAGACGAGCCAGCTTTTCGCCCTCATG…
SRR5935944_C624310	TR	29.98	-	1956	2019	AATAACAACAACGTCTGGAACGTCAACACCGATGGCTCCAACAACAACAACTGGTACAACAACT
SRR5935945_C355219	TR	29.98	+	1198	1261	ATAACAACAACGTCTGGAACGTCAACACCGATGGCTCCAACAACAACAACTGGTACAACAACTC
SRR5935945_C355219	RT	60.39	+	1687	1858	AGCGCCGCATGGTACACGCCCCCGCATTTGTGGACAAGGTGGTGCTGCACGCGCTGGTCGATAACATCCTGTATGATGCTCTGACAAAGAGCTTTATCCGGGACAGCCACGCAAGCCAGACCGGCAAAGGCACAGACGACGGCCTGATGCGCCTGAAAACCCACATGGTGGA
SRR5935945_C355795	RT	34.51	-	595	992	TACAAGTGCGTGTATCAAGGGAAAGGGATTACATTTTGGAGTAAGGAGAATGAAACGTTTTCTTCACCGGTACCCGGAATACAAATGGTTCGTAAAGACTGATTTCAAAAAGTTCTATCAAAGTATTCTTCATGAGCTTATTGTTGCTGCATTGAGAAGGAAATTCAAAGATGAACGATTTATTAAATTGATCGAGATAGCTGTTTTATCGTATGACAGCGGAACAGAGTTAGTTGACGTATTGGAGAATGAAGTTGAACGGAAGAAGAGGTGTTCCGATTGGAGCATTTACAAGCCAACCTATCGGGAATTTTGCGGCAAGCCGGATAGATCATACAATGAAGGAGAAATATCGTGTCAAATGCCTGCATAGATATTGCGATGATAATGTTATGCTG
SRR5935945_C355795	TR	41.90	-	1732	1781	CTCGCTTATGCGAACTCGAATAACGATTGGTCGAACTCGAATGCGAATAT
SRR5935945_C359411	TR	47.60	+	21	70	TTTCGATGTCGAATGCGAACAACGATTCCTCGAATACGAACACGAACATC
SRR5935945_C359411	RT	44.68	+	618	1002	ACCTCCGCCAGTATCAAGAGACGGGGGATGCACGACCTCCTGGCGTATGTCCGCCGTGACATGGCCGAAGACCCTGATGGTACACGTTACTGTTACAAGTTTGACATCACCAAATTCTACGAGAGCGTGAAGCAGGATTTTGTGATGTATTGCGTCAGCCGGGTGTTCAAGGACGCAAAGCTCGTGACCATGCTGGAGAGCTTTATCCGCCTGATGCCTGAAGGTCTGAGTATCGGCCTGCGCAGCTCGCAGGGGCTGGGCAATTTGCTTTTGTCTGTGTATCTGGACCATTATCTGAAGGACAGGTATGCCGTGCGTCATTTCTACCGCTATTGTGATGACGGCGTCGTACTGGGTAAAACGAAAGCGGAACTGTGGAAGATTC
SRR5935946_C653959	TR	45.31	+	5029	5076	CGTCAATTCCTCCGGCGCTTTGAACTGGAACAATGCGTACAACGGCAA
SRR5935946_C653959	RT	178.43	+	5557	6222	AAGAACGTATTGTAATGACAAACGCGTTCAAGGACAAGGTTGTTCAGCACTCTTTATGTGACAATGTTTTAGAGCCTGCATTTTCCCGGACCTTTATCCGCGACAACTACGCGTCGCAAGAGGGCCGCGGGACCCATGACGGACTGTATAGACTGGAAGAGTTTATGCGGTCCTATTATTTTGAGCGGAAAGCGCGGGAGGAACAACGGTGCCGGGAGGAGGGGTTGCCGCGGCCCGACCCGCGCGCCGCCCATTATGCGGACGGCTGGGTTCTGAAATGCGACATCACAAAGTATTTCTACTCGATTCAGCATGAACAGTTGAAACGCATGGTGCGTCAATTTATCCACGACCGGGACGTTCTGTGGCTGGTTGACATGATAATTGACAGCACCGAAA…
SRR5935947_C659225	RT	43.52	-	89	431	AAGTCTATTTGCTTTGTCGTAACACGCCCAAGATACAGAGAGGTATTTGCAGCATCCTTTGAGGATAGAATCGTACACCACTACATAGCTTTGCGCCTAACGCCACTATTTGAGGAAATATTTAGCGAGCGTACATTTAATTGTAGGAAAGGCAAAGGGCAGCTTTATGGTATTAATACACTGAAAGAAGATATAAGGCAGTGCAGCAATAATTATACGGAAGATTGCCACATTATGAAACTTGACTTAAAAGGTTTCTTTATGAGCATTGACAAAAAGTTATTAGCTGAAATGGTAGATCGCTTTATAGTCAAGTACTACAAGGGCGAAGACATAGACGATT
SRR5935947_C659225	TR	17.61	-	666	715	ACCAACGCATGGAATCTGAACCTCAACGACGGTAATACGAACAATTGGAA
SRR5935948_C424055	TR	38.30	+	270	319	CGAACGCGTGGTACGTGAACATGAACAACGGCAACGTGAACACGAACAAC
SRR5935948_C424055	RT	19.66	+	560	792	CGTGAAATTTTTGCTTCCGCTTATGTTGATCGTGTAATACAACATTGGGCTGATCTACGCCTTGATCCTATTTTGGAAGAGCGTTTTCAGGCACAGGGAAATGTTTCAAAAAATTGCCGTATTGGTGAAGGAGCACTTTCGGCTGTTATCTATCTGAATGGGATGATCATGGAAGTCAGTGAAAATTATACGAAAGACGCATACATTTTCAAGGGTGATTTCAAAAGCTTTTT
SRR5935948_C430245	TR	37.48	+	347	396	ACAACGCGTTCATCTACAACGGCAACACGGGCAACGTGAACAACAACAAC
SRR5935948_C430245	RT	60.45	+	608	971	AATCCATCGCATTTATCGTTACGAAACCATGCCTGCGCGAAGTGGTAGCCGCCGATTTCCGCGACCGAATCGTGCAGCACTATATCGTCATGCGCCTCGAAGCTCTTTTCGAGGAATGCGGAACACTCGACGATAACATGTTCAGTTGCCGCGTCGGGAAAGGCAACCTTGCGGCCATACAGGCCCTACAACAGCAGATATTCCACCAGTCGAAAGGTTATACCACCGACTGTTATGTGGCAAAATTCGACCTGCAATCATTCTTTATGAGCATCGACAAACGCCGTCTTTACGACGAGTTGGTCGCATTGGTCGCCAAGCGCTACGAGGGATGGGATAAGGATACGCTGTTGTATCTTATCCG
SRR5935948_C435577	TR	53.53	+	78	138	TGCAACGGCTTCCAGCAGTTGGAACGTGAACTTCAACAACGGCAACGTCAACACGAACAAC
SRR5935948_C435577	RT	43.61	+	379	710	CGGGAGGTTTTTGCCGCCGCTTTCATTGATCGTGTTGTCCATCACTGGATCGCTCTTCGTATCGAGCCGATCTTAGAGGAACGCTTCCGGGAACAAGGAAACGTCTCCAAGAACTGCCGGAAAGGTGAGGGATGCTTGTCTGCCGTGCACTATCTGAATAACATGATAGTCGAGGTCAGTGAGAATTATACTGCCGATGCGTACATTTTCAAAGATGACCTGTTCAGTTTCTTCATGTCTATCTCGAAATCGTTGGTATGGGAAATGCTGAACATATTCGTAAGGGACAATTATAAAGGCGATGATATTGAATGTTTGCTTTACCTTCTAGC
SRR5935948_C439109	RT	130.80	-	396	925	CGATATGGGTTTCGGTCTTCACAAAAGACACATATAGCTGCATCAAGGGCCGCGGGATTCACGGAGCGATGCGGAATGTCAAGCGGGCCATCAAAGACCGGGAAAACGCCCGATATTGCCTCAAAATCGACATCCGGAAGTTCTACCCGTCGATAGACCACGACGTATTGAAAACCATCATCCGCCGCAAAATCAAATGCAAGGATACGCTCGCCCTGCTCGATACGATCATCGACAGCACCGACGGCGTGCCTATCGGCAACTATTTGAGCCAATACTTCGCAAACCTGATGCTCGCCTACTTCGATCATTGGATCAAGGAGGAGAAGCGGGTGCGGAACTATTTCAGATATGCCGACGACATGGTATTTCTCGCCTCCACGAAAGAGGAGCTGCACA…
SRR5935948_C439109	TR	36.21	-	1373	1410	GCGAATTCGAATAACACGCCCTCGAATACGAATGCGAA
SRR5935948_C439385	RT	114.81	-	172	683	CTATTTGGGTTTCGACCTTCACGGCGGACACTTATAGCTGCATTAAGAACCGGGGGATTCATGCGGCCGCGAAGAAGGTAAAACAGGCCCTACGGGAAGACCCGGAAGGTACTACGTTTTGTTTGAAATTGGATATTCGCAAGTTCTACCCTTCGATTAACCACGACGTGCTAAAATCCATTCTGCGCCGCAAGTTGAAGGATAAAAGGCTACTTCGCCTACTTGACGAAATTATAGATTCGGCGGACGGCGTACCTATCGGAAACTACCTAAGCCAATATTTCGCTAACCTCTATTTAACCTACTTCGACCATTGGATAAAGGAACAGAAGCGGGTAAAGCACTACTTCCGCTACGCGGACGATATTGTAATACTTGCTTCGGATAAATCCTACCTTC…
SRR5935948_C439385	TR	35.95	-	1100	1137	GCGAATACGAATAACACGGCTTCGAATACGAATGCGAA
SRR5935948_C443181	RT	33.60	-	1122	1519	TACGAGTGCATGTATTAAGGGAAAAGGACTTCATTTTGGAGTAAGGAGAATGAAAAGTTTCCTTCGCCGGTACCCGGAATGCAAATGGTTCGTAAAAACTGATTTTAAAAAGTTTTATCAAAGTATTCTTCATGAGCTTATTGTTGCTGCATTGAGAAGGAAATTTAAAGATGAACGATTTATTAAACTGATTGAGATAGCTGTTTTATCGTATGACAGCGGAACGGAGTTAATTGACGTATTGGAGAATGAAGTTGAACGGAAAAAGAGGTGTTCCAATTGGAGCATTTACAAGTCAACCTATCGGCAATTTTGCGGCAAGTCGGATAGATCATACAATGAAGGAGAAATATCATGTCAAATGCCTGCATAGATATTGCGATGATAATGTTATGCTG
SRR5935948_C443181	TR	41.90	-	2259	2308	CTCGCTTATGCGAACTCGAATAACGATTGGTCGAACTCGAATGCGAATAT
SRR5935948_C443545	TR	26.10	+	195	244	CGTTCTACGTGAACTTGAACAACGAGGCTGGTAATGCGGGGTGGAACATC
SRR5935948_C443545	RT	27.71	+	806	1083	TGTGAAGCAATTTTACGCCAGTATTCCACAGGATAAATTAATTGAAAAGCTTAAATCTAAAATCAAAGATTTTAGATTTATACGGATTGTTGAAAATGTTATACATTGCGTGCCGAATGGCTTGCCACTTGGTTTTTATACCTCTGTATGGTTCGCTAACTGGTATTTGAGTGAGCTTGACCATGAAATCAAATCACTCGGCATTGAGCTGAAATATGCACGTTATGTTGACGATATGGCTATATTTTGTGCGAGCAAAAAGAAATTGCGCAACGTAA
SRR5935949_C418433	RT	33.31	-	38	199	CTTACCTTGTTAATAGATTTACTGCAGATACCTTCAACTGTTTAAAAGGAAGAGGTATTCATTATGGAGTAAAGAGATTGAAAAGAGATTTAAAAGCTGATAAAGAGGGCACAAAATATTGTTTAAAATTAGATATTAAAAAGTTCTTTCCTTCTGTAGATC
SRR5935949_C418433	TR	19.22	-	649	686	GCTAATGCTAATAATGCATCCTCGAATTCATAGACGAA
SRR5935949_C433117	RT	17.69	-	324	714	AACGGCTGCATCCATACAAGGACGCGGACCGCATGGTTTGTTCCATCAGGTGCAGGATACATTGGCAGAGAACCCCAATATACACTATTATTATCAAAGCGATTATAAAGGATATTATGACAGTATCGACCATGATATATTAATCTCCACAATCAGGCGATATGTCGGAGACCCTGTCTTATTGCCTATTCTTGAAAATTTTGTCAAAGCATTATATCCCAACGGGAAGCATGGCATAAGCAAAGGACTGCGTTCCTCACAATTCTTTGGAAACCTTTACCATAATGATATTGATCACCGGATGATTGATGAATATGGTGCAAAACATTACTTCCGTTTTTGTGATGACATCTTTATTCTCGGTGAGAGTAAACGTGATTTGTGGAAATTG
SRR5935949_C433117	TR	22.69	-	1364	1401	TCGAATGCGAACAGCGGTCTCGCTTATGCGAACGCGAA
SRR5935949_C434119	RT	43.61	-	1517	1848	TCGGGAGGTTTTTGCCGCCGCTTTCATTGATCGTGTTGTCCATCACTGGATCGCTCTTCGTATCGAGCCGATCTTAGAGGAACGCTTCCGGGAACAAGGAAACGTCTCCAAGAACTGCCGGAAAGGTGAGGGATGCTTGTCTGCCGTGCACTATCTGAATAACATGATAGTCGAGGTCAGTGAGAATTATACTGCCGATGCGTACATTTTCAAAGATGACCTGTTCAGTTTCTTCATGTCTATCTCGAAATCGTTGGTATGGGAAATGCTGAACATATTCGTAAGGGACAATTATAAAGGCGATGATATTGAATGTTTGCTTTACCTTCTAG
SRR5935949_C434119	TR	53.53	-	2089	2149	ATGCAACGGCTTCCAGCAGTTGGAACGTGAACTTCAACAACGGCAACGTCAACACGAACAA
SRR5935949_C435853	TR	53.58	+	2193	2262	TGCGAACGCGAATGGCGGTGTGTCGAATGCGAATGCGAATAACGATGCTTCGAATACGAATGCGAATATC
SRR5935949_C435853	RT	17.78	+	2800	3184	ACCGGTGCAAGCATCAAAAGGCGCGGTACTCATGATCTGATGAACTGCATACGTACCGATTTGCAAAAAGACCCGGAAGGCACACTTTACGCATACAAGTTTGACATCCGTAGGTTTTACGACAATGCGCGGCAGGACTTTGTTATGTGGTGCTTCCGGAGGGTGTTCAAGGACGAAAGGCTGTTGGTGCTACTGGAGCGGTTTGTTAAGCTGCTGCCGGAAGGTATAAGCTTCGGACTGCGCAGTTCACAAGGGGCAGGAAATCTGCTTCTGTCTGTATTTTTAGACCACTATCTGAAGGATAAGTACGGGGTTCGTTATTACTATCGCTATTGCGATGACGGACTGGTACTCGGTAAAACGAAAGCGGAATTGTGGAAGATTC
SRR5935950_C517137	TR	71.90	+	176	236	ACAACAGCTGGAACGTGAACTTTAGTAATGGCAACTTCAACAACAACGGCAAGAATAACAG
SRR5935950_C517137	RT	62.01	+	419	806	CAAGTACTTGTTTTATAGTTACTCGTCCTAAATTACGGGAAGTGTTTGCTGCAAATTTTCGCGACCGTATTGTACAACATTGGTTGTGTCTACGCTTAGAGCCACTGTTTGAGGCACGTTTTGTAGAACATGGAAATGTATCATTTAATTGTCGAAAGGGTTTTGGAACATTTGCATGTATTGATCAGTTGACAAAAAATACTATTGAAGTCTCTGATAATTATTCCCATGAAGCTTGGTATGCTCAATTTGATATTAAAGGATTTTTTATGTCAATTGATTGTGAACGCTTATTAGAGTACTTATTGCCATTTATCAAAGAAAAATGGAATTATTGGAAAGGAACTATATATGAACAGGATTTAGATTTAGTACTTTGGCTTACAGA
SRR5935950_C530729	RT	20.09	-	1076	1308	TCGTGAAATTTTTGCTTCCGCTTATGTTGATCGTGTAATACAACATTGGGCGGATCTGCGCCTTGATCCTATTTTGGAAGAACGTTTTCAGGCACAGGGAAATGTTTCAAAAAATTGCCGTATTGGCGAAGGAGCACTTTCGGCTGTTACCTATCTGAATGGGATGATCATGGAAGTTAGTGAAAATTATACGAAAGACGCATACATTTTCAAGGGTGATTTCAAAAGCTTCT
SRR5935950_C530729	TR	38.30	-	1549	1598	TCGAACGCGTGGTACGTGAACATGAACAACGGCAACGTGAACACGAACAA
SRR5935950_C533107	TR	41.90	+	239	288	TCGCTTATGCGAACTCGAATAACGATTGGTCGAACTCGAATGCGAATATC
SRR5935950_C533107	RT	34.51	+	1028	1425	ACAAGTGCGTGTATCAAGGGAAAGGGATTACATTTTGGAGTAAGGAGAATGAAACGTTTTCTTCACCGGTACCCGGAATACAAATGGTTCGTAAAGACTGATTTCAAAAAGTTCTATCAAAGTATTCTTCATGAGCTTATTGTTGCTGCATTGAGAAGGAAATTCAAAGATGAACGATTTATTAAATTGATCGAGATAGCTGTTTTATCGTATGACAGCGGAACAGAGTTAGTTGACGTATTGGAGAATGAAGTTGAACGGAAGAAGAGGTGTTCCGATTGGAGCATTTACAAGCCAACCTATCGGGAATTTTGCGGCAAGCCGGATAGATCATACAATGAAGGAGAAATATCGTGTCAAATGCCTGCATAGATATTGCGATGATAATGTTATGCTGG
SRR5935950_C534565	TR	26.70	+	85	134	AGGCGAACGGCAATTTCAACAACCCGCGTTCTAACTCCAATGTGAATGTG
SRR5935950_C534565	RT	181.58	+	529	1188	AGAAACGGCTTATTATGGCGTTGCAATTTCGGGATCGCGTGCTGCAATGGGCTATTTATAGGCTACTCAATCCACTTTATGAGAAAACCTATATAAAAGACAGTTACGCCTGCATTAAGAACAGAGGCAGAGAAAAGGCAGCGGAGAGGCTGCAATATTGGTTACGGCAGACGGAAAGAAAACCGAAACAATATTATTACTTGAAACTTGATATTTCAAAATTCTTTTACAGAGTGGATCATGAGATTTTGTTAGACATATTGAGGCGCAAAATCAAAGACGAGCGTTTAATAGAATTGTTTAATAAAATCATAAATTCAGAGAAAAGAGCCTTCGGGTTGCCGTTAGGCGTGGATCCTTGCGAAATAGATCCGCGCGAAATGCTATTTGATAAGGGTA…
SRR5935950_C535257	RT	129.11	-	89	697	AAGAAACGGCTTGTGCAGGCTCCCGCTTTTGTGGACAAGGTAGTCCTCCATGCACTGACGGACAATGTTTTGTACGACACGATCTGCACCGGCTTCATCCGTGACAACCACGCTTCGCAGCGCGGAAAGGGGACACTGGATGCCATCGTGCGCCTGAAGGGCCACATGATCGATTACTACCGCAAGAACGGCAGCGCGGACGGATGGGTGCTGAAGTGCGATGTTCACCATTTCTTCGCCTCCATCGACCATGACATCCTGAAAGCAAAACTGCGGGCCTTGATGCAGAAGCGCGGCGTAGATATGGCGTTCTATGACCTCATGTGCATCTACATTGACAAGACCGACGGCCTGCCCCTTGGGTATCAGACCAGCCAACTGCTCGCCCTGATGTTCCTT…
SRR5935950_C535257	TR	42.18	-	1149	1196	ACGTCAACTCCAATGGCGACTGGAACAACAACAACTGCTCCAACTCGA
SRR5935952_C654743	TR	80.40	+	42	105	ACAACAGCTGGAACGTGAACTTTAGTAATGGCAACTTCAACAACAACAACAAGTACAACAGTAA
SRR5935952_C654743	RT	34.53	+	285	378	CAAGTACTTGTTTTATAGTTACCCGTCCTAAATTACGGGAAGTGTTTGCTGCAAATTTCCGTGACCGTATTGTACAACATTGGTTGTGCCTACG
SRR5935952_C709264	TR	38.30	+	677	726	CGAACGCGTGGTACGTGAACATGAACAACGGCAACGTGAACACGAACAAC
SRR5935952_C709264	RT	20.09	+	967	1199	CGTGAAATTTTTGCTTCCGCTTATGTTGATCGTGTAATACAACATTGGGCGGATCTGCGCCTTGATCCTATTTTGGAAGAACGTTTTCAGGCACAGGGAAATGTTTCAAAAAATTGCCGTATTGGCGAAGGAGCACTTTCGGCTGTTACCTATCTGAATGGGATGATCATGGAAGTTAGTGAAAATTATACGAAAGACGCATACATTTTCAAGGGTGATTTCAAAAGCTTCTT
SRR5935952_C717686	TR	43.56	+	2507	2566	TGCGAATGCGAATGGCGGCGTGTCGAATGCGAATGCGAATAACGATGCATCGAACTCGAA
SRR5935952_C717686	RT	35.81	+	3124	3478	ACCTCAGCCAGCATCAAGAACCGCGGCATGCACGACCTCATGGAGTACATACGCCGCGACATGAAAGAAGACCCGGAAGGAACACGCTACTGCTACAAATTCGACATCTCCAAGTTCTATGAGAGCGTGGGGCAGGATTTCGTAATGTATTGCGTCCGGAGGGTATTCAAAGACAAGAAACTCATCGCCATGCTTGACAACTTCGTAAGGCTCATGCCGCAAGGAATCAGCATCGGGCTGAGGTCGTCGCAAGGGTTGGGCAACCTGCTCCTGTCTGTTTTTTTAGACCATTATTTGAAGGACAAGTACGGCGTCCGCCATTTCTACCGCTATTGCGATGACGGCGTGGTACTCG
SRR5935953_C236144	RT	31.84	-	3694	4048	CACCTCGGCCAGTATCAAGGAACGCGGGATGCACGACCTTCTGGCGTATATCCGGCGCGACCTGGAGGAAGATCCTGACGGAACGCGGTACTGCTACAAGTTCGACATCTCGAAGTTCTACGACAACGTGCAGCCGGACTTTGTGATGTACTGCGTGAAGCGGATTTTCAAGGACAAAAGGCTCATTGCCCTGCTGGACGGCTTTGTCCGCATGATGCCGTCGGGCATCAGCATCGGGCTGCGCAGTTCGCAAGGGCTGGGCAATCTCTTATTGTCTGTATTTTTAGACCACTATCTGAAGGACAGGTACGGCGTGCGTCATTTCTACCGCTATTGTGATGACGGCGTGGTACTC
SRR5935953_C236144	TR	49.21	-	4623	4692	ACGCGAATGCGAATGGCGGTGTGTCGTACGCGAATGCGAATAACGATGCGTCGAACTCGAATGCGAATGT
SRR5935957_C630635	TR	22.69	+	831	868	CGAATGCGAACAGCGGTCTCGCTTATGCGAACGCGAAC
SRR5935957_C630635	RT	17.29	+	1523	1913	ACCGCTGCTTCCATACAAGGACGTGGACCGCATGGGTTGTTTCATCAGATACAAGCTGCAATGGCAGAAAATCCTAATCTCAAATATTACTATCAAAGCGACTACAAAGGATATTATGACAGTATTAATCACGAAACTTTAATTTCTATTATTAAAAGATATGTAGGCGATCCTCTTCTTTTGCCCATTCTTGAAAATTTTGTGAAGGCACTCTATCCTGATGGAGAATGTGGTATCAGTAAGGGATTGCGATCGTCTCAATTCCTCGGTAATCTTTATCACAATGATATTGACCACCGGATGATTGATGTGCATGGAGCAAGATATTACTTTCGATTCTGCGATGACATTTTTATTCTTGGAGAAAGTAAACGCGAGTTGTGGAGGTTAC
SRR5935957_C632157	RT	34.51	-	1948	2345	TACAAGTGCGTGTATCAAGGGAAAGGGATTACATTTTGGAGTAAGGAGAATGAAACGTTTTCTTCACCGGTACCCGGAATACAAATGGTTCGTAAAGACTGATTTCAAAAAGTTCTATCAAAGTATTCTTCATGAGCTTATTGTTGCTGCATTGAGAAGGAAATTCAAAGATGAACGATTTATTAAATTGATCGAGATAGCTGTTTTATCGTATGACAGCGGAACAGAGTTAGTTGACGTATTGGAGAATGAAGTTGAACGGAAGAAGAGGTGTTCCGATTGGAGCATTTACAAGCCAACCTATCGGGAATTTTGCGGCAAGCCGGATAGATCATACAATGAAGGAGAAATATCGTGTCAAATGCCTGCATAGATATTGCGATGATAATGTTATGCTG
SRR5935957_C632157	TR	41.90	-	3085	3134	CTCGCTTATGCGAACTCGAATAACGATTGGTCGAACTCGAATGCGAATAT
SRR5935957_C632561	RT	90.59	-	2435	2982	CTATATGGGTGTCCTTATTTACAGAAGATACCTATTCTTGCATTAAGGATCGTGGTATTCATAAAGCAGCAGATAAAGTAAAGAAGGCTTTGAAAGAAGATCCAGAACACACTACTTACTGCTTGAAAATGGATATAGTGAAGTTCTATCCAAGTATAGACCATGATATTTTGAAAACAATATTACGGAAGAAAATCAAAGATAAAGATCTGCTTTGGTTGCTTGACGTGATTATAGACAGTGCCGATGGCGTACCCATAGGGAACTATCTAAGTCAGTATTTTGCTAATATTTATCTGGCTTACTTCGATCACTGGATAAAGGAGGTTAAGAAGGTAAGATATTACTTTAGGTATGCAGATGATATTGTGATTTTAGGCGATGATCCTAAACAGCTTC…
SRR5935957_C632561	TR	35.10	-	3405	3442	GCGAATACGAATAACACCCCCTCGAATACGAATGCGAA
SRR5935957_C634131	TR	59.74	+	707	767	ACAACAGCTGGAACGTGAACTTTAGTAATGGCAACTTCAACAACAACAAGTACAACAGTAA
SRR5935957_C634131	RT	66.37	+	947	1598	CAAGTACTTGTTTTATAGTTACCCGTCCTAAATTACGGGAAGTGTTTGCTGCAAATTTCCGTGACCGTATTGTACAACATTGGTTGTGCCTACGCTTAGAGCCACTGTTTGAGGCACGTTTTGTTGAACACGGAAATGTATCATTTAACTGTCGAAAGGGTTTTGGAACATTTGCATGTATTGATCAGTTGACAAAAAATACAATTGAAGTCTCTGATAATTATTCGCACGAGGCTTGGTATGCTCAATTTGATATTAAAGGATTTTTTATGTCAATTGATTGCGAACGATTATTAGAACACTTATTACCATTTATCAAAGAAAAATGGAATTATTGGAAAGGGACCATATATGAACAAGATTTAGATTTAGTGCTATGGCTTACAGAAATAATTGTAC…
SRR5935957_C634655	TR	56.39	+	594	654	ACAACGCTCTTTATGTGAATGTGAACAACGGCAACGTGAACAACAACAATAAGAACAACAG
SRR5935957_C634655	RT	217.30	+	917	1648	GTTCCATCGCTTTCATTATCAACAAACCCGTGAAACGGGAGATTTTCGCCGCCGACTTCCGCGACCGTGTTGTACACCACCTCATAGCCCACAGGCTCGTTCCGCTTTTGGAAGAGAAGTTCATCGATGACAGTTACAGTACCCGCAAGGGAAAGGGTACGCTCTACGGCATAGAACGGGTGGAAGAACATATCCGGCTCTGCTCCGAGAACTACACGCGGGATTGCTATATCCTGAAAATAGACATCCGTTCGTTCTTCATGAAAATATCGAAGAGGCGGCTGTATGACCTGACCGAAGAACTCTTGCACGAACGCTACGGGGGAAACGACCTGGCGATACTGCTCTATCTGCTCCGTGAGACGATATTCAACCGTCCGGAAAAGAACTGCATCCGCA…
SRR5935958_C392037	TR	41.90	+	262	311	TCGCTTATGCGAACTCGAATAACGATTGGTCGAACTCGAATGCGAATATC
SRR5935958_C392037	RT	34.51	+	1051	1448	ACAAGTGCGTGTATCAAGGGAAAGGGATTACATTTTGGAGTAAGGAGAATGAAACGTTTTCTTCACCGGTACCCGGAATACAAATGGTTCGTAAAGACTGATTTCAAAAAGTTCTATCAAAGTATTCTTCATGAGCTTATTGTTGCTGCATTGAGAAGGAAATTCAAAGATGAACGATTTATTAAATTGATCGAGATAGCTGTTTTATCGTATGACAGCGGAACAGAGTTAGTTGACGTATTGGAGAATGAAGTTGAACGGAAGAAGAGGTGTTCCGATTGGAGCATTTACAAGCCAACCTATCGGGAATTTTGCGGCAAGCCGGATAGATCATACAATGAAGGAGAAATATCGTGTCAAATGCCTGCATAGATATTGCGATGATAATGTTATGCTGG
SRR5935961_C225720	RT	165.91	-	65	569	CGTTCCATCGCTTTCATTATCAACAAACCCGTGAAACGGGAGATTTTCGCTGCAGACTTCCGCGACCGTGTGGTACACCACCTCATAGCCCGCAGGCTCGTTCCGCTTTTGGAAGAGAAGTTCATCAATGACAGCTACAGCACCCGCAAGGGAAAAGGTACGCTCTATGGCATCGAACATGTGGCGGAACATATCCGGCTCTGTTCGGAAAACTACACGAAAGAGTGCTACATCCTGAAAATAGACATCCGTTCGTTCTTCATGAAAATATCGAAGAGGCGGCTGTATGACCTGACCGAAGAACTCTTGCACGAACGCTACGGGGGAAACGACCTGGCGATACTGCTCTATCTGCTCCGTGAGACTATATTCAACCGTCCGGAAAAGAACTGCATCCGC…
SRR5935961_C225720	TR	56.39	-	833	893	AACAACGCTCTTTATGTGAATGTGAACAACGGCAACGTGAACAACAACAATAAGAACAACA
SRR5935961_C230666	RT	17.78	-	6001	6385	AACCGGTGCAAGCATCAAAAGGCGCGGTACTCATGACCTGATGAACTGCATACGTACCGATTTGCAAAAAAATCCGGAAGGCACGCTTTACGCATACAAATTTGACATCCGGAGGTTTTATGACAATGCGCGGCAGGACTTTGTTATGTGGTGCTTCCGGAGGGTGTTCAAGGACAAAAGGCTGTTGGTCTTGTTGGAGCGGTTTGTTAAGCTGCTGCCAGAAGGTATCAGTTTCGGACTGCGCAGTTCACAAGGGGCAGGAAATCTGCTTCTGTCTGTATTTTTAGACCACTATCTGAAGGATAAGTACGGGGTTCGTTATTACTATCGCTATTGCGATGACGGACTGGTACTCGGTAAAACGAAAGCGGAATTGTGGAAGATT
SRR5935961_C230666	TR	47.58	-	6933	6992	ATGCGAATGCGAATGGCGGTGTGTCGAATGCGAATGCGAATAACGATGCTTCGAATACGA
SRR5935962_C430885	RT	7.40	-	13392	13763	TGATCGTGTTCCGCATCGGTTGGTGGGCGACGATATACTGTCAGCAGATATTGCTCGGAATGCTCACTATATTCGGTCCAATACAATGGGCATTTTCGTTGCTGCCCAAGTGGGAAGGAGCGTGGGCGAAGTGGCTAACCCGTTATTTGACAGTTCATTTCTACGGAGCCATGCTCTACTTCGTCGGTTTCTACGTCCTGTTGCTGTTTGATATTGTGCTCTGCATACAGGTAGAGAACCTGACGGCCATCACCGCCAGTGAGCAGACGATGGCAGCCTATCTGCAAAACTCGTTCTTCTCGGCAGGCTATCTGATGGCAGCGAGCATCGTGGCGTTGAAATGCCTGAACCTCGTGCCCGACCTTGCGGCAT
SRR5935962_C430885	TR	15.69	+	23279	23338	TGTTCATGGCGATGTAAACGCTTATGGCTCCGACAATTGCAACGACACCTGCAATGGCAT
SRR5935963_C865428	RT	60.21	-	23	191	AAAGAGCGGCAGATAATGGCGCTGCCGTTCTATGACAGGGTGGTACAGCACGCCATAAACAACGTGTTAGAGCCTATATTTGATAAGCGGTTTATATCGCAGTCTTACGCCTGCCGGAAAGGTAAAGGTATGCACGCTGCGTCTGATACGCTAAAAGAGTGGCTGTATG
SRR5935963_C865428	TR	43.52	-	625	674	GCTCGTGCCGTGAATTGCAACAATTACCCGTGGAATGTCAATACGAACAT
SRR5935963_C876180	TR	45.49	+	81	130	GCCGTGCCGTCAATTGCAACAATTACCCGTGGAACGTGAACACGAACATT
SRR5935963_C876180	RT	130.73	+	522	1133	AAGAACGGCTTATTATGGCGTTGCCGTTCTATGATAGAGTGGTGCAACACATGATTTGTAACGCTATTCAACCCGTATTTGAAAACGGATTTTATTACCATTCTTACGCTTGCCGGAGCGGTAAGGGGATGCACGCCGCAAGCGATACATTGTATCAATGGATGTATGAAACAGAGGTAAAGCAAGGGTTAAGGATGTATGCCTTTAAAGGGGATATATCAAAGTATTTTGCATCTATACCGCATGACAAATTAAAGGATGAAAACCGCCGCTATATAGGGGATAAGAAAGCCCTTATGTTAATGGATGATATTATAGACCACAACGGCATATTGCCGGACGGCGTGGGAATACCCGTTGGAAACCTCACAAGTCAGTTATTTGCGAATGTGTACGGCA…
SRR5935963_C882422	TR	37.37	+	428	474	GTGAACACGGACGGGTCTGCGAACAACAACAACGCCTACAATTCGAA
SRR5935963_C882422	RT	57.44	+	1089	1659	AGGTGCGGAACATCGACGCGCTGCCCATCCAGGATCGGGCCATCCAAAAATGCCTGTGCAAGAACCTTCTGACGGAGGTTTATTCCAGGAGCTTCATCTACGACAACAGCGCGAGCCTGAAAGACCGGGGCATGGACTTCCAGCTCCGGCGGCTCAGGAAGCACCTGCAGGACCATTACCGGCGGTATGGGACTGAGGGCGGTATCTACCAGTTCGACTTCAAGAATTATTTCGGGAGCCTGCCGCACGAGGAGATCAAGCGGCGGGCGCGGAAGAAGATCATGGACGACCGGTTATACACATTGTTCTGCGACTTTGTGGATGATTTCCGGCTGATGAAGACCGCCGACAAGGAAGCACACCGGGGCGTGGGCCTGGGCAGCGAGGTATCGCAGATCA…
SRR5935963_C883834	TR	39.86	+	92	139	CGTCAATTCCTCTGGCGCGATGAACTGGAACAACGCTTACAACGGCAA
SRR5935963_C883834	RT	120.25	+	605	1273	AAGAACGAATCGTTATGACGAACGCATTCAAAGACAAGGTGGTTCAGCATTCCCTATGCGACAACATACTTGAACCCGCGTTTTCAAAAGCCTTTATCCGGGACAACTACGCATCGCAGAGCGGGCGCGGAACACATGACGGGTTATACCGCCTTGAAGAATTCATGCGGTCCTACTACTTCACACGCAAGGCGAACGCCGAGCGGGAGCGGCGGGCCGCGGGATTGCCGCCGCCCGGCCCGGAGGAAGTGCGGCACTATTCGGACGGCTGGGTTTTGAAATGCGACATATCGAAGTATTTCTATTCAATCCAGCATGAACCATTAAAGCAGATGACGCGGAAGTACATCAAAGACCCGGATATTCTGTGGTTAGTTGACCTTATCGTTGACAGCACGG…
SRR5935963_C886646	TR	24.58	+	882	945	ATAACAGCAACGTCTGGTACGTCGGCACCGATGGCTCCAACAACAACAACTGGTACAACAACTC
SRR5935963_C886646	RT	166.36	+	1370	1984	AGCGCCGCATGGTACACGCCCCCGCATTTGTGGACAAGGTGGTGCTGCACGCTCTGGTCGATAACATCCTGTATGATGCCCTGACAAGGAGCTTTATCCGGGACAGCCACGCCAGCCAGACCGGCAAAGGCACAGACGACGGCCTGATGCGCCTGAAAACTCACATGGTGGACTATTACCGCCGTGAGGGCCACGGCGCGGACGGCTGGGTGCTGAAAGGTGATGTGCGGCATTTCTTTGCCAGCATCGACCACCGGAAGTTAAAACGCAAGCTCAAGGCCGTGCTGGACAAGCGCGGCGTTGACCCGCGCGTCTATGAGCTGCTTTGCATCTACATCGACGTGATGGAGGACGGCTTGCCGCTGGGCTACCAGACGAGCCAGCTTTTCGCCCTCATGT…
SRR5935964_C694792	RT	121.10	-	1992	2527	CTATATGGGTGTCTATTTTCACGGCGGACACTTATAGTTGCATAAAAGGGCGTGGCATACAAGCGGCGGCAAATAAGTTAAGGCGCGTTATAGACAGAGATAAGGCAGGCTGCGCGTATTGCTTGAAAATAGACATACGCAAATTTTACCCTTCCATAGATCACACCGTACTAAAGTCCATTGTTCGCCGGAAGATTAAGGACACACGGCTACTCAATCTTTTGGACGAAATAATAGACAGTGCGGAAGGCTTACCGATTGGCAACTACCTTAGCCAATATTTAGCGAATCTTGTACTTACCTACTTCGACCATTGGGTAAAGGAAGTAAAGCGGGTAAGGTACTATTTCAGATACGCCGACGACATTGTAGTATTGCATAGCGACAAAAAGACGCTTC…
SRR5935964_C694792	TR	33.80	-	2950	2987	GCGAATACGAATAACACGGCTACGAATACGAATGCGAA
SRR5935964_C694918	TR	16.20	+	519	568	GCCGCGCTGTCAACTGTAACAACTACCCCTGGAATGTTAACGCGGATATT
SRR5935964_C694918	RT	73.50	+	960	1562	AGAAGCGGGACATATACGCGCTGCCATTTAGGGACAGAGTAGCGCAGCACATGATAAACAATAAAATAGAACCGATTGTAGAAAGACGGTTTTACTATCATAGCTACGCCTGTAGAACAGATAAGGGTATGCACAAAGCGGCAGATTACGCCCAGGAGTGTATAAGAAACCTATCTTTTGAAGGGGAACAGGTTTATATATTAAAAGCGGATATACACAAGTATTTCAACAGTGTAGACCACGAAGTACTAAAGCAAATATTAGGCGGGATTTTCAAAGATAAAGACCTATTAAAGCTGCTTTACTATATTATCGACAGCTACGGGGAAGACGGGCGAGGGCTTCCGGTGGGAAACCTATTAAGCCAGCTTTTCGCAAACCTGGTATTAAATGAATTAG…
SRR5935966_C611051	RT	17.69	-	10185	10575	AACGGCTGCATCCATACAAGGACGCGGACCGCATGGTCTGTTCCATCAGGTGCAGGATACATTGGCAGAGAACCCCAATATACACTATTATTATCAAAGCGATTATAAAGGATATTATGACAGTATTGACCATGATATATTAATCTCCACAATCAGGCGATATGTCGGAGACCCTGTCTTATTGCCTATTCTTGAAAATTTTGTCAAAGCACTATATCCCAACGGGAAGCATGGCATAAGCAAAGGACTGCGTTCCTCACAATTCTTTGGAAACCTTTACCATAATGATATTGATCACCGGATGATTGATGAATATGGTGCAAAACATTACTTCCGTTTTTGTGATGACATCTTTATTCTCGGTGAGAGTAAACGTGATTTGTGGAAATTG
SRR5935966_C611051	TR	22.69	-	11225	11262	TCGAATGCGAACAGCGGTCTCGCTTATGCGAACGCGAA
SRR5935967_C416614	RT	87.67	-	554	1037	GGACAGGATAGTACACCATTGCATTATCAATGTGTTGGGGCGTTACTGGACTAACTTCTTCATTGCGAACACATACGCTTGTATCAAAGGGCGTGGTATTCATAAATGTATGGAGGATGTGCATACGGCTTTAATCATAGACAGAATGGGTACACGATTCTGTTTGAAGATTGACATCAAGAAGTTCTATGATAACATAGACCACGTAGCATTGAAAAAGATAATCCGCTACACCATAGCGGACGAACAACTGCTAAGGCTGTTGGATAAGATAATAGATAGTAACGGTAAAGACAAAGGGCTGCCAATAGGCAATTTCACAAGCCAATATTTTGCTAATCTCTATTTGGCATACTTCGACCATTGGGTTAAAGAGGAACTGGCTAAGATAGTGATGAA…
SRR5935967_C416614	TR	47.31	-	1561	1610	TTCGGTTATCTGAATGCGAATAATCGTTCCTCGAATGCGAATGCGAACAT
SRR5935968_C593480	TR	30.21	+	562	611	TCTGGAACGTCAACTCCAATGGTAACTACAACAACTGGAACTACAACAAT
SRR5935968_C593480	RT	118.70	+	1017	1676	AGCTCCGTCTGGTACAGGCTCCGGCGTTCGTTGACAAGGTGGTTCAACACGCCCTCGTGGATAACATCCTCTACGAGGCCATCACGCACAGCTTCATCCTTGACAACTACGCCAGCCAACGCAACAAAGGCACTCACTACGGGCTTACCAGACTCCGCTCTGCAATGCTTTCCTATTTCCGCAGTAGGAAAGGGAAAGACGAAGAGTACCGCAGGTCGCATGGCTTGCCCTATAAGCCTATGAGCGAGTGGGATTACGCTGATGGATGGGTTTTGAAATGCGATGTCCGAAAGTTCTTTGCTTCCATCGACCATGACCTTGTGAAAGCAAAACTCAGGGAACGGGTCGAGGATGACAGAGTGTTCGAGCTGATGTGTACTTATATAGACACCTCAGACG…
SRR5935968_C593982	RT	158.00	+	26	1333	CTCCTCCTCAACCTACTCGACATAGCCCTCGAAAGGGGCTACATCGACATCCGCCGCTGCGAGGACTGGACGAAGAAGATACTCGACGTCAAGAACCTCACAGCTTCGTGGCGGAAGAAGGATGCAGCGCGGTTCAGCCCGAAAGGCTGACGGCGTTTCATTGGGGTATTCCTTGTACGGCATCGACTTTTGTTGTGCGTAGTGCGCTCCCCGAACGCGTCGAACTCGAACAACGTCCGCAACGTGAACTCGGACGGGACGCTCAACAACAACAACGCGTACAACGGCAACAACGGCGTCCGCCCGGCTTCGGTGGAATTTACCGCGACCAAGTAGACCCCGCTGCGGCGGGGCCGAAAGCAGAGGCCCACCCATCAAAGGAAGGAATATCCCGTCCAA…
SRR5935968_C593982	TR	54.58	+	268	325	CGTGAACTCGGACGGGACGCTCAACAACAACAACGCGTACAACGGCAACAACGGCGTC
SRR5935969_C489317	RT	46.91	-	145	306	GTTACTGGACTAACTTCTTCATTGCGAATACATACGCTTGTATCAAAGGGCGTGGTATTCATAAATGTATGGAGGATGTGCATACGGCTTTAATCATAGACAGAAAAGGTACAAGGTTCTGTTTGAAGATTGACATCAAGAAGTTCTATGATAACATAGACC
SRR5935969_C489317	TR	47.31	-	871	920	TTCGGTTATCTGAATGCGAATAATCGTTCCTCGAATGCGAATGCGAACAT
SRR5935969_C492979	TR	45.80	+	342	391	TCGCCTATGCGAACTCGAATAACACCCCCTCGAATACGAATGCGAACATC
SRR5935969_C492979	RT	49.31	+	846	1261	GATATGGGTCAAAACTTTCACGTACAATACTTATTCTTGTATCAAGAAACGTGGTATAGAGGGGTGCGCCCGTCAGGTTGATAAGATAATAAGGGAGTTTGAGGGAAAACCCCTGTATTGCCTGAAAATTGATATTAAGAAGTATTATCCCTCAATCAGTCACAACGTGATGAAAAGGCTGATACGCCGTAAAATCAAGGACGCTGACCTGTTGTGGCTTCTTGACGAAATCATAGACAGCGCACAGGGACTTCCAATCGGGAATTATCTCAGTCAGTATCTCGCCAACCTGAATTTGTGCTATTTCATGCACTGGGTAAACGAGTGCTTGCCTGAACTTGTCAGAATGGCATTGAAACTGAAAGAGAAGCCGCATATCGAAGCGGTTGAATATGCAGA…
SRR5935969_C494369	TR	29.98	+	475	538	ATAACAACAACGTCTGGAACGTCAACACCGATGGCTCCAACAACAACAACTGGTACAACAACTC
SRR5935969_C494369	RT	135.97	+	963	1388	AGCGCCGCATGGTACACGCCCCCGCATTTGTGGACAAGGTGGTGCTGCACGCTCTGGTCGATAACATCCTGTATGATGCCCTGACAAAGAGCTTTATCCGGGACAGCCACGCCAGCCAGACCGGAAAAGGCACAGACGACGGCCTGATGCGCCTGAAAACCCACATGGTGGACTATTACCGCCGTGAGGGCCACGGCGCGGACGGCTGGGTGCTGAAAGGCGACGTGCGGCATTTCTTCGCCAGCATCGACCACCGGAAGCTAAAACGCAAGCTCAAAGCCGTGCTGGACAAGCGCGGCGTTGACCCGCGTGTCTATGAGCTGCTTTGCATCTACATCGACGTGATGGAGGACGGCTTGCCGCTGGGCTACCAGACGAGCCAGCTTTTCGCCCTCATGT…
SRR5935969_C498887	RT	44.37	-	1097	1428	TCGGGAGGTTTTTGCCGCCGCTTTCATTGATCGTGTTGTCCATCACTGGATCGCTCTTCGTATCGAGCCGATTTTAGAGGAACGTTTTCGGGAACAAGGGAACGTCTCGAAGAACTGTCGGAAAGGTGAGGGATGTCTGTCTGCCGTGCACTATCTGAATAACATGATAGTCGAGGTCAGTGAGAATTATACTGCCGATGCGTACATTTTCAAAGATGACCTGTTCAGTTTCTTCATGTCTATCTCGAAATCGTTGGTATGGGAAATGCTGAACATATTCGTAAGGGACAATTATAAAGGCGATGATATTGAATGTCTGCTTTACCTTCTAG
SRR5935969_C498887	TR	53.53	-	1669	1729	ATGCAACGGCTTCCAGCAGTTGGAACGTGAACTTCAACAACGGCAACGTCAACACGAACAA
SRR5935969_C501109	TR	33.80	+	506	543	CGAATACGAATAACACGGCTACGAATACGAATGCGAAT
SRR5935969_C501109	RT	121.48	+	966	1501	TATATGGGTGTCTATTTTCACGGCGGACACTTATAGTTGCATAAAAGGGCGTGGCATACAAGCGGCGGCAAATAAGTTAAGGCGCGTTATAGACAGAGATAAGGCAGGCTGCGCGTATTGCCTAAAAATAGACATACGCAAATTTTACCCTTCCATAGATCACACCGTACTAAAGTCCATTGTTCGCCGGAAGATTAAGGACACACGGCTACTCAATCTTTTGGACGAAATAATAGACAGTGCGGAAGGCTTACCGATTGGCAACTACCTTAGCCAATATTTAGCCAATCTTGTACTTACCTACTTCGACCATTGGGTAAAGGAAGTAAAGCGGGTAAGGTACTATTTCAGATACGCCGACGACATTGTAGTATTACATAGCGACAAAAAGACGCTTCA…
SRR5935970_C898363	TR	46.61	+	30	96	ACAACAATGCGAACGCGAATGGCGGCGTGTCGTACGCGAACACGAACAACGATTCGTCGAACACGAA
SRR5935970_C898363	RT	51.15	+	535	990	AACGCCGGACGATACAGGTGATCCCATTGAAGGATCGCATCGCCGTAAATGCGGTTATGCGAGTCGTGGACGAGCATCTGCACCGGCGGTTCATCCGGACGACCGCAGCATCGATCCGCAACCGCGGGATGCACGACCTGATGGAGTATATCCGGCGCGATATCGCTCAAGACCCCGACGGAACCCGTTACTGCTATACCTTCGACATCCGTAAATTCTACGAAAGCGTCGATCAGCAGGTCGCCATTGCCGCCGTCCGGCGGGTGTTCAAAGACGAACGGCTGCTGACGATACTCGACGGCTTCATCCACATGATGCCGCACGGGTTGAGCATGGGGCTGCGCTCCTCGCAAGGGTTGGCCAACTTAATCCTCTCGATCTACCTCGACCACGAACTCA…
SRR5935970_C905969	RT	58.96	+	16	411	TGAAAGCGGACGTCCACCACTACTTCGCCAGCATCCGGCACGACATCCTCAAGCAGGACGTCCGGGAGCTGCTCGACGACGAAAGGAGCCTCGCGCTCACCGACCTCATCATCGACAGCACACCGGGCAACGTCGGCATCCCAATAGGCAACCAGAGCAGCCAAGTATTCGCGCTCTTATACCTCAACAAGCTCGACCACCTCATGAAAGAGGGCTTCCGCTTCCGCTACTACGGGAGATACATGGACGACTTCTACATCATCCACGAAAGCAAAGACACCCTCCGGGCCGCATGGAAGGCCATATCGGAGCACCTCGCGGAGCGAGGGCTCGAGCTCAATGACAAGACGCAGATATTTCCCCTCCGTAACGGACTGGATTTTCTCGGCTTCCACA
SRR5935970_C905969	TR	18.87	+	1338	1385	CGTGTACTCGGACGGGACGCTCTTCAGCTACATCGCGTACCTCGGCTA
SRR5935970_C911181	RT	87.78	-	1868	2351	GGACAGGATAGTACACCATTGCATTATCAATGTGTTGGGGCGTTACTGGACTAACTTCTTCATTGCGAATACATACGCTTGTATCAAAGGGCGTGGTATTCATAAATGTATGGAGGATGTGCATACGGCTTTAATCATAGACAGAAAAGGTACAAGGTTCTGTTTGAAGATTGACATCAAGAAGTTCTATGATAACATAGACCACGCAGCATTGAAAAGGATAATCCGCTACACTATAGCGGATGAACAACTGTTAAGGCTGTTGGATAAGATAATAGATAGTAACGGTAAAGACAAGGGGCTGCCAATAGGCAATTTCACAAGTCAATATTTGGCTAATCTCTATTTAGCATATTTCGACCATTGGGTTAAAGAAGAACTGGCTAAGATAGTGATGAA…
SRR5935970_C911181	TR	47.31	-	2875	2924	TTCGGTTATCTGAATGCGAATAATCGTTCCTCGAATGCGAATGCGAACAT
SRR5935970_C912831	RT	115.17	-	3119	3709	AAAGAGCGGAAGATATTCAAACTGCCATTCCGTGATCGTGTCGTTCATTGGGCGATAATGCAGGTGATTGAACCGATATGGCTCTCCAATTTTACCCGTGATACATACTCTTGCATCCGTGGGCGTGGTATTCATCCTCTTTTATACAAGCTTCGCCGTGATTTGAAAGCGGATCCGGAGGGAACCCGGTACTGCCTGAAAATCGATGTGCGCAAGTTTTATCCGAGTATTGACCATGAGATCATGAAACAAGTGATCCGCCGGAAACTGAAAGATGCCCGATTGCTCGCCTTGCTTGACGGTATCGTGGACTCGGCGGAGAACGGGGTGCCCATCGGGAACTATCTCTCCCAATTCTTTGCCAACCTCTATTTGTCCGAGCTGGATCATGTCATTAAA…
SRR5935970_C912831	TR	33.63	-	4095	4132	ACGAATACGAACAATGCAGCCTCGAATTCGAATGCGAA
SRR5935970_C914805	TR	22.69	+	925	962	CGAATGCGAACAGCGGTCTCGCTTATGCGAACGCGAAC
SRR5935970_C914805	RT	17.43	+	1617	2007	ACCGCTGCTTCCATACAGGGGCGTGGCCCGCATGGGTTGTTTCATCAGATACAAGCTGCAATGGCAGAAAATCCTAATCTCAAATATTACTATCAAAGCGACTACAAAGGATATTATGACAGTATTAATCACGAAACTTTAATTTCTATTATTAAAAGATATGTAGGCGATCCTCTTCTTTTGCCCATTCTTGAAAATTTTGTGAAGGCACTCTATCCTGATGGAGAATGTGGTATCAGTAAGGGATTGCGATCGTCTCAATTCCTCGGTAATCTTTATCACAATGATATTGACCACCGTATGATTGATGTGCATGGAGCAAGATATTACTTTCGATTCTGCGATGACATTTTTATTCTTGGAGAAAGTAAACGCGAGTTGTGGAGGTTAC
SRR5935970_C914963	TR	5.75	+	9119	9168	TCTACAACGACAGCCTGTACAACGACACGCCCAATGCCAGCCCGTCCAAT
SRR5935970_C914963	RT	9.51	+	14121	14643	TTGCTGGTGAGGCTGGCCCGGAAGCCGTTATCAGCTTCCGGCGCGGCGTTCGTGAAAAGAACATTGATACCTGGCTGACCGCTGGTAAGCTGCTGGGCGTTGGTCTGGGTGATCTGCTGGGGTTGCCCGGCAGAAAACCGAAGATGTTCGCGGACGGTGGTTTTACAGAAGAAGATTCTAACCTGATCGACTTCAACAGAGCACGTCGCCAGCAGTATTACAACCAGGTGGCTCAAAGTTTTGACACTATGGTTCAGCCTGTTGCAGCGGCATTGGTACTGGGGTCCGACGCTGGTGTGGCGTTCAGCCGTATCACGGAGATCGCCAACTATGCAGCAGATGGGCTGGAAACTCTGGCGGCAATGCCGACACCTACCGTGTCGGATGACCAAGGCAAAG…
SRR5935971_C374834	TR	47.60	+	324	373	TTTCGATGTCGAATGCGAACAACGATTCCTCGAATACGAACACGAACATC
SRR5935971_C374834	RT	44.68	+	922	1306	ACCTCCGCCAGTATCAAGAGACGGGGGATGCACGACCTCCTGGCGTATGTCCGCCGTGACATGGCCGAAGACCCTGATGGTACACGTTACTGTTACAAGTTTGACATCACCAAATTCTACGAGAGCGTGAAGCAGGATTTTGTGATGTATTGCGTCAGCCGGGTGTTCAAGGACGCAAAGCTCGTGACCATGCTGGAGAGCTTTATCCGCCTGATGCCTGAAGGTCTGAGTATCGGCCTGCGCAGCTCGCAGGGGCTGGGCAATTTGCTTTTGTCTGTGTATCTGGACCATTATCTGAAGGACAGGTATGCCGTGCGTCATTTCTACCGCTATTGTGATGACGGCGTCGTACTGGGTAAAACGAAAGCGGAACTGTGGAAGATTC
SRR5935971_C376052	RT	62.26	-	2447	2860	CGGCATTTGAAAGTACGTTTTATCCGGACTACTTCCGCATCCATTAAAAACAGGGGTACGCATGACCTTTTACAGTATATCGTTAAAGATATAAAAGCTGATCCCGAAGGAACCCTGTTCGGGTACCAGTTCGATATAACGAAATTCTATGAGAGCGTAGACCAGGACGTTTTGCTGGATGCAGTGAAAAAGATGTTCAAGGATAAAATATTGATCGGAATCCTGGAAGAGTGCATCCGCATGATGCCTAAAGGCGTGAGTATCGGACTAAGATCATCGCAGGGGCTTTGTAATTTGCTTCTGTCTATTTATCTGGATCACCGGTTAAAGGATCAGGAGGCAGTAGCACACTATTACCGGTATTGTGACGACGGTCTGGTGCTTTCTGGTAGCAAGAAA…
SRR5935971_C376052	TR	34.59	-	3384	3421	GCGAACGCGAATAACGATTCATCGAACACGAATGCGAA
SRR5935974_C335173	TR	38.30	+	258	307	CGAACGCGTGGTACGTGAACATGAACAACGGCAACGTGAACACGAACAAC
SRR5935974_C335173	RT	19.66	+	548	780	CGTGAAATTTTTGCTTCCGCTTATGTTGATCGTGTAATACAACATTGGGCTGATCTACGCCTTGATCCTATTTTGGAAGAGCGTTTTCAGGCACAGGGAAATGTTTCAAAAAATTGCCGTATTGGTGAAGGAGCACTTTCGGCTGTTACCTATCTGAATGGGATGATCATGGAAGTCAGTGAAAATTATACGAAAGACGCATACATTTTCAAGGGTGATTTCAAAAGCTTTTT
SRR5935974_C341741	RT	76.97	-	176	476	AAAGAACGAATCGTTATGACGAACGCATTCAAAGACAAGGTGGTTCAGCATTCCCTATGCGACAACATACTTGAACCCGCGTTTTCAAAAGCCTTTATCCGGAACAACTACGCATCGCAGAGCGGGCGCGGAACACATGACGGGTTATACCGCCTTGAAGAATTCATGCGGTCCTACTACTTCACACGCAAGGCGAACGCCGAGCGGGAGCGGCGGGCCGCGGGATTGCCGCCGCCCGGCCCGGAGGAAGTGCGGCACTATTCGGACGGCTGGGTTTTGAAATGCGACATATCGAAGTATT
SRR5935974_C341741	TR	25.78	-	942	989	TCGTCAATTCCTCTGGCGCGATGAACTGGAACAACGCTTACAACGGCA
SRR5935974_C346331	TR	41.90	+	239	288	TCGCTTATGCGAACTCGAATAACGATTGGTCGAACTCGAATGCGAATATC
SRR5935974_C346331	RT	34.51	+	1028	1425	ACAAGTGCGTGTATCAAGGGAAAGGGATTACATTTTGGAGTAAGGAGAATGAAACGTTTTCTTCACCGGTACCCGGAATACAAATGGTTCGTAAAGACTGATTTCAAAAAGTTCTATCAAAGTATTCTTCATGAGCTTATTGTTGCTGCATTGAGAAGGAAATTCAAAGATGAACGATTTATTAAATTGATCGAGATAGCTGTTTTATCGTATGACAGCGGAACAGAGTTAGTTGACGTATTGGAGAATGAAGTTGAACGGAAGAAGAGGTGTTCCGATTGGAGCATTTACAAGCCAACCTATCGGGAATTTTGCGGCAAGCCGGATAGATCATACAATGAAGGAGAAATATCGTGTCAAATGCCTGCATAGATATTGCGATGATAATGTTATGCTGG
SRR5935975_C596879	RT	158.00	-	898	2307	CGTTCTGGAATGCCTCATAGAGGCGAACGAGATATTCCCTCGCAGCGCCGCAGAGACAGCAGAACGCCTCGACCTTCAAAAGAGAGCTCTTACGAAATGTAAGCTCCTCCTCAACCTACTCGACATAGCCCTCGAAAGGGGCTACATCGACATCCGCCGCTGCGAGGACTGGACGAAGAAGATACTCGACGTCAAGAACCTCACAGCTTCGTGGCGGAAGAAGGATGCAGCGCGGTTCAGCCCGAAAGGCTGACGGCGTTTCATTGGGGTATTCCTTGTACGGCATCGACTTTTGTTGTGCGTAGTGCGCTCCCCGAACGCGTCGAACTCGAACAACGTCCGCAACGTGAACTCGGACGGGACGCTCAACAACAACAACGCGTACAACGGCAACAACGG…
SRR5935975_C596879	TR	54.58	-	1906	1963	ACGTGAACTCGGACGGGACGCTCAACAACAACAACGCGTACAACGGCAACAACGGCGT
SRR5935975_C596903	RT	28.35	-	1016	1427	CCGGCATATTCGGAGCGTCCACATAAGCGAGCGCGTCGTCCAGCGGTGCCTATGCGATTACTCCCTCGTCCCTATGCTCTCCCGGTCGTTCATCTACGACAACGGGGCCAGCTTACAGGGCAAGGGCTACGATTTCGCCGTCCGCCGGGTAACGCGGTTCCTCACGAAACACTATCGCCAGCACGGGCGGGAGGGCTACGCGCTGGTATTCGACTTCTCGAAATACTTTGATACCGCGCAACACGCGCCGGTATTCCGGGCTATCGAGAAAAGCGGTATCGACGACCGGCTCGTCGCCCTCTCCGAGTATTTTATAAAATGCTTTGGGGACGAGGGCCTCGGGCTCGGGAGTCAAGTCTCGCAAATCGCCGCTATCGCCCTCCCGAACAAAATCGACCA…
SRR5935975_C596903	TR	42.49	-	1974	2027	TCGTGAATGTGAATACGAGCGGTAGCGTCAACAACAACAACGCGAACAATTCGC
SRR5935976_C410005	RT	37.37	-	137	512	GACTTATAGCTGTATTAAGAAAAGAGGAATTCACAAAGTACTTAAGTAGATATAGCACGATCTGAAAGATAGAGAGAATACTAAATACTGTCTTAAAATAGATATTAAAAAGTTTTATCCTTCAGTAGATCATGATATATTAAAACAAATAATTAGAATAAAAGTTGCAGACAGAGAACTGTTATAGTTACTAGATGAAATAATAGATTCCTCAGAAGGAGTACCCATTGGTAATTACTTATCTTAGTTCTTTGCTAATCTATATCTATCTTACTTTGATCACTGGGTTAAAGAAGATAAAAACATAAAGTATTATTATAGATATGCAGATGCTATAGTAATACTTTATAAAGATAAAAAGTCTTTGTAGACACTA!�
SRR5935976_C410005	TR	19.45	-	977	1014	CTTAATTCCAATAATGAGGTTAGTAATTCCAATGCTAA
SRR5935976_C413771	RT	141.14	-	805	1416	AAAGAACGGCTTATTATGGCGTTGCCGTTCTATGATAGAGTGGTGCAACACATGATTTGTAACGCTATTCAACCCGTATTTGAGAACGGATTTTATTACCATTCTTACGCTTGCCGGACCGGTAAGGGGATGCACGCCGCAAGTGATACATTGTATCAATGGATGTATGAAACAGAGGTTAAACAAGGGTTAAGGATGTATGCCTTTAAAGGGGACATATCAAAGTATTTTGCATCTATACCACATGACAAATTAAAGGATGAAAACCGCCGCTATATAGGGGATAAGAAAGCCCTTATGTTAATGGACGATATTATAGACCACAACGGCATATTGCCGGACGGCGTGGGAATACCCGTTGGAAACCTCACAAGTCAGTTATTTGCGAATGTGTACGGC…
SRR5935976_C413771	TR	45.49	-	1810	1859	AGCCGTGCCGTCAATTGCAACAATTACCCGTGGAACGTGAACACGAACAT
SRR5935976_C414781	TR	47.58	+	21	80	TGCGAATGCGAATGGCGGTGTGTCGAATGCGAATGCGAATAACGATGCTTCGAATACGAA
SRR5935976_C414781	RT	17.78	+	628	1012	ACCGGTGCAAGCATCAAAAGGCGCGGTACTCATGACCTGATGAACTGCATACGTACCGATTTGCAAAAAAATCCGGAAGGCACGCTTTACGCATACAAATTTGACATCCGGAGGTTTTATGACAATGCGCGGCAGGACTTTGTTATGTGGTGCTTCCGGAGGGTGTTCAAGGACAAAAGGCTGTTGGTCTTGTTGGAGCGGTTTGTTAAGCTGCTGCCAGAAGGTATCAGTTTCGGACTGCGCAGTTCACAAGGGGCAGGAAATCTGCTTCTGTCTGTATTTTTAGACCACTATCTGAAGGATAAGTACGGGGTTCGTTATTACTATCGCTATTGCGATGACGGACTGGTACTCGGTAAAACGAAAGCGGAATTGTGGAAGATTC
SRR5935976_C417303	TR	43.56	+	21	80	TGCGAATGCGAATGGCGGCGTGTCGAATGCGAATGCGAATAACGATGCATCGAACTCGAA
SRR5935976_C417303	RT	35.81	+	638	992	ACCTCAGCCAGCATCAAGAACCGCGGCATGCACGACCTCATGGAGTACATACGCCGCGACATGAAAGAAGACCCGGAAGGAACACGCTACTGCTACAAATTCGACATCTCCAAGTTCTATGAGAGCGTGGGGCAGGATTTCGTAATGTATTGTGTCCGGAGGGTATTCAAGGACAAGAAACTCATCGCCATGCTTGACAACTTCGTAAGGCTCATGCCGCAAGGAATCAGCATCGGGCTGAGGTCGTCGCAAGGGTTGGGCAACCTGCTCCTGTCTGTTTTTTTAGACCATTATTTAAAGGACAAGTACGGCGTCCGCCATTTCTACCGCTATTGCGATGACGGCGTGGTACTCG
SRR5935976_C418145	RT	217.30	-	14081	14812	CGTTCCATCGCTTTCATTATCAACAAACCCGTGAAACGGGAGATTTTCGCCGCCGACTTCCGCGACCGTGTTGTACACCACCTCATAGCCCACAGGCTCGTTCCGCTTTTGGAAGAGAAGTTCATCGATGACAGTTACAGTACCCGCAAGGGAAAGGGTACGCTCTACGGCATAGAACGGGTGGAAGAACATATCCGGCTCTGCTCCGAGAACTACACGCGGGATTGCTATATCCTGAAAATAGACATCCGTTCGTTCTTCATGAAAATATCGAAGAGGCGGCTGTATGACCTGACCGAAGAACTCTTGCACGAACGCTACGGGGGAAACGACCTGGCGATACTGCTCTATCTGCTCCGTGAGACGATATTCAACCGTCCGGAAAAGAACTGCATCCGC…
SRR5935976_C418145	TR	56.39	-	15075	15135	AACAACGCTCTTTATGTGAATGTGAACAACGGCAACGTGAACAACAACAATAAGAACAACA
SRR5935977_C348964	TR	50.41	+	137	246	CGTTTCCTTTAAGCCGTGTGGTTTTTCGTGGGTACAATAACTCGAATGCGAATGGTGGTGTGTCGTACGCGAATGCGAATAACGATGCCTCGAACTCGAACTCGAATATC
SRR5935977_C348964	RT	42.54	+	787	1171	ACTTCGGCCAGCATCAAAAAACGTGGCTCGCACGATCTGATGGCGTATATTCGCCGTGATATGAAAGAAGATCCGGAAGGCACGCGGTTCTGTTATAAGTTTGACATCAAGAAGTTCTACGAAAGCGTGAAACAAGATTTCGTGATGTATTGCGTGAACCGGATATTCAAGGACAGGAAGCTCATCGCCATGCTGGATAACTTTGTCCGGCTGATGCCTGAGGGTATCAGTATCGGCCTGAGGAGTTCGCAGGGGCTGGGCAATTTATTGTTGTCTGTTTATTTAGACCATTATTTGAAGGACAGGTACGGCGTCCGTTATTACTACCGCTATTGTGATGACGGTGTGGTACTGGGTGAAACGAAAGCGGAATTGTGGAAGATTC
SRR5935977_C355540	TR	34.59	+	247	284	CGAACGCGAATAACGATTCATCGAACACGAATGCGAAC
SRR5935977_C355540	RT	62.00	+	808	1221	GGCATTTGAAAGTACGTTTTATCCGGACTACTTCCGCATCCATTAAAAACAGGGGAACGCATGACCTTTTACAGTATATCGTTAAAGATATAAAGGATGATCCCGAAGGAACCCTGTTCGGGTACCAGTTCGATATAACGAAATTCTATGAGAGCGTAGACCAGGACGTTTTGCTGGATGCAGTGAAAAAGATGTTCAAGGATAAAATATTGATCGGAATCCTGGAAGAGTGCATCCGCATGATGCCTAAAGGCGTGAGTATCGGACTAAGATCATCGCAGGGGCTTTGTAATTTGCTTCTGTCTATTTATCTGGATCACCGGTTAAAGGATCAGGAGGCAGTAGCACACTATTACCGGTATTGTGACGACGGTCTGGTGCTTTCTGGTAGCAAGAAAT…
SRR5935977_C357866	TR	42.11	+	566	615	TCGCTTATGCGAATTCGAATAACACCCCCTCGAATACGAATGCGAATATC
SRR5935977_C357866	RT	76.89	+	1071	1603	GATTTGGGTCAGGACTTTCACGCACAATACTTTTTCATGTGTCAAGGGACGTGGAATAGAGGGGTGTGCCCGGCATATAGATAAAATCATTGAGAAGTACAAAGGCAAGCCATTATACTGTCTTAAAATTGATATAACCAAATATTATCCCTCCATTAACCATGAAGTCTTAAAAAAAATTGTACGCCGGAAGATAAAAGACAAAGACCTACTGTGGCTTCTTGATGAAATTATTGACAGCGCAGAGGGGCTTCCTATCGGGAACTATCTTTCACAATATCTCGCCAACCTGTTCTTGTGCTATTTCATGCACCGTGTGAACGAAGTATTGAAACTTGACGCAGCCGAATACGCTGATGACATCACGTTTTTCTCTTCATCAAAAGAACAACTGCGGGA…
SRR5935978_C554259	RT	21.91	-	19	152	CACCTCAGCCAGCATCAAGAACCGCGGCATGCACGACCTCATGGAGTACATACGCCGCGACATGAAAGAAGACCCGGAAGGAACACGCTACTGCTACAAATTCGACATCTCCAAGTTCTATGAGAGCGTGGGGC
SRR5935978_C554259	TR	43.56	-	710	769	ATGCGAATGCGAATGGCGGCGTGTCGAATGCGAATGCGAATAACGATGCATCGAACTCGA
SRR5935978_C558127	RT	60.57	-	16	392	CTATATGGGTGTCCTTATTTACAGAAGATACCTATTCTTGCATTAAGGATCGTGGTATTCATAAAGCAGCAGATAAAGTAAAGAAGGCTTTGAAAGAAGATCCAGAACACACTACTTACTGCTTGAAAATGGATATAGTGAAGTTCTATCCAAGTATAGACCATGATATTTTGAAAACAATATTACGGAAGAAAATCAAAGATAAAGATCTGCTTTGGTTGCTTGACGTGATTATAGACAGTGCCGATGGCGTACCCATAGGGAACTATCTAAGTCAGTATTTTGCTAATATTTATCTGGCTTACTTCGATCACTGGATAAAGGAGGTTAAGAAGGTAAGATATTACTTTAGGTATGCAGATGATATTGTGATTTTA
SRR5935978_C558127	TR	35.10	-	815	852	GCGAATACGAATAACACCCCCTCGAATACGAATGCGAA
SRR5935978_C566279	TR	33.63	+	334	371	CGAATACGAACAATGCAGCCTCGAATTCGAATGCGAAT
SRR5935978_C566279	RT	115.30	+	757	1347	AAGAGCGGAAGATATTCAAACTGCCATTCCGTGATCGTGTCGTTCATTGGGCTATCATGCAGGTGATTGAACCGATATGGCTCTCCAATTTCACCCGTGATACCTATTCCTGTATCCGTGGACGTGGTATTCACCCTCTTTTATACAAGCTCCGCCGTGATTTGAAAGCGGATCCGGAGGGAACCCGGTACTGCCTGAAAATCGATGTGCGCAAATTTTATCCGAGTATAGACCACGAGATCATGAAACAGGTAATCCGCCGAAAGCTGAAAGATGCCCGGCTGCTTGCTTTGCTTGACGGTATCGTGGACTCGGCAGAGAACGGAGTGCCTATTGGAAATTATTTATCCCAATTCTTTGCTAACCTTTATTTATCCGAACTGGATCATATCATGAAAG…
SRR5935978_C566579	TR	17.61	+	19	68	CCAACGCATGGAATCTGAACCTCAACGACGGTAATACGAACAATTGGAAC
SRR5935978_C566579	RT	50.98	+	303	915	AGTCTATTTGCTTTGTCGTAACACGCCCAAGATACAGAGAGGTATTTGCAGCATCCTTTGAGGATAGAATCGTACACCACTACATAGCTTTGCGCCTAACGCCACTATTTGAGGAAATATTTAGCGAGCGTACATTTAATTGTAGGAAAGGCAAAGGGCAGCTTTATGGTATTAATACACTGAAAGAAGATATAAGGCAGTGCAGCAATAATTATACGGAAGATTGCCACATTATGAAACTTGACTTAAAAGGTTTCTTTATGAGCATCGACAAAAAGTTATTGGCTGAAATGGTAGATCGCTTTATAGTCGAGTACTACAAAGGCGAAGACATAGACGATTTGCGCTACCTTTGCCGTGTCGTTATTTTACACAGCCCCGAAAAGAATTGTGAACGGC…
SRR5935979_C245528	RT	81.24	-	777	1286	GAATATAATGCATTTATAATTAGAGAACCTAAAGAAAGATTAATATTTAGATTACCTTATTATCCAGATAGAATAGTACATCATGCTGTAATGAATATAATGGAACCTATATGGGTATCTATCTTTATTAAAGATACTTATAGTTGCATTAAACACAGAGGTATTCACGAAGCATTACATAATGTTAAAGAAGCTTTAAAAGATGTAGATAATACTACTTATTGTCTTAAGTTAGATATCAGAAAGTTCTATCCTAGTATAGATCATGAAGTATTAAAGAGCATAATAAGAAAGAAGATAAAGGATTAGAAGTTATTATAGCTATTAGATGAGATAATAGACTCAGCAGAAGGTGTGCCTATTGGTAACTACTTATCTTAGTTCTTTGCTAATGTCTAC…
SRR5935979_C245528	TR	16.26	-	1614	1672	TCTAATGCAGGTTTGTTCAATTTGAATTCTAACAATGAGTTAGACAATTCCAATGCTAA
SRR5935979_C254910	RT	17.55	-	3858	4242	AACTGGTGCAAGCATCAAAAGGCGCGGTACTCATGACCTGATGAACTGCATACGTACCGATTTGCAAAAAAATCCGGAAGGCACGCTTTACGCATACAAATTTGACATCCGGAGGTTTTATGACAATGCGCGGCAGGACTTTGTTATGTGGTGCTTCCGGAGGGTGTTCAAGGACAAAAGGCTGTTGGTCTTGTTGGAGCGGTTTGTTAAGCTGCTGCCGGAAGGTATCAGTTTCGGACTGCGCAGTTCACAAGGGGCAGGAAATCTGCTTCTGTCTGTATTTTTAGACCACTATCTGAAGGATAAGTACGGGGTTCGTTATTACTATCGCTATTGCGATGACGGACTGGTACTCGGTAAAACGAAAGCGGAATTGTGGAAGATT
SRR5935979_C254910	TR	47.58	-	4790	4849	ATGCGAATGCGAATGGCGGTGTGTCGAATGCGAATGCGAATAACGATGCTTCGAATACGA
SRR5935979_C255934	TR	20.90	+	336	373	TCAATGGTAACAATGCGGTCTCGAACGCTAACGTGAAC
SRR5935979_C255934	RT	42.56	+	835	1367	TTATTTTACGAGATCCTTCTCCGCGTATACCTACGGAGGGGTGAAAGGACGCGGTCCCCACGCCTACATGAGGATGATCCGGAAGGTCCTGAGAAAATATCCGGAACGTACCACCGACTATCTCCTGTGCGATATCCACCACTTCTATCCGACCGTCAATCACCCTGTACTGAAAAGCCAGCTCAGGACACGTATCAAGGATAATCATTTATTGCGAAGGCTTGATGAGATCATCGATAGCGTCGAGGGGGATACCGGTATGTTTCCCGGCACGAAGCTGGCGCAGTTCTTTTCGCTTGTCTATCTTTATCTTTTCGATCACGATTTGAAGCGGTGCTTCCATGTCGGGGAATGCCCGGCTTTGGTTGAGTACTACACGAAAAGATATATCGAGGAAAG…
SRR5935979_C256694	RT	17.29	-	9413	9803	TACCGCTGCTTCCATACAAGGACGTGGACCGCATGGGTTGTTTCATCAGATACAAGCTGCAATGGCAGAAAATCCTAATCTCAAATATTACTATCAAAGCGACTACAAAGGATATTATGACAGTATTAATCACGAAACTTTAATTTCTATTATTAAAAGATATGTAGGCGATCCTCTTCTTTTGCCCATTCTTGAAAATTTTGTGAAGGCACTCTATCCTGATGGAGAATGTGGTATCAGTAAGGGATTGCGATCGTCTCAATTCCTCGGTAATCTTTATCACAATGATATTGACCACCGGATGATTGATGTGCATGGAGCAAGATATTACTTTCGATTCTGCGATGACATTTTTATTCTTGGAGAAAGTAAACGCGAGTTGTGGAGGTTA
SRR5935979_C256694	TR	22.69	-	10458	10495	TCGAATGCGAACAGCGGTCTCGCTTATGCGAACGCGAA
SRR5935979_C257398	TR	6.57	+	17177	17226	CTATCTTTGGGATATTCTATAGTTCTAGCTATAACATCAATTCCACCAAC
SRR5935979_C257398	RT	66.59	-	24057	24708	ACAAGTACTTGTTTTATAGTTACCCGTCCTAAATTACGGGAAGTGTTTGCTGCAAATTTCCGTGACCGTATTGTACAACATTGGTTGTGCCTACGCTTAGAGCCACTGTTTGAGGCACGTTTTGTTGAGCACGGAAATGTATCATTTAACTGTCGAAAGGGTTTTGGAACATTTGCATGTATCGATCAGTTGACAAAAAATACTATTGAAGTCTCTGATAATTATTCCCATGAGGCTTGGTATGCTCAATTTGATATTAAAGGATTTTTCATGTCAATTGATTGTGAATGCTTATTAAAGTACTTATTGCCATTTATCAAAGAAAAATGGAACTATTGGAAAGGAACTATATATGAACAGGATTTAGATTTAGTGCTTTGGCTTACAGAAGTAATTGTA…
SRR5935980_C261891	TR	15.69	-	5384	5443	TTGTTCATGGCGATGTAAACGCTTATGGCTCCGACAATTGCAACGACACCTGCAATGGCA
SRR5935980_C261891	RT	7.40	+	14959	15330	GATCGTGTTCCGCATCGGTTGGTGGGCGACGATATACTGTCAGCAGATATTGCTCGGAATGCTCACTATATTCGGTCCAATACAATGGGCATTTTCGTTGCTGCCCAAGTGGGAAGGAGCGTGGGCGAAGTGGCTAACCCGTTATTTGACAGTTCATTTCTACGGAGCCATGCTCTACTTCGTCGGTTTCTACGTCCTGTTGCTGTTTGATATTGTGCTCTGCATACAGGTAGAGAACCTGACGGCCATCACCGCCAGTGAGCAGACGATGGCAGCCTATCTGCAAAACTCGTTCTTCTCGGCAGGCTATCTGATGGCAGCGAGCATCGTGGCGTTGAAATGCCTGAACCTCGTGCCCGACCTTGCGGCATG
SRR5935981_C605551	TR	34.03	+	217	266	ACAACGCTTGGAACGTCAACTTCAACTCTGGTAACAACAACAACAACAAC
SRR5935981_C605551	RT	14.48	+	504	835	AGAGAAGTATTTGCGGCTGCATTCAGAGATAGAGTGATACATCATTGGATTATCCTACGACTTGAACCCTTGTTTGAACAGATATGTCATAAACAAGGCAATGTAACGCACAATTGTCGTAAGGGATTTGGCACTAAAACAGCCGTTCTTTCTGTACAAAAAGGCATTAAAAAAGTAACCAATAATTATAGGTGCAACGCTACGATTTTTAAGGGAGATTTGGTAGGCTTCTTTATGTCAATTCCTCAGCGTAGAATGTGCGATAAGCTGAAAGAGTTTATCAATGCTCAATACCATGGAGATTATAAAGAGATGCTCTTATGGCTTGTAGA
SRR5935981_C607697	RT	19.37	-	126	208	CCGCGAAGTGTTCGCTGGTCAGTTTCGTGACCGCATTATCCACCACTATATCGCACTGAGACTCGAACCCCTGTTTGAGTCTC
SRR5935981_C607697	TR	23.56	-	472	521	GCGAACGCGTGGAATCTGAACTTTGGCGACGGCAACCTCAACAACTGGAG
SRR5935981_C613969	TR	47.31	+	162	211	TCGGTTATCTGAATGCGAATAATCGTTCCTCGAATGCGAATGCGAACATT
SRR5935981_C613969	RT	87.78	+	735	1218	GACAGGATAGTACACCATTGCATTATCAATGTGTTGGGGCGTTACTGGACTAACTTCTTCATTGCGAATACATACGCTTGTATCAAAGGGCGTGGTATTCATAAATGTATGGAGGATGTGCATACGGCTTTAATCATAGACAGAAAAGGTACAAGGTTCTGTTTGAAGATTGACATCAAGAAGTTCTATGATAACATAGACCACGCAGCATTGAAAAGGATAATCCGCTACACTATAGCGGATGAACAACTGTTAAGGCTGTTGGATAAGATAATAGATAGTAACGGTAAAGACAAGGGGCTGCCAATAGGCAATTTCACAAGTCAATATTTGGCTAATCTCTATTTAGCATATTTCGACCATTGGGTTAAAGAAGAACTGGCTAAGATAGTGATGAAG…
SRR5935981_C616429	RT	168.74	-	67	643	CCCTACAACATATTCAAGGTTTACGAACCGAAAGAACGGGTTGTAATGTCGAACAGCTACAAAGACAAGGTTGTGCAACATGCGCTTTGTGATAATGTACTTGAACCGAGGGTGCGAAGCACCTTCATAAAAGACAATTACGCTTCACAGGTTGGAAAAGGAACGCACTTCGGCCTTGAACGGCTGGAAGGGTTTATGCGGAGGTTTTACCGTGTACGAGGTGTTGACGGTTGGGTATTGAAATGCGACATATCAAAGTATTTCTATAATATCAAGCACGACGCGTTAAAATCCTTAATCCGCAAGTATATTTCCGATCCGGATTGTCTTTGGTTGCTGGATATGATAATAGACAGCACCGAAGGCAATGTAGGAATTCCGATCGGCAACCAGTCTTCA…
SRR5935981_C616429	TR	43.68	-	1003	1050	ATGTCAACACTTCGGGGGCGTTGAACAACAACAACGCGTACAACGGCA
SRR5935982_C326931	TR	47.31	+	156	205	TCGGTTATCTGAATGCGAATAATCGTTCCTCGAATGCGAATGCGAACATT
SRR5935982_C326931	RT	85.51	+	770	1212	TTACTGGACTAACTTCTTCATTGCGAACACATACGCTTGTATCAAAGGGCGTGGTATTCATAAATGTATGGAGGATGTGCATACGGCTTTAATCATAGACAGAATGGGTACACGATTCTGTTTGAAGATTGACATCAAGAAGTTCTATGATAACATAGACCACGTAGCATTGAAAAAGATAATCCGCTACACCATAGCGGACGAACAACTGCTAAGGCTGTTGGATAAGATAATAGATAGTAACGGTAAAGACAAAGGGCTGCCAATAGGCAATTTCACAAGCCAATATTTTGCTAATCTCTATTTGGCATACTTCGACCATTGGGTTAAAGAGGAACTGGCTAAGATAGTGATGAAGCGTTTTGGAGTGAAAATCTACTACTATCGCTATATGGATGA…
SRR5935982_C327529	TR	43.56	+	471	530	TGCGAATGCGAATGGCGGCGTGTCGAATGCGAATGCGAATAACGATGCATCGAACTCGAA
SRR5935982_C327529	RT	35.81	+	1088	1442	ACCTCAGCCAGCATCAAGAACCGCGGCATGCACGACCTCATGGAGTACATACGCCGCGACATGAAAGAAGACCCGGAAGGAACACGCTACTGCTACAAATTCGACATCTCCAAGTTCTATGAGAGCGTGGGGCAGGATTTCGTAATGTATTGCGTCCGGAGGGTATTCAAAGACAAGAAACTCATCGCCATGCTTGACAACTTCGTAAGGCTCATGCCGCAAGGAATCAGCATCGGGCTGAGGTCGTCGCAAGGGTTGGGCAACCTGCTCCTGTCTGTTTTTTTAGACCATTATTTGAAGGACAAGTACGGCGTCCGCCATTTCTACCGCTATTGCGATGACGGCGTGGTACTCG
SRR5935983_C564470	RT	57.53	-	436	881	CGATATGGGTCAAAACATTCACGCACAATACTTATTCTTGTGTCAAGAAACGTGGTATAGAGGGGTGCGCCCATCAAGTTGACAAGATAATAAAGGAGTTTGAGGGAAAGCCCTTATATTGCCTGAAAATTGACATCAAGAAGTATTATCCCTCAATCAGTCACAATGTGATGAAAAGACTGATACGCCGTAAAATCAAGGACGCTGACCTGTTGTGGCTTCTTGACGAAATCATAGACAGCGCACAAGGTCTTCCAATCGGGAACTATCTCTCACAATATCTCGCAAACCTGTATTTATGCTATTTCATGCATTGGGTAAACGAGTGTTTGCCGGAACTTGTCAGAAAGGCTTTGAACCTGAAAGAAAAGCCATATATCAAAGCTATTGAATACGCTG…
SRR5935983_C564470	TR	44.33	-	1337	1386	CTCGCTTATGCGAATTCGAATAACACCCCCTCGAATACGAATGCGAACAT
SRR5935983_C568484	RT	166.64	-	462	1076	AAGCGCCGCATGGTACACGCCCCCGCATTTGTGGACAAGGTGGTGCTGCACGCTCTGGTCGATAACATCCTGTATGATGCCCTGACAAAGAGCTTTATCCGGGACAGCCACGCCAGCCAGACCGGAAAAGGCACAGACGACGGCCTGATGCGCCTGAAAACCCACATGGTGGACTATTACCGCCGTGAGGGCCACGGCGCGGACGGCTGGGTGCTGAAAGGCGACGTGCGGCATTTCTTCGCCAGCATCGACCACCGGAAGCTAAAACGCAAGCTCAAAGCCGTGCTGGACAAGCGCGGCGTTGACCCGCGTGTCTATGAGCTGCTTTGCATCTACATCGACGTGATGGAGGACGGCTTGCCGCTGGGCTACCAGACGAGCCAGCTTTTCGCCCTCATG…
SRR5935983_C568484	TR	29.98	-	1501	1564	AATAACAACAACGTCTGGAACGTCAACACCGATGGCTCCAACAACAACAACTGGTACAACAACT
SRR5935983_C569838	RT	47.10	-	1326	1704	TTCTGCTGCAAGCATTAAGGGAAGAGGTATGCACTATCTTCACCATATTGTTGAAAATGACATACATGAATGTGAGGAGCATTTATATTACTATCAATGTGATATATATCATTTCTATGACTCCATAAATCAAGATTTGATGTATGAAGATTTGAAAAAATACGTAAGTGATCCTGTTGTCTTAAAAATCTTTTCAAACTTTGTTCATTTGCTACCCAAAGGGCTTTCAAAAGGACTAAGAAGTTCGCAATGCTTTGCAAACCTCCACTTGTCACCCATAGACCATTATATGAAAGAAGTCGTAGGAATCCGCTATTATTACAGATATTGTGATGACATAGTAATGATGTCAACTGACAAGCGAGAACTTTGGAAGTGG
SRR5935983_C569838	TR	34.29	-	2188	2225	GCGAATGCGAACAACGCTTCATCGAACTCGAATACGAA
SRR5935983_C573668	TR	34.58	+	554	591	CGAATACGAATAACGCGGCTACGAATACGAATGCGAAC
SRR5935983_C573668	RT	97.24	+	1022	1554	TGTATGGGTGTCAGTATTCACGGCAGACACTTATAGCTGCATAAAAGGGCGAGGAATACAAGCGGCAGCGGATAAGGTACGGAAGGCGATAGACCGGGATAAGCCCGGCTGTGCGTATTGTCTGAAGATAGACATACGCAAGTTTTACCCTTCAATAGACCACGACGTATTAAAGGCTATTGTTCGACGGAAGATTAAGGACACACGGCTGCTTAAACTTTTGGATGAGATAATAGACAGCGCGGAGGGCTTGCCGATTGGCAACTACCTAAGCCAATACTTAGCGAACCTCGTACTAACCTACTTCGAACATTGGGTAAAGGAGGTTAGACGGGTTAAGTATTACTTCCGATACGCCGACGATATTGTAGTATTGCACAGCAGCAAGAAGTATTTACG…
SRR5935984_C510946	TR	42.49	+	28	81	CGTGAATGTGAATACGAGCGGTAGCGTCAACAACAACAACGCGAACAATTCGCT
SRR5935984_C510946	RT	28.35	+	628	1039	CGGCATATTCGGAGCGTCCACATAAGCGAGCGCGTCGTCCAGCGGTGCCTATGCGATTACTCCCTCGTCCCTATGCTCTCCCGGTCGTTCATCTACGACAACGGGGCCAGCTTACAGGGCAAGGGCTACGATTTCGCCGTCCGCCGGGTAACGCGGTTCCTCACGAAACACTATCGCCAGCACGGGCGGGAGGGCTACGCGCTGGTATTCGACTTCTCGAAATACTTTGATACCGCGCAACACGCGCCGGTATTCCGGGCTATCGAGAAAAGCGGTATCGACGACCGGCTCGTCGCCCTCTCCGAGTATTTTATAAAATGCTTTGGGGACGAGGGCCTCGGGCTCGGGAGTCAAGTCTCGCAAATCGCCGCTATCGCCCTCCCGAACAAAATCGACCAT…
SRR5935984_C512216	RT	34.17	-	1494	1716	AAAATCCGCCCGATAGATGCCCCGCACATTACGGATCGACAAATCCACAAAACCCTGTGCAATGAAGTCCTGATCCCGTTGTATTCACCTTCCATGATCTATGACAACGGGGCAAGCCAAAAGGGAAAGGGCCTTCATTGGCAGTTCAAACGGATCAAACAACAGCTTGGATGGCATTACCGGCGATATGGCCGGGAAGGTGCTGTGTTGCTGTTGGATTTGA
SRR5935984_C512216	TR	5.65	-	2279	2328	AACAACAATAATTTCCAGAATGTCAACACGGATGGCACCAACACCAATAA
SRR5935985_C373752	RT	23.32	-	238	368	TACAAGTGCGTGTATCAAGGGAAAGGGATTACATTTTGGAGTAAGGAGAATGAAACGTTTTCTTCACCGGTACCCGGAATACAAATGGTTCGTAAAGACTGATTTCAAAAAGTTCTATCAAAGTATTCTTC
SRR5935985_C373752	TR	41.90	-	1108	1157	CTCGCTTATGCGAACTCGAATAACGATTGGTCGAACTCGAATGCGAATAT
SRR5935985_C380528	TR	34.59	+	42	79	CGAACGCGAATAACGATTCATCGAACACGAATGCGAAC
SRR5935985_C380528	RT	61.87	+	603	1016	GGCATTTGAAAGTACGTTTTATCCGGACTACTTCCGCATCCATTAAAAACAGGGGAACGCATGACCTTTTACAGTATATCGTTAAAGATATAAAGGATGATCCCGAAGGAACCCTGTTCGGGTACCAGTTCGATATAACGAAATTCTATGAGAGCGTAGACCAGGACGTTTTGCTGGATGCAGTGAAAAGGATGTTCAAGGATAAAATATTGATCGGAATCCTGGAAGAGTGCATCCGCATGATGCCTAAAGGCGTAAGTATCGGGCTAAGATCATCACAGGGGCTTTGTAATTTGCTTCTATCCATTTACCTGGATCACCGGTTAAAGGATCAGGAGGCGGTAGCATATTATTACCGGTATTGTGACGATGGTCTGGTGCTTTCCGGTAGTAAGAAAT…
SRR5935985_C381108	RT	17.78	-	3308	3692	AACCGGTGCAAGCATCAAAAGGCGCGGTACTCATGACCTGATGAACTGCATACGTACCGATTTGCAAAAAAATCCGGAAGGCACGCTTTACGCATACAAATTTGACATCCGGAGGTTTTATGACAATGCGCGGCAGGACTTTGTTATGTGGTGCTTCCGGAGGGTGTTCAAGGACAAAAGGCTGTTGGTCTTGTTGGAGCGGTTTGTTAAGCTGCTGCCAGAAGGTATCAGTTTCGGACTGCGCAGTTCACAAGGGGCAGGAAATCTGCTTCTGTCTGTATTTTTAGACCACTATCTGAAGGATAAGTACGGGGTTCGTTATTACTATCGCTATTGCGATGACGGACTGGTACTCGGTAAAACGAAAGCGGAATTGTGGAAGATT
SRR5935985_C381108	TR	47.58	-	4240	4299	ATGCGAATGCGAATGGCGGTGTGTCGAATGCGAATGCGAATAACGATGCTTCGAATACGA
SRR5935985_C381964	TR	43.56	+	21	80	TGCGAATGCGAATGGCGGCGTGTCGAATGCGAATGCGAATAACGATGCATCGAACTCGAA
SRR5935985_C381964	RT	35.81	+	638	992	ACCTCAGCCAGCATCAAGAACCGCGGCATGCACGACCTCATGGAGTACATACGCCGCGACATGAAAGAAGACCCGGAAGGAACACGCTACTGCTACAAATTCGACATCTCCAAGTTCTATGAGAGCGTGGGGCAGGATTTCGTAATGTATTGCGTCCGGAGGGTATTCAAAGACAAGAAACTCATCGCCATGCTTGACAACTTCGTAAGGCTCATGCCGCAAGGAATCAGCATCGGGCTGAGGTCGTCGCAAGGGTTGGGCAACCTGCTCCTGTCTGTTTTTTTAGACCATTATTTGAAGGACAAGTACGGCGTCCGCCATTTCTACCGCTATTGCGATGACGGCGTGGTACTCG
SRR5935985_C382114	TR	26.31	+	56	105	CGCGCGCGGTCAACGCCAACAATTACCCGTGGAACGTCAACGGCAACATT
SRR5935985_C382114	RT	154.54	+	530	1141	AAGAAAGAATTATTATGGCGCTTCCGTTCTTCGATCGCGTTATTCAACACATGATCGTAAATATTATTGAACCGATTTTTGAAAAGCGGTTCATTTTCCATTCATACGCCTGCAGGAAAGGGAAGGGCGCGCACGAAGCAAGCGACACCCTTTCAAAATGGCTTTATGAACTGGAAGTGGTACAGGGGAAGAAAATCTATGCAATAAAGGGAGATATACACCACTATTTCCAGAGCGTAGCGCACGACGTATTAAAGAAAAAGATCCGGCGGTATATTTCAGATAAAGCACTTTTGAAAATTCTGGATCGGATCATAGATCACAACGGCATTTTCCCGCCGGGCGTGGGAATACCAGTCGGGAACCTTACTTCACAGTTATTCGCGAATGTATACTTGA…
SRR5935986_C378670	RT	120.06	-	161	704	AAGCTGCGGCACATCCGCAGCGTGCACATCGCGGAGCGGGTGGTGCAGCGCTGCCTGTGCGACAACGCGCTGGTGCCGCTGTTCTCGGCGGCGTTCGTGTACGACAACGCGGCGAGCCTGAAGGGCAAGGGCATCGACTTTGCCATGGATAGGCTGACCTGCCACCTGCAGCGGTACTACCGAAAGCACGGGACGGACGGCTGGGCGCTGGTATTCGACTTTTCGGACTACTTCAACTCCGCGCCGCACGCGCCGATCTACGCAGAGAGCGAGCGGCGCATCCGGGACGAGCGGGTGCAAAAGCTGGCGTGCGGTCTGATGGAGGACTTTGGCGAGCGGGGCTTCGGCCTCGGCAGTCAGGTGAGCCAGATCGACGCGCTGATGCTGCCAAACCGGCTT…
SRR5935986_C378670	TR	6.52	-	574	623	TTCTCGGCGGCGTTCGTGTACGACAACGCGGCGAGCCTGAAGGGCAAGGG
SRR5935986_C383596	TR	21.77	+	88	137	ATAACGGTTACAACTTGAACTTCAACAGTGGCAACGTGAATCCTGCGAAC
SRR5935986_C383596	RT	167.16	+	407	1079	TACTGAGAGAAGTCTTCGCCTCACAGTTCCGTGACAGGGTAGTTCACCATCTGTTGTTCAACTATATCGCTCCAATCTTCGAGAAAACATTTATATATGACAGTTATTCCTGTAGAAAAGAGAAAGGAACACTGTTTGGTGTAGAGCGACTAGAACATCATATTCGTTCATGCACCAACAACTATACACATACAGCCTATATCCTCAAACTGGACATTCAAGGCTATTTCATGAGCATCAACAAGAACATCCTCTACGGTATTATTTACAACAAACTCATGAAGCAATGGGAAGAGAAAGGCAAGAACTGTAACATCCCTGGAAAGAATCCGGAGTTTATTCTCTTCCTTGTAGAAAGCATCATCTTCAAAGACCACACACTGGACTGCGAGGTGATGG…
SRR5935987_C321389	RT	17.69	-	646	1036	AACGGCTGCATCCATACAAGGACGCGGACCGCATGGTCTGTTCCATCAGGTGCAGGATACATTGGCAGAGAACCCCAATATACACTATTATTATCAAAGCGATTATAAAGGATATTATGACAGTATTGACCATGATATATTAATCTCCACAATCAGGTGATATGTCGGAGACCCTGTCTTATTGCCTATTCTTGAAAATTTTGTCAAAGCACTATATCCCAACGGGAAGCATGGCATAAGCAAAGGACTGCGTTCCTCACAATTCTTTGGAAACCTTTACCATAATGATATTGATCACCGGATGATTGATGAATATGGTGCAAAACATTACTTCCGTTTTTGTGATGACATCTTTATTCTCGGTGAGAGTAAACGTGATTTGTGGAAATTG
SRR5935987_C321389	TR	22.69	-	1686	1723	TCGAATGCGAACAGCGGTCTCGCTTATGCGAACGCGAA
SRR5935987_C322379	TR	52.00	+	213	262	CGGATTACTTGAATTTGAACAATTCTGCGGGCAATGCGAACTGGAACATC
SRR5935987_C322379	RT	89.26	+	542	1461	ACTCTTGAAAAAGATGTTGACAGAGGAGTTGTTCATTCCGGACTATCACAAACCGAGCATCATCAACGAGAGCAGCAGCAAGAAAACACGCCGTATATTAAAACCGCATTACAAATATGAGCAGGTTATTCATCATTGTGCAATAGGTCAGTTCAAACCGATTGTGATGAATGGATTGTATGAATTTTCATGCGGGAGCATTCCGGACAGGGGTGTTCATTACGGAAAGAAGTACATGAGAAAATGGCTTGATTCCTACGACGGAAAGAAATTCTTTGTTCTCAAGATGGATGTTCACCATTTCTTTGAATCCATAAACCGGAGAATCCTCAAAAGGAAACTCAAAGAGGTAATTCGAGATAAACGGTTTTATAGATTACTCTGCATACTGATTGAACA…
SRR5935989_C680569	RT	167.26	-	135	807	GTACTGAGAGAAGTTTTCGCCTCACAGTTCCGTGACAGGGTAGTTCACCATCTGTTGTTCAACTATATCGCTCCAATCTTCGAGAAAACATTTATATATGACAGTTATTCCTGTAGAAAAGAGAAAGGAACACTGTTTGGTGTAGAGCGACTAGAACATCATATTCGTTCATGCACCAACAACTATACACATACAGCCTATATCCTCAAACTGGACATTCAAGGCTATTTCATGAGCATCAACAAGAACATCCTCTACGGTATTATTTACAACAAACTCATGAAGCAATGGGAAGAGAAAGGCAAGAACTGTAACATCCCTGGAAAGAATCCGGAGTTTATTCTCTTCCTTGTAGAAAGCATCATCTTCAAAGACCACACACTGGACTGCGAGGTGATG…
SRR5935989_C680569	TR	21.77	-	1077	1126	AATAACGGTTACAACTTGAACTTCAACAGTGGCAACGTGAATCCTGCGAA
SRR5935989_C681173	TR	30.03	+	67	114	CGTCAACTCCGATGGCACGCTGAACAGGAACAACGCCTACAACGGCAA
SRR5935989_C681173	RT	194.43	+	522	1205	AGGAGCGGCTCGTCCTCGCCATCGACTTCGAGGGCAAGGTCATCCAGCACTCGCTCTGCGACAACGTCCTCGAGCCGGCGTTCTCCCGGCGCTTCATCCAGGACAACTATGCCGGCCAGATCGGCAAAGGCACCCACGACGGCCTCGACCGTCTGGCTGCGGCCATGCGCCACTATTTCTTCAGCCGAAAGGCAGCGGACGAAGCAGCCCGCAAGGCTGCCGGCCTGCCGCCTCGGCCGATGAACGAGTGGGACTACGCCGACGGCTGGGTACTGAAGGGCGATTTTTCAAAGTTCTTTTACACCCTGCTCCATTCCTACTGTTATGAAACGGCCCGCCGGGCCCTGAAGTGGCTGAAGGATCCCGAGCTGATCGACTTCGCCGAGTGGCTGCTGTGGC…
SRR5935989_C687217	RT	63.76	+	456	1043	AGATGCGACGCATCCAAGTGCTCACCATGAAGGACCGCATCGCTGTCCATGCTATCATGGCAGTCGTGGACAGACATCTGAAAAAACGGTTCATACGTACCACCTCCGCAAGCATCAAGGACCGGGGAATGCACGACTTGCTCGCGTATATCCGCCGGGACATCAAGGAAGACCCCGAAGGGACACAGTACTGCTACAAGTTCGACATTTCGAAGTTCTACGAGAGCATCGACCAGGACTTCCTCATGTACTGCGTCCGGAGGGTGTTCAAGGACAGGAAACTCATTGGCCTGCTCGACGGGTTCGTGCGCATGATGCCGCAGGGCATCAGCATCGGACTGCGCTCGTCGCAGGGGTTGGGGAACCTGCTTTTGTCTGTGTATTTAGACCATTATCTGA…
SRR5935989_C687217	TR	6.30	-	8591	8640	GAGTTCGGTGTGAGCGGCAACGGCCGCTACTCGGATGTCTATGACGACCT
SRR5935990_C255577	TR	50.65	+	373	442	ACAACACCAACAACGCCTACTACTTGAACACTAACGGCAATGTCAACAACAACAACTGCACCAATACCAA
SRR5935990_C255577	RT	138.82	+	900	1383	AGAAAAGACTGGTACAGGCTCCAGCCTTTGTGGATAAGGTGGTCCAGCACGCCATTGTGGACAACCTGCTATATGACCGCATCACACAAAGTTTTATCCTGGATAACTACGCATCCCAGAAAAACAAGGGGCTCCACTTTGGCCTGGACAGGCTCCGGGGCTTTTTCATAGACTACTGGAACAAAAACCGCACCGCTGAGGGCTGGGTCCTCAAATGCGATGTGCGGAAATTTTTTGCAAGCATCGACCATGACAGGCTCAAGGAAAAGCTCAAAAAGCTGGACCTTGAGCCTGTGGTTTATGATCTGCTTTGCACCTACATTGACTGCTCAGACGGCTTGCCTCTGGGCTATCAAACCTCACAGCTCTTTGCCCTGTATTTCCTTGATGACTTTGACC…
SRR5935990_C261209	RT	32.84	-	2253	2604	GAGTGGAGCAAGTGTAAAAGGCAGAGGAATGATTTATGCGAAGCGTAGAACGGAACGTTGGATAGACGAGAATAAGTCATGTGGAAGATTGTACTATTGTAAACTTGACTTTATTAAATTCTATGAGAACGTAGACCAACAGGAGATATACAAATCTCTGTGTGATTTCTTTACCGATAAAGGCGTTAGAAGACTTTTGCATGAAGTTATCTTTGCCTTACCGAAAGGTCTAGGTATTGGTCTATATCCTATTCAGACCCTTACTAATTTCTATATGAGTATATTGTGTAGATTGGTATGTAGGAAGTTTGATGTTAAGGTAGAGATATATTGTGATGATGTCGTTGTTTTA
SRR5935990_C261209	TR	26.01	-	3302	3339	GCGAACTCGAACAACGGTTTCTCGAACTCGAGGACGAA
SRR5935990_C261991	TR	33.80	+	506	543	CGAATACGAATAACACGGCTACGAATACGAATGCGAAT
SRR5935990_C261991	RT	121.10	+	966	1501	TATATGGGTGTCTATTTTCACGGCGGACACTTATAGTTGCATAAAAGGGCGTGGCATACAAGCGGCGGCAAATAAGTTAAGGCGCGTTATAGACAGAGATAAGGCAGGCTGCGCGTATTGCTTGAAAATAGACATACGCAAATTTTACCCTTCCATAGATCACACCGTACTAAAGTCCATTGTTCGCCGGAAGATTAAGGACACACGGCTACTCAATCTTTTGGACGAAATAATAGACAGTGCGGAAGGCTTACCGATTGGCAACTACCTTAGCCAATATTTAGCGAATCTTGTACTTACCTACTTCGACCATTGGGTAAAGGAAGTAAAGCGGGTAAGGTACTATTTCAGATACGCCGACGACATTGTAGTATTGCATAGCGACAAAAAGACGCTTCA…
SRR5935991_C148339	TR	19.45	+	175	212	TTAATTCCAATAATGAGGTTAGTAATTCCAATGCTAAT
SRR5935991_C148339	RT	26.64	+	677	807	ACTTATAGCTGTATTAAGAAAAGAGGAATTCACAAAGTACTTAAGTAGATATAGCACGATCTGAAAGATAGAGAGAATACTAAATACTGTCTTAAAATAGATATTAAAAAGTTTTATCCTTCAGTAGATCA
SRR5935991_C148519	TR	49.60	+	139	188	TGTCGTACTGGAATGTGAACAACCCTGCGACGAACGTGAACACGAACATC
SRR5935991_C148519	RT	31.62	+	690	851	CATTTTCATGAAAGGGATGTATGAGTTCTCATGTGGGAGCGTACCGAACAGGGGTGCTCATTATGGGAAAAAGTACATCGAGAGGTGGGTTCAGCGAGACAAAAAGAACTGCAAATATGTTCTCAAGATGGATATTCGACACTTTTTCGAGAGTGTTGACCA
SRR5935991_C156473	RT	44.03	-	6338	6669	TCGGGAGGTTTTTGCCGCCGCTTTCATTGATCGTGTTGTCCATCACTGGATCGCTCTTCGTATCGAGCCGATCTTAGAGGAACGTTTTCGGGAACAAGGGAACGTCTCGAAGAACTGCCGGAAAGGTGAGGGATGTCTGTCTGCCGTGCACTATCTGAATAACATGATAGTCGAGGTCAGTGAGAATTATACTGCCGATGCGTACATTTTCAAAGATGACCTGTTCAGTTTCTTCATGTCTATCTCGAAATCGTTGGTATGGGAAATGCTGAACATATTCGTAAGGGACAATTATAAAGGCGATGATATTGAATGTCTGCTTTACCTTCTAG
SRR5935991_C156473	TR	53.53	-	6910	6970	ATGCAACGGCTTCCAGCAGTTGGAACGTGAACTTCAACAACGGCAACGTCAACACGAACAA
SRR5935992_C445670	RT	46.91	-	94	255	GTTACTGGACTAACTTCTTCATTGCGAATACATACGCTTGTATCAAAGGGCGTGGTATTCATAAATGTATGGAGGATGTGCATACGGCTTTAATCATAGACAGAAAAGGTACAAGGTTCTGTTTGAAGATTGACATCAAGAAGTTCTATGATAACATAGACC
SRR5935992_C445670	TR	47.31	-	820	869	TTCGGTTATCTGAATGCGAATAATCGTTCCTCGAATGCGAATGCGAACAT
SRR5935993_C422402	RT	40.32	-	701	1229	GTCCTGTTCGTGCGTCAAGGGAAGGGGGACACATGATTTTGTGAACCTGCTCCGTAAAGACCTGAACTCAAGTTACGAGGACACCTATTATTTCGTCCAGCTTGATGTCCATCATTTCTTCCCCAATATCAACCATGAACTGATGAAGACAAGCCTGCGGGCAAAGATCAAAGACCCGAAACTTCTCCGGTTTCTGGATGAGTTCATAGACAGCTACCCGTCAGGTCTGCCGTTGGGAGTGAAAATCTCGCAGATATTGGCGAATTACTTTCTTGCCTCCTTCGACCGGCTGGCGATTCGGGTATTCGATATTCTGGCCGATCCTGATAAATTTGCCTATTGGTGCGGAAGGTACGTTTCGCACCATATCCATATTGCCGGCAGGGACAACGAGGCCGA…
SRR5935993_C422402	TR	24.37	-	1735	1772	TTGAATGTGAACAATGCTGTCTCGGATGCCAACGTGAA
SRR5935993_C423834	RT	141.67	-	2344	2931	AAACGCCGCGAAATCTACAAGCTGCCTTTTCGTGACCGTGTTGTACAGTGGGCAATCATGCAGGTGCTTGAACCTGTCTGGACACCACAGTTCACCTCGAACACCCATGCCTGCATCCGCGGGCGCGGTATTCACTCGCTGCTTCGGCAGTTGCGCACCGACCTGCGCCGTGACCCTGACGGGACACGGTACTGTCTTAAAATCGACGTGCGCAAGTTCTATCCCTCCATCGACCACGGCATACTCAAACAGGTCATTCGGCGCAAGCTGAAAGACCCCGATGTGCTTTGGCTTCTGGACGGCATCATAGATTCAGCCAGCGGCGTGCCGATAGGCAATTACATTTCCCAATATTTCGCCAACCTGTACCTTTCGGAACTCGACCACCTCTTAAAGGAA…
SRR5935993_C423834	TR	31.31	-	3315	3373	ACGAACGCAGGTGCGTCCAACTCGAATGCGAACAACGCAGCTTCGACTACGAATGCGAA
SRR5935994_C418486	RT	43.66	-	188	349	CTATATGGGTGTCCTTATTTACAGAAGATACCTATTCTTGCATTAAGGATCGTGGTATTCATAAAGCAGCAGATAAAGTAAAGAAGGCTTTGAAAGAAGATCCAGAACACACTACTTACTGCTTGAAAATGGATATAGTGAAGTTCTATCCAAGTATAGACC
SRR5935994_C418486	TR	35.10	-	772	809	GCGAATACGAATAACACCCCCTCGAATACGAATGCGAA
SRR5935994_C424798	RT	35.81	-	339	693	CACCTCAGCCAGCATCAAGAACCGCGGCATGCACGACCTCATGGAGTACATACGCCGCGACATGAAAGAAGACCCGGAAGGAACACGCTACTGCTACAAATTCGACATCTCCAAGTTCTATGAGAGCGTGGGGCAGGATTTCGTAATGTATTGTGTCCGGAGGGTATTCAAGGACAAGAAACTCATCGCCATGCTTGACAACTTCGTAAGGCTCATGCCGCAAGGAATCAGCATCGGGCTGAGGTCGTCGCAAGGGTTGGGCAACCTGCTCCTGTCTGTTTTTTTAGACCATTATTTGAAGGACAAGTACGGCGTCCGCCATTTCTACCGCTATTGCGATGACGGCGTGGTACTC
SRR5935994_C424798	TR	43.56	-	1251	1310	ATGCGAATGCGAATGGCGGCGTGTCGAATGCGAATGCGAATAACGATGCATCGAACTCGA
SRR5935994_C427746	TR	47.60	+	356	405	TTTCGATGTCGAATGCGAACAACGATTCCTCGAATACGAACACGAACATC
SRR5935994_C427746	RT	39.42	+	941	1325	ACGTCGGCATCTATCCAGGGACGCGGCACCCATGACCTGATGAAGTTCATCTGTCGTGACATGGAAACGGATCCGGAAGGGACAGGGTATGGTTATAAGTTTGACATTCACCATTTTTATGACAATGTACGTCAGGATTTTGCTATGTGGTGCTTTGCCCGTGTTTTCAAGGACAAGAAACTGCTTGGAATTCTCAATTCCTTTATAATGATGCTTGACAGCGGTATCAGTTTCGGGCTTAGAAGCTCGCAGGCTACCGGTAATTTACTCCTGTCTATTTTTTTAGACCATTATTTGAAGGATAAGTACAGTGTCCGTCATTTCTATCGTTATTGTGATGACGGTCTTGTACTTGGTAAAACGAAAGCGGAACTGTGGATGATTC
SRR5935994_C430140	RT	208.56	-	510	1241	CGTTCCATCGCTTTCATTATCAACAAACCCGTGAAACGGGAGATTTTCGCTGCAGACTTCCGCGACCGTGTGGTACACCACCTCATAGCCCGCAGGCTCGTTCCGCTTTTGGAAGAGAAGTTCATCAATGACAGCTACAGCACCCGCAAGGGAAAAGGTACGCTCTATGGCATCGAACATGTGGCGGAACATATCCGGCTCTGTTCGGAAAACTACACGAAAGAGTGCTACATCCTGAAAATAGACATCCGTTCGTTCTTCATGAAAATATCGAAGAGGCGGCTGTATGACCTGACCGAAGAACTCTTGCACGAACGCTACGGGGGAAACGACCTGGCGATACTGCTCTATCTGCTCCGTGAGACTATATTCAACCGTCCGGAAAAGAACTGCATCCGC…
SRR5935994_C430140	TR	56.39	-	1505	1565	AACAACGCTCTTTATGTGAATGTGAACAACGGCAACGTGAACAACAACAATAAGAACAACA
SRR5935994_C432002	RT	34.51	-	1747	2144	TACAAGTGCGTGTATCAAGGGAAAGGGATTACATTTTGGAGTAAGGAGAATGAAACGTTTTCTTCACCGGTACCCGGAATACAAATGGTTCGTAAAGACTGATTTCAAAAAGTTCTATCAAAGTATTCTTCATGAGCTTATTGTTGCTGCATTGAGAAGGAAATTCAAAGATGAACGATTTATTAAATTGATCGAGATAGCTGTTTTATCGTATGACAGCGGAACAGAGTTAGTTGACGTATTGGAGAATGAAGTTGAACGGAAGAAGAGGTGTTCCGATTGGAGCATTTACAAGCCAACCTATCGGGAATTTTGCGGCAAGCCGGATAGATCATACAATGAAGGAGAAATATCGTGTCAAATGCCTGCATAGATATTGCGATGATAATGTTATGCTG
SRR5935994_C432002	TR	41.90	-	2884	2933	CTCGCTTATGCGAACTCGAATAACGATTGGTCGAACTCGAATGCGAATAT
SRR5935994_C432956	RT	183.25	-	2308	2952	AAATACCATTACTTTAAGGTGTACGAACCGAAAGAGCGGCAGATAATGGCGCTGCCGTTCTATGACAGGGTGGTACAGCACGCCATAAACAACGTGTTAGAGCCTATATTTGATAAGCGGTTTATATCGCAGTCTTACGCCTGCCGGAAAGGTAAAGGTATGCACGCTGCGTCTGATACGCTAAAAGAGTGGCTGTATGAGTGGAACAAATACCACCCAGACCAGCCGCTTTATGCTATCAAGGCAGATATACACCACTATTTCCAGAGCATAGACCATGCGGTATTAAAAACTGAAATACGTAAGGTTATAAAAGACGCTGGGGTACTGGCATTGCTGGACAGGATAATAGACCACAACGGCAATATGCCGGACGGCGTAGGGATACCAGTAGGAAAC…
SRR5935994_C432956	TR	43.52	-	3356	3405	GCTCGTGCCGTGAATTGCAACAATTACCCGTGGAATGTCAATACGAACAT
SRR5935994_C433288	RT	17.78	-	3308	3692	AACCGGTGCAAGCATCAAAAGGCGCGGTACTCATGACCTGATGAACTGCATACGTACCGATTTGCAAAAAAATCCGGAAGGCACGCTTTACGCATACAAATTTGACATCCGGAGGTTTTATGACAATGCGCGGCAGGACTTTGTTATGTGGTGCTTCCGGAGGGTGTTCAAGGACAAAAGGCTGTTGGTCTTGTTGGAGCGGTTTGTTAAGCTGCTGCCAGAAGGTATCAGTTTCGGACTGCGCAGTTCACAAGGGGCAGGAAATCTGCTTCTGTCTGTATTTTTAGACCACTATCTGAAGGATAAGTACGGGGTTCGTTATTACTATCGCTATTGCGATGACGGACTGGTACTCGGTAAAACGAAAGCGGAATTGTGGAAGATT
SRR5935994_C433288	TR	47.58	-	4240	4299	ATGCGAATGCGAATGGCGGTGTGTCGAATGCGAATGCGAATAACGATGCTTCGAATACGA
SRR5935995_C532944	TR	8.27	+	154	203	CGAACGCGTGGAATCTGAATTTCAGTAACGGCAATCGCTGGAACAATACT
SRR5935995_C532944	RT	15.22	+	416	533	GTTCTATCGCGTTTATCGTTGATCATCCCGTCTACCGGGAGGTGTTCGCTGCTGACTTTAGAGATCGAATTATACACCATTATATCGCATTGCGCATAGAACCCTTGCTTGAAGCACA
SRR5935995_C556662	RT	107.27	-	52	484	AGAAAAAGGCTCATTATGTCCTTGCCATTTAAGGACAGGATAGTACAATGGGCGATTTACAGGCAGTTATTTCCGTTGTACGAAAAGACATTTATCTTTGATTCCTACGCCTGTCGCAAGGGCAAGGGAACACATAAGGCAGCCGACAGGTTACAGTATTGGTTAAGGCAGACTGAAAGGAAGCCGGAACGGTACTATTATCTGAAAATGGATATATCAAAGTATTTCTACAGGGTAGACCACGATATTTTATTAAAGATTTTAGCACGCAGGATTAAAGACCAACGATTACTTAACCTGTTAGAAAAGATTATAAATTGCGAATCTATGAATTTTGGATTACCGCCCGGAAAAGAGCCGGACGAAGTGGCAGTATCGGACAGATTGAGCAACAAGGGG…
SRR5935995_C556662	TR	28.88	-	924	973	CCGTCCGCTCTCAACTTGAATAACCCTCGTTCCAACTCGAACGACAACAT
SRR5935995_C568514	TR	56.39	+	594	654	ACAACGCTCTTTATGTGAATGTGAACAACGGCAACGTGAACAACAACAATAAGAACAACAG
SRR5935995_C568514	RT	217.30	+	917	1648	GTTCCATCGCTTTCATTATCAACAAACCCGTGAAACGGGAGATTTTCGCCGCCGACTTCCGCGACCGTGTTGTACACCACCTCATAGCCCACAGGCTCGTTCCGCTTTTGGAAGAGAAGTTCATCGATGACAGTTACAGTACCCGCAAGGGAAAGGGTACGCTCTACGGCATAGAACGGGTGGAAGAACATATCCGGCTCTGCTCCGAGAACTACACGCGGGATTGCTATATCCTGAAAATAGACATCCGTTCGTTCTTCATGAAAATATCGAAGAGGCGGCTGTATGACCTGACCGAAGAACTCTTGCACGAACGCTACGGGGGAAACGACCTGGCGATACTGCTCTATCTGCTCCGTGAGACGATATTCAACCGTCCGGAAAAGAACTGCATCCGCA…
SRR5935996_C216996	RT	44.68	-	79	463	CACCTCCGCCAGTATCAAGAGACGGGGGATGCACGACCTCCTGGCGTATGTCCGCCGTGACATGGCCGAAGACCCTGATGGTACACGTTACTGTTACAAGTTTGACATCACCAAATTCTACGAGAGCGTGAAGCAGGATTTTGTGATGTATTGCGTCAGCCGGGTGTTCAAGGACGCAAAGCTCGTGACCATGCTGGAGAGCTTTATCCGCCTGATGCCTGAAGGTCTGAGTATCGGCCTGCGCAGCTCGCAGGGGCTGGGCAATTTGCTTTTGTCTGTGTATCTGGACCATTATCTGAAGGACAGGTATGCCGTGCGTCATTTCTACCGCTATTGTGATGACGGCGTCGTACTGGGTAAAACGAAAGCGGAACTGTGGAAGATT
SRR5935996_C216996	TR	47.60	-	1012	1061	GTTTCGATGTCGAATGCGAACAACGATTCCTCGAATACGAACACGAACAT
SRR5935998_C490299	RT	123.36	-	673	1211	TCGGGACATTGTAGCCACAAGGTTAAAAGACCGACAATTTCAGCGTTCGCTCTGCGACAACGGCTTTTATGAGCAGATTACAAAATCCTTTATAACAGATAATTGCGCTTGCCTCAAGGGGCGCGGCGTAGACTATACGCTAAACCGCATGACCGCACATTTGCGGCGGTATTATATCGCGCACGGTTGCGACGGTTGGGTGCTTAAATGTGATATACGGCATTATTTCCAAAGCATACGGCACGACGTAGCAAAGGCGGCAATACGCAAGCGGGTTACAGATACTCAAATTGCGGAGCGGGCTTGCGAAATTGTGGACTCTTTCGGAAAAATCGGGTTAGGGCTCGGCTCCCAGGTATCTCAGCTCGTAGCTCTTGCCGTCCTGGACGACCTCGACCA…
SRR5935998_C490299	TR	44.75	-	1577	1624	TTGTCAACTCCTCGGGCGAAGTGAACAACAACAATGCGTACAACGGTA
SRR5935998_C492491	TR	47.60	+	325	374	TTTCGATGTCGAATGCGAACAACGATTCCTCGAATACGAACACGAACATC
SRR5935998_C492491	RT	44.68	+	923	1307	ACCTCCGCCAGTATCAAGAGACGGGGGATGCACGACCTCCTGGCGTATGTCCGCCGTGACATGGCCGAAGACCCTGATGGTACACGTTACTGTTACAAGTTTGACATCACCAAATTCTACGAGAGCGTGAAGCAGGATTTTGTGATGTATTGCGTCAGCCGGGTGTTCAAGGACGCAAAGCTCGTGACCATGCTGGAGAGCTTTATCCGCCTGATGCCTGAAGGTCTGAGTATCGGCCTGCGCAGCTCGCAGGGGCTGGGCAATTTGCTTTTGTCTGTGTATCTGGACCATTATCTGAAGGACAGGTATGCCGTGCGTCATTTCTACCGCTATTGTGATGACGGCGTCGTACTGGGTAAAACGAAAGCGGAACTGTGGAAGATTC
SRR5935998_C492589	RT	121.27	-	1103	1638	CTATATGGGTGTCTATTTTCACGGCGGACACTTATAGTTGCATAAAAGGGCGTGGCATACAAGCGGCGGCAAATAAGTTAAGGCGCGTTATAGACAGAGATAAGGCAGGTTGCGCGTATTGCTTGAAAATAGACATACGCAAATTTTACCCTTCCATAGATCACACCGTACTAAAGTCCATTGTTCGCCGGAAGATTAAGGACACACGGCTACTCAATCTTTTGGACGAAATAATAGACAGTGCGGAAGGCTTACCGATTGGCAACTACCTTAGCCAATATTTAGCGAATCTTGTACTTACCTACTTCGACCATTGGGTAAAGGAAGTAAAGCGGGTAAGGTACTATTTCAGATACGCCGACGACATTGTAGTATTACATAGCGACAAAAAGACGCTTC…
SRR5935998_C492589	TR	33.80	-	2061	2098	GCGAATACGAATAACACGGCTACGAATACGAATGCGAA
SRR5935999_C417546	RT	44.68	-	2636	3020	CACCTCCGCCAGTATCAAGAGACGGGGGATGCACGACCTCCTGGCGTATGTCCGCCGTGACATGGCCGAAGACCCTGATGGTACACGTTACTGTTACAAGTTTGACATCACCAAATTCTACGAGAGCGTGAAGCAGGATTTTGTGATGTATTGCGTCAGCCGGGTGTTCAAGGACGCAAAGCTCGTGACCATGCTGGAGAGCTTTATCCGCCTGATGCCTGAAGGTCTGAGTATCGGCCTGCGCAGCTCGCAGGGGCTGGGCAATTTGCTTTTGTCTGTGTATCTGGACCATTATCTGAAGGACAGGTATGCCGTGCGTCATTTCTACCGCTATTGTGATGACGGCGTCGTACTGGGTAAAACGAAAGCGGAACTGTGGAAGATT
SRR5935999_C417546	TR	47.60	-	3569	3618	GTTTCGATGTCGAATGCGAACAACGATTCCTCGAATACGAACACGAACAT
SRR5936000_C316207	TR	20.39	+	160	209	ACAGCGCGTTCTTCTACAACGGCTACACGGGCAACGTGAACCTCAACTAC
SRR5936000_C316207	RT	60.45	+	421	784	AATCCATCGCATTTATCGTTACGAAACCATGCCTGCGCGAAGTGGTAGCCGCCGATTTCCGCGACCGAATCGTGCAGCACTATATCGTCATGCGCCTCGAAGCTCTTTTCGAGGAATGCGGAACACTCGACGATAACATGTTCAGTTGCCGCGTCGGGAAAGGCGACCTTGCGGCCATACAGGCCCTACAACAGCAGATATTCCACCAGTCGAAAGGTTATACCACCGACTGTTATGTGGCAAAATTCGACCTGCAATCATTCTTTATGAGCATCGACAAACGCCGTCTTTACGACGAGTTGGTCGCATTGGTCGCCAAGCGCTACGAGGGATGGGATAAGGATACGCTGTTGTATCTTATCCG
SRR5936000_C324481	TR	53.53	+	682	742	TGCAACGGCTTCCAGCAGTTGGAACGTGAACTTCAACAACGGCAACGTCAACACGAACAAC
SRR5936000_C324481	RT	43.61	+	983	1314	CGGGAGGTTTTTGCCGCCGCTTTCATTGATCGTGTTGTCCATCACTGGATCGCTCTTCGTATCGAGCCGATCTTAGAGGAACGCTTCCGGGAACAAGGAAACGTCTCCAAGAACTGCCGGAAAGGTGAGGGATGCTTGTCTGCCGTGCACTATCTGAATAACATGATAGTCGAGGTCAGTGAGCATTATACTGCCGATGCGTACATTTTCAAAGATGACCTGTTCAGTTTCTTCATGTCTATCTCGAAATCGTTGGTATGGGAAATGCTGAACATATTCGTAAGGGACAATTATAAAGGTGATGATATTGAATGTTTGCTTTACCTTCTAGC
SRR5936000_C324561	TR	41.90	+	239	288	TCGCTTATGCGAACTCGAATAACGATTGGTCGAACTCGAATGCGAATATC
SRR5936000_C324561	RT	34.51	+	1028	1425	ACAAGTGCGTGTATCAAGGGAAAGGGATTACATTTTGGAGTAAGGAGAATGAAACGTTTTCTTCACCGGTACCCGGAATACAAATGGTTCGTAAAGACTGATTTCAAAAAGTTCTATCAAAGTATTCTTCATGAGCTTATTGTTGCTGCATTGAGAAGGAAATTCAAAGATGAACGATTTATTAAATTGATCGAGATAGCTGTTTTATCGTATGACAGCGGAACAGAGTTAGTTGACGTATTGGAGAATGAAGTTGAACGGAAGAAGAGGTGTTCCGATTGGAGCATTTACAAGCCAACCTATCGGGAATTTTGCGGCAAGCCGGATAGATCATACAATGAAGGAGAAATATCGTGTCAAATGCCTGCATAGATATTGCGATGATAATGTTATGCTGG
SRR5936001_C564598	RT	42.76	-	276	660	AACTTCGGCCAGTGTCAAAAAACGCGGCCCGCATGACCTGATGGCATATATTCGCCGTGATATGAAAGATGATCCGGAGGGCACGCAGTTCTGTTATAAGTTCGACATCCGGAAGTTTTACGAAAGCGTGAAACAAGATTTTGTGATGTATTGCGTGAACCGGATATTCAAGGACCAAAAGCTCATCGTTATGTTGGATAACTTTGTCCGGCTGATGCCTGAGGGTATCAGTATCGGCCTGAGGAGTTCACAGGGACTGGGCAATTTGTTGTTGTCTGTTTATTTAGATCATTTTTTGAAAGATAAGTACGGTATCCGTTATTACTACCGCTATTGTGATGACGGTGTCGTGCTCGGTAAGACGAAAGAAGAATTGTGGAAGATT
SRR5936001_C564598	TR	30.65	-	1201	1268	GCGAATGCGAATGGTGGTGTGTCGTACGCGAATGCGAATAACGATGCCTCGAACTCGAATTCGAATAT
SRR5936001_C566644	RT	61.26	-	619	1032	CGGCATTTGAAAGTACGTTTTATCCGGACTACTTCCGCATCCATTAAAAACAGGGGAACGCATGACCTTTTACAGTATATCGTTAAAGATATAAAGGATGATCCCGAAGGAACCCTGTTCGGGTACCAGTTCGATATAACGAAATTCTATGAAAGCGTAGACCAGGACATTTTGCTGGATGCAGTGAAAAAGATGTTCAAGGATAAAATATTAATCGGAATCCTGGAAGAGTGCATCCGCATGATGCCTAAAGGCGTAAGTATCGGGCTAAGATCATCACAGGGGCTTTGTAATTTGCTTCTATCCATTTACCTGGATCACCGGTTAAAGGATCAGGAGGCAGTAGCACACTATTACCGGTATTGTGACGACGGTCTGGTGCTTTCCGGTAGTAAGAAA…
SRR5936001_C566644	TR	34.59	-	1556	1593	GCGAACGCGAATAACGATTCATCGAACACGAATGCGAA
SRR5936001_C575914	RT	87.78	-	3200	3683	GGACAGGATAGTACACCATTGCATTATCAATGTGTTGGGGCGTTACTGGACTAACTTCTTCATTGCGAATACATACGCTTGTATCAAAGGGCGTGGTATTCATAAATGTATGGAGGATGTGCATACGGCTTTAATCATAGACAGAAAAGGTACAAGGTTCTGTTTGAAGATTGACATCAAGAAGTTCTATGATAACATAGACCACGCAGCATTGAAAAGGATAATCCGCTACACTATAGCGGATGAACAACTGTTAAGGCTGTTGGATAAGATAATAGATAGTAACGGTAAAGACAAGGGGCTGCCAATAGGCAATTTCACAAGTCAATATTTGGCTAATCTCTATTTAGCATATTTCGACCATTGGGTTAAAGAAGAACTGGCTAAGATAGTGATGAA…
SRR5936001_C575914	TR	47.31	-	4207	4256	TTCGGTTATCTGAATGCGAATAATCGTTCCTCGAATGCGAATGCGAACAT
SRR5936001_C576206	RT	128.28	-	2810	3473	GTGAAGCGAGAAATTTTTGCCTCGGATTTCAGGGACAGGGTAGTGCATCATCTGTTGTATAATTATATTTCTCCTATGTTTGAGGGCAGAATGATTTTTGACAGTTATTCATGTCGCCGAGGAAAGGGGACAAGTCAGGGAATAGCACGCCTGGAACACCACATACGCAGTTGTACGCAAAATTATCGTTATAGTGCCTATATATTAAAACTGGACTTAAGGGGGTATTTCATGAGTATCAGGAAGGATCGTCTGTACGATCTTATCTGCAAGGGACTGGAACGATATAGAAGAAGCCGGAAACAAAAAGAATGCCCGGATATGGAACTGATAGATTTCCTGCTAAGACAGATTATATTCAGAAATCCCCAGCGGGATTGCCGGATACGGGGTAGCGCG…
SRR5936001_C576206	TR	25.97	-	3768	3817	AACAACGGTCGCAACCTGAACTTCAACTCGTCGAACGTGAACCCGTTGAA
SRR5936002_C400240	RT	19.18	-	57	190	GTGCTGCGCATCAGTACCGGGACGCGGCGGAAAGCACGCGCTTCGGCGCTGCAAGCGTGTCATTCACCACGACAAAAAAGGAAGCCGGTACGTCTGCAAAATGGACGTTCACCACTTCTACCATTCTGTCGACC
SRR5936002_C400240	TR	47.76	-	663	712	CTGTTCTTTTTCAATGGCAACTACAATTCGTCCAACGCGAACTCGAACAT
SRR5936002_C409138	TR	47.31	+	151	200	TCGGTTATCTGAATGCGAATAATCGTTCCTCGAATGCGAATGCGAACATT
SRR5936002_C409138	RT	87.67	+	724	1207	GACAGGATAGTACACCATTGCATTATCAATGTGTTGGGGCGTTACTGGACTAACTTCTTCATTGCGAACACATACGCTTGTATCAAAGGGCGTGGTATTCATAAATGTATGGAGGATGTGCATACGGCTTTAATCATAGACAGAATGGGTACACGATTCTGTTTGAAGATTGACATCAAGAAGTTCTATGATAACATAGACCACGTAGCATTGAAAAAGATAATCCGCTACACCATAGCGGACGAACAACTGCTAAGGCTGTTGGATAAGATAATAGATAGTAACGGTAAAGACAAAGGGCTGCCAATAGGCAATTTCACAAGCCAATATTTTGCTAATCTCTATTTGGCATACTTCGACCATTGGGTTAAAGAGGAACTGGCTAAGATAGTGATGAAG…
SRR5936002_C410860	RT	19.66	-	1232	1464	TCGTGAAATTTTTGCTTCCGCTTATGTTGATCGTGTAATACAACATTGGGCTGATCTACGCCTTGATCCTATTTTGGAAGAGCGTTTTCAGGCACAGGGAAATGTTTCAAAAAATTGCCGTATTGGTGAAGGAGCACTTTCGGCTGTTATCTATCTGAATGGGATGATCATGGAAGTCAGTGAAAATTATACGAAAGACGCATACATTTTCAAGGGTGATTTCAAAAGCTTTT
SRR5936002_C410860	TR	38.30	-	1705	1754	TCGAACGCGTGGTACGTGAACATGAACAACGGCAACGTGAACACGAACAA
SRR5936002_C413580	TR	47.04	+	41	128	TGTGGGCGGCGACTGGGACGGCGGCTCGTTTGCGGGCCTGTTCTACTTCAACGGCAACAACAGCTCGTCCAACTCGAACAGCAACATC
SRR5936002_C413580	RT	37.10	+	599	980	AGCTGCGCGTCCATTCCGGGGCGGGGCGGCGCAAGGATACGCAAGTACCTTGCTCACGCCATGAGCTGCGACCCCAAAGGGACCAGATATGCCTGCGAGATGGACATCCGACACTTTTACCCGAGCGTCCCAATCCGGAGACTCATCCGCACCATTGGCCGCAAAATCAAGGACAAGCGGTTTCTTCGGCTCATTTGGGCCATTCTCAAGAGCTGCGGGCAGGGGCTGGCCATCGGATACTACATCTGTCAATGGCTAGCAAACTTTTATCTGGAAAAACTCGACTGGATGTTAGCTAGGATGCCAGGTGTGAAATATTACACTCGGTACATGGACAACATCACAATGCTCGGGCCAAATAAACGGATGCTGCACAGGGCGC
SRR5936003_C355170	RT	27.68	-	135	268	CACCTCCGCAAGCATCAAGGACCGGGGAATGCACGACTTGCTCGCGTATATCCGCCGGGACATCAAGGAAGACCCCGAAGGGACACAGTACTGCTACAAGTTCGACATTTCGAAGTTCTACGAGAGCATCGACC
SRR5936003_C355170	TR	51.76	-	816	885	ACGCGAACCCGAATGGCGGTGTGTCGTACGCGAATGCGAATAACGATGCCTCGAATGCGAACACGAATGT
SRR5936003_C359146	RT	60.11	-	96	267	AAGCGCCGCATGGTACACGCCCCCGCATTTGTGGACAAGGTGGTGCTGCACGCTCTGGTCGATAACATCCTGTATGATGCCCTGACAAGGAGCTTTATCCGGGACAGCCACGCCAGCCAGACCGGCAAAGGCACAGACGACGGCCTGATGCGCCTAAAAACTCACATGGTGG
SRR5936003_C359146	TR	29.98	-	692	755	AATAACAACAACGTCTGGAACGTCAACACCGATGGCTCCAACAACAACAACTGGTACAACAACT
SRR5936005_C392986	RT	32.64	-	77	194	CGTTCTATCGCTTTCATTGTCACCAAACCGGTGAAACGTGAAATCTTTGCGGCAGATTTCCGCGACCGGGTGGTACATCACCTGATTGCCCGCCGCATCATTCCCTTGCTGGAGGAAC
SRR5936005_C392986	TR	31.22	-	466	515	AAGAACGCATGGAACGTGAATTTCGAGAACGGCAACACGAACACCAACAA
SRR5936005_C409150	TR	26.41	+	282	349	CGAATACGAATGGCGGCGTGGCGTATGCGAATGCGAATAACGATGCCTCGAACACGAATACGAATATC
SRR5936005_C409150	RT	22.44	+	843	973	ACGTATGCCAGCCTGCCGAAACGTGGTATCCACGACGGTTTGAACAGGCTTCGAAAGGCATTAAAGGATCGTTCGAATACTAAGTACTGCCTGAAACTTGACCTGAAGAAGTTCTACCATTCAATCGACCA
SRR5936005_C412368	TR	41.90	+	239	288	TCGCTTATGCGAACTCGAATAACGATTGGTCGAACTCGAATGCGAATATC
SRR5936005_C412368	RT	23.32	+	1028	1158	ACAAGTGCGTGTATCAAGGGAAAGGGATTACATTTTGGAGTAAGGAGAATGAAACGTTTTCTTCACCGGTACCCGGAATACAAATGGTTCGTAAAGACTGATTTCAAAAAGTTCTATCAAAGTATTCTTCA
SRR5936005_C420402	TR	42.11	+	569	618	TCGCTTATGCGAATTCGAATAACACCCCCTCGAATACGAATGCGAATATC
SRR5936005_C420402	RT	76.65	+	1074	1606	GATTTGGGTCAGGACTTTCACGCACAATACTTTTTCATGTGTCAAGGGACGTGGGATAGAGGGGTGTGCCCGGCATATAGATAAAATCATTGAGAAGTACAAAGGCAAGCCATTATACTGTCTTAAAATTGATATAACCAAATATTATCCCTCCATTAACCATGAAGTCTTAAAAAAAATTGTACGCCGGAAGATAAAAGACAAAGACCTACTGTGGCTTCTTGATGAAATTATTGACAGCGCAGAGGGGCTTCCTATCGGGAACTATCTTTCACAATATCTCGCCAACCTGTTCTTGTGCTATTTCATGCACCGTGTGAACGAAGTATTGAAACTTGACGCAGCCGAATACGCTGATGACATCACGTTTTTCTCTTCATCAAAAGAACAACTGCGGGA…
SRR5936006_C419343	RT	42.81	-	151	268	ACAAGTACTTGTTTTATAGTTACCCGTCCTAAATTACGGGAAGTGTTTGCTGCAAATTTCCGTGACCGTATTGTACAACATTGGTTGTGCCTACGCTTAGAGCCACTGTTTGAGGCAC
SRR5936006_C419343	TR	80.40	-	448	511	AACAACAGCTGGAACGTGAACTTTAGTAATGGCAACTTCAACAACAACAACAAGTACAACAGTA
SRR5936006_C434583	TR	56.39	+	517	577	ACAACGCTCTTTATGTGAATGTGAACAACGGCAACGTGAACAACAACAATAAGAACAACAG
SRR5936006_C434583	RT	196.83	+	840	1379	GTTCCATCGCTTTCATTATCAACAAACCCGTGAAACGGGAGATTTTCGCCGCCGACTTCCGCGACCGTGTTGTACACCACCTCATAGCCCACAGGCTCGTTCCGCTTTTGGAAGAGAAGTTCATCGATGACAGTTACAGTACCCGCAAGGGAAAGGGTACGCTCTACGGCATAGAACGGGTGGAAGAACATATCCGGCTCTGCTCCGAGAACTACACGCGGGATTGCTATATCCTGAAAATAGACATCCGTTCGTTCTTCATGAAAATATCGAAGAGGCGGCTGTATGACCTGACCGAAGAACTCTTGCACGAACGCTACGGGGGAAACGACCTGGCGATACTGCTCTATCTGCTCCGTGAGACGATATTCAACCGTCCGGAAAAGAACTGCATCCGCA…
SRR5936006_C438907	RT	17.69	-	324	714	AACGGCTGCATCCATACAAGGACGCGGACCGCATGGTTTGTTCCATCAGGTGCAGGATACATTGGCAGAGAACCCCAATATACACTATTATTATCAAAGCGATTATAAAGGATATTATGACAGTATCGACCATGATATATTAATCTCCACAATCAGGCGATATGTCGGAGACCCTGTCTTATTGCCTATTCTTGAAAATTTTGTCAAAGCATTATATCCCAACGGGAAGCATGGCATAAGCAAAGGACTGCGTTCCTCACAATTCTTTGGAAACCTTTACCATAATGATATTGATCACCGGATGATTGATGAATATGGTGCAAAACATTACTTCCGTTTTTGTGATGACATCTTTATTCTCGGTGAGAGTAAACGTGATTTGTGGAAATTG
SRR5936006_C438907	TR	22.69	-	1364	1401	TCGAATGCGAACAGCGGTCTCGCTTATGCGAACGCGAA
SRR5936006_C441987	RT	48.51	-	2891	3270	CTTACCTTGTTAATAGATTTACTGCAGATACCTTCAACTGTTTAAAAGGAAGAGGTATTCATTATGGAGTAAAGAGATTGAAAAGAGATTTAAAAGCTGATAAAGAGGGCACAAAATATTGTTTAAAATTAGATATTAAAAAGTTCTTTCCTTCTGTAGATCAAGATGTGTTATACTCACAATTTGAAAAGGTATTTAAGGATAAGAAACTATTAAGATTATTACATCATGTAGTTTATTCTACACCAAAAGGTTTACCAATTGGAAATTACATATCTCAATTTGCAGCAAATTTGAATTTGACTTGGTTCGATAGGTGGATTAAACAAGTATTAAAAATAAAATATTATTACAGGTATTGTGATGATATTGTTATATTA
SRR5936006_C441987	TR	19.22	-	3720	3757	GCTAATGCTAATAATGCATCCTCGAATTCATAGACGAA
SRR5936006_C442041	TR	33.63	+	333	370	CGAATACGAACAATGCAGCCTCGAATTCGAATGCGAAT
SRR5936006_C442041	RT	115.30	+	764	1354	AAGAGCGGAAGATATTCAAACTGCCATTCCGTGATCGTGTCGTTCATTGGGCTATCATGCAGGTGATTGAACCGATATGGCTCTCCAATTTCACCCGTGATACCTATTCCTGTATCCGTGGACGTGGTATTCACCCTCTTTTATACAAGCTCCGCCGTGATTTGAAAGCGGATCCGGAGGGAACCCGGTACTGCCTGAAAATCGATGTGCGCAAATTTTATCCGAGTATAGACCACGAGATCATGAAACAGGTAATCCGCCGAAAGCTGAAAGATGCCCGGCTGCTTGCTTTGCTTGACGGTATCGTGGACTCGGCAGAGAACGGAGTGCCTATTGGAAATTATTTATCCCAATTCTTTGCTAACCTTTATTTATCCGAACTGGATCATATCATGAAAG…
SRR5936006_C445273	TR	53.58	+	1761	1830	TGCGAACGCGAATGGCGGTGTGTCGAATGCGAATGCGAATAACGATGCTTCGAATACGAATGCGAATATC
SRR5936006_C445273	RT	17.78	+	2368	2752	ACCGGTGCAAGCATCAAAAGGCGCGGTACTCATGATCTGATGAACTGCATACGTACCGATTTGCAAAAAGACCCGGAAGGCACACTTTACGCATACAAGTTTGACATCCGTAGGTTTTACGACAATGCGCGGCAGGACTTTGTTATGTGGTGCTTCCGGAGGGTGTTCAAGGACGAAAGGCTGTTGGTGCTACTGGAGCGGTTTGTTAAGCTGCTGCCGGAAGGTATAAGCTTCGGACTGCGCAGTTCACAAGGGGCAGGAAATCTGCTTCTGTCTGTATTTTTAGACCACTATCTGAAGGATAAGTACGGGGTTCGTTATTACTATCGCTATTGCGATGACGGACTGGTACTCGGTAAAACGAAAGCGGAATTGTGGAAGATTC
SRR5936006_C445603	TR	19.92	+	92	150	CGAATGCTAGGTTACTCAATGTTAATTCTAACAATGAGCTTAGCAATGCTAATGCTAAT
SRR5936006_C445603	RT	102.47	+	579	1090	TATTTGGGTATCATCTTTCATTAAAGGAACTTATAGTTGTATAAAGAATCGTGGTATACATAAAGCGTTGAAAGATGTTAAGTTCGCACTGAAAGATGAAGCCAATACAAAATACTGTCTTAAGTTAGATGTCAGAAAATTTTATCCTTCAATAGATCATGATATATTAAAATAGTTAATAAGAAGAAAAGTAAAAGATAAGAAACTATTAGTTATATTAGATGAAATAATAGATTCTGCATAGGGAGTACCTATTGGCAATTACTTATCACAATTCTTCGCTAATTTATATTTAACATATCTAGATCACTGGATCAAAGAAGAAAAACATATAAAATACTATTTCAGATACGCAGATGATATTGTAATACTTCATAGTGATAAAGACTATTTAAGATA…
SRR5936007_C747564	RT	90.59	-	454	1001	CTATATGGGTGTCCTTATTTACAGAAGATACCTATTCTTGCATTAAGGATCGTGGTATTCATAAAGCAGCAGATAAAGTAAAGAAGGCTTTGAAAGAAGATCCAGAACACACTACTTACTGCTTGAAAATGGATATAGTGAAGTTCTATCCAAGTATAGACCATGATATTTTGAAAACAATATTACGGAAGAAAATCAAAGATAAAGATCTGCTTTGGTTGCTTGACGTGATTATAGACAGTGCCGATGGCGTACCCATAGGGAACTATCTAAGTCAGTATTTTGCTAATATTTATCTGGCTTACTTCGATCACTGGATAAAGGAGGTTAAGAAGGTAAGATATTACTTTAGGTATGCAGATGATATTGTGATTTTAGGCGATGATCCTAAACAGCTTC…
SRR5936007_C747564	TR	35.10	-	1424	1461	GCGAATACGAATAACACCCCCTCGAATACGAATGCGAA
SRR5936007_C747902	RT	34.51	-	302	699	TACAAGTGCGTGTATCAAGGGAAAGGGATTACATTTTGGAGTAAGGAGAATGAAACGTTTTCTTCACCGGTACCCGGAATACAAATGGTTCGTAAAGACTGATTTCAAAAAGTTCTATCAAAGTATTCTTCATGAGCTTATTGTTGCTGCATTGAGAAGGAAATTCAAAGATGAACGATTTATTAAATTGATCGAGATAGCTGTTTTATCGTATGACAGCGGAACAGAGTTAGTTGACGTATTGGAGAATGAAGTTGAACGGAAGAAGAGGTGTTCCGATTGGAGCATTTACAAGCCAACCTATCGGGAATTTTGCGGCAAGCCGGATAGATCATACAATGAAGGAGAAATATCGTGTCAAATGCCTGCATAGATATTGCGATGATAATGTTATGCTG
SRR5936007_C747902	TR	41.90	-	1439	1488	CTCGCTTATGCGAACTCGAATAACGATTGGTCGAACTCGAATGCGAATAT
SRR5936007_C749726	RT	217.30	-	647	1378	CGTTCCATCGCTTTCATTATCAACAAACCCGTGAAACGGGAGATTTTCGCCGCCGACTTCCGCGACCGTGTTGTACACCACCTCATAGCCCACAGGCTCGTTCCGCTTTTGGAAGAGAAGTTCATCGATGACAGTTACAGTACCCGCAAGGGAAAGGGTACGCTCTACGGCATAGAACGGGTGGAAGAACATATCCGGCTCTGCTCCGAGAACTACACGCGGGATTGCTATATCCTGAAAATAGACATCCGTTCGTTCTTCATGAAAATATCGAAGAGGCGGCTGTATGACCTGACCGAAGAACTCTTGCACGAACGCTACGGGGGAAACGACCTGGCGATACTGCTCTATCTGCTCCGTGAGACGATATTCAACCGTCCGGAAAAGAACTGCATCCGC…
SRR5936007_C749726	TR	56.39	-	1641	1701	AACAACGCTCTTTATGTGAATGTGAACAACGGCAACGTGAACAACAACAATAAGAACAACA
SRR5936007_C749798	RT	19.66	-	1447	1679	TCGTGAAATTTTTGCTTCCGCTTATGTTGATCGTGTAATACAACATTGGGCTGATCTACGCCTTGATCCTATTTTGGAAGAGCGTTTTCAGGCACAGGGAAATGTTTCAAAAAATTGCCGTATTGGTGAAGGAGCACTTTCGGCTGTTATCTATCTGAATGGGATGATCATGGAAGTCAGTGAAAATTATACGAAAGACGCATACATTTTCAAGGGTGATTTCAAAAGCTTTT
SRR5936007_C749798	TR	38.30	-	1920	1969	TCGAACGCGTGGTACGTGAACATGAACAACGGCAACGTGAACACGAACAA
SRR5936007_C750664	TR	46.07	+	1899	1946	TGTCAACACTTCGGGCGCGTTGAACAACAACAACGCGTACAACGGCAA
SRR5936007_C750664	RT	177.36	+	2307	2939	CATACAACACATTCAAGGTTTACGAACCGAAAGAACGGGTTGTAATGTCGAACAGCTACAAAGACAAGGTTGTGCAACATGCGCTTTGTGATAATGTCCTTGAACCGAGGGTGCAAAGCACCTTCATAAAAGACAATTACGCTTCACAGGTTGGAAAAGGTACGCACTTCGGCCTTGAACGGCTGGAAGGATTTATGCGGAGGTTTTACCGTGTACGAGGTGTTGACGGGTGGGTATTGAAATGCGATATATCAAAGTATTTCTATAATATCAAGCACGAAGCGTTAAAATCCTTAATCCGCAAGTATATTTCCGATCCTGATTGTCTTTGGTTGCTGGATATGATAATAGACAGCACCGAAGGAAATGTAGGAATTCCGATCGGCAACCAGTCTTCAC…
SRR5936007_C751716	TR	47.60	+	314	363	TTTCGATGTCGAATGCGAACAACGATTCCTCGAATACGAACACGAACATC
SRR5936007_C751716	RT	44.68	+	912	1296	ACCTCCGCCAGTATCAAGAGACGGGGGATGCACGACCTCCTGGCGTATGTCCGCCGTGACATGGCCGAAGACCCTGATGGTACACGTTACTGTTACAAGTTTGACATCACCAAATTCTACGAGAGCGTGAAGCAGGATTTTGTGATGTATTGCGTCAGCCGGGTGTTCAAGGACGCAAAGCTCGTGACCATGCTGGAGAGCTTTATCCGCCTGATGCCTGAAGGTCTGAGTATCGGCCTGCGCAGCTCGCAGGGGCTGGGCAATTTGCTTTTGTCTGTGTATCTGGACCATTATCTGAAGGACAGGTATGCCGTGCGTCATTTCTACCGCTATTGTGATGACGGCGTCGTACTGGGTAAAACGAAAGCGGAACTGTGGAAGATTC
SRR5936008_C199130	RT	17.78	-	3208	3592	AACCGGTGCAAGCATCAAAAGGCGCGGTACTCATGACCTGATGAACTGCATACGTACCGATTTGCAAAAAAATCCGGAAGGCACGCTTTACGCATACAAATTTGACATCCGGAGGTTTTATGACAATGCGCGGCAGGACTTTGTTATGTGGTGCTTCCGGAGGGTGTTCAAGGACAAAAGGCTGTTGGTCTTGTTGGAGCGGTTTGTTAAGCTGCTGCCAGAAGGTATCAGTTTCGGACTGCGCAGTTCACAAGGGGCAGGAAATCTGCTTCTGTCTGTATTTTTAGACCACTATCTGAAGGATAAGTACGGGGTTCGTTATTACTATCGCTATTGCGATGACGGACTGGTACTCGGTAAAACGAAAGCGGAATTGTGGAAGATT
SRR5936008_C199130	TR	47.58	-	4140	4199	ATGCGAATGCGAATGGCGGTGTGTCGAATGCGAATGCGAATAACGATGCTTCGAATACGA
SRR5936009_C317627	RT	34.51	-	674	1071	TACAAGTGCGTGTATCAAGGGAAAGGGATTACATTTTGGAGTAAGGAGAATGAAACGTTTTCTTCACCGGTACCCGGAATACAAATGGTTCGTAAAGACTGATTTCAAAAAGTTCTATCAAAGTATTCTTCATGAGCTTATTGTTGCTGCATTGAGAAGGAAATTCAAAGATGAACGATTTATTAAATTGATCGAGATAGCTGTTTTATCGTATGACAGCGGAACAGAGTTAGTTGACGTATTGGAGAATGAAGTTGAACGGAAGAAGAGGTGTTCCGATTGGAGCATTTACAAGCCAACCTATCGGGAATTTTGCGGCAAGCCGGATAGATCATACAATGAAGGAGAAATATCGTGTCAAATGCCTGCATAGATATTGCGATGATAATGTTATGCTG
SRR5936009_C317627	TR	41.90	-	1811	1860	CTCGCTTATGCGAACTCGAATAACGATTGGTCGAACTCGAATGCGAATAT
SRR5936010_C244410	TR	43.56	+	22519	22578	TGCGAATGCGAATGGCGGCGTGTCGAATGCGAATGCGAATAACGATGCATCGAACTCGAA
SRR5936010_C244410	RT	35.81	+	23136	23490	ACCTCAGCCAGCATCAAGAACCGCGGCATGCACGACCTCATGGAGTACATACGCCGCGACATGAAAGAAGACCCGGAAGGAACACGCTACTGCTACAAATTCGACATCTCCAAGTTCTATGAGAGCGTGGGGCAGGATTTCGTAATGTATTGCGTCCGGAGGGTATTCAAAGACAAGAAACTCATCGCCATGCTTGACAACTTCGTAAGGCTCATGCCGCAAGGAATCAGCATCGGGCTGAGGTCGTCGCAAGGGTTGGGCAACCTGCTCCTGTCTGTTTTTTTAGACCATTATTTGAAGGACAAGTACGGCGTCCGCCATTTCTACCGCTATTGCGATGACGGCGTGGTACTCG
SRR5936011_C407268	TR	33.80	+	80	117	CGAATACGAATAACACGGCTACGAATACGAATGCGAAT
SRR5936011_C407268	RT	47.00	+	541	702	TATATGGGTGTCTATTTTCACGGCGGACACTTATAGCTGCATCAAAGGGCGTGGCATACAAGCGGCGGCAAATAAGTTAAGGCACGTTATCGACAGAGATAAGGCAGGCTGCGCGTATTGCTTGAAAATAGACATACGCAAATTTTACCCTTCCATAGACCA
SRR5936011_C416562	TR	47.60	+	7	56	TTTCGATGTCGAATGCGAACAACGATTCCTCGAATACGAACACGAACATC
SRR5936011_C416562	RT	39.42	+	592	976	ACGTCGGCATCTATCCAGGGACGCGGCACCCATGACCTGATGAAGTTCATCTGTCGTGACATGGAAACGGATCCGGAAGGGACAGGGTATGGTTATAAGTTTGACATTCACCATTTTTATGACAATGTACGTCAGGATTTTGCTATGTGGTGCTTTGCCCGTGTTTTCAAGGACAAGAAACTGCTTGGAATTCTCAATTCCTTTATAATGATGCTTGACAGCGGTATCAGTTTCGGGCTTAGAAGCTCGCAGGCTACCGGTAATTTACTCCTGTCTATTTTTTTAGACCATTATTTGAAGGATAAGTACAGTGTCCGTCATTTCTATCGTTATTGTGATGACGGTCTTGTACTTGGTAAAACGAAAGCGGAACTGTGGATGATTC
SRR5936011_C422868	TR	22.69	+	978	1015	CGAATGCGAACAGCGGTCTCGCTTATGCGAACGCGAAC
SRR5936011_C422868	RT	17.69	+	1665	2055	ACGGCTGCATCCATACAAGGACGCGGACCGCATGGTCTGTTCCATCAGGTGCAGGATACATTGGCAGAGAACCCCAATATACACTATTATTATCAAAGCGATTATAAAGGATATTATGACAGTATTGACCATGATATATTAATCTCCACAATCAGGCGATATGTCGGAGACCCTGTCTTATTGCCTATTCTTGAAAATTTTGTCAAAGCACTATATCCCAACGGGAAGCATGGCATAAGCAAAGGACTGCGTTCCTCACAATTCTTTGGAAACCTTTACCATAATGATATTGATCACCGGATGATTGATGAATATGGTGCAAAACATTACTTCCGTTTTTGTGATGACATCTTTATTCTCGGTGAGAGTAAACGTGATTTGTGGAAATTGC
SRR5936012_C385759	TR	33.63	+	250	287	CGAATACGAACAATGCAGCCTCGAATTCGAATGCGAAT
SRR5936012_C385759	RT	41.59	+	754	915	GATATGGCTCTCCAATTTCACCCGTGATACCTATTCCTGTATCCGTGGACGTGGTATTCACCCTCTTTTATACAAGCTCCGCCGTGATTTGAAAGCGGATCCGGAGGGAACCCAGTACTGCCTGAAAATCGATGTGCGCAAATTTTATCCGAGTATAGACCA
SRR5936013_C756789	TR	17.70	+	37	74	CGAATGCGAATAACGATTCATCGTATGCGTACGCGAGC
SRR5936013_C756789	RT	32.10	+	620	923	ACGTCAGCTTCTATCAAAAATCGTGGAACGCATGACCTTCTGAACTATATCCGTAGGGATTTGCAGAATGATTACGAAGGTATGCGTTACGCTTACAAGTTTGATATTACGAAATTCTATGAAAGTATATCGCAGGACTTTATGATGTATTGTTTACGGAGAATGTTTAAGGAAAAGGTTCTATTGACCATACTTGAGCGTTTTATCCGTATGATGCCTGATGGGTTGAGTATCGGGCTACGTTCATCACAAGGATTTGGCAATATGCTTCTTTCGATGTTTCTTGACCATTATCTCAAAGACC
SRR5936013_C760489	TR	10.70	+	511	560	TCGGCTCGTTCAACGGCAACAACCCGCGGTCCAACGTGGACGATGATATC
SRR5936013_C760489	RT	58.22	+	919	1615	TATCATGTTGGCGAACTTCACCAATTTTATGAATACTACCCCAAGAAGCGCATCATCAGCAGCCTGCCGTTCTATGACCGAGTGATAAACTGCGGAGCCTACAATGTTCTGTGGCCTATCTATTTGAAGTCTATGTACGAGTACAGCTACGGAAGTATCGATGGACGAGGGCCTCTAAAGGCGGCTTTTGACATTCAGCAATGGATGCGAAACGCAGCAAGGATGAATGGAGATTGGCGGGTCGTCAAGCTTGACATTGCCAAATTCTTCTTTCGGATTCCTGTTGATGTTCAGCTGCGAGAACTTACTCGCCCGCTGGACGACCCAGATATGGTGTGGTTTCTCGAAACGGCCGTCCGGGCGGATGGTCGTCCGTTGGGGCTTCCTGTTGACTGCACC…
SRR5936013_C760829	TR	47.31	+	157	206	TCGGTTATCTGAATGCGAATAATCGTTCCTCGAATGCGAATGCGAACATT
SRR5936013_C760829	RT	87.78	+	730	1213	GACAGGATAGTACACCATTGCATTATCAATGTGTTGGGGCGTTACTGGACTAACTTCTTCATTGCGAATACATACGCTTGTATCAAAGGGCGTGGTATTCATAAATGTATGGAGGATGTGCATACGGCTTTAATCATAGACAGAAAAGGTACAAGGTTCTGTTTGAAGATTGACATCAAGAAGTTCTATGATAACATAGACCACGCAGCATTGAAAAGGATAATCCGCTACACTATAGCGGATGAACAACTGTTAAGGCTGTTGGATAAGATAATAGATAGTAACGGTAAAGACAAGGGGCTGCCAATAGGCAATTTCACAAGTCAATATTTGGCTAATCTCTATTTAGCATATTTCGACCATTGGGTTAAAGAAGAACTGGCTAAGATAGTGATGAAG…
SRR5936013_C763007	RT	87.61	-	2122	2742	GAATATAGTACTTTCATAATATACGAACCTAAGGAAAGGTTAATCTTTAGACTTCCATACTATCCTGATAGAATAACTCATCATGCGATAATGAACATTATGGAACCTATATGGACTAAAATATTTATAGACCAAACATACTCCTCTATAAAGAATAGAGGCATCCATAAAGTAGAATATGATTTATCTAAGGTCTTAAAGAAAGACCCAGATGGAACCAAATACTGCTTAAAAATGGATATAAAGAAATTCTATCCTTCTATAACTCATGATATTCTTTATGAGATGTTGTAGAAGAAGATAAAAGATCAGAAATTGTTACAACTGCTGAAAGAAATAATTTATTCAGCAAAGGGAGTTCCTATCGGAAACTATCTATCATAGTTCTTTGCAAATTTA…
SRR5936013_C763007	TR	16.26	-	3075	3112	TTCAATTCTAACAATGACGTCAGCAATGCCAATTCCAA
SRR5936013_C763903	TR	33.80	+	506	543	CGAATACGAATAACACGGCTACGAATACGAATGCGAAT
SRR5936013_C763903	RT	121.10	+	966	1501	TATATGGGTGTCTATTTTCACGGCGGACACTTATAGTTGCATAAAAGGGCGTGGCATACAAGCGGCGGCAAATAAGTTAAGGCGCGTTATAGACAGAGATAAGGCAGGCTGCGCGTATTGCTTGAAAATAGACATACGCAAATTTTACCCTTCCATAGATCACACCGTACTAAAGTCCATTGTTCGCCGGAAGATTAAGGACACACGGCTACTCAATCTTTTGGACGAAATAATAGACAGTGCGGAAGGCTTACCGATTGGCAACTACCTTAGCCAATATTTAGCGAATCTTGTACTTACCTACTTCGACCATTGGGTAAAGGAAGTAAAGCGGGTAAGGTACTATTTCAGATACGCCGACGACATTGTAGTATTGCATAGCGACAAAAAGACGCTTCA…
SRR5936013_C767461	TR	35.60	+	238	275	TGAATGCGAACAATGCGCCCTCGAATGCGAATGCGAAT
SRR5936013_C767461	RT	122.39	+	679	1266	AAAGGCGCGAGATTTACAAACTTCCTTTCAGGGACAGGGTCGTACAGTGGGCTATTATGCAGGTTCTTGAGCCGATATGGACACCGCAGTTCACGGCTGACACCCATGCCTGTATAAAGGGGCGTGGCATTCATTCCCTTCTTAAGCAACTGCGCAAGGACCTGGCAGAGGACCCGGAGGGTACGCGCTACTGTTTCAAGCTGGATGTGCGCAAGTTCTACCCGAGCATAGACCACGACATCCTTAAAACGGTCATACGCCGTAAAATCAAAGACCCTGCGGTACTTTGGTTGCTTGACGGCATTATAGACAGTGCCCCGGGCGTTCCAATCGGCAATTATATTTCCCAATACTTCGCTAATCTTTATTTGTCAGAACTTGACCACCGCATCAAAGAGG…
SRR5936013_C767513	TR	19.66	+	6040	6099	CGCCAACGCGAATGGCGGTGTGTCGTACGCGAATGCGAGTAACGATGCCTCGAATGCGAA
SRR5936013_C767513	RT	38.93	+	6656	7010	ACCTCCGCAAGCATCAAGGACAGGGGAATGCACGACTTGATGAAGTACATTCGCCGTGATATGCAGGAAGACCCGGAAGGCACAAGGTTCTGCTACAAGTTCGACATCTCCAAGTTCTACGAGAGTGTCAACCAGGACTTCGTTATGTACAGTGTGCATCGGGTATTCAAAGACAAGAAGCTCATAGCCATGCTTGACAACTTTGTCCGCGTCATACCGCAAGGTATCAGCATAGGGCTGCGCTCATCGCAGGGCTTGGGCAATCTGTTGTTGTCTGTGTATTTAGACCATTATCTGAAGGACAGGTACGGCGTGCGTCATTTCTACCGCTATTGTGATGACGGCGTGGTACTCG
SRR5936014_C451278	RT	59.57	-	104	467	CAATCCATAGCATTTATCGTTACGAAACCATGTCTGCGCGAGGTGGTAGCCGCCGATTTCCGCGACCGAATCGTGCAGCACTATATCGTCATGCGCCTCGAAGCTCTTTTCGAGGAATGCGGAACACTCGACGATAACATGTTCAGTTGCCGCGTCGGGAAAGGCAACCTTGCGGCCATACAGGCCCTACAACAGCAGATATTCCACCAGTCGAAAGGTTATACCACCGACTGTTATGTGGCAAAATTCGACCTGCAATCATTCTTTATGAGCATCGACAAACGCCGTCTTTACGACGAGTTGGTCGCATTGGTCGCCAAGCGCTACGAGGGATGGGATAAGGATACGCTGTTGTATCTTATCC
SRR5936014_C451278	TR	37.48	-	679	728	AACAACGCGTTCATCTACAACGGCAACACGGGCAACGTGAACAACAACAA
SRR5936014_C455158	TR	80.40	+	291	354	ACAACAGCTGGAACGTGAACTTTAGTAATGGCAACTTCAACAACAACAACAAGTACAACAGTAA
SRR5936014_C455158	RT	62.79	+	534	921	CAAGTACTTGTTTTATAGTTACCCGTCCTAAATTACGGGAAGTGTTTGCTGCAAATTTCCGTGACCGTATTGTACAACATTGGTTGTGCCTACGCTTAGAGCCACTGTTTGAGGCACGTTTTGTTGAGCACGGAAATGTATCATTTAACTGTCGAAAGGGTTTTGGAACATTTGCATGTATCGATCAGTTGACAAAAAATACTATTGAAGTCTCTGATAATTATTCCCATGAGGCTTGGTATGCTCAATTTGATATTAAAGGATTTTTCATGTCAATTGATTGTGAATGCTTATTAAAGTACTTATTGCCATTTATCAAAGAAAAATGGAACTATTGGAAAGGAACTATATATGAACAGGATTTAGATTTAGTGCTTTGGCTTACAGA
SRR5936014_C460016	TR	53.53	+	659	719	TGCAACGGCTTCCAGCAGTTGGAACGTGAACTTCAACAACGGCAACGTCAACACGAACAAC
SRR5936014_C460016	RT	44.46	+	960	1291	CGGGAGGTTTTTGCCGCCGCTTTCATTGATCGTGTTGTCCATCACTGGATCGCTCTTCGCATCGAGCCGATTTTAGAGGAACGTTTTCGGGAACAAGGGAACGTCTCGAAGAACTGCCGGAAAGGTGAGGGATGTCTGTCTGCCGTGCACTATCTGAATAACATGATAGTCGAGGTCAGTGAGAATTATACTGCCGATGCGTACATTTTCAAAGATGACCTGTTCAGTTTCTTCATGTCTATCTCGAAATCGTTGGTATGGGAAATGCTGAACATATTCGTAAGGGACAATTATAAAGGCGATGATATTGAATGTCTGCTTTACCTTCTAGC
SRR5936014_C461182	TR	41.90	+	241	290	TCGCTTATGCGAACTCGAATAACGATTGGTCGAACTCGAATGCGAATATC
SRR5936014_C461182	RT	34.51	+	1030	1427	ACAAGTGCGTGTATCAAGGGAAAGGGATTACATTTTGGAGTAAGGAGAATGAAACGTTTTCTTCACCGGTACCCGGAATACAAATGGTTCGTAAAGACTGATTTCAAAAAGTTCTATCAAAGTATTCTTCATGAGCTTATTGTTGCTGCATTGAGAAGGAAATTCAAAGATGAACGATTTATTAAATTGATCGAGATAGCTGTTTTATCGTATGACAGCGGAACAGAGTTAGTTGACGTATTGGAGAATGAAGTTGAACGGAAGAAGAGGTGTTCCGATTGGAGCATTTACAAGCCAACCTATCGGGAATTTTGCGGCAAGCCGGATAGATCATACAATGAAGGAGAAATATCGTGTCAAATGCCTGCATAGATATTGCGATGATAATGTTATGCTGG
SRR5936014_C461546	RT	28.97	-	621	1063	CACATACGCATGTGTTACAGACAGAGGACAGCACGAAGCGGTTAGGAGACTTGCTTCGTGGTTTCATGAGTTTAATGGTAGAGGACAGTATGCGTATTATTACAAGTTTGATGTTAGAAAATTCTTTTACCGGATTGACCACGAAGTTTTGATGAATATCATTAAAAAGAAGATCTCCGACAAATACACTGTAGAGCTTATGCGGTACTATATGTGCAGCACACAGCGACCGTTCGGGATGCCACTTGATGGCAATCATCTTACAATTACGGACGATGAAATGCTCTGGGATAAGGGAATCGCCATAGGGGGCGGACTGTCACACATGATTGGGAATATGTATCTTGATCAGCTGGACCAGTACGCAAAAAGAACCTTGGGGATAAAAAAATACATCCG…
SRR5936014_C461546	TR	49.50	-	1542	1591	CTGTTCGCCTTGAACGGCAACAATCCCCGCTCGAACTCGAACTGGAACCT
SRR5936014_C463940	RT	17.78	-	873	1257	AACCGGTGCAAGCATCAAAAGGCGCGGTACTCATGATCTGATGAACTGCATACGTACCGATTTGCAAAAAGACCCGGAAGGCACACTTTACGCATACAAGTTTGACATCCGTAGGTTTTACGACAATGCGCGGCAGGACTTTGTTATGTGGTGCTTCCGGAGGGTGTTCAAGGACGAAAGGCTGTTGGTGCTACTGGAGCGGTTTGTTAAGCTGCTGCCGGAAGGTATAAGCTTCGGACTGCGCAGTTCACAAGGGGCAGGAAATCTGCTTCTGTCTGTATTTTTAGACCACTATCTGAAGGATAAGTACGGGGTTCGTTATTACTATCGCTATTGCGATGACGGACTGGTACTCGGTAAAACGAAAGCGGAATTGTGGAAGATT
SRR5936014_C463940	TR	53.58	-	1795	1864	ATGCGAACGCGAATGGCGGTGTGTCGAATGCGAATGCGAATAACGATGCTTCGAATACGAATGCGAATAT
SRR5936015_C555112	RT	43.61	-	86	417	TCGGGAGGTTTTTGCCGCCGCTTTCATTGATCGTGTTGTCCATCACTGGATCGCTCTTCGTATCGAGCCGATCTTAGAGGAACGCTTCCGGGAACAAGGAAACGTCTCCAAGAACTGCCGGAAAGGTGAGGGATGCTTGTCTGCCGTGCACTATCTGAATAACATGATAGTCGAGGTCAGTGAGCATTATACTGCCGATGCGTACATTTTCAAAGATGACCTGTTCAGTTTCTTCATGTCTATCTCGAAATCGTTGGTATGGGAAATGCTGAACATATTCGTAAGGGACAATTATAAAGGTGATGATATTGAATGTTTGCTTTACCTTCTAG
SRR5936015_C555112	TR	53.53	-	658	718	ATGCAACGGCTTCCAGCAGTTGGAACGTGAACTTCAACAACGGCAACGTCAACACGAACAA
SRR5936015_C571440	RT	90.59	-	737	1284	CTATATGGGTGTCCTTATTTACAGAAGATACCTATTCTTGCATTAAGGATCGTGGTATTCATAAAGCAGCAGATAAAGTAAAGAAGGCTTTGAAAGAAGATCCAGAACACACTACTTACTGCTTGAAAATGGATATAGTGAAGTTCTATCCAAGTATAGACCATGATATTTTGAAAACAATATTACGGAAGAAAATCAAAGATAAAGATCTGCTTTGGTTGCTTGACGTGATTATAGACAGTGCCAATGGCGTACCCATAGGGAACTATCTAAGTCAGTATTTTGCTAATATTTATCTGGCTTACTTCGATCACTGGATAAAGGAGGTTAAGAAGGTAAGATATTACTTTAGGTATGCAGATGATATTGTGATTTTAGGCGATGATCCTAAACAGCTTC…
SRR5936015_C571440	TR	35.10	-	1707	1744	GCGAATACGAATAACACCCCCTCGAATACGAATGCGAA
SRR5936016_C387127	RT	31.84	-	8189	8543	CACCTCGGCCAGTATCAAGGAACGCGGGATGCACGACCTTCTGGCGTATATCCGGCGCGACCTGGAGGAAGATCCTGACGGAACGCGGTACTGCTACAAGTTCGACATCTCGAAGTTCTACGACAACGTGCAGCCGGACTTTGTGATGTACTGCGTGAAGCGGATTTTCAAGGACAAAAGGCTCATTGCCCTGCTGGACGGCTTTGTCCGCATGATGCCGTCGGGCATCAGCATCGGGCTGCGCAGTTCGCAAGGGCTGGGCAATCTCTTATTGTCTGTATTTTTAGACCACTATCTGAAGGACAGGTACGGCGTGCGTCATTTCTACCGCTATTGTGATGACGGCGTGGTACTC
SRR5936016_C387127	TR	49.21	-	9118	9187	ACGCGAATGCGAATGGCGGTGTGTCGTACGCGAATGCGAATAACGATGCGTCGAACTCGAATGCGAATGT
SRR5936018_C318816	TR	20.90	+	2	39	TCAATGGTAACAATGCGGTCTCGAACGCTAACGTGAAC
SRR5936018_C318816	RT	33.71	+	501	662	TTATTTTACGAGATCCTTCTCCGCGTATACCTACGGAGGGGTGAAAGGACGCGGTCCCCACGCCTACATGAGGATGATCCGGAAGGTCTTGAGAAAATATCCGGAACGTACCACCGACTATCTCCTGTGCGATATCCACCACTTCTATCCGACTGTCAATCA
SRR5936019_C250429	RT	157.61	-	89	629	AAGAAAAGGCTGGTGCAGGCACCCGCTTTTGTGGACAAGGTGGTCCAGCACGCCATAGTGGACAATCTCCTCTATGACCGCATCACCCGCAGTTTCATCCTGGACAACTACGCATCCCAAAAGAACAAGGGCCTGCACTTCGGCCTGGACCGGCTCAAAGGATTTTTCACGGACTACTGGAATAAGCACCACACCGCTGAGGGCTGGGTGCTCAAGTGCGATGTCCGCCATTTCTTTGCAAGCATCAACCATGACAAGCTCAAGGAAAAGCTCAAAAAGCTGGACCTTGAGCCTGTTGTTTATGACCTGCTTTGCATCTATATTGACTGCTCTGACGGCCTGCCGCTGGGGTATCAGACATCACAGCTCTTTGCCCTCCTGTTCTTGGATGACTTTGAC…
SRR5936019_C250429	TR	51.23	-	1067	1130	ACCAACAACGCCGTTTACTTGAACACCAATGGCAATGTCAACAACAACAACTGCACCAACACCA
SRR5936019_C252423	TR	34.59	+	249	286	CGAACGCGAATAACGATTCATCGAACACGAATGCGAAC
SRR5936019_C252423	RT	62.26	+	810	1223	GGCATTTGAAAGTACGTTTTATCCGGACTACTTCCGCATCCATTAAAAACAGGGGTACGCATGACCTTTTACAGTATATCGTTAAAGATATAAAAGCTGATCCCGAAGGAACCCTGTTCGGGTACCAGTTCGATATAACGAAATTCTATGAGAGCGTAGACCAGGACGTTTTGCTGGATGCAGTGAAAAAGATGTTCAAGGATAAAATATTGATCGGAATCCTGGAAGAGTGCATCCGCATGATGCCTAAAGGCGTGAGTATCGGACTAAGATCATCGCAGGGGCTTTGTAATTTGCTTCTGTCTATTTATCTGGATCACCGGTTAAAGGATCAGGAGGCAGTAGCACACTATTACCGGTATTGTGACGACGGTCTGGTGCTTTCTGGTAGCAAGAAAT…
SRR5936019_C252957	RT	44.68	-	3384	3768	CACCTCCGCCAGTATCAAGAGACGGGGGATGCACGACCTCCTGGCGTATGTCCGCCGTGACATGGCCGAAGACCCTGATGGTACACGTTACTGTTACAAGTTTGACATCACCAAATTCTACGAGAGCGTGAAGCAGGATTTTGTGATGTATTGCGTCAGCCGGGTGTTCAAGGACGCAAAGCTCGTGACCATGCTGGAGAGCTTTATCCGCCTGATGCCTGAAGGTCTGAGTATCGGCCTGCGCAGCTCGCAGGGGCTGGGCAATTTGCTTTTGTCTGTGTATCTGGACCATTATCTGAAGGACAGGTATGCCGTGCGTCATTTCTACCGCTATTGTGATGACGGCGTCGTACTGGGTAAAACGAAAGCGGAACTGTGGAAGATT
SRR5936019_C252957	TR	47.60	-	4317	4366	GTTTCGATGTCGAATGCGAACAACGATTCCTCGAATACGAACACGAACAT
SRR5936020_C732427	TR	51.23	+	689	752	CCAACAACGCCGTTTACTTGAACACCAATGGCAATGTCAACAACAACAACTGCACCAACACCAA
SRR5936020_C732427	RT	82.89	+	1190	1437	AGAAAAGGCTGGTGCAGGCACCCGCTTTTGTGGATAAGGTGGTCCAGCACGCCATAGTGGACAATCTCCTCTATGACCGCATCACCCGCAGTTTCATCCTGGACAACTACGCATCCCAAAAGAACAAGGGTCTGCACTTCGGCCTGGACCGGCTCAAAGGATTTTTCACGGACTACTGGAATAAGCACCACACCGCTGAGGGCTGGGTGCTCAAGTGTGATGTCCGCCATTTCTTTGCAAGCATTGAC
SRR5936020_C734127	RT	182.03	-	128	760	CCCTACAACATATTCAAGGTTTACGAACCGAAAGAACGGGTTGTAATGTCGAACAGCTACAAAGACAAGGTTGTGCAACATGCGCTTTGTGATAATGTACTTGAACCGAGGGTGCGAAGCACCTTCATAAAAGACAATTACGCTTCACAGGTTGGAAAAGGAACGCACTTCGGCCTTGAACGGCTGGAAGGGTTTATGCGGAGGTTTTACCGTGTACGAGGTGTTGACGGTTGGGTATTGAAATGCGACATATCAAAGTATTTCTATAATATCAAGCACGACGCGTTAAAATCCTTAATCCGCAAGTATATTTCCGATCCGGATTGTCTTTGGTTGCTGGATATGATAATAGACAGCACCGAAGGCAATGTAGGAATTCCGATCGGCAACCAGTCTTCA…
SRR5936020_C734127	TR	43.68	-	1120	1167	ATGTCAACACTTCGGGGGCGTTGAACAACAACAACGCGTACAACGGCA
SRR5936020_C736019	TR	36.21	+	383	420	CGAATTCGAATAACACGCCCTCGAATACGAATGCGAAT
SRR5936020_C736019	RT	128.96	+	868	1397	GATATGGGTTTCGGTCTTCACAAAAGACACATATAGCTGCATCAAGGGCCGCGGGATTCACGGAGCGATGCGGAATGTCAAGCGGGCCATCAAAGACCGGGAAAACGCCCGATATTGCCTCAAAATCGACATCCGGAAGTTCTACCCGTCGATAGACCACGACGTATTGAAAACCATCATCCGCCGCAAAATCAAATGCAAGGATACGCTCGCCCTGCTCGATACGATCATCGACAGCACCGACGGCGTGCCTATCGGCAACTATTTGAGCCAATACTTCGCAAACCTGATGCTCGCCTACTTCGATCATTGGATCAAGGAGGAGAAGCGGGTGCGATACTATTTCCGATATGCCGACGACATGGTATTTCTCGCCTCCACGAAAGAGGAGCTGCACAT…
SRR5936020_C740039	TR	21.98	+	329	400	CGTTTCTTCGGCTAACTTTGCCAATGTGAACAACAATGGCAATACGAACTACAACAACGCTTCGAACTCTAA
SRR5936020_C740039	RT	65.20	+	758	1812	GATCGCATCGTCCGACATTCTCTGTGCGATGAGGTTTTACTTCCAGAAGTTAGGAAACATATTATCTATGATAACTGCGCATCTATCAAGGGGCGCGGAATTTCACAACAGAGAAAACGATTCGAAATCCATCTCCACAAATACTACCAATTATACGGAAATGACGGTTATATTCTATTCGGTGACTTTTCAAAGTTCTATGACAATATTATCCATGAGATTGCCAAACGAGAATTGTTGAAGCTGTTCAATGACGATGAGTTTATTGACTGGCTTTTAACGTTGATATTTAAGGGCTTCCAGATCGATGTTTCGTACATGTCTGACGAGGAATACGAGGCCTGTATGACCGATACTTTCAATAAACTGGAGTATCGGAACATTCCAAAAGAGAAGCTC…
SRR5936020_C740515	RT	61.26	-	2477	2890	CGGCATTTGAAAGTACGTTTTATCCGGACTACTTCCGCATCCATTAAAAACAGGGGAACGCATGACCTTTTACAGTATATCGTTAAAGATATAAAGGATGATCCCGAAGGAACCCTGTTCGGGTACCAGTTCGATATAACGAAATTCTATGAAAGCGTAGACCAGGACATTTTGCTGGATGCAGTGAAAAAGATGTTCAAGGATAAAATATTAATCGGAATCCTGGAAGAGTGCATCCGCATGATGCCTAAAGGCGTAAGTATCGGGCTAAGATCATCACAGGGGCTTTGTAATTTGCTTCTATCCATTTACCTGGATCACCGGTTAAAGGATCAGGAGGCAGTAGCACACTATTACCGGTATTGTGACGACGGTCTGGTGCTTTCCGGTAGTAAGAAA…
SRR5936020_C740515	TR	34.59	-	3414	3451	GCGAACGCGAATAACGATTCATCGAACACGAATGCGAA
SRR5936020_C740745	RT	18.45	-	2281	2909	GAGAGAAGTATTTGCGGCTGCATTCAGAGATAGAGTGATACATCATTGGATTATCCTACGACTTGAACCCTTGTTTGAACAGATATGTCATAAACAAGGCAATGTAACGCACAATTGTCGTAAGGGATTTGGCACTAAAACAGCCGTTCTTTCTGTACAAAAAGGCATTAAAAAAGTAACCAATAATTATAGGTGCAACGCTACGATTTTTAAGGGAGATTTGGTAGGCTTCTTTATGTCAATTCCTCAGCGTAGAATGTGCGATAAGCTGAAAGAGTTTATCAATGCTCAATACCATGGAGATTATAAAGAGATGCTCTTATGGCTTGTAGAAATAGTGGTAATGCATAGGCCCGAAAAGAACTGCATGTTTAACTCCAACCCAGAAGATTGGGTTGG…
SRR5936020_C740745	TR	34.03	-	3147	3196	AACAACGCTTGGAACGTCAACTTCAACTCTGGTAACAACAACAACAACAA
SRR5936023_C616124	RT	42.81	-	35	152	ACAAGTACTTGTTTTATAGTTACCCGTCCTAAATTACGGGAAGTGTTTGCTGCAAATTTCCGTGACCGTATTGTACAACATTGGTTGTGCCTACGCTTAGAGCCACTGTTTGAGGCAC
SRR5936023_C616124	TR	80.40	-	332	395	AACAACAGCTGGAACGTGAACTTTAGTAATGGCAACTTCAACAACAACAACAAGTACAACAGTA
SRR5936023_C632552	TR	33.80	+	127	164	CGAATACGAATAACACGGCTACGAATACGAATGCGAAT
SRR5936023_C632552	RT	101.93	+	588	1123	TATATGGGTGTCTATTTTCACGGCGGACACTTATAGCTGCATCAAAGGGCGTGGCATACAAGCGGCGGCAAATAAGTTAAGGCACGTTATCGACAGAGATAAGGCAGGCTGCGCGTATTGCTTGAAAATAGACATACGCAAATTTTACCCTTCCATAGACCACACCGTACTAAAATCCATTGTTCGCCGGAAGATTAAGGACACACGGCTACTCAACCTTTTGGACGAAATTATAGACAGTGCGGAAGGCTTACCGATTGGCAACTACCTTAGCCAATATTTAGCAAATCTTGTACTTACCTACTTCGACCATTGGGTAAAGGAAGTAAAGCGGGTAAGGTACTATTTCAGATACGCCGACGACATTGTAGTATTACATAGCGACAAAAAGACGCTTCA…
SRR5936023_C632646	TR	35.10	+	161	198	CGAATACGAATAACACCCCCTCGAATACGAATGCGAAT
SRR5936023_C632646	RT	90.59	+	621	1168	TATATGGGTGTCCTTATTTACAGAAGATACCTATTCTTGCATTAAGGATCGTGGTATTCATAAAGCAGCAGATAAAGTAAAGAAGGCTTTGAAAGAAGATCCAGAACACACTACTTACTGCTTGAAAATGGATATAGTGAAGTTCTATCCAAGTATAGACCATGATATTTTGAAAACAATATTACGGAAGAAAATCAAAGATAAAGATCTGCTTTGGTTGCTTGACGTGATTATAGACAGTGCCGATGGCGTACCCATAGGGAACTATCTAAGTCAGTATTTTGCTAATATTTATCTGGCTTACTTCGATCACTGGATAAAGGAGGTTAAGAAGGTAAGATATTACTTTAGGTATGCAGATGATATTGTGATTTTAGGCGATGATCCTAAACAGCTTCA…
SRR5936023_C632746	RT	20.09	-	673	905	TCGTGAAATTTTTGCTTCCGCTTATGTTGATCGTGTAATACAACATTGGGCGGATCTGCGCCTTGATCCTATTTTGGAAGAACGTTTTCAGGCACAGGGAAATGTTTCAAAAAATTGCCGTATTGGCGAAGGAGCACTTTCGGCTGTTACCTATCTGAATGGGATGATCATGGAAGTTAGTGAAAATTATACGAAAGACGCATACATTTTCAAGGGTGATTTCAAAAGCTTCT
SRR5936023_C632746	TR	38.30	-	1146	1195	TCGAACGCGTGGTACGTGAACATGAACAACGGCAACGTGAACACGAACAA
SRR5936023_C633398	RT	85.51	-	829	1271	GTTACTGGACTAACTTCTTCATTGCGAACACATACGCTTGTATCAAAGGGCGTGGTATTCATAAATGTATGGAGGATGTGCATACGGCTTTAATCATAGACAGAATGGGTACACGATTCTGTTTGAAGATTGACATCAAGAAGTTCTATGATAACATAGACCACGTAGCATTGAAAAAGATAATCCGCTACACCATAGCGGACGAACAACTGCTAAGGCTGTTGGATAAGATAATAGATAGTAACGGTAAAGACAAAGGGCTGCCAATAGGCAATTTCACAAGCCAATATTTTGCTAATCTCTATTTGGCATACTTCGACCATTGGGTTAAAGAGGAACTGGCTAAGATAGTGATGAAGCGTTTTGGAGTGAAAATCTACTACTATCGCTATATGGATG…
SRR5936023_C633398	TR	47.31	-	1836	1885	TTCGGTTATCTGAATGCGAATAATCGTTCCTCGAATGCGAATGCGAACAT
SRR5936024_C443321	RT	90.59	-	786	1333	CTATATGGGTGTCCTTATTTACAGAAGATACCTATTCTTGCATTAAGGATCGTGGTATTCATAAAGCAGCAGATAAAGTAAAGAAGGCTTTGAAAGAAGATCCAGAACACACTACTTACTGCTTGAAAATGGATATAGTGAAGTTCTATCCAAGTATAGACCATGATATTTTGAAAACAATATTACGGAAGAAAATCAAAGATAAAGATCTGCTTTGGTTGCTTGACGTGATTATAGACAGTGCCGATGGCGTACCCATAGGGAACTATCTAAGTCAGTATTTTGCTAATATTTATCTGGCTTACTTCGATCACTGGATAAAGGAGGTTAAGAAGGTAAGATATTACTTTAGGTATGCAGATGATATTGTGATTTTAGGCGATGATCCTAAACAGCTTC…
SRR5936024_C443321	TR	35.10	-	1756	1793	GCGAATACGAATAACACCCCCTCGAATACGAATGCGAA
SRR5936024_C446217	TR	41.90	+	239	288	TCGCTTATGCGAACTCGAATAACGATTGGTCGAACTCGAATGCGAATATC
SRR5936024_C446217	RT	34.51	+	1028	1425	ACAAGTGCGTGTATCAAGGGAAAGGGATTACATTTTGGAGTAAGGAGAATGAAACGTTTTCTTCACCGGTACCCGGAATACAAATGGTTCGTAAAGACTGATTTCAAAAAGTTCTATCAAAGTATTCTTCATGAGCTTATTGTTGCTGCATTGAGAAGGAAATTCAAAGATGAACGATTTATTAAATTGATCGAGATAGCTGTTTTATCGTATGACAGCGGAACAGAGTTAGTTGACGTATTGGAGAATGAAGTTGAACGGAAGAAGAGGTGTTCCGATTGGAGCATTTACAAGCCAACCTATCGGGAATTTTGCGGCAAGCCGGATAGATCATACAATGAAGGAGAAATATCGTGTCAAATGCCTGCATAGATATTGCGATGATAATGTTATGCTGG
SRR5936024_C447213	RT	39.42	-	3381	3765	AACGTCGGCATCTATCCAGGGACGCGGCACCCATGACCTGATGAAGTTCATCTGTCGTGACATGGAAACGGATCCGGAAGGGACAGGGTATGGTTATAAGTTTGACATTCACCATTTTTATGACAATGTACGTCAGGATTTTGCTATGTGGTGCTTTGCCCGTGTTTTCAAGGACAAGAAACTGCTTGGAATTCTCAATTCCTTTATAATGATGCTTGACAGCGGTATCAGTTTCGGGCTTAGAAGCTCGCAGGCTACCGGTAATTTACTCCTGTCTATTTTTTTAGACCATTATTTGAAGGATAAGTACAGTGTCCGTCATTTCTATCGTTATTGTGATGACGGTCTTGTACTTGGTAAAACGAAAGCGGAACTGTGGATGATT
SRR5936024_C447213	TR	47.60	-	4301	4350	GTTTCGATGTCGAATGCGAACAACGATTCCTCGAATACGAACACGAACAT
SRR5936024_C447929	RT	208.56	-	4412	5143	CGTTCCATCGCTTTCATTATCAACAAACCCGTGAAACGGGAGATTTTCGCTGCAGACTTCCGCGACCGTGTGGTACACCACCTCATAGCCCGCAGGCTCGTTCCGCTTTTGGAAGAGAAGTTCATCAATGACAGCTACAGCACCCGCAAGGGAAAAGGTACGCTCTATGGCATCGAACATGTGGCGGAACATATCCGGCTCTGTTCGGAAAACTACACGAAAGAGTGCTACATCCTGAAAATAGACATCCGTTCGTTCTTCATGAAAATATCGAAGAGGCGGCTGTATGACCTGACCGAAGAACTCTTGCACGAACGCTACGGGGGAAACGACCTGGCGATACTGCTCTATCTGCTCCGTGAGACTATATTCAACCGTCCGGAAAAGAACTGCATCCGC…
SRR5936024_C447929	TR	56.39	-	5407	5467	AACAACGCTCTTTATGTGAATGTGAACAACGGCAACGTGAACAACAACAATAAGAACAACA
SRR5936025_C510926	RT	42.81	-	20	137	ACAAGTACTTGTTTTATAGTTACCCGTCCTAAATTACGGGAAGTGTTTGCTGCAAATTTCCGTGACCGTATTGTACAACATTGGTTGTGCCTACGCTTAGAGCCACTGTTTGAGGCAC
SRR5936025_C510926	TR	80.40	-	317	380	AACAACAGCTGGAACGTGAACTTTAGTAATGGCAACTTCAACAACAACAACAAGTACAACAGTA
SRR5936025_C551340	TR	33.63	+	334	371	CGAATACGAACAATGCAGCCTCGAATTCGAATGCGAAT
SRR5936025_C551340	RT	115.17	+	757	1347	AAGAGCGGAAGATATTCAAACTGCCATTCCGTGATCGTGTCGTTCATTGGGCGATAATGCAGGTGATTGAACCGATATGGCTCTCCAATTTTACCCGTGATACATACTCTTGCATCCGTGGGCGTGGTATTCATCCTCTTTTATACAAGCTTCGCCGTGATTTGAAAGCGGATCCGGAGGGAACCCGGTACTGCCTGAAAATCGATGTGCGCAAGTTTTATCCGAGTATTGACCATGAGATCATGAAACAAGTGATCCGCCGGAAACTGAAAGATGCCCGATTGCTCGCCTTGCTTGACGGTATCGTGGACTCGGCGGAGAACGGGGTGCCCATCGGGAACTATCTCTCCCAATTCTTTGCCAACCTCTATTTGTCCGAGCTGGATCATGTCATTAAAG…
SRR5936027_C746114	TR	45.49	+	56	105	GCCGTGCCGTCAATTGCAACAATTACCCGTGGAACGTGAACACGAACATT
SRR5936027_C746114	RT	47.85	+	497	665	AAGAACGGCTTATTATGGCGTTGCCGTTCTATGATAGAGTGGTGCAACACATGATTTGTAACGCTATTCAACCCGTATTTGAAAACGGATTTTATTACCATTCTTACGCTTGCCGGAGCGGTAAGGGGATGCACGCCGCAAGTGATACATTGTATCAATGGATGTATGA
SRR5936027_C760057	RT	49.45	-	102	296	CGCTCTGCGACAACGGCTTTTATGAGCAGATTACAAAATCCTTTATAACAGATAATTGCGCTTGCCTCAAGGGGCGCGGCGTAGACTATACGCTAAACCGTATGACCGCACATTTGCGGCGGTATTATATCGCGCACGGTTGCGACGGTTGGGTGCTTAAATGTGATATACGGCATTATTTCCAAAGCATACGGC
SRR5936027_C760057	TR	44.75	-	709	756	TTGTCAACTCCTCGGGCGAAGTGAACAACAACAATGCGTACAACGGTA
SRR5936028_C509047	RT	42.81	-	29	146	ACAAGTACTTGTTTTATAGTTACCCGTCCTAAATTACGGGAAGTGTTTGCTGCAAATTTCCGTGACCGTATTGTACAACATTGGTTGTGCCTACGCTTAGAGCCACTGTTTGAGGCAC
SRR5936028_C509047	TR	80.40	-	326	389	AACAACAGCTGGAACGTGAACTTTAGTAATGGCAACTTCAACAACAACAACAAGTACAACAGTA
SRR5936028_C543737	RT	32.95	-	1377	1668	ATACGTTTTGAAAATGGATATTAAGAAGTTTTATCCGTCCGTAAGACACAGCGTTTACAAGAAGGCATATAGCAAAGACTTGAAAGACAGGGATGCGTTATGGCTTATGAATACGCTTAATTACAGCAACAAAGGTCTGGCTATTGGCAATCCTGACGCTCAGATAGGAAGCCATTTGGTATTAAGGTCTTTGGATCATGTTATAAAGGAGCAGTTCAAAGTAAAGCATTATTTCAGATTTGCCGATGATATGGTGATATTATCCCACGACAAGAAACAGTTGCATGAATGG
SRR5936028_C543737	TR	17.57	-	2275	2318	GGAATGGTAATGCGAACAATGCCCCTGAAACTGCGAACACGAA
SRR5936028_C546489	TR	8.10	-	2691	2740	AACAACGCGCAGAACCTCAATTTCACGGGCTGGAAGGCTTTTGACAGCGA
SRR5936028_C546489	TR	18.05	-	9121	9194	CTGTGTGCTCATGGACGAGCGCTACGACAGGCTCAAGGCTGCCGGTGCGCGCAACATCAAGGAGTACAACAGGA
SRR5936028_C546489	RT	9.77	+	12333	12637	CATGTCGATTGGCTTCGCGGACAGAAGACCGGCTTCTTCGTCGATCAGCGAGAGAACCGCGCGCTCCTGGAGCATTATGCCAAGGGCAGGACGGTGCTCAACATGTTTTGCTACACGGGCGGCTTCTCCGTCTATGCGATGCGGGGCGGAGCCAGCCAGGTCCACTCCGTCGATAGCTCGGCCAAGGCCGTGGAGCTCACCAACGCCAACGTGGCGCTCAATTTTCCGCCCGAGGACCATCGCCATGAGGCTTTCTGCGAGGACGCGTTCAAGTATCTCGACAGCCACGACGACAAGTACGACCT
SRR5936029_C323666	TR	80.40	+	28	91	ACAACAGCTGGAACGTGAACTTTAGTAATGGCAACTTCAACAACAACAACAAGTACAACAGTAA
SRR5936029_C323666	RT	56.73	+	271	538	CAAGTACTTGTTTTATAGTTACCCGTCCTAAATTACGGGAAGTGTTTGCTGCAAATTTCCGTGACCGTATTGTACAACATTGGTTGTGCCTACGCTTAGAGCCACTGTTTGAGGCACGTTTTGTTGAGCACGGAAATGTATCATTTAACTGTCGAAAGGGTTTTGGAACATTTGCATGTATCGATCAGTTGACAAAAAATACTATTGAAGTCTCTGATAATTATTCCCATGAGGCTTGGTATGCTCAATTTGATATTAAAGGATTTTT
SRR5936029_C334532	RT	144.90	-	16	380	CGTTCCATCGCTTTCATTATCAACAAACCCGTGAAACGGGAGATTTTCGCCGCCGACTTCCGCGACCGTGTTGTACACCACCTCATAGCCCACAGGCTCGTTCCGCTTTTGGAAGAGAAGTTCATCGATGACAGTTACAGTACCCGCAAGGGAAAGGGTACGCTCTACGGCATAGAACGGGTGGAAGAACATATCCGGCTCTGCTCCGAGAACTACACGCGGGATTGCTATATCCTGAAAATAGACATCCGTTCGTTCTTCATGAAAATATCGAAGAGGCGGCTGTATGACCTGACCGAAGAACTCTTGCACGAACGCTACGGGGGAAACGACCTGGCGATACTGCTCTATCCTGTCTCTTATAC
SRR5936029_C334532	TR	56.39	-	643	703	AACAACGCTCTTTATGTGAATGTGAACAACGGCAACGTGAACAACAACAATAAGAACAACA
SRR5936029_C349232	RT	17.69	-	324	714	AACGGCTGCATCCATACAAGGACGCGGACCGCATGGTTTGTTCCATCAGGTGCAGGATACATTGGCAGAGAACCCCAATATACACTATTATTATCAAAGCGATTATAAAGGATATTATGACAGTATCGACCATGATATATTAATCTCCACAATCAGGCGATATGTCGGAGACCCTGTCTTATTGCCTATTCTTGAAAATTTTGTCAAAGCATTATATCCCAACGGGAAGCATGGCATAAGCAAAGGACTGCGTTCCTCACAATTCTTTGGAAACCTTTACCATAATGATATTGATCACCGGATGATTGATGAATATGGTGCAAAACATTACTTCCGTTTTTGTGATGACATCTTTATTCTCGGTGAGAGTAAACGTGATTTGTGGAAATTG
SRR5936029_C349232	TR	22.69	-	1364	1401	TCGAATGCGAACAGCGGTCTCGCTTATGCGAACGCGAA
SRR5936029_C350098	TR	53.53	+	725	785	TGCAACGGCTTCCAGCAGTTGGAACGTGAACTTCAACAACGGCAACGTCAACACGAACAAC
SRR5936029_C350098	RT	43.61	+	1026	1357	CGGGAGGTTTTTGCCGCCGCTTTCATTGATCGTGTTGTCCATCACTGGATCGCTCTTCGTATCGAGCCGATCTTAGAGGAACGCTTCCGGGAACAAGGAAACGTCTCCAAGAACTGCCGGAAAGGTGAGGGATGCTTGTCTGCCGTGCACTATCTGAATAACATGATAGTCGAGGTCAGTGAGAATTATACTGCCGATGCGTACATTTTCAAAGATGACCTGTTCAGTTTCTTCATGTCTATCTCGAAATCGTTGGTATGGGAAATGCTGAACATATTCGTAAGGGACAATTATAAAGGCGATGATATTGAATGTTTGCTTTACCTTCTAGC
SRR5936029_C352364	TR	53.58	+	2193	2262	TGCGAACGCGAATGGCGGTGTGTCGAATGCGAATGCGAATAACGATGCTTCGAATACGAATGCGAATATC
SRR5936029_C352364	RT	17.78	+	2800	3184	ACCGGTGCAAGCATCAAAAGGCGCGGTACTCATGATCTGATGAACTGCATACGTACCGATTTGCAAAAAGACCCGGAAGGCACACTTTACGCATACAAGTTTGACATCCGTAGGTTTTACGACAATGCGCGGCAGGACTTTGTTATGTGGTGCTTCCGGAGGGTGTTCAAGGACGAAAGGCTGTTGGTGCTACTGGAGCGGTTTGTTAAGCTGCTGCCGGAAGGTATAAGCTTCGGACTGCGCAGTTCACAAGGGGCAGGAAATCTGCTTCTGTCTGTATTTTTAGACCACTATCTGAAGGATAAGTACGGGGTTCGTTATTACTATCGCTATTGCGATGACGGACTGGTACTCGGTAAAACGAAAGCGGAATTGTGGAAGATTC
SRR5936030_C324307	RT	34.51	-	558	955	TACAAGTGCGTGTATCAAGGGAAAGGGATTACATTTTGGAGTAAGGAGAATGAAACGTTTTCTTCACCGGTACCCGGAATACAAATGGTTCGTAAAGACTGATTTCAAAAAGTTCTATCAAAGTATTCTTCATGAGCTTATTGTTGCTGCATTGAGAAGGAAATTCAAAGATGAACGATTTATTAAATTGATCGAGATAGCTGTTTTATCGTATGACAGCGGAACAGAGTTAGTTGACGTATTGGAGAATGAAGTTGAACGGAAGAAGAGGTGTTCCGATTGGAGCATTTACAAGCCAACCTATCGGGAATTTTGCGGCAAGCCGGATAGATCATACAATGAAGGAGAAATATCGTGTCAAATGCCTGCATAGATATTGCGATGATAATGTTATGCTG
SRR5936030_C324307	TR	41.90	-	1695	1744	CTCGCTTATGCGAACTCGAATAACGATTGGTCGAACTCGAATGCGAATAT
SRR5936030_C326913	RT	61.26	-	2091	2504	CGGCATTTGAAAGTACGTTTTATCCGGACTACTTCCGCATCCATTAAAAACAGGGGAACGCATGACCTTTTACAGTATATCGTTAAAGATATAAAGGATGATCCCGAAGGAACCCTGTTCGGGTACCAGTTCGATATAACGAAATTCTATGAAAGCGTAGACCAGGACATTTTGCTGGATGCAGTGAAAAAGATGTTCAAGGATAAAATATTAATCGGAATCCTGGAAGAGTGCATCCGCATGATGCCTAAAGGCGTAAGTATCGGGCTAAGATCATCACAGGGGCTTTGTAATTTGCTTCTATCCATTTACCTGGATCACCGGTTAAAGGATCAGGAGGCAGTAGCACACTATTACCGGTATTGTGACGACGGTCTGGTGCTTTCCGGTAGTAAGAAA…
SRR5936030_C326913	TR	34.59	-	3028	3065	GCGAACGCGAATAACGATTCATCGAACACGAATGCGAA
SRR5936031_C654593	TR	47.60	+	327	376	TTTCGATGTCGAATGCGAACAACGATTCCTCGAATACGAACACGAACATC
SRR5936031_C654593	RT	44.68	+	925	1309	ACCTCCGCCAGTATCAAGAGACGGGGGATGCACGACCTCCTGGCGTATGTCCGCCGTGACATGGCCGAAGACCCTGATGGTACACGTTACTGTTACAAGTTTGACATCACCAAATTCTACGAGAGCGTGAAGCAGGATTTTGTGATGTATTGCGTCAGCCGGGTGTTCAAGGACGCAAAGCTCGTGACCATGCTGGAGAGCTTTATCCGCCTGATGCCTGAAGGTCTGAGTATCGGCCTGCGCAGCTCGCAGGGGCTGGGTAATTTGCTTTTGTCTGTGTATCTGGACCATTATCTGAAGGACAGGTATGCCGTGCGTCATTTCTACCGCTATTGTGATGACGGCGTCGTACTGGGTAAAACGAAAGCGGAACTGTGGAAGATTC
SRR5936031_C657359	TR	30.35	+	322	359	CGAATTCGAACAATGCAGTGACGAATGCGAATGCGAAT
SRR5936031_C657359	RT	136.83	+	737	1327	AAGAACGTATCATTTACAAACTTCCTTTTCGTGACCGTGTCGTTCACTGGGCTATCATGCTTCAGGTAGAAACGATTTGGATAAACAGCTTTACCCGTGATACCTACGCCTGTGTAAAAGGTCGGGGTATTCATTCCCTTTTGTATAAACTGAACCAGGATTTAAAGAATGATCCGGAAGGTACGGCCTACTGCCTGAAACTGGACGTTAGAAAGTTCTACCCGTCCATCGATCACGATATACTGAAGCAAGTTATCCGTTACAAGCTGAAAGACCCGAACCTGTTGTGGCTACTGGACGAAATTATCGACTCAACCGATACCGGTGTCCCCATCGGAAATTACTTGTCCCAGTTTTTTGCGAACTTGTACCTTTCAGAACTGGATCACTTGCTAAAGG…
SRR5936031_C661891	RT	17.69	-	10893	11283	AACGGCTGCATCCATACAAGGACGCGGACCGCATGGTCTGTTCCATCAGGTGCAGGATACATTGGCAGAGAACCCCAATATACACTATTATTATCAAAGCGATTATAAAGGATATTATGACAGTATTGACCATGATATATTAATCTCCACAATCAGGCGATATGTCGGAGACCCTGTCTTATTGCCTATTCTTGAAAATTTTGTCAAAGCACTATATCCCAACGGGAAGCATGGCATAAGCAAAGGACTGCGTTCCTCACAATTCTTTGGAAACCTTTACCATAATGATATTGATCACCGGATGATTGATGAATATGGTGCAAAACATTACTTCCGTTTTTGTGATGACATCTTTATTCTCGGTGAGAGTAAACGTGATTTGTGGAAATTG
SRR5936031_C661891	TR	22.69	-	11933	11970	TCGAATGCGAACAGCGGTCTCGCTTATGCGAACGCGAA
SRR5936032_C239474	TR	47.31	+	154	203	TCGGTTATCTGAATGCGAATAATCGTTCCTCGAATGCGAATGCGAACATT
SRR5936032_C239474	RT	85.51	+	768	1210	TTACTGGACTAACTTCTTCATTGCGAACACATACGCTTGTATCAAAGGGCGTGGTATTCATAAATGTATGGAGGATGTGCATACGGCTTTAATCATAGACAGAATGGGTACACGATTCTGTTTGAAGATTGACATCAAGAAGTTCTATGATAACATAGACCACGTAGCATTGAAAAAGATAATCCGCTACACCATAGCGGACGAACAACTGCTAAGGCTGTTGGATAAGATAATAGATAGTAACGGTAAAGACAAAGGGCTGCCAATAGGCAATTTCACAAGCCAATATTTTGCTAATCTCTATTTGGCATACTTCGACCATTGGGTTAAAGAGGAACTGGCTAAGATAGTGATGAAGCGTTTTGGAGTGAAAATCTACTACTATCGCTATATGGATGA…
SRR5936033_C234461	RT	123.28	-	476	1116	TGACAGGGTAGTTCACCATCTGTTGTTCAACTATATCGCTCCTATCTTCGAGAAAACATTTATATATGACAGTTATTCCTGTAGAAAAGAGAAAGGAACACTGTTTGGTGTAGAGCGACTAGAACATCATATTCGTTCATGCACCAACAACTATACACATACAGCCTATATCCTCAAACTGGACATTCAAGGCTATTTCATGAGCATCAAAAAGAACATCCTCTACGGTATTATTTACAACAAACTCATGAAGCAATGGGAAGAGAAAGGCAAGAACTGTAACATCCCTGGAAAGAATCCGGAGTTTATTCTCTTCCTTGTAGAAAGCATCATCTTCAAAGACCACACACTGGACTGCGAGGTGATGGGCAACAAGAAGGAATGGATGCTGTTGCCAGC…
SRR5936033_C234461	TR	18.21	-	2502	2551	TATAGCGGTTACTACTTGTACTTCAACAGTGGCAACGTGAATCCTGCGAA
SRR5936034_C266012	RT	90.59	-	257	804	CTATATGGGTGTCCTTATTTACAGAAGATACCTATTCTTGCATTAAGGATCGTGGTATTCATAAAGCAGCAGATAAAGTAAAGAAGGCTTTGAAAGAAGATCCAGAACACACTACTTACTGCTTGAAAATGGATATAGTGAAGTTCTATCCAAGTATAGACCATGATATTTTGAAAACAATATTACGGAAGAAAATCAAAGATAAAGATCTGCTTTGGTTGCTTGACGTGATTATAGACAGTGCCGATGGCGTACCCATAGGGAACTATCTAAGTCAGTATTTTGCTAATATTTATCTGGCTTACTTCGATCACTGGATAAAGGAGGTTAAGAAGGTAAGATATTACTTTAGGTATGCAGATGATATTGTGATTTTAGGCGATGATCCTAAACAGCTTC…
SRR5936034_C266012	TR	35.10	-	1227	1264	GCGAATACGAATAACACCCCCTCGAATACGAATGCGAA
SRR5936034_C269128	TR	41.90	+	127	176	TCGCTTATGCGAACTCGAATAACGATTGGTCGAACTCGAATGCGAATATC
SRR5936034_C269128	RT	34.51	+	916	1313	ACAAGTGCGTGTATCAAGGGAAAGGGATTACATTTTGGAGTAAGGAGAATGAAACGTTTTCTTCACCGGTACCCGGAATACAAATGGTTCGTAAAGACTGATTTCAAAAAGTTCTATCAAAGTATTCTTCATGAGCTTATTGTTGCTGCATTGAGAAGGAAATTCAAAGATGAACGATTTATTAAATTGATCGAGATAGCTGTTTTATCGTATGACAGCGGAACAGAGTTAGTTGACGTATTGGAGAATGAAGTTGAACGGAAGAAGAGGTGTTCCGATTGGAGCATTTACAAGCCAACCTATCGGGAATTTTGCGGCAAGCCGGATAGATCATACAATGAAGGAGAAATATCGTGTCAAATGCCTGCATAGATATTGCGATGATAATGTTATGCTGG
SRR5936034_C275214	RT	39.42	-	3382	3766	AACGTCGGCATCTATCCAGGGACGCGGCACCCATGACCTGATGAAGTTCATCTGTCGTGACATGGAAACGGATCCGGAAGGGACAGGGTATGGTTATAAGTTTGACATTCACCATTTTTATGACAATGTACGTCAGGATTTTGCTATGTGGTGCTTTGCCCGTGTTTTCAAGGACAAGAAACTGCTTGGAATTCTCAATTCCTTTATAATGATGCTTGACAGCGGTATCAGTTTCGGGCTTAGAAGCTCGCAGGCTACCGGTAATTTACTCCTGTCTATTTTTTTAGACCATTATTTGAAGGATAAGTACAGTGTCCGTCATTTCTATCGTTATTGTGATGACGGTCTTGTACTTGGTAAAACGAAAGCGGAACTGTGGATGATT
SRR5936034_C275214	TR	47.60	-	4302	4351	GTTTCGATGTCGAATGCGAACAACGATTCCTCGAATACGAACACGAACAT
SRR5936035_C470156	TR	56.39	+	594	654	ACAACGCTCTTTATGTGAATGTGAACAACGGCAACGTGAACAACAACAATAAGAACAACAG
SRR5936035_C470156	RT	195.04	+	918	1457	GTTCCATCGCTTTCATTATCAACAAACCCGTGAAACGGGAGATTTTCGCCGCCGACTTCCGCGACCGTGTTGTACACCACCTCATAGCCCACAGGCTCGTTCCGCTTTTGGAAGAGAAGTTCATCGATGACAGTTACAGTACCCGCAAGGGAAAGGGTACGCTCTACGGCATAGAACGGGTGGAAGAACATATCCGGCTCTGCTCCGAGAACTACACGCGGGATTGCTATATCCTGAAAATAGACATCCGTTCGTTCTTCATGAAAATATCGAAGAGGCGGCTGTATGACCTGACCGAAGAACTCTTGCACGAACGCTACGGGGGAAACGACCTGGCGATACTGCTCTATCTGCTCCGTGAGACGATATTCAACCGTCCGGAAAAGAACTGCATCCGCA…
SRR5936035_C478992	TR	11.84	+	1027	1076	ACCGTGCGAACCGTGGGTACAACTCGGCCCGCAACTGGAATTGGAACAAC
SRR5936035_C478992	RT	145.32	+	1604	2245	AGCGGAGAGACCTCTCTATTCCACAGCTCCGGGACAAGGTGGTGCAGCTCGTCATCCACGAGGAGCTACAAAATATGTTCCGGCCCGTGTTCATCAACGGCTCGTTTGCTTGCCAGTACGGGAGAGGCCCGATCCGCGCCGCCTTCAAGGTGCAGCACGACATGAGGGTCGCCCGGATGAAATGGGGCGACAACGCGGCGATCATCAAGATCGACGCCCGCAAGTTCTTTTATTCCATCGACCGCGCTCTGCTCAAGAAAATCCTTGCGAAGCGGTTCAAGAAGCTCAAGAAGAAACGCCCGGAGACCTATGAGGATCTCCTCCGCTTCTATCGGCTTCTTTGCAAAGTGATCGACAGCTCGCCGGAGGGCGAGACGGGCATCCCTCTCGGGAATGTCA…
SRR5936035_C479962	TR	43.56	+	21	80	TGCGAATGCGAATGGCGGCGTGTCGAATGCGAATGCGAATAACGATGCATCGAACTCGAA
SRR5936035_C479962	RT	35.81	+	638	992	ACCTCAGCCAGCATCAAGAACCGCGGCATGCACGACCTCATGGAGTACATACGCCGCGACATGAAAGAAGACCCGGAAGGAACACGCTACTGCTACAAATTCGACATCTCCAAGTTCTATGAGAGCGTGGGGCAGGATTTCGTAATGTATTGCGTCCGGAGGGTATTCAAAGACAAGAAACTCATCGCCATGCTTGACAACTTCGTAAGGCTCATGCCGCAAGGAATCAGCATCGGGCTGAGGTCGTCGCAAGGGTTGGGCAACCTGCTCCTGTCTGTTTTTTTAGACCATTATTTGAAGGACAAGTACGGCGTCCGCCATTTCTACCGCTATTGCGATGACGGCGTGGTACTCG
SRR5936035_C481576	RT	17.78	-	3347	3731	AACCGGTGCAAGCATCAAAAGGCGCGGTACTCATGACCTGATGAACTGCATACGTACCGATTTGCAAAAAAATCCGGAAGGCACGCTTTACGCATACAAATTTGACATCCGGAGGTTTTATGACAATGCGCGGCAGGACTTTGTTATGTGGTGCTTCCGGAGGGTGTTCAAGGACAAAAGGCTGTTGGTCTTGTTGGAGCGGTTTGTTAAGCTGCTGCCAGAAGGTATCAGTTTCGGACTGCGCAGTTCACAAGGGGCAGGAAATCTGCTTCTGTCTGTATTTTTAGACCACTATCTGAAGGATAAGTACGGGGTTCGTTATTACTATCGCTATTGCGATGACGGACTGGTACTCGGTAAAACGAAAGCGGAATTGTGGAAGATT
SRR5936035_C481576	TR	47.58	-	4279	4338	ATGCGAATGCGAATGGCGGTGTGTCGAATGCGAATGCGAATAACGATGCTTCGAATACGA
SRR5936035_C482554	RT	44.68	-	3963	4347	CACCTCCGCCAGTATCAAGAGACGGGGGATGCACGACCTCCTGGCGTATGTCCGCCGTGACATGGCCGAAGACCCTGATGGTACACGTTACTGTTACAAGTTTGACATCACCAAATTCTACGAGAGCGTGAAGCAGGATTTTGTGATGTATTGCGTCAGCCGGGTGTTCAAGGACGCAAAGCTCGTGACCATGCTGGAGAGCTTTATCCGCCTGATGCCTGAAGGTCTGAGTATCGGCCTGCGCAGCTCGCAGGGGCTGGGCAATTTGCTTTTGTCTGTGTATCTGGACCATTATCTGAAGGACAGGTATGCCGTGCGTCATTTCTACCGCTATTGTGATGACGGCGTCGTACTGGGTAAAACGAAAGCGGAACTGTGGAAGATT
SRR5936035_C482554	TR	47.60	-	4896	4945	GTTTCGATGTCGAATGCGAACAACGATTCCTCGAATACGAACACGAACAT
SRR5936036_C430271	TR	5.58	+	150	199	TCTGGAACGTCAATTCGGATGGCTCTAACAACAACTGGAACTACAACAAT
SRR5936036_C430271	RT	84.81	+	628	904	AGAAACGGATGGTACACGCACCCGCTTTTGTTGATAAAGTGGTTTTGCACGCGCTGGTGGATAATGTCCTGTATGACGCCCTTACAAAGAGCTTCATCCGGGACAGCCACGCCAGCCAGAAAGGCAAGGGGACTGATGATGGCCTGATGCGCCTGAAAACCCACATGGTGGATTACTACCGCCGGAGTGGGCACGGCGCTGACGGCTGGGTGCTGAAAGGCGACGTCCGCCACTTCTTCGCCAGTATTGACCACAAAAAGCTGAAACGGAAGCTAAA
SRR5936036_C432239	TR	80.40	+	9	72	ACAACAGCTGGAACGTGAACTTTAGTAATGGCAACTTCAACAACAACAACAAGTACAACAGTAA
SRR5936036_C432239	RT	66.59	+	252	903	CAAGTACTTGTTTTATAGTTACCCGTCCTAAATTACGGGAAGTGTTTGCTGCAAATTTCCGTGACCGTATTGTACAACATTGGTTGTGCCTACGCTTAGAGCCACTGTTTGAGGCACGTTTTGTTGAGCACGGAAATGTATCATTTAACTGTCGAAAGGGTTTTGGAACATTTGCATGTATCGATCAGTTGACAAAAAATACTATTGAAGTCTCTGATAATTATTCCCATGAGGCTTGGTATGCTCAATTTGATATTAAAGGATTTTTCATGTCAATTGATTGTGAATGCTTATTAAAGTACTTATTGCCATTTATCAAAGAAAAATGGAACTATTGGAAAGGAACTATATATGAACAGGATTTAGATTTAGTGCTTTGGCTTACAGAAGTAATTGTAC…
SRR5936036_C438071	TR	47.60	+	344	393	TTTCGATGTCGAATGCGAACAACGATTCCTCGAATACGAACACGAACATC
SRR5936036_C438071	RT	44.68	+	942	1326	ACCTCCGCCAGTATCAAGAGACGGGGGATGCACGACCTCCTGGCGTATGTCCGCCGTGACATGGCCGAAGACCCTGATGGTACACGTTACTGTTACAAGTTTGACATCACCAAATTCTACGAGAGCGTGAAGCAGGATTTTGTGATGTATTGCGTCAGCCGGGTGTTCAAGGACGCAAAGCTCGTGACCATGCTGGAGAGCTTTATCCGCCTGATGCCTGAAGGTCTGAGTATCGGCCTGCGCAGCTCGCAGGGGCTGGGCAATTTGCTTTTGTCTGTGTATCTGGACCATTATCTGAAGGACAGGTATGCCGTGCGTCATTTCTACCGCTATTGTGATGACGGCGTCGTACTGGGTAAAACGAAAGCGGAACTGTGGAAGATTC
SRR5936036_C438731	RT	34.51	-	532	929	TACAAGTGCGTGTATCAAGGGAAAGGGATTACATTTTGGAGTAAGGAGAATGAAACGTTTTCTTCACCGGTACCCGGAATACAAATGGTTCGTAAAGACTGATTTCAAAAAGTTCTATCAAAGTATTCTTCATGAGCTTATTGTTGCTGCATTGAGAAGGAAATTCAAAGATGAACGATTTATTAAATTGATCGAGATAGCTGTTTTATCGTATGACAGCGGAACAGAGTTAGTTGACGTATTGGAGAATGAAGTTGAACGGAAGAAGAGGTGTTCCGATTGGAGCATTTACAAGCCAACCTATCGGGAATTTTGCGGCAAGCCGGATAGATCATACAATGAAGGAGAAATATCGTGTCAAATGCCTGCATAGATATTGCGATGATAATGTTATGCTG
SRR5936036_C438731	TR	33.03	-	1672	1709	GCGAACTCGAATAACGATTGGTCGAACTCGAATGCGAA
SRR5936036_C441063	TR	47.31	+	18	67	TCGGTTATCTGAATGCGAATAATCGTTCCTCGAATGCGAATGCGAACATT
SRR5936036_C441063	RT	87.78	+	591	1074	GACAGGATAGTACACCATTGCATTATCAATGTGTTGGGGCGTTACTGGACTAACTTCTTCATTGCGAATACATACGCTTGTATCAAAGGGCGTGGTATTCATAAATGTATGGAGGATGTGCATACGGCTTTAATCATAGACAGAAAAGGTACAAGGTTCTGTTTGAAGATTGACATCAAGAAGTTCTATGATAACATAGACCACGCAGCATTGAAAAGGATAATCCGCTACACTATAGCGGATGAACAACTGTTAAGGCTGTTGGATAAGATAATAGATAGTAACGGTAAAGACAAGGGGCTGCCAATAGGCAATTTCACAAGTCAATATTTGGCTAATCTCTATTTAGCATATTTCGACCATTGGGTTAAAGAAGAACTGGCTAAGATAGTGATGAAG…
SRR5936036_C445793	TR	34.89	+	573	622	ACAACGCGTTCATCTACAACGGCAACACGGGCAACATGAACAACAACAAC
SRR5936036_C445793	RT	64.36	+	834	1449	AATCTATCGCATTTATCGTTACGAAACCATGCCTGCGCGAAGTAGTAGCCGCCGATTTCCGCGACCGAATCGTGCAGCACTATATCGTCATGCGCCTCGAAGCTCTTTTCGAGGAATGCGGAACACTCGACGATAACATGTTCAGTTGCCGCGTCGGGAAAGGCAACCTTGCGGCCATACAGACCCTACGGCAGCAGATATTCCACCAGTCGAAAGGTTATACCGCCGACTGTTATGTGGCAAAATTCGACCTGCAATCATTCTTTATGAGCATCGACAAACGTCGTCTTTACGACGAGTTGGTCGCATTGGTCGCCAAACGCTACGAGGGATGGGATAAGGATACGCTGTTATATCTTATCCGCGTCGTTACACTGCATAATCCGCAGGACAACGCCG…
SRR5936037_C585178	TR	52.59	+	234	288	TCTGCCTTGTCAACTCCAACGGCACGGCCAGCAACAACAACGCGAACAATTCCTG
SRR5936037_C585178	RT	46.49	+	808	1354	AAACGCGGCAGATCGACGCCCCGCACATCAACGACAGGCAGATCCACAAGGTACTGACCAAGGAGGTCCTGGAGCCGCTTTATCAGCCGGGCATGATCTACGAAAACGGGGCCAGCCAGAAAGGAAAGGGCCTAAGTTTCCACTACAAGCGGTTGAAAAAGTCCCTGCGGGCCTACTACCGAAAGCATGGCCGGGAAGGGTGTATCGACCTGGTGGACCTGACGCAGTTTTTCCCAGGAGCGCCCCGGGATCAGATCCTTGCGCGGCACCGCCGCCTGATCTACAACGCGGAGATCCGGGCGGTGGCCGATACCGTGGTAACGTCGGCGCCGGGCACCGTGGGCATGTCCCTGGGCGTGGAGCCGTCGCAGATGGAAATGGTGGCCCTGCCGTCTGCGG…
SRR5936037_C592244	RT	208.56	-	1564	2295	CGTTCCATCGCTTTCATTATCAACAAACCCGTGAAACGGGAGATTTTCGCTGCAGACTTCCGCGACCGTGTGGTACACCACCTCATAGCCCGCAGGCTCGTTCCGCTTTTGGAAGAGAAGTTCATCAATGACAGCTACAGCACCCGCAAGGGAAAAGGTACGCTCTATGGCATCGAACATGTGGCGGAACATATCCGGCTCTGTTCGGAAAACTACACGAAAGAGTGCTACATCCTGAAAATAGACATCCGTTCGTTCTTCATGAAAATATCGAAGAGGCGGCTGTATGACCTGACCGAAGAACTCTTGCACGAACGCTACGGGGGAAACGACCTGGCGATACTGCTCTATCTGCTCCGTGAGACTATATTCAACCGTCCGGAAAAGAACTGCATCCGC…
SRR5936037_C592244	TR	56.39	-	2559	2619	AACAACGCTCTTTATGTGAATGTGAACAACGGCAACGTGAACAACAACAATAAGAACAACA
SRR5936037_C593154	TR	80.40	+	529	592	ACAACAGCTGGAACGTGAACTTTAGTAATGGCAACTTCAACAACAACAACAAGTACAACAGTAA
SRR5936037_C593154	RT	66.59	+	772	1423	CAAGTACTTGTTTTATAGTTACCCGTCCTAAATTACGGGAAGTGTTTGCTGCAAATTTCCGTGACCGTATTGTACAACATTGGTTGTGCCTACGCTTAGAGCCACTGTTTGAGGCACGTTTTGTTGAGCACGGAAATGTATCATTTAACTGTCGAAAGGGTTTTGGAACATTTGCATGTATCGATCAGTTGACAAAAAATACTATTGAAGTCTCTGATAATTATTCCCATGAGGCTTGGTATGCTCAATTTGATATTAAAGGATTTTTCATGTCAATTGATTGTGAATGCTTATTAAAGTACTTATTGCCATTTATCAAAGAAAAATGGAACTATTGGAAAGGAACTATATATGAACAGGATTTAGATTTAGTGCTTTGGCTTACAGAAGTAATTGTAC…
SRR5936037_C596524	RT	34.51	-	8827	9224	TACAAGTGCGTGTATCAAGGGAAAGGGATTACATTTTGGAGTAAGGAGAATGAAACGTTTTCTTCACCGGTACCCGGAATACAAATGGTTCGTAAAGACTGATTTCAAAAAGTTCTATCAAAGTATTCTTCATGAGCTTATTGTTGCTGCATTGAGAAGGAAATTCAAAGATGAACGATTTATTAAATTGATCGAGATAGCTGTTTTATCGTATGACAGCGGAACAGAGTTAGTTGACGTATTGGAGAATGAAGTTGAACGGAAGAAGAGGTGTTCCGATTGGAGCATTTACAAGCCAACCTATCGGGAATTTTGCGGCAAGCCGGATAGATCATACAATGAAGGAGAAATATCGTGTCAAATGCCTGCATAGATATTGCGATGATAATGTTATGCTG
SRR5936037_C596524	TR	41.90	-	9964	10013	CTCGCTTATGCGAACTCGAATAACGATTGGTCGAACTCGAATGCGAATAT
SRR5936037_C597160	RT	44.68	-	18992	19376	CACCTCCGCCAGTATCAAGAGACGGGGGATGCACGACCTCCTGGCGTATGTCCGCCGTGACATGGCCGAAGACCCTGATGGTACACGTTACTGTTACAAGTTTGACATCACCAAATTCTACGAGAGCGTGAAGCAGGATTTTGTGATGTATTGCGTCAGCCGGGTGTTCAAGGACGCAAAGCTCGTGACCATGCTGGAGAGCTTTATCCGCCTGATGCCTGAAGGTCTGAGTATCGGCCTGCGCAGCTCGCAGGGGCTGGGCAATTTGCTTTTGTCTGTGTATCTGGACCATTATCTGAAGGACAGGTATGCCGTGCGTCATTTCTACCGCTATTGTGATGACGGCGTCGTACTGGGTAAAACGAAAGCGGAACTGTGGAAGATT
SRR5936037_C597160	TR	47.60	-	19925	19974	GTTTCGATGTCGAATGCGAACAACGATTCCTCGAATACGAACACGAACAT
SRR5936037_C597180	RT	17.78	-	12034	12418	AACCGGTGCAAGCATCAAAAGGCGCGGTACTCATGATCTGATGAACTGCATACGTACCGATTTGCAAAAAGACCCGGAAGGCACACTTTACGCATACAAGTTTGACATCCGTAGGTTTTACGACAATGCGCGGCAGGACTTTGTTATGTGGTGCTTCCGGAGGGTGTTCAAGGACGAAAGGCTGTTGGTGCTACTGGAGCGGTTTGTTAAGCTGCTGCCGGAAGGTATAAGCTTCGGACTGCGCAGTTCACAAGGGGCAGGAAATCTGCTTCTGTCTGTATTTTTAGACCACTATCTGAAGGATAAGTACGGGGTTCGTTATTACTATCGCTATTGCGATGACGGACTGGTACTCGGTAAAACGAAAGCGGAATTGTGGAAGATT
SRR5936037_C597180	TR	53.58	-	12956	13025	ATGCGAACGCGAATGGCGGTGTGTCGAATGCGAATGCGAATAACGATGCTTCGAATACGAATGCGAATAT
SRR5936039_C363101	TR	30.65	+	273	340	CGAATGCGAATGGTGGTGTGTCGTACGCGAATGCGAATAACGATGCCTCGAACTCGAATTCGAATATC
SRR5936039_C363101	RT	21.32	+	881	1014	ACTTCGGCCAGTGTCAAAAAACGTGGTCCGCATGACCTGATGGCGTATATTCGCCGTGATATGAAAGATGATCCGGAGGGCACGCAGTTCTGTTATAAGTTCGACATCCGGAAGTTTTACGAAAGCGTGAAACA
SRR5936039_C367923	TR	47.31	+	153	202	TCGGTTATCTGAATGCGAATAATCGTTCCTCGAATGCGAATGCGAACATT
SRR5936039_C367923	RT	87.78	+	726	1209	GACAGGATAGTACACCATTGCATTATCAATGTGTTGGGGCGTTACTGGACTAACTTCTTCATTGCGAATACATACGCTTGTATCAAAGGGCGTGGTATTCATAAATGTATGGAGGATGTGCATACGGCTTTAATCATAGACAGAAAAGGTACAAGGTTCTGTTTGAAGATTGACATCAAGAAGTTCTATGATAACATAGACCACGCAGCATTGAAAAGGATAATCCGCTACACTATAGCGGATGAACAACTGTTAAGGCTGTTGGATAAGATAATAGATAGTAACGGTAAAGACAAGGGGCTGCCAATAGGCAATTTCACAAGTCAATATTTGACTAATCTCTATTTAGCATATTTCGACCATTGGGTTAAAGAAGAACTGGCTAAGATAGTGATGAAG…
SRR5936039_C368505	TR	53.58	+	1030	1099	TGCGAACGCGAATGGCGGTGTGTCGAATGCGAATGCGAATAACGATGCTTCGAATACGAATGCGAATATC
SRR5936039_C368505	RT	17.78	+	1637	2021	ACCGGTGCAAGCATCAAAAGGCGCGGTACTCATGATCTGATGAACTGCATACGTACCGATTTGCAAAAAGACCCGGAAGGCACACTTTACGCATACAAGTTTGACATCCGTAGGTTTTACGACAATGCGCGGCAGGACTTTGTTATGTGGTGCTTCCGGAGGGTGTTCAAGGACGAAAGGCTGTTGGTGCTACTGGAGCGGTTTGTTAAGCTGCTGCCGGAAGGTATAAGCTTCGGACTGCGCAGTTCACAAGGGGCAGGAAATCTGCTTCTGTCTGTATTTTTAGACCACTATCTGAAGGATAAGTACGGGGTTCGTTATTACTATCGCTATTGCGATGACGGACTGGTACTCGGTAAAACGAAAGCGGAATTGTGGAAGATTC
SRR5936039_C369489	RT	17.26	-	615	1005	TACCGCTGCTTCCATACAAGGACGTGGCCCGCACGGGTTGTTTCATCAGATACAAGCTGCAATGGCAGAAAATCCTAATCTCAAATATTACTATCAAAGCGACTACAAAGGATATTATGACAGTATTAATCACGAAACTTTAATTTCTATTATTAAAAGATATGTAGGCGATCCTCTTCTTTTGCCCATTCTTGAAAATTTTGTGAAGGCACTCTATCCTGATGGAGAATGTGGTATCAGTAAGGGATTGCGATCATCTCAATTCCTCGGTAATCTTTATCACAATGATATTGACCACCGGATGATTGATGTGCATGGAGCAAGATATTACTTTCGATTCTGCGATGACATTTTTATTCTTGGAGAAAGTAAACGCGAGTTGTGGAGGTTA
SRR5936039_C369489	TR	22.69	-	1660	1697	TCGAATGCGAACAGCGGTCTCGCTTATGCGAACGCGAA
SRR5936039_C371183	TR	33.80	+	506	543	CGAATACGAATAACACGGCTACGAATACGAATGCGAAT
SRR5936039_C371183	RT	121.48	+	966	1501	TATATGGGTGTCTATTTTCACGGCGGACACTTATAGTTGCATAAAAGGGCGTGGCATACAAGCGGCGGCAAATAAGTTAAGGCGCGTTATAGACAGAGATAAGGCAGGCTGCGCGTATTGCCTAAAAATAGACATACGCAAATTTTACCCTTCCATAGATCACACCGTACTAAAGTCCATTGTTCGCCGGAAGATTAAGGACACACGGCTACTCAATCTTTTGGACGAAATAATAGACAGTGCGGAAGGCTTACCGATTGGCAACTACCTTAGCCAATATTTAGCCAATCTTGTACTTACCTACTTCGACCATTGGGTAAAGGAAGTAAAGCGGGTAAGGTACTATTTCAGATACGCCGACGACATTGTAGTATTACATAGCGACAAAAAGACGCTTCA…
SRR5936039_C374599	TR	41.90	+	241	290	TCGCTTATGCGAACTCGAATAACGATTGGTCGAACTCGAATGCGAATATC
SRR5936039_C374599	RT	34.51	+	1030	1427	ACAAGTGCGTGTATCAAGGGAAAGGGATTACATTTTGGAGTAAGGAGAATGAAACGTTTTCTTCACCGGTACCCGGAATACAAATGGTTCGTAAAGACTGATTTCAAAAAGTTCTATCAAAGTATTCTTCATGAGCTTATTGTTGCTGCATTGAGAAGGAAATTCAAAGATGAACGATTTATTAAATTGATCGAGATAGCTGTTTTATCGTATGACAGCGGAACAGAGTTAGTTGACGTATTGGAGAATGAAGTTGAACGGAAGAAGAGGTGTTCCGATTGGAGCATTTACAAGCCAACCTATCGGGAATTTTGCGGCAAGCCGGATAGATCATACAATGAAGGAGAAATATCGTGTCAAATGCCTGCATAGATATTGCGATGATAATGTTATGCTGG
SRR5936040_C538207	TR	80.40	+	193	256	ACAACAGCTGGAACGTGAACTTTAGTAATGGCAACTTCAACAACAACAACAAGTACAACAGTAA
SRR5936040_C538207	RT	42.81	+	436	553	CAAGTACTTGTTTTATAGTTACCCGTCCTAAATTACGGGAAGTGTTTGCTGCAAATTTCCGTGACCGTATTGTACAACATTGGTTGTGCCTACGCTTAGAGCCACTGTTTGAGGCACG
SRR5936040_C550763	RT	60.44	-	65	428	CAATCTATCGCATTTATCGTTACGAAACCATGCCTGCGCGAAGTAGTAGCCGCCGATTTCCGCGACCGAATCGTGCAGCACTATATCGTCATGCGCCTCGAAGCTCTTTTCGAGGAATGCGGAACACTCGACGATAACATGTTCAGTTGCCGCGTCGGGAAAGGCAACCTTGCGGCCATACAGACCCTACGGCAGCAGATATTCCACCAGTCGAAAGGTTATACCGCCGACTGTTATGTGGCAAAATTCGACCTGCAATCATTCTTTATGAGCATCGACAAACGTCGTCTTTACGACGAGTTGGTCGCATTGGTCGCCAAACGCTACGAGGGATGGGATAAGGATACGCTGTTATATCTTATCC
SRR5936040_C550763	TR	34.89	-	640	689	AACAACGCGTTCATCTACAACGGCAACACGGGCAACATGAACAACAACAA
SRR5936040_C553481	TR	33.03	+	2	39	CGAACTCGAATAACGATTGGTCGAACTCGAATGCGAAT
SRR5936040_C553481	RT	34.51	+	782	1179	ACAAGTGCGTGTATCAAGGGAAAGGGATTACATTTTGGAGTAAGGAGAATGAAACGTTTTCTTCACCGGTACCCGGAATACAAATGGTTCGTAAAGACTGATTTCAAAAAGTTCTATCAAAGTATTCTTCATGAGCTTATTGTTGCTGCATTGAGAAGGAAATTCAAAGATGAACGATTTATTAAATTGATCGAGATAGCTGTTTTATCGTATGACAGCGGAACAGAGTTAGTTGACGTATTGGAGAATGAAGTTGAACGGAAGAAGAGGTGTTCCGATTGGAGCATTTACAAGCCAACCTATCGGGAATTTTGCGGCAAGCCGGATAGATCATACAATGAAGGAGAAATATCGTGTCAAATGCCTGCATAGATATTGCGATGATAATGTTATGCTGG
SRR5936040_C554943	RT	87.78	-	1044	1527	GGACAGGATAGTACACCATTGCATTATCAATGTGTTGGGGCGTTACTGGACTAACTTCTTCATTGCGAATACATACGCTTGTATCAAAGGGCGTGGTATTCATAAATGTATGGAGGATGTGCATACGGCTTTAATCATAGACAGAAAAGGTACAAGGTTCTGTTTGAAGATTGACATCAAGAAGTTCTATGATAACATAGACCACGCAGCATTGAAAAGGATAATCCGCTACACTATAGCGGATGAACAACTGTTAAGGCTGTTGGATAAGATAATAGATAGTAACGGTAAAGACAAGGGGCTGCCAATAGGCAATTTCACAAGTCAATATTTGGCTAATCTCTATTTAGCATATTTCGACCATTGGGTTAAAGAAGAACTGGCTAAGATAGTGATGAA…
SRR5936040_C554943	TR	47.31	-	2051	2100	TTCGGTTATCTGAATGCGAATAATCGTTCCTCGAATGCGAATGCGAACAT
SRR5936040_C558549	TR	16.26	+	180	238	CTAATGCGGGTTTGTTCAATTTGAATTCTAACAATGAGTTAGACAATTCCAATGCTAAT
SRR5936040_C558549	RT	65.24	+	672	1075	TATATGGGTATCTATCTTTATTAAAGATACTTATAGTTGCATTAAACACAGAGGTATTCACGAAGCATTACATAATGTTAAAGAAGCTTTAAAAGATGTAGATAATACTACTCATTGTCTTAAGTTAGATATCAGAAAGTTCTATCCTAGTATAGATCATGAAGTATTAAAGAGCATAATAAGAAAGAAGATAAAGGATTAGAAGTTATTATAGCTATTAGATGAGATAATAGACTCAGCAGAAGGTGTGCCTATTGGTAACTACTTATCTTAGTTCTTTGCTAATGTCTACTTAACTTACTTTGATCATTGGATTAAAGAATAGAAACAGGTTAAATATTACTTTAGATATGCAGACGATATAGTGATATTGCACAATGATAAAGAGTATTTGTGGAA…
SRR5936041_C147204	TR	53.53	+	71	131	TGCAACGGCTTCCAGCAGTTGGAACGTGAACTTCAACAACGGCAACGTCAACACGAACAAC
SRR5936041_C147204	RT	25.62	+	372	454	CGGGAGGTTTTTGCCGCCGCTTTCATTGATCGTGTTGTCCATCACTGGATCGCTCTTCGTATCGAGCCGATCTTAGAGGAACG
SRR5936041_C159430	RT	108.76	-	41	239	CGTTCCATCGCTTTCATTATCAACAAACCCGTGAAACGGGAGATTTTCGCCGCCGACTTCCGCGACCGTGTTGTACACCACCTCATAGCCCACAGGCTCGTTCCGCTTTTGGAAGAGAAGTTCATCGATGACAGTTACAGTACCCGCAAGGGAAAGGGTACGCTCTACGGCATAGAACGGGTGGAAGAACATATCCGGC
SRR5936041_C159430	TR	56.39	-	503	563	AACAACGCTCTTTATGTGAATGTGAACAACGGCAACGTGAACAACAACAATAAGAACAACA
SRR5936041_C172890	TR	43.56	+	17243	17302	TGCGAATGCGAATGGCGGCGTGTCGAATGCGAATGCGAATAACGATGCATCGAACTCGAA
SRR5936041_C172890	RT	21.91	+	17860	17993	ACCTCAGCCAGCATCAAGAACCGCGGCATGCACGACCTCATGGAGTACATACGCCGCGACATGAAAGAAGACCCGGAAGGAACACGCTACTGCTACAAATTCGACATCTCCAAGTTCTATGAGAGCGTGGGGCA
SRR5936042_C369955	TR	10.28	+	26	75	ACAGCAACAACGTCTGGAACGTCAACACCGATGGCTCCAACAACAACAAC
SRR5936042_C369955	RT	61.21	+	514	685	AGCGCCGCATGGTACACGCCCCCGCATTTGTGGACAAGGTGGTGCTGCACGCTCTGGTCGATAACATCCTGTATGATGCCCTGACAAAGAGCTTTATCCGGGACAGCCACGCCAGCCAGACCGGAAAAGGCACAGACGACGGCCTGATGCGCCTGAAAACCCACATGGTGGA
SRR5936043_C515676	TR	43.94	+	85	132	TGTGAACTCCAATGGTAACGTCAACAACAACAACGCGAACTGGGCTAA
SRR5936043_C515676	RT	22.45	+	579	683	TCTATACCCGATTATGACAAAACAGCTCATTCGTGATAATTGGGCTTGCCAGAAAGGAAAGGGAACGGACGATGCAAGGGATAGAATGAAAATATTTCTGCAAAG
SRR5936043_C534600	RT	58.22	-	993	1689	ATATCATGTTGGCGAACTTCACCAATTTTATGAATACTACCCCAAGAAGCGCATCATCAGCAGCCTGCCGTTCTATGACCGAGTGATAAACTGCGGAGCCTACAATGTTCTGTGGCCTATCTATTTGAAGTCTATGTACGAGTACAGCTACGGAAGTATCGATGGACGAGGGCCTCTAAAGGCGGCTTTTGACATTCAGCAATGGATGCGAAACGCAGCAAGGATGAATGGAGATTGGCGGGTCGTCAAGCTTGACATTGCCAAATTCTTCTTTCGGATTCCTGTTGATGTTCAGCTGCGAGAACTTACTCGCCCGCTGGACGACCCAGATATGGTGTGGTTTCTCGAAACGGCCGTCCTGGCGGATGGTCGTCCGTTGGGGCTTCCTGTTGACTGCAC…
SRR5936043_C534600	TR	10.70	-	2048	2097	CTCGGCTCGTTCAACGGCAACAACCCGCGGTCCAACGTGGACGATGATAT
SRR5936043_C537768	RT	43.61	-	6414	6745	TCGGGAGGTTTTTGCCGCCGCTTTCATTGATCGTGTTGTCCATCACTGGATCGCTCTTCGTATCGAGCCGATCTTAGAGGAACGCTTCCGGGAACAAGGAAACGTCTCCAAGAACTGCCGGAAAGGTGAGGGATGCTTGTCTGCCGTGCACTATCTGAATAACATGATAGTCGAGGTCAGTGAGCATTATACTGCCGATGCGTACATTTTCAAAGATGACCTGTTCAGTTTCTTCATGTCTATCTCGAAATCGTTGGTATGGGAAATGCTGAACATATTCGTAAGGGACAATTATAAAGGTGATGATATTGAATGTTTGCTTTACCTTCTAG
SRR5936043_C537768	TR	53.53	-	6986	7046	ATGCAACGGCTTCCAGCAGTTGGAACGTGAACTTCAACAACGGCAACGTCAACACGAACAA
SRR5936044_C15687	RT	44.68	-	1780	2164	CACCTCCGCCAGTATCAAGAGACGGGGGATGCACGACCTCCTGGCGTATGTCCGCCGTGACATGGCCGAAGACCCTGATGGTACACGTTACTGTTACAAGTTTGACATCACCAAATTCTACGAGAGCGTGAAGCAGGATTTTGTGATGTATTGCGTCAGCCGGGTGTTCAAGGACGCAAAGCTCGTGACCATGCTGGAGAGCTTTATCCGCCTGATGCCTGAAGGTCTGAGTATCGGCCTGCGCAGCTCGCAGGGGCTGGGCAATTTGCTTTTGTCTGTGTATCTGGACCATTATCTGAAGGACAGGTATGCCGTGCGTCATTTCTACCGCTATTGTGATGACGGCGTCGTACTGGGTAAAACGAAAGCGGAACTGTGGAAGATT
SRR5936044_C15687	TR	47.60	-	2713	2762	GTTTCGATGTCGAATGCGAACAACGATTCCTCGAATACGAACACGAACAT
SRR5936045_C528105	RT	87.78	-	743	1226	GGACAGGATAGTACACCATTGCATTATCAATGTGTTGGGGCGTTACTGGACTAACTTCTTCATTGCGAATACATACGCTTGTATCAAAGGGCGTGGTATTCATAAATGTATGGAGGATGTGCATACGGCTTTAATCATAGACAGAAAAGGTACAAGGTTCTGTTTGAAGATTGACATCAAGAAGTTCTATGATAACATAGACCACGCAGCATTGAAAAGGATAATCCGCTACACTATAGCGGATGAACAACTGTTAAGGCTGTTGGATAAGATAATAGATAGTAACGGTAAAGACAAGGGGCTGCCAATAGGCAATTTCACAAGTCAATATTTGGCTAATCTCTATTTAGCATATTTCGACCATTGGGTTAAAGAAGAACTGGCTAAGATAGTGATGAA…
SRR5936045_C528105	TR	47.31	-	1750	1799	TTCGGTTATCTGAATGCGAATAATCGTTCCTCGAATGCGAATGCGAACAT
SRR5936045_C531349	TR	34.59	+	248	285	CGAACGCGAATAACGATTCATCGAACACGAATGCGAAC
SRR5936045_C531349	RT	61.26	+	809	1222	GGCATTTGAAAGTACGTTTTATCCGGACTACTTCCGCATCCATTAAAAACAGGGGAACGCATGACCTTTTACAGTATATCGTTAAAGATATAAAGGATGATCCCGAAGGAACCCTGTTCGGGTACCAGTTCGATATAACGAAATTCTATGAAAGCGTAGACCAGGACATTTTGCTGGATGCAGTGAAAAAGATGTTCAAGGATAAAATATTAATCGGAATCCTGGAAGAGTGCATCCGCATGATGCCTAAAGGCGTAAGTATCGGGCTAAGATCATCACAGGGGCTTTGTAATTTGCTTCTATCCATTTACCTGGATCACCGGTTAAAGGATCAGGAGGCAGTAGCACACTATTACCGGTATTGTGACGACGGTCTGGTGCTTTCCGGTAGTAAGAAAT…
SRR5936046_C419416	RT	39.42	-	365	749	AACGTCGGCATCTATCCAGGGACGCGGCACCCATGACCTGATGAAGTTCATCTGTCGTGACATGGAAACGGATCCGGAAGGGACAGGGTATGGTTATAAGTTTGACATTCACCATTTTTATGACAATGTACGTCAGGATTTTGCTATGTGGTGCTTTGCCCGTGTTTTCAAGGACAAGAAACTGCTTGGAATTCTCAATTCCTTTATAATGATGCTTGACAGCGGTATCAGTTTCGGGCTTAGAAGCTCGCAGGCTACCGGTAATTTACTCCTGTCTATTTTTTTAGACCATTATTTGAAGGATAAGTACAGTGTCCGTCATTTCTATCGTTATTGTGATGACGGTCTTGTACTTGGTAAAACGAAAGCGGAACTGTGGATGATT
SRR5936046_C419416	TR	47.60	-	1285	1334	GTTTCGATGTCGAATGCGAACAACGATTCCTCGAATACGAACACGAACAT
SRR5936046_C421624	TR	16.26	+	181	239	CTAATGCAGGTTTGTTCAATTTGAATTCTAACAATGAGTTAGACAATTCCAATGCTAAT
SRR5936046_C421624	RT	72.73	+	567	1065	AATATAATACATTTATAATTAGAGAACCTAAAGAAAGATTAATATTTAGATTACCTTATTATCCAGATAGAATAGTACATCATGCTGTAATGAATATAATGGAACCTATATGGGTATCTATCTTTATTAAAGATACTTATAGTTGCATTAAACACAGAGGTATTCACGAAGCATTACATAATGTTAAAGAAGCTTTAAAAGATGTAGATAATACTACTTATTGTCTTAAGTTAGATATCAGAAAGTTCTATCCTAGTATAGACCATGAAATATTAAAGAGCATAATAAGAAAGAAGATAAAGGATTAGAAGTTATTATAGCTATTAGATGAGATAATAGATTCAGCAGAAGGTGTACCTATTGGTAATTACTTATCTTAGTTCTTTGCTAATCTGTATC…
SRR5936047_C187590	RT	126.40	-	52	474	AAAGAGCGGCAGATAATGGCGCTGCCGTTCTATGACAGGGTGGTACAGCACGCCATAAACAACGTGTTAGAGCCTATATTTGATAAGCGGTTTATATCGCAGTCTTACGCCTGCCGGAAAGGTAAAGGTATGCACGCTGCGTCTGATACGCTAAAAGAGTGGCTGTATGAGTGGAACAAATACCACCCAGACCAGCCGCTTTATGCTATCAAGGCAGATATACACCACTATTTCCAGAGCATAGACCATGCGGTATTAAAAACTGAAATACGTAAGGTTATAAAAGACGCTGGGGTACTGGCATTGCTGGACAGGATAATAGACCACAACGGCAATATGCCGGACGGCGTAGGGATACCAGTAGGAAACCTTACCAGTCAGTTATTTGCAAATATCTAT…
SRR5936047_C187590	TR	43.52	-	908	957	GCTCGTGCCGTGAATTGCAACAATTACCCGTGGAATGTCAATACGAACAT
SRR5936047_C189826	TR	47.58	+	21	80	TGCGAATGCGAATGGCGGTGTGTCGAATGCGAATGCGAATAACGATGCTTCGAATACGAA
SRR5936047_C189826	RT	17.78	+	628	1012	ACCGGTGCAAGCATCAAAAGGCGCGGTACTCATGACCTGATGAACTGCATACGTACCGATTTGCAAAAAAATCCGGAAGGCACGCTTTACGCATACAAATTTGACATCCGGAGGTTTTATGACAATGCGCGGCAGGACTTTGTTATGTGGTGCTTCCGGAGGGTGTTCAAGGACAAAAGGCTGTTGGTCTTGTTGGAGCGGTTTGTTAAGCTGCTGCCAGAAGGTATCAGTTTCGGACTGCGCAGTTCACAAGGGGCAGGAAATCTGCTTCTGTCTGTATTTTTAGACCACTATCTGAAGGATAAGTACGGGGTTCGTTATTACTATCGCTATTGCGATGACGGACTGGTACTCGGTAAAACGAAAGCGGAATTGTGGAAGATTC
SRR5936047_C190256	RT	90.59	-	786	1333	CTATATGGGTGTCCTTATTTACAGAAGATACCTATTCTTGCATTAAGGATCGTGGTATTCATAAAGCAGCAGATAAAGTAAAGAAGGCTTTGAAAGAAGATCCAGAACACACTACTTACTGCTTGAAAATGGATATAGTGAAGTTCTATCCAAGTATAGACCATGATATTTTGAAAACAATATTACGGAAGAAAATCAAAGATAAAGATCTGCTTTGGTTGCTTGACGTGATTATAGACAGTGCCGATGGCGTACCCATAGGGAACTATCTAAGTCAGTATTTTGCTAATATTTATCTGGCTTACTTCGATCACTGGATAAAGGAGGTTAAGAAGGTAAGATATTACTTTAGGTATGCAGATGATATTGTGATTTTAGGCGATGATCCTAAACAGCTTC…
SRR5936047_C190256	TR	35.10	-	1756	1793	GCGAATACGAATAACACCCCCTCGAATACGAATGCGAA
SRR5936047_C192282	TR	56.39	+	594	654	ACAACGCTCTTTATGTGAATGTGAACAACGGCAACGTGAACAACAACAATAAGAACAACAG
SRR5936047_C192282	RT	208.56	+	918	1649	GTTCCATCGCTTTCATTATCAACAAACCCGTGAAACGGGAGATTTTCGCTGCAGACTTCCGCGACCGTGTGGTACACCACCTCATAGCCCGCAGGCTCGTTCCGCTTTTGGAAGAGAAGTTCATCAATGACAGCTACAGCACCCGCAAGGGAAAAGGTACGCTCTATGGCATCGAACATGTGGCGGAACATATCCGGCTCTGTTCGGAAAACTACACGAAAGAGTGCTACATCCTGAAAATAGACATCCGTTCGTTCTTCATGAAAATATCGAAGAGGCGGCTGTATGACCTGACCGAAGAACTCTTGCACGAACGCTACGGGGGAAACGACCTGGCGATACTGCTCTATCTGCTCCGTGAGACTATATTCAACCGTCCGGAAAAGAACTGCATCCGCA…
SRR5936050_C519589	TR	23.79	+	231	285	TCTGCAATGTCAACAGCAACGGCAACGCCAACTACAACAACGCGAGCAATGCGAA
SRR5936050_C519589	RT	7.64	+	854	912	GAGCGGGTGGTGCAGCGCTGCCTGTGCGACAACGCGCTGGTGCCGCTGTTCTCGGCGGC
SRR5936050_C527973	RT	34.51	-	631	1028	TACAAGTGCGTGTATCAAGGGAAAGGGATTACATTTTGGAGTAAGGAGAATGAAACGTTTTCTTCACCGGTACCCGGAATACAAATGGTTCGTAAAGACTGATTTCAAAAAGTTCTATCAAAGTATTCTTCATGAGCTTATTGTTGCTGCATTGAGAAGGAAATTCAAAGATGAACGATTTATTAAATTGATCGAGATAGCTGTTTTATCGTATGACAGCGGAACAGAGTTAGTTGACGTATTGGAGAATGAAGTTGAACGGAAGAAGAGGTGTTCCGATTGGAGCATTTACAAGCCAACCTATCGGGAATTTTGCGGCAAGCCGGATAGATCATACAATGAAGGAGAAATATCGTGTCAAATGCCTGCATAGATATTGCGATGATAATGTTATGCTG
SRR5936050_C527973	TR	41.90	-	1768	1817	CTCGCTTATGCGAACTCGAATAACGATTGGTCGAACTCGAATGCGAATAT
SRR5936051_C615155	RT	42.03	-	96	330	AAACGCCGGACGATACAGGTGATCCCATTGAAGGATCGCATCGCCGTAAATGCGGTTATGCGAGTCGTGGACGAGCATCTGCACCGGCGGTTCATCCGGACGACCGCAGCATCGATCCGCAACCGCGGGATGCACGACCTGATGGAGTATATCCGGCGCGATATCGCTCAAGACCCCGACGGAACCCGTTACTGCTATACCTTCGACATCCGTAAATTCTACGAAAGCGTCGATC
SRR5936051_C615155	TR	46.61	-	769	835	AACAACAATGCGAACGCGAATGGCGGCGTGTCGTACGCGAACACGAACAACGATTCGTCGAACACGA
SRR5936051_C630125	RT	34.51	-	382	779	TACAAGTGCGTGTATCAAGGGAAAGGGATTACATTTTGGAGTAAGGAGAATGAAACGTTTTCTTCACCGGTACCCGGAATACAAATGGTTCGTAAAGACTGATTTCAAAAAGTTCTATCAAAGTATTCTTCATGAGCTTATTGTTGCTGCATTGAGAAGGAAATTCAAAGATGAACGATTTATTAAATTGATCGAGATAGCTGTTTTATCGTATGACAGCGGAACAGAGTTAGTTGACGTATTGGAGAATGAAGTTGAACGGAAGAAGAGGTGTTCCGATTGGAGCATTTACAAGCCAACCTATCGGGAATTTTGCGGCAAGCCGGATAGATCATACAATGAAGGAGAAATATCGTGTCAAATGCCTGCATAGATATTGCGATGATAATGTTATGCTG
SRR5936051_C630125	TR	41.90	-	1519	1568	CTCGCTTATGCGAACTCGAATAACGATTGGTCGAACTCGAATGCGAATAT
SRR5936051_C632015	RT	76.65	-	669	1201	CGATTTGGGTCAGGACTTTCACGCACAATACTTTTTCATGTGTCAAGGGACGTGGGATAGAGGGGTGTGCCCGGCATATAGATAAAATCATTGAGAAGTACAAAGGCAAGCCATTATACTGTCTTAAAATTGATATAACCAAATATTATCCCTCCATTAACCATGAAGTCTTAAAAAAAATTGTACGCCGGAAGATAAAAGACAAAGACCTACTGTGGCTTCTTGATGAAATTATTGACAGCGCAGAGGGGCTTCCTATCGGGAACTATCTTTCACAATATCTCGCCAACCTGTTCTTGTGCTATTTCATGCACCGTGTGAACGAAGTATTGAAACTTGACGCAGCCGAATACGCTGATGACATCACGTTTTTCTCTTCATCAAAAGAACAACTGCGGG…
SRR5936051_C632015	TR	42.11	-	1657	1706	CTCGCTTATGCGAATTCGAATAACACCCCCTCGAATACGAATGCGAATAT
SRR5936051_C633315	TR	47.60	+	21	70	TTTCGATGTCGAATGCGAACAACGATTCCTCGAATACGAACACGAACATC
SRR5936051_C633315	RT	44.68	+	618	1002	ACCTCCGCCAGTATCAAGAGACGGGGGATGCACGACCTCCTGGCGTATGTCCGCCGTGACATGGCCGAAGACCCTGATGGTACACGTTACTGTTACAAGTTTGACATCACCAAATTCTACGAGAGCGTGAAGCAGGATTTTGTGATGTATTGCGTCAGCCGGGTGTTCAAGGACGCAAAGCTCGTGACCATGCTGGAGAGCTTTATCCGCCTGATGCCTGAAGGTCTGAGTATCGGCCTGCGCAGCTCGCAGGGGCTGGGCAATTTGCTTTTGTCTGTGTATCTGGACCATTATCTGAAGGACAGGTATGCCGTGCGTCATTTCTACCGCTATTGTGATGACGGCGTCGTACTGGGTAAAACGAAAGCGGAACTGTGGAAGATTC
SRR5936052_C411800	RT	141.14	-	73	684	AAAGAACGGCTTATTATGGCGTTGCCGTTCTATGATAGAGTGGTGCAACACATGATTTGTAACGCTATTCAACCCGTATTTGAGAACGGATTTTATTACCATTCTTACGCTTGCCGGACCGGTAAGGGGATGCACGCCGCAAGTGATACATTGTATCAATGGATGTATGAAACAGAGGTTAAACAAGGGTTAAGGATGTATGCCTTTAAAGGGGACATATCAAAGTATTTTGCATCTATACCACATGACAAATTAAAGGATGAAAACCGCCGCTATATAGGGGATAAGAAAGCCCTTATGTTAATGGACGATATTATAGACCACAACGGCATATTGCCGGACGGCGTGGGAATACCCGTTGGAAACCTCACAAGTCAGTTATTTGCGAATGTGTACGGC…
SRR5936052_C411800	TR	45.49	-	1078	1127	AGCCGTGCCGTCAATTGCAACAATTACCCGTGGAACGTGAACACGAACAT
SRR5936052_C416368	TR	47.58	+	3	62	TGCGAATGCGAATGGCGGTGTGTCGAATGCGAATGCGAATAACGATGCTTCGAATACGAA
SRR5936052_C416368	RT	17.78	+	610	994	ACCGGTGCAAGCATCAAAAGGCGCGGTACTCATGACCTGATGAACTGCATACGTACCGATTTGCAAAAAAATCCGGAAGGCACGCTTTACGCATACAAATTTGACATCCGGAGGTTTTATGACAATGCGCGGCAGGACTTTGTTATGTGGTGCTTCCGGAGGGTGTTCAAGGACAAAAGGCTGTTGGTCTTGTTGGAGCGGTTTGTTAAGCTGCTGCCAGAAGGTATCAGTTTCGGACTGCGCAGTTCACAAGGGGCAGGAAATCTGCTTCTGTCTGTATTTTTAGACCACTATCTGAAGGATAAGTACGGGGTTCGTTATTACTATCGCTATTGCGATGACGGACTGGTACTCGGTAAAACGAAAGCGGAATTGTGGAAGATTC
SRR5936052_C419640	TR	43.56	+	21	80	TGCGAATGCGAATGGCGGCGTGTCGAATGCGAATGCGAATAACGATGCATCGAACTCGAA
SRR5936052_C419640	RT	35.81	+	638	992	ACCTCAGCCAGCATCAAGAACCGCGGCATGCACGACCTCATGGAGTACATACGCCGCGACATGAAAGAAGACCCGGAAGGAACACGCTACTGCTACAAATTCGACATCTCCAAGTTCTATGAGAGCGTGGGGCAGGATTTCGTAATGTATTGTGTCCGGAGGGTATTCAAGGACAAGAAACTCATCGCCATGCTTGACAACTTCGTAAGGCTCATGCCGCAAGGAATCAGCATCGGGCTGAGGTCGTCGCAAGGGTTGGGCAACCTGCTCCTGTCTGTTTTTTTAGACCATTATTTAAAGGACAAGTACGGCGTCCGCCATTTCTACCGCTATTGCGATGACGGCGTGGTACTCG
SRR5936053_C178180	TR	47.60	+	314	363	TTTCGATGTCGAATGCGAACAACGATTCCTCGAATACGAACACGAACATC
SRR5936053_C178180	RT	44.68	+	912	1296	ACCTCCGCCAGTATCAAGAGACGGGGGATGCACGACCTCCTGGCGTATGTCCGCCGTGACATGGCCGAAGACCCTGATGGTACACGTTACTGTTACAAGTTTGACATCACCAAATTCTACGAGAGCGTGAAGCAGGATTTTGTGATGTATTGCGTCAGCCGGGTGTTCAAGGACGCAAAGCTCGTGACCATGCTGGAGAGCTTTATCCGCCTGATGCCTGAAGGTCTGAGTATCGGCCTGCGCAGCTCGCAGGGGCTGGGCAATTTGCTTTTGTCTGTGTATCTGGACCATTATCTGAAGGACAGGTATGCCGTGCGTCATTTCTACCGCTATTGTGATGACGGCGTCGTACTGGGTAAAACGAAAGCGGAACTGTGGAAGATTC
SRR5936053_C183214	TR	41.43	+	5238	5285	CGTCAACTCCAATGGCGACTGGAACAACAACAACTGCTCCAACTCGTA
SRR5936053_C183214	RT	129.14	+	5737	6345	AGAAACGGCTTGTGCAGGCTCCCGCTTTTGTGGACAAGGTGGTCCTCCATGCACTGACGGACAACGTTTTGTACGACACGATCTGCACCAGCTTCATCCGCGACAACCACGCTTCGCAGCGCGGAAAGGGGACACTGGATGCCATCGTGCGCCTGAAGGGCCACATGGTCGATTACTACCGCAAGAACGGCAGCGCAGACGGATGGGTGCTGAAGTGCGATGTTCACCATTTCTTCGCCTCCATCGACCATGACATCCTGAAAGCAAAACTGCGGGCCTTGATGCAGAAGCGCGGCGTAGATATGGCGTTCTATGACCTCATGTGCATCTACATTGACAAGACCGACGGCCTGCCCCTTGGGTATCAGACCAGCCAACTGCTCGCCCTGATGTTCCTTG…
SRR5936054_C393016	RT	48.51	-	850	1229	CTTACCTTGTTAATAGATTTACTGCAGATACCTTCAACTGTTTAAAAGGAAGAGGTATTCATTATGGAGTAAAGAGATTGAAAAGAGATTTAAAAGCTGATAAAGAGGGCACAAAATATTGTTTAAAATTAGATATTAAAAAGTTCTTTCCTTCTGTAGATCAAGATGTGTTATACTCACAATTTGAAAAGGTATTTAAGGATAAGAAACTATTAAGATTATTACATCATGTAGTTTATTCTACACCAAAAGGTTTACCAATTGGAAATTACATATCTCAATTTGCAGCAAATTTGAATTTGACTTGGTTCGATAGGTGGATTAAACAAGTATTAAAAATAAAATATTATTACAGGTATTGTGATGATATTGTTATATTA
SRR5936054_C393016	TR	19.22	-	1679	1716	GCTAATGCTAATAATGCATCCTCGAATTCATAGACGAA
SRR5936054_C394806	RT	115.30	-	883	1473	AAAGAGCGGAAGATATTCAAACTGCCATTCCGTGATCGTGTCGTTCATTGGGCTATCATGCAGGTGATTGAACCGATATGGCTCTCCAATTTCACCCGTGATACCTATTCCTGTATCCGTGGACGTGGTATTCACCCTCTTTTATACAAGCTCCGCCGTGATTTGAAAGCGGATCCGGAGGGAACCCGGTACTGCCTGAAAATCGATGTGCGCAAATTTTATCCGAGTATAGACCACGAGATCATGAAACAGGTAATCCGCCGAAAGCTGAAAGATGCCCGGCTGCTTGCTTTGCTTGACGGTATCGTGGACTCGGCAGAGAACGGAGTGCCTATTGGAAATTATTTATCCCAATTCTTTGCTAACCTTTATTTATCCGAACTGGATCATATCATGAAA…
SRR5936054_C394806	TR	33.63	-	1867	1904	ACGAATACGAACAATGCAGCCTCGAATTCGAATGCGAA
SRR5936054_C396028	TR	43.52	+	435	484	CTCGTGCCGTGAATTGCAACAATTACCCGTGGAATGTCAATACGAACATT
SRR5936054_C396028	RT	177.68	+	888	1532	AATACCATTACTTTAAGGTGTACGAACCGAAAGAGCGGCAGATAATGGCGCTGCCGTTCTATGACAGGGTGGTACAGCACGCCATAAACAACGTGTTAGAGCCTATATTTGATAAGCGGTTTATATCACAGTCTTACGCCTGCCGGAAAGGTAAAGGTATGCACGCTGCATCTGATACGCTAAAAGAGTGGCTGTATGAGTGGAACAAATACCACCCAGACCAGCCGCTTTATGCTATCAAGGCAGATATACACCACTATTTCCAAAGCATAGACCATGCGGTATTAAAAACTGAAATACGTAAGGTTATAAAAGACGCTGGGGTACTGGCATTGCTGGACAGGATAATAGACCACAACGGCAATATGCCGGACGGCGTAGAGATACCAGTAGGAAACC…
SRR5936054_C398492	TR	33.80	+	260	297	CGAATACGAATAACACGGCTACGAATACGAATGCGAAT
SRR5936054_C398492	RT	121.48	+	720	1255	TATATGGGTGTCTATTTTCACGGCGGACACTTATAGTTGCATAAAAGGGCGTGGCATACAAGCGGCGGCAAATAAGTTAAGGCGCGTTATAGACAGAGATAAGGCAGGCTGCGCGTATTGCCTAAAAATAGACATACGCAAATTTTACCCTTCCATAGATCACACCGTACTAAAGTCCATTGTTCGCCGGAAGATTAAGGACACACGGCTACTCAATCTTTTGGACGAAATAATAGACAGTGCGGAAGGCTTACCGATTGGCAACTACCTTAGCCAATATTTAGCCAATCTTGTACTTACCTACTTCGACCATTGGGTAAAGGAAGTAAAGCGGGTAAGGTACTATTTCAGATACGCCGACGACATTGTAGTATTACATAGCGACAAAAAGACGCTTCA…
SRR5936054_C400926	TR	53.58	+	1012	1081	TGCGAACGCGAATGGCGGTGTGTCGAATGCGAATGCGAATAACGATGCTTCGAATACGAATGCGAATATC
SRR5936054_C400926	RT	17.78	+	1619	2003	ACCGGTGCAAGCATCAAAAGGCGCGGTACTCATGATCTGATGAACTGCATACGTACCGATTTGCAAAAAGACCCGGAAGGCACACTTTACGCATACAAGTTTGACATCCGTAGGTTTTACGACAATGCGCGGCAGGACTTTGTTATGTGGTGCTTCCGGAGGGTGTTCAAGGACGAAAGGCTGTTGGTGCTACTGGAGCGGTTTGTTAAGCTGCTGCCGGAAGGTATAAGCTTCGGACTGCGCAGTTCACAAGGGGCAGGAAATCTGCTTCTGTCTGTATTTTTAGACCACTATCTGAAGGATAAGTACGGGGTTCGTTATTACTATCGCTATTGCGATGACGGACTGGTACTCGGTAAAACGAAAGCGGAATTGTGGAAGATTC
SRR5936056_C301074	TR	47.60	+	324	373	TTTCGATGTCGAATGCGAACAACGATTCCTCGAATACGAACACGAACATC
SRR5936056_C301074	RT	44.68	+	922	1306	ACCTCCGCCAGTATCAAGAGACGGGGGATGCACGACCTCCTGGCGTATGTCCGCCGTGACATGGCCGAAGACCCTGATGGTACACGTTACTGTTACAAGTTTGACATCACCAAATTCTACGAGAGCGTGAAGCAGGATTTTGTGATGTATTGCGTCAGCCGGGTGTTCAAGGACGCAAAGCTCGTGACCATGCTGGAGAGCTTTATCCGCCTGATGCCTGAAGGTCTGAGTATCGGCCTGCGCAGCTCGCAGGGGCTGGGCAATTTGCTTTTGTCTGTGTATCTGGACCATTATCTGAAGGACAGGTATGCCGTGCGTCATTTCTACCGCTATTGTGATGACGGCGTCGTACTGGGTAAAACGAAAGCGGAACTGTGGAAGATTC
SRR5936056_C302848	TR	34.59	+	249	286	CGAACGCGAATAACGATTCATCGAACACGAATGCGAAC
SRR5936056_C302848	RT	62.26	+	810	1223	GGCATTTGAAAGTACGTTTTATCCGGACTACTTCCGCATCCATTAAAAACAGGGGTACGCATGACCTTTTACAGTATATCGTTAAAGATATAAAAGCTGATCCCGAAGGAACCCTGTTCGGGTACCAGTTCGATATAACGAAATTCTATGAGAGCGTAGACCAGGACGTTTTGCTGGATGCAGTGAAAAAGATGTTCAAGGATAAAATATTGATCGGAATCCTGGAAGAGTGCATCCGCATGATGCCTAAAGGCGTGAGTATCGGACTAAGATCATCGCAGGGGCTTTGTAATTTGCTTCTGTCTATTTATCTGGATCACCGGTTAAAGGATCAGGAGGCAGTAGCACACTATTACCGGTATTGTGACGACGGTCTGGTGCTTTCTGGTAGCAAGAAAT…
SRR5936057_C244687	RT	32.95	-	70	361	ATACGTTTTGAAAATGGATATTAAGAAGTTTTATCCGTCCGTAAGACACAGCGTTTACAAGAAGGCATATAGCAAAGACTTGAAAGACAGGGATGCGTTATGGCTTATGAATACGCTTAATTACAGCAACAAAGGTCTGGCTATTGGCAATCCTGACGCTCAGATAGGAAGCCATTTGGTATTAAGGTCTTTGGATCATGTTATAAAGGAGCAGTTCAAAGTAAAGCATTATTTCAGATTTGCCGATGATATGGTGATATTATCCCACGACAAGAAACAGTTGCATGAATGG
SRR5936057_C244687	TR	49.96	-	965	1014	CTGCGGAATGGTAATGCGAACAATGCCCCTTCGAATGCGAACACGAACAT
SRR5936057_C244713	RT	62.00	-	68	481	CGGCATTTGAAAGTACGTTTTATCCGGACTACTTCCGCATCCATTAAAAACAGGGGAACGCATGACCTTTTACAGTATATCGTTAAAGATATAAAGGATGATCCCGAAGGAACCCTGTTCGGGTACCAGTTCGATATAACGAAATTCTATGAGAGCGTAGACCAGGACGTTTTGCTGGATGCAGTGAAAAAGATGTTCAAGGATAAAATATTGATCGGAATCCTGGAAGAGTGCATCCGCATGATGCCTAAAGGCGTGAGTATCGGACTAAGATCATCGCAGGGGCTTTGTAATTTGCTTCTGTCTATTTATCTGGATCACCGGTTAAAGGATCAGGAGGCAGTAGCACACTATTACCGGTATTGTGACGACGGTCTGGTGCTTTCTGGTAGCAAGAAA…
SRR5936057_C244713	TR	34.59	-	1005	1042	GCGAACGCGAATAACGATTCATCGAACACGAATGCGAA
SRR5936057_C245475	RT	44.37	-	66	397	TCGGGAGGTTTTTGCCGCCGCTTTCATTGATCGTGTTGTCCATCACTGGATCGCTCTTCGTATCGAGCCGATTTTAGAGGAACGTTTTCGGGAACAAGGGAACGTCTCGAAGAACTGCCGGAAAGGTGAGGGATGCTTGTCTGCCGTGCACTATCTGAATAACATGATAGTCGAGGTCAGTGAGAATTATACTGCTGATGCGTACATTTTCAAAGATGACCTGTTCAGTTTCTTCATGTCTATCTCGAAATCGTTGGTATGGGAAATGCTGAACATATTCGTAAGGGACAATTATAAAGGCGATGATATTGAATGTCTGCTTTACCTTCTAG
SRR5936057_C245475	TR	53.53	-	638	698	ATGCAACGGCTTCCAGCAGTTGGAACGTGAACTTCAACAACGGCAACGTCAACACGAACAA
SRR5936057_C246447	RT	87.78	-	609	1092	GGACAGGATAGTACACCATTGCATTATCAATGTGTTGGGGCGTTACTGGACTAACTTCTTCATTGCGAATACATACGCTTGTATCAAAGGGCGTGGTATTCATAAATGTATGGAGGATGTGCATACGGCTTTAATCATAGACAGAAAAGGTACAAGGTTCTGTTTGAAGATTGACATCAAGAAGTTCTATGATAACATAGACCACGCAGCATTGAAAAGGATAATCCGCTACACTATAGCGGATGAACAACTGTTAAGGCTGTTGGATAAGATAATAGATAGTAACGGTAAAGACAAGGGGCTGCCAATAGGCAATTTCACAAGTCAATATTTGGCTAATCTCTATTTAGCATATTTCGACCATTGGGTTAAAGAAGAACTGGCTAAGATAGTGATGAA…
SRR5936057_C246447	TR	34.29	-	1619	1656	CTGAATGCGAATAATCGTTCCTCGAATGCGAATGCGAA
SRR5936058_C486214	RT	105.65	-	65	517	CTATTTGGGTTTCGACCTTCACGGCGGACACTTATAGCTGCATTAAGAACCGGGGGATTCATGCGGCCGCGAAGAAGGTAAAACAGGCCCTACGGGAAGACCCGGAAGGTACTACGTTTTGTTTGAAATTGGATATTCGCAAGTTCTACCCTTCGATTAACCACGACGTGCTAAAATCCATTCTGCGCCGCAAGTTGAAGGATAAAAGGCTACTTCGCCTACTTGACGAAATTATAGATTCGGCGGACGGCGTACCTATCGGAAACTACCTAAGCCAATATTTCGCTAACCTCTATTTAACCTACTTCGACCATTGGATAAAGGAACAGAAGCGGGTAAAGCACTACTTCCGCTACGCGGACGATATTGTAATACTTGCTTCGGATGAATCCTACCTTC…
SRR5936058_C486214	TR	35.95	-	934	971	GCGAATACGAATAACACGGCTTCGAATACGAATGCGAA
SRR5936058_C488386	TR	35.53	+	793	842	ACAACGCTTGGAACGTCAACTTCAACTCTGGTAACACCAACAACAACAAC
SRR5936058_C488386	RT	14.48	+	1080	1411	AGAGAAGTATTTGCGGCTGCATTCAGAGATAGAGTGATACATCATTGGATTATCCTACGACTTGAACCCTTGTTTGAACAGATATGTCATAAACAAGGCAATGTAACGCACAATTGTCGTAAGGGATTTGGCACTAAAACAGCCGTTCTTTCTGTACAAAAAGGCATTAAAAAAGTAACCAATAATTATAGGTGCAACGCTACGATTTTTAAGGGAGATTTGGTAGGCTTCTTTATGTCAATTCCTCAGCGTAGAATGTGCGATAAGCTGAAAGAGTTTATCAATGCTCAATACCATGGAGATTATAAAGAGATGCTCTTATGGCTTGTAGA
SRR5936058_C490370	RT	34.51	-	625	1022	TACAAGTGCGTGTATCAAGGGAAAGGGATTACATTTTGGAGTAAGGAGAATGAAACGTTTTCTTCACCGGTACCCGGAATACAAATGGTTCGTAAAGACTGATTTCAAAAAGTTCTATCAAAGTATTCTTCATGAGCTTATTGTTGCTGCATTGAGAAGGAAATTCAAAGATGAACGATTTATTAAATTGATCGAGATAGCTGTTTTATCGTATGACAGCGGAACAGAGTTAGTTGACGTATTGGAGAATGAAGTTGAACGGAAGAAGAGGTGTTCCGATTGGAGCATTTACAAGCCAACCTATCGGGAATTTTGCGGCAAGCCGGATAGATCATACAATGAAGGAGAAATATCGTGTCAAATGCCTGCATAGATATTGCGATGATAATGTTATGCTG
SRR5936058_C490370	TR	41.90	-	1762	1811	CTCGCTTATGCGAACTCGAATAACGATTGGTCGAACTCGAATGCGAATAT
SRR5936059_C305128	TR	34.29	+	2	39	TGAATGCGAATAATCGTTCCTCGAATGCGAATGCGAAC
SRR5936059_C305128	RT	87.78	+	566	1049	GACAGGATAGTACACCATTGCATTATCAATGTGTTGGGGCGTTACTGGACTAACTTCTTCATTGCGAATACATACGCTTGTATCAAAGGGCGTGGTATTCATAAATGTATGGAGGATGTGCATACGGCTTTAATCATAGACAGAAAAGGTACAAGGTTCTGTTTGAAGATTGACATCAAGAAGTTCTATGATAACATAGACCACGCAGCATTGAAAAGGATAATCCGCTACACTATAGCGGATGAACAACTGTTAAGGCTGTTGGATAAGATAATAGATAGTAACGGTAAAGACAAGGGGCTGCCAATAGGCAATTTCACAAGTCAATATTTGGCTAATCTCTATTTAGCATATTTCGACCATTGGGTTAAAGAAGAACTGGCTAAGATAGTGATGAAG…
SRR5936063_C485698	TR	37.48	+	129	178	ACAACGCGTTCATCTACAACGGCAACACGGGCAACGTGAACAACAACAAC
SRR5936063_C485698	RT	64.53	+	390	1005	AATCCATCGCATTTATCGTTACGAAACCATGCCTGCGCGAAGTGGTAGCCGCCGATTTCCGCGACCGAATCGTGCAGCACTATATCGTCATGCGCCTCGAAGCTCTTTTCGAGGAATGCGGAACACTCGACGATAACATGTTCAGTTGCCGCGTCGGGAAAGGCAACCTTGCGGCCATACAGGCCCTACAACAGCAGATATTCCACCAGTCGAAAGGTTATACCGCCGACTGTTATGTGGCAAAATTCGACCTGCAATCATTCTTTATGAGCATCGACAAACGCCGTCTTTACGACGAGTTGGTCGCATTGGTCGCCAAACGCTACGAGGGATGGGATAAGGATACGCTGTTGTATCTTATCCGCGTCGTTACGCTGCATAATCCGCAGGACAACGCCG…
SRR5936063_C489044	RT	43.23	-	1173	1557	GACCTCCGCAAGCATCAAAGGGCGCGGTATGCACGACCTGCTGGCGTACATCAACCGCGACATGAAGGAAGACCCGGAAGGCACACGGTACTGCTACAAGTTCGACATCTCGAAGTTTTACGAAAGTGTGAAGCAGGACTTCGTTATGTACTGTGTCCGCAGGGTGTTCAAGGACAAGAAGCTCATCGCCATGCTCGACAGCTTTGTCCGCATGATGCCGCAAGGTATCAGCATCGGACTGAGGTCGTCGCAGGGACTGGGCAACCTGCTGTTGTCTGTGTATCTGGATCATTATCTGAAGGACAGGTACGGCGTGCGTCATTTCTACCGCTATTGCGATGACGGCGTGGTACTCGGTAAAACGAAAGCGGAACTGTGGCTGATT
SRR5936063_C489044	TR	9.55	-	2098	2147	GTGTCGAATGCGAATGCGAATAACGATGCGTCGAACACGAACACGAATGT
SRR5936064_C390597	RT	85.02	-	1026	1569	AAGCTGCGGCACATCCGGAGCGTCCACATCTCAGAGCGCGTGGTGCAGCGGTGCTTATGCGACAATGCGCTGGTGCCGCTGTTCTCATCGGCCTTCATATACGACAACGCAGCGAGTCTGAAGGGCAAGGGAATTGACTATGCCATGGACAGAATGAACCGGCATCTGCAGCGGCATTACCGGAAGCATGGGATACAGGGCGGCATCCTGGTGTTCGACTTCACGGACTATTTCAACTCCGCACCGCAGGAACCGATTCATCGGGAGAACCGGCGCAGGCTCTACGACGAGCGAGTCCGGGAGCGGGCAGAGAGCTTCATGGCGGACTTCGGCGAGCGAGGCTTCGGACTGGGCAGCCAGGTGAGCCAGATCGACGCGCTGATGCTGGGAAACGGCCTT…
SRR5936064_C390597	TR	57.10	-	2116	2179	TCCACGAATTTCTGCCTGGTCAACAGCAACGGCAACGCGAACAATAACAACGCCAGCAATGCCA
SRR5936064_C391107	RT	19.25	-	5710	6159	GGTTTTCACGCTTTCACCATCATGGAGCGAGGGAAAAAGCGGTATATCCGATCAGTCCACATCACGGAACGAGCGGTTCAAAAGTGTCTGTGTGACTACTGCTTGGTTCCCATCTATTCGGCCTGTTTCATCTATGACAACTCAGCCAGTTTGAAGCACCGAGGTATGGACTTCGCCCTGCGCCGCATGACCTGTTACCTCCAACGGCATTACAGGAAGTACGGTCTGGAAGGAGGGGTTCTGCTTTACGATTTTCACAGCTTCTTTGACTCAGCTCCACATGAGCCACTGTTCCGTGAAGCCGACCGCAGACTTCATGACCCGAAAATCAGAGAGCTTGCGAACAGCTTTATTACGGACTTCGGTTCTGTGGGCTTGGGTCTTGGCAGTCAGGTATCT…
SRR5936064_C391107	TR	53.14	-	6657	6773	TTGTTACCGTTTCTGCGAACAACTGGTGGGAGCGTTCTCCTAATTCCGGCAACACCAACAACTTCTGTAATGTGAACAACAACGGCAACGCCAACAATAACAACGCCAGCAACTCCA
SRR5936065_C592710	RT	39.20	-	68	300	TCGGGAGGTTTTTGCCGCCGCTTTCATTGATCGTGTTGTCCATCACTGGATCGCTCTTCGTATCGAGCCGATCTTAGAGGAACGCTTCCGGGAACAAGGAAACGTCTCCAAGAACTGCCGGAAAGGTGAGGGATGCTTGTCTGCCGTGCACTATCTGAATAACATGATAGTCGAGGTCAGTGAGCATTATACTGCCGATGCGTACATTTTCAAAGATGACCTGTTCAGTTTCT
SRR5936065_C592710	TR	53.53	-	541	601	ATGCAACGGCTTCCAGCAGTTGGAACGTGAACTTCAACAACGGCAACGTCAACACGAACAA
SRR5936065_C613756	RT	66.59	-	558	1209	ACAAGTACTTGTTTTATAGTTACCCGTCCTAAATTACGGGAAGTGTTTGCTGCAAATTTCCGTGACCGTATTGTACAACATTGGTTGTGCCTACGCTTAGAGCCACTGTTTGAGGCACGTTTTGTTGAGCACGGAAATGTATCATTTAACTGTCGAAAGGGTTTTGGAACATTTGCATGTATCGATCAGTTGACAAAAAATACTATTGAAGTCTCTGATAATTATTCCCATGAGGCTTGGTATGCTCAATTTGATATTAAAGGATTTTTCATGTCAATTGATTGTGAATGCTTATTAAAGTACTTATTGCCATTTATCAAAGAAAAATGGAACTATTGGAAAGGAACTATATATGAACAGGATTTAGATTTAGTGCTTTGGCTTACAGAAGTAATTGTA…
SRR5936065_C613756	TR	80.40	-	1389	1452	AACAACAGCTGGAACGTGAACTTTAGTAATGGCAACTTCAACAACAACAACAAGTACAACAGTA
SRR5936065_C616674	RT	87.78	-	3165	3648	GGACAGGATAGTACACCATTGCATTATCAATGTGTTGGGGCGTTACTGGACTAACTTCTTCATTGCGAATACATACGCTTGTATCAAAGGGCGTGGTATTCATAAATGTATGGAGGATGTGCATACGGCTTTAATCATAGACAGAAAAGGTACAAGGTTCTGTTTGAAGATTGACATCAAGAAGTTCTATGATAACATAGACCACGCAGCATTGAAAAGGATAATCCGCTACACTATAGCGGATGAACAACTGTTAAGGCTGTTGGATAAGATAATAGATAGTAACGGTAAAGACAAGGGGCTGCCAATAGGCAATTTCACAAGTCAATATTTGGCTAATCTCTATTTAGCATATTTCGACCATTGGGTTAAAGAAGAACTGGCTAAGATAGTGATGAA…
SRR5936065_C616674	TR	47.31	-	4172	4221	TTCGGTTATCTGAATGCGAATAATCGTTCCTCGAATGCGAATGCGAACAT
SRR5936066_C546836	RT	39.42	-	941	1325	AACGTCGGCATCTATCCAGGGACGCGGCACCCATGACCTGATGAAGTTCATCTGTCGTGACATGGAAACGGATCCGGAAGGGACAGGGTATGGTTATAAGTTTGACATTCACCATTTTTATGACAATGTACGTCAGGATTTTGCTATGTGGTGCTTTGCCCGTGTTTTCAAGGACAAGAAACTGCTTGGAATTCTCAATTCCTTTATAATGATGCTTGACAGCGGTATCAGTTTCGGGCTTAGAAGCTCGCAGGCTACCGGTAATTTACTCCTGTCTATTTTTTTAGACCATTATTTGAAGGATAAGTACAGTGTCCGTCATTTCTATCGTTATTGTGATGACGGTCTTGTACTTGGTAAAACGAAAGCGGAACTGTGGATGATT
SRR5936066_C546836	TR	47.60	-	1861	1910	GTTTCGATGTCGAATGCGAACAACGATTCCTCGAATACGAACACGAACAT
SRR5936068_C378884	RT	19.35	-	15	73	TCGGGAGGTTTTTGCCGCCGCTTTCATTGATCGTGTTGTCCATCACTGGATCGCTCTTC
SRR5936068_C378884	TR	39.59	-	314	363	GACAGCAGTTGGAACGTGAACTTCAACAACGGCAACGTCAACACGAACAA
SRR5936068_C421519	RT	17.69	-	6090	6480	AACGGCTGCATCCATACAAGGACGCGGACCGCATGGTCTGTTCCATCAGGTGCAGGATACATTGGCAGAGAACCCCAATATACACTATTATTATCAAAGCGATTATAAAGGATATTATGACAGTATTGACCATGATATATTAATCTCCACAATCAGGCGATATGTCGGAGACCCTGTCTTATTGCCTATTCTTGAAAATTTTGTCAAAGCACTATATCCCAACGGGAAGCATGGCATAAGCAAAGGACTGCGTTCCTCACAATTCTTTGGAAACCTTTACCATAATGATATTGATCACCGGATGATTGATGAATATGGTGCAAAACATTACTTCCGTTTTTGTGATGACATCTTTATTCTCGGTGAGAGTAAACGTGATTTGTGGAAATTG
SRR5936068_C421519	TR	22.69	-	7130	7167	TCGAATGCGAACAGCGGTCTCGCTTATGCGAACGCGAA
SRR5936070_C328995	RT	42.56	-	683	1215	ATTATTTTACGAGATCCTTCTCCGCGTATACCTACGGAGGGGTGAAAGGACGCGGTCCCCACGCCTACATGAGGATGATCCGGAAGGTCCTGAGAAAATATCCGGAACGTACCACCGACTATCTCCTGTGCGATATCCACCACTTCTATCCGACCGTCAATCACCCTGTACTGAAAAGCCAGCTCAGGACACGTATCAAGGATAATCATTTATTGCGAAGGCTTGATGAGATCATCGATAGCGTCGAGGGGGATACCGGTATGTTTCCCGGCACGAAGCTGGCGCAGTTCTTCTCGCTTGTCTATCTGTATCTTTTCGATCACGATTTGAAGCGGTGCTTCCATGTCGGGGAATGCCCGGCTTTGGTTGAGTACTACACGAAAAGGTATATCGAGGAAA…
SRR5936070_C328995	TR	20.90	-	1677	1714	CTCAATGGTAACAATGCGGTCTCGAACGCTAACGTGAA
SRR5936070_C331385	TR	47.60	+	325	374	TTTCGATGTCGAATGCGAACAACGATTCCTCGAATACGAACACGAACATC
SRR5936070_C331385	RT	39.42	+	910	1294	ACGTCGGCATCTATCCAGGGACGCGGCACCCATGACCTGATGAAGTTCATCTGTCGTGACATGGAAACGGATCCGGAAGGGACAGGGTATGGTTATAAGTTTGACATTCACCATTTTTATGACAATGTACGTCAGGATTTTGCTATGTGGTGCTTTGCCCGTGTTTTCAAGGACAAGAAACTGCTTGGAATTCTCAATTCCTTTATAATGATGCTTGACAGCGGTATCAGTTTCGGGCTTAGAAGCTCGCAGGCTACCGGTAATTTACTCCTGTCTATTTTTTTAGACCATTATTTGAAGGATAAGTACAGTGTCCGTCATTTCTATCGTTATTGTGATGACGGTCTTGTACTTGGTAAAACGAAAGCGGAACTGTGGATGATTC
SRR5936070_C331473	RT	33.60	-	1154	1551	TACGAGTGCATGTATTAAGGGAAAAGGACTTCATTTTGGAGTAAGGAGAATGAAAAGTTTCCTTCGCCGGTACCCGGAATGCAAATGGTTCGTAAAAACTGATTTTAAAAAGTTTTATCAAAGTATTCTTCATGAGCTTATTGTTGCTGCATTGAGAAGGAAATTTAAAGATGAACGATTTATTAAACTGATTGAGATAGCTGTTTTATCGTATGACAGCGGAACGGAGTTAATTGACGTATTGGAGAATGAAGTTGAACGGAAAAAGAGGTGTTCCAATTGGAGCATTTACAAGTCAACCTATCGGCAATTTTGCGGCAAGTCGGATAGATCATACAATGAAGGAGAAATATCATGTCAAATGCCTGCATAGATATTGCGATGATAATGTTATGCTG
SRR5936070_C331473	TR	41.90	-	2291	2340	CTCGCTTATGCGAACTCGAATAACGATTGGTCGAACTCGAATGCGAATAT
SRR5936070_C332349	RT	43.19	-	1488	2141	AAGAAGCGCATCATCAGCAGCCTGCCGTTCTATGACCGAGTGATAAACTGCGGAGCCTACAATGTTCTGTGGCCTATCTATTTGAAGTCTATGTACGAGTACAGCTACGGAAGTATCGATGGACGAGGGCCGCTAAAGGCGGCTTTTGACATTCAGCAATGGATGCGAAACGTAGCAAGGATGAATGGAGATTGGCGGGTCGTCAAGCTTGACATTGCCAAATTCTTCTTTCGGATTCCTGTTGATGTTCAGCTGCGAGAACTTACTCGCCCGCTGGACGACCCAGATATGGTGTGGTTTCTCGAAACGGCCGTCCGGGCGGATGGTCGTCCGTTGGGGCTTCCTGTTGACTGCACCGACGTAACAACGGCTGAACGCATATCCGGTGTTGGGATGCAG…
SRR5936070_C332349	TR	10.70	-	2543	2592	CTCGGCTCGTTCAACGGCAACAACCCGCGGTCCAACGTGGACGATGATAT
SRR5936072_C293335	RT	117.56	+	173	659	AGCTGCGGCACATCCGCAGCGTGCACATCGCGGAGCGGGTGGTGCAGCGCTGCCTGTGCGATAACGCGCTGGTGCCGCTGTTCTCGGCGGCGTTCGTGTACGACAACGCGGCGAGCCTGAAGGGCAAGGGCATCGACTTTGCCATGGATAGGCTGACCTGCCACCTGCAGCGGTACTACCGAAAGCACGGGACGGACGGCTGGGCGCTGGTATTCGACTTTTCGGACTACTTCAACTCCGCGCCGCACGCGCCGATCTACGCAGAGAGCGAGCGGCGCATCCGGGACGAGCGGGTGCAAAAGCTGGCGTGCGGTCTGATGGAGGACTTTGGCGAGCGGGGCTTCGGCCTCGGCAGTCAGGTGAGCCAGATCGACGCACTGATGCTGCCAAACCGGCTTG…
SRR5936072_C293335	TR	6.52	+	254	303	TCTCGGCGGCGTTCGTGTACGACAACGCGGCGAGCCTGAAGGGCAAGGGC
SRR5936073_C318145	RT	56.73	-	12	279	ACAAGTACTTGTTTTATAGTTACCCGTCCTAAATTACGGGAAGTGTTTGCTGCAAATTTCCGTGACCGTATTGTACAACATTGGTTGTGCCTACGCTTAGAGCCACTGTTTGAGGCACGTTTTGTTGAGCACGGAAATGTATCATTTAACTGTCGAAAGGGTTTTGGAACATTTGCATGTATCGATCAGTTGACAAAAAATACTATTGAAGTCTCTGATAATTATTCCCATGAGGCTTGGTATGCTCAATTTGATATTAAAGGATTTT
SRR5936073_C318145	TR	80.40	-	459	522	AACAACAGCTGGAACGTGAACTTTAGTAATGGCAACTTCAACAACAACAACAAGTACAACAGTA
SRR5936073_C329079	TR	33.63	+	232	269	CGAATACGAACAATGCAGCCTCGAATTCGAATGCGAAT
SRR5936073_C329079	RT	41.59	+	736	897	GATATGGCTCTCCAATTTCACCCGTGATACCTATTCCTGTATCCGTGGACGTGGTATTCACCCTCTTTTATACAAGCTCCGCCGTGATTTGAAAGCGGATCCGGAGGGAACCCGGTACTGCCTGAAAATCGATGTGCGCAAATTTTATCCGAGTATAGACCA
SRR5936073_C338305	RT	17.69	-	324	714	AACGGCTGCATCCATACAAGGACGCGGACCGCATGGTTTGTTCCATCAGGTGCAGGATACATTGGCAGAGAACCCCAATATACACTATTATTATCAAAGCGATTATAAAGGATATTATGACAGTATCGACCATGATATATTAATCTCCACAATCAGGCGATATGTCGGAGACCCTGTCTTATTGCCTATTCTTGAAAATTTTGTCAAAGCATTATATCCCAACGGGAAGCATGGCATAAGCAAAGGACTGCGTTCCTCACAATTCTTTGGAAACCTTTACCATAATGATATTGATCACCGGATGATTGATGAATATGGTGCAAAACATTACTTCCGTTTTTGTGATGACATCTTTATTCTCGGTGAGAGTAAACGTGATTTGTGGAAATTG
SRR5936073_C338305	TR	22.69	-	1364	1401	TCGAATGCGAACAGCGGTCTCGCTTATGCGAACGCGAA
SRR5936073_C339229	RT	43.61	-	1517	1848	TCGGGAGGTTTTTGCCGCCGCTTTCATTGATCGTGTTGTCCATCACTGGATCGCTCTTCGTATCGAGCCGATCTTAGAGGAACGCTTCCGGGAACAAGGAAACGTCTCCAAGAACTGCCGGAAAGGTGAGGGATGCTTGTCTGCCGTGCACTATCTGAATAACATGATAGTCGAGGTCAGTGAGAATTATACTGCCGATGCGTACATTTTCAAAGATGACCTGTTCAGTTTCTTCATGTCTATCTCGAAATCGTTGGTATGGGAAATGCTGAACATATTCGTAAGGGACAATTATAAAGGCGATGATATTGAATGTTTGCTTTACCTTCTAG
SRR5936073_C339229	TR	53.53	-	2089	2149	ATGCAACGGCTTCCAGCAGTTGGAACGTGAACTTCAACAACGGCAACGTCAACACGAACAA
SRR5936073_C339999	TR	46.61	+	192	258	ACAACAATGCGAACGCGAATGGCGGCGTGTCGTACGCGAACACGAACAACGATTCGTCGAACACGAA
SRR5936073_C339999	RT	73.07	+	697	1284	AACGCCGGACGATACAGGTGATCCCATTGAAGGATCGCATCGCCGTAAATGCGGTTATGCGAGTCGTGGACGAGCATCTGCACCGGCGGTTCATCCGGACGACCGCAGCATCGATCCGCAACCGCGGGATGCACGACCTGATGGAGTATATCCGGCGCGATATCGCTCAAGACCCCGACGGAACCCGTTACTGCTATACCTTCGACATCCGTAAATTCTACGAAAGCGTCGATCAGCAGGTCGCCATTGCCGCCGTCCGGCGGGTGTTCAAAGACGAACGGCTGCTGACGATACTCGACGGCTTCATCCACATGATGCCGCACGGGTTGAGCATGGGGCTGCGCTCCTCGCAAGGGTTGGCCAACTTAATCCTCTCGATCTACCTCGACCACGAACTCA…
SRR5936073_C341093	RT	48.51	-	3841	4220	CTTACCTTGTTAATAGATTTACTGCAGATACCTTCAACTGTTTAAAAGGAAGAGGTATTCATTATGGAGTAAAGAGATTGAAAAGAGATTTAAAAGCTGATAAAGAGGGCACAAAATATTGTTTAAAATTAGATATTAAAAAGTTCTTTCCTTCTGTAGATCAAGATGTGTTATACTCACAATTTGAAAAGGTATTTAAGGATAAGAAACTATTAAGATTATTACATCATGTAGTTTATTCTACACCAAAAGGTTTACCAATTGGAAATTACATATCTCAATTTGCAGCAAATTTGAATTTGACTTGGTTCGATAGGTGGATTAAACAAGTATTAAAAATAAAATATTATTACAGGTATTGTGATGATATTGTTATATTA
SRR5936073_C341093	TR	19.22	-	4670	4707	GCTAATGCTAATAATGCATCCTCGAATTCATAGACGAA
SRR5936073_C342785	RT	17.78	-	11555	11939	AACCGGTGCAAGCATCAAAAGGCGCGGTACTCATGATCTGATGAACTGCATACGTACCGATTTGCAAAAAGACCCGGAAGGCACACTTTACGCATACAAGTTTGACATCCGTAGGTTTTACGACAATGCGCGGCAGGACTTTGTTATGTGGTGCTTCCGGAGGGTGTTCAAGGACGAAAGGCTGTTGGTGCTACTGGAGCGGTTTGTTAAGCTGCTGCCGGAAGGTATAAGCTTCGGACTGCGCAGTTCACAAGGGGCAGGAAATCTGCTTCTGTCTGTATTTTTAGACCACTATCTGAAGGATAAGTACGGGGTTCGTTATTACTATCGCTATTGCGATGACGGACTGGTACTCGGTAAAACGAAAGCGGAATTGTGGAAGATT
SRR5936073_C342785	TR	53.58	-	12477	12546	ATGCGAACGCGAATGGCGGTGTGTCGAATGCGAATGCGAATAACGATGCTTCGAATACGAATGCGAATAT
SRR5936074_C461874	RT	35.81	-	178	532	CACCTCAGCCAGCATCAAGAACCGCGGCATGCACGACCTCATGGAGTACATACGCCGCGACATGAAAGAAGACCCGGAAGGAACACGCTACTGCTACAAATTCGACATCTCCAAGTTCTATGAGAGCGTGGGGCAGGATTTCGTAATGTATTGCGTCCGGAGGGTATTCAAAGACAAGAAACTCATCGCCATGCTTGACAACTTCGTAAGGCTCATGCCGCAAGGAATCAGCATCGGGCTGAGGTCGTCGCAAGGGTTGGGCAACCTGCTCCTGTCTGTTTTTTTAGACCATTATTTGAAGGACAAGTACGGCGTCCGCCATTTCTACCGCTATTGCGATGACGGCGTGGTACTC
SRR5936074_C461874	TR	43.56	-	1090	1149	ATGCGAATGCGAATGGCGGCGTGTCGAATGCGAATGCGAATAACGATGCATCGAACTCGA
SRR5936074_C462740	RT	85.51	-	379	821	GTTACTGGACTAACTTCTTCATTGCGAACACATACGCTTGTATCAAAGGGCGTGGTATTCATAAATGTATGGAGGATGTGCATACGGCTTTAATCATAGACAGAATGGGTACACGATTCTGTTTGAAGATTGACATCAAGAAGTTCTATGATAACATAGACCACGTAGCATTGAAAAAGATAATCCGCTACACCATAGCGGACGAACAACTGCTAAGGCTGTTGGATAAGATAATAGATAGTAACGGTAAAGACAAAGGGCTGCCAATAGGCAATTTCACAAGCCAATATTTTGCTAATCTCTATTTGGCATACTTCGACCATTGGGTTAAAGAGGAACTGGCTAAGATAGTGATGAAGCGTTTTGGAGTGAAAATCTACTACTATCGCTATATGGATG…
SRR5936074_C462740	TR	47.31	-	1386	1435	TTCGGTTATCTGAATGCGAATAATCGTTCCTCGAATGCGAATGCGAACAT
SRR5936074_C463044	RT	115.30	-	401	991	AAAGAGCGGAAGATATTCAAACTGCCATTCCGTGATCGTGTCGTTCATTGGGCTATCATGCAGGTGATTGAACCGATATGGCTCTCCAATTTCACCCGTGATACCTATTCCTGTATCCGTGGACGTGGTATTCACCCTCTTTTATACAAGCTCCGCCGTGATTTGAAAGCGGATCCGGAGGGAACCCGGTACTGCCTGAAAATCGATGTGCGCAAATTTTATCCGAGTATAGACCACGAGATCATGAAACAGGTAATCCGCCGAAAGCTGAAAGATGCCCGGCTGCTTGCTTTGCTTGACGGTATCGTGGACTCGGCAGAGAACGGAGTGCCTATTGGAAATTATTTATCCCAATTCTTTGCTAACCTTTATTTATCCGAACTGGATCATATCATGAAA…
SRR5936074_C463044	TR	31.08	-	1377	1414	ACGAATACGAATGATGCAGCCTCGAATTCGAATGCGAA
SRR5936074_C465762	RT	20.09	-	1209	1441	TCGTGAAATTTTTGCTTCCGCTTATGTTGATCGTGTAATACAACATTGGGCGGATCTGCGCCTTGATCCTATTTTGGAAGAACGTTTTCAGGCACAGGGAAATGTTTCAAAAAATTGCCGTATTGGCGAAGGAGCACTTTCGGCTGTTACCTATCTGAATGGGATGATCATGGAAGTTAGTGAAAATTATACGAAAGACGCATACATTTTCAAGGGTGATTTCAAAAGCTTCT
SRR5936074_C465762	TR	38.30	-	1682	1731	TCGAACGCGTGGTACGTGAACATGAACAACGGCAACGTGAACACGAACAA
SRR5936074_C467534	TR	53.58	+	2466	2535	TGCGAACGCGAATGGCGGTGTGTCGAATGCGAATGCGAATAACGATGCTTCGAATACGAATGCGAATATC
SRR5936074_C467534	RT	17.78	+	3073	3457	ACCGGTGCAAGCATCAAAAGGCGCGGTACTCATGATCTGATGAACTGCATACGTACCGATTTGCAAAAAGACCCGGAAGGCACACTTTACGCATACAAGTTTGACATCCGTAGGTTTTACGACAATGCGCGGCAGGACTTTGTTATGTGGTGCTTCCGGAGGGTGTTCAAGGACGAAAGGCTGTTGGTGCTACTGGAGCGGTTTGTTAAGCTGCTGCCGGAAGGTATAAGCTTCGGACTGCGCAGTTCACAAGGGGCAGGAAATCTGCTTCTGTCTGTATTTTTAGACCACTATCTGAAGGATAAGTACGGGGTTCGTTATTACTATCGCTATTGCGATGACGGACTGGTACTCGGTAAAACGAAAGCGGAATTGTGGAAGATTC
SRR5936074_C468108	RT	90.59	-	7767	8314	CTATATGGGTGTCCTTATTTACAGAAGATACCTATTCTTGCATTAAGGATCGTGGTATTCATAAAGCAGCAGATAAAGTAAAGAAGGCTTTGAAAGAAGATCCAGAACACACTACTTACTGCTTGAAAATGGATATAGTGAAGTTCTATCCAAGTATAGACCATGATATTTTGAAAACAATATTACGGAAGAAAATCAAAGATAAAGATCTGCTTTGGTTGCTTGACGTGATTATAGACAGTGCCGATGGCGTACCCATAGGGAACTATCTAAGTCAGTATTTTGCTAATATTTATCTGGCTTACTTCGATCACTGGATAAAGGAGGTTAAGAAGGTAAGATATTACTTTAGGTATGCAGATGATATTGTGATTTTAGGCGATGATCCTAAACAGCTTC…
SRR5936074_C468108	TR	35.10	-	8737	8774	GCGAATACGAATAACACCCCCTCGAATACGAATGCGAA
SRR5936075_C361921	TR	47.31	+	156	205	TCGGTTATCTGAATGCGAATAATCGTTCCTCGAATGCGAATGCGAACATT
SRR5936075_C361921	RT	87.78	+	729	1212	GACAGGATAGTACACCATTGCATTATCAATGTGTTGGGGCGTTACTGGACTAACTTCTTCATTGCGAATACATACGCTTGTATCAAAGGGCGTGGTATTCATAAATGTATGGAGGATGTGCATACGGCTTTAATCATAGACAGAAAAGGTACAAGGTTCTGTTTGAAGATTGACATCAAGAAGTTCTATGATAACATAGACCACGCAGCATTGAAAAGGATAATCCGCTACACTATAGCGGATGAACAACTGTTAAGGCTGTTGGATAAGATAATAGATAGTAACGGTAAAGACAAGGGGCTGCCAATAGGCAATTTCACAAGTCAATATTTGGCTAATCTCTATTTAGCATATTTCGACCATTGGGTTAAAGAAGAACTGGCTAAGATAGTGATGAAG…
SRR5936075_C362051	RT	200.54	-	362	964	AAGCGCCGCGTGGTTATGTCGAACAGCTACAAAGACAAGGTTGTTCAACATTCGCTTTGCGATAACGTGCTTGAACCGATTTTGACACGATCGTTCATTCGCGATAACTACGCGTCGCAGGTGGGGAAAGGTACGCATTACGGGTTAGACAGGCTTCAAGAGTTCATGCGGAGGTTTTACAGAAAGAACGGAATTGACGGCTGGATACTGAAAGGCGATATTTCAAAGTATTTCTATTCGATCCGGCACGACGTTTTGAAAACCTTAATCCGCGAGAAGATAACCGATCCGGACGTTTTGTGGCTTGTCGATCTTATCATCGACAGCACCGAAGGCAACGTCGGAATACCGATCGGCAATCAAACTTCACAGCTTTTCGCCCTTCTCTACCTTGACGGG…
SRR5936075_C362051	TR	54.99	-	1353	1400	ACGTCAATTCGGACGGCTCTTTGAACAACAACAACGCGTACAACGGCA
SRR5936076_C450813	TR	23.57	+	1177	1251	CATGAACAACGGTTACAACCCCAACATGAATAACGGCTACAATGCCAATATGAACAACAACGCTTATAACCCCAA
SRR5936076_C450813	RT	22.00	-	4791	5329	GGATAAAATTCTCGAACCCATTCGATCATCAGCTGATAGCAGCGTGATACCGGAAGCCGGCGCTCGTCAAGGAAGAAATACATAAATGCGTCAAGTATATGCTTCGGAATATCGGTGTGACCTTTATTCCAGCCGCCTCGCTTATCTATGAGCCCTTCAATGTCACCGTTCTTGTACGCCGCATACTTGCGGTACAGTATATCGGTAGATATTTCTATCTCCGGGTGATCAAGCTGCATTTTTGCTACAAACAGCAGATCTGTATCGGCTTTTTTACGGTTACTTTTGTTCCGATACATCTCCCAGACCTTGAGTATCTTTATCCAGTCAGCCGCTTGCTGTCTTTCGTTTTCCGTGTACTCCTCGAATGGCTTTGAAACTGCCTTTGAACGCTGTTTT…
SRR5936079_C369755	TR	37.88	+	67	116	TGTCCTGCGGCAACGCGAACAATTCCTGCGGCAACGCGAACTGGAACGGC
SRR5936079_C369755	RT	12.97	+	861	1162	CATACAGAAGTGTTACGCAAGCCTGAAACCGGCCACGATCCTAAAGCTGCTGCAAAGAGACATACACAAAAACGAAACGCTGCTGTGGTTTGTGCAGGCGCTGCTGCGGACGCACGAGGCTGTAACACCTGGCCTTGCTATAGGCTCCTATCTTTCGCAATGGCTTTGCAACTATGCGCTGTCGTATATGTACCGATACATAGAGGGCCTGGAGAGGGTGCGGAGAAAAAGAAACGGAGAGGTTCAACGGCGGAAGCTGGTGCGCCACGTCCTGTTTTACATGGACGATTTCGTGATGATAG
SRR5936080_C289054	TR	29.64	+	23	72	ACAATGCGTGGAAATTGAACATGAATAACGGTAACAGGAACAACAACAAT
SRR5936080_C289054	RT	93.31	+	330	528	GATCTATCGCCTTTATTGTCAGCGAGCCGGTGCAGCGGGAAGTATTTGCCGCCGATTTCCGCGACAGAATTGTACATCATCTGATTATTAATAAGCTGAACCATTTGTTTGAGGCGCAGTTTATTAATGACAGTTACAGCTGTCGGGAGGGAAAAGGAACCCAGTACGGGGTTAACCGGATTGCCGAATTTATCCGCCT
SRR5936080_C305546	TR	31.22	+	71	120	AGAACGCATGGAACGTGAATTTCGAGAACGGCAACACGAACACCAACAAT
[truncated: 4,861 more rows]
