# Supplementary material for: Discovery and characterization of the evolution, variation and functions of diversity-generating retroelements using thousands of genomes and metagenomes
Source: BMC Genomics. 2019 Jul 19;20:595. doi: 10.1186/s12864-019-5951-3 (PMC6642488; doi:10.1186/s12864-019-5951-3)
Supplement: Supplementary file 15 — Data 1. DGRs identified in genomic and metagenomic datasets. URL: http://cgm.sjtu.edu.cn/index/pub/software/MetaCSST/supplementary/Supplementary_Data_1.zip (ZIP 3330 kb) [file 12864_2019_5951_MOESM15_ESM.zip › Data 1g - SRP115494/SRP115494-partial-confirmed.txt]

SRR5935740_C656960	10	0	CTCTTTACGGCTAATTTGAACAATGACTCGTCCAACTCGAACTCGAACAT	CTCTTTACGGCTTTTTTGAGCTTTGACTCGTCCGGCTCGTCCTCGAACTT	1
SRR5935740_C663036	6	0	TTCGGTTATCTGAATGCGAATAATCGTTCCTCGAATGCGAATGCGAACAT	TTCGGTTGTCTGTATGCGAATGGTCGTTCCTCGAATGCGTCTGCGAACAT	1
SRR5935740_C663036	1	1	TTCGGTTATCTGAATGCGAATAATCGTTCCTCGAATGCGAATGCGAACAT	TTCGGTTATCTGAATGCGAATAATCGTTCCTCGTATGCGAATGCGAAGAT	1
SRR5935740_C663036	8	0	TTCGGTTATCTGAATGCGAATAATCGTTCCTCGAATGCGAATGCGAACAT	TTCGGTTCTCTGAATGCGATTTATCGTTCCTCGTCTGCGGGTGCGCACAT	6
SRR5935740_C663036	7	0	TTCGGTTATCTGAATGCGAATAATCGTTCCTCGAATGCGAATGCGAACAT	TTCGGTTATCTGAATGCGTATGGTCGTTCCTCGGATGCGGGTGCGTACAT	3
SRR5935740_C663036	7	0	TTCGGTTATCTGAATGCGAATAATCGTTCCTCGAATGCGAATGCGAACAT	TTCGGTTGTCTGTATGCGAATGGTCGTTCCTCGAATGCGTCTGCGCACAT	2
SRR5935740_C664216	5	0	GCGAACGCGAATAACGATTCATCGAACACGAATGCGAA	GCGTACGCGAATTACGATTCATCGTTCACGAGTGCGAA	2
SRR5935740_C664216	5	3	GCGAACGCGAATAACGATTCATCGAACACGAATGCGAA	GCGAACGCGAATGGCGGTGTGTCGAATGCGAATGCGAA	4
SRR5935740_C664216	1	3	GCGAACGCGAATAACGATTCATCGAACACGAATGCGAA	GCGAACACGAACAACGATTCGTCGAACACGAACGCGAA	8
SRR5935740_C664216	6	0	GCGAACGCGAATAACGATTCATCGAACACGAATGCGAA	GCGTCCGCGAGTAACGATTCATCGTACACGATTGCGAG	1
SRR5935740_C664216	4	3	GCGAACGCGAATAACGATTCATCGAACACGAATGCGAA	GCGAGTGCGAATAACGATGCTTCGAATACGAGTGCGTA	1
SRR5935740_C664216	5	3	GCGAACGCGAATAACGATTCATCGAACACGAATGCGAA	GCGCATGCGAATAACGATGCTTCGAATACGTTTGCGTA	2
SRR5935740_C664216	4	3	GCGAACGCGAATAACGATTCATCGAACACGAATGCGAA	GCGAACGCGAATGGCGGTGTATCGAATGCGAATGCGAA	1
SRR5935740_C664216	2	2	GCGAACGCGAATAACGATTCATCGAACACGAATGCGAA	GCGAACTCGAATAACGATTGGTCGAACTCGAATGCGAA	50
SRR5935740_C664216	4	3	GCGAACGCGAATAACGATTCATCGAACACGAATGCGAA	GCGGATGCGAATAACGATGCTTCGAATACGAGTGCGAT	1
SRR5935740_C664216	6	3	GCGAACGCGAATAACGATTCATCGAACACGAATGCGAA	GCGAACGCGAATGGCGGTGTGTCGAATGCGAATGCGAG	1
SRR5935740_C664216	8	0	GCGAACGCGAATAACGATTCATCGAACACGAATGCGAA	GCGTTCGCGAATTACGATTCATCGTTCCCGAGTGCGAG	1
SRR5935740_C664216	1	3	GCGAACGCGAATAACGATTCATCGAACACGAATGCGAA	GCGAATGCGAATAACGATGCTTCGAATACGAATGCGAA	32
SRR5935740_C664216	5	0	GCGAACGCGAATAACGATTCATCGAACACGAATGCGAA	GCGTTCGCGAATCACGATTCATCGTACACGAATGCGAG	3
SRR5935740_C666520	11	0	ACAACAATGCGAACGCGAATGGCGGCGTGTCGTACGCGAACACGAACAACGATTCGTCGAACACGAA	ACAACTATGCGTACGCGTTTGGCGGCGTGTCGTACGCGGTCACGTACTACGATTCGTCGAGCACGGG	1
SRR5935740_C666520	11	0	ACAACAATGCGAACGCGAATGGCGGCGTGTCGTACGCGAACACGAACAACGATTCGTCGAACACGAA	ACAGCCATGCGTACGCGCATGGCGGCGTGTCGTTCGCGGGCACGAGCTACGATTCGTCGAGCACGTA	1
SRR5935740_C666520	9	1	ACAACAATGCGAACGCGAATGGCGGCGTGTCGTACGCGAACACGAACAACGATTCGTCGAACACGAA	ACCACTATGCGTACGCGAATGGCGGCGTGTCGTACGCGTACGCGTACTACGATTCGTCTCACACGAG	1
SRR5935740_C671778	9	0	TGTCAACACTTCGGGGGCGTTGAACAACAACAACGCGTACAACGGCAA	TGTCGACACTTCGGGGGCGTTGAGCACCATCGTCGCGTACGTCGGCTA	5
SRR5935740_C671778	5	0	TGTCAACACTTCGGGGGCGTTGAACAACAACAACGCGTACAACGGCAA	TGTCAACACTTCGGGGGCGTTGAGCAACTACAGCGCGTGCAGCGGCAA	18
SRR5935740_C671778	6	0	TGTCAACACTTCGGGGGCGTTGAACAACAACAACGCGTACAACGGCAA	TGTCAGCACTTCGGGGGCGTTGAACTACAACTACGCGTACATCGGCCT	1
SRR5935740_C671778	6	0	TGTCAACACTTCGGGGGCGTTGAACAACAACAACGCGTACAACGGCAA	TGTCAGCACTTCGGGGGCGTTGAACGACTTCGACGCGTACAACGGCTA	14
SRR5935740_C671778	7	2	TGTCAACACTTCGGGGGCGTTGAACAACAACAACGCGTACAACGGCAA	TGTCAGCACTTCGGGGGCGTTGAACGACTTCGACGCGTACAACTGTCT	1
SRR5935740_C671778	8	0	TGTCAACACTTCGGGGGCGTTGAACAACAACAACGCGTACAACGGCAA	TGTCAGCACTTCGGGGGCGTTGAGCGGCAGCAACGCGTACGGCGGCAG	1
SRR5935741_C453297	5	0	TCGCTTATGCGAACTCGAATAACGATTGGTCGAACTCGAATGCGAATATC	TCGCTTATGCGAACTCGGTTAACGATTGGTCGCACTCGAATGCGAGTCTC	15
SRR5935741_C453297	11	0	TCGCTTATGCGAACTCGAATAACGATTGGTCGAACTCGAATGCGAATATC	TCGCTTATGCGTACTCGTCTTACGTTTGGTCGCACTCGCCTGCGTGTGTC	4
SRR5935741_C453297	5	1	TCGCTTATGCGAACTCGAATAACGATTGGTCGAACTCGAATGCGAATATC	GCGCTTATGCGAACTCGGTTAACGATTGGTCGCACTCGAATGCGAGTCTC	1
SRR5935741_C454737	7	0	ACGTCAACTCCAATGGCGACTGGAACAACAACAACTGCTCCAACTCGA	GCGTCAACTCCAATGGCGACTGGAACGGCAACCGCTGCTCCAGCTCGG	11
SRR5935741_C454737	10	1	ACGTCAACTCCAATGGCGACTGGAACAACAACAACTGCTCCAACTCGA	ACGTCAGCTCTAATGGCGACTGGGGCCGCAGCTACTGCTCCTTCTCGC	5
SRR5935741_C454737	2	2	ACGTCAACTCCAATGGCGACTGGAACAACAACAACTGCTCCAACTCGA	GAGACAGCTCCAATGGCGACTGGAACAACAACAACTGCTCCAACTCGA	1
SRR5935741_C455103	6	0	CACGGGCCGTCAATTGCAACAACTACCCGTGGAACGTGAACACGAACATT	CACGGGCCGTCAATTGCAACAACTACCCGTGGGGCGTGTCCGCGCACATT	1
SRR5935741_C455103	7	0	CACGGGCCGTCAATTGCAACAACTACCCGTGGAACGTGAACACGAACATT	CACGGGCCGTCAATTGCGACTACTACCCGTGGAACGTGGGCGCGGACGTT	2
SRR5935741_C455103	6	0	CACGGGCCGTCAATTGCAACAACTACCCGTGGAACGTGAACACGAACATT	CACGGGCCGTCAGTTGCTACAACTACCCGTGGTACGTGTACACGGGCATT	1
SRR5935741_C455787	7	0	GTTTCGATGTCGAATGCGAACAACGATTCCTCGAATACGAACACGAACAT	GTTTCGATGTCGAGTGCGCACTACGATTCCTCGTATGCGTACACGTACAT	1
SRR5935741_C455787	5	0	GTTTCGATGTCGAATGCGAACAACGATTCCTCGAATACGAACACGAACAT	GTTTCGATGTCGTATGCGAACTACGATTCCTCGAATGCGTACACGTACAT	1
SRR5935741_C455787	5	0	GTTTCGATGTCGAATGCGAACAACGATTCCTCGAATACGAACACGAACAT	GTTTCGTTGTCGTATGCGAGCTACGATTCCTCGAATACGAGCACGAACAT	1
SRR5935741_C455787	7	0	GTTTCGATGTCGAATGCGAACAACGATTCCTCGAATACGAACACGAACAT	GTTTCGATGTCGGTTGCGAGCAGCGATTCCTCGCATACGTACACGTACAT	2
SRR5935741_C455787	7	0	GTTTCGATGTCGAATGCGAACAACGATTCCTCGAATACGAACACGAACAT	GTTTCGATGTCGAGTGCGTGCAGCGATTCCTCGTATACGAGCACGTACAT	1
SRR5935741_C455787	4	0	GTTTCGATGTCGAATGCGAACAACGATTCCTCGAATACGAACACGAACAT	GTTTCGATGTCGTATGCGAGCAGCGATTCCTCGAATACGTACACGAACAT	1
SRR5935741_C455787	6	0	GTTTCGATGTCGAATGCGAACAACGATTCCTCGAATACGAACACGAACAT	GTTTCGATGTCGTATGCGTACTACGATTCCTCGAGTACGAGCACGTACAT	1
SRR5935741_C455787	6	0	GTTTCGATGTCGAATGCGAACAACGATTCCTCGAATACGAACACGAACAT	GTTTCGATGTCGTATGCGAGCTACGATTCCTCGAATACGTTCACGTACAT	2
SRR5935741_C455787	6	0	GTTTCGATGTCGAATGCGAACAACGATTCCTCGAATACGAACACGAACAT	GTTTCGATGTCGTATGCGAGCAACGATTCCTCGTATGCGTACACGTACAT	1
SRR5935741_C455787	6	0	GTTTCGATGTCGAATGCGAACAACGATTCCTCGAATACGAACACGAACAT	GTTTCGATGTCGTATGCGTACTACGATTCCTCGAGTCCGAACACGAGCAT	1
SRR5935741_C455787	4	0	GTTTCGATGTCGAATGCGAACAACGATTCCTCGAATACGAACACGAACAT	GTTTCGATGTCGTATGCGAGCTACGATTCCTCGAATACGAGCACGAACAT	1
SRR5935741_C455787	4	0	GTTTCGATGTCGAATGCGAACAACGATTCCTCGAATACGAACACGAACAT	GTTTCGATGTCGAATGCGAGCTACGATTCCTCGAATACGGACACGAGCAT	1
SRR5935741_C455787	6	3	GTTTCGATGTCGAATGCGAACAACGATTCCTCGAATACGAACACGAACAT	GTCTCGATGTCGTATGCGAGTTACGATTTCTCGAATACGAGCACGTACGT	1
SRR5935741_C455787	6	0	GTTTCGATGTCGAATGCGAACAACGATTCCTCGAATACGAACACGAACAT	GTTTCGATGTCGTTTGCGAGCAACGATTCCTCGAGTTCGAACACGTACAT	1
SRR5935741_C455787	7	0	GTTTCGATGTCGAATGCGAACAACGATTCCTCGAATACGAACACGAACAT	GTTTCGATGTCGCATGCGAGCTACGATTCCTCGTATACGAGCACGCTCAT	2
SRR5935741_C455787	6	1	GTTTCGATGTCGAATGCGAACAACGATTCCTCGAATACGAACACGAACAT	GTTTCGATGTCGAGTGCGAGCGCCGATTCCTCGTATACGTACACGAATAT	1
SRR5935741_C455787	6	0	GTTTCGATGTCGAATGCGAACAACGATTCCTCGAATACGAACACGAACAT	GTTTCGCTGTCGTATGCGTACAACGATTCCTCGTATACGAGCACGTACAT	1
SRR5935741_C455787	1	3	GTTTCGATGTCGAATGCGAACAACGATTCCTCGAATACGAACACGAACAT	GTCTCGATGTCGAATGCGAATAACGATTTCTCGAATACGAACACGAACGT	6
SRR5935741_C455787	5	0	GTTTCGATGTCGAATGCGAACAACGATTCCTCGAATACGAACACGAACAT	GTTTCGATGTCGTATGCGAGCTACGATTCCTCGTATACGAACACGATCAT	1
SRR5935741_C455787	4	0	GTTTCGATGTCGAATGCGAACAACGATTCCTCGAATACGAACACGAACAT	GTTTCGATGTCGTATGCGAGCAACGATTCCTCGAATACGAGCACGTACAT	1
SRR5935741_C455787	4	3	GTTTCGATGTCGAATGCGAACAACGATTCCTCGAATACGAACACGAACAT	GTCTCGATGTCGAATGCGAATAACGATTTCTCGTATACGAGCACGTACGT	1
SRR5935741_C455787	5	0	GTTTCGATGTCGAATGCGAACAACGATTCCTCGAATACGAACACGAACAT	GTTTCGATGTCGTATGCGAACAACGATTCCTCGAATGCGTACGCGAGCAT	2
SRR5935741_C455787	5	0	GTTTCGATGTCGAATGCGAACAACGATTCCTCGAATACGAACACGAACAT	GTTTCGATGTCGAATGCGAGCAGCGATTCCTCGAATCCGAGCACGATCAT	1
SRR5935741_C455787	6	0	GTTTCGATGTCGAATGCGAACAACGATTCCTCGAATACGAACACGAACAT	GTTTCGATGTCGTTTGCGAGCAACGGTTCCTCGAGTACGATCACGAACAT	2
SRR5935741_C455787	6	1	GTTTCGATGTCGAATGCGAACAACGATTCCTCGAATACGAACACGAACAT	GTTTCGATGTCGTTTGCGAGCAACGATTCCTCGAGTTCTAACACGTACAT	1
SRR5935741_C455787	5	0	GTTTCGATGTCGAATGCGAACAACGATTCCTCGAATACGAACACGAACAT	GTTTCGATGTCGAGTGCGAGCTACGATTCCTCGCATACGAACACGAGCAT	2
SRR5935741_C455787	4	2	GTTTCGATGTCGAATGCGAACAACGATTCCTCGAATACGAACACGAACAT	GTTTCGATGTCGAATGCGAACAACGATTCCTCGAATACGAACCTGTCTCT	1
SRR5935741_C455787	7	0	GTTTCGATGTCGAATGCGAACAACGATTCCTCGAATACGAACACGAACAT	GTTTCGATGTCGAATGCGAGCTACGATTCCTCGGGTGCGAGCACGTACAT	2
SRR5935741_C457657	7	1	TCCAGCAGTTGGAACGTGAACTTCAGCGGCGGCAGCGTCAACACGAACAA	TCCAGCAGTTGGGGCGTGAACTTCAGCGGCGGCGTCGTCATCACGTCCTA	1
SRR5935741_C457657	4	2	TCCAGCAGTTGGAACGTGAACTTCAGCGGCGGCAGCGTCAACACGAACAA	TCCAGCAGTTGGAACGTGAACTTCAGCGGCGGCAGCGTCAACACCTGTCT	1
SRR5935741_C457657	6	0	TCCAGCAGTTGGAACGTGAACTTCAGCGGCGGCAGCGTCAACACGAACAA	TCCTGCAGTTGGTACGTGAGCTTCAGCGGCGGCAGCGTCAACGCGAGCAG	1
SRR5935741_C457657	7	0	TCCAGCAGTTGGAACGTGAACTTCAGCGGCGGCAGCGTCAACACGAACAA	TCCAGCAGTTGGTACGTGGGCTTCAGCGGCGGCAGCGTCGGCACGAACTT	3
SRR5935741_C462861	13	1	ACAACAGCTGGAACGTGAACTTTAGTAATGGCAACTTCAACAACAACGGCAAGAATAACAG	GCGGCAGCTGGTTCGTGCACTTTAGTGGTGGCTACTTCTACAGCAACGGCAAGAATGGGAG	1
SRR5935741_C462861	13	0	ACAACAGCTGGAACGTGAACTTTAGTAATGGCAACTTCAACAACAACGGCAAGAATAACAG	GCGGCAGCTGGTTCGTGCACTTTAGTGGTGGCTACTTCTACAGCAACGGCAAGAATGGCAG	1
SRR5935741_C462861	4	0	ACAACAGCTGGAACGTGAACTTTAGTAATGGCAACTTCAACAACAACGGCAAGAATAACAG	ACTACAGCTGGAACGTGAACTTTAGTAATGGCAACTTCAACACCTACGGCAAGTATAACAG	1
SRR5935741_C462861	9	0	ACAACAGCTGGAACGTGAACTTTAGTAATGGCAACTTCAACAACAACGGCAAGAATAACAG	ACAGCAGCTGGCTCGTGTACTTTAGTAATGGCAACTTCAGCAGCTTCGGCAAGAATTACAG	1
SRR5935741_C462861	8	0	ACAACAGCTGGAACGTGAACTTTAGTAATGGCAACTTCAACAACAACGGCAAGAATAACAG	ACTACAGCTGGTACGTGGGCTTTAGTAATGGCTACTTCTACTACTACGGCAAGAATAACAG	1
SRR5935741_C462861	12	0	ACAACAGCTGGAACGTGAACTTTAGTAATGGCAACTTCAACAACAACGGCAAGAATAACAG	ACGGCAGCTGGAACGTGGGCTTTAGTAATGGCGGCTTCGGCGGCTACGGCAAGAATTACAG	1
SRR5935741_C462861	9	0	ACAACAGCTGGAACGTGAACTTTAGTAATGGCAACTTCAACAACAACGGCAAGAATAACAG	ACTACAGCTGGAGCGTGGGCTTTAGTTATGGCTACTTCAACATCAACGGCAAGAATGGCAG	1
SRR5935741_C462861	12	0	ACAACAGCTGGAACGTGAACTTTAGTAATGGCAACTTCAACAACAACGGCAAGAATAACAG	GCAGCAGCTGGGGCGTGCACTTTAGTGGTGGCAACTTCAGCACCTTCGGCAAGAATTACAG	3
SRR5935741_C464645	7	0	TCGAACGCGTGGTACGTGAACATGAACAACGGCAACGTGAACACGAACAA	TCGAACGCGTGGTACGTGAGCATGAGCAGCGGCAGCGTGAGCACGAGCAG	1
SRR5935741_C464645	4	0	TCGAACGCGTGGTACGTGAACATGAACAACGGCAACGTGAACACGAACAA	TCGGACGCGTGGTACGTGCACATGTACAACGGCAGCGTGAACACGAACAA	1
SRR5935741_C464645	4	2	TCGAACGCGTGGTACGTGAACATGAACAACGGCAACGTGAACACGAACAA	TCGAACGCGTGGTACGTGAACATGAACAACGGCAACGTGAACACCTGTCT	1
SRR5935741_C464645	5	0	TCGAACGCGTGGTACGTGAACATGAACAACGGCAACGTGAACACGAACAA	TCGAACGCGTGGTACGTGTACATGCACAACGGCTACGTGAGCACGCACAA	1
SRR5935741_C464645	8	0	TCGAACGCGTGGTACGTGAACATGAACAACGGCAACGTGAACACGAACAA	TCGAGCGCGTGGTACGTGGGCATGCACCACGGCACCGTGACCACGAACTA	1
SRR5935741_C466389	16	0	AATAACAACAACGTCTGGAACGTCAACACCGATGGCTCCAACAACAACAACTGGTACAACAACT	GGTAGCGGCGGCGTCTGGGGCGTCTACACCGATGGCTCCTACAACGACGGCTGGTACAACGGCT	2
SRR5935741_C466389	8	2	AATAACAACAACGTCTGGAACGTCAACACCGATGGCTCCAACAACAACAACTGGTACAACAACT	AGTAGCAACTACGTCTGGAACGTCGACACCGATGGCTCCAGCAACTACGGCCGGGACAACAACT	1
SRR5935741_C466389	12	0	AATAACAACAACGTCTGGAACGTCAACACCGATGGCTCCAACAACAACAACTGGTACAACAACT	GATCACGACATCGTCTGGTACGTCAGCACCGATGGCTCCGACAACCACAGCTGGTACGGCTACT	7
SRR5935741_C466389	8	0	AATAACAACAACGTCTGGAACGTCAACACCGATGGCTCCAACAACAACAACTGGTACAACAACT	GATGACAACTACGTCTGGTACGTCAGCACCGATGGCTCCAACAACTACAACTGGTACAGCCACT	4
SRR5935741_C466389	13	0	AATAACAACAACGTCTGGAACGTCAACACCGATGGCTCCAACAACAACAACTGGTACAACAACT	AATAACAACGGCGTCTGGTACGTCGGCACCGATGGCTCCAGCAGCATCGACTGGTACGGCGGCT	2
SRR5935741_C466389	8	3	AATAACAACAACGTCTGGAACGTCAACACCGATGGCTCCAACAACAACAACTGGTACAACAACT	TATAAGAGACAGGTCTGGTACGTCAGCACCGATGGCTCCAACAACTACAACTGGTACAGCCACT	1
SRR5935741_C466389	13	0	AATAACAACAACGTCTGGAACGTCAACACCGATGGCTCCAACAACAACAACTGGTACAACAACT	AATAACTACTACGTCTGGGGCGTCGACCCCGATGGCTCCGGCTACAACTACTGGTACGGCAGCT	2
SRR5935741_C466389	13	2	AATAACAACAACGTCTGGAACGTCAACACCGATGGCTCCAACAACAACAACTGGTACAACAACT	ATAAGAGTCAGCGTCTGGTACGTCAGCACCGATGGCTCCGACAACCACAGCTGGTACGGCTACT	1
SRR5935741_C466389	13	1	AATAACAACAACGTCTGGAACGTCAACACCGATGGCTCCAACAACAACAACTGGTACAACAACT	GATCACGACATCGTCTGGTACGTCAGCACCGATGGCTCCGACAACCACAGCTGGTACGGCCTGT	1
SRR5935742_C400074	0	2	TCGAATGCGAACAGCGGTCTCGCTTATGCGAACGCGAA	AGGAATGCGAACAGCGGTCTCGCTTATGCGAACGCGAA	1
SRR5935742_C400074	6	0	TCGAATGCGAACAGCGGTCTCGCTTATGCGAACGCGAA	TCGAGTGCGTACGGCGGTCTCGCTTATGCGGGCGCGTA	1
SRR5935742_C400074	6	0	TCGAATGCGAACAGCGGTCTCGCTTATGCGAACGCGAA	TCGTATGCGTACGGCGGTCTCGCTTTTGCGTACGCGAG	11
SRR5935742_C400074	5	0	TCGAATGCGAACAGCGGTCTCGCTTATGCGAACGCGAA	TCGGGTGCGCACAGCGGTCTCGCTTATGCGTACGCGAG	1
SRR5935742_C402462	8	0	ACGAATACGAACAATGCAGCCTCGAATTCGAATGCGAA	GCGTGTACGAACGATGCGGCCTCGAATTCGCTTGCGAC	1
SRR5935742_C402462	6	0	ACGAATACGAACAATGCAGCCTCGAATTCGAATGCGAA	ACGGATACGAACGGTGCGGCCTCGAATTCGCATGCGGA	1
SRR5935742_C406790	11	3	CTAATGCAGGTTTGTTCAATTTGAATTCTAACAATGAGTTAGACAATTCCAATGCTAAT	AATCTGCAGGTTTGTTCTATTTGCATTCTAGCTATGGGTTGGACCTTTCCAAGGCTACT	81
SRR5935742_C406790	12	2	CTAATGCAGGTTTGTTCAATTTGAATTCTAACAATGAGTTAGACAATTCCAATGCTAAT	AATCTGCAGGTTTGTTCTATTTGTATTCTGGCAATGGGTTGGGCAATTCCTCTGCTAGT	3
SRR5935742_C406790	11	3	CTAATGCAGGTTTGTTCAATTTGAATTCTAACAATGAGTTAGACAATTCCAATGCTAAT	GATCTGCAGGTTTGTTCTATTTGCATTCTAGCTATGGGTTGGACCTTTCCAAGGCTACT	1
SRR5935742_C406790	12	3	CTAATGCAGGTTTGTTCAATTTGAATTCTAACAATGAGTTAGACAATTCCAATGCTAAT	AATCTGCAGGTTTGTTCTATTTGCATTCTAGCTCTGGGTTGGACCTTTCCAAGGCTACT	1
SRR5935742_C407416	0	1	CTATCTTTGGGATATTCTATAGTTCTAGCTATAACATCAATTCCACCAAC	CTATCTTTGGGATATTCTATAGTTCAAGCTATAACATCAATTCCACCAAC	1
SRR5935742_C407416	0	3	CTATCTTTGGGATATTCTATAGTTCTAGCTATAACATCAATTCCACCAAC	ACAGCTTTGGGATATTCTATAGTTCTAGCTATAACATCAATTCCACCAAC	1
SRR5935744_C636683	8	0	TCGAACGCGTGGTACGTGAACATGAACAACGGCAACGTGAACACGAACAA	TCGAGCGCGTGGTGCGTGTACATGTACAGCGGCAACGTGAGCACGAACGG	1
SRR5935744_C636683	7	0	TCGAACGCGTGGTACGTGAACATGAACAACGGCAACGTGAACACGAACAA	TCGAGCGCGTGGTACGTGAGCATGTACAGCGGCTACGTGAGCACGAGCAA	2
SRR5935744_C647109	7	1	TCGGTTATCTGAATGCGAATAATCGTTCCTCGAATGCGAATGCGAACATT	TCGGTTTTCTGAATGCGCATTTTCGTTCCTCGTATGCGAATGCGTACCTG	3
SRR5935744_C647109	10	0	TCGGTTATCTGAATGCGAATAATCGTTCCTCGAATGCGAATGCGAACATT	TCGGTTGTCTGACTGCGGATGGTCGTTCCTCGACTGCGGGTGCGTACTTT	1
SRR5935744_C647109	11	0	TCGGTTATCTGAATGCGAATAATCGTTCCTCGAATGCGAATGCGAACATT	TCGGTTGTCTGTATGCGCTTTATCGTTCCTCGTATGCGCTTGCGGGCGTT	2
SRR5935744_C647109	7	0	TCGGTTATCTGAATGCGAATAATCGTTCCTCGAATGCGAATGCGAACATT	TCGGTTCTCTGTCTGCGGATACTCGTTCCTCGACTGCGTATGCGAACATT	16
SRR5935744_C647109	6	2	TCGGTTATCTGAATGCGAATAATCGTTCCTCGAATGCGAATGCGAACATT	AGGGTTTTCTGACTGCGAATAATCGTTCCTCGTCTGCGCATGCGTACATT	3
SRR5935744_C647109	8	0	TCGGTTATCTGAATGCGAATAATCGTTCCTCGAATGCGAATGCGAACATT	TCGGTTGTCTGGGTGCGGATCATCGTTCCTCGAGTGCGTATGCGTACATT	2
SRR5935744_C647109	1	1	TCGGTTATCTGAATGCGAATAATCGTTCCTCGAATGCGAATGCGAACATT	TCGGTTATCTGAATGCGAATAATCGTTCCTCGAATGCGAATGCGAACCTG	3
SRR5935744_C647109	6	0	TCGGTTATCTGAATGCGAATAATCGTTCCTCGAATGCGAATGCGAACATT	TCGGTTGTCTGACTGCGACTTATCGTTCCTCGGGTGCGAATGCGAACATT	4
SRR5935744_C647109	10	0	TCGGTTATCTGAATGCGAATAATCGTTCCTCGAATGCGAATGCGAACATT	TCGGTTGTCTGGATGCGGTTTATCGTTCCTCGTATGCGGGTGCGTACTTT	2
SRR5935744_C647109	7	0	TCGGTTATCTGAATGCGAATAATCGTTCCTCGAATGCGAATGCGAACATT	TCGGTTTTCTGAATGCGCATTTTCGTTCCTCGTATGCGAATGCGTACCTT	16
SRR5935744_C647109	6	1	TCGGTTATCTGAATGCGAATAATCGTTCCTCGAATGCGAATGCGAACATT	TCGGTTTTCTGACTGCGAATAATCGTTCCTCGTCTGCGCATGCGTACATC	1
SRR5935744_C647109	6	0	TCGGTTATCTGAATGCGAATAATCGTTCCTCGAATGCGAATGCGAACATT	TCGGTTTTCTGACTGCGAATAATCGTTCCTCGTCTGCGCATGCGTACATT	11
SRR5935744_C651055	5	0	ATGCGAATGCGAATGGCGGCGTGTCGAATGCGAATGCGAATAACGATGCATCGAACTCGA	ATGCGAATGCGGTTGGCGGCGTGTCGAGTGCGAATGCGAATAACGATGCATCGTTCTCGA	1
SRR5935744_C651055	8	0	ATGCGAATGCGAATGGCGGCGTGTCGAATGCGAATGCGAATAACGATGCATCGAACTCGA	ATGCGTATGCGTATGGCGGCGTGTCGAATGCGTATGCGTTTCACGATGCATCGAGCTCGT	1
SRR5935744_C651055	7	1	ATGCGAATGCGAATGGCGGCGTGTCGAATGCGAATGCGAATAACGATGCATCGAACTCGA	ATGCGAATGCGGGTGGCGGCGTGTCGAGAGCGGTTGCGATTAACGATGCATCGTACTCGA	1
SRR5935744_C651055	7	0	ATGCGAATGCGAATGGCGGCGTGTCGAATGCGAATGCGAATAACGATGCATCGAACTCGA	ATGCGAATGCGGGTGGCGGCGTGTCGAGTGCGGTTGCGATTAACGATGCATCGTACTCGA	2
SRR5935744_C651055	6	0	ATGCGAATGCGAATGGCGGCGTGTCGAATGCGAATGCGAATAACGATGCATCGAACTCGA	ATGCGTATGCGAATGGCGGCGTGTCGTATGCGAATGCGTCTTACGATGCATCGTACTCGA	2
SRR5935744_C651055	8	0	ATGCGAATGCGAATGGCGGCGTGTCGAATGCGAATGCGAATAACGATGCATCGAACTCGA	ATGCGATTGCGCATGGCGGCGTGTCGGGTGCGAATGCGTATAACGGTGCATCGTACTCGT	1
SRR5935744_C651055	9	0	ATGCGAATGCGAATGGCGGCGTGTCGAATGCGAATGCGAATAACGATGCATCGAACTCGA	ATGCGGTTGCGATTGGCGGCGTGTCGTATGCGAGTGCGATTTACGATGCATCGTTCTCGA	2
SRR5935745_C446472	6	0	AACCGCGCGAACCGTGGGTACAATTCGGCCCGCAACTGGAATTGGAACGA	AGCCGCGCGACCCGTGGGTACTATTCGGCCCGCTGCTGGAATTGGGACGA	1
SRR5935745_C451452	8	0	AACAACGCGTTCATCTACAACGGCAACACGGGCAACGTGAACAACAACAA	AGCAGCGCGTTCTTCTACTACGGCAACGCGGGCAACGTGATCAACTACTA	4
SRR5935745_C451452	0	1	AACAACGCGTTCATCTACAACGGCAACACGGGCAACGTGAACAACAACAA	AACAACGCGTTCATCTACAACGGCAACACGGGCAATGTGAACAACAACAA	1
SRR5935745_C451452	8	0	AACAACGCGTTCATCTACAACGGCAACACGGGCAACGTGAACAACAACAA	AACGGCGCGTTCTTCTACAGCGGCAACACGGGCAACGTGTTCAACAGCTA	3
SRR5935745_C454774	12	0	AACAACAATGCGAACGCGAATGGCGGCGTGTCGTACGCGAACACGAACAACGATTCGTCGAACACGA	TACAGCAGTGCGTTCGCGTATGGCGGCGTGTCGTGCGCGTACACGTACTACGATTCGTCGTACACGT	1
SRR5935745_C454774	10	0	AACAACAATGCGAACGCGAATGGCGGCGTGTCGTACGCGAACACGAACAACGATTCGTCGAACACGA	AACAGCTATGCGAGCGCGCATGGCGGCGTGTCGTTCGCGAGCACGTACCACGATTCGTCGCACACGG	1
SRR5935745_C454774	8	0	AACAACAATGCGAACGCGAATGGCGGCGTGTCGTACGCGAACACGAACAACGATTCGTCGAACACGA	TACCACAATGCGTACGCGAATGGCGGCGTGTCGTACGCGAGCACGTACTACGATTCGTCGCACACGT	3
SRR5935746_C351437	8	0	CTTCAACGTGAACTCCAGCGGCAACGTCAACAACTGGAACGCGATCAACGCGAAT	CTTCAGCGTGGACTCCAGCGGCGGCGTCAACAACTGGAGCGCGGTCAACGCGTTT	1
SRR5935746_C361251	13	0	ATAACAACAACGTCTGGAACGTCAACACCGATGGCTCCAACAACAACAACTGGTACAACAACTC	ATGGCCACAACGTCTGGCGCGTCGGCACCGATGGCTCCAGCGACAACTACTGGTGCAACGGCTC	1
SRR5935746_C361251	14	0	ATAACAACAACGTCTGGAACGTCAACACCGATGGCTCCAACAACAACAACTGGTACAACAACTC	ATAACAGCAACGTCTGGTGCGTCGACACCGATGGCTCCAACGGCGGCGGCTGGTACGGCGGCTC	2
SRR5935746_C361251	15	3	ATAACAACAACGTCTGGAACGTCAACACCGATGGCTCCAACAACAACAACTGGTACAACAACTC	ATGGCCACAACGTCTGGCGCGTCGGCGCCGATGGCTCCGGCTACAACTACTGGTACAGCTGTCT	1
SRR5935746_C361251	12	0	ATAACAACAACGTCTGGAACGTCAACACCGATGGCTCCAACAACAACAACTGGTACAACAACTC	ATAGCCTCTACGTCTGGGGCGTCTACACCGATGGCTCCAACTACTACAGCTGGTACAGCGACTC	3
SRR5935746_C361251	15	0	ATAACAACAACGTCTGGAACGTCAACACCGATGGCTCCAACAACAACAACTGGTACAACAACTC	ATGGCCACAACGTCTGGCGCGTCGGCGCCGATGGCTCCGGCTACAACTACTGGTACAGCGCCTC	3
SRR5935746_C364755	5	0	CGAACGCGAATAACGATTCATCGAACACGAATGCGAAC	CGAACGCGAGTCACGATTCATCGAGCACGATTGCGTAC	1
SRR5935746_C364755	0	1	CGAACGCGAATAACGATTCATCGAACACGAATGCGAAC	CGAACGCGAATAACCATTCATCGAACACGAATGCGAAC	1
SRR5935746_C364755	7	0	CGAACGCGAATAACGATTCATCGAACACGAATGCGAAC	CGCACGCGGATGACGATTCATCGCTCACGCATGCGAGC	16
SRR5935746_C364755	1	1	CGAACGCGAATAACGATTCATCGAACACGAATGCGAAC	CGAACGCGAATAACGATTCATCGAACACGAATGCGACT	1
SRR5935746_C364755	4	0	CGAACGCGAATAACGATTCATCGAACACGAATGCGAAC	CGAACGCGAGTCACGATTCATCGAACACGATTGCGTAC	4
SRR5935746_C364755	7	0	CGAACGCGAATAACGATTCATCGAACACGAATGCGAAC	CGCACGCGGATGACGATTCATCGCGCACGCATGCGAGC	1
SRR5935746_C364755	8	0	CGAACGCGAATAACGATTCATCGAACACGAATGCGAAC	CGTACGCGGTTCACGATTCATCGAGCGCGAGTGCGAGC	12
SRR5935746_C364755	8	0	CGAACGCGAATAACGATTCATCGAACACGAATGCGAAC	CGAGCGCGGATTACGATTCATCGAGCCCGCATGCGTCC	2
SRR5935746_C364755	2	3	CGAACGCGAATAACGATTCATCGAACACGAATGCGAAC	CGAACTCGAATAACGATTGGTCGAACTCGAATGCGAAT	19
SRR5935746_C365423	7	1	TTCGGTTATCTGAATGCGAATAATCGTTCCTCGAATGCGAATGCGAACAT	TTCGGTTATCTGGGTGCGACTTATCGTTCCTCGCTTGCGAATGTGAACGT	1
SRR5935746_C365423	7	0	TTCGGTTATCTGAATGCGAATAATCGTTCCTCGAATGCGAATGCGAACAT	TTCGGTTGTCTGTATGCGCATAATCGTTCCTCGGATGCGGCTGCGTACAT	3
SRR5935746_C365423	10	0	TTCGGTTATCTGAATGCGAATAATCGTTCCTCGAATGCGAATGCGAACAT	TTCGGTTCTCTGTATGCGTCTTATCGTTCCTCGTCTGCGGGTGCGAACGT	4
SRR5935746_C365423	9	0	TTCGGTTATCTGAATGCGAATAATCGTTCCTCGAATGCGAATGCGAACAT	TTCGGTTCTCTGAGTGCGATTGATCGTTCCTCGGGTGCGTCTGCGCACAT	5
SRR5935746_C367289	9	1	TCGCTTATGCGAACTCGAATAACGATTGGTCGAACTCGAATGCGAATATC	GCGCTTGTGCGTACTCGCATGACGGTTGGTCGAACTCGGATGCGTCTGTC	1
SRR5935746_C367289	9	0	TCGCTTATGCGAACTCGAATAACGATTGGTCGAACTCGAATGCGAATATC	TCGCTTGTGCGTACTCGCATGACGGTTGGTCGAACTCGGATGCGTCTGTC	2
SRR5935746_C367289	0	1	TCGCTTATGCGAACTCGAATAACGATTGGTCGAACTCGAATGCGAATATC	TCGCTTATGCGAACTCGAATAACGATTGGTCGAACTTGAATGCGAATATC	1
SRR5935746_C367289	0	1	TCGCTTATGCGAACTCGAATAACGATTGGTCGAACTCGAATGCGAATATC	GCGCTTATGCGAACTCGAATAACGATTGGTCGAACTCGAATGCGAATATC	2
SRR5935746_C367289	9	0	TCGCTTATGCGAACTCGAATAACGATTGGTCGAACTCGAATGCGAATATC	TCGCTTGTGCGGGCTCGAATAACGCTTGGTCGCACTCGAGTGCGTCTGTC	9
SRR5935747_C145576	12	0	GTTTTCTATCTGAATGGCAACAACCCGCGTTCTAATTCCAATGACAACAT	GTTTTCTCTCTGGGTGGCTACTACCCGCGTTCTGCTTCCAGTGCCGGCGT	1
SRR5935748_C589575	8	0	ATGTCAACAACAACGGTAATGCGAACTACAACAACGCTTCCAATTCTA	TTGTCTACGCCAACGGTTATGCGTACTACAACAACGCTTCCGATTCTC	1
SRR5935748_C612121	3	1	CTCGGCTCGTTCAACGGCAACAACCCGCGGTCCAACGTGGACGATGATAT	CTCGGCTCGTTCAGCGGCAACAACCCGCGGTCCAGCGTTGACGATGCTAT	1
SRR5935748_C612121	7	0	CTCGGCTCGTTCAACGGCAACAACCCGCGGTCCAACGTGGACGATGATAT	CTCGGCTCGTTCCGCGGCTACAGCCCGCGGTCCGGCGTGGGCGATGATAT	8
SRR5935748_C612121	7	0	CTCGGCTCGTTCAACGGCAACAACCCGCGGTCCAACGTGGACGATGATAT	CTCGGCTCGTTCAGCGGCCTCAACCCGCGGTCCCTCGTGGACGATGCTGT	7
SRR5935748_C612121	1	0	CTCGGCTCGTTCAACGGCAACAACCCGCGGTCCAACGTGGACGATGATAT	CTCGGCTCGTTCAACGGCAACAACCCGCGGTCCAACGTGGACGATGATCT	1
SRR5935748_C612121	5	0	CTCGGCTCGTTCAACGGCAACAACCCGCGGTCCAACGTGGACGATGATAT	CTCGGCTCGTTCAACGGCAACGGCCCGCGGTCCAACGTGGGCGATGCTGT	1
SRR5935748_C612121	3	0	CTCGGCTCGTTCAACGGCAACAACCCGCGGTCCAACGTGGACGATGATAT	CTCGGCTCGTTCAGCGGCAACAACCCGCGGTCCAGCGTGGACGATGCTAT	1
SRR5935748_C615461	0	1	TTTTCGCCCTGAATCTGAATAATCCGCGCTCGAATCGCTGGACGAACATC	GTTTCGCCCTGAATCTGAATAATCCGCGCTCGAATCGCTGGACGAACATC	1
SRR5935748_C615461	8	2	TTTTCGCCCTGAATCTGAATAATCCGCGCTCGAATCGCTGGACGAACATC	TTTTCGCCCTGGGTCTGAGTATTCCGCGCTCGAGTCGCTGGGCGAGCCCT	1
SRR5935748_C615461	8	0	TTTTCGCCCTGAATCTGAATAATCCGCGCTCGAATCGCTGGACGAACATC	TTTTCGCCCTGGGTCTGAGTATTCCGCGCTCGAGTCGCTGGGCGAGCCTC	9
SRR5935748_C616941	8	0	ATGCGAACGCGAATGGCGGTGTCTCGAATGCGAATGCGAATAACGATGCCTCGAATGCGAATGCGAATGT	ATGCGAACGCGGATGGCGGTGTCTCGTATGCGAGTGCGAATCACGGTGCCTCGTATGCGTATGCGTATGT	1
SRR5935748_C616941	10	3	ATGCGAACGCGAATGGCGGTGTCTCGAATGCGAATGCGAATAACGATGCCTCGAATGCGAATGCGAATGT	ATGCGAACGCGAGTGGCGGTGTCTCGAATGCGAGTGCGTTTGTCGATGCCTCGTATGCGTATGCGCTGTC	1
SRR5935748_C616941	10	3	ATGCGAACGCGAATGGCGGTGTCTCGAATGCGAATGCGAATAACGATGCCTCGAATGCGAATGCGAATGT	GTGCGTACGCGTATGGCGGTGTCTCGAGTGCGAATGCGAGTTACGATGCCTCGAGTGCGGATGCGGGCTG	1
SRR5935748_C616941	10	0	ATGCGAACGCGAATGGCGGTGTCTCGAATGCGAATGCGAATAACGATGCCTCGAATGCGAATGCGAATGT	ATGCGAACGCGCATGGCGGTGTCTCGAGTGCGAGTGCGGTTGACGATGCCTCGGGTGCGTATGCGAGTGT	1
SRR5935748_C616941	8	0	ATGCGAACGCGAATGGCGGTGTCTCGAATGCGAATGCGAATAACGATGCCTCGAATGCGAATGCGAATGT	GTGCGAACGCGTATGGCGGTGTCTCGGATGCGAGTGCGAATAGCGATGCCTCGTATGCGGATGCGTATGT	6
SRR5935748_C616941	8	3	ATGCGAACGCGAATGGCGGTGTCTCGAATGCGAATGCGAATAACGATGCCTCGAATGCGAATGCGAATGT	ATGCGGGCGCGTATGGCGGTGTGTCGGGTGCGGATGCGAATAACGATGCTTCGAATACGAGTGCGTATGT	4
SRR5935748_C616941	9	3	ATGCGAACGCGAATGGCGGTGTCTCGAATGCGAATGCGAATAACGATGCCTCGAATGCGAATGCGAATGT	ATGCGAACGCGGATGGCGGTGTCTCGTATGCGAGTGCGAATCACGGTGCCTCGTATGCGTATGCGCTGTC	1
SRR5935748_C616941	9	3	ATGCGAACGCGAATGGCGGTGTCTCGAATGCGAATGCGAATAACGATGCCTCGAATGCGAATGCGAATGT	ATGCGAACGCGTATGGCGGTGTGTCGAGTGCGCATGCGGGTTACGATGCTTCGTATGCGAGTGCGTATAT	1
SRR5935748_C617309	7	1	ATGCGAACGCGAATGGCGGTGTGTCGAATGCGAATGCGAATAACGATGCTTCGAATACGAATGCGAATAT	ATGCGAGCGCCAATGGCGGTGTGTCGGATGCGTATGCGAGTTACGATGCTTCGAATACGAGTGCGGATAT	1
SRR5935748_C617309	12	0	ATGCGAACGCGAATGGCGGTGTGTCGAATGCGAATGCGAATAACGATGCTTCGAATACGAATGCGAATAT	ATGCGAGCGCGGGTGGCGGTGTGTCGAATGCGAGTGCGAGTTACGATGCTTCGGGTGCGAGTGCGGGTAT	2
SRR5935748_C617309	10	2	ATGCGAACGCGAATGGCGGTGTGTCGAATGCGAATGCGAATAACGATGCTTCGAATACGAATGCGAATAT	ATGCGAACGCGGATGGCGGTGTCTCGTATGCGAGTGCGAATCACGGTGCCTCGTATGCGTATGCGTATGT	1
SRR5935748_C617309	12	2	ATGCGAACGCGAATGGCGGTGTGTCGAATGCGAATGCGAATAACGATGCTTCGAATACGAATGCGAATAT	ATGCGAACGCGGTTGGCGGTGTATCGGATGCGGATGCGAGTCTCGATGCTTCGTACACGTATGCGGGTGT	2
SRR5935748_C617309	12	2	ATGCGAACGCGAATGGCGGTGTGTCGAATGCGAATGCGAATAACGATGCTTCGAATACGAATGCGAATAT	ATGCGAACGCGCATGGCGGTGTCTCGAGTGCGAGTGCGGTTGACGATGCCTCGGGTGCGTATGCGAGTGT	1
SRR5935748_C617309	10	0	ATGCGAACGCGAATGGCGGTGTGTCGAATGCGAATGCGAATAACGATGCTTCGAATACGAATGCGAATAT	ATGCGAACGCGTATGGCGGTGTGTCGAGTGCGCATGCGGGTTACGATGCTTCGTATGCGAGTGCGTATAT	1
SRR5935748_C617309	13	0	ATGCGAACGCGAATGGCGGTGTGTCGAATGCGAATGCGAATAACGATGCTTCGAATACGAATGCGAATAT	ATGCGCACGCGGGTGGCGGTGTGTCGGGTGCGGATGCGGTTTACGATGCTTCGCTTACGAGTGCGATTAT	5
SRR5935748_C617309	10	1	ATGCGAACGCGAATGGCGGTGTGTCGAATGCGAATGCGAATAACGATGCTTCGAATACGAATGCGAATAT	ATGCGTACGCGGGTGGCGGTGTGTCGGATGCGTATGCGAGTAACGATGCTTTGTATACGGGTGCGTATAT	1
SRR5935748_C617309	12	0	ATGCGAACGCGAATGGCGGTGTGTCGAATGCGAATGCGAATAACGATGCTTCGAATACGAATGCGAATAT	GTGCGTACGCGGATGGCGGTGTGTCGTTTGCGCTTGCGTATTACGATGCTTCGAGTACGTATGCGGATAT	1
SRR5935748_C617309	7	0	ATGCGAACGCGAATGGCGGTGTGTCGAATGCGAATGCGAATAACGATGCTTCGAATACGAATGCGAATAT	GTGCGAACGCGAATGGCGGTGTGTCGGATGCGAATGCGGATAGCGATGCTTCGAGTACGAGTGCGAGTAT	1
SRR5935748_C617309	9	0	ATGCGAACGCGAATGGCGGTGTGTCGAATGCGAATGCGAATAACGATGCTTCGAATACGAATGCGAATAT	ATGCGGGCGCGTATGGCGGTGTGTCGGGTGCGGATGCGAATAACGATGCTTCGAATACGAGTGCGTATGT	4
SRR5935748_C617309	10	0	ATGCGAACGCGAATGGCGGTGTGTCGAATGCGAATGCGAATAACGATGCTTCGAATACGAATGCGAATAT	ATGCGAGCGCGTATGGCGGTGTGTCGAGTGCGGATGCGAGTTTCGATGCTTCGAGTACGTATGCGGATAT	1
SRR5935749_C353026	10	0	TGCGAATGCGAATGGCGGCGTGTCGAATGCGAATGCGAATAACGATGCATCGAACTCGAA	TGCGTATGCGTATGGCGGCGTGTCGTTTGCGAATGCGGTTAGCGATGCATCGTACTCGGT	1
SRR5935749_C353026	6	0	TGCGAATGCGAATGGCGGCGTGTCGAATGCGAATGCGAATAACGATGCATCGAACTCGAA	TGCGTATGCGAATGGCGGCGTGTCGTATGCGAGTGCGATTTACGATGCATCGTACTCGAA	1
SRR5935749_C353026	1	0	TGCGAATGCGAATGGCGGCGTGTCGAATGCGAATGCGAATAACGATGCATCGAACTCGAA	TGCGAATGCGAATGGCGGCGTGTCGAATGCGAATGCGAATAACGATGCATCGAGCTCGAA	1
SRR5935749_C353026	8	3	TGCGAATGCGAATGGCGGCGTGTCGAATGCGAATGCGAATAACGATGCATCGAACTCGAA	TGCGAGTGCGTATGGCGGTGTGTCGTATGCGCATGCGAATAACGGTGCTTCGTATACGAG	1
SRR5935749_C353026	8	3	TGCGAATGCGAATGGCGGCGTGTCGAATGCGAATGCGAATAACGATGCATCGAACTCGAA	TGCGGATGCGAATGGCGGTGTGTCGTATGCGTATGCGCTTAACGATGCTTCGAGTACGTA	2
SRR5935749_C353026	9	0	TGCGAATGCGAATGGCGGCGTGTCGAATGCGAATGCGAATAACGATGCATCGAACTCGAA	TGCGAGTGCGTATGGCGGCGTGTCGTATGCGAGTGCGGTTGACGATGCATCGAGCTCGAG	1
SRR5935749_C353026	3	0	TGCGAATGCGAATGGCGGCGTGTCGAATGCGAATGCGAATAACGATGCATCGAACTCGAA	TGCGAATGCGGATGGCGGCGTGTCGAGTGCGAATGCGAATAACGATGCATCGTACTCGAA	1
SRR5935749_C353026	7	0	TGCGAATGCGAATGGCGGCGTGTCGAATGCGAATGCGAATAACGATGCATCGAACTCGAA	TGCGAATGCGATTGGCGGCGTGTCGTATGCGAGTGCGAGTAGCGATGCATCGTACTCGTA	1
SRR5935749_C353026	6	3	TGCGAATGCGAATGGCGGCGTGTCGAATGCGAATGCGAATAACGATGCATCGAACTCGAA	TGCGAATGCGAGTGGCGGTGTGTCGGATGCGTATGCGCATAACGATGCTTCGAATACGAG	1
SRR5935749_C353026	5	0	TGCGAATGCGAATGGCGGCGTGTCGAATGCGAATGCGAATAACGATGCATCGAACTCGAA	TGCGTATGCGAGTGGCGGCGTGTCGAATGCGAATGCGAATAACGATGCGTCGTACTCGAG	1
SRR5935749_C353026	8	0	TGCGAATGCGAATGGCGGCGTGTCGAATGCGAATGCGAATAACGATGCATCGAACTCGAA	TGCGTATGCGGGTGGCGGCGTGTCGGGTGCGAATGCGAATTCCGATGCATCGAGCTCGAA	1
SRR5935749_C353026	8	3	TGCGAATGCGAATGGCGGCGTGTCGAATGCGAATGCGAATAACGATGCATCGAACTCGAA	TGCGTATGCGAATGGCGGTGTGTCGAGTGCGAATGCGTATGACGCTGCTTCGTATACGTA	1
SRR5935749_C353026	3	0	TGCGAATGCGAATGGCGGCGTGTCGAATGCGAATGCGAATAACGATGCATCGAACTCGAA	TGCGAATGCGAGTGGCGGCGTGTCGAATGCGAATGCGAATAACGATGCATCGTACTCGAG	2
SRR5935749_C353026	7	0	TGCGAATGCGAATGGCGGCGTGTCGAATGCGAATGCGAATAACGATGCATCGAACTCGAA	TGCGATTGCGATTGGCGGCGTGTCGATTGCGTATGCGAATAACGATGCATCGTGCTCGAG	2
SRR5935749_C353026	7	3	TGCGAATGCGAATGGCGGCGTGTCGAATGCGAATGCGAATAACGATGCATCGAACTCGAA	TGCGAATGCGAGTGGCGGTGTGTCGGGTGCGTATGCGAGTAACGATGCTTCGAATACGAG	1
SRR5935749_C353026	3	3	TGCGAATGCGAATGGCGGCGTGTCGAATGCGAATGCGAATAACGATGCATCGAACTCGAA	TGCGTATGCGAATGGCGGTGTGTCGTATGCGAATGCGAATAACGATGCTTCGAATACGAA	1
SRR5935749_C353026	6	0	TGCGAATGCGAATGGCGGCGTGTCGAATGCGAATGCGAATAACGATGCATCGAACTCGAA	TGCGAATGCGTATGGCGGCGTGTCGAATGCGAGTGCGATTAGCGATGCATCGAGCTCGTA	1
SRR5935749_C353026	7	3	TGCGAATGCGAATGGCGGCGTGTCGAATGCGAATGCGAATAACGATGCATCGAACTCGAA	TGCGAATGCGAGTGGCGGTGTGTCGTATGCGTATGCGAATAACGCTGCTTCGAGTACGTA	1
SRR5935749_C353026	7	0	TGCGAATGCGAATGGCGGCGTGTCGAATGCGAATGCGAATAACGATGCATCGAACTCGAA	TGCGAATGCGGTTGGCGGCGTGTCGTATGCGTATGCGAATCACGATGCATCGTACTCGTA	2
SRR5935749_C353026	7	0	TGCGAATGCGAATGGCGGCGTGTCGAATGCGAATGCGAATAACGATGCATCGAACTCGAA	TGCGAGTGCGTTTGGCGGCGTGTCGAATGCGTATGCGAGTTACGATGCATCGTACTCGAA	1
SRR5935749_C353026	7	3	TGCGAATGCGAATGGCGGCGTGTCGAATGCGAATGCGAATAACGATGCATCGAACTCGAA	TGCGGATGCGTATGGCGGTGTGTCGCATGCGAATGCGAGTAACGATGCTTCGGATACGAG	1
SRR5935749_C353026	6	3	TGCGAATGCGAATGGCGGCGTGTCGAATGCGAATGCGAATAACGATGCATCGAACTCGAA	TGCGAGTGCGAATGGCGGTGTGTCGGATGCGAATGCGAATAGCGATGCTTCGAATACGCT	1
SRR5935749_C353026	8	3	TGCGAATGCGAATGGCGGCGTGTCGAATGCGAATGCGAATAACGATGCATCGAACTCGAA	TGCGAGTGCGAATGGCGGTGTGTCGGATGCGAGTGCGGATCTCGATGCTTCGCATACGAA	2
SRR5935749_C353026	8	3	TGCGAATGCGAATGGCGGCGTGTCGAATGCGAATGCGAATAACGATGCATCGAACTCGAA	TGCGTATGCGTTTGGCGGTGTGTCGAATGCGAATGCGGCTAGCGATGCTTCGGATACGAA	1
SRR5935749_C353026	7	3	TGCGAATGCGAATGGCGGCGTGTCGAATGCGAATGCGAATAACGATGCATCGAACTCGAA	TGCGCATGCGAGTGGCGGTGTGTCGAATGCGAATGCGGATCACGATGCTTCGCATACGTA	1
SRR5935749_C353026	6	3	TGCGAATGCGAATGGCGGCGTGTCGAATGCGAATGCGAATAACGATGCATCGAACTCGAA	TGCGCATGCGTATGGCGGTGTGTCGAATGCGTATGCGAATTACGATGCTTCGAATACGTA	1
SRR5935749_C353026	8	0	TGCGAATGCGAATGGCGGCGTGTCGAATGCGAATGCGAATAACGATGCATCGAACTCGAA	TGCGTATGCGAATGGCGGCGTGTCGTATGCGAGTGCGGTTTACGATGCATCGTACTCGTA	1
SRR5935749_C353026	6	0	TGCGAATGCGAATGGCGGCGTGTCGAATGCGAATGCGAATAACGATGCATCGAACTCGAA	TGCGAATGCGAGTGGCGGCGTGTCGTATGCGCTTGCGAATAACGATGCATCGAGCTCGTA	1
SRR5935749_C353026	10	1	TGCGAATGCGAATGGCGGCGTGTCGAATGCGAATGCGAATAACGATGCATCGAACTCGAA	TGCGTATGCGATTGGCGGCGTGTCGGTTGCGTATGCGTATTACGATGCATCGTACTCCTG	1
SRR5935749_C353026	6	3	TGCGAATGCGAATGGCGGCGTGTCGAATGCGAATGCGAATAACGATGCATCGAACTCGAA	TGCGAATGCGCATGGCGGTGTGTCGAGTGCGAATGCGAGTTACGGTGCTTCGAATACGAA	1
SRR5935749_C353026	10	3	TGCGAATGCGAATGGCGGCGTGTCGAATGCGAATGCGAATAACGATGCATCGAACTCGAA	TGCGAGTGCGAATGGCGGTGTGTCGGATGCGGGTGCGTATTACGATGCTTCGGGTACGTA	1
SRR5935749_C353026	8	3	TGCGAATGCGAATGGCGGCGTGTCGAATGCGAATGCGAATAACGATGCATCGAACTCGAA	TGCGTATGCGTTTGGCGGTGTGTCGGCTGCGGATGCGAATAACGATGCTTCGTATACGAA	2
SRR5935749_C353026	9	3	TGCGAATGCGAATGGCGGCGTGTCGAATGCGAATGCGAATAACGATGCATCGAACTCGAA	TGCGTATGCGAGTGGCGGTGTGTCGAATGCGATTGCGAGTAACGATGCTTCGTTTGCGGT	1
SRR5935749_C353026	9	3	TGCGAATGCGAATGGCGGCGTGTCGAATGCGAATGCGAATAACGATGCATCGAACTCGAA	TGCGAGTGCGAATGGCGGTGTGTCGAGTGCGGTTGCGAGTTACGATGCTTCGTATACGTA	1
SRR5935749_C353026	7	0	TGCGAATGCGAATGGCGGCGTGTCGAATGCGAATGCGAATAACGATGCATCGAACTCGAA	TGCGTATGCGCATGGCGGCGTGTCGAATGCGAATGCGGGTTACGATGCATCGTACTCGAG	2
SRR5935749_C353026	7	3	TGCGAATGCGAATGGCGGCGTGTCGAATGCGAATGCGAATAACGATGCATCGAACTCGAA	TGCGAGTGCGAATGGCGGTGTGTCGTATGCGATTGCGGTTAACGATGCTTCGAATACGAG	1
SRR5935749_C353026	8	0	TGCGAATGCGAATGGCGGCGTGTCGAATGCGAATGCGAATAACGATGCATCGAACTCGAA	TGCGTATGCGAGTGGCGGCGTGTCGAGTGCGAGTGCGAATACCGATGCATCGGGCTCGTA	1
SRR5935749_C353026	2	2	TGCGAATGCGAATGGCGGCGTGTCGAATGCGAATGCGAATAACGATGCATCGAACTCGAA	TGCGAATGCGAATGGCGGCGTGTCGAATGCGAATGCGAATAACGATGCATGGAACTCTGT	1
SRR5935749_C353026	8	0	TGCGAATGCGAATGGCGGCGTGTCGAATGCGAATGCGAATAACGATGCATCGAACTCGAA	TGCGAATGCGAGTGGCGGCGTGTCGAGTGCGAGTGCGAGTTTCGATGCATCGAGCTCGTA	1
SRR5935749_C353026	6	0	TGCGAATGCGAATGGCGGCGTGTCGAATGCGAATGCGAATAACGATGCATCGAACTCGAA	TGCGAATGCGAATGGCGGCGTGTCGGGTGCGCATGCGAGTAACGATGCATCGTACTCGTA	1
SRR5935749_C353026	4	2	TGCGAATGCGAATGGCGGCGTGTCGAATGCGAATGCGAATAACGATGCATCGAACTCGAA	TGCGAATGCGAGTGGCGGTGTGTCGAATGCGAATGCGAATTACGATGCTTCGTATTCGAA	1
SRR5935749_C353026	9	3	TGCGAATGCGAATGGCGGCGTGTCGAATGCGAATGCGAATAACGATGCATCGAACTCGAA	TGCGGATGCGGTTGGCGGTGTGTCGAATGCGCATGCGTATGACGATGCTTCGTATGCGAG	1
SRR5935749_C353026	9	0	TGCGAATGCGAATGGCGGCGTGTCGAATGCGAATGCGAATAACGATGCATCGAACTCGAA	TGCGTATGCGTATGGCGGCGTGTCGTTTGCGAATGCGTCTTCCGATGCATCGTACTCGAA	1
SRR5935749_C353026	6	3	TGCGAATGCGAATGGCGGCGTGTCGAATGCGAATGCGAATAACGATGCATCGAACTCGAA	TGCGAATGCGAATGGCGGTGTGTCGTATGCGAATGCGCTTAACGATGCTTCGGATGCGAG	1
SRR5935749_C353026	11	3	TGCGAATGCGAATGGCGGCGTGTCGAATGCGAATGCGAATAACGATGCATCGAACTCGAA	TGCGTTTGCGTGTGGCGGTGTGTCGAATGCGAGTGCGGATTACGATGCTTCGAGTACGGG	2
SRR5935749_C353026	8	3	TGCGAATGCGAATGGCGGCGTGTCGAATGCGAATGCGAATAACGATGCATCGAACTCGAA	TGCGAATGCGAATGGCGGTGTGTCGTATGCGGGTGCGGATAACGATGCTTCGAGTACGGT	2
SRR5935749_C353026	9	0	TGCGAATGCGAATGGCGGCGTGTCGAATGCGAATGCGAATAACGATGCATCGAACTCGAA	TGCGTATGCGGATGGCGGCGTGTCGTATGCGTATGCGGGTCACGATGCATCGCACTCGCA	2
SRR5935749_C353026	4	0	TGCGAATGCGAATGGCGGCGTGTCGAATGCGAATGCGAATAACGATGCATCGAACTCGAA	TGCGTATGCGTTTGGCGGCGTGTCGAATGCGGATGCGAATAACGATGCATCGAACTCGAA	2
SRR5935749_C353026	7	3	TGCGAATGCGAATGGCGGCGTGTCGAATGCGAATGCGAATAACGATGCATCGAACTCGAA	TGCGAGTGCGAATGGCGGTGTGTCGAGTGCGTATGCGTATCACGATGCTTCGTATACGAA	1
SRR5935749_C353026	8	3	TGCGAATGCGAATGGCGGCGTGTCGAATGCGAATGCGAATAACGATGCATCGAACTCGAA	TGCGGGTGCGAGTGGCGGTGTGTCGAATGCGGATGCGAGTAACGGTGCTTCGAGTACGAA	1
SRR5935749_C353026	8	0	TGCGAATGCGAATGGCGGCGTGTCGAATGCGAATGCGAATAACGATGCATCGAACTCGAA	TGCGGATGCGAGTGGCGGCGTGTCGAGTGCGCATGCGAATTACGGTGCATCGTACTCGTA	1
SRR5935749_C353026	5	0	TGCGAATGCGAATGGCGGCGTGTCGAATGCGAATGCGAATAACGATGCATCGAACTCGAA	TGCGTGTGCGAATGGCGGCGTGTCGAATGCGAATGCGAGTAACGATGCATCGTACTCGTA	1
SRR5935749_C353026	7	0	TGCGAATGCGAATGGCGGCGTGTCGAATGCGAATGCGAATAACGATGCATCGAACTCGAA	TGCGAGTGCGAATGGCGGCGTGTCGTATGCGGGTGCGAATCACGATGCATCGAGCTCGTA	1
SRR5935749_C353026	9	0	TGCGAATGCGAATGGCGGCGTGTCGAATGCGAATGCGAATAACGATGCATCGAACTCGAA	TGCGAATGCGTTTGGCGGCGTGTCGTATGCGTATGCGTATCCCGATGCATCGTACTCGTA	2
SRR5935749_C353026	7	3	TGCGAATGCGAATGGCGGCGTGTCGAATGCGAATGCGAATAACGATGCATCGAACTCGAA	TGCGCATGCGTATGGCGGTGTGTCGAATGCGAGTGCGAATAACGATGCTTCGGGTGCGTA	1
SRR5935749_C353026	0	3	TGCGAATGCGAATGGCGGCGTGTCGAATGCGAATGCGAATAACGATGCATCGAACTCGAA	ACAGAATGCGAATGGCGGCGTGTCGAATGCGAATGCGAATAACGATGCATCGAACTCGAA	1
SRR5935749_C353026	7	3	TGCGAATGCGAATGGCGGCGTGTCGAATGCGAATGCGAATAACGATGCATCGAACTCGAA	TGCGAGTGCGAATGGCGGTGTGTCGCATGCGCATGCGCATAGCGATGCTTCGTATACGAA	1
SRR5935749_C353026	7	0	TGCGAATGCGAATGGCGGCGTGTCGAATGCGAATGCGAATAACGATGCATCGAACTCGAA	TGCGAATGCGTATGGCGGCGTGTCGTATGCGTTTGCGAATAACGATGCATCGTACTCGGG	3
SRR5935749_C353026	6	3	TGCGAATGCGAATGGCGGCGTGTCGAATGCGAATGCGAATAACGATGCATCGAACTCGAA	TGCGAATGCGTATGGCGGTGTGTCGCATGCGAATGCGGGTAACGATGCTTCGGATACGAA	1
SRR5935749_C353026	4	2	TGCGAATGCGAATGGCGGCGTGTCGAATGCGAATGCGAATAACGATGCATCGAACTCGAA	TGCGGGTGCGAATGGCGGCGTGTCGAGTGCGAATGCGAATAACGATGCTTCGAATACGAA	1
SRR5935749_C353026	5	3	TGCGAATGCGAATGGCGGCGTGTCGAATGCGAATGCGAATAACGATGCATCGAACTCGAA	TGCGAATGCGCATGGCGGTGTGTCGAGTGCGCATGCGAATAACGATGCTTCGCATACGAA	1
SRR5935749_C353026	10	0	TGCGAATGCGAATGGCGGCGTGTCGAATGCGAATGCGAATAACGATGCATCGAACTCGAA	TGCGAGTGCGAATGGCGGCGTGTCGAGTGCGTATGCGGTTTACGATGCGTCGGTCTCGTA	1
SRR5935749_C353026	12	0	TGCGAATGCGAATGGCGGCGTGTCGAATGCGAATGCGAATAACGATGCATCGAACTCGAA	TGCGGGTGCGGTTGGCGGCGTGTCGTATGCGAATGCGTATAGCGGTGCGTCGCTCTCGTA	1
SRR5935749_C353026	7	3	TGCGAATGCGAATGGCGGCGTGTCGAATGCGAATGCGAATAACGATGCATCGAACTCGAA	TGCGAATGCGAATGGCGGTGTGTCGTATGCGTATGCGATTTACGATGCTTCGTATGCGGA	1
SRR5935749_C353026	1	3	TGCGAATGCGAATGGCGGCGTGTCGAATGCGAATGCGAATAACGATGCATCGAACTCGAA	AGACAGTGCGAATGGCGGCGTGTCGAATGCGAATGCGAATAACGATGCATCGAACTCGAA	1
SRR5935749_C353026	8	0	TGCGAATGCGAATGGCGGCGTGTCGAATGCGAATGCGAATAACGATGCATCGAACTCGAA	TGCGAGTGCGAATGGCGGCGTGTCGAGTGCGCATGCGAGTTACGATGCATCGAGCTCGTT	2
SRR5935749_C353026	5	3	TGCGAATGCGAATGGCGGCGTGTCGAATGCGAATGCGAATAACGATGCATCGAACTCGAA	TGCGAATGCGAATGGCGGTGTGTCGTATGCGCTTGCGTATAACGATGCTTCGAATACGAA	1
SRR5935749_C353026	7	0	TGCGAATGCGAATGGCGGCGTGTCGAATGCGAATGCGAATAACGATGCATCGAACTCGAA	TGCGAGTGCGTATGGCGGCGTGTCGATTGCGAATGCGATTTACGATGCATCGTACTCGAG	1
SRR5935749_C353026	10	0	TGCGAATGCGAATGGCGGCGTGTCGAATGCGAATGCGAATAACGATGCATCGAACTCGAA	TGCGGGTGCGGTTGGCGGCGTGTCGCATGCGTATGCGGATTACGATGCATCGTACTCGTA	1
SRR5935749_C353026	8	0	TGCGAATGCGAATGGCGGCGTGTCGAATGCGAATGCGAATAACGATGCATCGAACTCGAA	TGCGAATGCGAATGGCGGCGTGTCGTATGCGAATGCGAGTTGCGGTGCATCGCTCTCGTA	1
SRR5935749_C353026	7	0	TGCGAATGCGAATGGCGGCGTGTCGAATGCGAATGCGAATAACGATGCATCGAACTCGAA	TGCGTATGCGAGTGGCGGCGTGTCGAATGCGAGTGCGTGTAACGATGCATCGTACTCGTA	1
SRR5935749_C353026	7	0	TGCGAATGCGAATGGCGGCGTGTCGAATGCGAATGCGAATAACGATGCATCGAACTCGAA	TGCGAATGCGAATGGCGGCGTGTCGTATGCGAATGCGAGTTACGGTGCATCGCTCTCGTA	23
SRR5935749_C353026	8	3	TGCGAATGCGAATGGCGGCGTGTCGAATGCGAATGCGAATAACGATGCATCGAACTCGAA	TGCGTATGCGTTTGGCGGTGTGTCGAATGCGTATGCGTATAACGATGCTTCGTATACGCA	1
SRR5935749_C353026	4	3	TGCGAATGCGAATGGCGGCGTGTCGAATGCGAATGCGAATAACGATGCATCGAACTCGAA	TGCGGATGCGAATGGCGGTGTGTCGTATGCGAATGCGAATAACGATGCTTCGAATACGTA	1
SRR5935749_C353026	1	3	TGCGAATGCGAATGGCGGCGTGTCGAATGCGAATGCGAATAACGATGCATCGAACTCGAA	TGCGAATGCGAATGGCGGTGTGTCGAATGCGAATGCGAATAACGATGCTTCGAATACGAA	14
SRR5935749_C353026	11	3	TGCGAATGCGAATGGCGGCGTGTCGAATGCGAATGCGAATAACGATGCATCGAACTCGAA	TGCGAATGCGAATGGCGGTGTGTCGGTTGCGAGTGCGGGTTACGATGCTTCGGGTACGGG	1
SRR5935749_C353026	7	3	TGCGAATGCGAATGGCGGCGTGTCGAATGCGAATGCGAATAACGATGCATCGAACTCGAA	TGCGAATGCGAGTGGCGGTGTGTCGAATGCGAGTGCGAATAGCGATGCTTCGCATACGGG	1
SRR5935749_C353026	5	0	TGCGAATGCGAATGGCGGCGTGTCGAATGCGAATGCGAATAACGATGCATCGAACTCGAA	TGCGAATGCGAATGGCGGCGTGTCGGATGCGTATGCGCATTACGATGCATCGTACTCGAA	2
SRR5935749_C353026	2	3	TGCGAATGCGAATGGCGGCGTGTCGAATGCGAATGCGAATAACGATGCATCGAACTCGAA	TGCGAATGCGAATGGCGGTGTGTCGTATGCGAATGCGAATAACGATGCTTCGAATACGAA	1
SRR5935749_C353026	11	3	TGCGAATGCGAATGGCGGCGTGTCGAATGCGAATGCGAATAACGATGCATCGAACTCGAA	TGCGTTTGCGAATGGCGGTGTGTCGGTTGCGTATGCGTTTAACGGTGCTTCGCTTACGAA	2
SRR5935749_C353026	7	3	TGCGAATGCGAATGGCGGCGTGTCGAATGCGAATGCGAATAACGATGCATCGAACTCGAA	TGCGTATGCGAGTGGCGGTGTGTCGAATGCGTATGCGAGTTACGATGCTTCGAATACGTA	2
SRR5935749_C353026	7	3	TGCGAATGCGAATGGCGGCGTGTCGAATGCGAATGCGAATAACGATGCATCGAACTCGAA	TGCGAGTGCGGATGGCGGTGTGTCGAATGCGCATGCGATTAACGATGCTTCGGATACGTA	1
SRR5935749_C353026	7	3	TGCGAATGCGAATGGCGGCGTGTCGAATGCGAATGCGAATAACGATGCATCGAACTCGAA	TGCGAATGCGAATGGCGGTGTGTCGCATGCGGATGCGGGTAACGTTGCTTCGAATACGCA	1
SRR5935749_C353026	6	3	TGCGAATGCGAATGGCGGCGTGTCGAATGCGAATGCGAATAACGATGCATCGAACTCGAA	TGCGAGTGCGAATGGCGGTGTGTCGAGTGCGTATGCGTTTAACGATGCTTCGAATACGAA	1
SRR5935749_C353026	6	3	TGCGAATGCGAATGGCGGCGTGTCGAATGCGAATGCGAATAACGATGCATCGAACTCGAA	TGCGAATGCGAATGGCGGTGTGTCGAATGCGGATGCGAATTACGATGCTTCGGGTACGCA	2
SRR5935749_C360288	2	0	TGCGAATGCGAATGGCGGTGTGTCGAATGCGAATGCGAATAACGATGCTTCGAATACGAA	TGCGTATGCGAATGGCGGTGTGTCGTATGCGAATGCGAATAACGATGCTTCGAATACGAA	1
SRR5935749_C360288	6	0	TGCGAATGCGAATGGCGGTGTGTCGAATGCGAATGCGAATAACGATGCTTCGAATACGAA	TGCGTATGCGAGTGGCGGTGTGTCGAATGCGTATGCGAGTTACGATGCTTCGAATACGTA	2
SRR5935749_C360288	4	3	TGCGAATGCGAATGGCGGTGTGTCGAATGCGAATGCGAATAACGATGCTTCGAATACGAA	TGCGAATGCGAGTGGCGGCGTGTCGAATGCGAATGCGAATAACGATGCATCGTACTCGAG	2
SRR5935749_C360288	5	0	TGCGAATGCGAATGGCGGTGTGTCGAATGCGAATGCGAATAACGATGCTTCGAATACGAA	TGCGCATGCGTATGGCGGTGTGTCGAATGCGTATGCGAATTACGATGCTTCGAATACGTA	1
SRR5935749_C360288	7	0	TGCGAATGCGAATGGCGGTGTGTCGAATGCGAATGCGAATAACGATGCTTCGAATACGAA	TGCGAATGCGAATGGCGGTGTGTCGTATGCGGGTGCGGATAACGATGCTTCGAGTACGGT	2
SRR5935749_C360288	1	0	TGCGAATGCGAATGGCGGTGTGTCGAATGCGAATGCGAATAACGATGCTTCGAATACGAA	TGCGAATGCGAATGGCGGTGTGTCGTATGCGAATGCGAATAACGATGCTTCGAATACGAA	1
SRR5935749_C360288	7	0	TGCGAATGCGAATGGCGGTGTGTCGAATGCGAATGCGAATAACGATGCTTCGAATACGAA	TGCGTATGCGAATGGCGGTGTGTCGAGTGCGAATGCGTATGACGCTGCTTCGTATACGTA	1
SRR5935749_C360288	6	0	TGCGAATGCGAATGGCGGTGTGTCGAATGCGAATGCGAATAACGATGCTTCGAATACGAA	TGCGAGTGCGGATGGCGGTGTGTCGAATGCGCATGCGATTAACGATGCTTCGGATACGTA	1
SRR5935749_C360288	1	3	TGCGAATGCGAATGGCGGTGTGTCGAATGCGAATGCGAATAACGATGCTTCGAATACGAA	TGCGAATGCGAATGGCGGCGTGTCGAATGCGAATGCGAATAACGATGCATCGAACTCGAA	55
SRR5935749_C360288	6	3	TGCGAATGCGAATGGCGGTGTGTCGAATGCGAATGCGAATAACGATGCTTCGAATACGAA	TGCGAATGCGAATGGCGGCGTGTCGGATGCGTATGCGCATTACGATGCATCGTACTCGAA	2
SRR5935749_C360288	4	0	TGCGAATGCGAATGGCGGTGTGTCGAATGCGAATGCGAATAACGATGCTTCGAATACGAA	TGCGAATGCGAGTGGCGGTGTGTCGAATGCGAATGCGAATTACGATGCTTCGTATTCGAA	1
SRR5935749_C360288	7	0	TGCGAATGCGAATGGCGGTGTGTCGAATGCGAATGCGAATAACGATGCTTCGAATACGAA	TGCGGATGCGAATGGCGGTGTGTCGTATGCGTATGCGCTTAACGATGCTTCGAGTACGTA	2
SRR5935749_C360288	5	0	TGCGAATGCGAATGGCGGTGTGTCGAATGCGAATGCGAATAACGATGCTTCGAATACGAA	TGCGAGTGCGAATGGCGGTGTGTCGGATGCGAATGCGAATAGCGATGCTTCGAATACGCT	1
SRR5935749_C360288	9	3	TGCGAATGCGAATGGCGGTGTGTCGAATGCGAATGCGAATAACGATGCTTCGAATACGAA	TGCGAATGCGAGTGGCGGCGTGTCGAGTGCGAGTGCGAGTTTCGATGCATCGAGCTCGTA	1
SRR5935749_C360288	6	0	TGCGAATGCGAATGGCGGTGTGTCGAATGCGAATGCGAATAACGATGCTTCGAATACGAA	TGCGAATGCGAGTGGCGGTGTGTCGAATGCGAGTGCGAATAGCGATGCTTCGCATACGGG	1
SRR5935749_C360288	8	0	TGCGAATGCGAATGGCGGTGTGTCGAATGCGAATGCGAATAACGATGCTTCGAATACGAA	TGCGAGTGCGAATGGCGGTGTGTCGAGTGCGGTTGCGAGTTACGATGCTTCGTATACGTA	1
SRR5935749_C360288	2	3	TGCGAATGCGAATGGCGGTGTGTCGAATGCGAATGCGAATAACGATGCTTCGAATACGAA	TGCGAATGCGAATGGCGGCGTGTCGAATGCGAATGCGAATAACGATGCATCGAGCTCGAA	1
SRR5935749_C360288	0	1	TGCGAATGCGAATGGCGGTGTGTCGAATGCGAATGCGAATAACGATGCTTCGAATACGAA	TGCGAATGCGAATGGCGGTGTGTCGAATGCAAATGCGAATAACGATGCTTCGAATACGAA	1
SRR5935749_C360288	8	3	TGCGAATGCGAATGGCGGTGTGTCGAATGCGAATGCGAATAACGATGCTTCGAATACGAA	AGACAGTGCGAATGGCGGTGTGTCGAGTGCGGGTGCGCATTACGATGCTTCGACTACGCA	1
SRR5935749_C360288	10	0	TGCGAATGCGAATGGCGGTGTGTCGAATGCGAATGCGAATAACGATGCTTCGAATACGAA	TGCGAATGCGTTTGGCGGTGTGTCGAGTGCGGATGCGCTTTCCGATGCTTCGATTACGTA	1
SRR5935749_C360288	9	3	TGCGAATGCGAATGGCGGTGTGTCGAATGCGAATGCGAATAACGATGCTTCGAATACGAA	TGCGAGTGCGAATGGCGGCGTGTCGAGTGCGCATGCGAGTTACGATGCATCGAGCTCGTT	2
SRR5935749_C360288	6	0	TGCGAATGCGAATGGCGGTGTGTCGAATGCGAATGCGAATAACGATGCTTCGAATACGAA	TGCGAATGCGAATGGCGGTGTGTCGTATGCGAATGCGCTTAACGATGCTTCGGATGCGAG	1
SRR5935749_C360288	12	3	TGCGAATGCGAATGGCGGTGTGTCGAATGCGAATGCGAATAACGATGCTTCGAATACGAA	TGCGGGTGCGGTTGGCGGCGTGTCGTATGCGAATGCGTATAGCGGTGCGTCGCTCTCGTA	1
SRR5935749_C360288	7	0	TGCGAATGCGAATGGCGGTGTGTCGAATGCGAATGCGAATAACGATGCTTCGAATACGAA	TGCGTATGCGTTTGGCGGTGTGTCGGCTGCGGATGCGAATAACGATGCTTCGTATACGAA	2
SRR5935749_C360288	5	0	TGCGAATGCGAATGGCGGTGTGTCGAATGCGAATGCGAATAACGATGCTTCGAATACGAA	TGCGAATGCGAATGGCGGTGTGTCGAATGCGGATGCGAATTACGATGCTTCGGGTACGCA	2
SRR5935749_C360288	7	3	TGCGAATGCGAATGGCGGTGTGTCGAATGCGAATGCGAATAACGATGCTTCGAATACGAA	TGCGAATGCGAGTGGCGGCGTGTCGTATGCGCTTGCGAATAACGATGCATCGAGCTCGTA	1
SRR5935749_C360288	4	0	TGCGAATGCGAATGGCGGTGTGTCGAATGCGAATGCGAATAACGATGCTTCGAATACGAA	TGCGAATGCGCATGGCGGTGTGTCGAGTGCGCATGCGAATAACGATGCTTCGCATACGAA	1
SRR5935749_C360288	3	0	TGCGAATGCGAATGGCGGTGTGTCGAATGCGAATGCGAATAACGATGCTTCGAATACGAA	TGCGGATGCGAATGGCGGTGTGTCGTATGCGAATGCGAATAACGATGCTTCGAATACGTA	1
SRR5935749_C360288	9	0	TGCGAATGCGAATGGCGGTGTGTCGAATGCGAATGCGAATAACGATGCTTCGAATACGAA	TGCGAGTGCGAATGGCGGTGTGTCGGATGCGGGTGCGTATTACGATGCTTCGGGTACGTA	1
SRR5935749_C360288	9	3	TGCGAATGCGAATGGCGGTGTGTCGAATGCGAATGCGAATAACGATGCTTCGAATACGAA	TGCGTATGCGGGTGGCGGCGTGTCGGGTGCGAATGCGAATTCCGATGCATCGAGCTCGAA	1
SRR5935749_C360288	6	0	TGCGAATGCGAATGGCGGTGTGTCGAATGCGAATGCGAATAACGATGCTTCGAATACGAA	TGCGCATGCGAGTGGCGGTGTGTCGAATGCGAATGCGGATCACGATGCTTCGCATACGTA	1
SRR5935749_C360288	10	3	TGCGAATGCGAATGGCGGTGTGTCGAATGCGAATGCGAATAACGATGCTTCGAATACGAA	TGCGAGTGCGAATGGCGGCGTGTCGAGTGCGTATGCGGTTTACGATGCGTCGGTCTCGTA	1
SRR5935749_C360288	4	0	TGCGAATGCGAATGGCGGTGTGTCGAATGCGAATGCGAATAACGATGCTTCGAATACGAA	TGCGAATGCGAATGGCGGTGTGTCGTATGCGCTTGCGTATAACGATGCTTCGAATACGAA	1
SRR5935749_C360288	6	0	TGCGAATGCGAATGGCGGTGTGTCGAATGCGAATGCGAATAACGATGCTTCGAATACGAA	TGCGAATGCGAGTGGCGGTGTGTCGTATGCGTATGCGAATAACGCTGCTTCGAGTACGTA	1
SRR5935749_C360288	9	0	TGCGAATGCGAATGGCGGTGTGTCGAATGCGAATGCGAATAACGATGCTTCGAATACGAA	TGCGAGTGCGATTGGCGGTGTGTCGTTTGCGTATGCGGATAACGGTGCTTCGGTTACGAA	1
SRR5935749_C360288	5	0	TGCGAATGCGAATGGCGGTGTGTCGAATGCGAATGCGAATAACGATGCTTCGAATACGAA	TGCGAATGCGCATGGCGGTGTGTCGAGTGCGAATGCGAGTTACGGTGCTTCGAATACGAA	1
SRR5935749_C360288	5	1	TGCGAATGCGAATGGCGGTGTGTCGAATGCGAATGCGAATAACGATGCTTCGAATACGAA	TGCGTATGCGGATGGCGGTGTGTCGTATGCGAATTCGAATAACGGTGCTTCGAATACGAT	1
SRR5935749_C360288	8	3	TGCGAATGCGAATGGCGGTGTGTCGAATGCGAATGCGAATAACGATGCTTCGAATACGAA	TGCGAATGCGATTGGCGGCGTGTCGTATGCGAGTGCGAGTAGCGATGCATCGTACTCGTA	1
SRR5935749_C360288	9	3	TGCGAATGCGAATGGCGGTGTGTCGAATGCGAATGCGAATAACGATGCTTCGAATACGAA	TGCGAATGCGAATGGCGGCGTGTCGTATGCGAATGCGAGTTGCGGTGCATCGCTCTCGTA	1
SRR5935749_C360288	5	0	TGCGAATGCGAATGGCGGTGTGTCGAATGCGAATGCGAATAACGATGCTTCGAATACGAA	TGCGAATGCGAGTGGCGGTGTGTCGGATGCGTATGCGCATAACGATGCTTCGAATACGAG	1
SRR5935749_C360288	7	0	TGCGAATGCGAATGGCGGTGTGTCGAATGCGAATGCGAATAACGATGCTTCGAATACGAA	TGCGAGTGCGAATGGCGGTGTGTCGGATGCGAGTGCGGATCTCGATGCTTCGCATACGAA	2
SRR5935749_C360288	7	3	TGCGAATGCGAATGGCGGTGTGTCGAATGCGAATGCGAATAACGATGCTTCGAATACGAA	TGCGAATGCGAATGGCGGCGTGTCGGGTGCGCATGCGAGTAACGATGCATCGTACTCGTA	1
SRR5935749_C360288	8	3	TGCGAATGCGAATGGCGGTGTGTCGAATGCGAATGCGAATAACGATGCTTCGAATACGAA	TGCGAATGCGTATGGCGGCGTGTCGTATGCGTTTGCGAATAACGATGCATCGTACTCGGG	3
SRR5935749_C360288	6	0	TGCGAATGCGAATGGCGGTGTGTCGAATGCGAATGCGAATAACGATGCTTCGAATACGAA	TGCGAGTGCGAATGGCGGTGTGTCGTATGCGATTGCGGTTAACGATGCTTCGAATACGAG	1
SRR5935749_C360288	8	3	TGCGAATGCGAATGGCGGTGTGTCGAATGCGAATGCGAATAACGATGCTTCGAATACGAA	TGCGATTGCGATTGGCGGCGTGTCGATTGCGTATGCGAATAACGATGCATCGTGCTCGAG	2
SRR5935749_C360288	6	0	TGCGAATGCGAATGGCGGTGTGTCGAATGCGAATGCGAATAACGATGCTTCGAATACGAA	TGCGAGTGCGAATGGCGGTGTGTCGAGTGCGTATGCGTATCACGATGCTTCGTATACGAA	1
SRR5935749_C360288	8	3	TGCGAATGCGAATGGCGGTGTGTCGAATGCGAATGCGAATAACGATGCTTCGAATACGAA	TGCGAGTGCGTATGGCGGCGTGTCGATTGCGAATGCGATTTACGATGCATCGTACTCGAG	1
SRR5935749_C360288	9	0	TGCGAATGCGAATGGCGGTGTGTCGAATGCGAATGCGAATAACGATGCTTCGAATACGAA	TGCGAGTGCGCATGGCGGTGTGTCGAGTGCGGTTGCGAATAGCGATGCTTCGTTTACGAT	1
SRR5935749_C360288	7	0	TGCGAATGCGAATGGCGGTGTGTCGAATGCGAATGCGAATAACGATGCTTCGAATACGAA	TGCGTATGCGTTTGGCGGTGTGTCGAATGCGTATGCGTATAACGATGCTTCGTATACGCA	1
SRR5935749_C360288	4	3	TGCGAATGCGAATGGCGGTGTGTCGAATGCGAATGCGAATAACGATGCTTCGAATACGAA	TGCGAATGCGGATGGCGGCGTGTCGAGTGCGAATGCGAATAACGATGCATCGTACTCGAA	1
SRR5935749_C360288	5	3	TGCGAATGCGAATGGCGGTGTGTCGAATGCGAATGCGAATAACGATGCTTCGAATACGAA	TGCGTATGCGAGTGGCGGCGTGTCGAATGCGAATGCGAATAACGATGCGTCGTACTCGAG	1
SRR5935749_C360288	8	3	TGCGAATGCGAATGGCGGTGTGTCGAATGCGAATGCGAATAACGATGCTTCGAATACGAA	TGCGAGTGCGTTTGGCGGCGTGTCGAATGCGTATGCGAGTTACGATGCATCGTACTCGAA	1
SRR5935749_C360288	9	0	TGCGAATGCGAATGGCGGTGTGTCGAATGCGAATGCGAATAACGATGCTTCGAATACGAA	TGCGGATGCGGTTGGCGGTGTGTCGAATGCGCATGCGTATGACGATGCTTCGTATGCGAG	1
SRR5935749_C360288	5	0	TGCGAATGCGAATGGCGGTGTGTCGAATGCGAATGCGAATAACGATGCTTCGAATACGAA	TGCGAATGCGTATGGCGGTGTGTCGCATGCGAATGCGGGTAACGATGCTTCGGATACGAA	1
SRR5935749_C360288	10	0	TGCGAATGCGAATGGCGGTGTGTCGAATGCGAATGCGAATAACGATGCTTCGAATACGAA	TGCGAATGCGCATGGCGGTGTGTCGTATGCGTATGCGGTTTTCGATGCTTCGTATGCGTA	1
SRR5935749_C360288	6	3	TGCGAATGCGAATGGCGGTGTGTCGAATGCGAATGCGAATAACGATGCTTCGAATACGAA	TGCGTGTGCGAATGGCGGCGTGTCGAATGCGAATGCGAGTAACGATGCATCGTACTCGTA	1
SRR5935749_C360288	10	0	TGCGAATGCGAATGGCGGTGTGTCGAATGCGAATGCGAATAACGATGCTTCGAATACGAA	TGCGTATGCGGTTGGCGGTGTGTCGTGTGCGGATGCGTCTTACGATGCTTCGAATACGGA	1
SRR5935749_C360288	7	0	TGCGAATGCGAATGGCGGTGTGTCGAATGCGAATGCGAATAACGATGCTTCGAATACGAA	TGCGAATGCGGATGGCGGTGTGTCGAGTGCGTTTGCGATTTACGATGCTTCGAGTACGAA	2
SRR5935749_C360288	7	3	TGCGAATGCGAATGGCGGTGTGTCGAATGCGAATGCGAATAACGATGCTTCGAATACGAA	TGCGTATGCGAATGGCGGCGTGTCGTATGCGAGTGCGATTTACGATGCATCGTACTCGAA	1
SRR5935749_C360288	8	3	TGCGAATGCGAATGGCGGTGTGTCGAATGCGAATGCGAATAACGATGCTTCGAATACGAA	TGCGTATGCGAGTGGCGGCGTGTCGAATGCGAGTGCGTGTAACGATGCATCGTACTCGTA	1
SRR5935749_C360288	10	0	TGCGAATGCGAATGGCGGTGTGTCGAATGCGAATGCGAATAACGATGCTTCGAATACGAA	TGCGTTTGCGAATGGCGGTGTGTCGGTTGCGTATGCGTTTAACGGTGCTTCGCTTACGAA	2
SRR5935749_C360288	5	3	TGCGAATGCGAATGGCGGTGTGTCGAATGCGAATGCGAATAACGATGCTTCGAATACGAA	TGCGTATGCGTTTGGCGGCGTGTCGAATGCGGATGCGAATAACGATGCATCGAACTCGAA	2
SRR5935749_C360288	9	3	TGCGAATGCGAATGGCGGTGTGTCGAATGCGAATGCGAATAACGATGCTTCGAATACGAA	TGCGTATGCGAATGGCGGCGTGTCGTATGCGAGTGCGGTTTACGATGCATCGTACTCGTA	1
SRR5935749_C360288	5	0	TGCGAATGCGAATGGCGGTGTGTCGAATGCGAATGCGAATAACGATGCTTCGAATACGAA	TGCGAGTGCGAATGGCGGTGTGTCGAGTGCGTATGCGTTTAACGATGCTTCGAATACGAA	1
SRR5935749_C360288	6	0	TGCGAATGCGAATGGCGGTGTGTCGAATGCGAATGCGAATAACGATGCTTCGAATACGAA	TGCGGATGCGTATGGCGGTGTGTCGCATGCGAATGCGAGTAACGATGCTTCGGATACGAG	1
SRR5935749_C360288	11	0	TGCGAATGCGAATGGCGGTGTGTCGAATGCGAATGCGAATAACGATGCTTCGAATACGAA	TGCGAGTGCGAGTGGCGGTGTGTCGTATGCGGATGCGTCTTACGATGCTTCGTATGCGGG	1
SRR5935749_C360288	8	3	TGCGAATGCGAATGGCGGTGTGTCGAATGCGAATGCGAATAACGATGCTTCGAATACGAA	TGCGAATGCGAATGGCGGCGTGTCGTATGCGAATGCGAGTTACGGTGCATCGCTCTCGTA	23
SRR5935749_C360288	11	0	TGCGAATGCGAATGGCGGTGTGTCGAATGCGAATGCGAATAACGATGCTTCGAATACGAA	TGCGTATGCGAGTGGCGGTGTGTCGGTTGCGGGTGCGATTTACGATGCTTCGAGTGCGTA	1
SRR5935749_C360288	10	0	TGCGAATGCGAATGGCGGTGTGTCGAATGCGAATGCGAATAACGATGCTTCGAATACGAA	TGCGAATGCGAATGGCGGTGTGTCGGTTGCGAGTGCGGGTTACGATGCTTCGGGTACGGG	1
SRR5935749_C360288	7	0	TGCGAATGCGAATGGCGGTGTGTCGAATGCGAATGCGAATAACGATGCTTCGAATACGAA	TGCGTATGCGCATGGCGGTGTGTCGAGTGCGGATGCGAATAGCGATGCTTCGAGTACGGA	1
SRR5935749_C360288	7	0	TGCGAATGCGAATGGCGGTGTGTCGAATGCGAATGCGAATAACGATGCTTCGAATACGAA	TGCGATTGCGTTTGGCGGTGTGTCGCATGCGAGTGCGTATAACGATGCTTCGTATACGAA	1
SRR5935749_C360288	7	0	TGCGAATGCGAATGGCGGTGTGTCGAATGCGAATGCGAATAACGATGCTTCGAATACGAA	TGCGCATGCGTATGGCGGTGTGTCGAATGCGAGTGCGAATAACGATGCTTCGGGTGCGTA	1
SRR5935749_C360288	3	1	TGCGAATGCGAATGGCGGTGTGTCGAATGCGAATGCGAATAACGATGCTTCGAATACGAA	TGCGAATGCGAATGGCGGTGTGTCGAATGCGAATGCGAATAACGATGCTTCGAATCTGTC	3
SRR5935749_C360288	6	0	TGCGAATGCGAATGGCGGTGTGTCGAATGCGAATGCGAATAACGATGCTTCGAATACGAA	TGCGAATGCGAATGGCGGTGTGTCGCATGCGGATGCGGGTAACGTTGCTTCGAATACGCA	1
SRR5935749_C360288	6	0	TGCGAATGCGAATGGCGGTGTGTCGAATGCGAATGCGAATAACGATGCTTCGAATACGAA	TGCGAATGCGAGTGGCGGTGTGTCGGGTGCGTATGCGAGTAACGATGCTTCGAATACGAG	1
SRR5935749_C360288	10	0	TGCGAATGCGAATGGCGGTGTGTCGAATGCGAATGCGAATAACGATGCTTCGAATACGAA	TGCGTTTGCGTGTGGCGGTGTGTCGAATGCGAGTGCGGATTACGATGCTTCGAGTACGGG	2
SRR5935749_C360288	7	3	TGCGAATGCGAATGGCGGTGTGTCGAATGCGAATGCGAATAACGATGCTTCGAATACGAA	TGCGAATGCGTATGGCGGCGTGTCGAATGCGAGTGCGATTAGCGATGCATCGAGCTCGTA	1
SRR5935749_C360288	9	0	TGCGAATGCGAATGGCGGTGTGTCGAATGCGAATGCGAATAACGATGCTTCGAATACGAA	TGCGTATGCGAGTGGCGGTGTGTCGAATGCGATTGCGAGTAACGATGCTTCGTTTGCGGT	1
SRR5935749_C360288	7	0	TGCGAATGCGAATGGCGGTGTGTCGAATGCGAATGCGAATAACGATGCTTCGAATACGAA	TGCGAATGCGAATGGCGGTGTGTCGTATGCGTATGCGATTTACGATGCTTCGTATGCGGA	1
SRR5935749_C360288	7	0	TGCGAATGCGAATGGCGGTGTGTCGAATGCGAATGCGAATAACGATGCTTCGAATACGAA	TGCGGGTGCGAGTGGCGGTGTGTCGAATGCGGATGCGAGTAACGGTGCTTCGAGTACGAA	1
SRR5935749_C360288	3	1	TGCGAATGCGAATGGCGGTGTGTCGAATGCGAATGCGAATAACGATGCTTCGAATACGAA	TGCGGGTGCGAATGGCGGCGTGTCGAGTGCGAATGCGAATAACGATGCTTCGAATACGAA	1
SRR5935749_C360288	7	0	TGCGAATGCGAATGGCGGTGTGTCGAATGCGAATGCGAATAACGATGCTTCGAATACGAA	TGCGTATGCGTTTGGCGGTGTGTCGAATGCGAATGCGGCTAGCGATGCTTCGGATACGAA	1
SRR5935749_C360288	8	3	TGCGAATGCGAATGGCGGTGTGTCGAATGCGAATGCGAATAACGATGCTTCGAATACGAA	TGCGAGTGCGAATGGCGGCGTGTCGTATGCGGGTGCGAATCACGATGCATCGAGCTCGTA	1
SRR5935749_C360288	8	3	TGCGAATGCGAATGGCGGTGTGTCGAATGCGAATGCGAATAACGATGCTTCGAATACGAA	TGCGTATGCGCATGGCGGCGTGTCGAATGCGAATGCGGGTTACGATGCATCGTACTCGAG	2
SRR5935749_C360288	6	0	TGCGAATGCGAATGGCGGTGTGTCGAATGCGAATGCGAATAACGATGCTTCGAATACGAA	TGCGAGTGCGAATGGCGGTGTGTCGCATGCGCATGCGCATAGCGATGCTTCGTATACGAA	1
SRR5935749_C360288	7	0	TGCGAATGCGAATGGCGGTGTGTCGAATGCGAATGCGAATAACGATGCTTCGAATACGAA	TGCGAGTGCGTATGGCGGTGTGTCGTATGCGCATGCGAATAACGGTGCTTCGTATACGAG	1
SRR5935749_C363660	7	3	ACAACGCTCTTTATGTGAATGTGAACAACGGCAACGTGAACAACAACAATAAGAACAACAG	ACAACGCTCTTTATGTGAATGTGAACAACGGCAACGTGAACAACAACTGTCTCTTATACAC	1
SRR5935749_C363660	1	2	ACAACGCTCTTTATGTGAATGTGAACAACGGCAACGTGAACAACAACAATAAGAACAACAG	AGACAGCTCTTTATGTGAATGTGAACAACGGCAACGTGAACAACAACAATAAGAACAACAG	1
SRR5935749_C363660	10	2	ACAACGCTCTTTATGTGAATGTGAACAACGGCAACGTGAACAACAACAATAAGAACAACAG	AGACAGCTCTTTATGTGAGTGTGAGCGGCGGCAACGTGTACAACTACAGTAAGGACGACAG	1
SRR5935749_C363660	12	0	ACAACGCTCTTTATGTGAATGTGAACAACGGCAACGTGAACAACAACAATAAGAACAACAG	GCGGCGCTCTTTATGTGAGTGTGAGCGGCGGCAACGTGTACAACTACAGTAAGGACGACAG	24
SRR5935749_C363660	14	2	ACAACGCTCTTTATGTGAATGTGAACAACGGCAACGTGAACAACAACAATAAGAACAACAG	GCGGCGCTCTTTATGTGAGTGTGAGCGGCGGCAACGTGTACAACTACAGTAAGGACTGTCT	1
SRR5935749_C363660	3	2	ACAACGCTCTTTATGTGAATGTGAACAACGGCAACGTGAACAACAACAATAAGAACAACAG	ACAACGCTCTTTATGTGAATGTGAACAACGGCAACGTGAACAACAACAATAAGAACCTGTC	3
SRR5935749_C363660	1	0	ACAACGCTCTTTATGTGAATGTGAACAACGGCAACGTGAACAACAACAATAAGAACAACAG	ACGACGCTCTTTATGTGAATGTGAACAACGGCAACGTGAACAACAACAATAAGAACAACAG	1
SRR5935751_C450494	8	1	TCGAACGCGTGGTACGTGAACATGAACAACGGCAACGTGAACACGAACAA	TCGAGCGCGTGGGCCGTGTACATGAACAACGGCGGCGTGAGCACGAGCAC	1
SRR5935751_C450494	4	0	TCGAACGCGTGGTACGTGAACATGAACAACGGCAACGTGAACACGAACAA	TCGAACGCGTGGTACGTGAGCATGAACAACGGCTACGTGAACACGTACAG	1
SRR5935753_C443849	6	0	TCGAACGCGTGGTACGTGAACATGAACAACGGCAACGTGAACACGAACAA	TCGAACGCGTGGTGCGTGGGCATGAACAACGGCAACGTGAACGCGAACGG	1
SRR5935753_C443849	9	1	TCGAACGCGTGGTACGTGAACATGAACAACGGCAACGTGAACACGAACAA	TCGAACGCGTGGGACGTGTACGTGAACGGCGGCGGCGTGAGCACGTACAG	1
SRR5935753_C446199	4	1	ACAATGCGTGGAAATTGAACATGAATAACGGTAACAGGAACAACAACAAT	ACAATGCGTGGAAATTGCGTATGAGTGACGGTAACAGGAACAACAACAAT	2
SRR5935753_C446199	7	1	ACAATGCGTGGAAATTGAACATGAATAACGGTAACAGGAACAACAACAAT	ACGGTGCGTGGAAATTGCGTATGAGTGACGGTAACAGGAACAACACCAAT	2
SRR5935753_C446199	9	1	ACAATGCGTGGAAATTGAACATGAATAACGGTAACAGGAACAACAACAAT	ACAATGCGTGGATATTGCGTATGAGTGACGGTAACAGGATCAACGGCTAT	1
SRR5935753_C446199	6	2	ACAATGCGTGGAAATTGAACATGAATAACGGTAACAGGAACAACAACAAT	ACAGTGCGTGGAAATTGGATATGAGTGACGGTAACAGGAATGCCAACAAT	1
SRR5935753_C446199	0	1	ACAATGCGTGGAAATTGAACATGAATAACGGTAACAGGAACAACAACAAT	ACAATGCGCGGAAATTGAACATGAATAACGGTAACAGGAACAACAACAAT	1
SRR5935753_C446199	5	1	ACAATGCGTGGAAATTGAACATGAATAACGGTAACAGGAACAACAACAAT	ACAATGCGTGGAATTTGTGGATGGATGACGGTAACAGGAACAACAACAAT	5
SRR5935753_C446199	7	3	ACAATGCGTGGAAATTGAACATGAATAACGGTAACAGGAACAACAACAAT	ACAATGCGTGGAAATTGCGTATGAGTGACGGTAACAGGGATTGGAACAAT	9
SRR5935753_C446199	5	2	ACAATGCGTGGAAATTGAACATGAATAACGGTAACAGGAACAACAACAAT	ACAATGCGTGGAAATTGGATATGAGTGACGGTAACAGGAATGCCAACAAT	7
SRR5935753_C467719	10	0	AACAACAGCTGGAACGTGAACTTTAGTAATGGCAACTTCAACAACAACAACAAGTACAACAGTA	TTCAGCAGCTGGGTCGTGAACTTTAGTAATGGCAACTTCTACAACAGCAACAAGTACGGCAGTG	3
SRR5935753_C467719	12	0	AACAACAGCTGGAACGTGAACTTTAGTAATGGCAACTTCAACAACAACAACAAGTACAACAGTA	AGCAGCAGCTGGCTCGTGTACTTTAGTTATGGCAACTTCAACAGCGGCGGCAAGTACTACAGTA	2
SRR5935753_C467719	10	1	AACAACAGCTGGAACGTGAACTTTAGTAATGGCAACTTCAACAACAACAACAAGTACAACAGTA	ACAGGCAGCTGGGTCGTGAACTTTAGTAATGGCAACTTCTACAACAGCAACAAGTACGGCAGTG	1
SRR5935755_C368833	2	0	CGAATGCGAACAGCGGTCTCGCTTATGCGAACGCGAAC	CGAATGCGAACTGCGGTCTCGCTTATGCGGACGCGAAC	1
SRR5935755_C368833	4	0	CGAATGCGAACAGCGGTCTCGCTTATGCGAACGCGAAC	CGTTTGCGTACAGCGGTCTCGCTTATGCGTACGCGAAC	1
SRR5935755_C368833	6	0	CGAATGCGAACAGCGGTCTCGCTTATGCGAACGCGAAC	CGGTTGCGCTCAGCGGTCTCGCTTATGCGAGCGCGAGC	1
SRR5935755_C368833	6	0	CGAATGCGAACAGCGGTCTCGCTTATGCGAACGCGAAC	CGTTTGCGTACAGCGGTCTCGCTTTTGCGAGCGCGAGC	1
SRR5935755_C368833	3	0	CGAATGCGAACAGCGGTCTCGCTTATGCGAACGCGAAC	CGAATGCGAGCAGCGGTCTCGCTTGTGCGAACGCGAGC	1
SRR5935755_C368833	3	0	CGAATGCGAACAGCGGTCTCGCTTATGCGAACGCGAAC	CGAATGCGAGCAGCGGTCTCGCTTTTGCGTACGCGAAC	1
SRR5935755_C368833	6	0	CGAATGCGAACAGCGGTCTCGCTTATGCGAACGCGAAC	CGCTTGCGTACAGCGGTCTCGCTTATGCGTACGCGTTC	1
SRR5935755_C368833	6	0	CGAATGCGAACAGCGGTCTCGCTTATGCGAACGCGAAC	CGGTTGCGAACGGCGGTCTCGCTTGTGCGAGCGCGTAC	1
SRR5935755_C368833	4	0	CGAATGCGAACAGCGGTCTCGCTTATGCGAACGCGAAC	CGAATGCGTCCAGCGGTCTCGCTTATGCGTGCGCGAAC	1
SRR5935755_C368833	3	0	CGAATGCGAACAGCGGTCTCGCTTATGCGAACGCGAAC	CGCATGCGAACAGCGGTCTCGCTTATGCGAGCGCGAGC	2
SRR5935756_C561112	7	0	CGTTCTACGTGAATGCGAACTATGCGGCTTCGAATGCGAATGCGAACTAC	CGTTCTACGTGTTTGCGAACTCTGCGGCTTCGGGTGCGTATGCGAACTGC	2
SRR5935756_C561112	6	0	CGTTCTACGTGAATGCGAACTATGCGGCTTCGAATGCGAATGCGAACTAC	CGTTCTACGTGAGTGCGTACTTTGCGGCTTCGTATGCGTATGCGTACTAC	1
SRR5935756_C564412	5	0	CGAATGCGAACAACGATTTCTCGAATACGAACACGAAC	CGAATGCGAACTACGATTTCTCGTATGCGAGCACGTAC	3
SRR5935756_C564412	6	0	CGAATGCGAACAACGATTTCTCGAATACGAACACGAAC	CGTATGCGAGCCACGATTTCTCGTATACGAGCACGAGC	1
SRR5935756_C564412	6	0	CGAATGCGAACAACGATTTCTCGAATACGAACACGAAC	CGTATGCGAACAGCGATTTCTCGAGTGCGTACACGAGC	2
SRR5935756_C564412	0	1	CGAATGCGAACAACGATTTCTCGAATACGAACACGAAC	CGAATGCGAACAACGATTCCTCGAATACGAACACGAAC	3
SRR5935757_C623416	0	3	CGAATACGAATAACACGGCTTCGAATACGAATGCGAAT	CGAATACGAATAACACCCCCTCGAATACGAATGCGAAT	4
SRR5935757_C625908	8	1	CCAACGCATGGAATCTGAACCTCAACGACGGTAATACGAACAATTGGAAC	CCAACGCATGGTTTCTGTACCTCGACGACGGGTATGCGAACTATTGGACC	3
SRR5935757_C625908	5	0	CCAACGCATGGAATCTGAACCTCAACGACGGTAATACGAACAATTGGAAC	CCAGCGCATGGAGTCTGAGCCTCAACGACGGTAATACGTACAATTGGACC	1
SRR5935757_C625908	8	1	CCAACGCATGGAATCTGAACCTCAACGACGGTAATACGAACAATTGGAAC	CCAACGCATGGTTTCTGTACCTCAGCGACGGGTATGCGAACTATTGGACC	1
SRR5935758_C414184	8	0	TTCGGTTATCTGAATGCGAATAATCGTTCCTCGAATGCGAATGCGAACAT	TTCGGTTGTCTGAGTGCGAATGGTCGTTCCTCGAATGCGGATGCGCTCGT	2
SRR5935758_C414184	4	1	TTCGGTTATCTGAATGCGAATAATCGTTCCTCGAATGCGAATGCGAACAT	TTCGGTTGTCTGAATGCGAATAGACGTTCCTCGAATGCGACTGCGCACAT	1
SRR5935758_C414184	4	0	TTCGGTTATCTGAATGCGAATAATCGTTCCTCGAATGCGAATGCGAACAT	TTCGGTTGTCTGAATGCGAATAGTCGTTCCTCGAATGCGACTGCGCACAT	6
SRR5935758_C414184	0	1	TTCGGTTATCTGAATGCGAATAATCGTTCCTCGAATGCGAATGCGAACAT	TTCGGTTATATGAATGCGAATAATCGTTCCTCGAATGCGAATGCGAACAT	1
SRR5935758_C414184	0	3	TTCGGTTATCTGAATGCGAATAATCGTTCCTCGAATGCGAATGCGAACAT	CAGGGTTATCTGAATGCGAATAATCGTTCCTCGAATGCGAATGCGAACAT	1
SRR5935758_C415092	9	0	TGCGAACGCGAATGGCGGTGTGTCGAATGCGAATGCGAATAACGATGCTTCGAATACGAATGCGAATATC	TGCGCACGCGTATGGCGGTGTGTCGAGTGCGTATGCGCATAGCGATGCTTCGAGTACGTATGCGTATATC	3
SRR5935758_C415092	7	0	TGCGAACGCGAATGGCGGTGTGTCGAATGCGAATGCGAATAACGATGCTTCGAATACGAATGCGAATATC	TGCGTACGCGAATGGCGGTGTGTCGTATGCGAGTGCGCATTACGATGCTTCGTATACGAATGCGGATATC	2
SRR5935758_C415092	8	0	TGCGAACGCGAATGGCGGTGTGTCGAATGCGAATGCGAATAACGATGCTTCGAATACGAATGCGAATATC	TGCGAGCGCGCATGGCGGTGTGTCGGTTGCGAATGCGAGTAACGATGCTTCGTATGCGAATGCGTATATC	1
SRR5935758_C415092	12	0	TGCGAACGCGAATGGCGGTGTGTCGAATGCGAATGCGAATAACGATGCTTCGAATACGAATGCGAATATC	TGCGTACGCGTTTGGCGGTGTGTCGAATGCGTATGCGTATGGCGATGCTTCGTATACGTTTGCGGGTATC	2
SRR5935758_C415098	7	0	TGCGAATGCGAATGGCGGCGTGTCGAATGCGAATGCGAATAACGATGCATCGAACTCGAA	TGCGCATGCGTATGGCGGCGTGTCGAGTGCGTATGCGAATTACGATGCATCGAGCTCGAG	1
SRR5935758_C415098	5	0	TGCGAATGCGAATGGCGGCGTGTCGAATGCGAATGCGAATAACGATGCATCGAACTCGAA	TGCGTATGCGTATGGCGGCGTGTCGAATGCGTATGCGCATAACGATGCATCGAGCTCGAA	1
SRR5935759_C252538	8	0	AATAACGGTTACAACTTGAACTTCAACAGTGGCAACGTGAATCCTGCGAA	GATTACGGTTACTACTTGTACTTCTACAGTGGCCTCGTGAATCCTGCGTA	16
SRR5935760_C262279	2	1	CTAATGCTAATAATGCATCCTCGAATTCATAGACGAAT	CTAATGCTAATAATGCATCCTCGAATTCATAGACCTGT	2
SRR5935760_C262279	0	1	CTAATGCTAATAATGCATCCTCGAATTCATAGACGAAT	CTAATGCTAATAAGGCATCCTCGAATTCATAGACGAAT	1
SRR5935760_C262279	0	1	CTAATGCTAATAATGCATCCTCGAATTCATAGACGAAT	CTAATGCTAACAATGCATCCTCGAATTCATAGACGAAT	1
SRR5935760_C262279	1	3	CTAATGCTAATAATGCATCCTCGAATTCATAGACGAAT	GACAGGCTAATAATGCATCCTCGAATTCATAGACGAAT	1
SRR5935760_C262279	1	3	CTAATGCTAATAATGCATCCTCGAATTCATAGACGAAT	AGACAGCTAATAATGCATCCTCGAATTCATAGACGAAT	2
SRR5935760_C262279	1	2	CTAATGCTAATAATGCATCCTCGAATTCATAGACGAAT	ACAGTGCTAATAATGCATCCTCGAATTCATAGACGAAT	1
SRR5935760_C264597	6	0	CGAATGCGAACAGCGGTCTCGCTTATGCGAACGCGAAC	CGTTTGCGGACAGCGGTCTCGCTTATGCGTCCGCGCAC	1
SRR5935760_C264597	5	0	CGAATGCGAACAGCGGTCTCGCTTATGCGAACGCGAAC	CGAGTGCGTTCAGCGGTCTCGCTTATGCGTACGCGAGC	2
SRR5935760_C264597	5	0	CGAATGCGAACAGCGGTCTCGCTTATGCGAACGCGAAC	CGAGTGCGCACAGCGGTCTCGCTTGTGCGTACGCGTAC	10
SRR5935760_C264597	4	0	CGAATGCGAACAGCGGTCTCGCTTATGCGAACGCGAAC	CGAATGCGCACGGCGGTCTCGCTTATGCGAACGCGCTC	1
SRR5935760_C264597	6	0	CGAATGCGAACAGCGGTCTCGCTTATGCGAACGCGAAC	CGAGTGCGTGCAGCGGTCTCGCTTATGCGCTCGCGTAC	1
SRR5935760_C264597	0	1	CGAATGCGAACAGCGGTCTCGCTTATGCGAACGCGAAC	CGAATGCGAACAGCGGTCTCGCTTATGCGAAAGCGAAC	1
SRR5935760_C264597	3	0	CGAATGCGAACAGCGGTCTCGCTTATGCGAACGCGAAC	CGAATGCGAGCAGCGGTCTCGCTTTTGCGTACGCGAAC	2
SRR5935760_C264597	4	1	CGAATGCGAACAGCGGTCTCGCTTATGCGAACGCGAAC	CGTATGCGTTCAGCGGTCTCGCTTATGCTTACGCGAAC	1
SRR5935760_C264597	6	0	CGAATGCGAACAGCGGTCTCGCTTATGCGAACGCGAAC	CGCTTGCGAACAGCGGTCTCGCTTTTGCGTTCGCGCAC	3
SRR5935760_C264597	4	0	CGAATGCGAACAGCGGTCTCGCTTATGCGAACGCGAAC	CGAATGCGTACAGCGGTCTCGCTTATGCGGGCGCGTAC	1
SRR5935760_C264597	5	0	CGAATGCGAACAGCGGTCTCGCTTATGCGAACGCGAAC	CGTTTGCGAGCAGCGGTCTCGCTTGTGCGAGCGCGAAC	1
SRR5935760_C264597	4	0	CGAATGCGAACAGCGGTCTCGCTTATGCGAACGCGAAC	CGAATGCGTGCAGCGGTCTCGCTTATGCGCTCGCGAAC	1
SRR5935760_C264597	6	0	CGAATGCGAACAGCGGTCTCGCTTATGCGAACGCGAAC	CGGTTGCGCTCGGCGGTCTCGCTTATGCGAACGCGAGC	3
SRR5935760_C264597	3	3	CGAATGCGAACAGCGGTCTCGCTTATGCGAACGCGAAC	GACAGGCGTACAGCGGTCTCGCTTATGCGAGCGCGAAC	1
SRR5935760_C264597	6	1	CGAATGCGAACAGCGGTCTCGCTTATGCGAACGCGAAC	AGGATGCGCACAGCGGTCTCGCTTTTGCGGGCGCGTAC	2
SRR5935760_C264597	6	0	CGAATGCGAACAGCGGTCTCGCTTATGCGAACGCGAAC	CGTATGCGTACGGCGGTCTCGCTTGTGCGCACGCGAGC	1
SRR5935760_C264597	3	0	CGAATGCGAACAGCGGTCTCGCTTATGCGAACGCGAAC	CGAATGCGAGCAGCGGTCTCGCTTATGCGTACGCGTAC	1
SRR5935760_C264597	4	0	CGAATGCGAACAGCGGTCTCGCTTATGCGAACGCGAAC	CGAATGCGCACAGCGGTCTCGCTTATGCGGGCGCGCAC	1
SRR5935760_C264597	4	0	CGAATGCGAACAGCGGTCTCGCTTATGCGAACGCGAAC	CGTATGCGAGCAGCGGTCTCGCTTGTGCGAGCGCGAAC	3
SRR5935760_C264597	3	0	CGAATGCGAACAGCGGTCTCGCTTATGCGAACGCGAAC	CGAATGCGAGCAGCGGTCTCGCTTATGCGCTCGCGAAC	2
SRR5935760_C264597	0	1	CGAATGCGAACAGCGGTCTCGCTTATGCGAACGCGAAC	CGAATGCGAACAGCGGTCTCTCTTATGCGAACGCGAAC	1
SRR5935760_C264597	0	1	CGAATGCGAACAGCGGTCTCGCTTATGCGAACGCGAAC	CGAATGCGAACAGCGGGCTCGCTTATGCGAACGCGAAC	1
SRR5935760_C265527	4	2	ATGCAACGGCTTCCAGCAGTTGGAACGTGAACTTCAACAACGGCAACGTCAACACGAACAA	ATGCAACGGCTTCCAGCAGTTGGAACGTGAACTTCAACAACGGCAACGTCAACACCTGTCT	2
SRR5935760_C268247	10	0	ATGCGAACGCGAATGGCGGTGTGTCGAATGCGAATGCGAATAACGATGCTTCGAATACGAATGCGAATAT	TTGCGTACGCGAGTGGCGGTGTGTCGAATGCGAGTGCGTATTACGATGCTTCGTATACGTGTGCGCATAT	2
SRR5935760_C268247	6	0	ATGCGAACGCGAATGGCGGTGTGTCGAATGCGAATGCGAATAACGATGCTTCGAATACGAATGCGAATAT	ATGCGTACGCGAATGGCGGTGTGTCGTATGCGAGTGCGAATAACGATGCTTCGTATACGAGTGCGAGTAT	1
SRR5935761_C300878	6	0	CTCAATGGTAACAATGCGGTCTCGAACGCTAACGTGAA	CTCGATGGTAACTATGCGGTCTCGAGCGCTCTCGTGGA	1
SRR5935761_C300878	6	0	CTCAATGGTAACAATGCGGTCTCGAACGCTAACGTGAA	CTCAATGGTTACGATGCGGTCTCGAGCGCTTACGTGGG	2
SRR5935761_C300878	3	0	CTCAATGGTAACAATGCGGTCTCGAACGCTAACGTGAA	CTCAGTGGTAACACTGCGGTCTCGAACGCTAGCGTGAA	1
SRR5935761_C300878	4	0	CTCAATGGTAACAATGCGGTCTCGAACGCTAACGTGAA	CTCAATGGTAGCAATGCGGTCTCGAGCGCTGACGTGGA	1
SRR5935761_C300878	6	0	CTCAATGGTAACAATGCGGTCTCGAACGCTAACGTGAA	CTCTATGGTAACGTTGCGGTCTCGAGCGCTTACGTGGA	2
SRR5935761_C300878	6	0	CTCAATGGTAACAATGCGGTCTCGAACGCTAACGTGAA	CTCTATGGTAGCAATGCGGTCTCGGGCGCTAGCGTGTA	1
SRR5935761_C300878	5	0	CTCAATGGTAACAATGCGGTCTCGAACGCTAACGTGAA	CTCCATGGTAGCGTTGCGGTCTCGAACGCTTACGTGAA	1
SRR5935761_C300878	6	0	CTCAATGGTAACAATGCGGTCTCGAACGCTAACGTGAA	CTCCTTGGTAACCTTGCGGTCTCGAGCGCTAACGTGTA	1
SRR5935761_C300878	0	1	CTCAATGGTAACAATGCGGTCTCGAACGCTAACGTGAA	CTCAATGGTAACAAAGCGGTCTCGAACGCTAACGTGAA	1
SRR5935761_C300878	4	0	CTCAATGGTAACAATGCGGTCTCGAACGCTAACGTGAA	CTCAGTGGTAACTATGCGGTCTCGAACGCTAGCGTGTA	1
SRR5935761_C300878	5	0	CTCAATGGTAACAATGCGGTCTCGAACGCTAACGTGAA	CTCTATGGTAGCAATGCGGTCTCGAGCGCTTACGTGTA	1
SRR5935761_C306272	7	0	ATGCGAATGCGAATGGCGGCGTGTCGAATGCGAATGCGAATAACGATGCATCGAACTCGA	ATGCGTATGCGCATGGCGGCGTGTCGGATGCGGATGCGAGTTACGATGCATCGTACTCGA	1
SRR5935761_C306272	3	0	ATGCGAATGCGAATGGCGGCGTGTCGAATGCGAATGCGAATAACGATGCATCGAACTCGA	ATGCGAATGCGTATGGCGGCGTGTCGAATGCGTATGCGAATAACGATGCATCGAGCTCGA	1
SRR5935761_C306272	7	0	ATGCGAATGCGAATGGCGGCGTGTCGAATGCGAATGCGAATAACGATGCATCGAACTCGA	ATGCGAATGCGTTTGGCGGCGTGTCGTATGCGCATGCGTATTACGATGCATCGTACTCGA	1
SRR5935761_C306272	5	0	ATGCGAATGCGAATGGCGGCGTGTCGAATGCGAATGCGAATAACGATGCATCGAACTCGA	ATGCGAATGCGAATGGCGGCGTGTCGTATGCGTATGCGATTTACGATGCATCGAGCTCGA	2
SRR5935761_C306272	6	0	ATGCGAATGCGAATGGCGGCGTGTCGAATGCGAATGCGAATAACGATGCATCGAACTCGA	ATGCGTATGCGAGTGGCGGCGTGTCGAGTGCGCATGCGAGTAACGATGCATCGAGCTCGA	1
SRR5935761_C306272	4	0	ATGCGAATGCGAATGGCGGCGTGTCGAATGCGAATGCGAATAACGATGCATCGAACTCGA	ATGCGAATGCGGATGGCGGCGTGTCGAATGCGAATGCGAGTTACGATGCATCGTACTCGA	1
SRR5935761_C306272	7	0	ATGCGAATGCGAATGGCGGCGTGTCGAATGCGAATGCGAATAACGATGCATCGAACTCGA	ATGCGAGTGCGAGTGGCGGCGTGTCGTATGCGTATGCGAATTACGATGCATCGGGCTCGA	1
SRR5935761_C306272	1	2	ATGCGAATGCGAATGGCGGCGTGTCGAATGCGAATGCGAATAACGATGCATCGAACTCGA	ATGCGAATGCGAATGGCGGCGTGTCGAATGCGAATGCGAATAACGATGCATCGAACCTGT	1
SRR5935761_C306272	7	0	ATGCGAATGCGAATGGCGGCGTGTCGAATGCGAATGCGAATAACGATGCATCGAACTCGA	ATGCGAATGCGAGTGGCGGCGTGTCGTATGCGGTTGCGAATAGCGATGCATCGGTCTCGA	1
SRR5935761_C306272	4	0	ATGCGAATGCGAATGGCGGCGTGTCGAATGCGAATGCGAATAACGATGCATCGAACTCGA	ATGCGAATGCGAATGGCGGCGTGTCGAATGCGAATGCGTCTTACGATGCATCGTACTCGA	1
SRR5935761_C306272	6	0	ATGCGAATGCGAATGGCGGCGTGTCGAATGCGAATGCGAATAACGATGCATCGAACTCGA	ATGCGTATGCGTATGGCGGCGTGTCGGATGCGTATGCGTTTAACGATGCATCGAACTCGA	1
SRR5935761_C306272	7	0	ATGCGAATGCGAATGGCGGCGTGTCGAATGCGAATGCGAATAACGATGCATCGAACTCGA	ATGCGTATGCGGGTGGCGGCGTGTCGCATGCGTATGCGAATTACGATGCATCGTACTCGA	1
SRR5935761_C306272	6	0	ATGCGAATGCGAATGGCGGCGTGTCGAATGCGAATGCGAATAACGATGCATCGAACTCGA	ATGCGTATGCGTTTGGCGGCGTGTCGAATGCGAATGCGTATCACGATGCATCGTACTCGA	1
SRR5935761_C306272	4	0	ATGCGAATGCGAATGGCGGCGTGTCGAATGCGAATGCGAATAACGATGCATCGAACTCGA	ATGCGTATGCGTATGGCGGCGTGTCGTATGCGAGTGCGAATAACGATGCATCGAACTCGA	2
SRR5935761_C306272	8	0	ATGCGAATGCGAATGGCGGCGTGTCGAATGCGAATGCGAATAACGATGCATCGAACTCGA	GTGCGTATGCGAATGGCGGCGTGTCGAGTGCGTATGCGGGTAACGATGCATCGAGCTCGT	1
SRR5935761_C306272	6	0	ATGCGAATGCGAATGGCGGCGTGTCGAATGCGAATGCGAATAACGATGCATCGAACTCGA	ATGCGAATGCGTATGGCGGCGTGTCGAATGCGTATGCGGGTAACGATGCATCGAGCTCGG	2
SRR5935761_C306272	7	0	ATGCGAATGCGAATGGCGGCGTGTCGAATGCGAATGCGAATAACGATGCATCGAACTCGA	ATGCGTATGCGCTTGGCGGCGTGTCGCATGCGAATGCGTATTACGATGCATCGTACTCGA	2
SRR5935761_C306272	9	0	ATGCGAATGCGAATGGCGGCGTGTCGAATGCGAATGCGAATAACGATGCATCGAACTCGA	TTGCGTATGCGTTTGGCGGCGTGTCGGTTGCGGATGCGAGTAACGATGCATCGTACTCGA	1
SRR5935761_C306272	6	0	ATGCGAATGCGAATGGCGGCGTGTCGAATGCGAATGCGAATAACGATGCATCGAACTCGA	ATGCGTATGCGTATGGCGGCGTGTCGAATGCGTATGCGAATAACGATGCATCGGGCTCGT	1
SRR5935761_C306272	6	0	ATGCGAATGCGAATGGCGGCGTGTCGAATGCGAATGCGAATAACGATGCATCGAACTCGA	ATGCGAATGCGTATGGCGGCGTGTCGTATGCGTATGCGAATAGCGATGCATCGTACTCGC	1
SRR5935761_C306272	4	0	ATGCGAATGCGAATGGCGGCGTGTCGAATGCGAATGCGAATAACGATGCATCGAACTCGA	ATGCGGATGCGAATGGCGGCGTGTCGAATGCGTATGCGAATAACGATGCATCGAGCTCGT	1
SRR5935761_C306272	5	0	ATGCGAATGCGAATGGCGGCGTGTCGAATGCGAATGCGAATAACGATGCATCGAACTCGA	ATGCGAATGCGTATGGCGGCGTGTCGAATGCGAATGCGTATTACGATGCATCGGTCTCGA	1
SRR5935761_C306272	5	0	ATGCGAATGCGAATGGCGGCGTGTCGAATGCGAATGCGAATAACGATGCATCGAACTCGA	ATGCGAATGCGAATGGCGGCGTGTCGTATGCGTATGCGAATGACGATGCATCGTTCTCGA	1
SRR5935761_C306272	8	0	ATGCGAATGCGAATGGCGGCGTGTCGAATGCGAATGCGAATAACGATGCATCGAACTCGA	ATGCGGGTGCGAGTGGCGGCGTGTCGAATGCGAATGCGGGTTACGATGCATCGAGCTCGT	2
SRR5935761_C306272	6	0	ATGCGAATGCGAATGGCGGCGTGTCGAATGCGAATGCGAATAACGATGCATCGAACTCGA	ATGCGTATGCGAGTGGCGGCGTGTCGAGTGCGTTTGCGAATAACGATGCATCGTACTCGA	1
SRR5935762_C463569	8	0	GTGTTCAAGCTGAACCTGAACAATGTGCGTTCCAACGCCAACGGCAACAT	GTGTTCCAGCTGAACCTGGACGGTGTGCGTTCCAACGCCTACGGCCTCGT	1
SRR5935762_C463569	7	0	GTGTTCAAGCTGAACCTGAACAATGTGCGTTCCAACGCCAACGGCAACAT	GTGTTCCAGCTGAACCTGAACGGTGTGCGTTCCAACGCCTACGGCCTCGT	4
SRR5935762_C466747	6	0	TTTCGATGTCGAATGCGAACAACGATTCCTCGAATACGAACACGAACATC	TTTCGATGTCGAATGCGTACTACGATTCCTCGTATGCGAGCACGATCATC	1
SRR5935762_C466747	5	0	TTTCGATGTCGAATGCGAACAACGATTCCTCGAATACGAACACGAACATC	TTTCGATGTCGAATGCGTACAGCGATTCCTCGAGTACGTACACGCACATC	1
SRR5935762_C466747	5	0	TTTCGATGTCGAATGCGAACAACGATTCCTCGAATACGAACACGAACATC	TTTCGATGTCGAATGCGAGCTACGATTCCTCGAATACGAGCACGGTCATC	1
SRR5935762_C466747	4	0	TTTCGATGTCGAATGCGAACAACGATTCCTCGAATACGAACACGAACATC	TTTCGATGTCGTATGCGTACATCGATTCCTCGAATACGAACACGTACATC	2
SRR5935762_C466747	6	0	TTTCGATGTCGAATGCGAACAACGATTCCTCGAATACGAACACGAACATC	TTTCGATGTCGTATGCGCACATCGATTCCTCGTATACGAGCGCGAACATC	1
SRR5935762_C466747	6	0	TTTCGATGTCGAATGCGAACAACGATTCCTCGAATACGAACACGAACATC	TTTCGATGTCGTATGCGTTCTACGATTCCTCGAATACGTACACGAGCATC	1
SRR5935762_C466747	7	0	TTTCGATGTCGAATGCGAACAACGATTCCTCGAATACGAACACGAACATC	TTTCGATGTCGATTGCGAGCTACGATTCCTCGAATACGCGCGCGAGCATC	1
SRR5935762_C466747	8	0	TTTCGATGTCGAATGCGAACAACGATTCCTCGAATACGAACACGAACATC	TTTCGATGTCGCATGCGAGCAGCGATTCCTCGTATGCGTACGCGAGCATC	1
SRR5935762_C466747	8	0	TTTCGATGTCGAATGCGAACAACGATTCCTCGAATACGAACACGAACATC	TTTCGATGTCGAGTGCGCACTACGATTCCTCGTATGCGTGCACGTACATC	1
SRR5935762_C466747	7	0	TTTCGATGTCGAATGCGAACAACGATTCCTCGAATACGAACACGAACATC	TTTCGATGTCGTATGCGTGCTACGATTCCTCGTATACGAGCACGAGCATC	1
SRR5935765_C563677	7	0	TGTGAACACTGATGGCAGCGCCAACAATAACAATGCAAGGAATGCGGC	TGTGTACACTGATGGCAGCGCCAGCTTTAACGCTGCAAGGTATGCGGC	1
SRR5935765_C563677	7	0	TGTGAACACTGATGGCAGCGCCAACAATAACAATGCAAGGAATGCGGC	TGTGAACACTGATGGCAGCGCCTACTATATCTATGCCTGGTATGCGGC	2
SRR5935765_C563677	10	0	TGTGAACACTGATGGCAGCGCCAACAATAACAATGCAAGGAATGCGGC	TGTGAGCACTGGTGGCAGCGCCACCGGTTACGGTGCAAGGGTTGCGGC	1
SRR5935765_C563677	8	0	TGTGAACACTGATGGCAGCGCCAACAATAACAATGCAAGGAATGCGGC	TGTGAGCGCTGATGGCAGCGCCTACTATAACTCTGCGAGGTATGCGGC	1
SRR5935765_C563677	6	0	TGTGAACACTGATGGCAGCGCCAACAATAACAATGCAAGGAATGCGGC	TGTGAACACTGATGGCAGCGCCAGCTATGGCAGTGCAAGGTATGCGGC	1
SRR5935765_C563677	3	0	TGTGAACACTGATGGCAGCGCCAACAATAACAATGCAAGGAATGCGGC	TGTGAACACTGATGGCAGCGCCAACAGTTACAATGCAAGGTATGCGGC	1
SRR5935765_C564389	8	1	TCGAACGCGTGGTACGTGAACATGAACAACGGCAACGTGAACACGAACAA	TCGTACGCGTGGGACGTGTACATGAGCCACGGCAACGTGAGCGCGAACGG	1
SRR5935765_C564389	6	0	TCGAACGCGTGGTACGTGAACATGAACAACGGCAACGTGAACACGAACAA	TCGAGCGCGTGGTACGTGAGCATGAGCCACGGCAACGTGTACACGAACAG	1
SRR5935765_C564389	7	0	TCGAACGCGTGGTACGTGAACATGAACAACGGCAACGTGAACACGAACAA	TCGAGCGCGTGGTACGTGACCATGGCCAGCGGCAACGTGAGCACGAACTA	1
SRR5935765_C564389	6	0	TCGAACGCGTGGTACGTGAACATGAACAACGGCAACGTGAACACGAACAA	TCGAGCGCGTGGTACGTGGACATGAGCAACGGCTACGTGAGCACGTACAA	1
SRR5935765_C564389	11	0	TCGAACGCGTGGTACGTGAACATGAACAACGGCAACGTGAACACGAACAA	TCGAGCGCGTGGTACGTGGGCATGCTCAGCGGCGGCGTGTACACGTACAG	1
SRR5935765_C564389	9	2	TCGAACGCGTGGTACGTGAACATGAACAACGGCAACGTGAACACGAACAA	TCGAACGCGTGGTGCGTGTACATGCACAACGGCTACGTGTACACCTGTCT	1
SRR5935765_C564787	3	0	GTTTCGATGTCGAATGCGAACAACGATTCCTCGAATACGAACACGAACAT	GTTTCGATGTCGTATGCGAACAACGATTCCTCGAATTCGAACACGTACAT	1
SRR5935765_C564787	5	0	GTTTCGATGTCGAATGCGAACAACGATTCCTCGAATACGAACACGAACAT	GTTTCGATGTCGCATGCGAGCCACGATTCCTCGAATACGAGCACGAGCAT	1
SRR5935765_C564787	5	1	GTTTCGATGTCGAATGCGAACAACGATTCCTCGAATACGAACACGAACAT	GTTTCGATGTCGAGTGCGAGCTACCATTCCTCGAATACGCACACGAGCAT	1
SRR5935765_C564787	4	0	GTTTCGATGTCGAATGCGAACAACGATTCCTCGAATACGAACACGAACAT	GTTTCGATGTCGAATGCGAGCATCGATTCCTCGTATACGAACACGAGCAT	1
SRR5935765_C564787	6	0	GTTTCGATGTCGAATGCGAACAACGATTCCTCGAATACGAACACGAACAT	GTTTCGATGTCGTATGCGGGCAACGATTCCTCGAATACGAGCACGTTCAT	1
SRR5935765_C564787	7	1	GTTTCGATGTCGAATGCGAACAACGATTCCTCGAATACGAACACGAACAT	GTTTCGATGTCGTATGCGTACGGCGATTCCTCTTATACGAGCACGAGCAT	1
SRR5935765_C564787	5	0	GTTTCGATGTCGAATGCGAACAACGATTCCTCGAATACGAACACGAACAT	GTTTCGATGTCGAATGCGTACTACGATTCCTCGTATACGTACACGTACAT	1
SRR5935765_C564787	4	0	GTTTCGATGTCGAATGCGAACAACGATTCCTCGAATACGAACACGAACAT	GTTTCGATGTCGTATGCGTACAACGATTCCTCGAATACGTACACGTACAT	1
SRR5935765_C564787	8	0	GTTTCGATGTCGAATGCGAACAACGATTCCTCGAATACGAACACGAACAT	GTTTCGATGTCGGTTGCGAGCGACGATTCCTCGTATTCGAGCACGAGCAT	1
SRR5935765_C564787	8	0	GTTTCGATGTCGAATGCGAACAACGATTCCTCGAATACGAACACGAACAT	GTTTCGATGTCGGGTGCGGGCAACGATTCCTCGGCTACGTACACGAGCAT	1
SRR5935765_C564787	6	0	GTTTCGATGTCGAATGCGAACAACGATTCCTCGAATACGAACACGAACAT	GTTTCGATGTCGGATGCGAACAACGATTCCTCGGTTTCGTACACGAGCAT	2
SRR5935765_C564787	3	0	GTTTCGATGTCGAATGCGAACAACGATTCCTCGAATACGAACACGAACAT	GTTTCGATGTCGAATGCGAGCGACGATTCCTCGAATACGAGCACGAACAT	1
SRR5935765_C564787	7	0	GTTTCGATGTCGAATGCGAACAACGATTCCTCGAATACGAACACGAACAT	GTTTCGATGTCGTATGCGAGCTACGATTCCTCGCATCCGAACTCGAGCAT	1
SRR5935765_C564787	5	0	GTTTCGATGTCGAATGCGAACAACGATTCCTCGAATACGAACACGAACAT	GTTTCGATGTCGTATGCGAGCAGCGATTCCTCGAGTACGAGCACGAACAT	1
SRR5935765_C564787	6	0	GTTTCGATGTCGAATGCGAACAACGATTCCTCGAATACGAACACGAACAT	GTTTCGATGTCGAATGCGCACAGCGATTCCTCGTATACGAGCCCGCACAT	2
SRR5935765_C564787	6	0	GTTTCGATGTCGAATGCGAACAACGATTCCTCGAATACGAACACGAACAT	GTTTCGATGTCGGTTGCGATCATCGATTCCTCGAATACGAGCACGGACAT	1
SRR5935765_C564787	4	0	GTTTCGATGTCGAATGCGAACAACGATTCCTCGAATACGAACACGAACAT	GTTTCGATGTCGAATGCGAACAACGATTCCTCGGGTACGTACACGTACAT	1
SRR5935765_C564787	5	0	GTTTCGATGTCGAATGCGAACAACGATTCCTCGAATACGAACACGAACAT	GTTTCGATGTCGTATGCGAACTACGATTCCTCGTATGCGAGCACGAACAT	1
SRR5935765_C564787	7	0	GTTTCGATGTCGAATGCGAACAACGATTCCTCGAATACGAACACGAACAT	GTTTCGATGTCGTATGCGTACTACGATTCCTCGGTTACGAGCACGTACAT	1
SRR5935765_C564787	3	0	GTTTCGATGTCGAATGCGAACAACGATTCCTCGAATACGAACACGAACAT	GTTTCGATGTCGAATGCGGACAACGATTCCTCGAATACGTACACGTACAT	1
SRR5935765_C564787	7	0	GTTTCGATGTCGAATGCGAACAACGATTCCTCGAATACGAACACGAACAT	GTTTCGATGTCGCATGCGAACTACGGTTCCTCGTATACGAGCGCGTACAT	1
SRR5935765_C564787	9	2	GTTTCGATGTCGAATGCGAACAACGATTCCTCGAATACGAACACGAACAT	GTTTCGATGTCGTATGCGAGCCACGATTCCTCGCATACGCACCTGTCTCT	1
SRR5935765_C564787	6	0	GTTTCGATGTCGAATGCGAACAACGATTCCTCGAATACGAACACGAACAT	GTTTCGATGTCGTATGCGAACTACGATTCCTCGAGTTCGATCACGAGCAT	1
SRR5935765_C564787	6	0	GTTTCGATGTCGAATGCGAACAACGATTCCTCGAATACGAACACGAACAT	GTTTCGTTGTCGAATGCGAGCTACGATTCCTCGAATACGTGCACGATCAT	1
SRR5935765_C564787	3	0	GTTTCGATGTCGAATGCGAACAACGATTCCTCGAATACGAACACGAACAT	GTTTCGATGTCGTATGCGAACTACGATTCCTCGAATACGAGCACGAACAT	2
SRR5935765_C564787	4	0	GTTTCGATGTCGAATGCGAACAACGATTCCTCGAATACGAACACGAACAT	GTTTCGATGTCGAGTGCGAGCTACGATTCCTCGAGTACGAACACGAACAT	1
SRR5935765_C564787	8	0	GTTTCGATGTCGAATGCGAACAACGATTCCTCGAATACGAACACGAACAT	GTTTCGGTGTCGAATGCGGCCTACGATTCCTCGGGTACGAGCACGTACAT	2
SRR5935765_C564787	7	0	GTTTCGATGTCGAATGCGAACAACGATTCCTCGAATACGAACACGAACAT	GTTTCGTTGTCGAATGCGCACAGCGATTCCTCGTATACGTACGCGAGCAT	2
SRR5935765_C564787	7	1	GTTTCGATGTCGAATGCGAACAACGATTCCTCGAATACGAACACGAACAT	GTTTCGATGTCGAATGCGAGCTACTATTCCTCGCATGCGGGCACGTACAT	1
SRR5935765_C564787	7	0	GTTTCGATGTCGAATGCGAACAACGATTCCTCGAATACGAACACGAACAT	GTTTCGATGTCGTATGCGAGCAACGATTCCTCGTATGCGTACACGTACCT	1
SRR5935765_C564787	6	0	GTTTCGATGTCGAATGCGAACAACGATTCCTCGAATACGAACACGAACAT	GTTTCGATGTCGTATGCGGGCAACGATTCCTCGAATACGTTCACGTACAT	1
SRR5935765_C564787	6	0	GTTTCGATGTCGAATGCGAACAACGATTCCTCGAATACGAACACGAACAT	GTTTCGATGTCGAGTGCGGGCAACGGTTCCTCGCATACGAGCACGAACAT	2
SRR5935765_C564787	5	0	GTTTCGATGTCGAATGCGAACAACGATTCCTCGAATACGAACACGAACAT	GTTTCGATGTCGAATGCGAGCTACGATTCCTCGTATACGAGCACGAGCAT	2
SRR5935765_C564787	7	0	GTTTCGATGTCGAATGCGAACAACGATTCCTCGAATACGAACACGAACAT	GTTTCGATGTCGCATGCGTGCATCGATTCCTCGAGTACGAGCACGAGCAT	1
SRR5935765_C564787	3	2	GTTTCGATGTCGAATGCGAACAACGATTCCTCGAATACGAACACGAACAT	GTTTCGATGTCGAATGCGAACAACGATTCCTCGAATACGAACACGCTGTC	2
SRR5935765_C564787	8	0	GTTTCGATGTCGAATGCGAACAACGATTCCTCGAATACGAACACGAACAT	GTTTCGATGTCGGTTGCGAACAGCGATTCCTCGGGTGCGAACACGTGCAT	1
SRR5935765_C564787	4	0	GTTTCGATGTCGAATGCGAACAACGATTCCTCGAATACGAACACGAACAT	GTTTCGATGTCGAATGCGCACAGCGATTCCTCGAATACGAGCACGCACAT	1
SRR5935765_C564787	10	0	GTTTCGATGTCGAATGCGAACAACGATTCCTCGAATACGAACACGAACAT	GTTTCGATGTCGTTTGCGAGCAGCGGTTCCTCGGTTGCGAGCACGAGCAT	1
SRR5935765_C564787	6	0	GTTTCGATGTCGAATGCGAACAACGATTCCTCGAATACGAACACGAACAT	GTTTCGATGTCGTATGCGAGCTACGATTCCTCGTATACGAGCACGAGCAT	2
SRR5935765_C564787	5	0	GTTTCGATGTCGAATGCGAACAACGATTCCTCGAATACGAACACGAACAT	GTTTCGATGTCGAATGCGAGCTACGATTCCTCGAATGCGAGCACGAGCAT	1
SRR5935765_C564787	6	2	GTTTCGATGTCGAATGCGAACAACGATTCCTCGAATACGAACACGAACAT	GTTTCGATGTCGAATGCGAGCAACGATTCCTCGAATACGTACCTGTCTCT	1
SRR5935765_C564787	2	0	GTTTCGATGTCGAATGCGAACAACGATTCCTCGAATACGAACACGAACAT	GTTTCGATGTCGTATGCGAACGACGATTCCTCGAATACGAACACGAACAT	1
SRR5935765_C564787	5	0	GTTTCGATGTCGAATGCGAACAACGATTCCTCGAATACGAACACGAACAT	GTTTCGATGTCGCATGCGCACTACGATTCCTCGAATACGAGCACGAGCAT	1
SRR5935765_C564787	6	0	GTTTCGATGTCGAATGCGAACAACGATTCCTCGAATACGAACACGAACAT	GTTTCGATGTCGTATGCGAGCAGCGATTCCTCGGATACGTACACGCACAT	2
SRR5935765_C564787	8	0	GTTTCGATGTCGAATGCGAACAACGATTCCTCGAATACGAACACGAACAT	GTTTCGATGTCGTATGCGAGCACCGATTCCTCGTATCCGCACGCGTACAT	1
SRR5935765_C564787	6	0	GTTTCGATGTCGAATGCGAACAACGATTCCTCGAATACGAACACGAACAT	GTTTCGATGTCGTATGCGTACTACGATTCCTCGGATACGGACACGAGCAT	1
SRR5935765_C564787	5	0	GTTTCGATGTCGAATGCGAACAACGATTCCTCGAATACGAACACGAACAT	GTTTCGATGTCGAATGCGCACTACGATTCCTCGAATACGAGCGCGTACAT	1
SRR5935765_C564787	5	0	GTTTCGATGTCGAATGCGAACAACGATTCCTCGAATACGAACACGAACAT	GTTTCGATGTCGTATGCGAGCCACGATTCCTCGAATTCGAACACGATCAT	1
SRR5935765_C564787	5	0	GTTTCGATGTCGAATGCGAACAACGATTCCTCGAATACGAACACGAACAT	GTTTCGATGTCGAATGCGAGCAGCGATTCCTCGTATACGAGCACGTACAT	1
SRR5935765_C564787	8	0	GTTTCGATGTCGAATGCGAACAACGATTCCTCGAATACGAACACGAACAT	GTTTCGATGTCGGGTGCGATCAGCGATTCCTCGTATACGGGCACGAGCAT	1
SRR5935765_C564787	6	0	GTTTCGATGTCGAATGCGAACAACGATTCCTCGAATACGAACACGAACAT	GTTTCGATGTCGAATGCGAGCAGCGATTCCTCGAATGCGGGCACGAGCAT	2
SRR5935765_C564787	3	0	GTTTCGATGTCGAATGCGAACAACGATTCCTCGAATACGAACACGAACAT	GTTTCGATGTCGAATGCGTACAACGATTCCTCGAATACGTTCACGAACAT	1
SRR5935765_C564787	5	0	GTTTCGATGTCGAATGCGAACAACGATTCCTCGAATACGAACACGAACAT	GTTTCGATGTCGAATGCGAGCTACGATTCCTCGAGTACGCACACGAGCAT	1
SRR5935765_C564787	5	0	GTTTCGATGTCGAATGCGAACAACGATTCCTCGAATACGAACACGAACAT	GTTTCGATGTCGTATGCGTACTACGATTCCTCGAGTACGAACACGTACAT	1
SRR5935765_C564787	5	0	GTTTCGATGTCGAATGCGAACAACGATTCCTCGAATACGAACACGAACAT	GTTTCGATGTCGCATGCGAGCTACGATTCCTCGAATACGCACACGAGCAT	1
SRR5935765_C564787	4	0	GTTTCGATGTCGAATGCGAACAACGATTCCTCGAATACGAACACGAACAT	GTTTCGATGTCGGATGCGAACAACGATTCCTCGTATACGAGCACGTACAT	1
SRR5935765_C564787	7	0	GTTTCGATGTCGAATGCGAACAACGATTCCTCGAATACGAACACGAACAT	GTTTCGATGTCGAGTGCGAGCGACGATTCCTCGGTTACGAGCTCGAACAT	1
SRR5935765_C564787	2	0	GTTTCGATGTCGAATGCGAACAACGATTCCTCGAATACGAACACGAACAT	GTTTCGATGTCGAGTGCGAACAACGATTCCTCGTATACGAACACGAACAT	1
SRR5935765_C564787	3	1	GTTTCGATGTCGAATGCGAACAACGATTCCTCGAATACGAACACGAACAT	GTTTCGATGTCGTATGCGAACAGCTATTCCTCGAATACGAACACGAGCAT	1
SRR5935765_C564787	6	0	GTTTCGATGTCGAATGCGAACAACGATTCCTCGAATACGAACACGAACAT	GTTTCGATGTCGTATGCGAGCTCCGATTCCTCGTATACGAGCACGAACAT	1
SRR5935765_C564787	8	0	GTTTCGATGTCGAATGCGAACAACGATTCCTCGAATACGAACACGAACAT	GTTTCGATGTCGTATGCGAGCAGCGATTCCTCGTATGCGAGCACGTACGT	1
SRR5935765_C564787	5	0	GTTTCGATGTCGAATGCGAACAACGATTCCTCGAATACGAACACGAACAT	GTTTCGGTGTCGAATGCGAGCAGCGATTCCTCGAATACGAGCACGCACAT	1
SRR5935765_C564787	2	0	GTTTCGATGTCGAATGCGAACAACGATTCCTCGAATACGAACACGAACAT	GTTTCGATGTCGAATGCGAACAACGATTCCTCGAATACGTACACGAGCAT	1
SRR5935765_C564787	7	0	GTTTCGATGTCGAATGCGAACAACGATTCCTCGAATACGAACACGAACAT	GTTTCGATGTCGAGTGCGAACTACGATTCCTCGTATGCGGGCACGAGCAT	1
SRR5935765_C564787	5	0	GTTTCGATGTCGAATGCGAACAACGATTCCTCGAATACGAACACGAACAT	GTTTCGATGTCGAATGCGCACCACGATTCCTCGTATACGAGCACGTACAT	1
SRR5935765_C564787	5	0	GTTTCGATGTCGAATGCGAACAACGATTCCTCGAATACGAACACGAACAT	GTTTCGATGTCGAATGCGTACAGCGATTCCTCGAATTCGAGCACGAGCAT	2
SRR5935765_C564787	5	0	GTTTCGATGTCGAATGCGAACAACGATTCCTCGAATACGAACACGAACAT	GTTTCGATGTCGAATGCGAGCTACGATTCCTCGAGTACGCACTCGAACAT	1
SRR5935765_C564787	8	1	GTTTCGATGTCGAATGCGAACAACGATTCCTCGAATACGAACACGAACAT	GTTTCGATGTCGAGTGCGAGCTACGATTCCTCTTATTCGAGCTCGAACGT	1
SRR5935765_C564787	5	0	GTTTCGATGTCGAATGCGAACAACGATTCCTCGAATACGAACACGAACAT	GTTTCGATGTCGTATGCGAGCTACGATTCCTCGAATACGCACACGCACAT	1
SRR5935765_C564787	4	0	GTTTCGATGTCGAATGCGAACAACGATTCCTCGAATACGAACACGAACAT	GTTTCGATGTCGAATGCGAGCAACGATTCCTCGAGTACGAGCACGAGCAT	1
SRR5935765_C564787	6	0	GTTTCGATGTCGAATGCGAACAACGATTCCTCGAATACGAACACGAACAT	GTTTCGATGTCGAGTGCGAGCAGCGATTCCTCGAATACGAGCGCGAGCAT	1
SRR5935765_C564787	5	0	GTTTCGATGTCGAATGCGAACAACGATTCCTCGAATACGAACACGAACAT	GTTTCGATGTCGTATGCGAGCAACGCTTCCTCGAGTACGGACACGAACAT	2
SRR5935765_C564787	4	0	GTTTCGATGTCGAATGCGAACAACGATTCCTCGAATACGAACACGAACAT	GTTTCGATGTCGAATGCGAACGACGATTCCTCGTATACGTACACGAGCAT	1
SRR5935765_C564787	6	0	GTTTCGATGTCGAATGCGAACAACGATTCCTCGAATACGAACACGAACAT	GTTTCGATGTCGGTTGCGAGCTACGATTCCTCGAATACGAGCACGAGCAT	1
SRR5935765_C564787	6	0	GTTTCGATGTCGAATGCGAACAACGATTCCTCGAATACGAACACGAACAT	GTTTCGATGTCGCATGCGAGCTCCGATTCCTCGAGTACGAGCACGAACAT	1
SRR5935765_C564787	8	0	GTTTCGATGTCGAATGCGAACAACGATTCCTCGAATACGAACACGAACAT	GTTTCGATGTCGTATGCGAGCTACGATTCCTCGTTTCCGAGCACGAGCAT	1
SRR5935765_C564787	5	0	GTTTCGATGTCGAATGCGAACAACGATTCCTCGAATACGAACACGAACAT	GTTTCGATGTCGGGTGCGAACAACGATTCCTCGAATTCGAGCACGAGCAT	1
SRR5935765_C564787	5	0	GTTTCGATGTCGAATGCGAACAACGATTCCTCGAATACGAACACGAACAT	GTTTCGATGTCGTATGCGAGCTACGATTCCTCGATTACGAACACGTACAT	1
SRR5935765_C564787	7	0	GTTTCGATGTCGAATGCGAACAACGATTCCTCGAATACGAACACGAACAT	GTTTCGGTGTCGTATGCGAGCAACGATTCCTCGTATACGGGCGCGAACAT	1
SRR5935765_C564787	4	0	GTTTCGATGTCGAATGCGAACAACGATTCCTCGAATACGAACACGAACAT	GTTTCGATGTCGTATGCGAGCTACGATTCCTCGAATACGAGCACGAACAT	1
SRR5935765_C564787	5	1	GTTTCGATGTCGAATGCGAACAACGATTCCTCGAATACGAACACGAACAT	GTTTCGATGTCGAATGCGAGCCACGATTCCTCGTATACATACACGTACAT	2
SRR5935765_C564787	2	1	GTTTCGATGTCGAATGCGAACAACGATTCCTCGAATACGAACACGAACAT	GTTTCGATGTTGAATGCGAGCAACGATTCCTCGAATACGTACACGAACAT	1
SRR5935765_C564787	4	0	GTTTCGATGTCGAATGCGAACAACGATTCCTCGAATACGAACACGAACAT	GTTTCGATGTCGAATGCGAGCTACGATTCCTCGAATACGCACACGTACAT	1
SRR5935765_C564787	10	0	GTTTCGATGTCGAATGCGAACAACGATTCCTCGAATACGAACACGAACAT	GTTTCGGTGTCGGGTGCGGTCAGCGATTCCTCGAATACGAGCGCGTTCAT	1
SRR5935765_C564787	6	0	GTTTCGATGTCGAATGCGAACAACGATTCCTCGAATACGAACACGAACAT	GTTTCGATGTCGCATGCGGACTACGATTCCTCGTATACGTACACGTACAT	1
SRR5935765_C564787	7	0	GTTTCGATGTCGAATGCGAACAACGATTCCTCGAATACGAACACGAACAT	GTTTCGATGTCGAGTGCGAGCAACGATTCCTCGCATGCGAGCGCGAGCAT	1
SRR5935765_C564787	4	0	GTTTCGATGTCGAATGCGAACAACGATTCCTCGAATACGAACACGAACAT	GTTTCGATGTCGAATGCGTACTACGATTCCTCGTATACGAACACGAGCAT	1
SRR5935765_C566509	6	2	CTGAATGTGAATAATACCTCAGGTAATCGTAATCGTAA	AGGGATGTGGGTAGTACCTCGGGTGATCGTAATCGTAA	1
SRR5935765_C566509	6	0	CTGAATGTGAATAATACCTCAGGTAATCGTAATCGTAA	CTGGATGTGGGTAGTACCTCGGGTGATCGTAATCGTAA	3
SRR5935766_C404552	4	0	ATGCGAATGCGAATGGCGGCGTGTCGAATGCGAATGCGAATAACGATGCATCGAACTCGA	ATGCGTATGCGAGTGGCGGCGTGTCGAATGCGCATGCGAATAACGATGCATCGAGCTCGA	1
SRR5935766_C404552	6	0	ATGCGAATGCGAATGGCGGCGTGTCGAATGCGAATGCGAATAACGATGCATCGAACTCGA	ATGCGTATGCGTATGGCGGCGTGTCGTATGCGTATGCGAATAGCGATGCATCGTACTCGA	1
SRR5935766_C404552	1	3	ATGCGAATGCGAATGGCGGCGTGTCGAATGCGAATGCGAATAACGATGCATCGAACTCGA	ATGCGAATGCGAATGGTGGTGTGTCGTACGCGAATGCGAATAACGATGCATCGAACTCGA	3
SRR5935766_C404552	7	0	ATGCGAATGCGAATGGCGGCGTGTCGAATGCGAATGCGAATAACGATGCATCGAACTCGA	ATGCGAATGCGCATGGCGGCGTGTCGTATGCGAATGCGTTTTACGATGCATCGAGCTCGT	1
SRR5935766_C404552	6	0	ATGCGAATGCGAATGGCGGCGTGTCGAATGCGAATGCGAATAACGATGCATCGAACTCGA	ATGCGTATGCGAATGGCGGCGTGTCGTATGCGAATGCGTATTACGATGCATCGTTCTCGA	1
SRR5935766_C404552	7	0	ATGCGAATGCGAATGGCGGCGTGTCGAATGCGAATGCGAATAACGATGCATCGAACTCGA	ATGCGTATGCGGCTGGCGGCGTGTCGTATGCGAGTGCGAATAGCGATGCATCGAACTCGT	2
SRR5935766_C424844	6	0	ACGAATACGAACAATGCAGCCTCGAATTCGAATGCGAA	ACGTCTACGCGCAATGCGGCCTCGACTTCGAATGCGAA	1
SRR5935766_C424844	3	0	ACGAATACGAACAATGCAGCCTCGAATTCGAATGCGAA	ACGAATACGTACTATGCGGCCTCGAATTCGAATGCGAA	1
SRR5935766_C424844	5	0	ACGAATACGAACAATGCAGCCTCGAATTCGAATGCGAA	ACGAATGCGAACGATGCGGCCTCGAATTCGGATGCGGA	2
SRR5935768_C768567	4	0	ATGCGAATGCGAATGGCGGCGTGTCGAATGCGAATGCGAATAACGATGCATCGAACTCGA	ATGCGCATGCGAGTGGCGGCGTGTCGCATGCGAATGCGAATAACGGTGCATCGAACTCGA	3
SRR5935768_C768567	6	0	ATGCGAATGCGAATGGCGGCGTGTCGAATGCGAATGCGAATAACGATGCATCGAACTCGA	ATGCGCATGCGTATGGCGGCGTGTCGAATGCGAATGCGAGTAACGGTGCATCGTACTCGT	3
SRR5935768_C768567	5	0	ATGCGAATGCGAATGGCGGCGTGTCGAATGCGAATGCGAATAACGATGCATCGAACTCGA	ATGCGCATGCGAGTGGCGGCGTGTCGTATGCGTATGCGCATAACGATGCATCGAACTCGA	2
SRR5935768_C768567	4	0	ATGCGAATGCGAATGGCGGCGTGTCGAATGCGAATGCGAATAACGATGCATCGAACTCGA	ATGCGAATGCGAATGGCGGCGTGTCGTATGCGAATGCGAGTTACGATGCATCGTACTCGA	1
SRR5935768_C768567	10	0	ATGCGAATGCGAATGGCGGCGTGTCGAATGCGAATGCGAATAACGATGCATCGAACTCGA	ATGCGGATGCGGGTGGCGGCGTGTCGTATGCGGGTGCGAATTTCGATGCATCGCACTCGT	2
SRR5935768_C768567	6	1	ATGCGAATGCGAATGGCGGCGTGTCGAATGCGAATGCGAATAACGATGCATCGAACTCGA	ATGCGAGTGCGATTGGCGGCGTGTCGAATGCGTATGCGAGTAACGATGCATCTTTCTCGA	1
SRR5935768_C768567	1	3	ATGCGAATGCGAATGGCGGCGTGTCGAATGCGAATGCGAATAACGATGCATCGAACTCGA	ATGCGAATGCGAATGGCGGTGTGTCGAATGCGAATGCGAATAACGATGCTTCGAATACGA	1
SRR5935768_C776665	9	1	CTCGCTTATGCGAACTCGAATAACGATTGGTCGAACTCGAATGCGAATAT	CCCGCTTCTGCGGACTCGTCTTACGATTGGTCGTACTCGGCTGCGACTAT	2
SRR5935768_C776665	11	0	CTCGCTTATGCGAACTCGAATAACGATTGGTCGAACTCGAATGCGAATAT	CTCGCTTATGCGTACTCGGATCTCGGTTGGTCGTCCTCGGCTGCGTATTT	4
SRR5935768_C776665	8	1	CTCGCTTATGCGAACTCGAATAACGATTGGTCGAACTCGAATGCGAATAT	CTCGCTTTTGTGTACTCGTCTCACGATTGGTCGGACTCGAATGCGGGTAT	1
SRR5935769_C591702	11	0	TCGCTTATGCGAACTCGAATAACGATTGGTCGAACTCGAATGCGAATATC	TCGCTTATGCGTACTCGGATCTCGGTTGGTCGTCCTCGGCTGCGTATTTC	4
SRR5935769_C591702	9	1	TCGCTTATGCGAACTCGAATAACGATTGGTCGAACTCGAATGCGAATATC	CCGCTTCTGCGGACTCGTCTTACGATTGGTCGTACTCGGCTGCGACTATC	4
SRR5935769_C593108	10	0	ATGCGAATGCGAATGGCGGCGTGTCGAATGCGAATGCGAATAACGATGCATCGAACTCGA	ATGCGAATGCGGGTGGCGGCGTGTCGATTGCGAGTGCGGTTAGCGATGCATCGGGCTCGT	1
SRR5935769_C593108	7	0	ATGCGAATGCGAATGGCGGCGTGTCGAATGCGAATGCGAATAACGATGCATCGAACTCGA	ATGCGTATGCGAATGGCGGCGTGTCGTATGCGAGTGCGGGTTACGATGCATCGTACTCGA	3
SRR5935769_C593108	8	0	ATGCGAATGCGAATGGCGGCGTGTCGAATGCGAATGCGAATAACGATGCATCGAACTCGA	ATGCGGGTGCGTATGGCGGCGTGTCGAATGCGAGTGCGAGTTACGATGCGTCGTACTCGA	1
SRR5935769_C593108	3	0	ATGCGAATGCGAATGGCGGCGTGTCGAATGCGAATGCGAATAACGATGCATCGAACTCGA	ATGCGCATGCGAATGGCGGCGTGTCGAATGCGTATGCGAATAACGATGCATCGTACTCGA	1
SRR5935769_C593108	0	1	ATGCGAATGCGAATGGCGGCGTGTCGAATGCGAATGCGAATAACGATGCATCGAACTCGA	ATGCGAATGCGAATGTCGGCGTGTCGAATGCGAATGCGAATAACGATGCATCGAACTCGA	1
SRR5935769_C593108	7	0	ATGCGAATGCGAATGGCGGCGTGTCGAATGCGAATGCGAATAACGATGCATCGAACTCGA	ATGCGGATGCGAATGGCGGCGTGTCGAGTGCGCATGCGAGTGGCGATGCATCGAGCTCGA	1
SRR5935769_C593108	5	0	ATGCGAATGCGAATGGCGGCGTGTCGAATGCGAATGCGAATAACGATGCATCGAACTCGA	ATGCGAATGCGAGTGGCGGCGTGTCGAGTGCGAATGCGCTTTACGATGCATCGAACTCGA	1
SRR5935770_C510056	9	0	TCGGTTATCTGAATGCGAATAATCGTTCCTCGAATGCGAATGCGAACATT	TCGGTTGTCTGTATGCGATTAATCGTTCCTCGGGTGCGTCTGCGACCGTT	1
SRR5935770_C510056	0	1	TCGGTTATCTGAATGCGAATAATCGTTCCTCGAATGCGAATGCGAACATT	TCGGTTATCTGAATGCGAATAATCGTTCCTCGAATGCGAATGCGAACATC	2
SRR5935770_C510056	7	0	TCGGTTATCTGAATGCGAATAATCGTTCCTCGAATGCGAATGCGAACATT	TCGGTTGTCTGGTTGCGAATTATCGTTCCTCGAATGCGGGTGCGTACATT	1
SRR5935770_C510056	10	0	TCGGTTATCTGAATGCGAATAATCGTTCCTCGAATGCGAATGCGAACATT	TCGGTTGTCTGGGTGCGCATCATCGTTCCTCGGGTGCGGATGCGTACCTT	2
SRR5935770_C510056	11	0	TCGGTTATCTGAATGCGAATAATCGTTCCTCGAATGCGAATGCGAACATT	TCGGTTCTCTGTTTGCGATTTATCGTTCCTCGTTTGCGTCTGCGTACCTT	1
SRR5935770_C510056	9	0	TCGGTTATCTGAATGCGAATAATCGTTCCTCGAATGCGAATGCGAACATT	TCGGTTCTCTGTTTGCGCATAATCGTTCCTCGTTTGCGGCTGCGTACATT	18
SRR5935770_C510056	0	1	TCGGTTATCTGAATGCGAATAATCGTTCCTCGAATGCGAATGCGAACATT	GCGGTTATCTGAATGCGAATAATCGTTCCTCGAATGCGAATGCGAACATT	1
SRR5935770_C511434	4	0	CGAATGCGAACAGCGGTCTCGCTTATGCGAACGCGAAC	CGAGTGCGTACAGCGGTCTCGCTTGTGCGAGCGCGAAC	1
SRR5935770_C511434	6	0	CGAATGCGAACAGCGGTCTCGCTTATGCGAACGCGAAC	CGCCTGCGAGCGGCGGTCTCGCTTATGCGTACGCGATC	1
SRR5935770_C511434	4	1	CGAATGCGAACAGCGGTCTCGCTTATGCGAACGCGAAC	CGAATGCGTACAGCGGTCTCGCTGTTGCGAGCGCGTAC	1
SRR5935770_C511434	6	0	CGAATGCGAACAGCGGTCTCGCTTATGCGAACGCGAAC	CGGTTGCGAGCAGCGGTCTCGCTTTTGCGAGCGCGAGC	1
SRR5935770_C511434	4	0	CGAATGCGAACAGCGGTCTCGCTTATGCGAACGCGAAC	CGTCTGCGAACAGCGGTCTCGCTTATGCGCTCGCGAAC	1
SRR5935770_C511434	3	0	CGAATGCGAACAGCGGTCTCGCTTATGCGAACGCGAAC	CGAATGCGTACAGCGGTCTCGCTTATGCGCACGCGTAC	2
SRR5935771_C724350	11	0	CGTCAGGAACGATGGCACGCTGAACAGGAACAACGCCTACAACGGCAA	CGTCTGGGGCGATGGCACGCTGGGCTGGAACTTCGCCTGCGACGGCGA	2
SRR5935771_C724350	12	0	CGTCAGGAACGATGGCACGCTGAACAGGAACAACGCCTACAACGGCAA	CGTCTGGAGCGATGGCACGCTGTACTGGGGCCGCGCCTACGGCGGCCG	2
SRR5935771_C724350	10	0	CGTCAGGAACGATGGCACGCTGAACAGGAACAACGCCTACAACGGCAA	CGTCTGGAACGATGGCGCGCTGGACGGGTACTACGCCTACGGCGGCCG	1
SRR5935771_C724350	1	3	CGTCAGGAACGATGGCACGCTGAACAGGAACAACGCCTACAACGGCAA	CGTCAACACCGATGGCACTCTGAACAGGAACAACGCCTACAACGGCAA	2
SRR5935771_C724350	9	0	CGTCAGGAACGATGGCACGCTGAACAGGAACAACGCCTACAACGGCAA	CGTCGGGGACGATGGCACGCTGGACTGGTACGGCGCCTACGACGGCAG	2
SRR5935771_C725768	0	3	GCGAATACGAATAACACCCCCTCGAATACGAATGCGAA	GCGAATACGAATAACACGGCTTCGAATACGAATGCGAA	1
SRR5935771_C725768	8	0	GCGAATACGAATAACACCCCCTCGAATACGAATGCGAA	GCGCATACGGATAGCGCCCCCTCGAATGCGGTTGCGAG	1
SRR5935771_C725768	9	0	GCGAATACGAATAACACCCCCTCGAATACGAATGCGAA	GCGATTACGGATGGCGCCCCCTCGAATGCGGTTGCGAG	2
SRR5935771_C725768	7	1	GCGAATACGAATAACACCCCCTCGAATACGAATGCGAA	GCGGATACGAGTGACGCCTCCTCGTTTACGAATGCGAT	2
SRR5935772_C576075	1	2	ACAACGCTCTTTATGTGAATGTGAACAACGGCAACGTGAACAACAACAATAAGAACAACAG	AGACAGCTCTTTATGTGAATGTGAACAACGGCAACGTGAACAACAACAATAAGAACAACAG	1
SRR5935772_C576075	12	0	ACAACGCTCTTTATGTGAATGTGAACAACGGCAACGTGAACAACAACAATAAGAACAACAG	GCGGCGCTCTTTATGTGAGTGTGAGCGGCGGCAACGTGTACAACTACAGTAAGGACGACAG	2
SRR5935772_C576075	1	0	ACAACGCTCTTTATGTGAATGTGAACAACGGCAACGTGAACAACAACAATAAGAACAACAG	ACAACGCTCTTTATGTGAATGTGAGCAACGGCAACGTGAACAACAACAATAAGAACAACAG	1
SRR5935772_C579245	2	0	TCGAATGCAGGCCTCGCTAACGTGAATACGAATAATGCGCCTTCCGCTGCGAATCGTAA	TCGAATGCAGGCCTCGCTAACGTGAATACGAATAATGCGCCTTCCGCTGCGAATCGTCT	1
SRR5935772_C581231	1	0	CGAATACGAATAACACGGCTACGAATACGAATGCGTAT	CGAATACGAATAACACGGCTACGAATACGAATGCGTCT	1
SRR5935772_C581231	3	3	CGAATACGAATAACACGGCTACGAATACGAATGCGTAT	CGAATGCGAATAACGATGCTTCGAATACGAATGCGAAT	19
SRR5935772_C581231	5	3	CGAATACGAATAACACGGCTACGAATACGAATGCGTAT	CGTGTGCGAATAACGATGCTTCGAATACGAATGCGAAT	1
SRR5935772_C581231	8	0	CGAATACGAATAACACGGCTACGAATACGAATGCGTAT	CGCCTGCGTATAACGCGGCTTCGACTGCGAATGCGTAT	5
SRR5935772_C581231	4	3	CGAATACGAATAACACGGCTACGAATACGAATGCGTAT	CGAATGCGAATAACGATGCTTCGGATACGAATGCGAAT	2
SRR5935772_C581231	5	0	CGAATACGAATAACACGGCTACGAATACGAATGCGTAT	CGTATACGAATAACGCGGCTACGATTGCGAATGCGTCT	3
SRR5935772_C581231	2	3	CGAATACGAATAACACGGCTACGAATACGAATGCGTAT	CGAATTCGAATAACACGCCCTCGAATACGAATGCGAAT	17
SRR5935772_C582509	10	0	ACAACAATGCGAACGCGAATGGCGGCGTGTCGTACGCGAACACGAACAACGATTCGTCGAACACGAA	GCAGCAATGCGTACGCGTATGGCGGCGTGTCGTTCGCGAGCACGAACTTCGATTCGTCGAGCACGAG	1
SRR5935772_C582509	8	0	ACAACAATGCGAACGCGAATGGCGGCGTGTCGTACGCGAACACGAACAACGATTCGTCGAACACGAA	ACAGCAATGCGAACGCGTATGGCGGCGTGTCGTGCGCGAGCACGAGCGACGATTCGTCGTACACGTA	1
SRR5935772_C582509	12	0	ACAACAATGCGAACGCGAATGGCGGCGTGTCGTACGCGAACACGAACAACGATTCGTCGAACACGAA	ACTACTATGCGTACGCGTATGGCGGCGTGTCGTTCGCGCACGCGTACCACGATTCGTCGTTCACGTA	1
SRR5935772_C582509	8	0	ACAACAATGCGAACGCGAATGGCGGCGTGTCGTACGCGAACACGAACAACGATTCGTCGAACACGAA	ACTACTATGCGAACGCGTATGGCGGCGTGTCGTACGCGAGCTCGAACAACGATTCGTCGTTCACGTA	1
SRR5935772_C582509	15	0	ACAACAATGCGAACGCGAATGGCGGCGTGTCGTACGCGAACACGAACAACGATTCGTCGAACACGAA	GCAGCTATGCGAGCGCGGATGGCGGCGTGTCGTGCGCGAGCGCGTACCACGGTTCGTCGAGCGCGGG	1
SRR5935773_C367782	0	1	AACAACGCTCTTTATGTGAATGTGAACAACGGCAACGTGAACAACAACAATAAGAACAACA	AAAAACGCTCTTTATGTGAATGTGAACAACGGCAACGTGAACAACAACAATAAGAACAACA	1
SRR5935773_C367782	11	2	AACAACGCTCTTTATGTGAATGTGAACAACGGCAACGTGAACAACAACAATAAGAACAACA	GAGACAGCTCTTTATGTGAGTGTGAGCGGCGGCAACGTGTACAACTACAGTAAGGACGACA	3
SRR5935773_C367782	15	2	AACAACGCTCTTTATGTGAATGTGAACAACGGCAACGTGAACAACAACAATAAGAACAACA	AGCGGCGCTCTTTATGTGAGTGTGAGCGGCGGCAACGTGTACAACTACAGTAACTGTCTCT	2
SRR5935773_C367782	10	3	AACAACGCTCTTTATGTGAATGTGAACAACGGCAACGTGAACAACAACAATAAGAACAACA	AACAACGCTCTTTATGTGAATGTGAACAACGGCAACGTGAACCTGTCTCTTATACACATCT	1
SRR5935773_C367782	7	3	AACAACGCTCTTTATGTGAATGTGAACAACGGCAACGTGAACAACAACAATAAGAACAACA	AACAACGCTCTTTATGTGAATGTGAACAACGGCAACGTGAACAACAACAACTGTCTCTTAT	1
SRR5935773_C367782	12	0	AACAACGCTCTTTATGTGAATGTGAACAACGGCAACGTGAACAACAACAATAAGAACAACA	AGCGGCGCTCTTTATGTGAGTGTGAGCGGCGGCAACGTGTACAACTACAGTAAGGACGACA	30
SRR5935773_C367782	2	2	AACAACGCTCTTTATGTGAATGTGAACAACGGCAACGTGAACAACAACAATAAGAACAACA	GAGACAGCTCTTTATGTGAATGTGAACAACGGCAACGTGAACAACAACAATAAGAACAACA	2
SRR5935773_C367782	0	1	AACAACGCTCTTTATGTGAATGTGAACAACGGCAACGTGAACAACAACAATAAGAACAACA	AACAACGCTCTTGATGTGAATGTGAACAACGGCAACGTGAACAACAACAATAAGAACAACA	1
SRR5935773_C371572	6	0	CTGAATGTGAACAATGGTGTCTCGACGTCCAATGCGAA	CTGTTTGTGAGCAATGGTGTCTCGACGTCCTTTGCGTA	1
SRR5935773_C371572	0	1	CTGAATGTGAACAATGGTGTCTCGACGTCCAATGCGAA	CTGAATGAGAACAATGGTGTCTCGACGTCCAATGCGAA	1
SRR5935773_C371572	4	0	CTGAATGTGAACAATGGTGTCTCGACGTCCAATGCGAA	CTGTCTGTGTACCATGGTGTCTCGACGTCCAATGCGAA	1
SRR5935773_C371572	6	0	CTGAATGTGAACAATGGTGTCTCGACGTCCAATGCGAA	CTGTATGTGAGCAATGGTGTCTCGGCGTCCGTTGCGAG	1
SRR5935773_C371572	4	0	CTGAATGTGAACAATGGTGTCTCGACGTCCAATGCGAA	CTGTATGTGAACATTGGTGTCTCGACGTCCTATGCGAT	1
SRR5935773_C371572	5	0	CTGAATGTGAACAATGGTGTCTCGACGTCCAATGCGAA	CTGAGTGTGAGCTATGGTGTCTCGACGTCCCATGCGAG	1
SRR5935773_C372732	6	2	GCGAATACGAATAACACGGCTTCGAATACGAATGCGAA	GCGTATGCGATTAACGATGCTTCGAATACGAGTGCGAG	3
SRR5935773_C372732	6	2	GCGAATACGAATAACACGGCTTCGAATACGAATGCGAA	GCGTATGCGAGTAACGATGCTTCGAATACGCATGCGTA	1
SRR5935773_C372732	7	2	GCGAATACGAATAACACGGCTTCGAATACGAATGCGAA	GCGGATGCGAGTAACGATGCTTCGAATACGTTTGCGCA	1
SRR5935773_C372732	4	2	GCGAATACGAATAACACGGCTTCGAATACGAATGCGAA	GCGAGTGCGAATAACGATGCTTCGAATACGAGTGCGAA	1
SRR5935773_C372732	5	2	GCGAATACGAATAACACGGCTTCGAATACGAATGCGAA	GCGAGTGCGAATAACGATGCTTCGTATACGAATGCGTA	1
SRR5935773_C372732	2	3	GCGAATACGAATAACACGGCTTCGAATACGAATGCGAA	GCGAACGCGAATAACGATGCTTCGAATACGAATGCGAA	1
SRR5935773_C372732	7	1	GCGAATACGAATAACACGGCTTCGAATACGAATGCGAA	GTGCATACGTATTACACGGCTTCGGCTGCGAATGCGTA	1
SRR5935773_C372732	1	0	GCGAATACGAATAACACGGCTTCGAATACGAATGCGAA	GCGAATACGAATAACACGGCTTCGAATACGAATGCGTA	1
SRR5935773_C372732	7	2	GCGAATACGAATAACACGGCTTCGAATACGAATGCGAA	GCGAGTGCGAGTCACGATGCTTCGTATACGAATGCGTA	2
SRR5935773_C372732	7	0	GCGAATACGAATAACACGGCTTCGAATACGAATGCGAA	GCGCATACGTATTACACGGCTTCGGCTGCGAATGCGTA	1
SRR5935773_C372732	7	2	GCGAATACGAATAACACGGCTTCGAATACGAATGCGAA	GCGAGTGCGGGTGACGGTGCTTCGAATACGAGTGCGAA	1
SRR5935773_C372732	2	2	GCGAATACGAATAACACGGCTTCGAATACGAATGCGAA	GCGAATGCGAATAACGATGCTTCGAATACGAATGCGAA	93
SRR5935773_C378804	6	0	TTTCGATGTCGAATGCGAACAACGATTCCTCGAATACGAACACGAACATC	TTTCGATGTCGAGTGCGTACTACGATTCCTCGCATACGAGCACGAGCATC	1
SRR5935773_C378804	6	0	TTTCGATGTCGAATGCGAACAACGATTCCTCGAATACGAACACGAACATC	TTTCGTTGTCGTATGCGAGCAACGATTCCTCGTATGCGTACACGAACATC	1
SRR5935773_C378804	5	0	TTTCGATGTCGAATGCGAACAACGATTCCTCGAATACGAACACGAACATC	TTTCGATGTCGTATGCGAGCCACGATTCCTCGCATGCGAACACGAACATC	2
SRR5935773_C378804	6	1	TTTCGATGTCGAATGCGAACAACGATTCCTCGAATACGAACACGAACATC	TTTCGATGTCGAATGCGAGCCACGATTCCTCGCATGCGAGCACGAACCTG	2
SRR5935773_C378804	5	0	TTTCGATGTCGAATGCGAACAACGATTCCTCGAATACGAACACGAACATC	TTTCGATGTCGCATGCGGGCTACGATTCCTCGAATACGAACGCGAACATC	1
SRR5935773_C378804	7	0	TTTCGATGTCGAATGCGAACAACGATTCCTCGAATACGAACACGAACATC	TTTCGGTGTCGAGTGCGAGCTACGTTTCCTCGAATACGAGCACGATCATC	2
SRR5935773_C378804	5	0	TTTCGATGTCGAATGCGAACAACGATTCCTCGAATACGAACACGAACATC	TTTCGATGTCGAATGCGAGCCACGATTCCTCGCATACGCACACGAGCATC	1
SRR5935773_C378804	5	0	TTTCGATGTCGAATGCGAACAACGATTCCTCGAATACGAACACGAACATC	TTTCGATGTCGAATGCGTGCAGCGATTCCTCGTATACGTACACGAACATC	1
SRR5935773_C378804	4	0	TTTCGATGTCGAATGCGAACAACGATTCCTCGAATACGAACACGAACATC	TTTCGATGTCGAATGCGAACTACGATTCCTCGCATACGAGCACGGACATC	1
SRR5935773_C378804	5	0	TTTCGATGTCGAATGCGAACAACGATTCCTCGAATACGAACACGAACATC	TTTCGTTGTCGTATGCGAGCAACGATTCCTCGAATTCGAACACGTACATC	1
SRR5935773_C378804	5	0	TTTCGATGTCGAATGCGAACAACGATTCCTCGAATACGAACACGAACATC	TTTCGATGTCGAATGCGAGCAACGATTCCTCGTATGCGAACCCGATCATC	1
SRR5935773_C378804	5	0	TTTCGATGTCGAATGCGAACAACGATTCCTCGAATACGAACACGAACATC	TTTCGATGTCGTATGCGTACTACGATTCCTCGAATACGTACACGATCATC	1
SRR5935773_C378804	6	1	TTTCGATGTCGAATGCGAACAACGATTCCTCGAATACGAACACGAACATC	TTTCGATGTCGAATGCGAGCTACCATTCCTCGTATACGGTCACGCACATC	1
SRR5935773_C378804	6	0	TTTCGATGTCGAATGCGAACAACGATTCCTCGAATACGAACACGAACATC	TTTCGATGTCGCATGCGTACTACGATTCCTCGAATACGTACACGAGCTTC	1
SRR5935773_C378804	5	0	TTTCGATGTCGAATGCGAACAACGATTCCTCGAATACGAACACGAACATC	TTTCGATGTCGTATGCGAGCGACGATTCCTCGAATACGTACACGCACATC	2
SRR5935773_C378804	6	0	TTTCGATGTCGAATGCGAACAACGATTCCTCGAATACGAACACGAACATC	TTTCGATGTCGAATGCGAGCAGCGATTCCTCGAATACGGGCGCGTACATC	1
SRR5935773_C378804	6	0	TTTCGATGTCGAATGCGAACAACGATTCCTCGAATACGAACACGAACATC	TTTCGATGTCGTATGCGAGCTACGATTCCTCGTATACGAGCACGAGCATC	1
SRR5935773_C378804	8	0	TTTCGATGTCGAATGCGAACAACGATTCCTCGAATACGAACACGAACATC	TTTCGATGTCGGATGCGGCCTTCGATTCCTCGCATACGTACACGAGCATC	1
SRR5935773_C378804	5	0	TTTCGATGTCGAATGCGAACAACGATTCCTCGAATACGAACACGAACATC	TTTCGGTGTCGTATGCGCACAACGATTCCTCGAATACGCACACGAGCATC	1
SRR5935773_C378804	7	0	TTTCGATGTCGAATGCGAACAACGATTCCTCGAATACGAACACGAACATC	TTTCGATGTCGTATGCGCACTACGATTCCTCGTATGCGAGCACGCACATC	1
SRR5935773_C378804	8	0	TTTCGATGTCGAATGCGAACAACGATTCCTCGAATACGAACACGAACATC	TTTCGATGTCGTATGCGGGCAGCGATTCCTCGTATGCGAGCACGAGCATC	1
SRR5935773_C378804	9	0	TTTCGATGTCGAATGCGAACAACGATTCCTCGAATACGAACACGAACATC	TTTCGATGTCGGGTGCGGGCAGCGATTCCTCGTATGCGAGCACGAGCATC	1
SRR5935773_C378804	8	0	TTTCGATGTCGAATGCGAACAACGATTCCTCGAATACGAACACGAACATC	TTTCGATGTCGAGTGCGAGCTACGATTCCTCGTGTGCGTACACGTACATC	1
SRR5935773_C378804	3	0	TTTCGATGTCGAATGCGAACAACGATTCCTCGAATACGAACACGAACATC	TTTCGATGTCGAATGCGTACAACGATTCCTCGTATACGAGCACGAACATC	2
SRR5935773_C378804	6	0	TTTCGATGTCGAATGCGAACAACGATTCCTCGAATACGAACACGAACATC	TTTCGATGTCGTATGCGAGCACCGATTCCTCGAGTACGTACACGAGCATC	1
SRR5935773_C378804	7	0	TTTCGATGTCGAATGCGAACAACGATTCCTCGAATACGAACACGAACATC	TTTCGATGTCGTATGCGAGCTACGGTTCCTCGTATGCGAGCACGAACATC	1
SRR5935773_C378804	7	2	TTTCGATGTCGAATGCGAACAACGATTCCTCGAATACGAACACGAACATC	TTTCGATGTCGAGTGCGATCTACGATTCCTCGCATACGAACACCTGTCTC	1
SRR5935773_C378804	5	0	TTTCGATGTCGAATGCGAACAACGATTCCTCGAATACGAACACGAACATC	TTTCGATGTCGAATGCGAGCTACGATTCCTCGTATACGAGCACGTACATC	1
SRR5935773_C378804	6	0	TTTCGATGTCGAATGCGAACAACGATTCCTCGAATACGAACACGAACATC	TTTCGATGTCGTATGCGGGCAGCGATTCCTCGAATACGGGCACGAACATC	1
SRR5935773_C378804	6	0	TTTCGATGTCGAATGCGAACAACGATTCCTCGAATACGAACACGAACATC	TTTCGATGTCGTATGCGTGCTACGATTCCTCGAATACGTACACGTACATC	1
SRR5935773_C378804	7	0	TTTCGATGTCGAATGCGAACAACGATTCCTCGAATACGAACACGAACATC	TTTCGATGTCGTATGCGAGCTACGATTCCTCGTATCCGAGCACGAGCATC	1
SRR5935773_C378804	4	3	TTTCGATGTCGAATGCGAACAACGATTCCTCGAATACGAACACGAACATC	TTTCGATGTCGAATGCGAACAACGATTCCTCGAATACGAACTGTCTCTTA	2
SRR5935773_C378804	4	0	TTTCGATGTCGAATGCGAACAACGATTCCTCGAATACGAACACGAACATC	TTTCGATGTCGTATGCGAGCTACGATTCCTCGAATACGAACACGAGCATC	1
SRR5935773_C378804	7	2	TTTCGATGTCGAATGCGAACAACGATTCCTCGAATACGAACACGAACATC	TTTCGATGTCGTATGCGAGCTACGATTCCTCGAATACGAGCACCTGTCTC	1
SRR5935773_C378804	8	0	TTTCGATGTCGAATGCGAACAACGATTCCTCGAATACGAACACGAACATC	TTTCGATGTCGAATGCGGTCAGCGGTTCCTCGTATGCGTACACGTACATC	1
SRR5935773_C378804	4	0	TTTCGATGTCGAATGCGAACAACGATTCCTCGAATACGAACACGAACATC	TTTCGATGTCGTATGCGAGCTACGATTCCTCGAATACGTACACGAACATC	1
SRR5935773_C378804	6	0	TTTCGATGTCGAATGCGAACAACGATTCCTCGAATACGAACACGAACATC	TTTCGATGTCGTATGCGAGCCACGATTCCTCGAATACGAGCTCGTACATC	1
SRR5935773_C378804	7	1	TTTCGATGTCGAATGCGAACAACGATTCCTCGAATACGAACACGAACATC	TTTCGATGTCGTATGCGAAGCACGATTCCTCGGGTGCGAGCACGTACATC	1
SRR5935773_C378804	6	0	TTTCGATGTCGAATGCGAACAACGATTCCTCGAATACGAACACGAACATC	TTTCGATGTCGTATGCGAGCAACGATTCCTCGAGTACGTGCCCGAACATC	1
SRR5935773_C378804	5	0	TTTCGATGTCGAATGCGAACAACGATTCCTCGAATACGAACACGAACATC	TTTCGTTGTCGAATGCGAGCCACGATTCCTCGAATACGTACGCGAACATC	1
SRR5935773_C378804	5	0	TTTCGATGTCGAATGCGAACAACGATTCCTCGAATACGAACACGAACATC	TTTCGATGTCGTATGCGAGCAACGATTCCTCGAATGCGTACACGTACATC	1
SRR5935773_C378804	7	0	TTTCGATGTCGAATGCGAACAACGATTCCTCGAATACGAACACGAACATC	TTTCGATGTCGTATGCGTGCTACGATTCCTCGTATACGCACACGTACATC	1
SRR5935773_C378804	6	1	TTTCGATGTCGAATGCGAACAACGATTCCTCGAATACGAACACGAACATC	TTTCGATGTCGTATGCGAGCAACGATTCCTCGTATACGAGCACGATCCTG	1
SRR5935773_C378804	8	0	TTTCGATGTCGAATGCGAACAACGATTCCTCGAATACGAACACGAACATC	TTTCGATGTCGGTTGCGAACTCCGATTCCTCGAGTGCGTACACGTACATC	1
SRR5935773_C378804	5	0	TTTCGATGTCGAATGCGAACAACGATTCCTCGAATACGAACACGAACATC	TTTCGATGTCGGATGCGAGCAGCGATTCCTCGAATACGAGCACGATCATC	1
SRR5935773_C378804	6	0	TTTCGATGTCGAATGCGAACAACGATTCCTCGAATACGAACACGAACATC	TTTCGATGTCGTATGCGTTCAGCGATTCCTCGTATACGAACACGATCATC	1
SRR5935773_C380734	10	3	ATAACAACAACGTCTGGAACGTCAACACCGATGGCTCCAACAACAACAACTGGTACAACAACTC	ATAAGAGACAGGTCTGGGACGTCGACGCCGATGGCTCCAGCGGCAACTACTGGTACAGCAACTC	1
SRR5935773_C380734	10	0	ATAACAACAACGTCTGGAACGTCAACACCGATGGCTCCAACAACAACAACTGGTACAACAACTC	ATAGCAACGACGTCTGGGACGTCGACGCCGATGGCTCCAGCGGCAACTACTGGTACAGCAACTC	12
SRR5935775_C339928	13	1	ACAACGCTCTTTATGTGAATGTGAACAACGGCAACGTGAACAACAACAATAAGAACAACAG	GCAGCGCTCTTTATGTGAATGTGAGCTACGGCAGCGTGAGCAGCAGCCTTAAGTACAGCCT	2
SRR5935775_C339928	2	1	ACAACGCTCTTTATGTGAATGTGAACAACGGCAACGTGAACAACAACAATAAGAACAACAG	CAGACGCTCTTTATGTGAATGTGAACAACGGCAACGTGAACAACAACAATAAGAACAACAG	4
SRR5935775_C339928	12	0	ACAACGCTCTTTATGTGAATGTGAACAACGGCAACGTGAACAACAACAATAAGAACAACAG	GCGGCGCTCTTTATGTGAGTGTGAGCGGCGGCAACGTGTACAACTACAGTAAGGACGACAG	2
SRR5935775_C339928	12	0	ACAACGCTCTTTATGTGAATGTGAACAACGGCAACGTGAACAACAACAATAAGAACAACAG	GCAGCGCTCTTTATGTGAATGTGAGCTACGGCAGCGTGAGCAGCAGCCTTAAGTACAGCAG	21
SRR5935775_C344060	0	2	CTCGCTTATGCGAACTCGAATAACGATTGGTCGAACTCGAATGCGAATAT	AGCGCTTATGCGAACTCGAATAACGATTGGTCGAACTCGAATGCGAATAT	3
SRR5935775_C344060	8	0	CTCGCTTATGCGAACTCGAATAACGATTGGTCGAACTCGAATGCGAATAT	CTCGCTTCTGCGAACTCGTATATCGTTTGGTCGAACTCGCCTGCGACTCT	3
SRR5935775_C344288	5	0	GCGAATACGAATAACACCCCCTCGAATACGAATGCGAA	GCGCATACGAATTACGCCCCCTCGAATACGAATGCGTC	1
SRR5935775_C344288	0	2	GCGAATACGAATAACACCCCCTCGAATACGAATGCGAA	CAGAATACGAATAACACCCCCTCGAATACGAATGCGAA	1
SRR5935775_C344288	7	0	GCGAATACGAATAACACCCCCTCGAATACGAATGCGAA	GCGTATACGTCTTACGCCCCCTCGAATACGGATGCGAG	1
SRR5935775_C345902	9	0	ACGTGAACTCCAGCGGCAACGTCAACAACTGGAACGCGATCAACGCGAAT	TCGTGAACTCCAGCGGCAGCGTCAGCGGCTGGGGCGCGATCGGCGCGAAT	5
SRR5935775_C348426	6	0	ATGCGAATGCGAATGGCGGTGTGTCGAATGCGAATGCGAATAACGATGCTTCGAATACGA	ATGCGCATGCGAATGGCGGTGTGTCGAATGCGCATGCGAGTAACGATGCTTCGCCTACGC	1
SRR5935775_C348426	5	0	ATGCGAATGCGAATGGCGGTGTGTCGAATGCGAATGCGAATAACGATGCTTCGAATACGA	ATGCGAATGCGAATGGCGGTGTGTCGATTGCGGATGCGAATAACGATGCTTCGTTTACGG	2
SRR5935775_C348426	8	0	ATGCGAATGCGAATGGCGGTGTGTCGAATGCGAATGCGAATAACGATGCTTCGAATACGA	ATGCGTATGCGAATGGCGGTGTGTCGTATGCGCTTGCGTTTAACGATGCTTCGTATACGT	1
SRR5935775_C348426	7	3	ATGCGAATGCGAATGGCGGTGTGTCGAATGCGAATGCGAATAACGATGCTTCGAATACGA	GTGCGTATGCGAATGGCGGCGTGTCGAGTGCGAATGCGATTAGCGATGCATCGAACTCGG	4
SRR5935775_C348426	6	3	ATGCGAATGCGAATGGCGGTGTGTCGAATGCGAATGCGAATAACGATGCTTCGAATACGA	ATGCGTATGCGAATGGCGGCGTGTCGAGTGCGAATGCGAGTAACGATGCATCGAGCTCGC	1
SRR5935775_C348426	1	3	ATGCGAATGCGAATGGCGGTGTGTCGAATGCGAATGCGAATAACGATGCTTCGAATACGA	ATGCGAATGCGAATGGCGGCGTGTCGAATGCGAATGCGAATAACGATGCATCGAACTCGA	34
SRR5935775_C348426	7	3	ATGCGAATGCGAATGGCGGTGTGTCGAATGCGAATGCGAATAACGATGCTTCGAATACGA	ATGCGTATGCGAATGGCGGCGTGTCGTATGCGATTGCGGATAACGATGCATCGTACTCGT	1
SRR5935775_C348426	0	1	ATGCGAATGCGAATGGCGGTGTGTCGAATGCGAATGCGAATAACGATGCTTCGAATACGA	ATGCGAATGCGAATGGCGGTGTGTCGAATGCGAATGCGAATAACGATGCTTCGAATACAA	1
SRR5935775_C348426	7	3	ATGCGAATGCGAATGGCGGTGTGTCGAATGCGAATGCGAATAACGATGCTTCGAATACGA	ATGCGAATGCGCATGGCGGCGTGTCGAATGCGGTTGCGAGTAACGATGCATCGTACTCGT	2
SRR5935775_C348426	1	1	ATGCGAATGCGAATGGCGGTGTGTCGAATGCGAATGCGAATAACGATGCTTCGAATACGA	ATGCGAATGCGAATGGCGGTGTGTCGAATGCGAATGCGAATAACGATGCTTCGAATACCT	1
SRR5935775_C348426	9	3	ATGCGAATGCGAATGGCGGTGTGTCGAATGCGAATGCGAATAACGATGCTTCGAATACGA	ATGCGAATGCGGGTGGCGGCGTGTCGTCTGCGAGTGCGAGTAACGATGCATCGAGCTCGT	1
SRR5935775_C348426	6	3	ATGCGAATGCGAATGGCGGTGTGTCGAATGCGAATGCGAATAACGATGCTTCGAATACGA	ATGCGTATGCGAATGGCGGCGTGTCGAGTGCGTATGCGAATAACGATGCATCGAGCTCGT	1
SRR5935775_C348426	9	3	ATGCGAATGCGAATGGCGGTGTGTCGAATGCGAATGCGAATAACGATGCTTCGAATACGA	ATGCGGGTGCGTTTGGCGGCGTGTCGAGTGCGAATGCGAATAGCGATGCATCGGTCTCGA	1
SRR5935775_C348426	8	3	ATGCGAATGCGAATGGCGGTGTGTCGAATGCGAATGCGAATAACGATGCTTCGAATACGA	ATGCGTATGCGAATGGCGGCGTGTCGAATGCGTTTGCGAATGGCGATGCATCGAGCTCGT	1
SRR5935775_C348684	3	0	GTTTCGATGTCGAATGCGAACAACGATTCCTCGAATACGAACACGAACAT	GTTTCGATGTCGAATGCGAACAACGATTCCTCGAGTACGAGCACGTACAT	1
SRR5935775_C348684	6	0	GTTTCGATGTCGAATGCGAACAACGATTCCTCGAATACGAACACGAACAT	GTTTCGATGTCGAGTGCGAGCTACGATTCCTCGAATACGCGCACGTACAT	2
SRR5935775_C348684	5	0	GTTTCGATGTCGAATGCGAACAACGATTCCTCGAATACGAACACGAACAT	GTTTCGATGTCGTATGCGCACAGCGATTCCTCGAGTACGAACACGAGCAT	1
SRR5935775_C348684	8	0	GTTTCGATGTCGAATGCGAACAACGATTCCTCGAATACGAACACGAACAT	GTTTCGATGTCGTATGCGGGCTACGATTCCTCGAGTGCGAGCACGAGCAT	1
SRR5935775_C348684	5	0	GTTTCGATGTCGAATGCGAACAACGATTCCTCGAATACGAACACGAACAT	GTTTCGATGTCGAATGCGTACGACGATTCCTCGTATACGCACACGTACAT	1
SRR5935775_C348684	9	0	GTTTCGATGTCGAATGCGAACAACGATTCCTCGAATACGAACACGAACAT	GTTTCGATGTCGTGTGCGAACAGCGATTCCTCGCTTACGTTCACGCTCAT	1
SRR5935775_C348684	6	0	GTTTCGATGTCGAATGCGAACAACGATTCCTCGAATACGAACACGAACAT	GTTTCGATGTCGTATGCGAGCGACGATTCCTCGCATACGAGCACGTACAT	2
SRR5935775_C348684	7	0	GTTTCGATGTCGAATGCGAACAACGATTCCTCGAATACGAACACGAACAT	GTTTCGATGTCGTATGCGAGCTACGATTCCTCGTATACGTACACGTTCAT	1
SRR5935775_C348684	6	0	GTTTCGATGTCGAATGCGAACAACGATTCCTCGAATACGAACACGAACAT	GTTTCGATGTCGTATGCGAGCCACGATTCCTCGTATGCGAACTCGAACAT	3
SRR5935775_C348684	8	0	GTTTCGATGTCGAATGCGAACAACGATTCCTCGAATACGAACACGAACAT	GTTTCGATGTCGCATGCGCTCAACGATTCCTCGCATACGGGCACGGGCAT	1
SRR5935775_C348684	6	0	GTTTCGATGTCGAATGCGAACAACGATTCCTCGAATACGAACACGAACAT	GTTTCGATGTCGAGTGCGAGCGACGATTCCTCGAATACGAGCGCGAGCAT	1
SRR5935775_C348684	4	0	GTTTCGATGTCGAATGCGAACAACGATTCCTCGAATACGAACACGAACAT	GTTTCGATGTCGAATGCGAGCTACGATTCCTCGAATACGAGCACGGACAT	1
SRR5935775_C348684	6	0	GTTTCGATGTCGAATGCGAACAACGATTCCTCGAATACGAACACGAACAT	GTTTCGATGTCGTATGCGAGCAGCGATTCCTCGGATACGAGCACGTACAT	2
SRR5935775_C348684	7	0	GTTTCGATGTCGAATGCGAACAACGATTCCTCGAATACGAACACGAACAT	GTTTCGATGTCGTATGCGAGCAACGATTCCTCGTGTACGAGCTCGAGCAT	1
SRR5935775_C348684	4	0	GTTTCGATGTCGAATGCGAACAACGATTCCTCGAATACGAACACGAACAT	GTTTCGATGTCGTATGCGAACAACGATTCCTCGTATGCGAGCACGAACAT	2
SRR5935775_C348684	4	0	GTTTCGATGTCGAATGCGAACAACGATTCCTCGAATACGAACACGAACAT	GTTTCGATGTCGTATGCGAGCAACGATTCCTCGTATACGAGCACGAACAT	4
SRR5935775_C348684	7	0	GTTTCGATGTCGAATGCGAACAACGATTCCTCGAATACGAACACGAACAT	GTTTCGATGTCGCATGCGAGCAGCGATTCCTCGAGTACGAGCGCGAGCAT	1
SRR5935775_C348684	6	0	GTTTCGATGTCGAATGCGAACAACGATTCCTCGAATACGAACACGAACAT	GTTTCGATGTCGTATGCGAGCTACGATTCCTCGTATACGTACACGAGCAT	4
SRR5935775_C348684	4	0	GTTTCGATGTCGAATGCGAACAACGATTCCTCGAATACGAACACGAACAT	GTTTCGATGTCGAGTGCGAGCAGCGATTCCTCGAATACGAGCACGAACAT	1
SRR5935775_C348684	7	0	GTTTCGATGTCGAATGCGAACAACGATTCCTCGAATACGAACACGAACAT	GTTTCGATGTCGTATGCGAGCTACGATTCCTCGGTTACGAGCACGAGCAT	2
SRR5935775_C348684	3	0	GTTTCGATGTCGAATGCGAACAACGATTCCTCGAATACGAACACGAACAT	GTTTCGATGTCGCATGCGAACTACGATTCCTCGAATACGAACACGTACAT	2
SRR5935775_C348684	9	2	GTTTCGATGTCGAATGCGAACAACGATTCCTCGAATACGAACACGAACAT	GTTTCGATGTCGAATGCGAGCCACGATTCCTCGGATACGGGCCTGTCTCT	1
SRR5935775_C348684	8	0	GTTTCGATGTCGAATGCGAACAACGATTCCTCGAATACGAACACGAACAT	GTTTCGATGTCGTATGCGTGCGACGATTCCTCGTATGCGAGCACGAGCAT	1
SRR5935775_C348684	5	0	GTTTCGATGTCGAATGCGAACAACGATTCCTCGAATACGAACACGAACAT	GTTTCGGTGTCGTATGCGTACGACGATTCCTCGAATACGAACACGAGCAT	2
SRR5935775_C348684	8	0	GTTTCGATGTCGAATGCGAACAACGATTCCTCGAATACGAACACGAACAT	GTTTCGATGTCGAATGCGGGCGACGATTCCTCGTGTACGAGCACGGGCAT	1
SRR5935775_C348684	6	0	GTTTCGATGTCGAATGCGAACAACGATTCCTCGAATACGAACACGAACAT	GTTTCGATGTCGAGTGCGAGCTACGGTTCCTCGAATGCGAACACGAGCAT	1
SRR5935775_C348684	3	0	GTTTCGATGTCGAATGCGAACAACGATTCCTCGAATACGAACACGAACAT	GTTTCGATGTCGTATGCGAACAACGATTCCTCGAGTACGAGCACGAACAT	1
SRR5935775_C348684	7	0	GTTTCGATGTCGAATGCGAACAACGATTCCTCGAATACGAACACGAACAT	GTTTCGATGTCGGTTGCGTACAACGATTCCTCGGGTACGAGCACGTACAT	3
SRR5935775_C349288	6	0	ATGCGAATGCGAATGGCGGCGTGTCGAATGCGAATGCGAATAACGATGCATCGAACTCGA	GTGCGTATGCGAATGGCGGCGTGTCGAGTGCGAATGCGATTAGCGATGCATCGAACTCGG	4
SRR5935775_C349288	5	0	ATGCGAATGCGAATGGCGGCGTGTCGAATGCGAATGCGAATAACGATGCATCGAACTCGA	ATGCGTATGCGAATGGCGGCGTGTCGAGTGCGTATGCGAATAACGATGCATCGAGCTCGT	1
SRR5935775_C349288	6	0	ATGCGAATGCGAATGGCGGCGTGTCGAATGCGAATGCGAATAACGATGCATCGAACTCGA	ATGCGAATGCGCATGGCGGCGTGTCGAATGCGGTTGCGAGTAACGATGCATCGTACTCGT	2
SRR5935775_C349288	8	0	ATGCGAATGCGAATGGCGGCGTGTCGAATGCGAATGCGAATAACGATGCATCGAACTCGA	ATGCGAATGCGGGTGGCGGCGTGTCGTCTGCGAGTGCGAGTAACGATGCATCGAGCTCGT	1
SRR5935775_C349288	6	3	ATGCGAATGCGAATGGCGGCGTGTCGAATGCGAATGCGAATAACGATGCATCGAACTCGA	ATGCGAATGCGAATGGCGGTGTGTCGATTGCGGATGCGAATAACGATGCTTCGTTTACGG	2
SRR5935775_C349288	5	0	ATGCGAATGCGAATGGCGGCGTGTCGAATGCGAATGCGAATAACGATGCATCGAACTCGA	ATGCGTATGCGAATGGCGGCGTGTCGAGTGCGAATGCGAGTAACGATGCATCGAGCTCGC	1
SRR5935775_C349288	8	0	ATGCGAATGCGAATGGCGGCGTGTCGAATGCGAATGCGAATAACGATGCATCGAACTCGA	ATGCGGGTGCGTTTGGCGGCGTGTCGAGTGCGAATGCGAATAGCGATGCATCGGTCTCGA	1
SRR5935775_C349288	7	3	ATGCGAATGCGAATGGCGGCGTGTCGAATGCGAATGCGAATAACGATGCATCGAACTCGA	ATGCGCATGCGAATGGCGGTGTGTCGAATGCGCATGCGAGTAACGATGCTTCGCCTACGC	1
SRR5935775_C349288	7	0	ATGCGAATGCGAATGGCGGCGTGTCGAATGCGAATGCGAATAACGATGCATCGAACTCGA	ATGCGTATGCGAATGGCGGCGTGTCGAATGCGTTTGCGAATGGCGATGCATCGAGCTCGT	1
SRR5935775_C349288	9	3	ATGCGAATGCGAATGGCGGCGTGTCGAATGCGAATGCGAATAACGATGCATCGAACTCGA	ATGCGTATGCGAATGGCGGTGTGTCGTATGCGCTTGCGTTTAACGATGCTTCGTATACGT	1
SRR5935775_C349288	1	3	ATGCGAATGCGAATGGCGGCGTGTCGAATGCGAATGCGAATAACGATGCATCGAACTCGA	ATGCGAATGCGAATGGCGGTGTGTCGAATGCGAATGCGAATAACGATGCTTCGAATACGA	11
SRR5935775_C349288	6	0	ATGCGAATGCGAATGGCGGCGTGTCGAATGCGAATGCGAATAACGATGCATCGAACTCGA	ATGCGTATGCGAATGGCGGCGTGTCGTATGCGATTGCGGATAACGATGCATCGTACTCGT	1
SRR5935778_C612607	10	0	ACAACGCGTTCATCTACAACGGCAACACGGGCAACGTGAACAACAACAAC	ACCTCGCGTTCTTCTACAACGGCTACACGGGCCTCGTGGGCAGCAACAGC	1
SRR5935778_C641091	7	1	ACAACAGCTGGAACGTGTACTTTAGTAATGGCAACTTCAACGTCTACGGCAAG	TCAACAGCTGGTTCGTGTCGTTTAGTTATGGCAACTTCTTCGTCTACGGCAAG	3
SRR5935779_C313046	7	0	TCGGTTATCTGAATGCGAATAATCGTTCCTCGAATGCGAATGCGAACATT	TCGGTTATCTGTCTGCGACTAATCGTTCCTCGAATGCGCATGCGTCCGTT	6
SRR5935780_C233566	5	0	GTCTCGATGTCGAATGCGAACAACGATTCCTCGAATACGAACACGAACAT	GTCTCGATGTCGAATGCGGGCAACGATTCCTCGTATACGAGCACGAGCAT	1
SRR5935780_C233566	6	0	GTCTCGATGTCGAATGCGAACAACGATTCCTCGAATACGAACACGAACAT	GTCTCGATGTCGTATGCGAACTACGATTCCTCGAGTACGGTCACGAGCAT	1
SRR5935780_C233566	4	0	GTCTCGATGTCGAATGCGAACAACGATTCCTCGAATACGAACACGAACAT	GTCTCGATGTCGTATGCGAGCAACGATTCCTCGAATACGTACACGAGCAT	1
SRR5935780_C233566	8	0	GTCTCGATGTCGAATGCGAACAACGATTCCTCGAATACGAACACGAACAT	GTCTCGATGTCGTTTGCGAGCCACGATTCCTCGAGTACGGGCACGAGCAT	1
SRR5935780_C233566	4	0	GTCTCGATGTCGAATGCGAACAACGATTCCTCGAATACGAACACGAACAT	GTCTCGATGTCGAATGCGTACAACGATTCCTCGTATACGTACACGTACAT	1
SRR5935780_C233566	6	0	GTCTCGATGTCGAATGCGAACAACGATTCCTCGAATACGAACACGAACAT	GTCTCGATGTCGTATGCGAGCACCGATTCCTCGTATACGAGCACGAGCAT	1
SRR5935780_C233566	7	0	GTCTCGATGTCGAATGCGAACAACGATTCCTCGAATACGAACACGAACAT	GTCTCGATGTCGGATGCGAGCCTCGATTCCTCGTATACGAGCACGAGCAT	1
SRR5935781_C190249	0	1	TCGAATGCGAACAGCGGTCTCGCTTATGCGAACGCGAA	TCGAATGCGAACAGCGGTCTCGCTTACGCGAACGCGAA	1
SRR5935781_C190249	8	0	TCGAATGCGAACAGCGGTCTCGCTTATGCGAACGCGAA	TCGGTTGCGGGCGGCGGTCTCGCTTGTGCGAGCGCGGA	1
SRR5935781_C190249	8	0	TCGAATGCGAACAGCGGTCTCGCTTATGCGAACGCGAA	TCGTTTGCGAGCGGCGGTCTCGCTTTTGCGGGCGCGAG	1
SRR5935781_C190249	8	0	TCGAATGCGAACAGCGGTCTCGCTTATGCGAACGCGAA	TCGCTTGCGTTCAGCGGTCTCGCTTTTGCGTCCGCGTA	1
SRR5935781_C190719	6	0	TTTCGATGTCGAATGCGAACAACGATTCCTCGAATACGAACACGAACATC	TTTCGATGTCGTATGCGAGCTACGATTCCTCGAGTACGTACACGAGCATC	1
SRR5935781_C190719	7	0	TTTCGATGTCGAATGCGAACAACGATTCCTCGAATACGAACACGAACATC	TTTCGTTGTCGCATGCGTACCACGATTCCTCGTATACGTACACGAGCATC	1
SRR5935781_C190719	3	1	TTTCGATGTCGAATGCGAACAACGATTCCTCGAATACGAACACGAACATC	TTTCGATGTCGTATGCGAACAACGATTCCTCGAGTACGATCACGAATATC	1
SRR5935782_C234749	8	0	CGTGAACTTTAGTAATGGCAACTTCAACAACAACGGCAAGAATAACAG	CGTGCACTTTAGTGGTGGCTACTTCTACAGCAACGGCAAGAATGGCAG	3
SRR5935782_C234749	7	0	CGTGAACTTTAGTAATGGCAACTTCAACAACAACGGCAAGAATAACAG	CGTGCACTTTAGTGGTGGCAGCTTCAGCGGCAACGGCAAGAATAACAG	2
SRR5935782_C246029	13	1	AATAACAACAACGTCTGGAACGTCAACACCGATGGCTCCAACAACAACAACTGGTACAACAACT	GATCACGACATCGTCTGGTACGTCAGCACCGATGGCTCCGACAACCACAGCTGGTACTGTCTCT	1
SRR5935782_C246029	12	0	AATAACAACAACGTCTGGAACGTCAACACCGATGGCTCCAACAACAACAACTGGTACAACAACT	GATCACGACATCGTCTGGTACGTCAGCACCGATGGCTCCGACAACCACAGCTGGTACGGCTACT	5
SRR5935782_C246029	12	1	AATAACAACAACGTCTGGAACGTCAACACCGATGGCTCCAACAACAACAACTGGTACAACAACT	GACAGCGACATCGTCTGGTACGTCAGCACCGATGGCTCCGACAACCACAGCTGGTACGGCTACT	2
SRR5935782_C246029	8	0	AATAACAACAACGTCTGGAACGTCAACACCGATGGCTCCAACAACAACAACTGGTACAACAACT	GATGACAACTACGTCTGGTACGTCAGCACCGATGGCTCCAACAACTACAACTGGTACAGCCACT	5
SRR5935782_C246029	11	3	AATAACAACAACGTCTGGAACGTCAACACCGATGGCTCCAACAACAACAACTGGTACAACAACT	TATAAGAGACAGGTCTGGTACGTCAGCACCGATGGCTCCGACAACCACAGCTGGTACGGCTACT	1
SRR5935782_C246029	8	2	AATAACAACAACGTCTGGAACGTCAACACCGATGGCTCCAACAACAACAACTGGTACAACAACT	AGTAGCAACTACGTCTGGAACGTCGACACCGATGGCTCCAGCAACTACGGCCGGGACAACAACT	3
SRR5935782_C253999	6	0	TCGAACGCGTGGTACGTGAACATGAACAACGGCAACGTGAACACGAACAA	TCGAACGCGTGGTACGTGTACATGAACAACGGCATCGTGTACCCGTACAC	1
SRR5935782_C253999	10	0	TCGAACGCGTGGTACGTGAACATGAACAACGGCAACGTGAACACGAACAA	TCGCTCGCGTGGTACGTGAGCATGGGCCACGGCAGCGTGTACACGTACAG	1
SRR5935782_C253999	6	1	TCGAACGCGTGGTACGTGAACATGAACAACGGCAACGTGAACACGAACAA	TCGAGCGCGTGGGACGTGAGCATGCACAACGGCTACGTGAACACGTACAC	1
SRR5935782_C253999	6	0	TCGAACGCGTGGTACGTGAACATGAACAACGGCAACGTGAACACGAACAA	TCGAACGCGTGGTACGTGAGCATGTACCACGGCAGCGTGAGCACGATCAA	1
SRR5935782_C253999	7	0	TCGAACGCGTGGTACGTGAACATGAACAACGGCAACGTGAACACGAACAA	TCGTACGCGTGGTACGTGTACATGAGCAACGGCTACGTGTACACGGCCAA	1
SRR5935782_C253999	9	0	TCGAACGCGTGGTACGTGAACATGAACAACGGCAACGTGAACACGAACAA	TCGAGCGCGTGGTACGTGAGCATGTACAACGGCGGCGTGTACACGGGCAG	1
SRR5935782_C253999	7	1	TCGAACGCGTGGTACGTGAACATGAACAACGGCAACGTGAACACGAACAA	TCGAACGCGTGGGACGTGAGCATGAGCAGCGGCAACGTGGGCACGTACAG	1
SRR5935782_C253999	6	0	TCGAACGCGTGGTACGTGAACATGAACAACGGCAACGTGAACACGAACAA	TCGAACGCGTGGTACGTGAGCATGAACAGCGGCAGCGTGTACACGTACAG	1
SRR5935782_C253999	9	0	TCGAACGCGTGGTACGTGAACATGAACAACGGCAACGTGAACACGAACAA	TCGAACGCGTGGTACGTGGGCATGAGCAGCGGCAGCGTGTACGCGCACAG	1
SRR5935782_C253999	9	0	TCGAACGCGTGGTACGTGAACATGAACAACGGCAACGTGAACACGAACAA	TCGAACGCGTGGTTCGTGAACATGGGCAACGGCGGCGTGCACCCGAGCAG	2
SRR5935782_C253999	7	0	TCGAACGCGTGGTACGTGAACATGAACAACGGCAACGTGAACACGAACAA	TCGAACGCGTGGTGCGTGTACATGTACAGCGGCAACGTGAGCACGTACAG	1
SRR5935782_C257567	3	1	CTCGCTTATGCGAACTCGAATAACGATTGGTCGAACTCGAATGCGAATAT	CTCGCTTATGCGAACTCGAATAACGATTGGTCGAACTCGAATGCCTGTCT	1
SRR5935782_C257567	5	0	CTCGCTTATGCGAACTCGAATAACGATTGGTCGAACTCGAATGCGAATAT	CTCGCTTATGCGAACTCGGTTAACGATTGGTCGCACTCGAATGCGAGTCT	17
SRR5935782_C257567	11	0	CTCGCTTATGCGAACTCGAATAACGATTGGTCGAACTCGAATGCGAATAT	CTCGCTTATGCGTACTCGTCTTACGTTTGGTCGCACTCGCCTGCGTGTGT	8
SRR5935784_C478725	7	0	GCGAATACGAATAACACGGCTACGAATACGAATGCGAA	GCGAATACGTCTACCTCGGCTACGTATACGAATGCGCT	8
SRR5935784_C478725	7	0	GCGAATACGAATAACACGGCTACGAATACGAATGCGAA	GCGTTTACGTTTAACGCGGCTTCGTATACGAATGCGAA	4
SRR5935784_C478725	8	0	GCGAATACGAATAACACGGCTACGAATACGAATGCGAA	GCGTATACGTTTTACTCGGCTACGAATACGGCTGCGAC	1
SRR5935784_C478725	3	2	GCGAATACGAATAACACGGCTACGAATACGAATGCGAA	GCGAATGCGAATAACGATGCTTCGAATACGAATGCGAA	2
SRR5935784_C484795	4	0	TTTCGATGTCGAATGCGAACAACGATTCCTCGAATACGAACACGAACATC	TTTCGATGTCGAATGCGAACAGCGATTCCTCGTATACGTACACGAGCATC	10
SRR5935784_C484795	8	0	TTTCGATGTCGAATGCGAACAACGATTCCTCGAATACGAACACGAACATC	TTTCGATGTCGCATGCGAGCTACGATTCCTCGCATGCGGGCACGAGCATC	7
SRR5935784_C484795	5	0	TTTCGATGTCGAATGCGAACAACGATTCCTCGAATACGAACACGAACATC	TTTCGATGTCGAATGCGAACGGCGATTCCTCGTATACGTACACGAGCATC	1
SRR5935784_C484795	5	2	TTTCGATGTCGAATGCGAACAACGATTCCTCGAATACGAACACGAACATC	TTTCGATGATGTATGCGAGCAACGATTCCTCGAATACGAGCGCGAGCATC	1
SRR5935784_C484795	4	0	TTTCGATGTCGAATGCGAACAACGATTCCTCGAATACGAACACGAACATC	TTTCGATGTCGAGTGCGAGCAACGATTCCTCGAATACGTACACGAGCATC	1
SRR5935784_C485231	1	0	TCGCTTATGCGAACTCGAATAACGATTGGTCGAACTCGAATGCGAATATC	TCGCTTATGCGAACTCGAATATCGATTGGTCGAACTCGAATGCGAATATC	1
SRR5935784_C485231	10	0	TCGCTTATGCGAACTCGAATAACGATTGGTCGAACTCGAATGCGAATATC	TCGCTTATGCGATCTCGTCTTACGCTTGGTCGCGCTCGGGTGCGAATTTC	1
SRR5935784_C485231	8	0	TCGCTTATGCGAACTCGAATAACGATTGGTCGAACTCGAATGCGAATATC	TCGCTTATGCGAACTCGTATCACGCTTGGTCGCACTCGGCTGCGACTGTC	2
SRR5935784_C485231	8	0	TCGCTTATGCGAACTCGAATAACGATTGGTCGAACTCGAATGCGAATATC	TCGCTTCTGCGAACTCGTATCACGATTGGTCGTACTCGCTTGCGACTGTC	9
SRR5935784_C485231	11	0	TCGCTTATGCGAACTCGAATAACGATTGGTCGAACTCGAATGCGAATATC	TCGCTTCTGCGGACTCGGCTGACGATTGGTCGCACTCGGTTGCGCCTTTC	1
SRR5935784_C485685	8	0	TGCGAATGCGAATGGCGGTGTGTCGAATGCGAATGCGAATAACGATGCTTCGAATACGAA	TGCGGATGCGAATGGCGGTGTGTCGAGTGCGCTTGCGAGTTACGATGCTTCGAGTACGTA	2
SRR5935784_C485685	6	3	TGCGAATGCGAATGGCGGTGTGTCGAATGCGAATGCGAATAACGATGCTTCGAATACGAA	TGCGTATGCGAATGGCGGCGTGTCGTATGCGAGTGCGAGTAACGATGCATCGAGCTCGAA	1
SRR5935784_C485685	6	0	TGCGAATGCGAATGGCGGTGTGTCGAATGCGAATGCGAATAACGATGCTTCGAATACGAA	TGCGAATGCGGATGGCGGTGTGTCGAGTGCGCATGCGACTAACGATGCTTCGGTTACGAA	1
SRR5935784_C485685	1	3	TGCGAATGCGAATGGCGGTGTGTCGAATGCGAATGCGAATAACGATGCTTCGAATACGAA	TGCGAATGCGAATGGCGGCGTGTCGAATGCGAATGCGAATAACGATGCATCGAACTCGAA	4
SRR5935784_C485685	7	0	TGCGAATGCGAATGGCGGTGTGTCGAATGCGAATGCGAATAACGATGCTTCGAATACGAA	TGCGAATGCGAGTGGCGGTGTGTCGCATGCGCATGCGTATCACGATGCTTCGAGTACGGA	1
SRR5935784_C485685	8	0	TGCGAATGCGAATGGCGGTGTGTCGAATGCGAATGCGAATAACGATGCTTCGAATACGAA	TGCGTATGCGGATGGCGGTGTGTCGGGTGCGTATGCGAATAACGATGCTTCGTATACGGT	1
SRR5935784_C485685	5	0	TGCGAATGCGAATGGCGGTGTGTCGAATGCGAATGCGAATAACGATGCTTCGAATACGAA	TGCGGATGCGAATGGCGGTGTGTCGAGTGCGAATGCGAGTTACGATGCTTCGAATACGAG	1
SRR5935784_C485685	9	3	TGCGAATGCGAATGGCGGTGTGTCGAATGCGAATGCGAATAACGATGCTTCGAATACGAA	TGCGAATGCGGGTGGCGGCGTGTCGAATGCGCATGCGTTTTACGATGCATCGTACTCGCA	2
SRR5935784_C485685	2	1	TGCGAATGCGAATGGCGGTGTGTCGAATGCGAATGCGAATAACGATGCTTCGAATACGAA	TGCGAATGCGAATGGCGGTGTGTCGAATGCGAATGCGAATAACGATGCTTCGAATACCTG	1
SRR5935784_C490235	3	0	CGCGCGCGGTCAACGCCAACAATTACCCGTGGAACGTCAACGGCAACATT	CGCGCGCGGTCTACGCCGGCAATTACCCGTGGAACGTCAACGGCAACATT	1
SRR5935784_C490235	5	0	CGCGCGCGGTCAACGCCAACAATTACCCGTGGAACGTCAACGGCAACATT	CGCGCGCGGTCAACGCCGACAATTACCCGTGGTACGTCTACGGCGGCATT	3
SRR5935784_C490235	0	1	CGCGCGCGGTCAACGCCAACAATTACCCGTGGAACGTCAACGGCAACATT	CGCGCGCGGTCAACGCCAACAATTACCCGGGGAACGTCAACGGCAACATT	1
SRR5935784_C491143	5	3	ATGCGAATGCGAATGGCGGCGTGTCGAATGCGAATGCGAATAACGATGCATCGAACTCGA	ATGCGGATGCGAATGGCGGTGTGTCGAGTGCGAATGCGAGTTACGATGCTTCGAATACGA	1
SRR5935784_C491143	9	3	ATGCGAATGCGAATGGCGGCGTGTCGAATGCGAATGCGAATAACGATGCATCGAACTCGA	TTGCGTATGCGGATGGCGGTGTGTCGGGTGCGTATGCGAATAACGATGCTTCGTATACGG	1
SRR5935784_C491143	7	3	ATGCGAATGCGAATGGCGGCGTGTCGAATGCGAATGCGAATAACGATGCATCGAACTCGA	ATGCGAATGCGGATGGCGGTGTGTCGAGTGCGCATGCGACTAACGATGCTTCGGTTACGA	1
SRR5935784_C491143	9	0	ATGCGAATGCGAATGGCGGCGTGTCGAATGCGAATGCGAATAACGATGCATCGAACTCGA	GTGCGAATGCGGGTGGCGGCGTGTCGAATGCGCATGCGTTTTACGATGCATCGTACTCGC	2
SRR5935784_C491143	5	0	ATGCGAATGCGAATGGCGGCGTGTCGAATGCGAATGCGAATAACGATGCATCGAACTCGA	ATGCGTATGCGAATGGCGGCGTGTCGTATGCGAGTGCGAGTAACGATGCATCGAGCTCGA	1
SRR5935784_C491143	9	3	ATGCGAATGCGAATGGCGGCGTGTCGAATGCGAATGCGAATAACGATGCATCGAACTCGA	ATGCGGATGCGAATGGCGGTGTGTCGAGTGCGCTTGCGAGTTACGATGCTTCGAGTACGT	2
SRR5935784_C491143	8	3	ATGCGAATGCGAATGGCGGCGTGTCGAATGCGAATGCGAATAACGATGCATCGAACTCGA	ATGCGAATGCGAGTGGCGGTGTGTCGCATGCGCATGCGTATCACGATGCTTCGAGTACGG	1
SRR5935785_C622440	2	3	CGAATACGAATAACGCGGCTACGAATACGAATGCGAAC	CGAATGCGAATAACGATGCTTCGAATACGAATGCGAAT	3
SRR5935786_C450696	6	0	GCGAATACGAATAACACCCCCTCGAATACGAATGCGAA	GCGTATTCGTATAACGCCCCCTCGTCTACGAATGCGAA	2
SRR5935786_C450696	2	0	GCGAATACGAATAACACCCCCTCGAATACGAATGCGAA	GCGAGTTCGAATAACACCCCCTCGAATACGAATGCGAA	1
SRR5935786_C450696	8	0	GCGAATACGAATAACACCCCCTCGAATACGAATGCGAA	GCGTATTCGTCTTACACCCCCTCGAATGCGGCTGCGAA	1
SRR5935786_C450696	0	3	GCGAATACGAATAACACCCCCTCGAATACGAATGCGAA	GCGAATACGAATAACACGGCTTCGAATACGAATGCGAA	1
SRR5935786_C450696	3	0	GCGAATACGAATAACACCCCCTCGAATACGAATGCGAA	GCGAATTCGAATAACACCCCCTCGAATACGAATGCGCT	1
SRR5935786_C450696	9	0	GCGAATACGAATAACACCCCCTCGAATACGAATGCGAA	GCGTCTTCGTATAACGCCCCCTCGAATACGTCTGCGGC	8
SRR5935786_C450696	2	0	GCGAATACGAATAACACCCCCTCGAATACGAATGCGAA	GCGAATTCGAATAACACCCCCTCGAATACGAATGCGAC	1
SRR5935786_C450696	5	0	GCGAATACGAATAACACCCCCTCGAATACGAATGCGAA	GCGGATTCGACTAACGCCCCCTCGAATGCGAATGCGAA	1
SRR5935786_C450696	1	0	GCGAATACGAATAACACCCCCTCGAATACGAATGCGAA	GCGAATTCGAATAACACCCCCTCGAATACGAATGCGAA	60
SRR5935786_C450696	10	0	GCGAATACGAATAACACCCCCTCGAATACGAATGCGAA	GCGGGTTCGCATCGCGCCCCCTCGAATGCGAATGCGTC	1
SRR5935786_C450696	7	0	GCGAATACGAATAACACCCCCTCGAATACGAATGCGAA	GCGAATTCGTATTACGCCCCCTCGAATGCGACTGCGTA	25
SRR5935786_C455452	7	0	GCGAACGCGAATAACGATTCATCGAACACGAATGCGAA	GCGTTCGCGGGTTACGATTCATCGAGCACGAATGCGAG	6
SRR5935786_C455452	7	1	GCGAACGCGAATAACGATTCATCGAACACGAATGCGAA	GCGAACGCGAATAACGGTTGGTCGACCTCGACTGCGTC	5
SRR5935786_C455452	6	0	GCGAACGCGAATAACGATTCATCGAACACGAATGCGAA	GCGTACGCGAATTACGATTCATCGTTCACGAGTGCGAG	2
SRR5935786_C455452	2	2	GCGAACGCGAATAACGATTCATCGAACACGAATGCGAA	GCGAACTCGAATAACGATTGGTCGAACTCGAATGCGAA	273
SRR5935786_C455452	8	0	GCGAACGCGAATAACGATTCATCGAACACGAATGCGAA	GCGCACGCGCTTTACGATTCATCGAGCACGAGTGCGTC	1
SRR5935786_C455452	1	2	GCGAACGCGAATAACGATTCATCGAACACGAATGCGAA	GACAGCGCGAATAACGATTCATCGAACACGAATGCGAA	2
SRR5935786_C455452	7	1	GCGAACGCGAATAACGATTCATCGAACACGAATGCGAA	GCGAGCGCGTATAGCGATTCATCGAGCACGTATGCTTT	1
SRR5935786_C455452	2	3	GCGAACGCGAATAACGATTCATCGAACACGAATGCGAA	GCGAACGCGAACAACGCTTCATCGAACTCGAACACGAA	5
SRR5935786_C455452	1	3	GCGAACGCGAATAACGATTCATCGAACACGAATGCGAA	GCGAATGCGAATAACGATGCTTCGAATACGAATGCGAA	1
SRR5935786_C455452	8	0	GCGAACGCGAATAACGATTCATCGAACACGAATGCGAA	GCGGTCGCGAATGTCGATTCATCGAGCTCGAATGCGCT	2
SRR5935786_C455452	3	2	GCGAACGCGAATAACGATTCATCGAACACGAATGCGAA	GCGCACTCGAATAACGATTGGTCGAACTCGAATGCGAA	1
SRR5935786_C455452	3	2	GCGAACGCGAATAACGATTCATCGAACACGAATGCGAA	GCGGACTCGAATAACGATTGGTCGAACTCGAATGCGAA	2
SRR5935786_C455452	2	3	GCGAACGCGAATAACGATTCATCGAACACGAATGCGAA	CCGAACTCGAATAACGATTGGTCGAACTCGAATGCGAA	1
SRR5935786_C455452	7	0	GCGAACGCGAATAACGATTCATCGAACACGAATGCGAA	GCGAGCGCGGCTAACGATTCATCGAGCCCGCATGCGTA	1
SRR5935786_C457682	2	1	TCTAATGCAGGTTTGTTCAATTTGAATTCTAACAATGAGTTAGACAATTCCAATGCTAA	TCTAATGCAGGTTTGTTCAATTTGAATTCTAACAATGAGTTAGACAATTCCAATGCCTG	2
SRR5935786_C457682	0	1	TCTAATGCAGGTTTGTTCAATTTGAATTCTAACAATGAGTTAGACAATTCCAATGCTAA	TCTAATGCAGGTTTGTTCAATTTGAATTCTAACAATGAGTTAGACAATACCAATGCTAA	1
SRR5935786_C457682	15	0	TCTAATGCAGGTTTGTTCAATTTGAATTCTAACAATGAGTTAGACAATTCCAATGCTAA	TCTGATGCGGGTTTGTTCTCTTTGTATTCTGGCCTTGGGTTGGGCGGTTCCAATGCTAG	10
SRR5935786_C457682	0	1	TCTAATGCAGGTTTGTTCAATTTGAATTCTAACAATGAGTTAGACAATTCCAATGCTAA	TCTAATGCAGGTTTGTTCAATTTGAATTCTAACAATGAGTTAGACAATTCTAATGCTAA	1
SRR5935786_C457682	16	0	TCTAATGCAGGTTTGTTCAATTTGAATTCTAACAATGAGTTAGACAATTCCAATGCTAA	TCTGGTGCGGGTTTGTTCGCTTTGAATTCTAGCCATGGGTTGGGCTCTTCCTGTGCTTC	1
SRR5935786_C466400	3	1	CGAATGCGAACAGCGGTCTCGCTTATGCGAACGCGAAC	CGAATGCGAACAGCGGACTCGCTTATGCGGCCGCGAGC	1
SRR5935786_C466400	3	0	CGAATGCGAACAGCGGTCTCGCTTATGCGAACGCGAAC	CGAATGCGAACAGCGGTCTCGCTTATGCGGCCGCGAGC	1
SRR5935786_C466400	6	0	CGAATGCGAACAGCGGTCTCGCTTATGCGAACGCGAAC	CGTTTGCGAGCAGCGGTCTCGCTTGTGCGCACGCGAGC	1
SRR5935787_C163992	5	0	GTTTCGATGTCGAATGCGAACAACGATTCCTCGAATACGAACACGAACAT	GTTTCGATGTCGTATGCGAGCAACGATTCCTCGTATACGAGCACGTACAT	1
SRR5935787_C163992	6	0	GTTTCGATGTCGAATGCGAACAACGATTCCTCGAATACGAACACGAACAT	GTTTCGATGTCGTATGCGAGCTACGATTCCTCGTATACGTACACGAGCAT	1
SRR5935787_C163992	6	0	GTTTCGATGTCGAATGCGAACAACGATTCCTCGAATACGAACACGAACAT	GTTTCGATGTCGTATGCGAGCTACGATTCCTCGTATACGAACACGGTCAT	3
SRR5935787_C163992	7	0	GTTTCGATGTCGAATGCGAACAACGATTCCTCGAATACGAACACGAACAT	GTTTCGATGTCGAATGCGATCTACGATTCCTCGTTTCCGAGCACGAGCAT	1
SRR5935787_C163992	6	0	GTTTCGATGTCGAATGCGAACAACGATTCCTCGAATACGAACACGAACAT	GTTTCGATGTCGCATGCGAGCCACGATTCCTCGTATACGTACACGTACAT	1
SRR5935787_C163992	6	0	GTTTCGATGTCGAATGCGAACAACGATTCCTCGAATACGAACACGAACAT	GTTTCGATGTCGAATGCGAGCTACGATTCCTCGAGTTCGCACACGTACAT	1
SRR5935787_C163992	5	1	GTTTCGATGTCGAATGCGAACAACGATTCCTCGAATACGAACACGAACAT	GTTTCGATGTCGGATGCGTCCAAAGATTCCTCGAATACGCACACGATCAT	1
SRR5935787_C163992	6	0	GTTTCGATGTCGAATGCGAACAACGATTCCTCGAATACGAACACGAACAT	GTTTCGTTGTCGAATGCGAGCTACGATTCCTCGTATACGAGCACGATCAT	2
SRR5935787_C163992	6	0	GTTTCGATGTCGAATGCGAACAACGATTCCTCGAATACGAACACGAACAT	GTTTCGATGTCGTATGCGTACAGCGATTCCTCGTATACGAGCACGAGCAT	1
SRR5935787_C163992	7	0	GTTTCGATGTCGAATGCGAACAACGATTCCTCGAATACGAACACGAACAT	GTTTCGTTGTCGAATGCGAGCTACGATTCCTCGTATGCGTACACGAGCAT	1
SRR5935787_C163992	7	0	GTTTCGATGTCGAATGCGAACAACGATTCCTCGAATACGAACACGAACAT	GTTTCGATGTCGCATGCGAGCTACGATTCCTCGTATACGAGCACGGGCAT	2
SRR5935787_C163992	8	0	GTTTCGATGTCGAATGCGAACAACGATTCCTCGAATACGAACACGAACAT	GTTTCGATGTCGCATGCGAGCTACGGTTCCTCGAGTACGGTCACGCACAT	3
SRR5935787_C163992	0	1	GTTTCGATGTCGAATGCGAACAACGATTCCTCGAATACGAACACGAACAT	GTTTCGATGACGAATGCGAACAACGATTCCTCGAATACGAACACGAACAT	1
SRR5935787_C163992	8	0	GTTTCGATGTCGAATGCGAACAACGATTCCTCGAATACGAACACGAACAT	GTTTCGATGTCGAATGCGTTCTACGATTCCTCGGTTACGGTCACGTACAT	1
SRR5935787_C163992	5	0	GTTTCGATGTCGAATGCGAACAACGATTCCTCGAATACGAACACGAACAT	GTTTCGATGTCGATTGCGAGCTACGATTCCTCGAATACGAGCACGAGCAT	1
SRR5935787_C163992	4	0	GTTTCGATGTCGAATGCGAACAACGATTCCTCGAATACGAACACGAACAT	GTTTCGATGTCGGATGCGAACAGCGATTCCTCGAATACGAACGCGAGCAT	1
SRR5935787_C163992	7	0	GTTTCGATGTCGAATGCGAACAACGATTCCTCGAATACGAACACGAACAT	GTTTCGATGTCGTATGCGAGCCACGATTCCTCGAATACGAGCGCGGGCAT	1
SRR5935787_C163992	7	3	GTTTCGATGTCGAATGCGAACAACGATTCCTCGAATACGAACACGAACAT	GTTTCGATGTCGTATGCGAGCTACGATTCCTCGTATACGACATCGAAACA	1
SRR5935787_C163992	5	1	GTTTCGATGTCGAATGCGAACAACGATTCCTCGAATACGAACACGAACAT	GTTTCGATGTCCTATGCGTACAACGATTCCTCGAATACGTACGCGTACAT	1
SRR5935787_C163992	9	2	GTTTCGATGTCGAATGCGAACAACGATTCCTCGAATACGAACACGAACAT	GTTTCGATGTCGAGTGCGTACTACGATTCCTCGAATACGGTCTGTCTCTT	1
SRR5935787_C163992	6	0	GTTTCGATGTCGAATGCGAACAACGATTCCTCGAATACGAACACGAACAT	GTTTCGATGTCGTATGCGAGCAACGATTCCTCGTATGCGAGCACGCACAT	1
SRR5935787_C163992	7	0	GTTTCGATGTCGAATGCGAACAACGATTCCTCGAATACGAACACGAACAT	GTTTCGATGTCGTATGCGTACTGCGATTCCTCGTATACGAGCACGAGCAT	2
SRR5935787_C163992	4	0	GTTTCGATGTCGAATGCGAACAACGATTCCTCGAATACGAACACGAACAT	GTTTCGATGTCGTATGCGAACAACGATTCCTCGAATACGGGCACGAGCAT	1
SRR5935787_C163992	7	0	GTTTCGATGTCGAATGCGAACAACGATTCCTCGAATACGAACACGAACAT	GTTTCGATGTCGTATGCGAGCTACGATTCCTCGCATACGAGCACGGGCAT	1
SRR5935787_C163992	6	1	GTTTCGATGTCGAATGCGAACAACGATTCCTCGAATACGAACACGAACAT	GTTTCGATGTCGTATGCGAACTACGATTCTTCGAATACGGTCACGCTCAT	1
SRR5935787_C163992	5	0	GTTTCGATGTCGAATGCGAACAACGATTCCTCGAATACGAACACGAACAT	GTTTCGATGTCGAATGCGAGCCACGATTCCTCGAATACGAGCACGGTCAT	2
SRR5935787_C163992	5	0	GTTTCGATGTCGAATGCGAACAACGATTCCTCGAATACGAACACGAACAT	GTTTCGATGTCGAATGCGATCAGCGATTCCTCGGGTACGAACACGCACAT	2
SRR5935787_C163992	8	0	GTTTCGATGTCGAATGCGAACAACGATTCCTCGAATACGAACACGAACAT	GTTTCGATGTCGTTTGCGTACAACGATTCCTCGGGTTCGAACACGGTCAT	2
SRR5935787_C163992	6	0	GTTTCGATGTCGAATGCGAACAACGATTCCTCGAATACGAACACGAACAT	GTTTCGATGTCGAGTGCGAGCAACGATTCCTCGGTTACGGACACGCACAT	2
SRR5935787_C163992	4	0	GTTTCGATGTCGAATGCGAACAACGATTCCTCGAATACGAACACGAACAT	GTTTCGATGTCGTATGCGAACAGCGGTTCCTCGAATACGAACACGAGCAT	1
SRR5935787_C163992	6	0	GTTTCGATGTCGAATGCGAACAACGATTCCTCGAATACGAACACGAACAT	GTTTCGATGTCGCATGCGAGCTACGATTCCTCGTATACGTACACGCACAT	1
SRR5935787_C163992	5	0	GTTTCGATGTCGAATGCGAACAACGATTCCTCGAATACGAACACGAACAT	GTTTCGATGTCGAATGCGGACTACGATTCCTCGAGTACGTACACGAGCAT	1
SRR5935787_C163992	5	0	GTTTCGATGTCGAATGCGAACAACGATTCCTCGAATACGAACACGAACAT	GTTTCGATGTCGAGTGCGAGCCACGATTCCTCGAATACGTACACGAGCAT	1
SRR5935787_C163992	6	0	GTTTCGATGTCGAATGCGAACAACGATTCCTCGAATACGAACACGAACAT	GTTTCGATGTCGTATGCGAACAGCGATTCCTCGTATACGAGCACGGGCAT	1
SRR5935787_C163992	7	0	GTTTCGATGTCGAATGCGAACAACGATTCCTCGAATACGAACACGAACAT	GTTTCGATGTCGTATGCGAGCTACGATTCCTCGTATACGTACACGGGCAT	2
SRR5935787_C163992	1	0	GTTTCGATGTCGAATGCGAACAACGATTCCTCGAATACGAACACGAACAT	GTTTCGATGTCGAATGCGAACAACGATTCCTCGAATTCGAACACGAACAT	1
SRR5935787_C163992	3	0	GTTTCGATGTCGAATGCGAACAACGATTCCTCGAATACGAACACGAACAT	GTTTCGATGTCGGATGCGAACGACGATTCCTCGAATACGGACACGAACAT	1
SRR5935787_C163992	7	0	GTTTCGATGTCGAATGCGAACAACGATTCCTCGAATACGAACACGAACAT	GTTTCGATGTCGAATGCGAGCTACGATTCCTCGGTTACGTTCACGTACAT	2
SRR5935787_C163992	8	0	GTTTCGATGTCGAATGCGAACAACGATTCCTCGAATACGAACACGAACAT	GTTTCGATGTCGTATGCGAGCTACGATTCCTCGCATGCGAGCTCGCACAT	1
SRR5935787_C163992	7	0	GTTTCGATGTCGAATGCGAACAACGATTCCTCGAATACGAACACGAACAT	GTTTCGTTGTCGTATGCGCACTACGATTCCTCGAGTACGTACACGAGCAT	1
SRR5935787_C163992	6	0	GTTTCGATGTCGAATGCGAACAACGATTCCTCGAATACGAACACGAACAT	GTTTCGATGTCGGATGCGAGCTACGATTCCTCGAATACGGACACGGTCAT	1
SRR5935787_C163992	4	0	GTTTCGATGTCGAATGCGAACAACGATTCCTCGAATACGAACACGAACAT	GTTTCGTTGTCGAATGCGAACTACGATTCCTCGAATACGATCACGTACAT	1
SRR5935787_C163992	7	0	GTTTCGATGTCGAATGCGAACAACGATTCCTCGAATACGAACACGAACAT	GTTTCGATGTCGTATGCGAGCTACGATTCCTCGGGTACGAGCACGAGCAT	1
SRR5935787_C163992	3	2	GTTTCGATGTCGAATGCGAACAACGATTCCTCGAATACGAACACGAACAT	GTTTCGATGTCGAATGCGAACAACGATTCCTCGAATACGAACACCTGTCT	1
SRR5935787_C163992	8	0	GTTTCGATGTCGAATGCGAACAACGATTCCTCGAATACGAACACGAACAT	GTTTCGATGTCGGTTGCGAGCCACGATTCCTCGTATGCGAGCACGAGCAT	1
SRR5935787_C163992	6	0	GTTTCGATGTCGAATGCGAACAACGATTCCTCGAATACGAACACGAACAT	GTTTCGATGTCGAATGCGAGCTACGATTCCTCGTATACGAGCACGTGCAT	1
SRR5935787_C163992	5	0	GTTTCGATGTCGAATGCGAACAACGATTCCTCGAATACGAACACGAACAT	GTTTCGATGTCGAATGCGAACTACGATTCCTCGTATCCGAGCACGAGCAT	2
SRR5935787_C163992	8	0	GTTTCGATGTCGAATGCGAACAACGATTCCTCGAATACGAACACGAACAT	GTTTCGATGTCGCATGCGAGCTACGATTCCTCGGTTACGACCGCGAGCAT	1
SRR5935787_C163992	7	0	GTTTCGATGTCGAATGCGAACAACGATTCCTCGAATACGAACACGAACAT	GTTTCGATGTCGTATGCGAGCTACGATTCCTCGTATACGTACGCGTACAT	1
SRR5935787_C163992	0	1	GTTTCGATGTCGAATGCGAACAACGATTCCTCGAATACGAACACGAACAT	GCTTCGATGTCGAATGCGAACAACGATTCCTCGAATACGAACACGAACAT	1
SRR5935787_C163992	7	0	GTTTCGATGTCGAATGCGAACAACGATTCCTCGAATACGAACACGAACAT	GTTTCGATGTCGAATGCGATCTACGATTCCTCGTTTACGTTCACGTACAT	1
SRR5935787_C163992	6	0	GTTTCGATGTCGAATGCGAACAACGATTCCTCGAATACGAACACGAACAT	GTTTCGATGTCGTATGCGAGCTACGATTCCTCGAGTACGTACGCGAACAT	1
SRR5935787_C163992	7	0	GTTTCGATGTCGAATGCGAACAACGATTCCTCGAATACGAACACGAACAT	GTTTCGATGTCGTATGCGAACTACGATTCCTCGGGTACGTTCACGTACAT	3
SRR5935787_C163992	5	0	GTTTCGATGTCGAATGCGAACAACGATTCCTCGAATACGAACACGAACAT	GTTTCGATGTCGAATGCGTACTACGATTCCTCGTATACGTACACGAGCAT	1
SRR5935787_C163992	1	0	GTTTCGATGTCGAATGCGAACAACGATTCCTCGAATACGAACACGAACAT	GTTTCGATGTCGAATGCGAACAACGATTCCTCGAATACGAACGCGAACAT	1
SRR5935787_C163992	10	0	GTTTCGATGTCGAATGCGAACAACGATTCCTCGAATACGAACACGAACAT	GTTTCGATGTCGTATGCGGGCAGCGATTCCTCGGCTTCGAGCACGTGCAT	1
SRR5935787_C163992	6	0	GTTTCGATGTCGAATGCGAACAACGATTCCTCGAATACGAACACGAACAT	GTTTCGATGTCGTATGCGTACAGCGATTCCTCGAGTACGGACACGAGCAT	2
SRR5935787_C163992	9	0	GTTTCGATGTCGAATGCGAACAACGATTCCTCGAATACGAACACGAACAT	GTTTCGATGTCGTATGCGCTCAGCGATTCCTCGTTTTCGAGCACGCACAT	1
SRR5935787_C163992	7	0	GTTTCGATGTCGAATGCGAACAACGATTCCTCGAATACGAACACGAACAT	GTTTCGATGTCGTGTGCGAGCAACGATTCCTCGTATCCGCACACGTACAT	2
SRR5935787_C163992	6	0	GTTTCGATGTCGAATGCGAACAACGATTCCTCGAATACGAACACGAACAT	GTTTCGATGTCGAATGCGTTCAACGATTCCTCGTATGCGAGCACGATCAT	2
SRR5935787_C163992	7	0	GTTTCGATGTCGAATGCGAACAACGATTCCTCGAATACGAACACGAACAT	GTTTCGATGTCGCATGCGAGCAGCGATTCCTCGAATGCGAGCGCGAGCAT	1
SRR5935787_C163992	4	0	GTTTCGATGTCGAATGCGAACAACGATTCCTCGAATACGAACACGAACAT	GTTTCGATGTCGAATGCGAGCTACGATTCCTCGATTACGCACACGAACAT	2
SRR5935787_C163992	6	0	GTTTCGATGTCGAATGCGAACAACGATTCCTCGAATACGAACACGAACAT	GTTTCGATGTCGTATGCGAGCTACGATTCCTCGTATACGAGCACGAGCAT	3
SRR5935787_C163992	6	0	GTTTCGATGTCGAATGCGAACAACGATTCCTCGAATACGAACACGAACAT	GTTTCGATGTCGTATGCGAGCTACGATTCCTCGAATACGTACACGTTCAT	1
SRR5935787_C163992	7	0	GTTTCGATGTCGAATGCGAACAACGATTCCTCGAATACGAACACGAACAT	GTTTCGATGTCGAATGCGGTCTACGATTCCTCGTATGCGAGCACGAGCAT	2
SRR5935787_C163992	5	0	GTTTCGATGTCGAATGCGAACAACGATTCCTCGAATACGAACACGAACAT	GTTTCGATGTCGAATGCGAGCCACGATTCCTCGAGTACGAGCACGGACAT	1
SRR5935787_C163992	5	0	GTTTCGATGTCGAATGCGAACAACGATTCCTCGAATACGAACACGAACAT	GTTTCGTTGTCGTATGCGAACAACGATTCCTCGTATACGGACACGTACAT	1
SRR5935787_C163992	4	0	GTTTCGATGTCGAATGCGAACAACGATTCCTCGAATACGAACACGAACAT	GTTTCGATGTCGCATGCGAGCTACGATTCCTCGTATACGAACACGAACAT	1
SRR5935787_C163992	7	0	GTTTCGATGTCGAATGCGAACAACGATTCCTCGAATACGAACACGAACAT	GTTTCGATGTCGTATGCGGGCGACGATTCCTCGAGTACGTACACGAGCAT	1
SRR5935787_C163992	5	0	GTTTCGATGTCGAATGCGAACAACGATTCCTCGAATACGAACACGAACAT	GTTTCGATGTCGAATGCGGTCAACGATTCCTCGAATACGGGCACGTACAT	2
SRR5935787_C163992	5	0	GTTTCGATGTCGAATGCGAACAACGATTCCTCGAATACGAACACGAACAT	GTTTCGATGTCGAATGCGCACTACGATTCCTCGAGTACGAGCACGAGCAT	1
SRR5935787_C163992	7	0	GTTTCGATGTCGAATGCGAACAACGATTCCTCGAATACGAACACGAACAT	GTTTCGGTGTCGAATGCGAGCAACGATTCCTCGTATGCGAGCACGAGCCT	1
SRR5935787_C163992	4	1	GTTTCGATGTCGAATGCGAACAACGATTCCTCGAATACGAACACGAACAT	GTTTCGATGTCGTATGCGAATTACGATTCCTCGAATACGTACACGAGCAT	1
SRR5935787_C163992	8	0	GTTTCGATGTCGAATGCGAACAACGATTCCTCGAATACGAACACGAACAT	GTTTCGATGTCGCATGCGAGCTACGATTCCTCGTATACGTGCCCGCACAT	1
SRR5935787_C163992	9	0	GTTTCGATGTCGAATGCGAACAACGATTCCTCGAATACGAACACGAACAT	GTTTCGATGTCGGATGCGAGCAGCGTTTCCTCGGGTACGTACGCGTACAT	1
SRR5935790_C533257	15	0	ATAACAACAACGTCTGGAACGTCAACACCGATGGCTCCAACAACAACAACTGGTACAACAACTC	ATGGCCACAACGTCTGGCGCGTCGGCGCCGATGGCTCCGGCTACAACTACTGGTACAGCGCCTC	2
SRR5935790_C533257	4	2	ATAACAACAACGTCTGGAACGTCAACACCGATGGCTCCAACAACAACAACTGGTACAACAACTC	TAAGAGACAGCGTCTGGAACGTCAACACCGATGGCTCCAACAACAACAACTGGTACAACAACTC	2
SRR5935790_C533257	3	3	ATAACAACAACGTCTGGAACGTCAACACCGATGGCTCCAACAACAACAACTGGTACAACAACTC	AAGAGACAGACGTCTGGAACGTCAACACCGATGGCTCCAACAACAACAACTGGTACAACAACTC	1
SRR5935790_C533257	12	0	ATAACAACAACGTCTGGAACGTCAACACCGATGGCTCCAACAACAACAACTGGTACAACAACTC	ATAGCCTCTACGTCTGGGGCGTCTACACCGATGGCTCCAACTACTACAGCTGGTACAGCGACTC	1
SRR5935790_C533257	14	0	ATAACAACAACGTCTGGAACGTCAACACCGATGGCTCCAACAACAACAACTGGTACAACAACTC	ATAACAGCAACGTCTGGTGCGTCGACACCGATGGCTCCAACGGCGGCGGCTGGTACGGCGGCTC	3
SRR5935790_C533257	1	1	ATAACAACAACGTCTGGAACGTCAACACCGATGGCTCCAACAACAACAACTGGTACAACAACTC	ACAGCAACAACGTCTGGAACGTCAACACCGATGGCTCCAACAACAACAACTGGTACAACAACTC	1
SRR5935790_C542107	9	0	TCGCTTATGCGAACTCGAATAACGATTGGTCGAACTCGAATGCGAATATC	TCGCTTGTGCGTACTCGCATGACGGTTGGTCGAACTCGGATGCGTCTGTC	1
SRR5935790_C542107	6	0	TCGCTTATGCGAACTCGAATAACGATTGGTCGAACTCGAATGCGAATATC	TCGCTTTTGCGAACTCGTATAACGATTGGTCGGCCTCGCATGCGAATGTC	2
SRR5935790_C542107	9	0	TCGCTTATGCGAACTCGAATAACGATTGGTCGAACTCGAATGCGAATATC	TCGCTTGTGCGGGCTCGAATAACGCTTGGTCGCACTCGAGTGCGTCTGTC	8
SRR5935790_C542107	7	0	TCGCTTATGCGAACTCGAATAACGATTGGTCGAACTCGAATGCGAATATC	TCGCTTGTGCGAACTCGTATAACGATTGGTCGAACTCGTCTGCGTCTGTC	3
SRR5935790_C545647	4	0	GCGAACGCGAATAACGATTCATCGAACACGAATGCGAA	GCGAACGCGAGTCACGATTCATCGAACACGATTGCGTA	5
SRR5935790_C545647	2	3	GCGAACGCGAATAACGATTCATCGAACACGAATGCGAA	GCGAATGCGAATAACGATGCTTCGAATACGGATGCGAA	1
SRR5935790_C545647	1	3	GCGAACGCGAATAACGATTCATCGAACACGAATGCGAA	GCGAATGCGAATAACGATGCTTCGAATACGAATGCGAA	32
SRR5935790_C545647	5	0	GCGAACGCGAATAACGATTCATCGAACACGAATGCGAA	GCGAGCGCGAATTACGATTCATCGTTCACGTATGCGAA	1
SRR5935790_C545647	6	3	GCGAACGCGAATAACGATTCATCGAACACGAATGCGAA	GCGAGTGCGAATAACGATGCTTCGGATGCGAGTGCGTA	1
SRR5935790_C545647	5	0	GCGAACGCGAATAACGATTCATCGAACACGAATGCGAA	GCGATCGCGAGTCACGATTCATCGAACACGATTGCGTA	1
SRR5935790_C545647	3	3	GCGAACGCGAATAACGATTCATCGAACACGAATGCGAA	GCGAATGCGCATAACGATGCTTCGTATACGAATGCGAA	1
SRR5935790_C545647	2	2	GCGAACGCGAATAACGATTCATCGAACACGAATGCGAA	GCGAACTCGAATAACGATTGGTCGAACTCGAATGCGAA	18
SRR5935790_C545647	8	0	GCGAACGCGAATAACGATTCATCGAACACGAATGCGAA	GCGAGCGCGGATTACGATTCATCGAGCCCGCATGCGTC	5
SRR5935790_C545647	8	0	GCGAACGCGAATAACGATTCATCGAACACGAATGCGAA	GCGTACGCGGTTCACGATTCATCGAGCGCGAGTGCGAG	2
SRR5935790_C545647	7	0	GCGAACGCGAATAACGATTCATCGAACACGAATGCGAA	GCGCACGCGGATGACGATTCATCGCTCACGCATGCGAG	3
SRR5935790_C545647	5	3	GCGAACGCGAATAACGATTCATCGAACACGAATGCGAA	GCGAACGCGAATGGCGGTGTGTCGAATGCGAATGCGAA	9
SRR5935790_C545647	3	3	GCGAACGCGAATAACGATTCATCGAACACGAATGCGAA	GCGGATGCGAATAACGATGCTTCGAATACGAATGCGAT	1
SRR5935790_C545647	4	3	GCGAACGCGAATAACGATTCATCGAACACGAATGCGAA	GCGAGTGCGAGTAACGATGCTTCGCATACGAATGCGAA	1
SRR5935790_C545647	7	1	GCGAACGCGAATAACGATTCATCGAACACGAATGCGAA	GCGCCCGCTTATAACGATTCATCGGTCACGTATGCGAG	5
SRR5935790_C545647	6	3	GCGAACGCGAATAACGATTCATCGAACACGAATGCGAA	GCGGTTGCGAATAACGATGCTTCGTATACGGATGCGCA	1
SRR5935790_C545647	7	0	GCGAACGCGAATAACGATTCATCGAACACGAATGCGAA	GCGTCCGCGTATTACGATTCATCGAGCACGTATGCGTA	2
SRR5935790_C545647	5	0	GCGAACGCGAATAACGATTCATCGAACACGAATGCGAA	GCGGTCGCGAATTACGATTCATCGAACACGAATGCGGT	1
SRR5935790_C546219	9	0	TCGGTTATCTGAATGCGAATAATCGTTCCTCGAATGCGAATGCGAACATT	TCGGTTCTCTGAGTGCGATTGATCGTTCCTCGGGTGCGTCTGCGCACATT	4
SRR5935790_C546219	7	1	TCGGTTATCTGAATGCGAATAATCGTTCCTCGAATGCGAATGCGAACATT	TCGGTTATCTGGGTGCGACTTATCGTTCCTCGCTTGCGAATGTGAACGTT	3
SRR5935790_C546219	7	0	TCGGTTATCTGAATGCGAATAATCGTTCCTCGAATGCGAATGCGAACATT	TCGGTTGTCTGTATGCGCATAATCGTTCCTCGGATGCGGCTGCGTACATT	1
SRR5935790_C546219	10	0	TCGGTTATCTGAATGCGAATAATCGTTCCTCGAATGCGAATGCGAACATT	TCGGTTCTCTGTATGCGTCTTATCGTTCCTCGTCTGCGGGTGCGAACGTT	8
SRR5935790_C546219	8	0	TCGGTTATCTGAATGCGAATAATCGTTCCTCGAATGCGAATGCGAACATT	TCGGTTATCTGTTTGCGACTTATCGTTCCTCGCCTGCGCATGCGAACCTT	1
SRR5935791_C195656	6	0	TCGGTTATCTGAATGCGAATAATCGTTCCTCGAATGCGAATGCGAACATT	TCGGTTTTCTGACTGCGAATAATCGTTCCTCGTCTGCGCATGCGTACATT	19
SRR5935791_C195656	7	0	TCGGTTATCTGAATGCGAATAATCGTTCCTCGAATGCGAATGCGAACATT	TCGGTTCTCTGTCTGCGGATACTCGTTCCTCGACTGCGTATGCGAACATT	9
SRR5935791_C195656	10	0	TCGGTTATCTGAATGCGAATAATCGTTCCTCGAATGCGAATGCGAACATT	TCGGTTGTCTGGATGCGGTTTATCGTTCCTCGTATGCGGGTGCGTACTTT	3
SRR5935791_C195656	7	0	TCGGTTATCTGAATGCGAATAATCGTTCCTCGAATGCGAATGCGAACATT	TCGGTTTTCTGAATGCGCATTTTCGTTCCTCGTATGCGAATGCGTACCTT	21
SRR5935791_C195656	8	0	TCGGTTATCTGAATGCGAATAATCGTTCCTCGAATGCGAATGCGAACATT	TCGGTTGTCTGGGTGCGGATCATCGTTCCTCGAGTGCGTATGCGTACATT	2
SRR5935791_C195656	6	1	TCGGTTATCTGAATGCGAATAATCGTTCCTCGAATGCGAATGCGAACATT	TCGGTTTTCTGACTGCGAATAATCGTTCCTCGTCTGCGCATGCGTACATC	5
SRR5935791_C196508	8	0	TGCGAATGCGAATGGCGGCGTGTCGAATGCGAATGCGAATAACGATGCATCGAACTCGAA	TGCGAATGCGGGTGGCGGCGTGTCGTATGCGTATGCGTTTTACGATGCATCGTACTCGAA	1
SRR5935791_C196508	6	0	TGCGAATGCGAATGGCGGCGTGTCGAATGCGAATGCGAATAACGATGCATCGAACTCGAA	TGCGAGTGCGAATGGCGGCGTGTCGAATGCGAATGCGTATTACGATGCATCGAGCTCGGT	1
SRR5935791_C196508	8	0	TGCGAATGCGAATGGCGGCGTGTCGAATGCGAATGCGAATAACGATGCATCGAACTCGAA	TGCGCATGCGAATGGCGGCGTGTCGAGTGCGAATGCGGGTGCCGATGCATCGAACTCGTG	1
SRR5935791_C196508	8	0	TGCGAATGCGAATGGCGGCGTGTCGAATGCGAATGCGAATAACGATGCATCGAACTCGAA	TGCGTGTGCGAATGGCGGCGTGTCGTATGCGTATGCGAGTAGCGATGCATCGAGCTCGTA	1
SRR5935791_C196508	8	1	TGCGAATGCGAATGGCGGCGTGTCGAATGCGAATGCGAATAACGATGCATCGAACTCGAA	TGCGCATGCGTATGGCGGCGTGTCGAATGCTCATGCGGGTTCCGATGCATCGAACTCGTA	1
SRR5935791_C196508	7	0	TGCGAATGCGAATGGCGGCGTGTCGAATGCGAATGCGAATAACGATGCATCGAACTCGAA	TGCGTATGCGAATGGCGGCGTGTCGCATGCGAGTGCGGTTAACGATGCATCGTACTCGTA	1
SRR5935791_C196508	4	0	TGCGAATGCGAATGGCGGCGTGTCGAATGCGAATGCGAATAACGATGCATCGAACTCGAA	TGCGTATGCGAATGGCGGCGTGTCGCATGCGAATGCGAATTACGATGCATCGAACTCGTA	2
SRR5935791_C196508	7	0	TGCGAATGCGAATGGCGGCGTGTCGAATGCGAATGCGAATAACGATGCATCGAACTCGAA	TGCGATTGCGCATGGCGGCGTGTCGCATGCGAATGCGGGTAGCGATGCATCGAACTCGAG	10
SRR5935791_C196508	6	0	TGCGAATGCGAATGGCGGCGTGTCGAATGCGAATGCGAATAACGATGCATCGAACTCGAA	TGCGAATGCGAATGGCGGCGTGTCGAGTGCGTATGCGAGTGACGATGCATCGTACTCGAG	1
SRR5935791_C196508	9	0	TGCGAATGCGAATGGCGGCGTGTCGAATGCGAATGCGAATAACGATGCATCGAACTCGAA	TGCGGATGCGAGTGGCGGCGTGTCGAATGCGGGTGCGGGTAACGATGCATCGAGCTCGGG	1
SRR5935791_C196508	4	1	TGCGAATGCGAATGGCGGCGTGTCGAATGCGAATGCGAATAACGATGCATCGAACTCGAA	TGCGAATGCCAGTGGCGGCGTGTCGTATGCGAATGCGAGTAACGATGCATCGTACTCGAA	1
SRR5935791_C196508	7	0	TGCGAATGCGAATGGCGGCGTGTCGAATGCGAATGCGAATAACGATGCATCGAACTCGAA	TGCGAATGCGGGTGGCGGCGTGTCGAGTGCGGTTGCGATTAACGATGCATCGTACTCGAA	1
SRR5935791_C196508	8	0	TGCGAATGCGAATGGCGGCGTGTCGAATGCGAATGCGAATAACGATGCATCGAACTCGAA	TGCGTATGCGTATGGCGGCGTGTCGAGTGCGTATGCGCATTACGATGCATCGAGCTCGTA	2
SRR5935791_C196508	0	1	TGCGAATGCGAATGGCGGCGTGTCGAATGCGAATGCGAATAACGATGCATCGAACTCGAA	TGCGAATGCGAATGGCGGCGTGTCGAATGCGAATGCGAATAACAATGCATCGAACTCGAA	1
SRR5935791_C196508	9	0	TGCGAATGCGAATGGCGGCGTGTCGAATGCGAATGCGAATAACGATGCATCGAACTCGAA	TGCGCATGCGCATGGCGGCGTGTCGTATGCGAATGCGTTTCACGATGCATCGTACTCGGG	1
SRR5935791_C196508	8	0	TGCGAATGCGAATGGCGGCGTGTCGAATGCGAATGCGAATAACGATGCATCGAACTCGAA	TGCGGATGCGTATGGCGGCGTGTCGAATGCGTATGCGAGTGACGATGCATCGGGCTCGAG	1
SRR5935791_C196508	9	0	TGCGAATGCGAATGGCGGCGTGTCGAATGCGAATGCGAATAACGATGCATCGAACTCGAA	TGCGTTTGCGGGTGGCGGCGTGTCGAATGCGAGTGCGGTTAACGATGCATCGAGCTCGAG	2
SRR5935791_C196508	10	0	TGCGAATGCGAATGGCGGCGTGTCGAATGCGAATGCGAATAACGATGCATCGAACTCGAA	TGCGAATGCGGTTGGCGGCGTGTCGTATGCGCATGCGGGTAGCGGTGCATCGTACTCGTA	2
SRR5935791_C196508	6	0	TGCGAATGCGAATGGCGGCGTGTCGAATGCGAATGCGAATAACGATGCATCGAACTCGAA	TGCGAATGCGTATGGCGGCGTGTCGTATGCGAATGCGTATTACGATGCATCGAGCTCGGA	1
SRR5935792_C350533	7	0	TCACGGGCCGTCAATTGCAACAACTACCCGTGGAACGTGAACACGAACAT	TCACGGGCCGTCGGTTGCTACAACTACCCGTGGTACGTGTACACGTACGT	1
SRR5935792_C357479	6	3	GCGAACGCGAATAACGATTCATCGAACACGAATGCGAA	GCGTATGCGAATAACGATGCTTCGTATGCGACTGCGTA	3
SRR5935792_C357479	8	0	GCGAACGCGAATAACGATTCATCGAACACGAATGCGAA	GCGTGCGCGTTTGACGGTTCATCGTACACGAATGCGTA	5
SRR5935792_C357479	2	2	GCGAACGCGAATAACGATTCATCGAACACGAATGCGAA	GCGAACTCGAATAACGATTGGTCGAACTCGAATGCGAA	21
SRR5935792_C357479	1	3	GCGAACGCGAATAACGATTCATCGAACACGAATGCGAA	GCGAATGCGAATAACGATGCTTCGAATACGAATGCGAA	2
SRR5935792_C357479	6	3	GCGAACGCGAATAACGATTCATCGAACACGAATGCGAA	GCGAACGCGAATGGCGGTGTATCGTATGCGAATGCGGA	1
SRR5935792_C357479	5	3	GCGAACGCGAATAACGATTCATCGAACACGAATGCGAA	GCGAACGCGAATGGCGGTGTATCGAATGCGAGTGCGAA	3
SRR5935792_C357479	5	3	GCGAACGCGAATAACGATTCATCGAACACGAATGCGAA	GCGAATGCGAATAACGATGCTTCGTATGCGTATGCGGA	1
SRR5935792_C357479	5	3	GCGAACGCGAATAACGATTCATCGAACACGAATGCGAA	GCGAACGCGAATGGCGGTGTGTCGAATGCGAATGCGAA	12
SRR5935792_C357479	9	0	GCGAACGCGAATAACGATTCATCGAACACGAATGCGAA	GCGGTCGCGAGTTACGATTCATCGGTCACGAGTGCGTT	1
SRR5935792_C357479	7	3	GCGAACGCGAATAACGATTCATCGAACACGAATGCGAA	GCGAGCGCGAGTGGCGGTGTATCGAATGCGTATGCGAA	1
SRR5935792_C357479	8	0	GCGAACGCGAATAACGATTCATCGAACACGAATGCGAA	GCGCTCGCGAATTTCGATTCATCGAGCACGGGTGCGCA	2
SRR5935792_C357479	6	3	GCGAACGCGAATAACGATTCATCGAACACGAATGCGAA	GCGAGCGCGAATGGCGGTGTATCGTATGCGAATGCGAA	1
SRR5935792_C357479	4	3	GCGAACGCGAATAACGATTCATCGAACACGAATGCGAA	GCGAACGCGAATGGCGGTGTATCGAATGCGAATGCGAA	20
SRR5935792_C357479	8	0	GCGAACGCGAATAACGATTCATCGAACACGAATGCGAA	GCGCACGCGTCTTACGATTCATCGTACACGAGTGCGGT	1
SRR5935792_C357479	6	3	GCGAACGCGAATAACGATTCATCGAACACGAATGCGAA	GCGAACGCGAATGGCGGTGTATCGAATGCGAATGCGTT	1
SRR5935792_C357479	4	3	GCGAACGCGAATAACGATTCATCGAACACGAATGCGAA	GCGAATGCGAATAACGATGCTTCGTATACGCATGCGTA	2
SRR5935792_C357479	7	3	GCGAACGCGAATAACGATTCATCGAACACGAATGCGAA	GCGTACGCGAATGGCGGTGTATCGAATGCGGGTGCGAA	2
SRR5935792_C357479	8	3	GCGAACGCGAATAACGATTCATCGAACACGAATGCGAA	GCGTACGCGAGTGGCGGTGTATCGGATGCGAGTGCGAA	1
SRR5935792_C360975	0	1	TCGCTTATGCGAACTCGAATAACGATTGGTCGAACTCGAATGCGAATATC	GCGCTTATGCGAACTCGAATAACGATTGGTCGAACTCGAATGCGAATATC	1
SRR5935792_C360975	8	1	TCGCTTATGCGAACTCGAATAACGATTGGTCGAACTCGAATGCGAATATC	TCGCTTATGCGCACTCGCTCAACGCTTGGTCGAACTCGGCTGCGGGTATC	10
SRR5935792_C360975	7	1	TCGCTTATGCGAACTCGAATAACGATTGGTCGAACTCGAATGCGAATATC	TCGCTTATGCGCACTCGCTCAACGCTTGGTCGAACTCGGCTGCGGATATC	1
SRR5935792_C360975	10	1	TCGCTTATGCGAACTCGAATAACGATTGGTCGAACTCGAATGCGAATATC	TCGCTTCTGCGGGCTCGGATGACGATTGGTCGTCCTCGAGTGCGTATCGC	2
SRR5935792_C360975	8	0	TCGCTTATGCGAACTCGAATAACGATTGGTCGAACTCGAATGCGAATATC	TCGCTTCTGCGCACTCGTCTAACGTTTGGTCGTACTCGAATGCGGGTATC	1
SRR5935795_C444292	8	0	TCGAATGCGAATGCGAATAACGATGCATCGAACTCGAACACGAA	TCGGGTGCGAATGCGGTTAGCGATGCATCGAGCTCGCACACGAG	1
SRR5935795_C444292	9	0	TCGAATGCGAATGCGAATAACGATGCATCGAACTCGAACACGAA	TCGAGTGCGTATGCGGGTTACGATGCATCGGGCTCGTACACGTA	1
SRR5935795_C444292	8	3	TCGAATGCGAATGCGAATAACGATGCATCGAACTCGAACACGAA	TCGAGTGCGAATGCGAGTTACGATGCTTCGTATGCGTATGCGAG	3
SRR5935795_C444292	7	3	TCGAATGCGAATGCGAATAACGATGCATCGAACTCGAACACGAA	TCGCATGCGAATGCGAATCACGATGCTTCGTATACGAGTGCGTA	1
SRR5935795_C444292	7	3	TCGAATGCGAATGCGAATAACGATGCATCGAACTCGAACACGAA	TCGAATGCGTTTGCGAATAACGATGCTTCGAGTACGGATGCGAG	1
SRR5935795_C444292	10	3	TCGAATGCGAATGCGAATAACGATGCATCGAACTCGAACACGAA	TCGTATGCGAATGCGGGTAACGGTGCTTCGTATACGAGTGCGGG	1
SRR5935795_C444292	6	3	TCGAATGCGAATGCGAATAACGATGCATCGAACTCGAACACGAA	TCGAATGCGAATGCGAGTATCGATGCTTCGAATACGAGTGCGCA	1
SRR5935795_C444292	2	3	TCGAATGCGAATGCGAATAACGATGCATCGAACTCGAACACGAA	TCGAATGCGAATGCGAATAACGATGCTTCGAATACGAATGCGAA	3
SRR5935795_C444292	7	3	TCGAATGCGAATGCGAATAACGATGCATCGAACTCGAACACGAA	TCGCATGCGAATGCGAGTTACGATGCTTCGAATACGAGTGCGTA	2
SRR5935795_C444292	6	0	TCGAATGCGAATGCGAATAACGATGCATCGAACTCGAACACGAA	TCGAATGCGCATGCGTTTTACGATGCATCGTACTCGCACACGAA	1
SRR5935795_C444292	5	3	TCGAATGCGAATGCGAATAACGATGCATCGAACTCGAACACGAA	TCGAATGCGAATGCGCATAACGATGCTTCGACTACGTATGCGAA	1
SRR5935795_C446968	7	0	GTTTCGATGTCGAATGCGAACAACGATTCCTCGAATACGAACACGAACAT	GTTTCGATGTCGAATGCGAGCTACGATTCCTCGCATTCGTACGCGAGCAT	1
SRR5935795_C446968	7	0	GTTTCGATGTCGAATGCGAACAACGATTCCTCGAATACGAACACGAACAT	GTTTCGATGTCGTATGCGTACTACGATTCCTCGTATACGTACACGGTCAT	1
SRR5935795_C446968	9	0	GTTTCGATGTCGAATGCGAACAACGATTCCTCGAATACGAACACGAACAT	GTTTCGGTGTCGGGTGCGGGCAGCGATTCCTCGAATGCGAGCACGCACAT	1
SRR5935795_C446968	4	0	GTTTCGATGTCGAATGCGAACAACGATTCCTCGAATACGAACACGAACAT	GTTTCGATGTCGAATGCGAACAGCGATTCCTCGTATACGTACACGAGCAT	3
SRR5935795_C448072	7	0	ATGCGAATGCGAATGGCGGTGTGTCGAATGCGAATGCGAATAACGATGCTTCGAATACGA	ATGCGGATGCGATTGGCGGTGTGTCGTATGCGAATGCGGGTAACGGTGCTTCGTATACGA	1
SRR5935795_C448072	9	3	ATGCGAATGCGAATGGCGGTGTGTCGAATGCGAATGCGAATAACGATGCTTCGAATACGA	ATGCGAGTGCGAATGGCGGCGTGTCGGGTGCGAATGCGGTTAGCGATGCATCGAGCTCGC	1
SRR5935795_C448072	6	0	ATGCGAATGCGAATGGCGGTGTGTCGAATGCGAATGCGAATAACGATGCTTCGAATACGA	ATGCGGATGCGAGTGGCGGTGTGTCGATTGCGAGTGCGAATAACGATGCTTCGGTTACGA	1
SRR5935795_C448072	10	3	ATGCGAATGCGAATGGCGGTGTGTCGAATGCGAATGCGAATAACGATGCTTCGAATACGA	GTGCGAATGCGGGTGGCGGCGTGTCGAATGCGCATGCGTTTTACGATGCATCGTACTCGC	2
SRR5935795_C448072	4	0	ATGCGAATGCGAATGGCGGTGTGTCGAATGCGAATGCGAATAACGATGCTTCGAATACGA	ATGCGTATGCGAATGGCGGTGTGTCGCATGCGAATGCGAATCACGATGCTTCGTATACGA	1
SRR5935795_C448072	5	0	ATGCGAATGCGAATGGCGGTGTGTCGAATGCGAATGCGAATAACGATGCTTCGAATACGA	ATGCGAATGCGAGTGGCGGTGTGTCGAATGCGTTTGCGAATAACGATGCTTCGAGTACGG	1
SRR5935795_C448072	7	0	ATGCGAATGCGAATGGCGGTGTGTCGAATGCGAATGCGAATAACGATGCTTCGAATACGA	ATGCGCATGCGGTTGGCGGTGTGTCGAATGCGTATGCGCATAACGATGCTTCGTATACGG	1
SRR5935795_C448072	5	0	ATGCGAATGCGAATGGCGGTGTGTCGAATGCGAATGCGAATAACGATGCTTCGAATACGA	ATGCGAGTGCGAATGGCGGTGTGTCGAGTGCGATTGCGAATAGCGATGCTTCGAGTACGA	1
SRR5935795_C448072	5	0	ATGCGAATGCGAATGGCGGTGTGTCGAATGCGAATGCGAATAACGATGCTTCGAATACGA	ATGCGAGTGCGAGTGGCGGTGTGTCGAATGCGAATGCGCATAACGATGCTTCGACTACGT	1
SRR5935795_C448072	1	3	ATGCGAATGCGAATGGCGGTGTGTCGAATGCGAATGCGAATAACGATGCTTCGAATACGA	ATGCGAATGCGAATGGCGGCGTGTCGAATGCGAATGCGAATAACGATGCATCGAACTCGA	1
SRR5935795_C448072	3	0	ATGCGAATGCGAATGGCGGTGTGTCGAATGCGAATGCGAATAACGATGCTTCGAATACGA	ATGCGAATGCGAATGGCGGTGTGTCGCATGCGAATGCGAGTTACGATGCTTCGAATACGA	2
SRR5935795_C448072	9	0	ATGCGAATGCGAATGGCGGTGTGTCGAATGCGAATGCGAATAACGATGCTTCGAATACGA	ATGCGCCTGCGGTTGGCGGTGTGTCGAGTGCGTATGCGGGTTACGATGCTTCGAATACGA	1
SRR5935795_C448072	6	0	ATGCGAATGCGAATGGCGGTGTGTCGAATGCGAATGCGAATAACGATGCTTCGAATACGA	ATGCGAGTGCGAATGGCGGTGTGTCGAATGCGAGTGCGTATAGCGATGCTTCGAGTACGC	1
SRR5935795_C448072	9	0	ATGCGAATGCGAATGGCGGTGTGTCGAATGCGAATGCGAATAACGATGCTTCGAATACGA	GTGCGGGTGCGAATGGCGGTGTGTCGAGTGCGAATGCGAGTTACGATGCTTCGTATGCGT	1
SRR5935795_C448072	6	0	ATGCGAATGCGAATGGCGGTGTGTCGAATGCGAATGCGAATAACGATGCTTCGAATACGA	ATGCGAATGCGAATGGCGGTGTGTCGAATGCGCATGCGAATAGCGGTGCTTCGTGTACGC	1
SRR5935795_C448072	7	0	ATGCGAATGCGAATGGCGGTGTGTCGAATGCGAATGCGAATAACGATGCTTCGAATACGA	ATGCGGGTGCGAATGGCGGTGTGTCGTATGCGGATGCGAATTACGATGCTTCGTATACGT	1
SRR5935795_C448072	8	0	ATGCGAATGCGAATGGCGGTGTGTCGAATGCGAATGCGAATAACGATGCTTCGAATACGA	ATGCGGATGCGAATGGCGGTGTGTCGAGTGCGCTTGCGAGTTACGATGCTTCGAGTACGT	2
SRR5935795_C448072	7	0	ATGCGAATGCGAATGGCGGTGTGTCGAATGCGAATGCGAATAACGATGCTTCGAATACGA	ATGCGAATGCGCATGGCGGTGTGTCGAGTGCGCATGCGTATCACGATGCTTCGCATACGC	1
SRR5935795_C452570	7	0	TGAATTCGAACAACGTTGCCTCGAACTCGAACGCGAAC	TGTATTCGTGCAGCGTTGCCTCGAGCTCGAGCGCGGAC	13
SRR5935795_C452570	9	0	TGAATTCGAACAACGTTGCCTCGAACTCGAACGCGAAC	TGTCTTCGACCAACGTTGCCTCGCTCTCGTCCGCGCGC	19
SRR5935796_C660979	8	0	CGTTATTGTCTGGACGGATGGCAACAACAACAATAACAATGCCAATAATTCTGG	CGTTATTGTCTGGACGGATGGCGGCACCAACACTCGCTATGCCAATTATTCTGG	4
SRR5935796_C660979	5	0	CGTTATTGTCTGGACGGATGGCAACAACAACAATAACAATGCCAATAATTCTGG	CGTTATTGTCTGGGCGGATGGCAACTACAACTATAACTATGCCAATTATTCTGG	1
SRR5935796_C660979	9	0	CGTTATTGTCTGGACGGATGGCAACAACAACAATAACAATGCCAATAATTCTGG	CGTTTTTGTCTGGGCGGATGGCAACTCCTACAATTTCAATGCCATTTATTCTGG	1
SRR5935796_C660979	6	0	CGTTATTGTCTGGACGGATGGCAACAACAACAATAACAATGCCAATAATTCTGG	CGTTATTGTCTGGACGGATGGCACCAACACCCATTACATTGCCAATTATTCTGG	1
SRR5935796_C673237	9	0	TGCGAACGCGAATGGCGGTGTCTCGAATGCGAATGCGAATAACGATGCCTCGAATGCGAATGCGAATGTC	TGCGTACGCGAATGGCGGTGTCTCGCTTGCGGTTGCGAGTAACGATGCCTCGTATGCGCATGCGTATGTC	1
SRR5935796_C673237	8	0	TGCGAACGCGAATGGCGGTGTCTCGAATGCGAATGCGAATAACGATGCCTCGAATGCGAATGCGAATGTC	TGCGTACGCGCATGGCGGTGTCTCGAGTGCGCATGCGTATTACGATGCCTCGTATGCGAATGCGTATGTC	1
SRR5935796_C673237	7	0	TGCGAACGCGAATGGCGGTGTCTCGAATGCGAATGCGAATAACGATGCCTCGAATGCGAATGCGAATGTC	TGCGAACGCGTATGGCGGTGTCTCGGATGCGAGTGCGAATAGCGATGCCTCGTATGCGGATGCGTATGTC	13
SRR5935796_C673237	10	1	TGCGAACGCGAATGGCGGTGTCTCGAATGCGAATGCGAATAACGATGCCTCGAATGCGAATGCGAATGTC	TGCGTACGCGTTTGGCGGTGTCTTGGTTGCGATTGCGAGTAACGATGCCTCGAGTGCGGATGCGTATGTC	1
SRR5935796_C673237	10	0	TGCGAACGCGAATGGCGGTGTCTCGAATGCGAATGCGAATAACGATGCCTCGAATGCGAATGCGAATGTC	TGCGGGCGCGGTTGGCGGTGTCTCGAGTGCGAATGCGTATTACGATGCCTCGTATGCGTATGCGGATGTC	3
SRR5935796_C673237	7	0	TGCGAACGCGAATGGCGGTGTCTCGAATGCGAATGCGAATAACGATGCCTCGAATGCGAATGCGAATGTC	TGCGAACGCGTATGGCGGTGTCTCGAGTGCGAATGCGAGTAACGATGCCTCGAGTGCGCATGCGTTTGTC	1
SRR5935796_C673237	11	0	TGCGAACGCGAATGGCGGTGTCTCGAATGCGAATGCGAATAACGATGCCTCGAATGCGAATGCGAATGTC	TGCGAACGCGGGTGGCGGTGTCTCGTATGCGAATGCGTGTAGCGATGCCTCGCTTGCGGGTGCGAGTGTC	1
SRR5935796_C673237	8	0	TGCGAACGCGAATGGCGGTGTCTCGAATGCGAATGCGAATAACGATGCCTCGAATGCGAATGCGAATGTC	TGCGAGCGCGTCTGGCGGTGTCTCGAGTGCGGATGCGAGTAACGATGCCTCGTATGCGAATGCGAGTGTC	1
SRR5935796_C676257	7	3	ATGCGAACGCGAATGGCGGTGTGTCGAATGCGAATGCGAATAACGATGCTTCGAATACGAATGCGAATAT	AAGAGACAGCGAATGGCGGTGTGTCGAGTGCGAATGCGTATAACGATGCTTCGTATACGTTTGCGGATAT	1
SRR5935796_C676257	15	3	ATGCGAACGCGAATGGCGGTGTGTCGAATGCGAATGCGAATAACGATGCTTCGAATACGAATGCGAATAT	ATGCGCACGCGGGTGGCGGTGTGTCGGGTGCGGATGCGGTTTACGATGCTTCGCTTACGCTGTCTCTTAT	3
SRR5935796_C676257	10	0	ATGCGAACGCGAATGGCGGTGTGTCGAATGCGAATGCGAATAACGATGCTTCGAATACGAATGCGAATAT	ATGCGAACGCGTATGGCGGTGTGTCGAGTGCGCATGCGGGTTACGATGCTTCGTATGCGAGTGCGTATAT	9
SRR5935796_C676257	13	0	ATGCGAACGCGAATGGCGGTGTGTCGAATGCGAATGCGAATAACGATGCTTCGAATACGAATGCGAATAT	ATGCGCACGCGGGTGGCGGTGTGTCGGGTGCGGATGCGGTTTACGATGCTTCGCTTACGAGTGCGATTAT	19
SRR5935796_C676257	11	0	ATGCGAACGCGAATGGCGGTGTGTCGAATGCGAATGCGAATAACGATGCTTCGAATACGAATGCGAATAT	ATGCGGACGCGAGTGGCGGTGTGTCGGATGCGGATGCGGGTTACGATGCTTCGCATACGCATGCGTATGT	3
SRR5935796_C676257	10	0	ATGCGAACGCGAATGGCGGTGTGTCGAATGCGAATGCGAATAACGATGCTTCGAATACGAATGCGAATAT	ATGCGAACGCGTATGGCGGTGTGTCGGGTGCGAGTGCGCATTACGATGCTTCGCATACGCATGCGACTGT	1
SRR5935796_C676257	11	0	ATGCGAACGCGAATGGCGGTGTGTCGAATGCGAATGCGAATAACGATGCTTCGAATACGAATGCGAATAT	ATGCGAGCGCGTATGGCGGTGTGTCGAGTGCGCATGCGAGTCACGATGCTTCGTATGCGGATGCGGGTAT	1
SRR5935796_C676257	7	3	ATGCGAACGCGAATGGCGGTGTGTCGAATGCGAATGCGAATAACGATGCTTCGAATACGAATGCGAATAT	ATGCGCACGCGAATGGCGGTGTGTCGAGTGCGAGTGCGAATAACGATGCTTCGAATACGCTGTCTCTTAT	1
SRR5935796_C676257	11	2	ATGCGAACGCGAATGGCGGTGTGTCGAATGCGAATGCGAATAACGATGCTTCGAATACGAATGCGAATAT	ATGCGTACGCGAATGGCGGTGTCTCGCTTGCGGTTGCGAGTAACGATGCCTCGTATGCGCATGCGTATGT	1
SRR5935796_C676257	9	2	ATGCGAACGCGAATGGCGGTGTGTCGAATGCGAATGCGAATAACGATGCTTCGAATACGAATGCGAATAT	ATGCGAACGCGTATGGCGGTGTCTCGAGTGCGAATGCGAGTAACGATGCCTCGAGTGCGCATGCGTTTGT	1
SRR5935796_C676257	2	3	ATGCGAACGCGAATGGCGGTGTGTCGAATGCGAATGCGAATAACGATGCTTCGAATACGAATGCGAATAT	GAGACAGCGCGAATGGCGGTGTGTCGAATGCGAATGCGAATAACGATGCTTCGAATACGAATGCGAATAT	1
SRR5935796_C676257	14	2	ATGCGAACGCGAATGGCGGTGTGTCGAATGCGAATGCGAATAACGATGCTTCGAATACGAATGCGAATAT	CTGCGAACGCGGGTGGCGGTGTCTCGTATGCGAATGCGTGTAGCGATGCCTCGCTTGCGGGTGCGAGTGT	1
SRR5935796_C676257	9	0	ATGCGAACGCGAATGGCGGTGTGTCGAATGCGAATGCGAATAACGATGCTTCGAATACGAATGCGAATAT	ATGCGTACGCGGGTGGCGGTGTGTCGAGTGCGTATGCGAATCACGATGCTTCGTATACGTATGCGTATAT	1
SRR5935796_C676257	1	0	ATGCGAACGCGAATGGCGGTGTGTCGAATGCGAATGCGAATAACGATGCTTCGAATACGAATGCGAATAT	ATGCGAACGCGAATGGCGGTGTGTCGAATGCGAATGCGAATAACGATGCTTCGAATACGAATGCGAATCT	1
SRR5935796_C677031	12	0	ACGAATGCTGGGTTACTCAATGTTAATTCTAACAATGAGCTTAGCAATGCTAATGCTAA	GCGGCTGCTGGGTTGCTCACTGTTAATTCTAACTATGGGCTTGGCGCTGCTACTGCTTA	6
SRR5935796_C677031	13	0	ACGAATGCTGGGTTACTCAATGTTAATTCTAACAATGAGCTTAGCAATGCTAATGCTAA	GCGGCTGCTGGGTTACTCAATGTTAGTTCTCACCTTGGGCTTGGCGATGCTGCTGCTTA	1
SRR5935796_C677031	11	0	ACGAATGCTGGGTTACTCAATGTTAATTCTAACAATGAGCTTAGCAATGCTAATGCTAA	ACGGCTGCTGGGTTGCTCTATGTTAATTCTAACTATGGGCTTGGCGGTGCTACTGCTTA	1
SRR5935796_C677031	2	2	ACGAATGCTGGGTTACTCAATGTTAATTCTAACAATGAGCTTAGCAATGCTAATGCTAA	GAGACAGCTGGGTTACTCAATGTTAATTCTAACAATGAGCTTAGCAATGCTAATGCTAA	1
SRR5935796_C677031	12	0	ACGAATGCTGGGTTACTCAATGTTAATTCTAACAATGAGCTTAGCAATGCTAATGCTAA	GCGGCTGCTGGGTTGCTCTATGTTAATTCTAACTATGGGCTTGGCGGTGCTACTGCTTA	2
SRR5935797_C303817	5	0	TCGAATGCGAACAGCGGTCTCGCTTATGCGAACGCGAA	TCGAATGCGTACAGCGGTCTCGCTTTTGCGTTCGCGTA	1
SRR5935797_C303817	3	0	TCGAATGCGAACAGCGGTCTCGCTTATGCGAACGCGAA	TCGAATGCGTACAGCGGTCTCGCTTATGCGAGCGCGCA	1
SRR5935797_C303817	5	0	TCGAATGCGAACAGCGGTCTCGCTTATGCGAACGCGAA	TCGTATGCGCACAGCGGTCTCGCTTATGCGTACGCGTT	2
SRR5935797_C303817	3	1	TCGAATGCGAACAGCGGTCTCGCTTATGCGAACGCGAA	TCGTATGCGAATAGCGGTCTCGCTTATGCGTACGCGAG	1
SRR5935797_C303817	3	0	TCGAATGCGAACAGCGGTCTCGCTTATGCGAACGCGAA	TCGTTTGCGAACAGCGGTCTCGCTTATGCGAACGCGAG	2
SRR5935797_C303817	4	0	TCGAATGCGAACAGCGGTCTCGCTTATGCGAACGCGAA	TCGTATGCGTTCAGCGGTCTCGCTTATGCGAGCGCGAA	1
SRR5935797_C303817	3	0	TCGAATGCGAACAGCGGTCTCGCTTATGCGAACGCGAA	TCGAATGCGAGCAGCGGTCTCGCTTATGCGAGCGCGAG	1
SRR5935797_C303817	4	0	TCGAATGCGAACAGCGGTCTCGCTTATGCGAACGCGAA	TCGAGTGCGTACAGCGGTCTCGCTTATGCGAGCGCGAG	1
SRR5935797_C303817	5	0	TCGAATGCGAACAGCGGTCTCGCTTATGCGAACGCGAA	TCGGATGCGCACTGCGGTCTCGCTTATGCGTACGCGTA	1
SRR5935797_C303817	0	1	TCGAATGCGAACAGCGGTCTCGCTTATGCGAACGCGAA	TCGAATGCGAACAGCGGTCTTGCTTATGCGAACGCGAA	1
SRR5935797_C303817	2	0	TCGAATGCGAACAGCGGTCTCGCTTATGCGAACGCGAA	TCGAATGCGAACAGCGGTCTCGCTTATGCGAGCGCGTA	1
SRR5935797_C303817	3	0	TCGAATGCGAACAGCGGTCTCGCTTATGCGAACGCGAA	TCGAATGCGAGCAGCGGTCTCGCTTATGCGTACGCGTA	2
SRR5935797_C305209	6	0	GTTTCGATGTCGAATGCGAACAACGATTCCTCGAATACGAACACGAACAT	GTTTCGATGTCGCATGCGGACCACGATTCCTCGAGTACGAGCACGCACAT	1
SRR5935797_C305209	7	0	GTTTCGATGTCGAATGCGAACAACGATTCCTCGAATACGAACACGAACAT	GTTTCGATGTCGGGTGCGAGCAACGATTCCTCGTATTCGTACACGCACAT	1
SRR5935797_C305209	5	0	GTTTCGATGTCGAATGCGAACAACGATTCCTCGAATACGAACACGAACAT	GTTTCGATGTCGCATGCGGGCATCGATTCCTCGTATACGAACACGAACAT	1
SRR5935797_C305209	5	0	GTTTCGATGTCGAATGCGAACAACGATTCCTCGAATACGAACACGAACAT	GTTTCGATGTCGTATGCGAGCAACGATTCCTCGAGTACGGTCACGAACAT	1
SRR5935797_C306773	10	0	CTCGCTTATGCGAACTCGAATAACGATTGGTCGAACTCGAATGCGAATAT	CTCGCTTCTGCGCTCTCGAATCACGATTGGTCGCACTCGTCTGCGTCTTT	1
SRR5935797_C306773	0	1	CTCGCTTATGCGAACTCGAATAACGATTGGTCGAACTCGAATGCGAATAT	CTCGCCTATGCGAACTCGAATAACGATTGGTCGAACTCGAATGCGAATAT	1
SRR5935797_C306773	9	0	CTCGCTTATGCGAACTCGAATAACGATTGGTCGAACTCGAATGCGAATAT	CTCGCTTATGCGGACTCGCATCCCGCTTGGTCGTCCTCGAATGCGATTTT	6
SRR5935797_C306855	8	0	ATGCGAACGCGAATGGCGGTGTGTCGAATGCGAATGCGAATAACGATGCTTCGAATACGAATGCGAATAT	ATGCGAACGCGTATGGCGGTGTGTCGTATGCGTTTGCGAGTTACGATGCTTCGTATACGAATGCGGATAT	1
SRR5935797_C306855	14	0	ATGCGAACGCGAATGGCGGTGTGTCGAATGCGAATGCGAATAACGATGCTTCGAATACGAATGCGAATAT	GTGCGAGCGCGAGTGGCGGTGTGTCGGTTGCGGGTGCGAGTAGCGGTGCTTCGTATACGGGTGCGCATAT	1
SRR5935797_C306855	10	3	ATGCGAACGCGAATGGCGGTGTGTCGAATGCGAATGCGAATAACGATGCTTCGAATACGAATGCGAATAT	ATGCGTACGCGAATGGCGGTGTGTCGAGTGCGAGTGCGAGTTACGATGCTTCGTATACGAGTGCTGTCTC	1
SRR5935797_C306855	6	0	ATGCGAACGCGAATGGCGGTGTGTCGAATGCGAATGCGAATAACGATGCTTCGAATACGAATGCGAATAT	ATGCGAGCGCGAATGGCGGTGTGTCGAATGCGTATGCGAGTTACGATGCTTCGAGTACGAATGCGTATAT	1
SRR5935798_C833979	8	0	TGCCTTACGTGAACGCGAACAACGGCAGCGGTAACGCGAACTGGAACATCGGC	TGCCTTGCGTGATCGCGGGCAGCGGCAGCGGTCTCGCGAGCTGGAACATCGGC	4
SRR5935798_C837119	0	1	ATAGCGGTTACTACTTGTACTTCAACAGTGGCAACGTGAATCCTGCGAAC	ATAGCGGTTAGTACTTGTACTTCAACAGTGGCAACGTGAATCCTGCGAAC	1
SRR5935799_C699443	8	0	TTCTGCAATGTCAACAGCAACGGCAACGCCAACTACAACAACGCGAGCAATGCGA	TTCTGCAGTGTCTACAGCAACGGCGGCGCCTACTACATCGACGCGAGCTATGCGA	2
SRR5935799_C699443	8	0	TTCTGCAATGTCAACAGCAACGGCAACGCCAACTACAACAACGCGAGCAATGCGA	TTCTGCAGTGTCGACAGCAACGGCGGCGCCAACTACGGCGACGCGGGCAATGCGA	1
SRR5935799_C699443	10	0	TTCTGCAATGTCAACAGCAACGGCAACGCCAACTACAACAACGCGAGCAATGCGA	TTCTGCCGTGTCAACAGCGACGGCGGCGCCTCCTGCAACAACGCGAGCTATGCGC	8
SRR5935799_C699443	8	0	TTCTGCAATGTCAACAGCAACGGCAACGCCAACTACAACAACGCGAGCAATGCGA	TTCTGCTATGTCGACAGCGACGGCTCCGCCAACTACAACTACGCGAGCAGTGCGC	2
SRR5935799_C699443	8	1	TTCTGCAATGTCAACAGCAACGGCAACGCCAACTACAACAACGCGAGCAATGCGA	TTCTGCTATGTCGACAGCGATGGCTCCGCCAACTACAACTACGCGAGCAGTGCGC	1
SRR5935799_C700585	9	0	TCTTTACGGCTAATTTGAACAATGACTCGTCCAACTCGAACTCGAACATT	TCTTTACGGCTCGTTTGAACATTGCCTCGTCCGGCTCGGGCTCGAACTTT	11
SRR5935799_C700585	5	0	TCTTTACGGCTAATTTGAACAATGACTCGTCCAACTCGAACTCGAACATT	TCTTTACGGCTAGTTTGAACAATGACTCGTCCCACTCGTACTCGAGCTTT	1
SRR5935799_C700585	5	0	TCTTTACGGCTAATTTGAACAATGACTCGTCCAACTCGAACTCGAACATT	TCTTTACGGCTAATTTGGACAATGACTCGTCCCACTCGTACTCGTACCTT	7
SRR5935799_C701417	8	0	TGTCAATTCCGACGGCAGTCTGAACTGGAACAATGCGTACAACGGCAA	TGTCTATTCCGACGGCAGTCTGCACTGGTACCGTGCGTACCGCGGCTA	1
SRR5935799_C701417	6	0	TGTCAATTCCGACGGCAGTCTGAACTGGAACAATGCGTACAACGGCAA	TGTCTATTCCGACGGCAGTCTGGACTGGTACGGTGCGTACTACGGCAA	4
SRR5935799_C701417	6	0	TGTCAATTCCGACGGCAGTCTGAACTGGAACAATGCGTACAACGGCAA	TGTCTATTCCGACGGCGGTCTGCACTGGCACGATGCGTACAACGGCCA	2
SRR5935799_C701417	6	1	TGTCAATTCCGACGGCAGTCTGAACTGGAACAATGCGTACAACGGCAA	GGTCTATTCCGACGGCAGTCTGGACTGGAGCTATGCGTACAGCGGCTA	1
SRR5935799_C701417	5	0	TGTCAATTCCGACGGCAGTCTGAACTGGAACAATGCGTACAACGGCAA	TGTCACTTCCGACGGCAGTCTGTACTGGGACTATGCGTACAACGGCGA	1
SRR5935799_C701417	6	0	TGTCAATTCCGACGGCAGTCTGAACTGGAACAATGCGTACAACGGCAA	TGTCTATTCCGACGGCAGTCTGGACTGGAGCTATGCGTACAGCGGCTA	1
SRR5935799_C702189	7	0	GTGTGCAATGTCAACAACAACGGGAACGCGAACAACAACAACTACAACAACA	GTGTGCTATGTCTACAACAACGGGACCGCGATCCACAACATCTACAACTACA	1
SRR5935799_C702189	9	0	GTGTGCAATGTCAACAACAACGGGAACGCGAACAACAACAACTACAACAACA	GTGTGCAATGTCTACACCAACGGGAACGCGAACGTCGGCTACTACGACAGCA	1
SRR5935799_C704011	0	1	TTGTTCATGGCGATGTAAACGCTTATGGCTCCGACAATTGCAACGACACCTGCAATGGCA	TTGTTCATGGCGATGTAAACGCTTATGGCTCCGACAATTGCAACGACACCTGCAATGGTA	1
SRR5935802_C442216	14	3	ATGTCAACAACAACGGCAACGGCAACAACAACAACGCGTCCAACGCGA	TCAGCTCCAGCGGCGGCGGCGGCGGCAACGGCCACGCGTCCAACGCGT	9
SRR5935802_C442530	6	0	ATGCGAATGCGAATGGCGGTGTGTCGAATGCGAATGCGAATAACGATGCTTCGAATACGA	ATGCGAATGCGAATGGCGGTGTGTCGAGTGCGCATGCGTATAACGATGCTTCGCTTGCGA	2
SRR5935802_C442530	9	0	ATGCGAATGCGAATGGCGGTGTGTCGAATGCGAATGCGAATAACGATGCTTCGAATACGA	ATGCGGTTGCGAGTGGCGGTGTGTCGAATGCGTATGCGAGTTACGATGCTTCGCTTACGG	1
SRR5935802_C442530	10	0	ATGCGAATGCGAATGGCGGTGTGTCGAATGCGAATGCGAATAACGATGCTTCGAATACGA	ATGCGGGTGCGGATGGCGGTGTGTCGAATGCGTTTGCGAGTCTCGATGCTTCGCTTACGA	3
SRR5935802_C442530	7	0	ATGCGAATGCGAATGGCGGTGTGTCGAATGCGAATGCGAATAACGATGCTTCGAATACGA	ATGCGAGTGCGAATGGCGGTGTGTCGAATGCGAGTGCGTGTTACGATGCTTCGAGTACGT	1
SRR5935802_C442530	5	0	ATGCGAATGCGAATGGCGGTGTGTCGAATGCGAATGCGAATAACGATGCTTCGAATACGA	ATGCGAGTGCGTATGGCGGTGTGTCGAATGCGAATGCGAGTTACGATGCTTCGCATACGA	1
SRR5935802_C442530	1	0	ATGCGAATGCGAATGGCGGTGTGTCGAATGCGAATGCGAATAACGATGCTTCGAATACGA	ATGCGAATGCGAATGGCGGTGTGTCGAATGCGAATGCGAATAACGATGCTTCGAATACGC	1
SRR5935802_C442530	9	1	ATGCGAATGCGAATGGCGGTGTGTCGAATGCGAATGCGAATAACGATGCTTCGAATACGA	ATGCGGTTGCGAGTGGCGGTGTGTCGAATGCGTATGCGAGTTACGATACTTCGCTTACGG	1
SRR5935802_C442530	5	0	ATGCGAATGCGAATGGCGGTGTGTCGAATGCGAATGCGAATAACGATGCTTCGAATACGA	ATGCGAATGCGAGTGGCGGTGTGTCGTATGCGAATGCGAATAGCGATGCTTCGTATACGG	1
SRR5935802_C442530	5	0	ATGCGAATGCGAATGGCGGTGTGTCGAATGCGAATGCGAATAACGATGCTTCGAATACGA	ATGCGCTTGCGTATGGCGGTGTGTCGAGTGCGAGTGCGAATAACGATGCTTCGAATACGA	1
SRR5935802_C442530	1	1	ATGCGAATGCGAATGGCGGTGTGTCGAATGCGAATGCGAATAACGATGCTTCGAATACGA	ATGCGAATGCGAATGGCGGTGTGTCGAATGCGAATGCGAATAACGATGCTTCGAATACTG	2
SRR5935802_C442530	8	0	ATGCGAATGCGAATGGCGGTGTGTCGAATGCGAATGCGAATAACGATGCTTCGAATACGA	ATGCGGATGCGTATGGCGGTGTGTCGTATGCGAATGCGTATCACGATGCTTCGTATGCGG	1
SRR5935802_C442530	7	1	ATGCGAATGCGAATGGCGGTGTGTCGAATGCGAATGCGAATAACGATGCTTCGAATACGA	ATGCGAATGCGAGTGGCGGTGTGTCGAATGCGTATGCGAATGGCGATGCTTCGCCTACCT	1
SRR5935802_C442530	6	0	ATGCGAATGCGAATGGCGGTGTGTCGAATGCGAATGCGAATAACGATGCTTCGAATACGA	GTGCGAATGCGCTTGGCGGTGTGTCGCATGCGCATGCGAATAACGGTGCTTCGAATACGA	1
SRR5935802_C442530	7	0	ATGCGAATGCGAATGGCGGTGTGTCGAATGCGAATGCGAATAACGATGCTTCGAATACGA	ATGCGTATGCGAATGGCGGTGTGTCGGCTGCGAGTGCGAATAGCGATGCTTCGAGTACGT	3
SRR5935802_C442530	3	0	ATGCGAATGCGAATGGCGGTGTGTCGAATGCGAATGCGAATAACGATGCTTCGAATACGA	ATGCGAATGCGTATGGCGGTGTGTCGAGTGCGAATGCGAATAACGATGCTTCGAGTACGA	1
SRR5935802_C442530	4	0	ATGCGAATGCGAATGGCGGTGTGTCGAATGCGAATGCGAATAACGATGCTTCGAATACGA	ATGCGAATGCGAATGGCGGTGTGTCGAATGCGAGTGCGGATTACGATGCTTCGAGTACGA	1
SRR5935802_C442530	8	0	ATGCGAATGCGAATGGCGGTGTGTCGAATGCGAATGCGAATAACGATGCTTCGAATACGA	GTGCGGATGCGTATGGCGGTGTGTCGAATGCGAGTGCGAGTATCGATGCTTCGTATGCGA	1
SRR5935802_C442530	7	1	ATGCGAATGCGAATGGCGGTGTGTCGAATGCGAATGCGAATAACGATGCTTCGAATACGA	ATGCGTATGCTCCTGGCGGTGTGTCGAGTGCGAGTGCGTATAGCGATGCTTCGAATACGA	1
SRR5935802_C442530	5	0	ATGCGAATGCGAATGGCGGTGTGTCGAATGCGAATGCGAATAACGATGCTTCGAATACGA	ATGCGCATGCGAATGGCGGTGTGTCGAGTGCGCATGCGAATAGCGATGCTTCGTATACGA	3
SRR5935802_C442530	9	0	ATGCGAATGCGAATGGCGGTGTGTCGAATGCGAATGCGAATAACGATGCTTCGAATACGA	GTGCGCATGCGTATGGCGGTGTGTCGAGTGCGCATGCGAGTTACGATGCTTCGAGTACGC	2
SRR5935802_C442530	9	0	ATGCGAATGCGAATGGCGGTGTGTCGAATGCGAATGCGAATAACGATGCTTCGAATACGA	ATGCGAATGCGTATGGCGGTGTGTCGTTTGCGTATGCGTATCACGATGCTTCGTTTGCGA	1
SRR5935802_C442530	6	1	ATGCGAATGCGAATGGCGGTGTGTCGAATGCGAATGCGAATAACGATGCTTCGAATACGA	ATGCGAATCCGAATGGCGGTGTGTCGAGTGCGGCTGCGGTTTACGATGCTTCGAATACGA	1
SRR5935802_C443262	4	2	GCGAATACGAATAACACGGCTACGAATACGAATGCGAA	GCGAATGCGAATAACGATGCTTCGAGTACGAATGCGAA	1
SRR5935802_C443262	8	0	GCGAATACGAATAACACGGCTACGAATACGAATGCGAA	GCGTATACGTCTAACGCGGCTACGAATACGTCTGCGCC	27
SRR5935802_C443262	3	2	GCGAATACGAATAACACGGCTACGAATACGAATGCGAA	GCGAATGCGAATAACGATGCTTCGAATACGAATGCGAA	10
SRR5935802_C443262	8	2	GCGAATACGAATAACACGGCTACGAATACGAATGCGAA	GCGCATGCGAATAGCGATGCTTCGTATACGAATGCGGG	1
SRR5935802_C443262	0	1	GCGAATACGAATAACACGGCTACGAATACGAATGCGAA	GCGAATACGAATAACACGGCTACGAATACGAATGTGAA	1
SRR5935802_C443262	8	3	GCGAATACGAATAACACGGCTACGAATACGAATGCGAA	GCGTATACGTCTAACGCGGCTACGAATACGCTGTCTCT	2
SRR5935802_C443262	8	1	GCGAATACGAATAACACGGCTACGAATACGAATGCGAA	ACGTATACGTCTAACGCGGCTACGAATACGTCTGCGCC	1
SRR5935803_C775050	7	0	TTCGGTTATCTGAATGCGAATAATCGTTCCTCGAATGCGAATGCGAACAT	TTCGGTTGTCTGAATGCGTCTTATCGTTCCTCGTATGCGACTGCGTACAT	3
SRR5935803_C775050	7	0	TTCGGTTATCTGAATGCGAATAATCGTTCCTCGAATGCGAATGCGAACAT	TTCGGTTTTCTGAATGCGCATTTTCGTTCCTCGTATGCGAATGCGTACCT	27
SRR5935803_C775050	7	0	TTCGGTTATCTGAATGCGAATAATCGTTCCTCGAATGCGAATGCGAACAT	TTCGGTTCTCTGTCTGCGGATACTCGTTCCTCGACTGCGTATGCGAACAT	12
SRR5935803_C775050	11	0	TTCGGTTATCTGAATGCGAATAATCGTTCCTCGAATGCGAATGCGAACAT	TTCGGTTGTCTGTATGCGCTTTATCGTTCCTCGTATGCGCTTGCGGGCGT	3
SRR5935803_C775050	1	0	TTCGGTTATCTGAATGCGAATAATCGTTCCTCGAATGCGAATGCGAACAT	TTCGGTTATCTGAATGCGAATAATCGTTCCTCGAATGCGAATGCGAACCT	2
SRR5935803_C775050	6	0	TTCGGTTATCTGAATGCGAATAATCGTTCCTCGAATGCGAATGCGAACAT	TTCGGTTGTCTGACTGCGACTTATCGTTCCTCGGGTGCGAATGCGAACAT	3
SRR5935803_C775050	8	0	TTCGGTTATCTGAATGCGAATAATCGTTCCTCGAATGCGAATGCGAACAT	TTCGGTTGTCTGGGTGCGGATCATCGTTCCTCGAGTGCGTATGCGTACAT	3
SRR5935803_C775050	10	0	TTCGGTTATCTGAATGCGAATAATCGTTCCTCGAATGCGAATGCGAACAT	TTCGGTTATCTGTCTGCGGTTTATCGTTCCTCGTATGCGGATGCGTCCCT	1
SRR5935803_C775050	9	0	TTCGGTTATCTGAATGCGAATAATCGTTCCTCGAATGCGAATGCGAACAT	TTCGGTTTTCTGATTGCGATTTATCGTTCCTCGGTTGCGAGTGCGACCCT	3
SRR5935803_C775050	10	1	TTCGGTTATCTGAATGCGAATAATCGTTCCTCGAATGCGAATGCGAACAT	TTCGGTTGTCTGGGTGCGGATCATCGTTCCTCGAGTGCGTATGCGTCTGT	1
SRR5935803_C775050	10	0	TTCGGTTATCTGAATGCGAATAATCGTTCCTCGAATGCGAATGCGAACAT	TTCGGTTGTCTGGATGCGGTTTATCGTTCCTCGTATGCGGGTGCGTACTT	7
SRR5935803_C775050	8	0	TTCGGTTATCTGAATGCGAATAATCGTTCCTCGAATGCGAATGCGAACAT	TTCGGTTATCTGCTTGCGACTTATCGTTCCTCGATTGCGAATGCGCCCCT	11
SRR5935803_C775050	6	0	TTCGGTTATCTGAATGCGAATAATCGTTCCTCGAATGCGAATGCGAACAT	TTCGGTTTTCTGACTGCGAATAATCGTTCCTCGTCTGCGCATGCGTACAT	13
SRR5935803_C775050	7	1	TTCGGTTATCTGAATGCGAATAATCGTTCCTCGAATGCGAATGCGAACAT	TTCGGTTCTCTGTCTGCAGATACTCGTTCCTCGACTGCGTATGCGAACAT	1
SRR5935803_C775592	5	2	GTCAGCTACTCGAATACGAATAATACGGCGTCGAATACGAATGCGAATAT	GTCGGCTGCTCGAATACGAATGATACGGTGTCGAAGACGTATGCGAATGT	7
SRR5935803_C775592	9	0	GTCAGCTACTCGAATACGAATAATACGGCGTCGAATACGAATGCGAATAT	GTCGGCTACTCGCATACGGCTTATACGGCGTCGTATACGGATGCGTATTT	7
SRR5935803_C775592	9	1	GTCAGCTACTCGAATACGAATAATACGGCGTCGAATACGAATGCGAATAT	GTCGGCGACTCGTATGCGAATAATACGGCGTCGGCTACGTTTGCGTATTT	1
SRR5935803_C775592	10	0	GTCAGCTACTCGAATACGAATAATACGGCGTCGAATACGAATGCGAATAT	GTCGGCTGCTCGTATACGTCTAATGCGGCGTCGAATGCGTATGCGGATTT	4
SRR5935803_C781012	5	0	GCGAATACGAATAACACCCCCTCGAATACGAATGCGAA	GCGAATACGGATTACGCCCCCTCGAATACGTATGCGTA	2
SRR5935803_C781012	5	0	GCGAATACGAATAACACCCCCTCGAATACGAATGCGAA	GCGAATTCGACTTACGCCCCCTCGAATACGTATGCGAA	2
SRR5935803_C781012	7	0	GCGAATACGAATAACACCCCCTCGAATACGAATGCGAA	GCGAATACGTCTTACTCCCCCTCGAATACGATTGCGTC	37
SRR5935803_C781012	8	0	GCGAATACGAATAACACCCCCTCGAATACGAATGCGAA	GCGCTTACGATTTACGCCCCCTCGAATGCGTCTGCGAA	2
SRR5935803_C781552	8	1	ATGCGAATGCGAATGGCGGCGTGTCGAATGCGAATGCGAATAACGATGCATCGAACTCGA	ATGCGCATGCGTATGGCGGCGTGTCGAATGCTCATGCGGGTTCCGATGCATCGAACTCGT	12
SRR5935803_C781552	6	1	ATGCGAATGCGAATGGCGGCGTGTCGAATGCGAATGCGAATAACGATGCATCGAACTCGA	ATGCTTATGCGAATGGCGGCGTGTCGTATGCGAGTGCGTATCACGATGCATCGCACTCGA	1
SRR5935803_C781552	1	0	ATGCGAATGCGAATGGCGGCGTGTCGAATGCGAATGCGAATAACGATGCATCGAACTCGA	ATGCGAATGCGGATGGCGGCGTGTCGAATGCGAATGCGAATAACGATGCATCGAACTCGA	1
SRR5935803_C781552	6	0	ATGCGAATGCGAATGGCGGCGTGTCGAATGCGAATGCGAATAACGATGCATCGAACTCGA	ATGCGTATGCGAATGGCGGCGTGTCGTATGCGAATGCGTCTTACGATGCATCGTACTCGA	5
SRR5935803_C781552	5	0	ATGCGAATGCGAATGGCGGCGTGTCGAATGCGAATGCGAATAACGATGCATCGAACTCGA	ATGCGAATGCGATTGGCGGCGTGTCGTATGCGAATGCGGATAGCGATGCATCGTACTCGA	1
SRR5935803_C781552	7	0	ATGCGAATGCGAATGGCGGCGTGTCGAATGCGAATGCGAATAACGATGCATCGAACTCGA	ATGCGAATGCGGGTGGCGGCGTGTCGAGTGCGGTTGCGATTAACGATGCATCGTACTCGA	11
SRR5935803_C781552	8	2	ATGCGAATGCGAATGGCGGCGTGTCGAATGCGAATGCGAATAACGATGCATCGAACTCGA	ATGCGCATGCGTATGGCGGCGTGTGGAATGCTCATGCGGGTTCCGATGCATCGAACTCGT	1
SRR5935803_C781552	9	0	ATGCGAATGCGAATGGCGGCGTGTCGAATGCGAATGCGAATAACGATGCATCGAACTCGA	ATGCGCATGCGTATGGCGGCGTGTCGGATGCGAATGCGGTTGGCGATGCATCGAGCTCGT	1
SRR5935804_C786169	8	0	TCGCTTATGCGAACTCGAATAACGATTGGTCGAACTCGAATGCGAATATC	TCGCTTATGCGAACTCGAATCACGCTTGGTCGTACTCGGCTGCGGCTGTC	1
SRR5935804_C786169	7	0	TCGCTTATGCGAACTCGAATAACGATTGGTCGAACTCGAATGCGAATATC	TCGCTTGTGCGTACTCGGATGGCGATTGGTCGAACTCGAATGCGAGTTTC	2
SRR5935804_C789649	7	0	CGCGCGCGGTCAACGCCAACAATTACCCGTGGAACGTCAACGGCAACATT	CGCGCGCGGTCAACGCCGGCGGTTACCCGTGGGACGTCGACGGCTACATT	2
SRR5935804_C789649	8	0	CGCGCGCGGTCAACGCCAACAATTACCCGTGGAACGTCAACGGCAACATT	CGCGCGCGGTCAACGCCGGCGGTTACCCGTGGGACGTCGACGGCTACGTT	7
SRR5935804_C790707	0	2	GTGTTCAAGCTGAACCTGAACAATGTGCGTTCCAACGCCAACGGCAACAT	AGGTTCAAGCTGAACCTGAACAATGTGCGTTCCAACGCCAACGGCAACAT	1
SRR5935804_C790707	8	0	GTGTTCAAGCTGAACCTGAACAATGTGCGTTCCAACGCCAACGGCAACAT	GTGTTCAAGCTGGCCCTGAACCTTGTGCGTTCCAGCGCCTACGGCGACGT	1
SRR5935804_C790707	7	0	GTGTTCAAGCTGAACCTGAACAATGTGCGTTCCAACGCCAACGGCAACAT	GTGTTCGAGCTGGACCTGAACGTTGTGCGTTCCAGCGCCAGCGGCAGCAT	7
SRR5935804_C791399	10	0	TCGGTTATCTGAATGCGAATAATCGTTCCTCGAATGCGAATGCGAACATT	TCGGTTGTCTGCATGCGGGTTATCGTTCCTCGTATGCGATTGCGGCCCTT	1
SRR5935804_C791399	8	0	TCGGTTATCTGAATGCGAATAATCGTTCCTCGAATGCGAATGCGAACATT	TCGGTTCTCTGACTGCGATTAATCGTTCCTCGGGTGCGCATGCGTACTTT	1
SRR5935804_C791399	7	0	TCGGTTATCTGAATGCGAATAATCGTTCCTCGAATGCGAATGCGAACATT	TCGGTTCTCTGGATGCGCATTATCGTTCCTCGCATGCGAATGCGCACTTT	1
SRR5935804_C791399	8	0	TCGGTTATCTGAATGCGAATAATCGTTCCTCGAATGCGAATGCGAACATT	TCGGTTATCTGTATGCGAATACTCGTTCCTCGTCTGCGTCTGCGACCCTT	2
SRR5935804_C791399	7	0	TCGGTTATCTGAATGCGAATAATCGTTCCTCGAATGCGAATGCGAACATT	TCGGTTATCTGAATGCGCCTTATCGTTCCTCGTATGCGAATGCGCCCCTT	5
SRR5935804_C791399	8	0	TCGGTTATCTGAATGCGAATAATCGTTCCTCGAATGCGAATGCGAACATT	TCGGTTCTCTGACTGCGACTAATCGTTCCTCGTCTGCGCATGCGTACTTT	1
SRR5935805_C169847	6	0	CCAGCAGTTGGAACGTGAACTTCAACAACGGCAACGTCAACACGAACAAC	CCAGCAGTTGGAGCGTGTACTTCAACGACGGCTACGTCAGCGCGAACAAC	1
SRR5935805_C169847	5	0	CCAGCAGTTGGAACGTGAACTTCAACAACGGCAACGTCAACACGAACAAC	CCAGCAGTTGGATCGTGTACTTCAGCAACGGCAACGTCAGCACGCACAAC	1
SRR5935805_C201133	10	1	CGAACGCGAATAACGATTCATCGAACACGAATGCGAAC	CGGGCGCGTTTCACGATTCATCGTACACGGTTGTGTTC	1
SRR5935805_C201133	7	0	CGAACGCGAATAACGATTCATCGAACACGAATGCGAAC	CGTTCGCGTATTACGATTCATCGTACACGTATGCGTAC	1
SRR5935805_C201133	8	0	CGAACGCGAATAACGATTCATCGAACACGAATGCGAAC	CGAGCGCGGGTGACGGTTCATCGTACACGAATGCGGTC	1
SRR5935805_C201133	8	0	CGAACGCGAATAACGATTCATCGAACACGAATGCGAAC	CGTTCGCGGGTAGCGATTCATCGAGCACGGCTGCGAAC	1
SRR5935806_C536816	14	0	AACAACAGCTGGAACGTGAACTTTAGTAATGGCAACTTCAACAACAACAACAAGTACAACAGTA	GGCTACAGCTGGTACGTGCTCTTTAGTAATGGCGGCTTCTTCAACAACCTCAAGTACAGCAGTG	6
SRR5935806_C536816	15	1	AACAACAGCTGGAACGTGAACTTTAGTAATGGCAACTTCAACAACAACAACAAGTACAACAGTA	GGCGGCAGCTGGTTCGTGAACTTTAGTAATGGCGACTTCGGCTACAGCGGCAAGAGCAACAGTG	1
SRR5935806_C536816	15	0	AACAACAGCTGGAACGTGAACTTTAGTAATGGCAACTTCAACAACAACAACAAGTACAACAGTA	GGCGGCAGCTGGTTCGTGAACTTTAGTAATGGCGACTTCGGCTACAGCGGCAAGTGCAACAGTG	2
SRR5935806_C574388	1	1	GCGAATACGAATAACACCCCCTCGAATACGAATGCGAA	GCGAATACGAATAACACCCCCTCGAATACGNATGNGAA	1
SRR5935806_C574388	1	0	GCGAATACGAATAACACCCCCTCGAATACGAATGCGAA	GCGAATACGCATAACACCCCCTCGAATACGAATGCGAA	1
SRR5935806_C574388	2	1	GCGAATACGAATAACACCCCCTCGAATACGAATGCGAA	GCGAATACGAATAACACCCCCTCGAATACGAATGCTGT	1
SRR5935806_C574388	0	1	GCGAATACGAATAACACCCCCTCGAATACGAATGCGAA	GCGAATACGAATAACACCCCCTCGAATACAAATGCGAA	1
SRR5935806_C574388	0	2	GCGAATACGAATAACACCCCCTCGAATACGAATGCGAA	CAGAATACGAATAACACCCCCTCGAATACGAATGCGAA	2
SRR5935806_C574388	7	0	GCGAATACGAATAACACCCCCTCGAATACGAATGCGAA	GCGAATGCGCATTACGCCCCCTCGAATGCGTATGCGAG	5
SRR5935806_C575388	4	0	CTGAATTCTAACAATGACCTTAGTAATGCGAATGCTAA	CTGTATTCTTACGATGACCTTAGTAGTGCGAATGCTAA	1
SRR5935806_C575388	4	0	CTGAATTCTAACAATGACCTTAGTAATGCGAATGCTAA	CTGTATTCTTACTATGACCTTAGTAGTGCGAATGCTAA	1
SRR5935806_C575388	7	3	CTGAATTCTAACAATGACCTTAGTAATGCGAATGCTAA	ACAGATTCTTACCTTGGCCTTAGTTATGCGAATGCTGA	2
SRR5935806_C575388	1	0	CTGAATTCTAACAATGACCTTAGTAATGCGAATGCTAA	CTGAATTCTAACAATGACCTTCGTAATGCGAATGCTAA	1
SRR5935806_C575388	4	0	CTGAATTCTAACAATGACCTTAGTAATGCGAATGCTAA	CTGTATTCTTCCTATGACCTTAGTAATGCGAATGCTAA	1
SRR5935806_C575388	7	0	CTGAATTCTAACAATGACCTTAGTAATGCGAATGCTAA	CTGTATTCTTACCTTGGCCTTAGTTATGCGAATGCTGA	4
SRR5935806_C575388	0	1	CTGAATTCTAACAATGACCTTAGTAATGCGAATGCTAA	CTGAATTCTAACAATGACCTTACTAATGCGAATGCTAA	1
SRR5935807_C710012	8	0	GCGCGCGCCGTCAACTTGAACAACTACCCGTGGAACGTGAACACGAACAT	GCGCGCGCCGTCTACTTGAGCGACTACCCGTGGCTCGTGGACGCGAGCAT	1
SRR5935807_C710012	8	1	GCGCGCGCCGTCAACTTGAACAACTACCCGTGGAACGTGAACACGAACAT	GCGCGCGCCGTCTACTTGAGCGACTACCCATGGCTCGTGGACGCGAGCAT	1
SRR5935807_C710012	9	0	GCGCGCGCCGTCAACTTGAACAACTACCCGTGGAACGTGAACACGAACAT	GCGCGCGCCGTCCACTTGGACCACTGCCCGTGGCGCGTGCTCACGAACTT	1
SRR5935807_C710012	9	0	GCGCGCGCCGTCAACTTGAACAACTACCCGTGGAACGTGAACACGAACAT	GCGCGCGCCGTCAACTTGCCCAACTACCCGTGGAGCGTGTTCGCGGCCTT	1
SRR5935807_C710012	8	0	GCGCGCGCCGTCAACTTGAACAACTACCCGTGGAACGTGAACACGAACAT	GCGCGCGCCGTCCACTTGGACCACTGCCCGTGGAACGTGCTCACGCACTT	4
SRR5935807_C710012	12	2	GCGCGCGCCGTCAACTTGAACAACTACCCGTGGAACGTGAACACGAACAT	GCGCGCGCCGTCCACTTGGACCACTGCCCGTGGGGCGTGCTCCTGTCTCT	3
SRR5935807_C710012	9	0	GCGCGCGCCGTCAACTTGAACAACTACCCGTGGAACGTGAACACGAACAT	GCGCGCGCCGTCCACTTGGACCACTGCCCGTGGGGCGTGCTCACGAACTT	6
SRR5935807_C711408	16	0	TCTAATGCAGGTTTGTTCAATTTGAATTCTAACAATGAGTTAGACAATTCCAATGCTAA	TCTGCTGCGGGTTTGTTCTGTTTGAATTCTAGCGGTGGGTTGGGCACTTCCGCTGCTGG	2
SRR5935807_C712448	4	0	CGAATGCGAACAGCGGTCTCGCTTATGCGAACGCGAAC	CGAATGCGTACAGCGGTCTCGCTTATGCGTCCGCGAGC	2
SRR5935807_C712448	3	0	CGAATGCGAACAGCGGTCTCGCTTATGCGAACGCGAAC	CGAATGCGAACAGCGGTCTCGCTTATGCGTCCGCGAGC	1
SRR5935807_C712448	3	0	CGAATGCGAACAGCGGTCTCGCTTATGCGAACGCGAAC	CGAATGCGAACGGCGGTCTCGCTTGTGCGTACGCGAAC	1
SRR5935807_C712448	6	0	CGAATGCGAACAGCGGTCTCGCTTATGCGAACGCGAAC	CGGGTGCGGTCAGCGGTCTCGCTTATGCGAGCGCGCAC	3
SRR5935807_C712448	4	0	CGAATGCGAACAGCGGTCTCGCTTATGCGAACGCGAAC	CGAATGCGTACAGCGGTCTCGCTTTTGCGTACGCGCAC	1
SRR5935807_C712448	0	1	CGAATGCGAACAGCGGTCTCGCTTATGCGAACGCGAAC	AGAATGCGAACAGCGGTCTCGCTTATGCGAACGCGAAC	1
SRR5935807_C712448	5	0	CGAATGCGAACAGCGGTCTCGCTTATGCGAACGCGAAC	CGAGTGCGTTCAGCGGTCTCGCTTATGCGTACGCGAGC	1
SRR5935807_C712448	2	0	CGAATGCGAACAGCGGTCTCGCTTATGCGAACGCGAAC	CGAATGCGTACAGCGGTCTCGCTTATGCGAACGCGTAC	1
SRR5935807_C712448	3	0	CGAATGCGAACAGCGGTCTCGCTTATGCGAACGCGAAC	CGTATGCGCACAGCGGTCTCGCTTATGCGAACGCGCAC	1
SRR5935807_C712448	3	1	CGAATGCGAACAGCGGTCTCGCTTATGCGAACGCGAAC	AGAATGCGAGCAGCGGTCTCGCTTGTGCGAACGCGAGC	1
SRR5935807_C712448	3	0	CGAATGCGAACAGCGGTCTCGCTTATGCGAACGCGAAC	CGGATGCGAGCAGCGGTCTCGCTTATGCGAACGCGAGC	1
SRR5935807_C712448	4	0	CGAATGCGAACAGCGGTCTCGCTTATGCGAACGCGAAC	CGTTTGCGCACAGCGGTCTCGCTTATGCGAGCGCGAAC	3
SRR5935807_C712448	1	0	CGAATGCGAACAGCGGTCTCGCTTATGCGAACGCGAAC	CGAATGCGAACAGCGGTCTCGCTTATGCGAGCGCGAAC	2
SRR5935807_C712448	6	0	CGAATGCGAACAGCGGTCTCGCTTATGCGAACGCGAAC	CGGTTGCGTACGGCGGTCTCGCTTGTGCGAACGCGAGC	1
SRR5935807_C712448	2	0	CGAATGCGAACAGCGGTCTCGCTTATGCGAACGCGAAC	CGAATGCGAGCAGCGGTCTCGCTTATGCGTACGCGAAC	4
SRR5935807_C712448	3	0	CGAATGCGAACAGCGGTCTCGCTTATGCGAACGCGAAC	CGAATGCGAGCAGCGGTCTCGCTTGTGCGAACGCGAGC	2
SRR5935807_C712448	3	0	CGAATGCGAACAGCGGTCTCGCTTATGCGAACGCGAAC	CGAATGCGTACAGCGGTCTCGCTTATGCGAGCGCGTAC	2
SRR5935808_C388455	5	0	TCTCGATGTCGAATGCGAACAACGATTCCTCGAATACGAACACGAACATC	TCTCGATGTCGAATGCGTACTACGATTCCTCGTATACGAGCACGAGCATC	2
SRR5935808_C388455	6	0	TCTCGATGTCGAATGCGAACAACGATTCCTCGAATACGAACACGAACATC	TCTCGATGTCGGATGCGAGCTACGATTCCTCGCATACGTACACGTACATC	1
SRR5935808_C388455	6	0	TCTCGATGTCGAATGCGAACAACGATTCCTCGAATACGAACACGAACATC	TCTCGATGTCGAGTGCGAGCACCGATTCCTCGTATACGAGCACGAGCATC	2
SRR5935808_C388455	6	0	TCTCGATGTCGAATGCGAACAACGATTCCTCGAATACGAACACGAACATC	TCTCGATGTCGAATGCGCACGACGATTCCTCGTATGCGAGCACGAGCATC	1
SRR5935808_C388455	3	0	TCTCGATGTCGAATGCGAACAACGATTCCTCGAATACGAACACGAACATC	TCTCGATGTCGAATGCGAACAACGATTCCTCGAGTACGAGCACGAGCATC	1
SRR5935808_C388455	6	0	TCTCGATGTCGAATGCGAACAACGATTCCTCGAATACGAACACGAACATC	TCTCGATGTCGAGTGCGAGCAACGATTCCTCGAGTACGAGCGCGTACATC	2
SRR5935808_C388455	7	0	TCTCGATGTCGAATGCGAACAACGATTCCTCGAATACGAACACGAACATC	TCTCGATGTCGTATGCGTACAACGGTTCCTCGGTTACGTACACGAGCATC	1
SRR5935808_C388455	6	0	TCTCGATGTCGAATGCGAACAACGATTCCTCGAATACGAACACGAACATC	TCTCGGTGTCGTATGCGAGCCACGATTCCTCGAATACGAGCACGAGCATC	2
SRR5935808_C388861	3	0	CGAATGCGAACAGCGGTCTCGCTTATGCGAACGCGAAC	CGAATGCGTACGGCGGTCTCGCTTATGCGAGCGCGAAC	1
SRR5935808_C388861	3	0	CGAATGCGAACAGCGGTCTCGCTTATGCGAACGCGAAC	CGAATGCGAACAGCGGTCTCGCTTTTGCGCCCGCGAAC	2
SRR5935808_C388861	4	0	CGAATGCGAACAGCGGTCTCGCTTATGCGAACGCGAAC	CGGGTGCGTACAGCGGTCTCGCTTATGCGAACGCGTAC	7
SRR5935808_C388861	6	0	CGAATGCGAACAGCGGTCTCGCTTATGCGAACGCGAAC	CGGGTGCGTACAGCGGTCTCGCTTTTGCGTACGCGTAC	1
SRR5935808_C388861	3	0	CGAATGCGAACAGCGGTCTCGCTTATGCGAACGCGAAC	CGAATGCGAACAGCGGTCTCGCTTATGCGAGCGCGGGC	1
SRR5935810_C718879	11	0	AATAACAACAACGTCTGGAACGTCAACACCGATGGCTCCAACAACAACAACTGGTACAACAACT	AATAACGGCAACGTCTGGGGCGTCAACACCGATGGCTCCAACGGCAACGGCTGGTACTACGGCT	1
SRR5935810_C718879	15	0	AATAACAACAACGTCTGGAACGTCAACACCGATGGCTCCAACAACAACAACTGGTACAACAACT	TATGACAACGACGTCTGGCTCGTCTACACCGATGGCTCCAACCGCTACGGCTGGTGCCTCTACT	1
SRR5935810_C718879	2	3	AATAACAACAACGTCTGGAACGTCAACACCGATGGCTCCAACAACAACAACTGGTACAACAACT	AAGAGACAGAACGTCTGGAACGTCAACACCGATGGCTCCAACAACAACAACTGGTACAACAACT	1
SRR5935810_C718879	17	0	AATAACAACAACGTCTGGAACGTCAACACCGATGGCTCCAACAACAACAACTGGTACAACAACT	GGTAACTACGGCGTCTGGCGCGTCAGCACCGATGGCTCCTACGGCAGCGGCTGGTGCAGCGACT	1
SRR5935810_C718879	8	0	AATAACAACAACGTCTGGAACGTCAACACCGATGGCTCCAACAACAACAACTGGTACAACAACT	AGTAACAACTACGTCTGGAACGTCAACACCGATGGCTCCTTCAGCAGCAGCTGGTACTACAACT	1
SRR5935810_C718879	13	0	AATAACAACAACGTCTGGAACGTCAACACCGATGGCTCCAACAACAACAACTGGTACAACAACT	AATGGCGGCGACGTCTGGCGCGTCGACACCGATGGCTCCTTCAACTACTACTGGTACTACAACT	1
SRR5935810_C718879	13	0	AATAACAACAACGTCTGGAACGTCAACACCGATGGCTCCAACAACAACAACTGGTACAACAACT	AATGGCGGCGTCGTCTGGCTCGTCGACACCGATGGCTCCTACTACAACTACTGGTACAACCACT	7
SRR5935810_C718879	11	0	AATAACAACAACGTCTGGAACGTCAACACCGATGGCTCCAACAACAACAACTGGTACAACAACT	AATAACAACGGCGTCTGGCACGTCTACACCGATGGCTCCAACCGCAACGACTGGTGCGGCTACT	2
SRR5935810_C718879	10	0	AATAACAACAACGTCTGGAACGTCAACACCGATGGCTCCAACAACAACAACTGGTACAACAACT	AGTAACAGCTACGTCTGGTACGTCAACACCGATGGCTCCAGCTACAACAGCTGGTACGCCTACT	2
SRR5935810_C718879	11	0	AATAACAACAACGTCTGGAACGTCAACACCGATGGCTCCAACAACAACAACTGGTACAACAACT	AATAACAGCCACGTCTGGCACGTCAACGCCGATGGCTCCTACTACGACTACTGGTGCGACAGCT	3
SRR5935810_C718879	12	0	AATAACAACAACGTCTGGAACGTCAACACCGATGGCTCCAACAACAACAACTGGTACAACAACT	AGTAACAACGGCGTCTGGCACGTCTACACCGATGGCTCCAACCGCAACGACTGGTGCGGCTACT	1
SRR5935810_C718879	8	0	AATAACAACAACGTCTGGAACGTCAACACCGATGGCTCCAACAACAACAACTGGTACAACAACT	AGTAACAGCTACGTCTGGTACGTCAACACCGATGGCTCCAGCTACAACAGCTGGTACAACTACT	1
SRR5935810_C730585	3	0	CTGTTCTTTTTCAATGGCAACTACAATTCGTCCAACGCGAACTCGAACAT	CTGTTCTTTTTCAATGGCAACTGCAATTCGTCCAGCGCGAACTCGTACAT	1
SRR5935810_C730585	8	0	CTGTTCTTTTTCAATGGCAACTACAATTCGTCCAACGCGAACTCGAACAT	CTGTTCTTTTTCTTTGGCTACTGCAATTCGTCCAGCGCGGGCTCGGACAT	1
SRR5935810_C730585	5	0	CTGTTCTTTTTCAATGGCAACTACAATTCGTCCAACGCGAACTCGAACAT	CTGTTCTTTTTCGTTGGCTACTACTATTCGTCCAACGCGAGCTCGAACAT	2
SRR5935810_C730585	9	0	CTGTTCTTTTTCAATGGCAACTACAATTCGTCCAACGCGAACTCGAACAT	CTGTTCTTTTTCGATGGCGGCTACTATTCGTCCCTCGCGTACTCGCTCAT	3
SRR5935810_C730827	4	0	ACGTCAATTCGGACGGCTCTTTGAACAACAACAACGCGTACAACGGCA	GCGTCTATTCGGACGGCTCTTTGAGCGACAACAACGCGTACAACGGCA	1
SRR5935810_C730827	7	0	ACGTCAATTCGGACGGCTCTTTGAACAACAACAACGCGTACAACGGCA	ACGTCGGTTCGGACGGCTCTTTGCACTACAACAGCGCGTGCAACGGCT	2
SRR5935810_C730827	1	3	ACGTCAATTCGGACGGCTCTTTGAACAACAACAACGCGTACAACGGCA	ACGTCAATTCGGACGGCTCTTTGAACAACAACAACGCGTACAACCTGT	1
SRR5935810_C730827	7	0	ACGTCAATTCGGACGGCTCTTTGAACAACAACAACGCGTACAACGGCA	ACGTCTATTCGGACGGCTCTTTGAGCGGCTACAACGCGTACTACGGCT	1
SRR5935810_C730827	4	0	ACGTCAATTCGGACGGCTCTTTGAACAACAACAACGCGTACAACGGCA	ACGTCTATTCGGACGGCTCTTTGAACAACAACAACGCGTACGTCGGCT	1
SRR5935810_C730827	7	0	ACGTCAATTCGGACGGCTCTTTGAACAACAACAACGCGTACAACGGCA	ACGTCTATTCGGACGGCTCTTTGAGCGGCTACAACGCGTACTACGGCG	1
SRR5935810_C730827	9	0	ACGTCAATTCGGACGGCTCTTTGAACAACAACAACGCGTACAACGGCA	TCGTCAATTCGGACGGCTCTTTGAACTTCAGCGCCGCGTACGGCGGCG	1
SRR5935810_C731605	8	2	CGTCAACTCCGATGGCACGCTGAACAGGAACAACGCCTACAACGGCAA	CGTCCACTCCGATGGCACGCTGAACTGGGACTACGCCTACTTCTGTCT	1
SRR5935810_C731605	6	0	CGTCAACTCCGATGGCACGCTGAACAGGAACAACGCCTACAACGGCAA	CGTCAACTCCGATGGCGCGCTGCTCAGGAACTACGCCTACCTCGGCAA	1
SRR5935810_C731605	10	1	CGTCAACTCCGATGGCACGCTGAACAGGAACAACGCCTACAACGGCAA	CGTCGGCTCCGATGGCACGCTGAGCGGGAACGGCGCCTGCGGCAGCTA	1
SRR5935810_C731605	10	0	CGTCAACTCCGATGGCACGCTGAACAGGAACAACGCCTACAACGGCAA	CGTCTACTCCGATGGCGCGCTGGGCTGGGGCAACGCCTACGGCGGCCA	1
SRR5935810_C731605	11	2	CGTCAACTCCGATGGCACGCTGAACAGGAACAACGCCTACAACGGCAA	GGTCCGCTCCGATGGCACGCTGGTCTGGAGCGTCGCCGTCAGCGGCCA	1
SRR5935810_C731605	10	0	CGTCAACTCCGATGGCACGCTGAACAGGAACAACGCCTACAACGGCAA	CGTCTACTCCGATGGCGCGCTGGGCTGGGGCAACGCCTGCAGCGGCCA	2
SRR5935810_C731605	8	2	CGTCAACTCCGATGGCACGCTGAACAGGAACAACGCCTACAACGGCAA	CGTCTACTCCGATGGCTCGCTGTACGGGAACTACGTCTACGGCAGCTA	1
SRR5935810_C731605	5	0	CGTCAACTCCGATGGCACGCTGAACAGGAACAACGCCTACAACGGCAA	CGTCTACTCCGATGGCACGCTGAACGGGAACTACGCCTACTACGGCTA	1
SRR5935810_C731605	9	0	CGTCAACTCCGATGGCACGCTGAACAGGAACAACGCCTACAACGGCAA	CGTCCACTCCGATGGCGCGCTGAACTGGGACTACGCCTACTTCGGCCT	1
SRR5935810_C732913	6	0	TCGTTATTGTCTGGACGGATGGCAACAACAACAATAACAATGCCAATAATTCTG	TCGTTATTGTCTGGACGGATGGCACCTACAACTATTACTATGCCAATTATTCTG	1
SRR5935810_C732913	9	0	TCGTTATTGTCTGGACGGATGGCAACAACAACAATAACAATGCCAATAATTCTG	TCGTTATTGTCTGGGCGGATGGCAGCGGCAGCTATAACTTTGCCTATAATTCTG	1
SRR5935810_C732913	7	0	TCGTTATTGTCTGGACGGATGGCAACAACAACAATAACAATGCCAATAATTCTG	TCGTTATTGTCTGGACGGTTGGCATCTACAACGATAACTATGCCATTTATTCTG	1
SRR5935810_C732913	9	0	TCGTTATTGTCTGGACGGATGGCAACAACAACAATAACAATGCCAATAATTCTG	TCGTTATTGTCTGGACGGATGGCGGCACCAGCACTACCACTGCCACTAGTTCTG	1
SRR5935810_C732913	7	0	TCGTTATTGTCTGGACGGATGGCAACAACAACAATAACAATGCCAATAATTCTG	TCGTTATTGTCTGGACGGGTGGCACCAACATCATTAACATTGCCTATATTTCTG	1
SRR5935810_C736141	0	3	GAGTTCGGTGTGAGCGGCAACGGCCGCTACTCGGATGTCTATGACGACCT	GAGACAGGTGTGAGCGGCAACGGCCGCTACTCGGATGTCTATGACGACCT	1
SRR5935810_C736141	1	1	GAGTTCGGTGTGAGCGGCAACGGCCGCTACTCGGATGTCTATGACGACCT	AGGTTCGGTGTGAGCGGCAACGGCCGCTACTCGGATGTCTATGACGACCT	1
SRR5935811_C227927	8	3	GCGAATACGAATAACACGGCTACGAATACGAATGCGAA	GAGTATGCGGGTTACGATGCTTCGATTACGAATGCGAA	1
SRR5935811_C227927	7	2	GCGAATACGAATAACACGGCTACGAATACGAATGCGAA	GCGCATGCGGGTAACGATGCTTCGTATACGAATGCGAA	1
SRR5935811_C227927	5	2	GCGAATACGAATAACACGGCTACGAATACGAATGCGAA	GCGAGTGCGAATAACGATGCTTCGAATACGAATGCGTA	1
SRR5935811_C227927	3	3	GCGAATACGAATAACACGGCTACGAATACGAATGCGAA	GCGAATGCGAATAACGATGCATCGAATACGAATGCGAA	1
SRR5935811_C227927	3	2	GCGAATACGAATAACACGGCTACGAATACGAATGCGAA	GCGAATGCGAATAACGATGCTTCGAATACGAATGCGAA	113
SRR5935811_C227927	4	2	GCGAATACGAATAACACGGCTACGAATACGAATGCGAA	GCGCATGCGAATAACGATGCTTCGAATACGAATGCGAA	2
SRR5935811_C227927	5	2	GCGAATACGAATAACACGGCTACGAATACGAATGCGAA	GCGAATGCGAATAGCGATGCTTCGTATACGAATGCGAA	1
SRR5935811_C227927	0	2	GCGAATACGAATAACACGGCTACGAATACGAATGCGAA	CAGAATACGAATAACACGGCTACGAATACGAATGCGAA	1
SRR5935811_C227927	6	2	GCGAATACGAATAACACGGCTACGAATACGAATGCGAA	GCGGCTGCGAATAACGATGCTTCGAATACGAATGCGAG	1
SRR5935811_C227927	5	2	GCGAATACGAATAACACGGCTACGAATACGAATGCGAA	GCGAATGCGCATAACGATGCTTCGAGTACGAATGCGAA	1
SRR5935811_C227927	5	2	GCGAATACGAATAACACGGCTACGAATACGAATGCGAA	GCGAATGCGAATAGCGATGCTTCGAATACGAATGCGTA	1
SRR5935811_C227927	6	2	GCGAATACGAATAACACGGCTACGAATACGAATGCGAA	GCGAGTGCGAATAACGATGCTTCGAGTACGAATGCGAG	1
SRR5935811_C227927	7	2	GCGAATACGAATAACACGGCTACGAATACGAATGCGAA	GCGAGTGCGCATAGCGATGCTTCGTATACGAATGCGAA	1
SRR5935811_C227927	6	2	GCGAATACGAATAACACGGCTACGAATACGAATGCGAA	GCGAGTGCGAGTAACGATGCTTCGAATACGAATGCGAG	1
SRR5935811_C227927	8	2	GCGAATACGAATAACACGGCTACGAATACGAATGCGAA	GCGAGTGCGGTTTACGATGCTTCGAGTACGAATGCGAA	1
SRR5935811_C227927	6	2	GCGAATACGAATAACACGGCTACGAATACGAATGCGAA	GCGAATGCGAGTAGCGATGCTTCGAATACGAATGCGAG	1
SRR5935811_C227927	5	2	GCGAATACGAATAACACGGCTACGAATACGAATGCGAA	GCGAGTGCGAATTACGGTGCTTCGAATACGAATGCGAA	1
SRR5935811_C227927	7	2	GCGAATACGAATAACACGGCTACGAATACGAATGCGAA	GCGTATGCGAATAGCGATGCTTCGTATACGAATGCGTA	1
SRR5935811_C227927	7	2	GCGAATACGAATAACACGGCTACGAATACGAATGCGAA	GCGAATGCGAGTTACGATGCTTCGTATACGAATGCGGA	1
SRR5935811_C227927	1	3	GCGAATACGAATAACACGGCTACGAATACGAATGCGAA	GCGAATACGAATAACACCCCCTCGAATACGAATGCGAA	36
SRR5935811_C227927	7	2	GCGAATACGAATAACACGGCTACGAATACGAATGCGAA	GCGAGTGCGGATAACGATGCTTCGGCTACGAATGCGAA	1
SRR5935811_C227927	8	2	GCGAATACGAATAACACGGCTACGAATACGAATGCGAA	GCGTATGCGGGTTACGATGCTTCGATTACGAATGCGAA	1
SRR5935811_C227927	5	2	GCGAATACGAATAACACGGCTACGAATACGAATGCGAA	GCGAATGCGAGTAACGATGCTTCGAGTACGAATGCGAA	1
SRR5935811_C227927	7	2	GCGAATACGAATAACACGGCTACGAATACGAATGCGAA	GCGAATGCGCATCACGATGCTTCGGATACGAATGCGGA	1
SRR5935811_C227927	4	2	GCGAATACGAATAACACGGCTACGAATACGAATGCGAA	GCGAATGCGAATAACGATGCTTCGAATACGAATGCGAC	1
SRR5935811_C227927	2	3	GCGAATACGAATAACACGGCTACGAATACGAATGCGAA	GCGAATACGAATAACACCCCCTCGAATACGAATGCGAG	1
SRR5935811_C236795	2	0	TCGAATGCGAACAGCGGTCTCGCTTATGCGAACGCGAA	TCGAATGCGAGCAGCGGTCTCGCTTATGCGAGCGCGAA	1
SRR5935811_C236795	3	0	TCGAATGCGAACAGCGGTCTCGCTTATGCGAACGCGAA	TCGAATGCGCGCAGCGGTCTCGCTTATGCGGACGCGAA	1
SRR5935811_C236795	2	0	TCGAATGCGAACAGCGGTCTCGCTTATGCGAACGCGAA	TCGAATGCGAGCAGCGGTCTCGCTTATGCGTACGCGAA	1
SRR5935811_C236795	3	1	TCGAATGCGAACAGCGGTCTCGCTTATGCGAACGCGAA	GCGAATGCGCGCAGCGGTCTCGCTTATGCGGACGCGAA	1
SRR5935812_C380337	8	1	CGAATACGAATAACACGGCTACGAATACGAATGCGAAT	CGCATACGTTTTACTCGGCTACGAATACAGCTGCGACT	1
SRR5935812_C380337	5	2	CGAATACGAATAACACGGCTACGAATACGAATGCGAAT	CGAATGCGAGTTACGATGCTTCGAATACGAATGCGAAT	1
SRR5935812_C380337	8	0	CGAATACGAATAACACGGCTACGAATACGAATGCGAAT	CGCATACGTTTTACTCGGCTACGAATACGGCTGCGACT	3
SRR5935812_C380337	7	0	CGAATACGAATAACACGGCTACGAATACGAATGCGAAT	CGAATACGTCTACCTCGGCTACGTATACGAATGCGCTT	2
SRR5935812_C380811	14	1	AACAACGCTCTTTATGTGAATGTGAACAACGGCAACGTGAACAACAACAATAAGAACAACA	AGCTACGCTCTTTATGTGAATGTGCGCTACGGCGACGTGAACTGCAACTATAAGCCTGTCT	1
SRR5935812_C380811	12	0	AACAACGCTCTTTATGTGAATGTGAACAACGGCAACGTGAACAACAACAATAAGAACAACA	AGCTACGCTCTTTATGTGAATGTGCGCTACGGCGACGTGAACTGCAACTATAAGCTCTACA	7
SRR5935812_C380811	14	0	AACAACGCTCTTTATGTGAATGTGAACAACGGCAACGTGAACAACAACAATAAGAACAACA	CGCAGCGCTCTTTATGTGCGTGTGCGCAGCGGCAGCGTGAGCTACAACGATAAGAGCCACA	1
SRR5935812_C380811	15	2	AACAACGCTCTTTATGTGAATGTGAACAACGGCAACGTGAACAACAACAATAAGAACAACA	AGCGGCGCTCTTTATGTGAGTGTGAGCGGCGGCAACGTGTACAACTACAGTAAGCTGTCTC	1
SRR5935812_C383913	1	3	ATGCGAATGCGAATGGCGGTGTGTCGAATGCGAATGCGAATAACGATGCTTCGAATACGA	ATGCGAATGCGAATGGCGGCGTGTCGAATGCGAATGCGAATAACGATGCATCGAACTCGA	2
SRR5935812_C383913	9	0	ATGCGAATGCGAATGGCGGTGTGTCGAATGCGAATGCGAATAACGATGCTTCGAATACGA	ATGCGAATGCGCATGGCGGTGTGTCGGGTGCGTATGCGGATCACGATGCTTCGTTTACGT	1
SRR5935812_C383913	13	0	ATGCGAATGCGAATGGCGGTGTGTCGAATGCGAATGCGAATAACGATGCTTCGAATACGA	GTGCGCTTGCGGTTGGCGGTGTGTCGTATGCGCTTGCGGGTAACGTTGCTTCGAGTACGT	1
SRR5935812_C383913	8	0	ATGCGAATGCGAATGGCGGTGTGTCGAATGCGAATGCGAATAACGATGCTTCGAATACGA	ATGCGGATGCGAATGGCGGTGTGTCGAGTGCGCTTGCGAGTTACGATGCTTCGAGTACGT	1
SRR5935812_C386021	9	0	ATGCGAATGCGAATGGCGGCGTGTCGAATGCGAATGCGAATAACGATGCATCGAACTCGA	ATGCGAGTGCGTATGGCGGCGTGTCGGGTGCGAGTGCGAGTCACGATGCATCGAGCTCGC	2
SRR5935812_C386021	9	3	ATGCGAATGCGAATGGCGGCGTGTCGAATGCGAATGCGAATAACGATGCATCGAACTCGA	ATGCGGATGCGAATGGCGGTGTGTCGAGTGCGCTTGCGAGTTACGATGCTTCGAGTACGT	1
SRR5935812_C386021	10	3	ATGCGAATGCGAATGGCGGCGTGTCGAATGCGAATGCGAATAACGATGCATCGAACTCGA	ATGCGAATGCGCATGGCGGTGTGTCGGGTGCGTATGCGGATCACGATGCTTCGTTTACGT	1
SRR5935812_C390803	7	0	CGAACGCGTGGTACGTGAACATGAACAACGGCAACGTGAACACGAACAAC	CGATCGCGTGGTACGTGAGCATGAGCAACGGCATCGTGACCACGAACGGC	1
SRR5935812_C390803	5	0	CGAACGCGTGGTACGTGAACATGAACAACGGCAACGTGAACACGAACAAC	CGAACGCGTGGTGCGTGAACATGTACAACGGCTACGTGTACACGTACAAC	1
SRR5935812_C390803	9	0	CGAACGCGTGGTACGTGAACATGAACAACGGCAACGTGAACACGAACAAC	CGAACGCGTGGTACGTGAACATGGCCGGCGGCGGCGTGTACGCGTACAAC	1
SRR5935812_C391713	1	2	GCGAACGCGAATAACGATTCATCGAACACGAATGCGAA	GACAGCGCGAATAACGATTCATCGAACACGAATGCGAA	2
SRR5935812_C391713	1	0	GCGAACGCGAATAACGATTCATCGAACACGAATGCGAA	GCGAACGCGAATAACGATTCATCGTACACGAATGCGAA	1
SRR5935812_C391713	9	3	GCGAACGCGAATAACGATTCATCGAACACGAATGCGAA	GCGTTCGCGGATTACGATTCATCGGACACGCTGTCTCT	1
SRR5935812_C391713	3	3	GCGAACGCGAATAACGATTCATCGAACACGAATGCGAA	GCGAATGCGAGTTACGATGCTTCGAATACGAATGCGAA	1
SRR5935812_C391713	3	3	GCGAACGCGAATAACGATTCATCGAACACGAATGCGAA	GAGACAGCGAATAACGATTGGTCGAACTCGAATGCGAA	1
SRR5935812_C391713	2	2	GCGAACGCGAATAACGATTCATCGAACACGAATGCGAA	GCGAACTCGAATAACGATTGGTCGAACTCGAATGCGAA	45
SRR5935812_C391713	8	0	GCGAACGCGAATAACGATTCATCGAACACGAATGCGAA	GCGGACGCGGGTTACGATTCATCGTACACGGATGCGTT	2
SRR5935812_C391713	8	0	GCGAACGCGAATAACGATTCATCGAACACGAATGCGAA	GCGTTCGCGGATTACGATTCATCGGACACGCTTGCGAG	5
SRR5935812_C391713	1	3	GCGAACGCGAATAACGATTCATCGAACACGAATGCGAA	GCGAACACGAACAACGATTCGTCGAACACGAACGCGAA	8
SRR5935812_C391713	8	0	GCGAACGCGAATAACGATTCATCGAACACGAATGCGAA	GCGTACGCGGGTTACGATTCATCGGTCACGTATGCGTA	4
SRR5935812_C391713	7	0	GCGAACGCGAATAACGATTCATCGAACACGAATGCGAA	GCGTACGCGGCTTACGATTCATCGTACGCGAATGCGAG	1
SRR5935812_C391713	5	0	GCGAACGCGAATAACGATTCATCGAACACGAATGCGAA	GCGTACGCGAATAACGATTCATCGTTCACGTATGCGAG	2
SRR5935812_C394077	9	0	TGAATTCGAACAACGTTGCCTCGAACTCGAACGCGAAC	TGTCTTCGACCAACGTTGCCTCGCTCTCGTCCGCGCGC	4
SRR5935812_C394077	0	1	TGAATTCGAACAACGTTGCCTCGAACTCGAACGCGAAC	CGAATTCGAACAACGTTGCCTCGAACTCGAACGCGAAC	1
SRR5935812_C394077	7	0	TGAATTCGAACAACGTTGCCTCGAACTCGAACGCGAAC	TGTATTCGTGCAGCGTTGCCTCGAGCTCGAGCGCGGAC	12
SRR5935813_C615679	4	1	ATGCAACGGCTTCCAGCAGTTGGAACGTGAACTTCAACAACGGCAACGTCAACACGAACAA	ATGCAACGGCTTCCAGCAGTTGGAACGTGAACTTCAACAACGGCAACGTCAACACTGTCTC	2
SRR5935813_C624627	14	2	ACAACAGCTGGAACGTGAACTTTAGTAATGGCAACTTCAACAACAACAACAAGTACAACAGTAA	ACTTCAGCTGGTACGTGTACTTTAGTAATGGCTACTTCGGCATCAACTACAAGTACGGCCTGTC	2
SRR5935813_C624627	14	0	ACAACAGCTGGAACGTGAACTTTAGTAATGGCAACTTCAACAACAACAACAAGTACAACAGTAA	GCGGCAGCTGGCTCGTGCTCTTTAGTAATGGCTACTTCAACAACTACGTCAAGTACGGCAGTTA	4
SRR5935813_C624627	13	0	ACAACAGCTGGAACGTGAACTTTAGTAATGGCAACTTCAACAACAACAACAAGTACAACAGTAA	ACTTCAGCTGGTACGTGTACTTTAGTAATGGCTACTTCGGCATCAACTACAAGTACGGCAGTGG	7
SRR5935813_C624627	13	0	ACAACAGCTGGAACGTGAACTTTAGTAATGGCAACTTCAACAACAACAACAAGTACAACAGTAA	ACGGCAGCTGGCTCGTGTACTTTAGTAATGGCAACTTCATCAGCTTCAGCAAGTACAGCAGTGT	4
SRR5935813_C624627	14	0	ACAACAGCTGGAACGTGAACTTTAGTAATGGCAACTTCAACAACAACAACAAGTACAACAGTAA	ACGGCAGCTGGTACGTGGGCTTTAGTAATGGCAGCTTCTACAACTACGGCAAGTGCTACAGTTT	4
SRR5935813_C625243	4	0	TTTCGATGTCGAATGCGAACAACGATTCCTCGAATACGAACACGAACATC	TTTCGATGTCGAATGCGAGCAGCGATTCCTCGGATACGAGCACGAACATC	2
SRR5935813_C625243	4	0	TTTCGATGTCGAATGCGAACAACGATTCCTCGAATACGAACACGAACATC	TTTCGATGTCGTATGCGAGCAACGATTCCTCGTATACGAACACGAGCATC	2
SRR5935813_C625243	8	2	TTTCGATGTCGAATGCGAACAACGATTCCTCGAATACGAACACGAACATC	TTTCGATGTCGGGTGCGAACCACGATTCCTCGAGTACGTACACCTGTCTC	1
SRR5935813_C625243	6	0	TTTCGATGTCGAATGCGAACAACGATTCCTCGAATACGAACACGAACATC	TTTCGATGTCGAATGCGTACAGCGATTCCTCGTATACGAGCCCGAGCATC	1
SRR5935813_C625243	8	1	TTTCGATGTCGAATGCGAACAACGATTCCTCGAATACGAACACGAACATC	TTTCGATGTCGAGTGCGCACTCCGGTTCCTCGAGGACGAGCACGTACATC	1
SRR5935813_C625243	5	0	TTTCGATGTCGAATGCGAACAACGATTCCTCGAATACGAACACGAACATC	TTTCGATGTCGTATGCGAGCTACGATTCCTCGAATACGAGCACGAGCATC	1
SRR5935813_C627147	9	1	CTCGCTTATGCGAACTCGAATAACGATTGGTCGAACTCGAATGCGAATAT	GTCGCTTATGCGGACTCGCATCCCGCTTGGTCGTCCTCGAATGCGATTTT	1
SRR5935813_C627147	9	0	CTCGCTTATGCGAACTCGAATAACGATTGGTCGAACTCGAATGCGAATAT	CTCGCTTATGCGGACTCGCATCCCGCTTGGTCGTCCTCGAATGCGATTTT	31
SRR5935813_C627147	0	2	CTCGCTTATGCGAACTCGAATAACGATTGGTCGAACTCGAATGCGAATAT	AGCGCTTATGCGAACTCGAATAACGATTGGTCGAACTCGAATGCGAATAT	3
SRR5935813_C627147	9	0	CTCGCTTATGCGAACTCGAATAACGATTGGTCGAACTCGAATGCGAATAT	CTCGCTTCTGCGCCCTCGTCTGACGATTGGTCGAACTCGTATGCGTATTT	4
SRR5935813_C627147	9	0	CTCGCTTATGCGAACTCGAATAACGATTGGTCGAACTCGAATGCGAATAT	CTCGCTTATGCGGACTCGCATCCCGCTTGGTCGTCCTCGAATGCGATTCT	1
SRR5935813_C627147	11	2	CTCGCTTATGCGAACTCGAATAACGATTGGTCGAACTCGAATGCGAATAT	AGCGCTTATGCGTCCTCGTCTTCCGGTTGGTCGAACTCGGATGCGGGTTT	1
SRR5935813_C627147	9	1	CTCGCTTATGCGAACTCGAATAACGATTGGTCGAACTCGAATGCGAATAT	CTCGCTTATGCTGACTCGCATCCCGCTTGGTCGTCCTCGAATGCGATTTT	1
SRR5935813_C627147	11	0	CTCGCTTATGCGAACTCGAATAACGATTGGTCGAACTCGAATGCGAATAT	CTCGCTTATGCGTCCTCGTCTTCCGGTTGGTCGAACTCGGATGCGGGTTT	2
SRR5935813_C627147	11	1	CTCGCTTATGCGAACTCGAATAACGATTGGTCGAACTCGAATGCGAATAT	CTCGCTTATGCGTCCTCGTCTTCCGGTCGGTCGAACTCGGATGCGGGTTT	1
SRR5935813_C627147	1	0	CTCGCTTATGCGAACTCGAATAACGATTGGTCGAACTCGAATGCGAATAT	CTCGCTTATGCGAACTCGCATAACGATTGGTCGAACTCGAATGCGAATAT	1
SRR5935814_C273511	14	0	AATAACAACAACGTCTGGAACGTCAACACCGATGGCTCCAACAACAACAACTGGTACAACAACT	ATTAACGGCAGCGTCTGGGGCGTCAGCACCGATGGCTCCGGCGGCTACTACTGGTACTACAACT	2
SRR5935814_C273511	13	0	AATAACAACAACGTCTGGAACGTCAACACCGATGGCTCCAACAACAACAACTGGTACAACAACT	ATTAACGGCAGCGTCTGGGGCGTCTACACCGATGGCTCCGGCAGCGGCTACTGGTACAACAACT	2
SRR5935815_C416342	13	0	ATAACAACAACGTCTGGAACGTCAACACCGATGGCTCCAACAACAACAACTGGTACAACAACTC	ATAACAGCAGCGTCTGGTGCGTCGACACCGATGGCTCCAGCGGCCGCAACTGGTACGGCTACTC	2
SRR5935815_C420050	5	0	TCGAACGCGTGGTACGTGAACATGAACAACGGCAACGTGAACACGAACAA	TCGAGCGCGTGGTGCGTGAACATGTACGGCGGCAACGTGAACACGAACAA	1
SRR5935815_C420050	11	0	TCGAACGCGTGGTACGTGAACATGAACAACGGCAACGTGAACACGAACAA	TCGAGCGCGTGGTACGTGGACGTGCACTACGGCGGCGTGAGCCCGAACGG	1
SRR5935815_C420050	9	0	TCGAACGCGTGGTACGTGAACATGAACAACGGCAACGTGAACACGAACAA	TCGAGCGCGTGGTGCGTGTACATGGCCTACGGCAACGTGAGCACGAACGG	1
SRR5935815_C420050	9	0	TCGAACGCGTGGTACGTGAACATGAACAACGGCAACGTGAACACGAACAA	TCGAACGCGTGGTACGTGTACATGGGCTACGGCGGCGTGAGCACGAGCAG	3
SRR5935815_C427686	8	0	TCGCTTATGCGAACTCGAATAACGATTGGTCGAACTCGAATGCGAATATC	TCGCTTATGCGAGCTCGGATACCGCTTGGTCGACCTCGTATGCGTATGTC	2
SRR5935815_C427686	11	1	TCGCTTATGCGAACTCGAATAACGATTGGTCGAACTCGAATGCGAATATC	TCGCTGGTGCGCACTCGGATTACGATTGGTCGTCCTCGGGTGCGTCTGTC	1
SRR5935815_C427686	8	0	TCGCTTATGCGAACTCGAATAACGATTGGTCGAACTCGAATGCGAATATC	TCGCTTTTGCGTACTCGGATTACGATTGGTCGCACTCGTATGCGTATCTC	3
SRR5935816_C346032	7	3	GCGAACGCGAATAACGATTCATCGAACACGAATGCGAA	GCGTACGCGTATGGCGGTGTGTCGAATGCGAATGCGAA	1
SRR5935816_C346032	4	3	GCGAACGCGAATAACGATTCATCGAACACGAATGCGAA	GCGGGTGCGAATAACGATGCTTCGAATACGAGTGCGAA	1
SRR5935816_C346032	0	1	GCGAACGCGAATAACGATTCATCGAACACGAATGCGAA	GCGAACGCAAATAACGATTCATCGAACACGAATGCGAA	2
SRR5935816_C346032	1	2	GCGAACGCGAATAACGATTCATCGAACACGAATGCGAA	GACAGCGCGAATAACGATTCATCGAACACGAATGCGAA	1
SRR5935816_C346032	5	3	GCGAACGCGAATAACGATTCATCGAACACGAATGCGAA	GCGAACGCGAATGGCGGTGTGTCGAATGCGAATGCGAA	26
SRR5935816_C346032	2	3	GCGAACGCGAATAACGATTCATCGAACACGAATGCGAA	GCGCATGCGAATAACGATGCTTCGAATACGAATGCGAA	3
SRR5935816_C346032	2	3	GCGAACGCGAATAACGATTCATCGAACACGAATGCGAA	GCGAATGCGAATAACGATGCTTCGCATACGAATGCGAA	2
SRR5935816_C346032	3	3	GCGAACGCGAATAACGATTCATCGAACACGAATGCGAA	GCGAATGCGAATAACGATGCTTCGTATACGGATGCGAA	1
SRR5935816_C346032	5	3	GCGAACGCGAATAACGATTCATCGAACACGAATGCGAA	GCGGATGCGAATAACGATGCTTCGTATGCGAATGCGTA	1
SRR5935816_C346032	4	3	GCGAACGCGAATAACGATTCATCGAACACGAATGCGAA	GCGCATGCGAATAACGCTGCTTCGTATACGAATGCGAA	2
SRR5935816_C346032	1	3	GCGAACGCGAATAACGATTCATCGAACACGAATGCGAA	GCGAATGCGAATAACGATGCTTCGAATACGAATGCGAA	36
SRR5935816_C346032	6	0	GCGAACGCGAATAACGATTCATCGAACACGAATGCGAA	GCGAGCGCGAATTACGATTCATCGTTCACGTATGCGAG	1
SRR5935816_C346032	4	0	GCGAACGCGAATAACGATTCATCGAACACGAATGCGAA	GCGTACGCGGGTAACGATTCATCGTACACGAATGCGAA	1
SRR5935816_C346032	5	3	GCGAACGCGAATAACGATTCATCGAACACGAATGCGAA	GCGAGTGCGAATAACGATGCTTCGGGTACGAATGCGTA	1
SRR5935816_C346032	3	3	GCGAACGCGAATAACGATTCATCGAACACGAATGCGAA	GCGTATGCGAATTACGATGCTTCGAATACGAATGCGAA	1
SRR5935816_C346032	1	0	GCGAACGCGAATAACGATTCATCGAACACGAATGCGAA	GCGAACGCGAATAACGATTCATCGAACACGAATGCGAC	1
SRR5935816_C346032	7	0	GCGAACGCGAATAACGATTCATCGAACACGAATGCGAA	GCGAGCGCGAGTTACGATTCATCGTACACGTTTGCGTA	1
SRR5935816_C346032	2	2	GCGAACGCGAATAACGATTCATCGAACACGAATGCGAA	GCGAACTCGAATAACGATTGGTCGAACTCGAATGCGAA	26
SRR5935816_C346032	4	3	GCGAACGCGAATAACGATTCATCGAACACGAATGCGAA	GCGGATGCGAATAACGATGCTTCGAATACGAGTGCGTA	1
SRR5935816_C346032	2	3	GCGAACGCGAATAACGATTCATCGAACACGAATGCGAA	GCGAATGCGAATAACGATGCTTCGAATACGAATGCGAC	1
SRR5935816_C346032	7	0	GCGAACGCGAATAACGATTCATCGAACACGAATGCGAA	GCGAGCGCGAATAACGATTCATCGAGCGCGGGTGCGCC	10
SRR5935816_C346032	9	0	GCGAACGCGAATAACGATTCATCGAACACGAATGCGAA	GCGAGCGCGGTTCACGATTCATCGTCCGCGAGTGCGTA	1
SRR5935816_C346032	3	3	GCGAACGCGAATAACGATTCATCGAACACGAATGCGAA	GCGAATGCGAATAACGATGCTTCGTATACGAGTGCGAA	2
SRR5935817_C430460	9	1	TGTTCAATTCCAACCTGAACAACCCGCGCTCTAATGCCAACGGCAACATC	GGTTCGGTTCCTACCTGGGCGACCCGCGCTCTCATGCCTACGGCAACCTC	4
SRR5935817_C430460	5	0	TGTTCAATTCCAACCTGAACAACCCGCGCTCTAATGCCAACGGCAACATC	TGTTCAGTTCCAACCTGTACAACCCGCGCTCTTATGCCAGCGGCTACATC	5
SRR5935817_C430460	10	0	TGTTCAATTCCAACCTGAACAACCCGCGCTCTAATGCCAACGGCAACATC	TGTTCGATTCCCACCTGGGCTTCCCGCGCTCTAGTGCCTACGGCTACTTC	5
SRR5935817_C430460	9	0	TGTTCAATTCCAACCTGAACAACCCGCGCTCTAATGCCAACGGCAACATC	TGTTCGGTTCCTACCTGGGCGACCCGCGCTCTCATGCCTACGGCAACCTC	2
SRR5935817_C430460	8	1	TGTTCAATTCCAACCTGAACAACCCGCGCTCTAATGCCAACGGCAACATC	GGTTCAGTTCCAACCTGTACAACCCGCGCTCTCGTGCCCGCGGCAGCCTC	1
SRR5935817_C432156	4	0	GTTTCGATGTCGAATGCGAACAACGATTCCTCGAATACGAACACGAACAT	GTTTCGATGTCGAATGCGGGCAACGATTCCTCGAATACGAGCACGTACAT	2
SRR5935817_C432156	9	0	GTTTCGATGTCGAATGCGAACAACGATTCCTCGAATACGAACACGAACAT	GTTTCGATGTCGTATGCGACCTACGATTCCTCGGGTGCGGGCACGAGCAT	1
SRR5935817_C432156	6	0	GTTTCGATGTCGAATGCGAACAACGATTCCTCGAATACGAACACGAACAT	GTTTCGATGTCGAGTGCGCACGACGATTCCTCGTATACGAGCACGTACAT	2
SRR5935817_C432156	6	1	GTTTCGATGTCGAATGCGAACAACGATTCCTCGAATACGAACACGAACAT	GTTTCGATGTCGAATGCGAGCAGCGATTCCTCCTATGCGAGCACGTACAT	2
SRR5935817_C432156	5	0	GTTTCGATGTCGAATGCGAACAACGATTCCTCGAATACGAACACGAACAT	GTTTCGTTGTCGAATGCGAGCAGCGATTCCTCGAATACGAGCACGAGCAT	1
SRR5935817_C437200	1	0	ACAACGCTCTTTATGTGAATGTGAACAACGGCAACGTGAACAACAACAATAAGAACAACAG	ACAACGCTCTTTATGTGGATGTGAACAACGGCAACGTGAACAACAACAATAAGAACAACAG	1
SRR5935817_C437200	16	3	ACAACGCTCTTTATGTGAATGTGAACAACGGCAACGTGAACAACAACAATAAGAACAACAG	GCGGCGCTCTTTATGTGAGTGTGAGCGGCGGCAACGTGTACAACTACAGTACTGTCTCTTA	1
SRR5935817_C437200	12	1	ACAACGCTCTTTATGTGAATGTGAACAACGGCAACGTGAACAACAACAATAAGAACAACAG	CAGGCGCTCTTTATGTGAGTGTGAGCGGCGGCAACGTGTACAACTACAGTAAGGACGACAG	1
SRR5935817_C437200	1	0	ACAACGCTCTTTATGTGAATGTGAACAACGGCAACGTGAACAACAACAATAAGAACAACAG	ACAACGCTCTTTATGTGTATGTGAACAACGGCAACGTGAACAACAACAATAAGAACAACAG	1
SRR5935817_C437200	12	0	ACAACGCTCTTTATGTGAATGTGAACAACGGCAACGTGAACAACAACAATAAGAACAACAG	GCGGCGCTCTTTATGTGAGTGTGAGCGGCGGCAACGTGTACAACTACAGTAAGGACGACAG	14
SRR5935817_C437200	11	0	ACAACGCTCTTTATGTGAATGTGAACAACGGCAACGTGAACAACAACAATAAGAACAACAG	GCGGCGCTCTTTATGTGAGTGTGAGCAGCGGCAACGTGTACAACTACAGTAAGGACGACAG	1
SRR5935819_C342938	10	1	AACAACAGCTGGAACGTGAACTTTAGTAATGGCAACTTCAACAACAACAACAAGTACAACAGTA	TACAACAGCTGGTACGTGGGCTTTAGTAATGGTTACTTCAGCATCATCAACAAGTACATCAGTG	2
SRR5935819_C342938	10	1	AACAACAGCTGGAACGTGAACTTTAGTAATGGCAACTTCAACAACAACAACAAGTACAACAGTA	TACAACAGCTGGTACGTGGGCTTTAGTAATGGTTACTTCACCATCATCAACAAGTACATCAGTG	1
SRR5935819_C342938	17	0	AACAACAGCTGGAACGTGAACTTTAGTAATGGCAACTTCAACAACAACAACAAGTACAACAGTA	AGCGGCAGCTGGTTCGTGGGCTTTAGTAATGGCTACTTCAGCTACGGCGACAAGTTCGGCAGTG	3
SRR5935819_C342938	17	1	AACAACAGCTGGAACGTGAACTTTAGTAATGGCAACTTCAACAACAACAACAAGTACAACAGTA	CAGGGCAGCTGGTTCGTGGGCTTTAGTAATGGCTACTTCAGCTACGGCGACAAGTTCGGCAGTG	1
SRR5935819_C359496	0	3	GCGAATACGAATAACACCCCCTCGAATACGAATGCGAA	GCGAATACGAATAACACGGCTTCGAATACGAATGCGAA	9
SRR5935819_C362110	5	0	GCGAACGCGAATAACGATTCATCGAACACGAATGCGAA	GCGAGCGCGAATAACGATTCATCGAGCACGGGTGCGAG	9
SRR5935819_C362110	2	2	GCGAACGCGAATAACGATTCATCGAACACGAATGCGAA	GCGAACTCGAATAACGATTGGTCGAACTCGAATGCGAA	3
SRR5935819_C362110	9	0	GCGAACGCGAATAACGATTCATCGAACACGAATGCGAA	GCGGTCGCGGGTAACGATTCATCGTCCGCGTATGCGTA	4
SRR5935819_C362110	1	3	GCGAACGCGAATAACGATTCATCGAACACGAATGCGAA	GCGAATGCGAATAACGATGCTTCGAATACGAATGCGAA	14
SRR5935819_C362110	1	1	GCGAACGCGAATAACGATTCATCGAACACGAATGCGAA	GCGAGCGCGAATAACGATTCATCGAACACGAATGCAAA	1
SRR5935819_C362110	5	3	GCGAACGCGAATAACGATTCATCGAACACGAATGCGAA	GCGAACGCGAATGGCGGTGTGTCGAATGCGAATGCGAA	9
SRR5935819_C364642	10	1	ACAACGGTCGCAACCTGAACTTCAACTCGTCGAACGTGAACCCGTTGAAC	TCTCCGGTCGCCCGCTGTACTTCCACTCGTCGCGCGTGTACCCGTTGAAC	20
SRR5935819_C365428	5	0	ACGTCAATTCCTCTGGTGCGATGAACTGGAACAACGCTTACAACGGCA	ACGTCATTTCCTCTGGTGCGATGTACTGGAACTACGCTTACGGCGGCA	1
SRR5935819_C365428	7	0	ACGTCAATTCCTCTGGTGCGATGAACTGGAACAACGCTTACAACGGCA	GCGTCATTTCCTCTGGTGCGATGAACTGGAGCGACGCTTGCTACGGCT	1
SRR5935819_C365428	8	0	ACGTCAATTCCTCTGGTGCGATGAACTGGAACAACGCTTACAACGGCA	TCGTCTATTCCTCTGGTGCGGTGAGCTGGCGCAACGCTTACTACGGCG	1
SRR5935819_C365428	1	0	ACGTCAATTCCTCTGGTGCGATGAACTGGAACAACGCTTACAACGGCA	ACGTCAATTCCTCTGGTGCGCTGAACTGGAACAACGCTTACAACGGCA	1
SRR5935819_C365428	8	0	ACGTCAATTCCTCTGGTGCGATGAACTGGAACAACGCTTACAACGGCA	GCGTCTATTCCTCTGGTGCGTTGAGCTGGGACTACGCTTGCAACGGCT	2
SRR5935819_C365428	8	0	ACGTCAATTCCTCTGGTGCGATGAACTGGAACAACGCTTACAACGGCA	GCGTCTATTCCTCTGGTGCGCTGAGCTGGGACGACGCTTGCGACGGCA	2
SRR5935819_C365428	8	0	ACGTCAATTCCTCTGGTGCGATGAACTGGAACAACGCTTACAACGGCA	GCGTCCTTTCCTCTGGTGCGATGCGCTGGTACGACGCTTACATCGGCA	1
SRR5935819_C368170	0	1	ACGAATACGAACAATGCAGCCTCGAATTCGAATGCGAA	ACGAATACGAACAATGCAGCCTCGAATTCGAATGCAAA	1
SRR5935820_C664805	10	0	CGAACGCGTGGAATCTGAACTTTGGCGACGGCAACCTCAACAACTGGAAC	CGAACGCGTGGCTTCTGGGCTTTGGCGACGGCGGCCTCAACGGCTGGGGC	12
SRR5935820_C667109	8	0	CTCGCTTATGCGAACTCGAATAACGATTGGTCGAACTCGAATGCGAATAT	CTCGCTTGTGCGAGCTCGGATTACGATTGGTCGAACTCGTATGCGTCTTT	7
SRR5935820_C667109	8	2	CTCGCTTATGCGAACTCGAATAACGATTGGTCGAACTCGAATGCGAATAT	AGCGCTTGTGCGAGCTCGGATTACGATTGGTCGAACTCGTATGCGTCTTT	1
SRR5935820_C667109	9	0	CTCGCTTATGCGAACTCGAATAACGATTGGTCGAACTCGAATGCGAATAT	CTCGCTTATGCGTCCTCGGATAACGCTTGGTCGGACTCGATTGCGTCTTT	1
SRR5935820_C667109	11	0	CTCGCTTATGCGAACTCGAATAACGATTGGTCGAACTCGAATGCGAATAT	CTCGCTTCTGCGCTCTCGTCTGACGCTTGGTCGAACTCGACTGCGGGTGT	2
SRR5935820_C667109	7	0	CTCGCTTATGCGAACTCGAATAACGATTGGTCGAACTCGAATGCGAATAT	CTCGCTTATGCGCACTCGACTAACGATTGGTCGACCTCGTTTGCGACTGT	4
SRR5935820_C667109	9	0	CTCGCTTATGCGAACTCGAATAACGATTGGTCGAACTCGAATGCGAATAT	CTCGCTTCTGCGACCTCGAATAACGATTGGTCGTCCTCGCTTGCGTCTGT	5
SRR5935820_C671951	6	0	TTCGGTTATCTGAATGCGAATAATCGTTCCTCGAATGCGAATGCGAACAT	TTCGGTTTTCTGGGTGCGAATGATCGTTCCTCGTATGCGAATGCGTACAT	1
SRR5935820_C671951	8	0	TTCGGTTATCTGAATGCGAATAATCGTTCCTCGAATGCGAATGCGAACAT	TTCGGTTTTCTGATTGCGCCTAATCGTTCCTCGCATGCGGCTGCGCACAT	2
SRR5935820_C671951	1	0	TTCGGTTATCTGAATGCGAATAATCGTTCCTCGAATGCGAATGCGAACAT	TTCGGTTATCTGAATGCGAATAATCGTTCCTCGAATGCGAATGCGAACCT	1
SRR5935820_C671951	5	0	TTCGGTTATCTGAATGCGAATAATCGTTCCTCGAATGCGAATGCGAACAT	TTCGGTTATCTGAATGCGAGTGCTCGTTCCTCGATTGCGAATGCGCACAT	4
SRR5935820_C671951	10	0	TTCGGTTATCTGAATGCGAATAATCGTTCCTCGAATGCGAATGCGAACAT	TTCGGTTGTCTGGGTGCGGGTAATCGTTCCTCGCTTGCGTATGCGTACCT	4
SRR5935820_C671951	0	1	TTCGGTTATCTGAATGCGAATAATCGTTCCTCGAATGCGAATGCGAACAT	CTCGGTTATCTGAATGCGAATAATCGTTCCTCGAATGCGAATGCGAACAT	1
SRR5935820_C671951	12	0	TTCGGTTATCTGAATGCGAATAATCGTTCCTCGAATGCGAATGCGAACAT	TTCGGTTGTCTGGGTGCGGGTTATCGTTCCTCGGCTGCGGGTGCGCACGT	1
SRR5935820_C671951	11	0	TTCGGTTATCTGAATGCGAATAATCGTTCCTCGAATGCGAATGCGAACAT	TTCGGTTGTCTGGGTGCGGTTTATCGTTCCTCGATTGCGTGTGCGTACGT	3
SRR5935820_C671951	6	1	TTCGGTTATCTGAATGCGAATAATCGTTCCTCGAATGCGAATGCGAACAT	TTCGGTTTTCTGGGTGCGAATGATCGTTTCTCGTATGCGAATGCGTACAT	1
SRR5935820_C671951	11	0	TTCGGTTATCTGAATGCGAATAATCGTTCCTCGAATGCGAATGCGAACAT	TTCGGTTGTCTGGGTGCGGTTTATCGTTCCTCGATTGCGTGTGCGTACCT	1
SRR5935820_C671951	7	0	TTCGGTTATCTGAATGCGAATAATCGTTCCTCGAATGCGAATGCGAACAT	TTCGGTTATCTGAGTGCGAATATTCGTTCCTCGGTTGCGGGTGCGAACGT	1
SRR5935820_C671951	0	1	TTCGGTTATCTGAATGCGAATAATCGTTCCTCGAATGCGAATGCGAACAT	TTCGGTTATCTGAATGCGAATAATCGTTCCTCGAATGAGAATGCGAACAT	1
SRR5935820_C672319	6	0	GTTTCGATGTCGAATGCGAACAACGATTCCTCGAATACGAACACGAACAT	GTTTCGATGTCGGTTGCGAGCTACGATTCCTCGAATACGAGCACGAGCAT	1
SRR5935820_C672319	6	0	GTTTCGATGTCGAATGCGAACAACGATTCCTCGAATACGAACACGAACAT	GTTTCGATGTCGTATGCGAGCTACGATTCCTCGAATGCGATCACGAGCAT	1
SRR5935820_C672319	1	0	GTTTCGATGTCGAATGCGAACAACGATTCCTCGAATACGAACACGAACAT	GTTTCGATGTCGAATGCGAGCAACGATTCCTCGAATACGAACACGAACAT	1
SRR5935820_C672319	0	1	GTTTCGATGTCGAATGCGAACAACGATTCCTCGAATACGAACACGAACAT	GTTTTGATGTCGAATGCGAACAACGATTCCTCGAATACGAACACGAACAT	1
SRR5935820_C672319	7	0	GTTTCGATGTCGAATGCGAACAACGATTCCTCGAATACGAACACGAACAT	GTTTCGATGTCGTATGCGAGCTACGATTCCTCGTATACGAGCACGGTCAT	1
SRR5935822_C421669	6	0	TCGCTTATGCGAATTCGAATAACACCCCCTCGAATACGAATGCGAATATC	TCGCTTCTGCGAATTCGATTCTCGCCCCCTCGAATACGAATGCGTATATC	2
SRR5935822_C421669	12	0	TCGCTTATGCGAATTCGAATAACACCCCCTCGAATACGAATGCGAATATC	TCGCTTATGCGGGTTCGGGTAGCGCCCCCTCGGCTGCGAATGCGTTTCTC	4
SRR5935822_C421669	10	3	TCGCTTATGCGAATTCGAATAACACCCCCTCGAATACGAATGCGAATATC	TTGCGTCTGCGTATTCGTATAGCGCGCCCTCGAATACGGCTGCGTCTTTC	1
SRR5935822_C421669	0	3	TCGCTTATGCGAATTCGAATAACACCCCCTCGAATACGAATGCGAATATC	TTGCGTATGCGAATTCGAATAACACGCCCTCGAATACGAATGCGAATATC	3
SRR5935822_C421669	10	0	TCGCTTATGCGAATTCGAATAACACCCCCTCGAATACGAATGCGAATATC	TCGCTTATGCGCATTCGCGTAACGCCCCCTCGTATTCGGCTGCGTCTATC	13
SRR5935823_C259255	8	0	TTTCGATGTCGAATGCGAACAACGATTCCTCGAATACGAACACGAACATC	TTTCGATGTCGAATGCGGGCAGCGGTTCCTCGGGTGCGAGCACGAACATC	3
SRR5935823_C259255	7	0	TTTCGATGTCGAATGCGAACAACGATTCCTCGAATACGAACACGAACATC	TTTCGATGTCGGATGCGAGCAACGATTCCTCGAGTACGAGCGCGGGCATC	1
SRR5935823_C259255	7	0	TTTCGATGTCGAATGCGAACAACGATTCCTCGAATACGAACACGAACATC	TTTCGGTGTCGTATGCGAGCCACGATTCCTCGAATACGCACACGAGCTTC	1
SRR5935823_C259255	5	0	TTTCGATGTCGAATGCGAACAACGATTCCTCGAATACGAACACGAACATC	TTTCGATGTCGCATGCGAACAACGATTCCTCGTATACGATCGCGCACATC	1
SRR5935823_C259255	5	0	TTTCGATGTCGAATGCGAACAACGATTCCTCGAATACGAACACGAACATC	TTTCGATGTCGAGTGCGAGCTACGATTCCTCGTATACGAACACGTACATC	1
SRR5935823_C259255	7	0	TTTCGATGTCGAATGCGAACAACGATTCCTCGAATACGAACACGAACATC	TTTCGATGTCGAGTGCGAGCAACGTTTCCTCGTATGCGCTCACGAACATC	1
SRR5935823_C259255	5	0	TTTCGATGTCGAATGCGAACAACGATTCCTCGAATACGAACACGAACATC	TTTCGATGTCGCATGCGAACAACGATTCCTCGAGTGCGAGCACGTACATC	1
SRR5935823_C259255	5	0	TTTCGATGTCGAATGCGAACAACGATTCCTCGAATACGAACACGAACATC	TTTCGATGTCGGATGCGAACAACGATTCCTCGAGTACGAGCGCGAGCATC	1
SRR5935823_C259255	6	0	TTTCGATGTCGAATGCGAACAACGATTCCTCGAATACGAACACGAACATC	TTTCGATGTCGTATGCGAGCAACGATTCCTCGGGTGCGAGCACGAACATC	1
SRR5935823_C259255	9	0	TTTCGATGTCGAATGCGAACAACGATTCCTCGAATACGAACACGAACATC	TTTCGGTGTCGTATGCGAGCTGCGATTCCTCGAGTACGTACGCGAGCATC	1
SRR5935823_C259255	8	0	TTTCGATGTCGAATGCGAACAACGATTCCTCGAATACGAACACGAACATC	TTTCGATGTCGAGTGCGGGCCACGATTCCTCGAATGCGGTCACGTACATC	1
SRR5935823_C259255	5	0	TTTCGATGTCGAATGCGAACAACGATTCCTCGAATACGAACACGAACATC	TTTCGATGTCGTATGCGAGCAGCGATTCCTCGAATACGAGCACGTACATC	1
SRR5935823_C259255	8	0	TTTCGATGTCGAATGCGAACAACGATTCCTCGAATACGAACACGAACATC	TTTCGTTGTCGAATGCGGGCAGCGATTCCTCGTATGCGCACACGAGCATC	1
SRR5935823_C261523	5	0	CGAATGCGAACAGCGGTCTCGCTTATGCGAACGCGAAC	CGATTGCGAGCAGCGGTCTCGCTTTTGCGTACGCGTAC	4
SRR5935823_C261523	5	0	CGAATGCGAACAGCGGTCTCGCTTATGCGAACGCGAAC	CGAGTGCGGGCAGCGGTCTCGCTTATGCGAGCGCGAGC	6
SRR5935823_C261523	2	0	CGAATGCGAACAGCGGTCTCGCTTATGCGAACGCGAAC	CGAATGCGAACAGCGGTCTCGCTTATGCGAGCGCGAGC	2
SRR5935823_C261523	3	0	CGAATGCGAACAGCGGTCTCGCTTATGCGAACGCGAAC	CGTATGCGTACAGCGGTCTCGCTTTTGCGAACGCGAAC	1
SRR5935823_C261523	6	0	CGAATGCGAACAGCGGTCTCGCTTATGCGAACGCGAAC	CGGATGCGCTCAGCGGTCTCGCTTCTGCGTACGCGAGC	4
SRR5935823_C261523	5	0	CGAATGCGAACAGCGGTCTCGCTTATGCGAACGCGAAC	CGCTTGCGGTCAGCGGTCTCGCTTATGCGAACGCGTAC	1
SRR5935823_C261523	3	0	CGAATGCGAACAGCGGTCTCGCTTATGCGAACGCGAAC	CGAATGCGTACAGCGGTCTCGCTTTTGCGGACGCGAAC	2
SRR5935824_C577329	6	1	CGAACGCGTGGTACGTGAACATGAACAACGGCAACGTGAACACGAACAAC	CGAGCGCGTGATACGTGAGCATGAGCAGCGGCAACGTGAGCACGTACAAC	1
SRR5935824_C577329	8	0	CGAACGCGTGGTACGTGAACATGAACAACGGCAACGTGAACACGAACAAC	CGAGCGCGTGGTACGTGAGCATGCACGGCGGCATCGTGTACACGTACAAC	1
SRR5935824_C577807	0	2	CTCGCTTATGCGAACTCGAATAACGATTGGTCGAACTCGAATGCGAATAT	AGCGCTTATGCGAACTCGAATAACGATTGGTCGAACTCGAATGCGAATAT	1
SRR5935824_C577807	7	0	CTCGCTTATGCGAACTCGAATAACGATTGGTCGAACTCGAATGCGAATAT	CTCGCTTATGCGCCCTCGAATTACGGTTGGTCGTACTCGACTGCGTATAT	20
SRR5935824_C577807	8	0	CTCGCTTATGCGAACTCGAATAACGATTGGTCGAACTCGAATGCGAATAT	CTCGCTTCTGCGAACTCGAATAACGGTTGGTCGTTCTCGGGTGCGACTGT	3
SRR5935824_C578589	6	0	CGAATACGAATAACACCCCCTCGAATACGAATGCGAAT	CGAATGCGAATAACGCCCCCTCGAATGCGTCTGCGAGT	25
SRR5935824_C578589	2	3	CGAATACGAATAACACCCCCTCGAATACGAATGCGAAT	AGAGACAGAATAACACCCCCTCGAATACGAATGCGAAT	1
SRR5935824_C578589	5	0	CGAATACGAATAACACCCCCTCGAATACGAATGCGAAT	CGGATGCGAATAACGCCCCCTCGCATACGAATGCGCAT	4
SRR5935824_C578589	3	1	CGAATACGAATAACACCCCCTCGAATACGAATGCGAAT	CGAGGACGAATAGCGCCCCCTCGAATACGAATGCGAAT	2
SRR5935824_C578589	3	2	CGAATACGAATAACACCCCCTCGAATACGAATGCGAAT	AGAGGACGAATAGCGCCCCCTCGAATACGAATGCGAAT	1
SRR5935824_C581929	14	0	AACAACAGCTGGAACGTGAACTTTAGTAATGGCAACTTCAACAACAACAAGTACAACAGTA	GGCAGCAGCTGGAACGTGTTCTTTAGTGGTGGCGTCTTCAACAACGGCAAGTGCAGCAGTG	5
SRR5935824_C581929	9	1	AACAACAGCTGGAACGTGAACTTTAGTAATGGCAACTTCAACAACAACAAGTACAACAGTA	GACAACAGCTGGTACGTGAACTTTAGTAGTGGCAGCTTCTACTTCAGCAAGTACAACAGCT	1
SRR5935824_C581929	9	0	AACAACAGCTGGAACGTGAACTTTAGTAATGGCAACTTCAACAACAACAAGTACAACAGTA	GACAACAGCTGGTACGTGAACTTTAGTAGTGGCAGCTTCTACTTCAGCAAGTACAACAGTG	15
SRR5935824_C581929	14	1	AACAACAGCTGGAACGTGAACTTTAGTAATGGCAACTTCAACAACAACAAGTACAACAGTA	GGCAGCAGCTGGAACGAGTTCTTTAGTGGTGGCGTCTTCAACAACGGCAAGTGCAGCAGTG	1
SRR5935825_C734791	7	0	CGAATACGAATAACACGGCTACGAATACGAATGCGAAT	CGAATACGACTTACGCGGCTACGAATTCGTCTGCGTAT	1
SRR5935825_C734791	7	2	CGAATACGAATAACACGGCTACGAATACGAATGCGAAT	CGTATGCGAATCACGATGCTTCGTATACGAATGCGTAT	1
SRR5935825_C734791	9	0	CGAATACGAATAACACGGCTACGAATACGAATGCGAAT	CGCATACGTGTCACTCGGCTACGAATACGGCTGCGTCT	4
SRR5935825_C734791	4	0	CGAATACGAATAACACGGCTACGAATACGAATGCGAAT	CGCCTACGAATAACGCGGCTACGAATGCGAATGCGAAT	1
SRR5935825_C734791	7	2	CGAATACGAATAACACGGCTACGAATACGAATGCGAAT	CGTATGCGAATGACGATGCTTCGTATACGAATGCGGAT	1
SRR5935825_C734791	1	2	CGAATACGAATAACACGGCTACGAATACGAATGCGAAT	ACAGTACGAATAACACGGCTACGAATACGAATGCGAAT	1
SRR5935825_C734791	7	2	CGAATACGAATAACACGGCTACGAATACGAATGCGAAT	CGCATGCGAGTAACGATGCTTCGGGTACGAATGCGAAT	1
SRR5935825_C734791	3	2	CGAATACGAATAACACGGCTACGAATACGAATGCGAAT	CGAATGCGAATAACGATGCTTCGAATACGAATGCGAAT	19
SRR5935825_C734791	6	2	CGAATACGAATAACACGGCTACGAATACGAATGCGAAT	CGAATGCGAATCACGATGCTTCGTATACGAATGCGTAT	1
SRR5935825_C734791	3	3	CGAATACGAATAACACGGCTACGAATACGAATGCGAAT	CGAATGCGAACAACGATGCTTCGAATACGAATGCGAAT	17
SRR5935825_C734791	6	2	CGAATACGAATAACACGGCTACGAATACGAATGCGAAT	CGGATGCGGATAACGATGCTTCGAGTACGAATGCGAAT	1
SRR5935825_C734791	5	3	CGAATACGAATAACACGGCTACGAATACGAATGCGAAT	CGAATGCGAGCAACGATGCTTCGAGTACGAATGCGAAT	1
SRR5935825_C734791	4	2	CGAATACGAATAACACGGCTACGAATACGAATGCGAAT	CGAATGCGAATAACGATGCTTCGAATACGAATGCGCAT	1
SRR5935826_C260769	9	0	CTCGCTTATGCGAACTCGAATAACGATTGGTCGAACTCGAATGCGAATAT	CTCGCTTCTGCGGCCTCGCATAACGGTTGGTCGAACTCGGGTGCGCCTAT	1
SRR5935826_C260769	9	1	CTCGCTTATGCGAACTCGAATAACGATTGGTCGAACTCGAATGCGAATAT	CTCGCTTCTGCGCCCTCGAATTACGATTGGTCGACCTTGGTTGCGTATTT	6
SRR5935826_C260769	2	3	CTCGCTTATGCGAACTCGAATAACGATTGGTCGAACTCGAATGCGAATAT	TTGGCGTATGCGAACTCGAATAACGCTTGGTCGAACTCGAATGCGAATGT	1
SRR5935826_C260769	0	1	CTCGCTTATGCGAACTCGAATAACGATTGGTCGAACTCGAATGCGAATAT	CTCGCTTATGCGAACTCGAATAACGATTGGTCGAACTCGAATGCAAATAT	1
SRR5935826_C260769	8	0	CTCGCTTATGCGAACTCGAATAACGATTGGTCGAACTCGAATGCGAATAT	CTCGCTTTTGCGGACTCGAGTAACGATTGGTCGGACTCGAGTGCGGTTGT	4
SRR5935826_C260769	10	0	CTCGCTTATGCGAACTCGAATAACGATTGGTCGAACTCGAATGCGAATAT	CTCGCTTGTGCGGACTCGAGTTACGATTGGTCGTACTCGTCTGCGGCTTT	1
SRR5935826_C260769	0	3	CTCGCTTATGCGAACTCGAATAACGATTGGTCGAACTCGAATGCGAATAT	ACAGCTTATGCGAACTCGAATAACGATTGGTCGAACTCGAATGCGAATAT	2
SRR5935827_C496393	8	3	AACAACGCTCTTTATGTGAATGTGAACAACGGCAACGTGAACAACAACAATAAGAACAACA	AACAACGCTCTTTATGTGAATGTGAACAACGGCAACGTGAACAACCTGTCTCTTATACACA	2
SRR5935827_C496393	12	0	AACAACGCTCTTTATGTGAATGTGAACAACGGCAACGTGAACAACAACAATAAGAACAACA	AGCGGCGCTCTTTATGTGAGTGTGAGCGGCGGCAACGTGTACAACTACAGTAAGGACGACA	1
SRR5935827_C496393	13	0	AACAACGCTCTTTATGTGAATGTGAACAACGGCAACGTGAACAACAACAATAAGAACAACA	GACTACGCTCTTTTTGTGAATGTGAGCAACGGCCGCGTGAACCTCGACCGTAAGAGCAGCA	4
SRR5935827_C496393	14	0	AACAACGCTCTTTATGTGAATGTGAACAACGGCAACGTGAACAACAACAATAAGAACAACA	CGCAGCGCTCTTTATGTGCGTGTGCGCAGCGGCAGCGTGAGCTACAACGATAAGAGCCACA	1
SRR5935827_C496393	12	0	AACAACGCTCTTTATGTGAATGTGAACAACGGCAACGTGAACAACAACAATAAGAACAACA	AGCTACGCTCTTTATGTGAATGTGCGCTACGGCGACGTGAACTGCAACTATAAGCTCTACA	4
SRR5935827_C499565	8	0	TTTCGATGTCGAATGCGAACAACGATTCCTCGAATACGAACACGAACATC	TTTCGATGTCGCATGCGAGCTACGATTCCTCGCATGCGGGCACGAGCATC	3
SRR5935827_C499565	8	0	TTTCGATGTCGAATGCGAACAACGATTCCTCGAATACGAACACGAACATC	TTTCGTTGTCGCATGCGTACTACGATTCCTCGCATACGTACGCGATCATC	1
SRR5935827_C499565	4	0	TTTCGATGTCGAATGCGAACAACGATTCCTCGAATACGAACACGAACATC	TTTCGATGTCGAATGCGAACAGCGATTCCTCGTATACGTACACGAGCATC	1
SRR5935827_C499565	7	0	TTTCGATGTCGAATGCGAACAACGATTCCTCGAATACGAACACGAACATC	TTTCGATGTCGAATGCGAGCTACGATTCCTCGTATCCGAGCGCGAGCATC	6
SRR5935828_C433029	9	0	TGCGAATGCGAATGGCGGCGTGTCGAATGCGAATGCGAATAACGATGCATCGAACTCGAA	TGCGGTTGCGTATGGCGGCGTGTCGCATGCGTATGCGAATGTCGATGCATCGCACTCGAG	1
SRR5935828_C437451	11	1	ATAACAACAACGTCTGGAACGTCAACACCGATGGCTCCAACAACAACAACTGGTACAACAACTC	ATGTCAGCTACGTCTGGAATGTCGTCACCGATGGCTCCAACTACAACTACTGGTACGACGGCTC	9
SRR5935828_C437451	0	1	TCTACAACGACAGCCTGTACAACGACACGCCCAATGCCAGCCCGTCCAAT	TCTACAACGACAGCCTGTACAACGACACGCCCAATGCCAGCCCGCCCAAT	1
SRR5935828_C437451	13	0	ATAACAACAACGTCTGGAACGTCAACACCGATGGCTCCAACAACAACAACTGGTACAACAACTC	TTAACGACAGCGTCTGGAGCGTCGGCACCGATGGCTCCGGCAACGGCTACTGGTGCAGCAACTC	6
SRR5935828_C437451	14	1	ATAACAACAACGTCTGGAACGTCAACACCGATGGCTCCAACAACAACAACTGGTACAACAACTC	ACAGCAACGGCGTCTGGTTCGTCAGCACCGATGGCTCCTGCAGCATCAGCTGGTACGGCAGCTC	1
SRR5935828_C437451	1	0	ATAACAACAACGTCTGGAACGTCAACACCGATGGCTCCAACAACAACAACTGGTACAACAACTC	ATAACAACGACGTCTGGAACGTCAACACCGATGGCTCCAACAACAACAACTGGTACAACAACTC	1
SRR5935828_C437451	2	3	TCTACAACGACAGCCTGTACAACGACACGCCCAATGCCAGCCCGTCCAAT	TCTACAACGACAGCCTGTACAACGACACGCCCAATGCCAGCCCTGTCTCT	2
SRR5935828_C437451	0	3	TCTACAACGACAGCCTGTACAACGACACGCCCAATGCCAGCCCGTCCAAT	CAGACAACGACAGCCTGTACAACGACACGCCCAATGCCAGCCCGTCCAAT	1
SRR5935828_C437451	14	2	ATAACAACAACGTCTGGAACGTCAACACCGATGGCTCCAACAACAACAACTGGTACAACAACTC	TAAGAGACAGCGTCTGGAGCGTCGGCACCGATGGCTCCGGCAACGGCTACTGGTGCAGCAACTC	1
SRR5935828_C437451	13	1	ATAACAACAACGTCTGGAACGTCAACACCGATGGCTCCAACAACAACAACTGGTACAACAACTC	TTAACGACAGCGTCTGGAGCGTCGGCACCGATGGCTCCGGCAACGGCTACTGGTGCAGCAACTG	1
SRR5935828_C437451	0	2	TCTACAACGACAGCCTGTACAACGACACGCCCAATGCCAGCCCGTCCAAT	AGTACAACGACAGCCTGTACAACGACACGCCCAATGCCAGCCCGTCCAAT	1
SRR5935828_C437451	14	2	ATAACAACAACGTCTGGAACGTCAACACCGATGGCTCCAACAACAACAACTGGTACAACAACTC	ATGGCAGCAGCGTCTGGGGCGTCAACACCGATGGCTCCAACTACAACCTCTGGTGCTGTCTCTT	1
SRR5935828_C437451	12	0	ATAACAACAACGTCTGGAACGTCAACACCGATGGCTCCAACAACAACAACTGGTACAACAACTC	ATCACGGCGTCGTCTGGAGCGTCTACACCGATGGCTCCAGCAGCCACTACTGGTACGACAACTC	2
SRR5935828_C437451	13	0	ATAACAACAACGTCTGGAACGTCAACACCGATGGCTCCAACAACAACAACTGGTACAACAACTC	ATAACAACGGCGTCTGGTTCGTCAGCACCGATGGCTCCTGCAGCATCAGCTGGTACGGCAGCTC	22
SRR5935828_C437451	2	1	TCTACAACGACAGCCTGTACAACGACACGCCCAATGCCAGCCCGTCCAAT	TCTACAACGACAGCCTGTACAACGACACGCCCAATGCCAGCCCGTCCCTG	1
SRR5935829_C552674	13	0	AACAACAGCTGGAACGTGAACTTTAGTAATGGCAACTTCAACAACAACAACAAGTACAACAGTA	TACTACAGCTGGATCGTGTACTTTAGTAATGGCTACTTCGGCTACGGCAACAAGTGCGGCAGTA	1
SRR5935829_C552674	11	0	AACAACAGCTGGAACGTGAACTTTAGTAATGGCAACTTCAACAACAACAACAAGTACAACAGTA	TACGGCAGCTGGTACGTGAACTTTAGTGGTGGCAACTTCTACTACAGCTACAAGTACAACAGTC	1
SRR5935829_C552674	14	0	AACAACAGCTGGAACGTGAACTTTAGTAATGGCAACTTCAACAACAACAACAAGTACAACAGTA	ATCAACAGCTGGGGCGTGAACTTTAGTGGTGGCAGCTTCGGCAGCAACGGCAAGTGCATCAGTC	3
SRR5935829_C581482	1	0	GCGAATACGAATAACACGGCTACGAATACGAATGCGAA	GCGAATACGAATAACACGGCTTCGAATACGAATGCGAA	2
SRR5935829_C581482	8	0	GCGAATACGAATAACACGGCTACGAATACGAATGCGAA	GCGCTTACGAATTACACGGCTACGTCTACGGTTGCGCA	1
SRR5935829_C581482	2	2	GCGAATACGAATAACACGGCTACGAATACGAATGCGAA	GAGACAGCGAATAACACGGCTACGAATACGAATGCGAA	1
SRR5935829_C583528	8	3	CGAACTCGAATAACGATTGGTCGAACTCGAATGCGAAT	AGACAGCGCCTAACGATTGGTCGGCCTCGTCTGCGGAT	1
SRR5935829_C583528	1	2	CGAACTCGAATAACGATTGGTCGAACTCGAATGCGAAT	ACAGCTCGAATAACGATTGGTCGAACTCGAATGCGAAT	1
SRR5935829_C583528	5	0	CGAACTCGAATAACGATTGGTCGAACTCGAATGCGAAT	CGAACTCGAATAGCGCTTGGTCGCACTCGTATGCGAGT	1
SRR5935829_C583528	9	1	CGAACTCGAATAACGATTGGTCGAACTCGAATGCGAAT	CGTCCTCGCGTAACGATTGGTCGGTCTCGAGCGCGGGT	1
SRR5935829_C583528	6	0	CGAACTCGAATAACGATTGGTCGAACTCGAATGCGAAT	CGGACTCGCATAACGATTGGTCGTACTCGGTTGCGATT	6
SRR5935829_C583528	6	0	CGAACTCGAATAACGATTGGTCGAACTCGAATGCGAAT	CGCACTCGGATAGCGATTGGTCGAGCTCGTATGCGATT	1
SRR5935829_C583528	4	0	CGAACTCGAATAACGATTGGTCGAACTCGAATGCGAAT	CGAACTCGAGTAACGATTGGTCGGACTCGTATGCGGAT	1
SRR5935829_C583528	9	0	CGAACTCGAATAACGATTGGTCGAACTCGAATGCGAAT	CGTCCTCGCGTAACGATTGGTCGGTCTCGAGTGCGGGT	1
SRR5935829_C583528	6	0	CGAACTCGAATAACGATTGGTCGAACTCGAATGCGAAT	CGAGCTCGAATTACGATTGGTCGTACTCGGCTGCGAGT	3
SRR5935829_C588720	6	0	TTCGGTTATCTGAATGCGAATAATCGTTCCTCGAATGCGAATGCGAACAT	TTCGGTTATCTGTATGCGAGTAATCGTTCCTCGGGTGCGAATGCGCACCT	1
SRR5935829_C588720	6	0	TTCGGTTATCTGAATGCGAATAATCGTTCCTCGAATGCGAATGCGAACAT	TTCGGTTGTCTGCTTGCGAATAATCGTTCCTCGAGTGCGAATGCGTACTT	3
SRR5935829_C588720	6	0	TTCGGTTATCTGAATGCGAATAATCGTTCCTCGAATGCGAATGCGAACAT	TTCGGTTGTCTGCTTGCGAATAATCGTTCCTCGAGTGCGAATGCGTACCT	1
SRR5935829_C588720	9	0	TTCGGTTATCTGAATGCGAATAATCGTTCCTCGAATGCGAATGCGAACAT	TTCGGTTGTCTGCTTGCGGGTTATCGTTCCTCGTATGCGAATGCGTACGT	1
SRR5935829_C588720	9	0	TTCGGTTATCTGAATGCGAATAATCGTTCCTCGAATGCGAATGCGAACAT	TTCGGTTCTCTGAATGCGGGTAATCGTTCCTCGTCTGCGGTTGCGCACCT	1
SRR5935829_C588720	3	0	TTCGGTTATCTGAATGCGAATAATCGTTCCTCGAATGCGAATGCGAACAT	TTCGGTTATCTGAATGCGAATTATCGTTCCTCGAGTGCGAATGCGTACAT	1
SRR5935829_C588720	8	0	TTCGGTTATCTGAATGCGAATAATCGTTCCTCGAATGCGAATGCGAACAT	TTCGGTTCTCTGTCTGCGCTTAATCGTTCCTCGAATGCGACTGCGGGCAT	9
SRR5935829_C588720	5	0	TTCGGTTATCTGAATGCGAATAATCGTTCCTCGAATGCGAATGCGAACAT	TTCGGTTATCTGGGTGCGAATAATCGTTCCTCGTATGCGGCTGCGAACAT	5
SRR5935830_C401087	9	0	AGAACGCATGGAACGTGAATTTCGAGAACGGCAACACGAACACCAACAAT	AGAGCGCATGGAACGTGTATTTCGAGGACGGCAGCACGCGCACCTACGGT	8
SRR5935830_C411921	8	0	TCGCTTATGCGAACTCGAATAACGATTGGTCGAACTCGAATGCGAATATC	TCGCTTGTGCGGACTCGAGTACCGATTGGTCGAACTCGGCTGCGCATCTC	2
SRR5935830_C411921	1	0	TCGCTTATGCGAACTCGAATAACGATTGGTCGAACTCGAATGCGAATATC	TCGCTTATGCGAACTCGAATGACGATTGGTCGAACTCGAATGCGAATATC	1
SRR5935830_C411921	10	0	TCGCTTATGCGAACTCGAATAACGATTGGTCGAACTCGAATGCGAATATC	TCGCTTGTGCGGACTCGAGTTACGATTGGTCGTACTCGTCTGCGGCTTTC	7
SRR5935830_C411921	8	0	TCGCTTATGCGAACTCGAATAACGATTGGTCGAACTCGAATGCGAATATC	TCGCTTTTGCGGACTCGAGTAACGATTGGTCGGACTCGAGTGCGGTTGTC	6
SRR5935830_C411921	0	1	TCGCTTATGCGAACTCGAATAACGATTGGTCGAACTCGAATGCGAATATC	GCGCTTATGCGAACTCGAATAACGATTGGTCGAACTCGAATGCGAATATC	1
SRR5935830_C411921	7	0	TCGCTTATGCGAACTCGAATAACGATTGGTCGAACTCGAATGCGAATATC	TCGCTTATGCGTACTCGTATAACGCTTGGTCGGTCTCGAATGCGACTCTC	1
SRR5935830_C411921	10	1	TCGCTTATGCGAACTCGAATAACGATTGGTCGAACTCGAATGCGAATATC	TCGCTTCTGCGTACTCGTCTCACGATTGGTCGTACTCGACTGCCTGTCTC	1
SRR5935830_C411921	6	0	TCGCTTATGCGAACTCGAATAACGATTGGTCGAACTCGAATGCGAATATC	TCGCTTCTGCGAACTCGATTCACGATTGGTCGGACTCGGATGCGAGTATC	1
SRR5935830_C411921	9	0	TCGCTTATGCGAACTCGAATAACGATTGGTCGAACTCGAATGCGAATATC	TCGCTTCTGCGCCCTCGAATTACGATTGGTCGACCTCGGTTGCGTATTTC	1
SRR5935830_C411921	9	1	TCGCTTATGCGAACTCGAATAACGATTGGTCGAACTCGAATGCGAATATC	TCGCTTCTGCGCCCTCGAATTACGATTGGTCGACCTTGGTTGCGTATTTC	1
SRR5935830_C411921	0	2	TCGCTTATGCGAACTCGAATAACGATTGGTCGAACTCGAATGCGAATATC	CAGCTTATGCGAACTCGAATAACGATTGGTCGAACTCGAATGCGAATATC	2
SRR5935830_C411921	8	0	TCGCTTATGCGAACTCGAATAACGATTGGTCGAACTCGAATGCGAATATC	TCGCTTCTGCGGACTCGAATAACGGTTGGTCGTACTCGTATGCGCCTGTC	1
SRR5935830_C411921	7	0	TCGCTTATGCGAACTCGAATAACGATTGGTCGAACTCGAATGCGAATATC	TCGCTTCTGCGGACTCGAATAACGGTTGGTCGTACTCGTATGCGCATGTC	8
SRR5935830_C411921	2	2	TCGCTTATGCGAACTCGAATAACGATTGGTCGAACTCGAATGCGAATATC	TGGCGTATGCGAACTCGAATAACGCTTGGTCGAACTCGAATGCGAATGTC	2
SRR5935830_C411921	8	3	TCGCTTATGCGAACTCGAATAACGATTGGTCGAACTCGAATGCGAATATC	TCGCTTTTGCGGACTCGAGTAACGATTGGTCGGACTCGAGTGCGGTCTGT	1
SRR5935830_C411921	8	0	TCGCTTATGCGAACTCGAATAACGATTGGTCGAACTCGAATGCGAATATC	TCGCTTTTGCGGACTCGACTAACGATTGGTCGGACTCGAGTGCGGTTGTC	7
SRR5935830_C415659	5	0	TCGCTTATGCGAATTCGAATAACACCCCCTCGAATACGAATGCGAATATC	TCGCTTATGCGTATTCGGGTAACGCCCCCTCGAATACGAATGCGTATATC	2
SRR5935830_C415659	6	0	TCGCTTATGCGAATTCGAATAACACCCCCTCGAATACGAATGCGAATATC	TCGCTTATGCGTATTCGGGTAACGCCCCCTCGCATACGAATGCGTATATC	12
SRR5935833_C629268	0	1	TCGAATGCGAACAACGATTTCTCGAATACGAACACGAA	TCGAATGCGAACAACGATTCCTCGAATACGAACACGAA	5
SRR5935833_C629268	6	0	TCGAATGCGAACAACGATTTCTCGAATACGAACACGAA	TCGTATGCGAGCTACGATTTCTCGAATGCGTACACGAT	1
SRR5935833_C629268	6	0	TCGAATGCGAACAACGATTTCTCGAATACGAACACGAA	TCGTATGCGAGCTACGATTTCTCGTATACGTACACGCA	1
SRR5935833_C629268	4	0	TCGAATGCGAACAACGATTTCTCGAATACGAACACGAA	TCGTATGCGAGCAACGATTTCTCGGATACGAACACGAG	1
SRR5935833_C629268	4	1	TCGAATGCGAACAACGATTTCTCGAATACGAACACGAA	TCGTATGCGAGCTACGATTCCTCGATTACGAACACGAA	1
SRR5935833_C630730	6	0	GTTTCGATGTCGAATGCGAACAACGATTCCTCGAATACGAACACGAACAT	GTTTCGATGTCGAATGCGGGCCACGATTCCTCGTATACGAGCACGAGCAT	1
SRR5935833_C630730	7	0	GTTTCGATGTCGAATGCGAACAACGATTCCTCGAATACGAACACGAACAT	GTTTCGGTGTCGAATGCGAGCAGCGATTCCTCGTATACGTTCACGATCAT	1
SRR5935833_C630730	7	1	GTTTCGATGTCGAATGCGAACAACGATTCCTCGAATACGAACACGAACAT	GTTACGGTGTCGAATGCGAGCAGCGATTCCTCGTATACGTTCACGATCAT	1
SRR5935833_C630730	4	2	GTTTCGATGTCGAATGCGAACAACGATTCCTCGAATACGAACACGAACAT	GTCTCGATGTCGTATGCGAGCAACGATTTCTCGGATACGAACACGAGCAT	1
SRR5935833_C630730	8	0	GTTTCGATGTCGAATGCGAACAACGATTCCTCGAATACGAACACGAACAT	GTTTCGATGTCGTATGCGCACTACGATTCCTCGTTTACGTACGCGAGCAT	1
SRR5935833_C630730	8	0	GTTTCGATGTCGAATGCGAACAACGATTCCTCGAATACGAACACGAACAT	GTTTCGATGTCGAGTGCGAGCTGCGATTCCTCGTATACGTTCACGATCAT	2
SRR5935833_C630730	8	0	GTTTCGATGTCGAATGCGAACAACGATTCCTCGAATACGAACACGAACAT	GTTTCGATGTCGGATGCGAGCATCGATTCCTCGTATGCGTACTCGAGCAT	1
SRR5935833_C630730	0	2	GTTTCGATGTCGAATGCGAACAACGATTCCTCGAATACGAACACGAACAT	GTCTCGATGTCGAATGCGAACAACGATTTCTCGAATACGAACACGAACAT	5
SRR5935833_C630730	6	0	GTTTCGATGTCGAATGCGAACAACGATTCCTCGAATACGAACACGAACAT	GTTTCGATGTCGTATGCGAGCTACGATTCCTCGCATACGTACACGAGCAT	1
SRR5935833_C630730	4	0	GTTTCGATGTCGAATGCGAACAACGATTCCTCGAATACGAACACGAACAT	GTTTCGATGTCGTATGCGAGCTACGATTCCTCGATTACGAACACGAACAT	1
SRR5935833_C633684	6	0	CTAATTGCAATAATTCGTCGGCTAATGTGAATGTCAAT	CTGCTTGCAATCATTCGTCGGCTTATGTGTCTGTCAAT	1
SRR5935834_C606110	11	0	AATAACAACAACGTCTGGAACGTCAACACCGATGGCTCCAACAACAACAACTGGTACAACAACT	AATAACAGCAACGTCTGGAGCGTCAGCACCGATGGCTCCATCCGCGGCAGCTGGTACGGCAACT	1
SRR5935834_C606110	10	0	AATAACAACAACGTCTGGAACGTCAACACCGATGGCTCCAACAACAACAACTGGTACAACAACT	AATAACAGCAACGTCTGGAGCGTCAACACCGATGGCTCCATCCGCGGCAGCTGGTACGGCAACT	39
SRR5935834_C606110	1	0	AATAACAACAACGTCTGGAACGTCAACACCGATGGCTCCAACAACAACAACTGGTACAACAACT	AATAACAACATCGTCTGGAACGTCAACACCGATGGCTCCAACAACAACAACTGGTACAACAACT	1
SRR5935834_C606110	2	1	AATAACAACAACGTCTGGAACGTCAACACCGATGGCTCCAACAACAACAACTGGTACAACAACT	GACAGCAACAACGTCTGGAACGTCAACACCGATGGCTCCAACAACAACAACTGGTACAACAACT	2
SRR5935834_C606110	12	1	AATAACAACAACGTCTGGAACGTCAACACCGATGGCTCCAACAACAACAACTGGTACAACAACT	AATAACAGCAACGTCTGGAGCGTCAACACCGATGGCTCCATCCGCGGCAGCTGGTACGGCCTGT	1
SRR5935834_C606110	12	3	AATAACAACAACGTCTGGAACGTCAACACCGATGGCTCCAACAACAACAACTGGTACAACAACT	AATAACAGCAACGTCTGGAGCGTCAACACCGATGGCTCCATCCGCGGCAGCTGGTACCTGTCTC	2
SRR5935834_C606110	13	2	AATAACAACAACGTCTGGAACGTCAACACCGATGGCTCCAACAACAACAACTGGTACAACAACT	ATAAGAGACAGCGTCTGGAGCGTCAACACCGATGGCTCCATCCGCGGCAGCTGGTACGGCAACT	1
SRR5935834_C607922	8	1	AACAACGCGTTCATCTACAACGGCAACACGGGCAACGTGAACAACAACAA	TACTACGCGTTCATCTACAGCGGTGGCACGGGCAACGTGAGCAACAACGG	2
SRR5935834_C607922	12	3	AACAACGCGTTCATCTACAACGGCAACACGGGCAACGTGAACAACAACAA	AACAGCGCGTTCTTCTACAACGGCGGCACGGGCAGCGTGCTGTCTCTTAT	2
SRR5935834_C607922	7	1	AACAACGCGTTCATCTACAACGGCAACACGGGCAACGTGAACAACAACAA	TACTACGCGTTCATCTACAGCGGTGGCACGGGCAACGTGAGCAACAACAG	2
SRR5935834_C607922	10	1	AACAACGCGTTCATCTACAACGGCAACACGGGCAACGTGAACAACAACAA	TACTACGCGTTCATCTACAGCGGTGGCACGGGCAACGTGTACGGCAACGG	2
SRR5935834_C607922	9	1	AACAACGCGTTCATCTACAACGGCAACACGGGCAACGTGAACAACAACAA	TACTACGCGTTCATCTACAGCGGTGGCACGGGCAACGTGAGCTACAGCAG	2
SRR5935834_C607922	8	0	AACAACGCGTTCATCTACAACGGCAACACGGGCAACGTGAACAACAACAA	AGCAACGCGTTCATCTACAACGGCTTCACGGGCTACGTGGGCAGCAACTA	1
SRR5935834_C609084	7	0	TCGGTTATCTGAATGCGAATAATCGTTCCTCGAATGCGAATGCGAACATT	TCGGTTATCTGTATGCGAATTATCGTTCCTCGGATGCGCTTGCGATCTTT	2
SRR5935834_C609084	9	1	TCGGTTATCTGAATGCGAATAATCGTTCCTCGAATGCGAATGCGAACATT	TCGGTTCTCTGATTGCGTCTAATCGTTCCTCGGGTGCGTATGCGTACCTG	2
SRR5935834_C609084	9	0	TCGGTTATCTGAATGCGAATAATCGTTCCTCGAATGCGAATGCGAACATT	TCGGTTCTCTGATTGCGTCTAATCGTTCCTCGGGTGCGTATGCGTACTTT	6
SRR5935834_C609084	7	0	TCGGTTATCTGAATGCGAATAATCGTTCCTCGAATGCGAATGCGAACATT	TCGGTTATCTGTCTGCGAATTATCGTTCCTCGTATGCGCTTGCGCACATT	2
SRR5935834_C609084	9	0	TCGGTTATCTGAATGCGAATAATCGTTCCTCGAATGCGAATGCGAACATT	TCGGTTCTCTGCTTGCGGCTTATCGTTCCTCGGATGCGTATGCGTACATT	1
SRR5935834_C609084	6	0	TCGGTTATCTGAATGCGAATAATCGTTCCTCGAATGCGAATGCGAACATT	TCGGTTTTCTGACTGCGATTTATCGTTCCTCGTATGCGAATGCGCACATT	2
SRR5935835_C192490	4	0	GTTTCGATGTCGAATGCGAACAACGATTCCTCGAATACGAACACGAACAT	GTTTCGATGTCGAATGCGAGCTACGATTCCTCGAATACGTACACGCACAT	2
SRR5935835_C192490	5	0	GTTTCGATGTCGAATGCGAACAACGATTCCTCGAATACGAACACGAACAT	GTTTCGATGTCGCATGCGAACAACGATTCCTCGGGTGCGAGCACGAACAT	2
SRR5935835_C192490	6	0	GTTTCGATGTCGAATGCGAACAACGATTCCTCGAATACGAACACGAACAT	GTTTCGATGTCGCATGCGAGCAGCGATTCCTCGAGTACGAGCACGAGCAT	2
SRR5935835_C192490	4	0	GTTTCGATGTCGAATGCGAACAACGATTCCTCGAATACGAACACGAACAT	GTTTCGGTGTCGAATGCGAACAGCGATTCCTCGAATACGTACACGTACAT	4
SRR5935835_C192490	8	0	GTTTCGATGTCGAATGCGAACAACGATTCCTCGAATACGAACACGAACAT	GTTTCGATGTCGTATGCGAGCCTCGATTCCTCGTATGCGTACACGTACAT	1
SRR5935835_C192490	6	0	GTTTCGATGTCGAATGCGAACAACGATTCCTCGAATACGAACACGAACAT	GTTTCGATGTCGGATGCGTACAACGATTCCTCGAGTGCGAACGCGAGCAT	1
SRR5935836_C175127	9	2	CGTCCGCTCTCAACTTGAATAACCCTCGTTCCAACTCGAACGACAACATT	CGTCCGCTCTCACCTTGTATAGCCCTCGTTCCCACTCGTACGGCCTGTCT	1
SRR5935836_C175127	4	0	CGTCCGCTCTCAACTTGAATAACCCTCGTTCCAACTCGAACGACAACATT	CGTCCGCTCTCAGCTTGCCTTACCCTCGTTCCAACTCGAACGACAACATT	2
SRR5935836_C175127	4	0	CGTCCGCTCTCAACTTGAATAACCCTCGTTCCAACTCGAACGACAACATT	CGTCCGCTCTCAACTTGCATAACCCTCGTTCCGACTCGAACGGCATCATT	2
SRR5935836_C175127	7	0	CGTCCGCTCTCAACTTGAATAACCCTCGTTCCAACTCGAACGACAACATT	CGTCCGCTCTCACCTTGTATAGCCCTCGTTCCCACTCGTACGGCAGCATT	2
SRR5935837_C543653	6	1	ACGTCAATTCGGACGGCTCTTTGAACAACAACAACGCGTACAACGGCA	GCGTCATTTCCGACGGCTCTTTGAACAGCTACAGCGCGTACAACGGCT	5
SRR5935837_C543653	10	2	ACGTCAATTCGGACGGCTCTTTGAACAACAACAACGCGTACAACGGCA	GCGTCCTTCCGGACGGCTCTTTGGACAGCAGCCTCGCGTACGACGCCG	7
SRR5935837_C543653	8	1	ACGTCAATTCGGACGGCTCTTTGAACAACAACAACGCGTACAACGGCA	GCTTCAATTCGGACGGCTCTTTGAACGGCCACGGCGCGTGCGACGGCA	1
SRR5935837_C543653	6	1	ACGTCAATTCGGACGGCTCTTTGAACAACAACAACGCGTACAACGGCA	ACGTCATTTCGGATGGCTCTTTGAGCAGCGACAACGCGTACTACGGCT	12
SRR5935837_C543653	9	0	ACGTCAATTCGGACGGCTCTTTGAACAACAACAACGCGTACAACGGCA	GCGTCAATTCGGACGGCTCTTTGGACCCCGACTACGCGTACGGCGGCG	1
SRR5935837_C543653	10	1	ACGTCAATTCGGACGGCTCTTTGAACAACAACAACGCGTACAACGGCA	GCGTCCTTTCGGACGGCTCTTTGGACAGCAGCCTCGCGTACGACGCCG	5
SRR5935837_C543653	7	0	ACGTCAATTCGGACGGCTCTTTGAACAACAACAACGCGTACAACGGCA	ACGTCTTTTCGGACGGCTCTTTGAACGGCAACCTCGCGTACGACGGCA	1
SRR5935837_C543653	0	1	ACGTCAATTCGGACGGCTCTTTGAACAACAACAACGCGTACAACGGCA	ACGTCAATTCGGACGGCTCTTTGAACAACAACAACGCGAACAACGGCA	1
SRR5935837_C543653	8	0	ACGTCAATTCGGACGGCTCTTTGAACAACAACAACGCGTACAACGGCA	GCGTCAATTCGGACGGCTCTTTGAACGGCCACGGCGCGTGCGACGGCA	1
SRR5935837_C543653	11	1	ACGTCAATTCGGACGGCTCTTTGAACAACAACAACGCGTACAACGGCA	GCGTCCTTTCGGACGGCTCTTTGGACAGCAGCCTCGCGTACGCCGCCG	1
SRR5935838_C394926	0	1	TTTCGATGTCGAATGCGAACAACGATTCCTCGAATACGAACACGAACATC	TTTCGATGTCGAATGCGAACAACGATTCCACGAATACGAACACGAACATC	1
SRR5935838_C394926	6	0	TTTCGATGTCGAATGCGAACAACGATTCCTCGAATACGAACACGAACATC	TTTCGATGTCGTATGCGAGCTACGATTCCTCGCATGCGTACACGAACATC	1
SRR5935838_C395598	0	1	ATGCAACGGCTTCCAGCAGTTGGAACGTGAACTTCAACAACGGCAACGTCAACACGAACAA	ATGCAACGGCTTCCAGCAGTTGGAACGTGAACTTCAACAACGGTAACGTCAACACGAACAA	1
SRR5935838_C398004	3	2	ACTATCTTTGGGATATTCTATAGTTCTAGCTATAACATCAATTCCACCAA	ACTATCTTTGGGATATTCTATAGTTCTAGCTATAACATCAATTCCTGTCT	2
SRR5935838_C398004	15	0	ACAACAGCTGGAACGTGAACTTTAGTAATGGCAACTTCAACAACAACAACAAGTACAACAGTAA	TCTACAGCTGGTACGTGTACTTTAGTTATGGCAACTTCGGCGGCTACTACAAGTGCTACAGTGG	3
SRR5935838_C398004	3	2	ACAACAGCTGGAACGTGAACTTTAGTAATGGCAACTTCAACAACAACAACAAGTACAACAGTAA	ACAACAGCTGGAACGTGAACTTTAGTAATGGCAACTTCAACAACAACAACAAGTACAACCTGTC	3
SRR5935838_C398004	17	0	ACAACAGCTGGAACGTGAACTTTAGTAATGGCAACTTCAACAACAACAACAAGTACAACAGTAA	GCGGCAGCTGGTTCGTGGGCTTTAGTAATGGCTACTTCAGCTACGGCGACAAGTTCGGCAGTGA	4
SRR5935838_C398004	16	0	ACAACAGCTGGAACGTGAACTTTAGTAATGGCAACTTCAACAACAACAACAAGTACAACAGTAA	GCGGCAGCTGGGGCGTGTACTTTAGTAATGGCGGCTTCTACAGCAACAGCAAGTGCCTCAGTGG	1
SRR5935838_C398004	14	0	ACAACAGCTGGAACGTGAACTTTAGTAATGGCAACTTCAACAACAACAACAAGTACAACAGTAA	GCATCAGCTGGGTCGTGAGCTTTAGTAATGGCAACTTCAGCTACAGCGGCAAGTGCGGCAGTAC	1
SRR5935838_C398004	11	0	ACAACAGCTGGAACGTGAACTTTAGTAATGGCAACTTCAACAACAACAACAAGTACAACAGTAA	TCGACAGCTGGGGCGTGTACTTTAGTAATGGCAACTTCGACTACAGCAACAAGTACAGCAGTGG	7
SRR5935838_C398004	10	1	ACAACAGCTGGAACGTGAACTTTAGTAATGGCAACTTCAACAACAACAACAAGTACAACAGTAA	ACAACAGCTGGTACGTGGGCTTTAGTAATGGTTACTTCAGCATCATCAACAAGTACATCAGTGT	7
SRR5935840_C341344	4	0	CGTCCGCTCTCAACTTGAATAACCCTCGTTCCAACTCGAACGACAACATT	CGTCCGCTCTCAACTTGCATAACCCTCGTTCCGACTCGAACGGCATCATT	2
SRR5935840_C341344	7	0	CGTCCGCTCTCAACTTGAATAACCCTCGTTCCAACTCGAACGACAACATT	CGTCCGCTCTCACCTTGTATAGCCCTCGTTCCCACTCGTACGGCAGCATT	3
SRR5935841_C211151	6	0	ATGCGAACGCGAATGGCGGTGTGTCGAATGCGAATGCGAATAACGATGCTTCGAATACGAATGCGAATAT	TTGCGTACGCGTATGGCGGTGTGTCGAATGCGAATGCGAATAACGATGCTTCGCATACGAGTGCGTATAT	1
SRR5935841_C211151	7	0	ATGCGAACGCGAATGGCGGTGTGTCGAATGCGAATGCGAATAACGATGCTTCGAATACGAATGCGAATAT	ATGCGAGCGCGAATGGCGGTGTGTCGAATGCGAGTGCGAATAGCGATGCTTCGTATACGGGTGCGGATAT	1
SRR5935841_C211151	2	0	ATGCGAACGCGAATGGCGGTGTGTCGAATGCGAATGCGAATAACGATGCTTCGAATACGAATGCGAATAT	ATGCGAACGCGAATGGCGGTGTGTCGAGTGCGAATGCGAATAACGATGCTTCGAATACGAGTGCGAATAT	1
SRR5935841_C211151	6	0	ATGCGAACGCGAATGGCGGTGTGTCGAATGCGAATGCGAATAACGATGCTTCGAATACGAATGCGAATAT	ATGCGAGCGCGTATGGCGGTGTGTCGAATGCGAATGCGGATTACGATGCTTCGTATACGAATGCGTATAT	1
SRR5935841_C211151	9	0	ATGCGAACGCGAATGGCGGTGTGTCGAATGCGAATGCGAATAACGATGCTTCGAATACGAATGCGAATAT	ATGCGAGCGCGGGTGGCGGTGTGTCGGGTGCGAGTGCGAGTAACGATGCTTCGAATACGTATGCGGATAT	1
SRR5935841_C211151	7	0	ATGCGAACGCGAATGGCGGTGTGTCGAATGCGAATGCGAATAACGATGCTTCGAATACGAATGCGAATAT	ATGCGTACGCGGATGGCGGTGTGTCGAGTGCGAATGCGTATGACGGTGCTTCGCATACGAATGCGAATAT	1
SRR5935841_C211151	9	0	ATGCGAACGCGAATGGCGGTGTGTCGAATGCGAATGCGAATAACGATGCTTCGAATACGAATGCGAATAT	ATGCGGACGCGGATGGCGGTGTGTCGAATGCGGATGCGTTTGGCGATGCTTCGAGTACGGATGCGAATAT	1
SRR5935841_C211151	8	0	ATGCGAACGCGAATGGCGGTGTGTCGAATGCGAATGCGAATAACGATGCTTCGAATACGAATGCGAATAT	ATGCGCTCGCGAATGGCGGTGTGTCGTATGCGAATGCGAATCGCGATGCTTCGGTTACGTATGCGAATAT	1
SRR5935841_C211151	12	0	ATGCGAACGCGAATGGCGGTGTGTCGAATGCGAATGCGAATAACGATGCTTCGAATACGAATGCGAATAT	GTGCGTACGCGGATGGCGGTGTGTCGCATGCGGATGCGTTTCACGATGCTTCGTATACGGGTGCGAGTAT	1
SRR5935841_C211151	3	0	ATGCGAACGCGAATGGCGGTGTGTCGAATGCGAATGCGAATAACGATGCTTCGAATACGAATGCGAATAT	ATGCGAACGCGTATGGCGGTGTGTCGAATGCGAATGCGAATAACGATGCTTCGAATACGAGTGCGAGTAT	2
SRR5935841_C211151	9	0	ATGCGAACGCGAATGGCGGTGTGTCGAATGCGAATGCGAATAACGATGCTTCGAATACGAATGCGAATAT	GTGCGAGCGCGTATGGCGGTGTGTCGGTTGCGTATGCGTATAACGATGCTTCGAATACGTATGCGTATAT	3
SRR5935841_C211151	5	1	ATGCGAACGCGAATGGCGGTGTGTCGAATGCGAATGCGAATAACGATGCTTCGAATACGAATGCGAATAT	ATGCGCACGCGAATGGCGGTGTGTCGGGTGCGAATGCGAATCACGATGCTTCGAAGACGAATGCGGATAT	1
SRR5935841_C211151	10	0	ATGCGAACGCGAATGGCGGTGTGTCGAATGCGAATGCGAATAACGATGCTTCGAATACGAATGCGAATAT	ATGCGAACGCGTATGGCGGTGTGTCGCATGCGAGTGCGGGTTACGATGCTTCGCATACGGGTGCGAGTAT	1
SRR5935841_C211151	11	3	ATGCGAACGCGAATGGCGGTGTGTCGAATGCGAATGCGAATAACGATGCTTCGAATACGAATGCGAATAT	GTGCGGTCGCGAATGGCGGTGTGTCGAGTGCGGGTGCGAATAACGATGCTTCGTATACGCTGTCTCTTAT	1
SRR5935841_C211151	5	0	ATGCGAACGCGAATGGCGGTGTGTCGAATGCGAATGCGAATAACGATGCTTCGAATACGAATGCGAATAT	ATGCGAACGCGAATGGCGGTGTGTCGTATGCGAGTGCGAGTAACGATGCTTCGTATACGAATGCGTATAT	1
SRR5935841_C211151	4	0	ATGCGAACGCGAATGGCGGTGTGTCGAATGCGAATGCGAATAACGATGCTTCGAATACGAATGCGAATAT	ATGCGAACGCGAATGGCGGTGTGTCGAATGCGAATGCGATTTACGATGCTTCGAATACGTATGCGTATAT	1
SRR5935841_C211151	9	0	ATGCGAACGCGAATGGCGGTGTGTCGAATGCGAATGCGAATAACGATGCTTCGAATACGAATGCGAATAT	ATGCGTACGCGGATGGCGGTGTGTCGGGTGCGCATGCGAGTAGCGATGCTTCGAATACGGATGCGTATAT	1
SRR5935841_C211151	10	0	ATGCGAACGCGAATGGCGGTGTGTCGAATGCGAATGCGAATAACGATGCTTCGAATACGAATGCGAATAT	GTGCGTACGCGGGTGGCGGTGTGTCGAATGCGAATGCGAATGGCGATGCTTCGTATACGTTTGCGTATAT	2
SRR5935841_C211151	7	0	ATGCGAACGCGAATGGCGGTGTGTCGAATGCGAATGCGAATAACGATGCTTCGAATACGAATGCGAATAT	ATGCGTACGCGTATGGCGGTGTGTCGAATGCGCATGCGAATTACGATGCTTCGTATGCGAATGCGAGTAT	1
SRR5935841_C211151	7	0	ATGCGAACGCGAATGGCGGTGTGTCGAATGCGAATGCGAATAACGATGCTTCGAATACGAATGCGAATAT	ATGCGAACGCGAATGGCGGTGTGTCGAATGCGAATGCGGGTTACGATGCTTCGAATGCGAGTGCGCTTAT	1
SRR5935841_C211151	9	0	ATGCGAACGCGAATGGCGGTGTGTCGAATGCGAATGCGAATAACGATGCTTCGAATACGAATGCGAATAT	GTGCGAACGCGTATGGCGGTGTGTCGAATGCGCATGCGTATCACGATGCTTCGTATACGAGTGCGTTTAT	1
SRR5935841_C211151	7	0	ATGCGAACGCGAATGGCGGTGTGTCGAATGCGAATGCGAATAACGATGCTTCGAATACGAATGCGAATAT	GTGCGAGCGCGTATGGCGGTGTGTCGAATGCGAGTGCGAATAACGATGCTTCGAGTACGAGTGCGTATAT	1
SRR5935841_C211151	7	0	ATGCGAACGCGAATGGCGGTGTGTCGAATGCGAATGCGAATAACGATGCTTCGAATACGAATGCGAATAT	ATGCGAGCGCGAGTGGCGGTGTGTCGTATGCGAATGCGTATAGCGATGCTTCGAATACGAGTGCGTATAT	1
SRR5935841_C211151	7	0	ATGCGAACGCGAATGGCGGTGTGTCGAATGCGAATGCGAATAACGATGCTTCGAATACGAATGCGAATAT	ATGCGAACGCGAATGGCGGTGTGTCGTATGCGTATGCGATTAGCGTTGCTTCGAGTACGAATGCGTATAT	1
SRR5935841_C211151	10	0	ATGCGAACGCGAATGGCGGTGTGTCGAATGCGAATGCGAATAACGATGCTTCGAATACGAATGCGAATAT	ATGCGAGCGCGCATGGCGGTGTGTCGAGTGCGAGTGCGCTTAACGATGCTTCGGATACGAGTGCGGTTAT	2
SRR5935841_C211151	7	0	ATGCGAACGCGAATGGCGGTGTGTCGAATGCGAATGCGAATAACGATGCTTCGAATACGAATGCGAATAT	ATGCGTACGCGAGTGGCGGTGTGTCGCATGCGTATGCGTATCACGATGCTTCGAATACGAATGCGTATAT	1
SRR5935841_C211151	8	0	ATGCGAACGCGAATGGCGGTGTGTCGAATGCGAATGCGAATAACGATGCTTCGAATACGAATGCGAATAT	ATGCGTACGCGAGTGGCGGTGTGTCGTATGCGTATGCGAATTACGATGCTTCGCATACGTATGCGCATAT	1
SRR5935841_C211151	10	0	ATGCGAACGCGAATGGCGGTGTGTCGAATGCGAATGCGAATAACGATGCTTCGAATACGAATGCGAATAT	ATGCGGTCGCGGATGGCGGTGTGTCGCTTGCGAATGCGAATTACGATGCTTCGGATACGAGTGCGGGTAT	1
SRR5935841_C211151	8	0	ATGCGAACGCGAATGGCGGTGTGTCGAATGCGAATGCGAATAACGATGCTTCGAATACGAATGCGAATAT	ATGCGAACGCGAGTGGCGGTGTGTCGTATGCGTATGCGGTTAACGATGCTTCGTATACGAGTGCGTATAT	2
SRR5935841_C211151	9	0	ATGCGAACGCGAATGGCGGTGTGTCGAATGCGAATGCGAATAACGATGCTTCGAATACGAATGCGAATAT	ATGCGAGCGCGAGTGGCGGTGTGTCGAATGCGTTTGCGCATGACGATGCTTCGTATACGCATGCGTATAT	1
SRR5935841_C211151	9	0	ATGCGAACGCGAATGGCGGTGTGTCGAATGCGAATGCGAATAACGATGCTTCGAATACGAATGCGAATAT	ATGCGAACGCGCATGGCGGTGTGTCGTGTGCGGATGCGCATCACGATGCTTCGTATACGCATGCGAGTAT	1
SRR5935841_C211151	13	3	ATGCGAACGCGAATGGCGGTGTGTCGAATGCGAATGCGAATAACGATGCTTCGAATACGAATGCGAATAT	ATGCGAGCGCGAGTGGCGGTGTGTCGCATGCGAGTGCGCATTTCGATGCTTCGTTTACGCTGTCTCTTAT	1
SRR5935841_C211151	10	1	ATGCGAACGCGAATGGCGGTGTGTCGAATGCGAATGCGAATAACGATGCTTCGAATACGAATGCGAATAT	TTGCGGTCGCGAATGGCGGTGTGTCGAATGCGTATGCGTATGACGATGCTTCGTATACGAGTGCGTATCG	1
SRR5935841_C211151	10	0	ATGCGAACGCGAATGGCGGTGTGTCGAATGCGAATGCGAATAACGATGCTTCGAATACGAATGCGAATAT	ATGCGAGCGCGGTTGGCGGTGTGTCGGGTGCGTTTGCGAGTTACGATGCTTCGTATACGAATGCGAATAT	1
SRR5935841_C211151	5	0	ATGCGAACGCGAATGGCGGTGTGTCGAATGCGAATGCGAATAACGATGCTTCGAATACGAATGCGAATAT	ATGCGTACGCGATTGGCGGTGTGTCGAATGCGAATGCGAATAACGGTGCTTCGAATACGAGTGCGTATAT	1
SRR5935841_C211151	11	0	ATGCGAACGCGAATGGCGGTGTGTCGAATGCGAATGCGAATAACGATGCTTCGAATACGAATGCGAATAT	ATGCGAGCGCGCATGGCGGTGTGTCGAGTGCGTATGCGAGTAGCGGTGCTTCGGATACGAGTGCGGGTAT	1
SRR5935841_C211151	10	0	ATGCGAACGCGAATGGCGGTGTGTCGAATGCGAATGCGAATAACGATGCTTCGAATACGAATGCGAATAT	ATGCGAGCGCGCATGGCGGTGTGTCGGATGCGGGTGCGAGTAACGATGCTTCGGGTACGGATGCGTATAT	1
SRR5935841_C211151	10	0	ATGCGAACGCGAATGGCGGTGTGTCGAATGCGAATGCGAATAACGATGCTTCGAATACGAATGCGAATAT	ATGCGAGCGCGAATGGCGGTGTGTCGTATGCGTATGCGGCTGACGATGCTTCGTATACGGTTGCGAGTAT	1
SRR5935841_C211151	2	3	ATGCGAACGCGAATGGCGGTGTGTCGAATGCGAATGCGAATAACGATGCTTCGAATACGAATGCGAATAT	GAGACAGCGCGAATGGCGGTGTGTCGAATGCGAATGCGAATAACGATGCTTCGAATACGAATGCGAATAT	1
SRR5935841_C211151	10	2	ATGCGAACGCGAATGGCGGTGTGTCGAATGCGAATGCGAATAACGATGCTTCGAATACGAATGCGAATAT	GTGCGAGCGCGTATGGCGGTGTGTCGGTTGCGTATGCGTATAACGATGCTTCGAATACGTATGCGTACTG	1
SRR5935841_C211151	9	0	ATGCGAACGCGAATGGCGGTGTGTCGAATGCGAATGCGAATAACGATGCTTCGAATACGAATGCGAATAT	ATGCGAGCGCGAATGGCGGTGTGTCGAGTGCGAGTGCGTATAGCGATGCTTCGCTTACGTATGCGTATAT	1
SRR5935841_C211151	4	1	ATGCGAACGCGAATGGCGGTGTGTCGAATGCGAATGCGAATAACGATGCTTCGAATACGAATGCGAATAT	ATGCGAACGCGTATGGCGGTGTGTCGTATGCGAATGCGAATAACGATGCTTCGTATACGGATGCGAATAG	2
SRR5935841_C211151	9	0	ATGCGAACGCGAATGGCGGTGTGTCGAATGCGAATGCGAATAACGATGCTTCGAATACGAATGCGAATAT	GTGCGAACGCGAGTGGCGGTGTGTCGTGTGCGAATGCGAGTAACGGTGCTTCGAATACGAGTGCGGGTAT	2
SRR5935841_C211151	7	0	ATGCGAACGCGAATGGCGGTGTGTCGAATGCGAATGCGAATAACGATGCTTCGAATACGAATGCGAATAT	ATGCGTACGCGAATGGCGGTGTGTCGAATGCGTATGCGTATTACGATGCTTCGAATACGCATGCGGTTAT	1
SRR5935841_C211151	9	0	ATGCGAACGCGAATGGCGGTGTGTCGAATGCGAATGCGAATAACGATGCTTCGAATACGAATGCGAATAT	ATGCGGGCGCGTATGGCGGTGTGTCGAGTGCGTATGCGAGTTACGATGCTTCGAATACGCATGCGTATAT	1
SRR5935841_C211151	10	0	ATGCGAACGCGAATGGCGGTGTGTCGAATGCGAATGCGAATAACGATGCTTCGAATACGAATGCGAATAT	ATGCGATCGCGTATGGCGGTGTGTCGAGTGCGGTTGCGTATTACGATGCTTCGGATACGTATGCGAGTAT	1
SRR5935841_C211151	8	0	ATGCGAACGCGAATGGCGGTGTGTCGAATGCGAATGCGAATAACGATGCTTCGAATACGAATGCGAATAT	ATGCGTACGCGAATGGCGGTGTGTCGAATGCGCATGCGGGTTACGATGCTTCGAGTACGTATGCGTATAT	4
SRR5935841_C211151	7	0	ATGCGAACGCGAATGGCGGTGTGTCGAATGCGAATGCGAATAACGATGCTTCGAATACGAATGCGAATAT	ATGCGAACGCGTTTGGCGGTGTGTCGTATGCGAATGCGTATCACGATGCTTCGTATACGAATGCGTATAT	1
SRR5935841_C211151	9	0	ATGCGAACGCGAATGGCGGTGTGTCGAATGCGAATGCGAATAACGATGCTTCGAATACGAATGCGAATAT	ATGCGTACGCGTATGGCGGTGTGTCGATTGCGATTGCGAATAGCGATGCTTCGTTTACGCATGCGTATAT	1
SRR5935841_C211151	9	0	ATGCGAACGCGAATGGCGGTGTGTCGAATGCGAATGCGAATAACGATGCTTCGAATACGAATGCGAATAT	ATGCGTACGCGTATGGCGGTGTGTCGAATGCGTATGCGAGTGACGGTGCTTCGGATACGCATGCGGATAT	1
SRR5935841_C211151	4	3	ATGCGAACGCGAATGGCGGTGTGTCGAATGCGAATGCGAATAACGATGCTTCGAATACGAATGCGAATAT	ATGCGAACGCGAATGGCGGTGTGTCGAATGCGAATGCGAATAACGATGCTTCGAATACGCTGTCTCTTAT	1
SRR5935841_C217159	3	0	TGTCTTTTGGGGCGGTAATGCGAATAACGGTGCGAACTGCGGCTT	TGTCTTTTGGGGCGGTAATGCGTATCACGGTGCGTACTGCGGCTT	6
SRR5935841_C217159	4	3	TGTCTTTTGGGGCGGTAATGCGAATAACGGTGCGAACTGCGGCTT	GGTTCTTTGGGGCGGTAATGCGTATTCCGGTGCGCACTGCGGCTT	4
SRR5935841_C217159	5	0	TGTCTTTTGGGGCGGTAATGCGAATAACGGTGCGAACTGCGGCTT	TGTCTTTTGGGGCGGTTCTGCGAGTGACGGTGCGCACTGCGGCTT	9
SRR5935841_C217159	5	0	CGAACTCGAATAACGCTTGGTCGAACTCGAATGCGAAT	CGTACTCGAATAACGCTTGGTCGCCCTCGGATGCGTAT	6
SRR5935841_C217159	8	0	CGAACTCGAATAACGCTTGGTCGAACTCGAATGCGAAT	CGCACTCGTATCACGCTTGGTCGACCTCGGCTGCGGGT	3
SRR5935841_C217159	4	0	CGAACTCGAATAACGCTTGGTCGAACTCGAATGCGAAT	CGCACTCGAATAACGCTTGGTCGTACTCGCATGCGACT	4
SRR5935841_C217159	7	0	CGAACTCGAATAACGCTTGGTCGAACTCGAATGCGAAT	CGCTCTCGGATAACGCTTGGTCGTACTCGTTTGCGTAT	4
SRR5935841_C217159	5	3	CGAACTCGAATAACGCTTGGTCGAACTCGAATGCGAAT	CGTACTCGAATAACGCTTGGTCGAACTCGCTGTCTCTT	1
SRR5935841_C217159	3	1	TGTCTTTTGGGGCGGTAATGCGAATAACGGTGCGAACTGCGGCTT	TGACTTTTGGGGCGGTAATGCGTATCACGGTGCGTACTGCGGCTT	1
SRR5935841_C217159	6	1	CGAACTCGAATAACGCTTGGTCGAACTCGAATGCGAAT	CGCACTCGCGTAACGATTGGTCGGACTCGGGTGCGAAT	3
SRR5935841_C217159	4	1	TGTCTTTTGGGGCGGTAATGCGAATAACGGTGCGAACTGCGGCTT	TGTCTTTTGGGGCGGTAGTGCGACGCACGGTGCGTACTGCGGCTT	1
SRR5935841_C217159	9	0	CGAACTCGAATAACGCTTGGTCGAACTCGAATGCGAAT	CGTTCTCGGGTAGCGCTTGGTCGCACTCGGCTGCGTAT	1
SRR5935841_C217159	4	0	TGTCTTTTGGGGCGGTAATGCGAATAACGGTGCGAACTGCGGCTT	TGTCTTTTGGGGCGGTTCTGCGTATTACGGTGCGAACTGCGGCTT	6
SRR5935841_C217159	6	0	CGAACTCGAATAACGCTTGGTCGAACTCGAATGCGAAT	CGTACTCGACTCCCGCTTGGTCGGACTCGAATGCGACT	4
SRR5935841_C217159	0	1	CGAACTCGAATAACGCTTGGTCGAACTCGAATGCGAAT	CGAACTCGAATAACGATTGGTCGAACTCGAATGCGAAT	5
SRR5935841_C219237	5	0	CGAATGCGAACAGCGGTCTCGCTTATGCGAACGCGAAC	CGTATGCGAGCAGCGGTCTCGCTTTTGCGTCCGCGAAC	1
SRR5935841_C219237	5	0	CGAATGCGAACAGCGGTCTCGCTTATGCGAACGCGAAC	CGGTTGCGGACAGCGGTCTCGCTTATGCGCTCGCGAAC	1
SRR5935841_C219237	3	0	CGAATGCGAACAGCGGTCTCGCTTATGCGAACGCGAAC	CGCATGCGAGCAGCGGTCTCGCTTATGCGAGCGCGAAC	1
SRR5935841_C219237	5	0	CGAATGCGAACAGCGGTCTCGCTTATGCGAACGCGAAC	CGAGTGCGTACAGCGGTCTCGCTTCTGCGTACGCGTAC	1
SRR5935841_C219237	3	0	CGAATGCGAACAGCGGTCTCGCTTATGCGAACGCGAAC	CGAATGCGTACAGCGGTCTCGCTTATGCGTACGCGCAC	1
SRR5935841_C219237	5	0	CGAATGCGAACAGCGGTCTCGCTTATGCGAACGCGAAC	CGGATGCGTACGGCGGTCTCGCTTTTGCGAGCGCGAAC	1
SRR5935841_C219237	6	0	CGAATGCGAACAGCGGTCTCGCTTATGCGAACGCGAAC	CGGGTGCGAGCAGCGGTCTCGCTTATGCGCACGCGGGC	2
SRR5935841_C219237	3	1	CGAATGCGAACAGCGGTCTCGCTTATGCGAACGCGAAC	CGAATGCGAGCAGCGGTCTCGCTTATGCGTACGCTTAC	1
SRR5935841_C219237	4	0	CGAATGCGAACAGCGGTCTCGCTTATGCGAACGCGAAC	CGAATGCGAGCGGCGGTCTCGCTTGTGCGAGCGCGAAC	1
SRR5935841_C219237	5	0	CGAATGCGAACAGCGGTCTCGCTTATGCGAACGCGAAC	CGTATGCGAGCAGCGGTCTCGCTTGTGCGAGCGCGAGC	1
SRR5935841_C219237	4	0	CGAATGCGAACAGCGGTCTCGCTTATGCGAACGCGAAC	CGCATGCGTACAGCGGTCTCGCTTATGCGCACGCGAGC	1
SRR5935841_C221429	2	3	TCGCTTATGCGAACTCGAATAACGATTGGTCGAACTCGAATGCGAATATC	AGGCGTATGCGAACTCGAATAACGCTTGGTCGAACTCGAATGCGAATGTC	1
SRR5935841_C221429	2	2	TCGCTTATGCGAACTCGAATAACGATTGGTCGAACTCGAATGCGAATATC	TGGCGTATGCGAACTCGAATAACGCTTGGTCGAACTCGAATGCGAATGTC	11
SRR5935841_C221429	7	0	TCGCTTATGCGAACTCGAATAACGATTGGTCGAACTCGAATGCGAATATC	TCGCTTATGCGCACTCGCGTAACGATTGGTCGGACTCGGGTGCGAATCTC	6
SRR5935841_C221429	9	0	TCGCTTATGCGAACTCGAATAACGATTGGTCGAACTCGAATGCGAATATC	TCGCTTATGCGCACTCGTATCACGCTTGGTCGACCTCGGCTGCGGGTATC	2
SRR5935841_C221429	8	2	TCGCTTATGCGAACTCGAATAACGATTGGTCGAACTCGAATGCGAATATC	TGGCGTGTGCGTACTCGAATAACGCTTGGTCGCCCTCGGATGCGTATGTC	5
SRR5935841_C221429	9	2	TCGCTTATGCGAACTCGAATAACGATTGGTCGAACTCGAATGCGAATATC	TGGCGTCTGCGTACTCGACTCCCGCTTGGTCGGACTCGAATGCGACTGTC	3
SRR5935841_C221429	7	3	TCGCTTATGCGAACTCGAATAACGATTGGTCGAACTCGAATGCGAATATC	TGGCGGCTGCGCACTCGAATAACGCTTGGTCGTACTCGCATGCGACTGTC	3
SRR5935841_C226651	6	2	GCGAATACGAATAACACCCCCTCGAATACGAATGCGAA	AGGTATACGTATGACGCCCCCTCGAATACGACTGCGAG	1
SRR5935841_C226651	5	0	GCGAATACGAATAACACCCCCTCGAATACGAATGCGAA	GCGGATACGAATGACGCCCCCTCGAATACGAATGCGGT	5
SRR5935841_C226651	6	2	GCGAATACGAATAACACCCCCTCGAATACGAATGCGAA	GACAGTACGTATGACGCCCCCTCGAATACGACTGCGAG	3
SRR5935841_C226651	6	0	GCGAATACGAATAACACCCCCTCGAATACGAATGCGAA	GCGTATACGTATGACGCCCCCTCGAATACGACTGCGAG	49
SRR5935842_C473035	14	0	ACGAATGCTAGGTTACTCAATGTTAATTCTAACAATGAGCTTAGCAATGCTAATGCTAA	GCGTATGCTGGGTTACTCGATGTTACTTCTTGCGCTGGGCTTGGCCATGCTAATGCTCT	1
SRR5935842_C478041	0	1	GCTAATGCTAATAATGCATCCTCGAATTCATAGACGAA	GCTAATGCTAATAATGCATCATCGAATTCATAGACGAA	1
SRR5935842_C479205	3	0	TCGAATGCGAACAGCGGTCTCGCTTATGCGAACGCGAA	TCGAATGCGCACAGCGGTCTCGCTTGTGCGAACGCGTA	1
SRR5935842_C479205	3	0	TCGAATGCGAACAGCGGTCTCGCTTATGCGAACGCGAA	TCGAATGCGTACAGCGGTCTCGCTTATGCGAGCGCGAG	2
SRR5935842_C479205	5	0	TCGAATGCGAACAGCGGTCTCGCTTATGCGAACGCGAA	TCGAATGCGTTCAGCGGTCTCGCTTATGCGAGCGCGGG	1
SRR5935842_C479205	4	0	TCGAATGCGAACAGCGGTCTCGCTTATGCGAACGCGAA	TCGCTTGCGTACAGCGGTCTCGCTTATGCGAGCGCGAA	1
SRR5935842_C479205	4	1	TCGAATGCGAACAGCGGTCTCGCTTATGCGAACGCGAA	TCGAGTGCGTACAGCGGTCTCGCTTATGCTCTCGCGAA	2
SRR5935842_C479205	5	0	TCGAATGCGAACAGCGGTCTCGCTTATGCGAACGCGAA	TCGAGTGCGCACAGCGGTCTCGCTTGTGCGTACGCGTA	15
SRR5935842_C479205	5	0	TCGAATGCGAACAGCGGTCTCGCTTATGCGAACGCGAA	TCGAATGCGTTCAGCGGTCTCGCTTTTGCGTACGCGTA	1
SRR5935842_C479205	5	0	TCGAATGCGAACAGCGGTCTCGCTTATGCGAACGCGAA	TCGTATGCGTACGGCGGTCTCGCTTTTGCGCACGCGAA	3
SRR5935842_C479205	5	0	TCGAATGCGAACAGCGGTCTCGCTTATGCGAACGCGAA	TCGGTTGCGTACAGCGGTCTCGCTTATGCGCACGCGAG	1
SRR5935842_C479205	5	0	TCGAATGCGAACAGCGGTCTCGCTTATGCGAACGCGAA	TCGAGTGCGTTCAGCGGTCTCGCTTATGCGTACGCGAG	3
SRR5935842_C479205	3	0	TCGAATGCGAACAGCGGTCTCGCTTATGCGAACGCGAA	TCGAATGCGTACAGCGGTCTCGCTTATGCGCACGCGCA	2
SRR5935842_C479205	5	0	TCGAATGCGAACAGCGGTCTCGCTTATGCGAACGCGAA	TCGAGTGCGTACGGCGGTCTCGCTTTTGCGAGCGCGAA	1
SRR5935842_C479205	6	0	TCGAATGCGAACAGCGGTCTCGCTTATGCGAACGCGAA	TCGAGTGCGTGCAGCGGTCTCGCTTATGCGCTCGCGTA	6
SRR5935842_C479337	0	1	ATGCAACGGCTTCCAGCAGTTGGAACGTGAACTTCAACAACGGCAACGTCAACACGAACAA	ATGCAACGGCTTCCAGCAGTTGAAACGTGAACTTCAACAACGGCAACGTCAACACGAACAA	1
SRR5935842_C481411	3	2	CGAATACGAATAACACGGCTACGAATACGAATGCGAAT	CGAATGCGAATAACGATGCTTCGAATACGAATGCGAAT	11
SRR5935842_C481411	8	2	CGAATACGAATAACACGGCTACGAATACGAATGCGAAT	CGAGTGCGTTTTACGATGCTTCGTATACGAATGCGAAT	1
SRR5935842_C481411	3	3	CGAATACGAATAACACGGCTACGAATACGAATGCGAAT	CGAATGCGAACAACGATGCTTCGAATACGAATGCGAAT	1
SRR5935843_C517804	4	0	TTTCGATGTCGAATGCGAACAACGATTCCTCGAATACGAACACGAACATC	TTTCGATGTCGAATGCGAACAACGATTCCTCGGGTGCGAACACGTACATC	1
SRR5935843_C517804	1	0	TTTCGATGTCGAATGCGAACAACGATTCCTCGAATACGAACACGAACATC	TTTCGATGTCGAATGCGAACAACGATTCCTCGATTACGAACACGAACATC	1
SRR5935843_C517804	6	0	TTTCGATGTCGAATGCGAACAACGATTCCTCGAATACGAACACGAACATC	TTTCGATGTCGTATGCGTACTACGATTCCTCGAGTACGGACACGAGCATC	1
SRR5935843_C517804	6	0	TTTCGATGTCGAATGCGAACAACGATTCCTCGAATACGAACACGAACATC	TTTCGATGTCGAATGCGAGCAACGATTCCTCGTATGCGGGCGCGAACATC	1
SRR5935843_C519588	10	0	CGAACGCAGGTGCGTCCAACTCGACTGCGAACAACGCAGCTTCGACTACGAATGCGAAC	CGTACGCGGGTGCGTCCGACTCGACTGCGTACCACGCGGCTTCGACTGCGGGTGCGTAC	1
SRR5935843_C519588	6	0	CGAACGCAGGTGCGTCCAACTCGACTGCGAACAACGCAGCTTCGACTACGAATGCGAAC	CGCACGCGGGTGCGTCCAACTCGACTGCGAACCACGCGGCTTCGTCTACGAATGCGCAC	1
SRR5935843_C519588	7	0	CGAACGCAGGTGCGTCCAACTCGACTGCGAACAACGCAGCTTCGACTACGAATGCGAAC	CGAGCGCGGGTGCGTCCAGCTCGACTGCGAACGACGCGGCTTCGACTACGTATGCGCAC	3
SRR5935843_C519588	9	0	CGAACGCAGGTGCGTCCAACTCGACTGCGAACAACGCAGCTTCGACTACGAATGCGAAC	CGCACGCGGGTGCGTCCGACTCGACTGCGAGCAGCGCGGCTTCGACTACGCATGCGCTC	3
SRR5935843_C519588	6	0	CGAACGCAGGTGCGTCCAACTCGACTGCGAACAACGCAGCTTCGACTACGAATGCGAAC	CGAACGCGGGTGCGTCCTACTCGACTGCGCACAACGCAGCTTCGGCTACGAATGCGGGC	2
SRR5935843_C523048	7	0	GCGAATACGAATAACACCCCCTCGAATACGAATGCGAA	GCGCTTACGCATTACGCCCCCTCGGATACGAATGCGCA	10
SRR5935843_C523048	6	0	GCGAATACGAATAACACCCCCTCGAATACGAATGCGAA	GCGAATGCGTATGGCACCCCCTCGAATACGGCTGCGAA	5
SRR5935843_C529868	10	0	CGCACGCGAATGGCGGTGTTGCGTACTCGAATGCGAATAACGCCCCGTCGAACTCGAACACGAATATC	CGCACGCGTATGGCGGTGTTGCGTGCTCGAGTGCGGGTAGCGCCCCGTCGCACTCGAGCGCGTATATC	1
SRR5935843_C529868	10	0	CGCACGCGAATGGCGGTGTTGCGTACTCGAATGCGAATAACGCCCCGTCGAACTCGAACACGAATATC	CGCACGCGGGTGGCGGTGTTGCGTACTCGCATGCGGTTAGCGCCCCGTCGTACTCGTTCACGGATATC	2
SRR5935843_C529868	11	0	CGCACGCGAATGGCGGTGTTGCGTACTCGAATGCGAATAACGCCCCGTCGAACTCGAACACGAATATC	CGCACGCGGGTGGCGGTGTTGCGTGCTCGAGTGCGTATGGCGCCCCGTCGTACTCGTACGCGGATATC	1
SRR5935843_C529868	8	0	CGCACGCGAATGGCGGTGTTGCGTACTCGAATGCGAATAACGCCCCGTCGAACTCGAACACGAATATC	CGCACGCGGGTGGCGGTGTTGCGTACTCGGATGCGCTTAGCGCCCCGTCGTACTCGGACACGAATATC	1
SRR5935844_C223778	6	1	GCGTTCTACGTGAACTTGAACAACGAGGCTGGTAATGCGGGGTGGAACAT	GCGTTCTACGTGACCTTGAACCACGTGGCCGGTAGTGCGGGGTGGCCCAT	5
SRR5935844_C223778	6	0	GCGTTCTACGTGAACTTGAACAACGAGGCTGGTAATGCGGGGTGGAACAT	GCGTTCTCCGTGAACTTGTCCGACGAGGCTGGTATTGCGGGGTGGCACAT	2
SRR5935845_C441832	8	0	GCGGATTACTTGAATTTGAACAATTCTGCGGGCAATGCGAACTGGAACAT	GCGGATTGCTTGAATTTGTCCTATTCTGCGGGCGTTGCGAGCTGGTACAT	3
SRR5935845_C441832	4	0	GCGGATTACTTGAATTTGAACAATTCTGCGGGCAATGCGAACTGGAACAT	GCGGATTACTTGAATTTGTACAGTTCTGCGGGCAATGCGAGCTGGCACAT	1
SRR5935845_C459434	5	0	CCAGCAGTTGGAACGTGAACTTCAACAACGGCAACGTCAACACGAACAAC	CCAGCAGTTGGTACGTGAACTTCAGCAACGGCTACGTCAACACGCACACC	1
SRR5935845_C459434	7	0	CCAGCAGTTGGAACGTGAACTTCAACAACGGCAACGTCAACACGAACAAC	CCAGCAGTTGGAACGTGCACTTCAACTACGGCTACGTCATCACGACCGGC	1
SRR5935845_C459434	8	0	CCAGCAGTTGGAACGTGAACTTCAACAACGGCAACGTCAACACGAACAAC	CCAGCAGTTGGGGCGTGTACTTCATCAACGGCGGCGTCAACGCGTACAAC	1
SRR5935845_C461620	0	2	TCGCTTATGCGAACTCGAATAACGATTGGTCGAACTCGAATGCGAATATC	AGGCTTATGCGAACTCGAATAACGATTGGTCGAACTCGAATGCGAATATC	1
SRR5935845_C461620	0	1	TCGCTTATGCGAACTCGAATAACGATTGGTCGAACTCGAATGCGAATATC	TCGCTTATGCGAACTCTAATAACGATTGGTCGAACTCGAATGCGAATATC	1
SRR5935845_C461620	9	0	TCGCTTATGCGAACTCGAATAACGATTGGTCGAACTCGAATGCGAATATC	TCGCTTATGCGAACTCGTCTGACGCTTGGTCGTACTCGACTGCGTCTTTC	2
SRR5935845_C461620	7	0	TCGCTTATGCGAACTCGAATAACGATTGGTCGAACTCGAATGCGAATATC	TCGCTTGTGCGGACTCGTATCACGATTGGTCGAACTCGCATGCGTATGTC	5
SRR5935845_C461620	10	0	TCGCTTATGCGAACTCGAATAACGATTGGTCGAACTCGAATGCGAATATC	TCGCTTCTGCGGCCTCGAATGACGATTGGTCGGCCTCGTCTGCGTTTATC	2
SRR5935845_C461620	13	0	TCGCTTATGCGAACTCGAATAACGATTGGTCGAACTCGAATGCGAATATC	TCGCTTTTGCGGTCTCGTCTTACGATTGGTCGTCCTCGTCTGCGTCTTTC	4
SRR5935845_C461620	13	0	TCGCTTATGCGAACTCGAATAACGATTGGTCGAACTCGAATGCGAATATC	TCGCTTTTGCGGTCTCGTCTTACGATTGGTCGTCCTCGTCTGCGTCTGTC	2
SRR5935845_C461620	11	0	TCGCTTATGCGAACTCGAATAACGATTGGTCGAACTCGAATGCGAATATC	TCGCTTTTGCGTCCTCGTCTTACGATTGGTCGCTCTCGACTGCGAGTTTC	2
SRR5935846_C284607	9	0	ACGCGAATGCGAATGGCGGTGTGTCGTACGCGAATGCGAATAACGATGCGTCGAACTCGAATGCGAATGT	GCGCGAATGCGTATGGCGGTGTGTCGTTCGCGAGTGCGTATTACGATGCGTCGCACTCGCATGCGTATGT	1
SRR5935846_C284607	1	0	ACGCGAATGCGAATGGCGGTGTGTCGTACGCGAATGCGAATAACGATGCGTCGAACTCGAATGCGAATGT	ACGCGAATGCGAATGGCGGTGTGTCGTACGCGAATGCGAATACCGATGCGTCGAACTCGAATGCGAATGT	1
SRR5935848_C847062	1	2	ACAACGCTCTTTATGTGAATGTGAACAACGGCAACGTGAACAACAACAATAAGAACAACAG	AGACAGCTCTTTATGTGAATGTGAACAACGGCAACGTGAACAACAACAATAAGAACAACAG	3
SRR5935848_C847062	14	0	ACAACGCTCTTTATGTGAATGTGAACAACGGCAACGTGAACAACAACAATAAGAACAACAG	ACAACGCTCTTTATGTGGATGTGCGCGACGGCCTCGTGCGCAGCAACCGTAAGGACCGCAG	4
SRR5935848_C849460	9	0	TCGGTTATCTGAATGCGAATAATCGTTCCTCGAATGCGAATGCGAACATT	TCGGTTCTCTGTCTGCGTTTAATCGTTCCTCGTATGCGTATGCGTACGTT	5
SRR5935848_C849460	11	1	TCGGTTATCTGAATGCGAATAATCGTTCCTCGAATGCGAATGCGAACATT	TCGGTTGTCTGCTTGCGGGTTATCGTTCCTCGTATGCGCTTGCGTACCTG	1
SRR5935848_C849460	8	0	TCGGTTATCTGAATGCGAATAATCGTTCCTCGAATGCGAATGCGAACATT	TCGGTTGTCTGAGTGCGACTCATCGTTCCTCGTATGCGTATGCGACCCTT	1
SRR5935848_C849460	5	0	TCGGTTATCTGAATGCGAATAATCGTTCCTCGAATGCGAATGCGAACATT	TCGGTTGTCTGTATGCGCATAATCGTTCCTCGCATGCGTATGCGAACATT	1
SRR5935849_C427917	7	0	ACGTCAACACCGATGGCACTCTGAACAGGAACAACGCCTACAACGGCA	TCGTCAACACCGATGGCACTCTGAACTGGAACTACGCCTGCTGCGGCT	1
SRR5935849_C427917	7	0	ACGTCAACACCGATGGCACTCTGAACAGGAACAACGCCTACAACGGCA	GCGTCAACACCGATGGCACTCTGAACTGGAACTACGCCTGCTGCGGCT	1
SRR5935849_C427917	11	0	ACGTCAACACCGATGGCACTCTGAACAGGAACAACGCCTACAACGGCA	GCGTCGGCTCCGATGGCACTCTGTACTGGAGCCTCGCCTACTACGGCT	6
SRR5935849_C427917	10	0	ACGTCAACACCGATGGCACTCTGAACAGGAACAACGCCTACAACGGCA	GCGTCGACACCGATGGCACTCTGGACGGGGGCGACGCCTACTTCGGCT	4
SRR5935849_C437575	7	1	GCGAACGCGAATAACGATTCATCGAACACGAATGCGAA	GCGTACGCGAATGTCGATTCATCGAGCACGTACGCGGT	1
SRR5935849_C437575	8	0	GCGAACGCGAATAACGATTCATCGAACACGAATGCGAA	GCGAACGCGGGTTACGATTCATCGGTCACGTATGCGCT	1
SRR5935849_C437575	7	2	GCGAACGCGAATAACGATTCATCGAACACGAATGCGAA	CAGAACGCGGGTTACGATTCATCGGTCACGTATGCGTA	1
SRR5935849_C437575	7	0	GCGAACGCGAATAACGATTCATCGAACACGAATGCGAA	GCGAACGCGGGTTACGATTCATCGGTCACGTATGCGTA	79
SRR5935849_C437575	9	0	GCGAACGCGAATAACGATTCATCGAACACGAATGCGAA	GCGTTCGCGTCTTACGATTCATCGTACACGGGTGCGAG	37
SRR5935849_C437575	7	1	GCGAACGCGAATAACGATTCATCGAACACGAATGCGAA	GCGTACGCGAATGTCGATTCATCGAGCACGTATGCTGT	1
SRR5935849_C437575	7	0	GCGAACGCGAATAACGATTCATCGAACACGAATGCGAA	GCGTACGCGAATGTCGATTCATCGAGCACGTATGCGGC	4
SRR5935849_C437575	8	0	GCGAACGCGAATAACGATTCATCGAACACGAATGCGAA	GCGAACGCGGGTTACGATTCATCGGTCACGTATGCGTC	1
SRR5935849_C437575	9	0	GCGAACGCGAATAACGATTCATCGAACACGAATGCGAA	GCGGCCGCGTTTTTCGATTCATCGAGCACGAGTGCGTA	15
SRR5935849_C437575	7	1	GCGAACGCGAATAACGATTCATCGAACACGAATGCGAA	GCGAACGCGGGTTACGATTCATCGGTCACGTAAGCGTA	1
SRR5935849_C437575	9	1	GCGAACGCGAATAACGATTCATCGAACACGAATGCGAA	GTGTTCGCGTCTTACGATTCATCGTACACGGGTGCGAG	1
SRR5935849_C437575	5	3	GCGAACGCGAATAACGATTCATCGAACACGAATGCGAA	GCGAACGCGAATGGCGGTGTGTCGAATGCGAATGCGAA	2
SRR5935849_C437575	7	0	GCGAACGCGAATAACGATTCATCGAACACGAATGCGAA	GCGTACGCGAATGTCGATTCATCGAGCACGTATGCGGT	50
SRR5935850_C420464	9	3	ATGCGAATGCGAATGGCGGCGTGTCGAATGCGAATGCGAATAACGATGCATCGAACTCGA	GTGCGGGTGCGAATGGCGGTGTGTCGAGTGCGAATGCGAGTTACGATGCTTCGTATGCGT	1
SRR5935850_C420464	1	3	ATGCGAATGCGAATGGCGGCGTGTCGAATGCGAATGCGAATAACGATGCATCGAACTCGA	ATGCGAATGCGAATGGCGGTGTGTCGAATGCGAATGCGAATAACGATGCTTCGAATACGA	1
SRR5935850_C420464	9	3	ATGCGAATGCGAATGGCGGCGTGTCGAATGCGAATGCGAATAACGATGCATCGAACTCGA	ATGCGAATGCGAATGGCGGTGTGTCGCTTGCGAGTGCGGGTTACGATGCTTCGAGTACGC	1
SRR5935850_C420464	5	0	ATGCGAATGCGAATGGCGGCGTGTCGAATGCGAATGCGAATAACGATGCATCGAACTCGA	ATGCGCATGCGTATGGCGGCGTGTCGTATGCGAATGCGTATCACGATGCATCGAACTCGA	1
SRR5935850_C420464	9	3	ATGCGAATGCGAATGGCGGCGTGTCGAATGCGAATGCGAATAACGATGCATCGAACTCGA	GTGCGTATGCGCTTGGCGGTGTGTCGTATGCGAATGCGAATTACGATGCTTCGTATACGG	1
SRR5935850_C420464	9	0	ATGCGAATGCGAATGGCGGCGTGTCGAATGCGAATGCGAATAACGATGCATCGAACTCGA	GTGCGAATGCGGGTGGCGGCGTGTCGAATGCGCATGCGTTTTACGATGCATCGTACTCGC	1
SRR5935850_C424824	9	2	TTTCGATGTCGAATGCGAACAACGATTCCTCGAATACGAACACGAACATC	TTTCGATGTCGCATGCGAGCTACGATTCCTCGCATGCGGGCACGAGCTGT	1
SRR5935850_C424824	5	0	TTTCGATGTCGAATGCGAACAACGATTCCTCGAATACGAACACGAACATC	TTTCGATGTCGTATGCGTACTACGATTCCTCGAATACGTACACGAGCATC	2
SRR5935850_C424824	3	0	TTTCGATGTCGAATGCGAACAACGATTCCTCGAATACGAACACGAACATC	TTTCGATGTCGTATGCGAGCACCGATTCCTCGAATACGAACACGAACATC	1
SRR5935850_C424824	6	0	TTTCGATGTCGAATGCGAACAACGATTCCTCGAATACGAACACGAACATC	TTTCGATGTCGAATGCGAACGGCGATTCCTCGTATGCGTACACGAGCATC	1
SRR5935850_C427862	7	0	ACCGTGCGAACCGTGGGTACAACTCGGCCCGCAACTGGAATTGGAACAAC	ACCGTGCGTACCGTGGGTACTTCTCGGCCCGCCTCTGGAATTGGAACCTC	1
SRR5935850_C427862	7	3	ACCGTGCGAACCGTGGGTACAACTCGGCCCGCAACTGGAATTGGAACAAC	CCCGTGCGTACCGTGGGTACAGCTCGGCCCGCTACTGGGATTTGGATCAG	1
SRR5935850_C427862	8	0	ACCGTGCGAACCGTGGGTACAACTCGGCCCGCAACTGGAATTGGAACAAC	GCCGTGCGAACCGTGGGTGCTACTCGGCCCGCTACTGGGATTGGTACCTC	3
SRR5935850_C427862	10	0	ACCGTGCGAACCGTGGGTACAACTCGGCCCGCAACTGGAATTGGAACAAC	TCCGTGCGTCCCGTGGGTACTTCTCGGCCCGCATCTGGTTTTGGAACTTC	1
SRR5935850_C427862	8	0	ACCGTGCGAACCGTGGGTACAACTCGGCCCGCAACTGGAATTGGAACAAC	ACCGTGCGTACCGTGGGTACTACTCGGCCCGCCCCTGGGGTTGGGACGAC	1
SRR5935850_C427862	6	0	ACCGTGCGAACCGTGGGTACAACTCGGCCCGCAACTGGAATTGGAACAAC	ACCGTGCGTACCGTGGGTACAACTCGGCCCGCTACTGGGATTGGTTCTAC	1
SRR5935850_C427862	8	0	ACCGTGCGAACCGTGGGTACAACTCGGCCCGCAACTGGAATTGGAACAAC	TCCGTGCGCGCCGTGGGTACCCCTCGGCCCGCTACTGGAATTGGTACACC	1
SRR5935850_C433312	8	0	TGCGAATGCGAATGGCGGTGTGTCGAATGCGAATGCGAATAACGATGCTTCGAATACGAA	TGCGTATGCGCTTGGCGGTGTGTCGTATGCGAATGCGAATTACGATGCTTCGTATACGGT	1
SRR5935850_C433312	8	0	TGCGAATGCGAATGGCGGTGTGTCGAATGCGAATGCGAATAACGATGCTTCGAATACGAA	TGCGAATGCGAATGGCGGTGTGTCGCTTGCGAGTGCGGGTTACGATGCTTCGAGTACGCA	1
SRR5935850_C433312	8	0	TGCGAATGCGAATGGCGGTGTGTCGAATGCGAATGCGAATAACGATGCTTCGAATACGAA	TGCGGGTGCGAATGGCGGTGTGTCGAGTGCGAATGCGAGTTACGATGCTTCGTATGCGTA	1
SRR5935850_C433312	6	3	TGCGAATGCGAATGGCGGTGTGTCGAATGCGAATGCGAATAACGATGCTTCGAATACGAA	TGCGCATGCGTATGGCGGCGTGTCGTATGCGAATGCGTATCACGATGCATCGAACTCGAA	1
SRR5935850_C433312	9	3	TGCGAATGCGAATGGCGGTGTGTCGAATGCGAATGCGAATAACGATGCTTCGAATACGAA	TGCGAATGCGGGTGGCGGCGTGTCGAATGCGCATGCGTTTTACGATGCATCGTACTCGCA	1
SRR5935850_C433312	1	3	TGCGAATGCGAATGGCGGTGTGTCGAATGCGAATGCGAATAACGATGCTTCGAATACGAA	TGCGAATGCGAATGGCGGCGTGTCGAATGCGAATGCGAATAACGATGCATCGAACTCGAA	3
SRR5935851_C294189	7	1	ATGCGAATGCGAATGGCGGTGTGTCGAATGCGAATGCGAATAACGATGCTTCGAATACGA	ATGCGGATGCGAATGGCGGTGTGTCGAATGCGGATGCGGTTCACGATGCTTCGCATACCT	1
SRR5935851_C294189	10	3	ATGCGAATGCGAATGGCGGTGTGTCGAATGCGAATGCGAATAACGATGCTTCGAATACGA	ATGCGAATGCGGATGGCGGCGTGTCGAGTGCGGATGCGGGTGGCGATGCATCGAGCTCGT	2
SRR5935851_C294189	5	0	ATGCGAATGCGAATGGCGGTGTGTCGAATGCGAATGCGAATAACGATGCTTCGAATACGA	ATGCGAATGCGAGTGGCGGTGTGTCGAATGCGAATGCGTATTACGATGCTTCGCATACGT	1
SRR5935851_C294189	7	0	ATGCGAATGCGAATGGCGGTGTGTCGAATGCGAATGCGAATAACGATGCTTCGAATACGA	GTGCGCATGCGGGTGGCGGTGTGTCGAATGCGAATGCGAATTACGGTGCTTCGAATACGG	2
SRR5935851_C294189	6	0	ATGCGAATGCGAATGGCGGTGTGTCGAATGCGAATGCGAATAACGATGCTTCGAATACGA	ATGCGTATGCGTATGGCGGTGTGTCGAATGCGAATGCGGTTTACGATGCTTCGAATGCGA	1
SRR5935851_C294189	8	0	ATGCGAATGCGAATGGCGGTGTGTCGAATGCGAATGCGAATAACGATGCTTCGAATACGA	ATGCGGTTGCGAATGGCGGTGTGTCGTATGCGAGTGCGAGTTACGATGCTTCGTATGCGA	1
SRR5935851_C294189	9	0	ATGCGAATGCGAATGGCGGTGTGTCGAATGCGAATGCGAATAACGATGCTTCGAATACGA	ATGCGTTTGCGTTTGGCGGTGTGTCGAATGCGATTGCGGCTTACGATGCTTCGTATACGA	2
SRR5935851_C294189	7	0	ATGCGAATGCGAATGGCGGTGTGTCGAATGCGAATGCGAATAACGATGCTTCGAATACGA	ATGCGTATGCGTATGGCGGTGTGTCGGGTGCGTATGCGGATAACGATGCTTCGTATACGA	1
SRR5935851_C294189	9	3	ATGCGAATGCGAATGGCGGTGTGTCGAATGCGAATGCGAATAACGATGCTTCGAATACGA	ATGCGGGTGCGAATGGCGGCGTGTCGAGTGCGCATGCGGGTTACGATGCATCGTACTCGA	1
SRR5935851_C294189	2	0	ATGCGAATGCGAATGGCGGTGTGTCGAATGCGAATGCGAATAACGATGCTTCGAATACGA	ATGCGAGTGCGAATGGCGGTGTGTCGAATGCGAATGCGAATAACGATGCTTCGTATACGA	1
SRR5935851_C294189	4	0	ATGCGAATGCGAATGGCGGTGTGTCGAATGCGAATGCGAATAACGATGCTTCGAATACGA	ATGCGAGTGCGAGTGGCGGTGTGTCGAGTGCGAATGCGAATAGCGATGCTTCGAATACGA	1
SRR5935851_C294189	3	0	ATGCGAATGCGAATGGCGGTGTGTCGAATGCGAATGCGAATAACGATGCTTCGAATACGA	ATGCGAATGCGAATGGCGGTGTGTCGTATGCGAATGCGGATCACGATGCTTCGAATACGA	2
SRR5935851_C294189	5	0	ATGCGAATGCGAATGGCGGTGTGTCGAATGCGAATGCGAATAACGATGCTTCGAATACGA	GTGCGCATGCGAGTGGCGGTGTGTCGGATGCGAGTGCGAATAACGATGCTTCGAATACGA	1
SRR5935851_C294189	8	0	ATGCGAATGCGAATGGCGGTGTGTCGAATGCGAATGCGAATAACGATGCTTCGAATACGA	ATGCGAGTGCGAATGGCGGTGTGTCGAGTGCGTTTGCGTTTCACGATGCTTCGTATACGA	1
SRR5935851_C294189	5	0	ATGCGAATGCGAATGGCGGTGTGTCGAATGCGAATGCGAATAACGATGCTTCGAATACGA	ATGCGAATGCGGATGGCGGTGTGTCGAATGCGGATGCGAGTTACGATGCTTCGAATACGG	1
SRR5935851_C294189	9	0	ATGCGAATGCGAATGGCGGTGTGTCGAATGCGAATGCGAATAACGATGCTTCGAATACGA	ATGCGCCTGCGAATGGCGGTGTGTCGGATGCGAATGCGGGTTACGATGCTTCGTATTCGC	1
SRR5935851_C294189	8	3	ATGCGAATGCGAATGGCGGTGTGTCGAATGCGAATGCGAATAACGATGCTTCGAATACGA	ATGCGTATGCGTATGGCGGCGTGTCGGATGCGAATGCGGGTAACGATGCATCGTACTCGT	1
SRR5935851_C294189	6	3	ATGCGAATGCGAATGGCGGTGTGTCGAATGCGAATGCGAATAACGATGCTTCGAATACGA	ATGCGTATGCGAATGGCGGCGTGTCGGATGCGAATGCGCATAACGATGCATCGAGCTCGT	1
SRR5935851_C294189	10	0	ATGCGAATGCGAATGGCGGTGTGTCGAATGCGAATGCGAATAACGATGCTTCGAATACGA	ATGCGAGTGCGAGTGGCGGTGTGTCGAATGCGTATGCGGGTTACGATGCTTCGGGTGCGG	1
SRR5935851_C294189	8	0	ATGCGAATGCGAATGGCGGTGTGTCGAATGCGAATGCGAATAACGATGCTTCGAATACGA	ATGCGAATGCGAGTGGCGGTGTGTCGAGTGCGGGTGCGGATAACGATGCTTCGCATGCGC	1
SRR5935851_C294189	5	0	ATGCGAATGCGAATGGCGGTGTGTCGAATGCGAATGCGAATAACGATGCTTCGAATACGA	ATGCGAGTGCGCATGGCGGTGTGTCGAATGCGAGTGCGAATAGCGATGCTTCGAGTACGA	1
SRR5935851_C294189	9	0	ATGCGAATGCGAATGGCGGTGTGTCGAATGCGAATGCGAATAACGATGCTTCGAATACGA	ATGCGAGTGCGAGTGGCGGTGTGTCGAGTGCGGTTGCGGATTACGATGCTTCGTATACGT	2
SRR5935851_C294189	6	0	ATGCGAATGCGAATGGCGGTGTGTCGAATGCGAATGCGAATAACGATGCTTCGAATACGA	ATGCGAGTGCGTATGGCGGTGTGTCGAATGCGTGTGCGGATAGCGATGCTTCGAATACGA	1
SRR5935851_C294189	9	3	ATGCGAATGCGAATGGCGGTGTGTCGAATGCGAATGCGAATAACGATGCTTCGAATACGA	ATGCGTATGCGTATGGCGGCGTGTCGAATGCGTATGCGCATCTCGATGCATCGCACTCGT	1
SRR5935851_C294189	7	3	ATGCGAATGCGAATGGCGGTGTGTCGAATGCGAATGCGAATAACGATGCTTCGAATACGA	GACAGGTTGCGAATGGCGGTGTGTCGAGTGCGAATGCGAGTAACGATGCTTCGTATACGT	1
SRR5935851_C294189	6	0	ATGCGAATGCGAATGGCGGTGTGTCGAATGCGAATGCGAATAACGATGCTTCGAATACGA	GTGCGAGTGCGAATGGCGGTGTGTCGTATGCGCATGCGAATTACGATGCTTCGAATACGT	1
SRR5935851_C294189	9	0	ATGCGAATGCGAATGGCGGTGTGTCGAATGCGAATGCGAATAACGATGCTTCGAATACGA	GTGCGTATGCGTATGGCGGTGTGTCGGATGCGAGTGCGAATGCCGATGCTTCGTATACGT	1
SRR5935851_C294189	5	0	ATGCGAATGCGAATGGCGGTGTGTCGAATGCGAATGCGAATAACGATGCTTCGAATACGA	GTGCGAGTGCGAATGGCGGTGTGTCGAATGCGAATGCGAATAGCGGTGCTTCGTATACGA	1
SRR5935851_C294189	6	0	ATGCGAATGCGAATGGCGGTGTGTCGAATGCGAATGCGAATAACGATGCTTCGAATACGA	ATGCGCATGCGGTTGGCGGTGTGTCGAGTGCGTATGCGTATAACGATGCTTCGAATACGA	1
SRR5935851_C294189	8	0	ATGCGAATGCGAATGGCGGTGTGTCGAATGCGAATGCGAATAACGATGCTTCGAATACGA	ATGCGAATGCGAGTGGCGGTGTGTCGAGTGCGAGTGCGGGTAGCGATGCTTCGAGTACGT	3
SRR5935851_C294189	8	1	ATGCGAATGCGAATGGCGGTGTGTCGAATGCGAATGCGAATAACGATGCTTCGAATACGA	ATGCGTTTGCGAGTGCCGGTGTGTCGCATGCGAATGCGAGTTACGATGCTTCGAGTACGT	1
SRR5935851_C294189	5	0	ATGCGAATGCGAATGGCGGTGTGTCGAATGCGAATGCGAATAACGATGCTTCGAATACGA	ATGCGTATGCGAATGGCGGTGTGTCGAGTGCGAGTGCGAATTACGATGCTTCGTATACGA	1
SRR5935851_C294189	3	0	ATGCGAATGCGAATGGCGGTGTGTCGAATGCGAATGCGAATAACGATGCTTCGAATACGA	ATGCGAATGCGAATGGCGGTGTGTCGGATGCGAATGCGAATAACGATGCTTCGGGTACGA	1
SRR5935851_C294189	7	0	ATGCGAATGCGAATGGCGGTGTGTCGAATGCGAATGCGAATAACGATGCTTCGAATACGA	ATGCGAATGCGAGTGGCGGTGTGTCGAGTGCGCTTGCGCATTACGATGCTTCGAGTACGA	1
SRR5935851_C294189	8	3	ATGCGAATGCGAATGGCGGTGTGTCGAATGCGAATGCGAATAACGATGCTTCGAATACGA	ATGCGAATGCGAGTGGCGGCGTGTCGTATGCGTATGCGTTTTACGATGCATCGTACTCGA	1
SRR5935851_C294189	10	0	ATGCGAATGCGAATGGCGGTGTGTCGAATGCGAATGCGAATAACGATGCTTCGAATACGA	ATGCGGATGCGGGTGGCGGTGTGTCGGATGCGAATGCGGGTTACGATGCTTCGTATGCGT	2
SRR5935851_C294189	10	0	ATGCGAATGCGAATGGCGGTGTGTCGAATGCGAATGCGAATAACGATGCTTCGAATACGA	ATGCGAATGCGCATGGCGGTGTGTCGGGTGCGGGTGCGGGTGTCGATGCTTCGAATACGG	1
SRR5935851_C294189	8	3	ATGCGAATGCGAATGGCGGTGTGTCGAATGCGAATGCGAATAACGATGCTTCGAATACGA	ATGCGAATGCGTATGGCGGCGTGTCGCATGCGCATGCGTATTACGATGCATCGTACTCGT	1
SRR5935851_C294189	4	0	ATGCGAATGCGAATGGCGGTGTGTCGAATGCGAATGCGAATAACGATGCTTCGAATACGA	ATGCGAATGCGAGTGGCGGTGTGTCGTATGCGTATGCGAATAACGATGCTTCGACTACGA	1
SRR5935851_C294189	7	0	ATGCGAATGCGAATGGCGGTGTGTCGAATGCGAATGCGAATAACGATGCTTCGAATACGA	ATGCGTATGCGCATGGCGGTGTGTCGTATGCGCTTGCGAATAGCGATGCTTCGAATACGC	1
SRR5935851_C294189	9	0	ATGCGAATGCGAATGGCGGTGTGTCGAATGCGAATGCGAATAACGATGCTTCGAATACGA	GTGCGAATGCGGATGGCGGTGTGTCGAGTGCGGTTGCGGGTAGCGATGCTTCGTATACGA	1
SRR5935851_C294189	6	3	ATGCGAATGCGAATGGCGGTGTGTCGAATGCGAATGCGAATAACGATGCTTCGAATACGA	ATGCGTATGCGTATGGCGGCGTGTCGGGTGCGAATGCGAGTAACGATGCATCGAACTCGA	1
SRR5935851_C294189	4	0	ATGCGAATGCGAATGGCGGTGTGTCGAATGCGAATGCGAATAACGATGCTTCGAATACGA	ATGCGAATGCGAATGGCGGTGTGTCGAATGCGAGTGCGAGTAACGATGCTTCGAGTACGG	1
SRR5935851_C294189	9	3	ATGCGAATGCGAATGGCGGTGTGTCGAATGCGAATGCGAATAACGATGCTTCGAATACGA	ATGCGTATGCGAATGGCGGCGTGTCGTATGCGAGTGCGGTTAACGGTGCATCGTACTCGT	2
SRR5935851_C294189	3	2	ATGCGAATGCGAATGGCGGTGTGTCGAATGCGAATGCGAATAACGATGCTTCGAATACGA	ATGCGAATGCGAATGGCGGTGTGTCGAATGCGAATGCGAATAACGATGCTTCGACTGTCT	1
SRR5935851_C294189	8	0	ATGCGAATGCGAATGGCGGTGTGTCGAATGCGAATGCGAATAACGATGCTTCGAATACGA	GTGCGGATGCGAATGGCGGTGTGTCGAATGCGAGTGCGGTTCACGATGCTTCGTATACGT	1
SRR5935851_C294189	5	0	ATGCGAATGCGAATGGCGGTGTGTCGAATGCGAATGCGAATAACGATGCTTCGAATACGA	ATGCGAATGCGAGTGGCGGTGTGTCGTATGCGAGTGCGTATAACGATGCTTCGTATACGA	1
SRR5935851_C294189	7	3	ATGCGAATGCGAATGGCGGTGTGTCGAATGCGAATGCGAATAACGATGCTTCGAATACGA	ATGCGTATGCGTATGGCGGCGTGTCGGATGCGAGTGCGAATAACGATGCATCGTACTCGG	1
SRR5935851_C294189	5	1	ATGCGAATGCGAATGGCGGTGTGTCGAATGCGAATGCGAATAACGATGCTTCGAATACGA	AGGCGAATGCGAGTGGCGGTGTGTCGAGTGCGGATGCGAATAACGATGCTTCGTCTACGA	1
SRR5935851_C294189	6	0	ATGCGAATGCGAATGGCGGTGTGTCGAATGCGAATGCGAATAACGATGCTTCGAATACGA	ATGCGAATGCGGGTGGCGGTGTGTCGGTTGCGAATGCGTATAGCGATGCTTCGAATACGA	2
SRR5935851_C294189	1	3	ATGCGAATGCGAATGGCGGTGTGTCGAATGCGAATGCGAATAACGATGCTTCGAATACGA	ATGCGAATGCGAATGGCGGCGTGTCGAATGCGAATGCGAATAACGATGCATCGAACTCGA	27
SRR5935851_C294189	8	0	ATGCGAATGCGAATGGCGGTGTGTCGAATGCGAATGCGAATAACGATGCTTCGAATACGA	ATGCGAATGCGCGTGGCGGTGTGTCGAGTGCGTGTGCGAGTAGCGATGCTTCGGATACGA	1
SRR5935851_C294189	11	3	ATGCGAATGCGAATGGCGGTGTGTCGAATGCGAATGCGAATAACGATGCTTCGAATACGA	ATGCGGGTGCGCTTGGCGGCGTGTCGAATGCGTATGCGTTTTACGATGCATCGAGCTCGG	1
SRR5935851_C294189	7	3	ATGCGAATGCGAATGGCGGTGTGTCGAATGCGAATGCGAATAACGATGCTTCGAATACGA	ATGCGAATGCGTATGGCGGCGTGTCGAATGCGTATGCGTATGGCGATGCATCGAGCTCGA	1
SRR5935851_C294189	7	3	ATGCGAATGCGAATGGCGGTGTGTCGAATGCGAATGCGAATAACGATGCTTCGAATACGA	ATGCGAGTGCGTATGGCGGCGTGTCGGATGCGAATGCGAATAGCGATGCATCGTACTCGT	1
SRR5935851_C294189	5	0	ATGCGAATGCGAATGGCGGTGTGTCGAATGCGAATGCGAATAACGATGCTTCGAATACGA	ATGCGAGTGCGAATGGCGGTGTGTCGTATGCGAGTGCGTATAACGATGCTTCGTATACGA	1
SRR5935851_C294189	5	0	ATGCGAATGCGAATGGCGGTGTGTCGAATGCGAATGCGAATAACGATGCTTCGAATACGA	GTGCGAATGCGTATGGCGGTGTGTCGAGTGCGAATGCGAATAGCGATGCTTCGAGTACGA	1
SRR5935851_C297041	6	0	ATGCGAATGCGAATGGCGGCGTGTCGAATGCGAATGCGAATAACGATGCATCGAACTCGA	ATGCGTATGCGTATGGCGGCGTGTCGGATGCGAGTGCGAATAACGATGCATCGTACTCGG	1
SRR5935851_C297041	5	0	ATGCGAATGCGAATGGCGGCGTGTCGAATGCGAATGCGAATAACGATGCATCGAACTCGA	ATGCGTATGCGTATGGCGGCGTGTCGGGTGCGAATGCGAGTAACGATGCATCGAACTCGA	1
SRR5935851_C297041	7	3	ATGCGAATGCGAATGGCGGCGTGTCGAATGCGAATGCGAATAACGATGCATCGAACTCGA	ATGCGAATGCGGGTGGCGGTGTGTCGGTTGCGAATGCGTATAGCGATGCTTCGAATACGA	2
SRR5935851_C297041	11	3	ATGCGAATGCGAATGGCGGCGTGTCGAATGCGAATGCGAATAACGATGCATCGAACTCGA	ATGCGAATGCGCATGGCGGTGTGTCGGGTGCGGGTGCGGGTGTCGATGCTTCGAATACGG	1
SRR5935851_C297041	6	3	ATGCGAATGCGAATGGCGGCGTGTCGAATGCGAATGCGAATAACGATGCATCGAACTCGA	GTGCGAATGCGTATGGCGGTGTGTCGAGTGCGAATGCGAATAGCGATGCTTCGAGTACGA	1
SRR5935851_C297041	7	3	ATGCGAATGCGAATGGCGGCGTGTCGAATGCGAATGCGAATAACGATGCATCGAACTCGA	ATGCGAGTGCGTATGGCGGTGTGTCGAATGCGTGTGCGGATAGCGATGCTTCGAATACGA	1
SRR5935851_C297041	7	0	ATGCGAATGCGAATGGCGGCGTGTCGAATGCGAATGCGAATAACGATGCATCGAACTCGA	ATGCGAATGCGTATGGCGGCGTGTCGCATGCGCATGCGTATTACGATGCATCGTACTCGT	1
SRR5935851_C297041	9	0	ATGCGAATGCGAATGGCGGCGTGTCGAATGCGAATGCGAATAACGATGCATCGAACTCGA	GTGCGAGTGCGAGTGGCGGCGTGTCGAGTGCGGGTGCGGATAACGATGCATCGTACTCGC	1
SRR5935851_C297041	10	0	ATGCGAATGCGAATGGCGGCGTGTCGAATGCGAATGCGAATAACGATGCATCGAACTCGA	ATGCGGGTGCGCTTGGCGGCGTGTCGAATGCGTATGCGTTTTACGATGCATCGAGCTCGG	1
SRR5935851_C297041	8	3	ATGCGAATGCGAATGGCGGCGTGTCGAATGCGAATGCGAATAACGATGCATCGAACTCGA	GTGCGCATGCGGGTGGCGGTGTGTCGAATGCGAATGCGAATTACGGTGCTTCGAATACGG	2
SRR5935851_C297041	4	3	ATGCGAATGCGAATGGCGGCGTGTCGAATGCGAATGCGAATAACGATGCATCGAACTCGA	ATGCGAATGCGAATGGCGGTGTGTCGTATGCGAATGCGGATCACGATGCTTCGAATACGA	2
SRR5935851_C297041	8	0	ATGCGAATGCGAATGGCGGCGTGTCGAATGCGAATGCGAATAACGATGCATCGAACTCGA	ATGCGTATGCGTATGGCGGCGTGTCGAATGCGTATGCGCATCTCGATGCATCGCACTCGT	1
SRR5935851_C297041	6	3	ATGCGAATGCGAATGGCGGCGTGTCGAATGCGAATGCGAATAACGATGCATCGAACTCGA	ATGCGTATGCGAATGGCGGTGTGTCGAGTGCGAGTGCGAATTACGATGCTTCGTATACGA	1
SRR5935851_C297041	5	3	ATGCGAATGCGAATGGCGGCGTGTCGAATGCGAATGCGAATAACGATGCATCGAACTCGA	ATGCGAATGCGAGTGGCGGTGTGTCGTATGCGTATGCGAATAACGATGCTTCGACTACGA	1
SRR5935851_C297041	4	3	ATGCGAATGCGAATGGCGGCGTGTCGAATGCGAATGCGAATAACGATGCATCGAACTCGA	ATGCGAATGCGAATGGCGGTGTGTCGGATGCGAATGCGAATAACGATGCTTCGGGTACGA	1
SRR5935851_C297041	6	3	ATGCGAATGCGAATGGCGGCGTGTCGAATGCGAATGCGAATAACGATGCATCGAACTCGA	GTGCGCATGCGAGTGGCGGTGTGTCGGATGCGAGTGCGAATAACGATGCTTCGAATACGA	1
SRR5935851_C297041	6	3	ATGCGAATGCGAATGGCGGCGTGTCGAATGCGAATGCGAATAACGATGCATCGAACTCGA	ATGCGAGTGCGCATGGCGGTGTGTCGAATGCGAGTGCGAATAGCGATGCTTCGAGTACGA	1
SRR5935851_C297041	5	3	ATGCGAATGCGAATGGCGGCGTGTCGAATGCGAATGCGAATAACGATGCATCGAACTCGA	ATGCGAGTGCGAGTGGCGGTGTGTCGAGTGCGAATGCGAATAGCGATGCTTCGAATACGA	1
SRR5935851_C297041	10	3	ATGCGAATGCGAATGGCGGCGTGTCGAATGCGAATGCGAATAACGATGCATCGAACTCGA	ATGCGAGTGCGAGTGGCGGTGTGTCGAATGCGTATGCGGGTTACGATGCTTCGGGTGCGG	1
SRR5935851_C297041	6	3	ATGCGAATGCGAATGGCGGCGTGTCGAATGCGAATGCGAATAACGATGCATCGAACTCGA	ATGCGAATGCGAGTGGCGGTGTGTCGAATGCGAATGCGTATTACGATGCTTCGCATACGT	1
SRR5935851_C297041	7	0	ATGCGAATGCGAATGGCGGCGTGTCGAATGCGAATGCGAATAACGATGCATCGAACTCGA	ATGCGTATGCGTATGGCGGCGTGTCGGATGCGAATGCGGGTAACGATGCATCGTACTCGT	1
SRR5935851_C297041	8	3	ATGCGAATGCGAATGGCGGCGTGTCGAATGCGAATGCGAATAACGATGCATCGAACTCGA	ATGCGAATGCGAGTGGCGGTGTGTCGAGTGCGGGTGCGGATAACGATGCTTCGCATGCGC	1
SRR5935851_C297041	8	0	ATGCGAATGCGAATGGCGGCGTGTCGAATGCGAATGCGAATAACGATGCATCGAACTCGA	ATGCGGGTGCGAATGGCGGCGTGTCGAGTGCGCATGCGGGTTACGATGCATCGTACTCGA	1
SRR5935851_C297041	9	3	ATGCGAATGCGAATGGCGGCGTGTCGAATGCGAATGCGAATAACGATGCATCGAACTCGA	ATGCGAGTGCGAATGGCGGTGTGTCGAGTGCGTTTGCGTTTCACGATGCTTCGTATACGA	1
SRR5935851_C297041	1	3	ATGCGAATGCGAATGGCGGCGTGTCGAATGCGAATGCGAATAACGATGCATCGAACTCGA	ATGCGAATGCGAATGGCGGTGTGTCGAATGCGAATGCGAATAACGATGCTTCGAATACGA	2
SRR5935851_C297041	9	3	ATGCGAATGCGAATGGCGGCGTGTCGAATGCGAATGCGAATAACGATGCATCGAACTCGA	GTGCGGATGCGAATGGCGGTGTGTCGAATGCGAGTGCGGTTCACGATGCTTCGTATACGT	1
SRR5935851_C297041	5	0	ATGCGAATGCGAATGGCGGCGTGTCGAATGCGAATGCGAATAACGATGCATCGAACTCGA	ATGCGTATGCGAATGGCGGCGTGTCGGATGCGAATGCGCATAACGATGCATCGAGCTCGT	1
SRR5935851_C297041	7	0	ATGCGAATGCGAATGGCGGCGTGTCGAATGCGAATGCGAATAACGATGCATCGAACTCGA	ATGCGAATGCGAGTGGCGGCGTGTCGTATGCGTATGCGTTTTACGATGCATCGTACTCGA	1
SRR5935851_C297041	6	3	ATGCGAATGCGAATGGCGGCGTGTCGAATGCGAATGCGAATAACGATGCATCGAACTCGA	GTGCGAGTGCGAATGGCGGTGTGTCGAATGCGAATGCGAATAGCGGTGCTTCGTATACGA	1
SRR5935851_C297041	6	3	ATGCGAATGCGAATGGCGGCGTGTCGAATGCGAATGCGAATAACGATGCATCGAACTCGA	ATGCGAATGCGGATGGCGGTGTGTCGAATGCGGATGCGAGTTACGATGCTTCGAATACGG	1
SRR5935851_C297041	8	0	ATGCGAATGCGAATGGCGGCGTGTCGAATGCGAATGCGAATAACGATGCATCGAACTCGA	ATGCGTATGCGAATGGCGGCGTGTCGTATGCGAGTGCGGTTAACGGTGCATCGTACTCGT	2
SRR5935851_C297041	7	3	ATGCGAATGCGAATGGCGGCGTGTCGAATGCGAATGCGAATAACGATGCATCGAACTCGA	GTGCGAGTGCGAATGGCGGTGTGTCGTATGCGCATGCGAATTACGATGCTTCGAATACGT	1
SRR5935851_C297041	6	3	ATGCGAATGCGAATGGCGGCGTGTCGAATGCGAATGCGAATAACGATGCATCGAACTCGA	ATGCGTATGCGTATGGCGGTGTGTCGAATGCGAATGCGGTTTACGATGCTTCGAATGCGA	1
SRR5935851_C297041	6	0	ATGCGAATGCGAATGGCGGCGTGTCGAATGCGAATGCGAATAACGATGCATCGAACTCGA	ATGCGAATGCGTATGGCGGCGTGTCGAATGCGTATGCGTATGGCGATGCATCGAGCTCGA	1
SRR5935851_C297041	9	2	ATGCGAATGCGAATGGCGGCGTGTCGAATGCGAATGCGAATAACGATGCATCGAACTCGA	ATGCGCCTGCGAATGGCGGTGTGTCGGATGCGAATGCGGGTTACGATGCTTCGTATTCGC	1
SRR5935851_C297041	10	3	ATGCGAATGCGAATGGCGGCGTGTCGAATGCGAATGCGAATAACGATGCATCGAACTCGA	ATGCGTTTGCGTTTGGCGGTGTGTCGAATGCGATTGCGGCTTACGATGCTTCGTATACGA	2
SRR5935851_C297041	6	3	ATGCGAATGCGAATGGCGGCGTGTCGAATGCGAATGCGAATAACGATGCATCGAACTCGA	ATGCGAGTGCGAATGGCGGTGTGTCGTATGCGAGTGCGTATAACGATGCTTCGTATACGA	1
SRR5935851_C297041	6	0	ATGCGAATGCGAATGGCGGCGTGTCGAATGCGAATGCGAATAACGATGCATCGAACTCGA	ATGCGAGTGCGTATGGCGGCGTGTCGGATGCGAATGCGAATAGCGATGCATCGTACTCGT	1
SRR5935851_C297041	3	3	ATGCGAATGCGAATGGCGGCGTGTCGAATGCGAATGCGAATAACGATGCATCGAACTCGA	ATGCGAGTGCGAATGGCGGTGTGTCGAATGCGAATGCGAATAACGATGCTTCGTATACGA	1
SRR5935851_C297041	5	3	ATGCGAATGCGAATGGCGGCGTGTCGAATGCGAATGCGAATAACGATGCATCGAACTCGA	ATGCGAATGCGAATGGCGGTGTGTCGAATGCGAGTGCGAGTAACGATGCTTCGAGTACGG	1
SRR5935851_C297041	9	3	ATGCGAATGCGAATGGCGGCGTGTCGAATGCGAATGCGAATAACGATGCATCGAACTCGA	ATGCGAATGCGCGTGGCGGTGTGTCGAGTGCGTGTGCGAGTAGCGATGCTTCGGATACGA	1
SRR5935851_C297041	8	3	ATGCGAATGCGAATGGCGGCGTGTCGAATGCGAATGCGAATAACGATGCATCGAACTCGA	ATGCGGTTGCGAATGGCGGTGTGTCGTATGCGAGTGCGAGTTACGATGCTTCGTATGCGA	1
SRR5935851_C297041	9	0	ATGCGAATGCGAATGGCGGCGTGTCGAATGCGAATGCGAATAACGATGCATCGAACTCGA	ATGCGAATGCGGATGGCGGCGTGTCGAGTGCGGATGCGGGTGGCGATGCATCGAGCTCGT	2
SRR5935851_C297041	9	3	ATGCGAATGCGAATGGCGGCGTGTCGAATGCGAATGCGAATAACGATGCATCGAACTCGA	ATGCGAATGCGAGTGGCGGTGTGTCGAGTGCGAGTGCGGGTAGCGATGCTTCGAGTACGT	3
SRR5935851_C297041	10	3	ATGCGAATGCGAATGGCGGCGTGTCGAATGCGAATGCGAATAACGATGCATCGAACTCGA	ATGCGGATGCGGGTGGCGGTGTGTCGGATGCGAATGCGGGTTACGATGCTTCGTATGCGT	2
SRR5935851_C297041	8	3	ATGCGAATGCGAATGGCGGCGTGTCGAATGCGAATGCGAATAACGATGCATCGAACTCGA	ATGCGAATGCGAGTGGCGGTGTGTCGAGTGCGCTTGCGCATTACGATGCTTCGAGTACGA	1
SRR5935851_C297041	6	3	ATGCGAATGCGAATGGCGGCGTGTCGAATGCGAATGCGAATAACGATGCATCGAACTCGA	ATGCGAATGCGAGTGGCGGTGTGTCGTATGCGAGTGCGTATAACGATGCTTCGTATACGA	1
SRR5935851_C297041	8	0	ATGCGAATGCGAATGGCGGCGTGTCGAATGCGAATGCGAATAACGATGCATCGAACTCGA	GTGCGAATGCGCATGGCGGCGTGTCGTATGCGCATGCGGGTTACGATGCATCGAACTCGT	1
SRR5935851_C298217	2	2	GTTGCTGCCGGATTCGTAACCTTAAAGGTTGCAATGGCAATATCATCATT	GTTGCTGCCGGATTCGTAACCTTAAAGGTTGCAATGGCAATATCCTGTCT	2
[truncated: 19,212 more rows]
