# Supplementary material for: Discovery and characterization of the evolution, variation and functions of diversity-generating retroelements using thousands of genomes and metagenomes
Source: BMC Genomics. 2019 Jul 19;20:595. doi: 10.1186/s12864-019-5951-3 (PMC6642488; doi:10.1186/s12864-019-5951-3)
Supplement: Supplementary file 15 — Data 1. DGRs identified in genomic and metagenomic datasets. URL: http://cgm.sjtu.edu.cn/index/pub/software/MetaCSST/supplementary/Supplementary_Data_1.zip (ZIP 3330 kb) [file 12864_2019_5951_MOESM15_ESM.zip › Data 1f - SRP011011/SRP011011-intact.gtf]

SRR413558_C732349	TR	-	1894	1922	1877	1942	11	0	ACCGTTGTTCTTCCGTCCGGCAACATCAACAACAACAATTGCAACAACAGCAACGGTGTTCGCCCA
SRR413558_C732349	VR	-	*	*	2386	2451	11	0	ACCGTTGTTCTTCCGTCCGGCGTCATCGGCTACAGCTATTGCCGCAACAGCCTCGGTGTTCGCCCA
SRR413558_C732349	RT	-	975	1604	CCGTATAACAAATTCAAAATATATGAGCCGAAAGAGCGAGAAATCAAGTCCTGCGCTTTTAAGGACAAAGTAGTTCAGAATTGTCTGTGTTATACCGTTCTTAGACCAAGACTACAGTCTGAATTTATTCGAACCAATTATGCAGGCCAGATAGATAAAGGTACTCATTTTGGAATGGATTGCCTGAAAGAACAGATGCTAAGCTTTTACGAAGAACATGGAACAAATGGATGGATTTTAAAGTGCGATATACGAAAATTCTTTTACACCATAGAACATGATCCAGTGAAGGATATAGTAGATTATTATTTCTACGACGAATATACAGTATGGTTAAATCATTTGTTCATTGATAGTGTTGAAAGCCCAGGTCTTCCACTCGGAAATCCTGTTGCACTAATGTATGCGCTTCTTATGCTTGATGGACTTGACCATTTTGTAACTGGTGAGCTTGGAATAGATAAATATGGGCGCTATTCAGATGACTTTTATTTGATATGTTCAAGCAGAAGTTACGCAAAGTGGTGCAAAGAAGCTGTAGAAGCTTTTGTTAGTACCCTTGACCTATCGTTAAATGGGAAGACACAAATAGTTCCATTCAGTAAGGGGATTTCGTTTTTGGGATTCCAT
SRR413558_C736661	TR	+	3042	3091	3041	3093	8	0	TTCGGTTATCTGAATACGAATAATCGTTCCTCGAATGCGAATGCGAACAATGG
SRR413558_C736661	VR	+	*	*	2841	2893	8	0	TTCGGTTGTCTGTATACGTATGGTCGTTCCTCGAATGCGCATGCGAACGCTGG
SRR413558_C736661	RT	+	3614	3989	GACAGAATTGTACACCACTGCATTATCAATGTGCTTGGGCGGTATTGGACTAATTTCTTCATTGCGAATACATACGCTTGCATCAAAGGCAGAGGTATTCATAAGTGTATGGAAGATGTGCATACGGCTTTGGTAACAGACAGGAAAGGAACAAAATTCTGCCTGAAAATTGATATTAAGAAGTTCTATGATAATATAGACCATTCGGCATTAAAGAAGATAATCAGATATGGCATTGCAGATGAGCAATTGCTAAGGCTGTTGGATAAGATAATAGATAGTAACGGTAAAGATAAAGGGTTGCCAATAGGCAATTTCACAAGCCAATACTTCGCTAATCTCTATTTGGCATACTTTGACCATTGGGTAAAAGAGG
SRR413559_C974948	TR	-	5486	5523	5464	5578	16	0	GGGTGTCCTTTTCAGCGGTAATACGAATAATGGCGATCATGCAGGCTTCGGTTATGCGAATACGAATAACACCCCCTCGAATACGAATGCGAATGTCAGCTCTCAGCTATGATTT
SRR413559_C974948	VR	-	*	*	5662	5776	16	0	GGGTGTCCTTTTCGGCGGTGGTGCGAATAATGGCGATCGTGCGGGCTTCGGTTATGCGGATACGACTAACGCCCCCTCGAATACGAGTGCGCGTGTCGGCTCTCGGCTTTGTTTT
SRR413559_C974948	RT	-	4516	5063	CTATATGGGTGTCCTTATTTACAGAAGATACCTATTCTTGCATTAAGGATCGTGGTATTCATAAAGCAGCAGATAAAGTAAAGAAGGCTTTGAAAGAAGATCCAGAACACACTACTTACTGCTTGAAAATGGATATAGTGAAGTTCTATCCAAGTATAGACCATGATATTTTGAAAACAATATTACGGAAGAAAATCAAAGATAAAGATCTGCTTTGGTTGCTTGACGTGATTATAGACAGTGCCGATGGCGTACCCATAGGGAACTATCTAAGTCAGTATTTTGCTAATATTTATCTGGCTTACTTCGATCACTGGATAAAGGAGGTTAAGAAGGTAAGATATTACTTTAGGTATGCAGATGATATTGTGATTTTAGGCGATGATCCTAAACAGCTTCACAAACTCCGTATAGAGATTGAAGAATATCTGCATGACAATTTAAAGCTATCACTTCGTAAAGTGGATCCTAAAACTGGAAAAAAGAAATGGAAGTTTCAAGTATTCAAAATTGATAGCCATAGAGGTATTGATTTTGTCGGGTATGTC
SRR413559_C974988	TR	+	33825	33874	33774	33891	11	0	CTGCGGTCGCCCTTGTCGGCGGTAACTGTAACAATGGCGAGAACTGCGGTGCGGATTACTTGAATTTGAACAATTCTGCGGGCAATGCGAACTGGAACATCGGTGCGTCCAATTTCTT
SRR413559_C974988	VR	+	*	*	33512	33629	11	0	CTGCGGTCGCCCTTGTCGGCGGTGGCTGTAGCAATGGCGAGAGCTGCGGTGCGGATTACTTGCATTTGAGCAATTCTGCGGGCAATGCGTACTGGCACGTCGGTGCGTCCGTTTTCTT
SRR413559_C974988	RT	+	34154	35073	ACTCTTGAAAAAGATGTTGACAGAGGAGTTGTTCATTCCGGACTATCACAAACCGAGCATCATCAACGAGAGCAGCAGCAAGAAAACACGCCGTATATTAAAACCACATTACAAATATGAGCAGGTCATTCACCATTGTGCAATAGGTCAGTTCAAACCGATTGTGATGAATGGATTGTATGAATTTTCATGCGGGAGCATTCCGGACAGGGGTGTTCATTACGGAAAAAAGTACATGAGAAAATGGCTTGATTCCTACGACGGAAAGAAATTCTTTGTTCTCAAGATGGATGTTCACCATTTCTTTGAATCCATAAACCGGAGAATCCTCAAAAGGAAACTCAAAGAGGTAATTCGAGATAAACGGTTTTATAGATTACTCTGCATACTGATTGAACATGACAAAATAGCACTCGTTGCAAAAATTTTGACGGATGCAGGCGTTGAGATAGATGCAGAGCAGACGAAAACGCTTGTCGGATGCATAGCATTTGACGACATCTCCGGAGCGTTGGAGATATTGCAGGAAATCGGCATCGCAGGAGCGATGTTCGATGAACTGAAAGAAATTATTGAGGAGATGCGAAAAGGCGTTCCGTTGGGATATTTCACATCACAATGGTTCGGCAATTTTTACTTGAAAGCACTCGACCATTACATCAAGGAGGAACTCCATGCAGAGCATTACATGCGATATATGGACGACATGGTGATACTGGGAAAGAGCAAAAAGAAACTGCACAAAATACATGCAGCAATCGAAACATATCTGAATGACAATCTCGACCTTGAAATAAAAGGCGATTGGCAGGTGTTTAGATTTGAATATCCGGTATTTGATAAAGGCGGGAATCCGGTACTCGATAAAGACGGAAAGCAGGTCACAAAGGGTCGTATGCTTGATTTTATGGGATTTCAAT
SRR413560_C773935	TR	-	5766	5815	5730	5846	17	0	TTGGTCGTCCACTGAGAATTCGAACAACACGAACAACGCGTGGAACGTGAACTTCAACAACGGCAACACGAACAACAACAATAAGAACAACACGAACGACGTGCGTGCTGTCCTCGC
SRR413560_C773935	VR	-	*	*	6445	6561	17	0	TTGGTCGTCCACTGAGTATTCGAGCTACACGGACTACGCGTGGAACGTGGACTTCTACTACGGCTACACGTACTACTTCAGTAAGTTCAACACGAGCGACGTGCGTGCTGTCCTCGC
SRR413560_C773935	RT	-	4761	5492	CGTTCCATCGCTTTCATCATTACCAAGCCCGTGAAGCGGGAGGTCTTCGCCGCGGATTTCCGCGACCGCGTGGTGCACCACCTGATAGCCCGAAGGCTCGTTCCCTTGCTGGAAGCGCAGTTTATTGACGACAGCTACAGCACCCGCAAGGGCAAAGGCACACTGTACGGCATACTGAAGGTGGAGGAACACATCCGCCAATGCTCGGAAAACTACACCAAAAACTGCCACATCCTGAAGATAGACATCCGCTCGTTCTTCATGAAAATATCGAAGCAACGGCTGTATGACCTGACGGAGCGTCTTCTGCGGGAGCGGTACGAGGGAAACGACTTGCCGGTGCTGCTTTATCTGCTCCGGGAGACGGTGTTCAACCGACCGGAAAAGAACTGCATCCGCCGCACGCCTCCCCAAAGCTGGCGCGGATTACCAAAGGACAAAAGCCTTTTCCATTCCGACGGCACTTGCGGCCTGCCCATCGGCAACCTGACCAGCCAGTTGCTTGCCCTGAACTTTCTCGATGAACTGGACCATCTGATTACCGGAGAGTGGGGCATTGAACATTACGGCAGGTATGTGGACGACATGGTGCTGGTGCATCCGTCCAAAGAGCGTCTGCTGGCGGTCAAGGCGAATATCGCCGCATGGCTCACCGCACACGGACTGTCGCTGCACCCCCGCAAGATGTATCTGCAACATTATACGAAAGGTGTGCTGTTTGTAGGCGGCATG
SRR413560_C774509	TR	-	14276	14325	14261	14372	11	0	AGCTGGTTCTTTGGGGCGGTAATGCGAATAACGGTGCGAATTGCGGCCTCGCTTATGCGAACTCGAATAACGATTGGTCGAACTCGAATGCGAATATCGGCTCTCGCCATAC
SRR413560_C774509	VR	-	*	*	14548	14659	11	0	AGCTGGTTCTTTGGGGCGGTGCTGCGAATAACGGTGCGTATTGCGGCCTCGCTTTTGCGTACTCGAATCACGATTGGTCGGACTCGCATGCGAGTATCGGCTCTCGCCTTGC
SRR413560_C774509	RT	-	13139	13536	TACAAGTGCGTGTATCAAGGGAAAGGGATTACATTTTGGAGTAAGGAGAATGAAACGTTTTCTTCACCGGTACCCGGAATACAAATGGTTCGTAAAGACTGATTTCAAAAAGTTCTATCAAAGTATTCTTCATGAGCTTATTGTTGCTGCATTGAGAAGGAAATTCAAAGATGAACGATTTATTAAATTGATCGAGATAGCTGTTTTATCGTATGACAGCGGAACAGAGTTAGTTGACGTATTGGAGAATGAAGTTGAACGGAAGAAGAGGTGTTCCGATTGGAGCATTTACAAGCCAACCTATCGGGAATTTTGCGGCAAGCCGGATAGATCATACAATGAAGGAGAAATATCGTGTCAAATGCCTGCATAGATATTGCGATGATAATGTTATGCTG
SRR413561_scaffold34558	TR	+	1301	1350	1252	1369	27	0	AAAGTCACTAAATTAGGTGCTAATTGGAATAATGGCTTGAATACCAGTGCTTTCTATTGGAATCTGAATAATGCTTCTTCTAATCGTAATCGGAATATCAGCAGTCAGTTAGTAAATG
SRR413561_scaffold34558	VR	+	*	*	1029	1146	27	0	CGGGTCGCTTTATTGGGTGCTCATTGGAATGATGGCTTGGCTGCCGGTGCTTTCTGTTGGCATCTGAGTGATGCTTCTTCTAGTCGTTATCGGGTTATCGGCGGTCGGTTGGTGTATG
SRR413561_scaffold34558	RT	+	1862	2447	ACCTATTCAGCAATACCAAACAAAGGTATTCATGCAGCTTTCAAAAAGTTGCGAAAAGCAGTTGATACAGTGCCGGAAGAAATGACCTATTGCTTGAAAATCGACTGCAAGAAATTTTACCCTTCCATTGACCATGAAACACTGAAACAAAAGTTCAGACGGAAATACAAAGACCCTGAACTGCTTGAACTGATAGATGAAATTATTGACAGCATCAGCACGTGTCCGGCAACGGAAGAAAACATTGAATTTTATGAATCATGCGGTAATGAAATCAACATTGTCACACTGAATGGTAAACAGTTTATTAGTGGCGTTGGTATACCGATAGGAAACTACTTTTCACAGTATGACGGTAACTTCTTTTTAAGTGAATTTGACCACTGGATAAAAGAAGTAAAGCACATCAAGCACTATTACCGTTATATGGATGATATTTGTATTTTTGCAAAGACCAAGGAAGAACTTCACCAGTTACTAAGTGAAATTGATGAATATTTCAAAGTGAATTTGAAACTAAGGATAAAAGGTAATTATCAGATATTCCCTTCATTTGTCAGGGGTATTGACTTTGTTGGGTACAGAA
SRR413641_C424897	TR	+	46321	46358	46291	46406	8	0	GCCGTTGTGTTTTGCGGTCCGGCAACAGCTCGAATGCGAACAGCGGTCTCGCTTATGCGAGCGCGAACAACGCTTCGTCGAGCTCGGGCACGCACTACGGGGCGCGTCTGAAATTC
SRR413641_C424897	VR	+	*	*	45279	45394	8	0	GCCGTTGTGTTTTGCGGTCCGGCAGCAGCTCGGTTGCGCACAGCGGTCTCGCTTATGCGAGCGCGTACAACGCTTCGTCGAGCTCGGGCACGCACTACGGGGCGCGTCTGGCCTTC
SRR413641_C424897	RT	+	47008	47398	ACGGCTGCATCCATACAAGGACGCGGACCGCATGGTCTGTTCCATCAGGTGCAGGATACATTGGCAGAGAACCCCAATATACACTATTATTATCAAAGCGATTATAAAGGATATTATGACAGTATTGACCATGATATATTAATCTCCACAATCAGGCGATATGTCGGAGACCCTGTCTTATTGCCTATTCTTGAAAATTTTGTCAAAGCACTATATCCCAACGGGAAGCATGGCATAAGCAAAGGACTGCGTTCCTCACAATTCTTTGGAAACCTTTACCATAATGATATTGATCACCGGATGATTGATGAATATGGTGCAAAACATTACTTCCGTTTTTGTGATGACATCTTTATTCTCGGTGAGAGTAAACGTGATTTGTGGAAATTGC
SRR413642_C476652	TR	+	288	340	263	346	14	0	TGCAACAACGGTACGAATGATGGTTTGCGCTACTTGAATGTGAACAACACTGCCGGGAATGCCAACTGGAACATCGGGGCCGCC
SRR413642_C476652	VR	+	*	*	0	83	14	0	TGCGGCGACGGTACGACTGATGGTTTGCGCTCCTTGACTGTGAACGACACTGCCGGGGCTGCCGGCTGGGGCTTCGGGGCCGCC
SRR413642_C476652	RT	+	903	1076	GGTATTAGAGCCAATCATCACAGCCACAGCCTATCCATACTCCTGCGGTTCGTTCCCAAAGCGTGGAGCACACTACGGAAAGAGACAGATAGAGCGGTGGCTTTTGCATGACCCGAAGGGAACACGGTGCTTCGCAAAGATGGATATCCGGCACTTTTATGATAGTATCCGGCT
SRR413644_scaffold24279	TR	+	540	577	506	587	21	0	TCTGACAATAGCAGCAAAGCAGGTCTATTCAATCTTAATTCCAATAATGAGGTTAGTAATTCCAATGCTAATATCAGTTCAA
SRR413644_scaffold24279	VR	+	*	*	292	373	21	0	TCTGACGATGGCGGCCAGGCGGGTCTATTCACTCTTGCTTCCACTGATGGGGTTGGTGCTTCCTATGCTATTGTCGGTTCTC
SRR413644_scaffold24279	RT	+	1042	1172	ACTTATAGTTGTATCAAGAAAAGAGGAATTCACAAAGTTCTTAAGTAGATATAGCATGATCTAAAAGATAGAGAGAATACTAAATACTGTCTTAAAATAGATATTAGAAAGTTTTATCCTTCAGTAGATCA
SRR413644_scaffold29536	TR	+	2256	2293	2255	2302	13	0	TTCAATTCTAACAATGACGTCAGCAATGCCAATTCCAATGTCGAGTTA
SRR413644_scaffold29536	VR	+	*	*	2054	2101	13	0	TTCGGTTCTCGCTATGGCGTCGGCTATGCCTATTCCGCTGTCGGGTTC
SRR413644_scaffold29536	RT	+	2729	2890	TATTTGGACTAGTATATTTATAGACCAAACATATTCCTCTATACGAAATAGAGGTATTCATAAAGTAGAGTATGATTTGTTTAAGGTGTTATAGAAACATCCAGAAGAAACAAAGTATTGCTTGAAAATGGATATAAAAAAATTCTATCCTTCTATAACTCA
SRR413644_scaffold42259	TR	+	5261	5285	5240	5289	0	1	ATTGCGGCGCTCGTGCCGTGAGTTGCAACAACTACCCGTGGAATGTCAAT
SRR413644_scaffold42259	VR	+	*	*	5801	5850	0	1	ATTGCGGCGCTCGTGCCGTGAATTGCAACAACTACCCGTGGAATGTCAAT
SRR413644_scaffold42259	TR	+	5810	5859	5772	5881	12	0	AGCGGGCGGCAACTGGAACAATGGGGCGAATTGCGGCGCTCGTGCCGTGAATTGCAACAACTACCCGTGGAATGTCAATACGAACATTGGCGCTCGTGGGGCGTGTGACT
SRR413644_scaffold42259	VR	+	*	*	5211	5320	12	0	GGCGGGCGGCGGCTGGGGCGATGGGGCGTATTGCGGCGCTCGTGCCGTGAGTTGCAACAACTACCCGTGGAATGTCAATGCGGGCGTTGGCGCTCGTGGGGCGTGTGACT
SRR413644_scaffold42259	RT	+	6263	6907	AATACCATTACTTTAAGGTGTACGAACCGAAAGAGCGGCAGATAATGGCGCTGCCGTTCTATGACAGGGTGGTACAGCACGCCATAAACAACGTGTTAGAGCCTATATTTGATAAGCGGTTTATATCACAGTCTTACGCCTGCCGGAAAGGTAAAGGTATGCACGCTGCATCTGATACATTAAAAGAGTGGCTGTATGAGTGGAACAAATACCACCCAGACCAGCCGCTTTATGCTATCAAGGCAGACATACACCATTATTTCCAGAGCATAGACCATGCGATATTAAAGGCTGAAATACGTAAGGTTATAAAAGACGCTGGGGTACTGGCATTGCTGGACAGGATAATAGACCACAACGGCAATATGCCGGACGGCGTAGGGATACCAGTAGGAAACCTTACCAGTCAGCTATTTGCAAATATCTATCTGGACGCATTAGACCAGTTTATCAAGCACGAGCTGGGCGTAGAGGCGTACATACGCTATATGGACGACTTTGTAATATTAAGCCCAGACAAGGAACAGCTGCGTAGCTGGCTTGCACGGATAGAGCAATTTTTACGGGAAGAGCTTAAGTTAGAGTTTAACCCGAAAACTACCATACTGGCGGCAAAGAACGGTATAGACTTTGTAGGCTACAAAC
SRR413644_C893728	TR	-	2757	2806	2738	2853	20	0	GTGGTGTGCTGTTCAGCGGTAATGCGAATAACAGGGCGAATGCAGGCTTCAGCTATGCGAACTCGAATAACACCCCCTCGAATACGAATGCGAACATCAGCTCTCACCTATACTTT
SRR413644_C893728	VR	-	*	*	3304	3419	20	0	GTGGTGTGCTGTTCGGCGGTTCTGCGTATAACGGGGCGCATGCGGGCTTCGGCTATGCGCGCTCGCATAACGCCCCCTCGTATACGTATGCGAGCGTCGGCTCTCGCCTTTGCTTT
SRR413644_C893728	RT	-	1784	2313	CGATATGGGTATCCATATTCACTACCGACACGTACAGCTGCATCAAGAAGCGTGGCATACATGGAGCGATGCGCAAGGTCAAACAGGCTATGAAAGACCGTGAGAACACACGGTACTGCCTGAAAATAGACATTCGGAAGTTCTACCCGTCAATCGACCATGATGTGTTGAAGTCAATCGTCAGGAAGAAAATCAAGTGCAAGGACACGCTTTGGCTTCTTGACGAGATAATCGACAGCGCAGCCGGAGTGCCTATCGGCAACTATCTTTCACAGTATTTCGCAAACCTGTATCTCGCATATTTCGACCATTGGATAAAGGAGGTAAAGAGAGTGAAATACTACTTCCGCTATGCGGACGACATGGTATTCCTTGCATCGAGCAAAGAGGAACTTCACAGGCTTCTTGCAGACATAAGGGAATACATGAAAGACTTGAAGTTGAACCTGAAAGGGAACGAGCAAGTGTTTCCTATCGGGGATAACCGTTCCGACAGGCACGGCCGGGGATTGGACTTTATAGGCTTCGTA
SRR413644_C894642	TR	-	2530	2567	2507	2624	14	0	GAGCTGCTGAACGTTGGTGGTAACGCTGACAACAGGTCTCAGTGCGGCGTTTCGTACACGAACTCGAACAACGGTTTCTCGAACTCGAGGTCGAACATCGGCGCTCGTTTGAATTTCT
SRR413644_C894642	VR	-	*	*	2942	3059	14	0	GAGCTGCTGAGCGTTGGTGGTACCGCTGACAACGGGTCTCGGTGCGGCGTTTCGTACTCGCTCTCGTACAACGGTTTCTCGTACTCGGGGTCGGGCATCGGCGCTCGTTTGGCTTTCT
SRR413644_C894642	RT	-	1420	1771	GAGCGGAGCCAGCGTAAAAGGCAGAGGCATGATGTACGCCAAGCAGAGAACTGAGCGATGGATTGACGAGAACAAAAGCTGCGGCAGATTATATTACTGCAAGCTCGATTTCGTCAAGTTCTACGAGAATGTAGACCAGACGGTTATCTACTCCTACATGTGCGATTTCTTTACCGATAAGGGCATCCGTAAGCTTCTCTACGAAGTAATCTTTGCCCTGCCCCACGGACTCGGCATAGGTCTGTACCCTATACAGACACTTACCAATTTCTTCATGAGCATTCTTTGCCGGCTGGTATGCCGCAGGTATCGTGTAAAGGTAGAGATATATTGCGATGACATCGTTATCTTA
SRR413644_C897116	TR	+	7827	7876	7776	7893	17	0	CTGCGGTCGCCCTTGTCGGCGGTAACTGTAACAATGGCGAGAACTGCGGTGCGGATTACTTGAATTTGAACAATTCTGCGGGCAATGCGAACTGGAACATCGGTGCGTCCAATTTCTT
SRR413644_C897116	VR	+	*	*	7514	7631	17	0	CTGCGGTCGCCCTTGTCGGCGGTGGCTGTAGCAATGGCGGGCTCTGCGGTGCGGATTGCTTGTCTTTGAACAGTTCTGCGGGCGTTGCGCTCTGGCACATCGGTGCGTCCGTTTTCTT
SRR413644_C897116	RT	+	8156	9075	ACTCTTGAAAAAGATGTTGACAGAGGAGTTGTTCATTCCGGACTATCACAAACCGAGCATCATCAACGAGAGCAGCAGCAAGAAAACACGCCGTATATTAAAACCACATTACAAATATGAGCAGGTCATTCACCATTGTGCAATAGGTCAGTTCAAACCGATTGTGATGAATGGATTGTATGAATTTTCATGCGGGAGCATTCCGGACAGGGGTGTTCATTACGGAAAAAAGTACATGAGAAAATGGCTTGATTCCTACGACGGAAAGAAATTCTTTGTTCTCAAGATGGATGTTCACCATTTCTTTGAATCCATAAACCGGAGAATCCTCAAAAGGAAACTCAAAGAGGTAATTCGAGATAAACGGTTTTATAGATTACTCTGCATACTGATTGAACATGACAAAATAGCACTCGTTGCAAAAATTTTGACGGATGCAGGCGTTGAGATAGATGCAGAGCAGACGAAAACGCTTGTCGGATGCATAGCATTTGACGACATCTCCGGAGCGTTGGAGATATTGCAGGAAATCGGCATCGCAGGAGCGATGTTCGATGAACTGAAAGAAATTATTGAGGAGATGCGAAAAGGCGTTCCGTTGGGATATTTCACATCACAATGGTTCGGCAATTTTTACTTGAAAGCACTCGACCATTACATCAAGGAGGAACTCCATGCAGAGCATTACATGCGATATATGGACGACATGGTGATACTGGGAAAGAGCAAAAAGAAACTGCACAAAATACATGCAGCAATCGAAACATATCTGAATGACAATCTCGACCTTGAAATAAAAGGCGATTGGCAGGTGTTTAGATTTGAATATCCGGTATTTGATAAAGGCGGGAATCCGGTACTCGATAAAGACGGAAAGCAGGTCACAAAGGGTCGTATGCTTGATTTTATGGGATTTCAAT
SRR413644_C897582	TR	+	47518	47589	47515	47602	17	0	CGTCGTTTCTGCGGCTAATTTCGCTAATGTGAACAACAATGGCAATACGAACTACAACAACGCTTCGAACTCTAATGGGGTTCGTCCG
SRR413644_C897582	VR	+	*	*	46381	46468	17	0	CGTCGTTTCTGCGGCTGTTTTCGCTCTTGTGGGCAACATTGGCTTTACGGGCTACTACGACGCTTCGGGCTCTCGTGGGGTTCGTCCG
SRR413644_C897582	RT	+	47953	48535	GATAGAATTGTTCGCCATGTTCTATGTGATGATATTCTTTTACCAGAAGTTAAAAAGCACATAATATATGATAATTGTGCATCAATTAAAGGGAGAGGTATATCTCAGCAGAGAAAGCGATTTGAAATACATTTACACAAGTATTACAAGTTGTATAAAAATGACGGATGGATTTTATTTTGAGACTTCTCAAAATTTTATGACAATATAATTCACGAAATTGCAAAACAAGAACTTCTTAAGTTATTTGACGATGATGAATTTATCGATTGGCTTTTAACATTGATATTTGATGGGTTCAAAGTCGATGTGTCGTATATGTCTGACGAAGAATATGAAAATTGCTATTCAGATTTATTTAACAAGCTTGAATATCGGCATATACCGTCTGAAAAATTAACTGGTGAGAAGTGGATGGCTAAATCTGTAAATATTGGAGACCAGCTATCGCAGGTAATTGGAATATATTATCCTCATAGGATTGATACATATGTGAAATATGTCCGACAACAGAAATTTTACGGACGATATATGGATGATTGGTATATCATGAATCCAAGTAAAGAAGAACTTGAAGATTTGC
SRR413645_C449564	TR	+	9872	9951	9851	9967	12	0	AGCGTTGCCCCTATCGCGGTGCGAACTGGAACAATGGCGGCAACGCTGGCGTTTTCAACGTCAACCTGAACAACCCGCGCTCGAATTCCAACAGCAACATCGGGGGTCGTTCCGCTT
SRR413645_C449564	VR	+	*	*	9230	9346	12	0	AGCGTTGCCCCTTTCGCGGTGCGAGCTGGAACAATGGCGGCGTCGCTGGCGTTTTCGACGTCAACCTGGACTACCCGCGCTCGTATTCCGGCAGCGGCATCGGGGGTCGTTCCGCTT
SRR413645_C449564	RT	+	10413	11078	AGCGCCGCCTGGTAATGGCGCTGGACTACCGAGACCGGGTCGTGCAATGGAGCGTTTACCAGCTTCTTTATCCCTACTTTGACCGACGGATGATCGAGGACAGCTATGCGTGCCGGAGAGGCAAAGGCAGCCACAAGGCAGTGGCCCGCCTACAATACTGGCTGCGCCAGATAGACCGCAAGCCAAACGGAAAAGAATGGTACTACCTAAAAATAGATGTATCCAAATACTTCTATCGCGTAGACCACGACGTCCTGCTGCGGATTTTGCGCCGCCATATAGCAGACCCCGGACTGCTGGACTTGCTGGCCGGAATCATAAACAACCCGGATGAACCGTTCGGACTGCCGCCAGGCATGAAGCCGGAGGATGCAGACTTCGAGGCGTGGCTCTACGACGTAGGAATGCCCATCGGAAACCTGCCGTCGCAGCTATTCGGAAACGTAGTTCTGAACGAACTTGACCAGTTTGTGAAACACCGCCTTAAGGCGCGGAAATACGAGCGCTACATGGACGACGGCCTGTTCTTGAGCGACAGCAAGGAAACCCTGAATGCCTGGAAACAGGCCGTGGGCGACTACCTGCGCCAGGAACTGCACTTAGACCTGAACGACAAAACGGCCATACGCCCCGTGACGATGGGAATTGAATTTGTGGGCCGCCGGG
SRR413645_C449732	TR	+	11471	11523	11426	11536	16	0	TAGCGTTTGCTGGGGGTAATTTCAACAATGGTGCTAATGATGGGTTCTTTTACTTGAATTTGAATAATGGTTCCGGCAATTCGAACTGGAATTACGGGGCTCGCCTACTTA
SRR413645_C449732	VR	+	*	*	11167	11277	16	0	TAGCGTTTGCTGGGGGTTCTTTCAGCAGTGGTGCTCTTGCTGGGTTCTTTTACTTGGATTTGACTCTTGGTTCCGGCTATTCGTACTGGGCTTACGGGGCTCGCCTTCTTA
SRR413645_C449732	RT	+	11987	12369	TGTTGTGCTTCAGTTCCAAATCGAGGCATACATTATGGCGGAAAATATATAAAAAAAATATTAGTAAATGATAGAAAGAATACAAAATATGCTCTGAAACTTGATGTGAAAAAGTTTTATCCATCGATAAATAAAGAAATAATGAAAAGAAAGTTTATGAGAGTTATAAAAGACAGGGATACTTTAGATCTTATTGATAAAATAATTGATAGCTCTGAAAGTGGACTTCCAATCCGGAAATTATACTTCACAATGGTTTGCAAATTTTTATTTGCAAGATGTAGACCATTTTATAAAGGAAGAAATGAAGGTAAAATACTATTTAAGATATATGGATGATATGTTACTTTTTCACAGAAACAAGAAGGAATTGAAGAAAATAA
SRR413648_C750108	TR	+	5239	5288	5145	5331	22	0	AACCCTGCTGCTGGTTATCGCAACAGCGACGACGGTAGCATGAGCAACGTGGGCAGCAACGGCAACTATTGGAGTGCATCGCCGAACAGCGAGAATAACGGTTACAACTTGAACTTCAACAGTGGCAACGTGAATCCTGCGAACAACAACAATCGAGCAAACGGTTTCTCCGTGCGCTGTGTCCAAG
SRR413648_C750108	VR	+	*	*	3702	3888	22	0	TTCCCTGCTGCTGGTTGTCGCAACAGCGGCGACGGTAGCATGAGCAACGTGGGCAGCAGCGGCTACTGTTGGAGTGCGTCGCCGCTCAGCGAGTATGGCGGTTACTACTTGTACTTCTTCAGTGGCGACGTGAATCCTGCGAGCAACTACAATCGAGCACTCGGTTTCTCCGTGCGCTGTGTCCAAG
SRR413648_C750108	RT	+	5558	6230	TACTGAGAGAAGTCTTCGCCTCACAGTTCCGTGACCGGGTAGTTCACCATCTGTTGTTCAACTATATCGCTCCAATCTTCGAGAAAACATTTATATATGACAGTTATTCCTGTAGAAAAGAGAAAGGAACACTGTTTGGTATAGAGCGACTAGAACATCATATTCGTTCATGCACCAACAACTATACACATACAGCCTATATCCTCAAACTGGACATTCAAGGCTATTTCATGAGCATCAACAAGAACATCCTCTACGGTATTATTTACAACAAACTCATGAAGCAATGGGAAGAGAAAGGCAAGAACTGTAACATCCCTGGAAAGAATCCGGAGTTTATTCTCTTCCTTGTAGAAAGCATCATCTTCAAAGACCACACACTGGACTGCGAGGTGATGGGCAACAAGAAGGAATGGATGCTGTTGCCAGCGTCCAAGAGCTTGTTTTGCCAGCCAAAGGGCATCGGATTGCCTATCGGCGACCTCACCAGTCAACTCTTCAGCAATATCTATCTGAACGAGTTTGACAACATGATAAAAAGAAGATTCAAGATAAGGCACTACGGAAGGTATGTGGATGACTTCTATGTAGTACATCCATCCAAGGCATACCTAAAGAGCCTGATACCAGAGATAAGAACATTTCTGAAGGAAAGGTTAGGATTGACACTTCA
SRR413648_C750976	TR	+	26088	26137	26082	26159	15	1	AAACCGTTGTTTCGCCGTCCGGCAACATCAACAACAACAATTGTAACAACAACAACGGTGTTCGTCCATTCTGTATCA
SRR413648_C750976	VR	+	*	*	24960	25037	15	1	TCGCCGTTGTTTCGCCGTCCGGTTACTTCAGCAACTTCATTTGTGACAGCCGCAACGGTGTTCGTCCGTTCTGTATCT
SRR413648_C750976	TR	+	26088	26137	26082	26149	18	0	AAACCGTTGTTTCGCCGTCCGGCAACATCAACAACAACAATTGTAACAACAACAACGGTGTTCGTCCA
SRR413648_C750976	VR	+	*	*	25571	25638	18	0	CGGCCGTTGTTTCGCCGTCCGGCGGCATCGGCGGCGTCAGTTGTAACCGCGGCAGCGGTGTTCGTCCG
SRR413648_C750976	RT	+	26423	26516	CTTACAATGAGTTTAAAGTATATGAGCCAAAAGAGAGAGTGATTAAATCGTGTTCTTTTAAAGATAAAGTAGTACAGCATTGCTTATGTGACAA
SRR413649_scaffold22652	TR	+	37046	37095	36999	37106	17	0	TGGTGCCCTTTTGTCTGCGAATGCGAATAATGGTGCGAATGCGGGTTTCGGTTATCTGAATACGAATAATCGTTCCTCGAATGCGAATGCGAACAATGGGTTCCGCTT
SRR413649_scaffold22652	VR	+	*	*	36799	36906	17	0	TGGTGCCCTTTTGTCTGCGGCTGCGCGTCATGGTGCGTATGCGGGTTTCGGTTGTCTGGGTACGGTTGGTCGTTCCTCGTCTGCGAATGCGGACTATGGGTTCCGCTT
SRR413649_scaffold22652	RT	+	37618	38209	GACAGAATTGTACACCACTGCATTATCAATGTGCTTGGGCGGTATTGGACTAATTTCTTCATTGCGAATACATACGCTTGCATCAAAGGCAGAGGTATTCATAAGTGTATGGAAGATGTGCATACGGCTTTGGTAACAGACAGGAAAGGAACAAAATTCTGCCTGAAAATTGATATTAAGAAGTTCTATGATAATATAGACCATTCGGCATTAAAGAAGATAATCAGATATGGCATTGCAGATGAGCAATTGCTAAGGCTGTTGGATAAGATAATAGATAGTAACGGTAAAGATAAAGGGTTGCCAATAGGCAATTTCACAAGCCAATACTTCGCTAATCTCTATTTGGCATACTTTGACCATTGGGTAAAAGAGGTGCTTTCAAAAATAGTTATGCAGCGTTTTGGTGTGAAATTCTACTTCTTCCGCTATATGGATGATATGGTAATATTGTGCGCTGACAAAGAGGCACTACATTTCATACTTGATATGATGGGGCTTTACTTGGGCGCAGAACTGAAAGTAGAGATAAAAGAAAATTGGCAGATATTCCCGGTTGATGCTCGTAGCATTGATTATGTGGGATTCAAGC
SRR413650_C780852	TR	-	1346	1395	1329	1439	13	0	TGCCTATCCGGGGTTCGAGTTTCAACAACACTTCCAACGGTGGCGCTGGTGCGCTGAACTTGAACAACGCCCGTTCTAACGTCAACAACAATGTTTCGTTCCGTTCCGCTT
SRR413650_C780852	VR	-	*	*	2049	2159	13	0	TGCCTTTCCGGGGTTCGAGTTTCTACTACACTTCCTTCGGTGGCGCTGGTGCGCTGGGCTTGGACTACGCCCGTTCTTTCGTCAGCAACGATGTTTCGTTCCGTTCCGCTT
SRR413650_C780852	RT	-	199	858	AAAAAGCGCATGATTATGTCACTCACTTTCAAAGACCGTGTGGCGCAGCACGCTATATATAGCCAGCTGAACCCATATTTTGAAAAGCAGTTCATTTCTGACAGCTACGCTTGCAGAGTAGGCAAGGGAACACACAAAGCAGTCAACCGCCTGCATGATTGGTTGAAGCAGACTGACCGGAAGCCGCAGCGTTTCTATTATTTGAAACTGGATATTGCAAAGTATTTTTACCGGATAGACCATGAAGTATTGATGGATATTTTGCGGAAGAAGATTGCTGATGAAGATTTGTTGCACGTCTTATCAGTGATAATAAACTGCGAAGACACAAACTTTGGTCTGCCGCTGGGTGCCGACATTGGCGACGTGGCGTTTGATGAATTACTGGGAGAAGTTGGGCTGCCTATCGGCAATCTGACTTCACAAATGTTTGCAAATTTGTACTTAAACGAACTTGACCAGTTCTGCAAACACAAACTGCACCTGCATTATTACATACGCTATATGGACGACATTATAATTTTACACCCAGACAAAAAGTATCTGGAAAAGATAAAGAATAAGATTGCGGACTTTCTGGGAAACAAGCTGCATTTACAGCTTAACAAGAAAACCTGCATAAGACCAACCAGCATGGGTATTGAGTTTGTGGGCTTCCGT
SRR413651_C544876	TR	+	22233	22282	22192	22298	21	0	AACAGCAGGCAACCATTGGAGTAGCACGGAGAATAGTAGCAACAACGCGTGGAACGTGAATTTCAACAATGGTAACACCAACAACAACAACAAGAACAACAACAACG
SRR413651_C544876	VR	+	*	*	21326	21432	21	0	CACAGCAGGCAACCATTGGAGTAGCACGGAGTATAGTAGCGGCACCGCGTGGGGCGTGTATTTCTACAATGGTCTCACCTACGGCCACCACAAGTTCTACTACTACG
SRR413651_C544876	RT	+	22520	22851	CGAGAGGTATTCGCAGCTGCTTTCCGTGACCGTATCATTCATCATTGGATCATTCTTCGTTTAGAGCCTTTGTTTGAGCAATTATTCAATGAGCAGGGCAATGTTACGCACAATTGCAGAAAAAACTTTGGTACGAAAACCGCAGTTGAGTCTGTAGAGCAAGGAATCAAGCACGTGACCGGCAACTACCAGCAAGAAGCAACCATATTTAAGGGCGATCTTGTTGGTTTCTTCATGTCTATACCACAGCGGCGTTTGTGTGACAAAGTACTGGAATTTATCGAGCAAAAATATGTAGGTAAAGACAAAGACCTGCTATTATGGGTGACAGA
SRR413652_C632691	TR	-	1832	1881	1816	1928	12	0	GGTTGCCTATCCGTGGGTCGGCGTTCAACAATACTTCCAATTCGGGTCCGTCCGCTCTCAACTTGAATAACCCTCGTTCCAACTCGAACGACAACATTGGCTTCCGCTCCGCT
SRR413652_C632691	VR	-	*	*	2470	2582	12	0	GGTTGCCTATCCGTGGGTCGGCGTTCAACTATGCTTCCGATTCGGGTCCGTCCGCTCTCATCTTGAGTAGCCCTCGTTCCTTCTCGGGCGTCAACGTTGGCTTCCGCTCCGCT
SRR413652_C632691	RT	-	734	1393	AAGAAAAGGCTCATTATGTCCTTACCATTTAAGGACAGGATAGTACAATGGGCGATTTACAGGCAGTTATTTCCATTGTACGAAAAGACATTTATCTTTGATTCCTACGCCTGTCGCAAGGGCAAGGGAACGCATAAGGCAGCCGACAGGTTGCAGTATTGGTTAAGACAGACCGAAAGGAAGCCGGAACGGTACTATTATCTGAAAATGGATATATCAAAGTATTTCTACAGGGTAGACCACGATATTTTATTAAAGATTTTAGCACGCAGGATTAAAGACCAACGATTGCTCAACCTGTTGGAAAAGATTATAAATTGCGAATCTATGAATTTTGGATTACCGCCCGGAAAAGAGCCGGACGAAGTGGAAGTATCGGACAGGCTAGGTAATAAAGGGATGCCGATAGGAAACCTTACCTCACAGATGTTTGCAAACATTTATCTTAACGAGGTAGACCAGTACGCAAAGCATGAGTTGGGATTGCATTACTACATCCGATACATGGATGATATTATCATACTCCACCACGATAAAAAGTATTTAGCAGAGGTTAAGGAGTTATTGAGAGCGTTTTTATCGGACGAATTAAGACTAGATTTGAACAATAAAACAGCTATCAGACCGTGCAGTATGGGAGTTGATTTTGTAGGCTTTAGA
SRR413653_C841734	TR	-	6652	6701	6636	6747	9	0	AGCGTTCTACTCTGGTGGCAATTGGAACAACGGTGCTAATGCGGGTCTGTTCGCCTTGAACGGCAACAATCCCCGCTCGAACTCGAACTGGACCCTCGGCTTCCGCTCCGCT
SRR413653_C841734	VR	-	*	*	7263	7374	9	0	AGCGTTCTTCTCTGGTGGCAATTGGCCCTACGGTGCTAGTGCGGGTCTGTTCGCCTTGCACGGCGACAATCCCCGCTCGTACTCGTACTGGACCCTCGGCTTCCGCTCCGCT
SRR413653_C841734	RT	-	5615	6210	TTCTATATGAGCCAATTCAGAGAGGATTCATAACTGACACATACGCATGTGTTACGGACAGAGGACAGCACGAAGCGGTTAGGAGACTTGCTTCGTGGTTTCATGAGTTTAATGGTAGAGGACAGTATGCGTATTATTACAAGTTTGATGTTAGAAAATTCTTTTACCGGATCGACCACGAAGTTTTGATGAATATCATTAAAAAGAAGATCTCCGACAAATACACTGTAGAGCTTATGCGGTACTATATGTGCAGCACACAGCGACCGTTCGGGATGCCACTTGATGGCAACCATCTTACAATTACGGACGATGAAATGCTCTGGGATAAGGGAATCGCCATAGGAGGCGGACTGTCACACATGATTGGGAATATGTATCTTGATCAGCTGGACCAGTACGCAAAAAGAACTTTGGGGATAAAAAAATACATCCGATTTGCAGATGATATCATTATCACTGATACAGATAAGGGAAAGCTGAAGGAATATGGGAAACTGCTCACTCAGTTTCTCAATGAAAAACTGCTACTTGAATTTAATGATCGGTGTGCACTCCGGCCAAACAGGTGTGGGTGTGAGTTCGTGGGATGCGTA
SRR413653_C841914	TR	+	3541	3578	3484	3599	18	0	GCGGTGTCCTGTTCAGCGGTAATGCGAATAACAGCGCGAATGCCGGTTTTGCGTATGCGAATTCGAATAACACGCCCTCGAATACGAATGCGAATGTCAGGTCTCGCCAATGATTT
SRR413653_C841914	VR	+	*	*	2932	3047	18	0	GCGGTGTCCTGTTCGGCGGTGATGCGCATTACGGCGCGTCTGCCGGTTTTGCGTCTGCGAATTCGAATAACGCGCCCTCGTATACGGCTGCGGGTGTCGGGTCTCGCCTTTGCTTT
SRR413653_C841914	RT	+	4026	4555	GATATGGGTTTCGGTCTTCACGAAAGACACGTATAGCTGCATCAAGGGGCGCGGCATTCATGGAGCGATGCGGAATGTCAAGAGGGCTATCAAAGACCGGGAAAACGCCCGATATTGCCTCAAAATCGACATCCGGAAGTTCTACCCGTCGATAGACCACGACGTATTGAAAGCCATCATCCGCCGCAAAATCAAATGCAAGGATACGCTCGCCCTGCTCGATACGATCATCGACAGCACCGACGGCGTGCCTATCGGCAACTATTTGAGCCAATACTTCGCAAACCTGATGCTTGCCTACTTCGACCATTGGATCAAGGAGGAGAAGCGGGTGCGGTACTATTTCCGATATGCCGATGACATGGTATTTCTCGCCTCCACGAAAGAGGAACTGCACATCCTGCTGGCCGACATCAAGAAGTATCTCGCGGCCTTGAAACTGACGCTGAAAGGCAACGAGCAGATATTTCCGATTGCCGAGAACCGGGCGGACAAGCACGGGCGCGGCCTCGATTTCGTCGGGTTCGTGT
SRR413653_C843480	TR	-	2857	2894	2846	2907	14	0	AGGTCTATTCAATCTTAATTCCAATAATGAGGTTAGTAATTCCAATGCTAATATCAGTTCAA
SRR413653_C843480	VR	+	*	*	39352	39413	14	0	GGGTCTATTCTTTCTTAGTTCCGCTAATGGGGTTGGTGCTTCCGATGCTAATCTCGGTTCTA
SRR413653_C843480	TR	-	2857	2894	2846	2946	31	0	TAAGTAAAAAAGTAGTAACTCTGACAATAGCAGCAAAGCAGGTCTATTCAATCTTAATTCCAATAATGAGGTTAGTAATTCCAATGCTAATATCAGTTCAA
SRR413653_C843480	VR	-	*	*	3060	3160	31	0	TTTGTTAATCGGTGGTGGCTCTGACGCTGGCGGCGGGGCGGGTCTCTTCTATCTTCATTCCAGTGATGGGGTTGGTTATTCCCATGCTGATGTCGGTTCTC
SRR413653_C843480	RT	-	1909	2392	GACTTATAGTTGTATCAAGAAAAGAGGAATTCACAAAGTTCTTAAGTAGATATAGCATGATCTGAAAGATAGAAAGAATACTAAATACTGTCTTAAAATAGATATTAGAAAGTTTTATCCTTCAGTAGATCATGATACATTAAAACAAATAATTAGAATAAAGATTGCAGATAGAGAACTGTTATAGTTACTAGATGAAATAATAGATTCATCAGATGGAGTACCTATTGGTAATTACTTATCTTAGTTCTTTGCTAATCTGTATCTATCTTACTTTGATCATTGGGTTAAAGAAGATAAAAACATAAAGTACTATTATAGATATGCAGATGATATAGTAATACTTTATAAAGATAAAGAGTCTTTGTAGACATTACTTAGAGATATAAAGTAGTATTTAAAAGATAACTTAAAACTATAGTTAAAGAATAATTATCAGGTATTCCCAGTAGAAAGTAGAAGTATAGATTTTGTTGGATATAAA
SRR413655_C677986	TR	-	2158	2195	2136	2251	12	0	ACCGTGTGTTGTATCGTGGTGGTAACAATGCGAATGCGAATGCTGGTGTTGCGTACACGAATGCGAATAACGACGCTTCGAATGCGAATACGAATATCGGGTCGCGTCTCGACTAA
SRR413655_C677986	VR	-	*	*	2368	2483	12	0	ACCGTGTGTTGTCTCGTGGTGGTAGCTATGCGTTTGCGAATGCTGGTGTTGCGTACACGGGTGCGAATAACGACGCTTCGTATGCGAATACGAGTATCGGGTCGCGTCTCGCCTTC
SRR413655_C677986	RT	-	1214	1868	TAATATTGCTGCCGCTTTTGACCACGTTGTCCGTGGTAAAAGGCAGGAATATGAAGAAGGTAAAGAGCTACTTGCGAAACGTGAGGAAGTGATAGCGCTGCTACAGCACGAGATAGCGACAGGAACATTCACTGTTGAGGAATATGATGAAGTAGAGATAAAGGAGTATGGTAAGGTAAGGCGCTTGCAGATAGTCAAGATGATTAAGAGAATTGGCTGTTTTGCTATTATGCAGATAGTCGATATACACCTGCATCGAAGATATATCCGCACGACCAACGCAAGCATCAAGGGCAGGGGAATGCATAATATGATGTATCAGATTCGGAAGGCAATCCGTGAGAACCCGAACTTGAAGTATGCTTATCAGTTCGACATTCGCCATTTCTATGACAGCATTCTTCATCAGCTGTCGAAGGATTCCTTTGAGCACGTCTTCAAGGATAAAACGCTGCTTAAGATACTGGGTAGTCTTACGGATATGCTTGATGAGGGCATCAGCTTCGGATTGCGCTCCTCTCAGGCTACAGGCAACCTGGTGCTATCCATCCACCTAGACCATCCGCTGAAGGATGAGATGGGAGTCGGGTACTTCTTCCGCTACTGCGATGACGGGCTTGCACTCGCTGAGACTAAGGCGGAGCTGTGGGTGATA
SRR413655_C678742	TR	+	48360	48409	48350	48426	15	0	AATGCAGGGTTCGTCTATGCGAATACGAATAATACGGCTTCGAATGCGAATGCGAATATCGGTTCTCAGCTATGCTT
SRR413655_C678742	VR	+	*	*	9466	9542	15	0	GTTGCGGGGTTCGTCTATGCGTATACGGGTGATGCGGCTTCGACTGCGGCTGCGGCTATCGGTTCTCTGCTTTGCTT
SRR413655_C678742	TR	+	48360	48409	48313	48425	11	0	GGGCGTGTTGTTCGGCGGTAATGCGAATAATGGTACGAATGCAGGGTTCGTCTATGCGAATACGAATAATACGGCTTCGAATGCGAATGCGAATATCGGTTCTCAGCTATGCT
SRR413655_C678742	VR	+	*	*	48112	48224	11	0	GGGCGTGTTGTTCGGCGGTAATGCGCATTATGGTACGAATGCGGGGTTCGTCTATGCGGCTACGGATAATACGGCTTCGAATGCGGGTGCGAGTATCGGTTCTCGGCTTTGCT
SRR413655_C678742	RT	+	48864	49447	AATATGGGTGTCCATATTTACACGGGACACATATTCGTGCATCAAGAATCGTGGCATCCATGCGTGCGCAAAAGATGTGAAGAAGGCATTGAAACAAGATAAGGAAGGCACGAAATATTGCCTAAAAATAGATGTTCGCAAGTTTTACCCGTCCATCAACCATGAAGTATTGAAAGGCGTGGTAAGGCGAAAAATAAAGGATAGTCGCCTTTTGGCGTTATTGGATGAAATAATTGATTCCAATGTGAACACCGACATTCCGATTCGAAATTTTGTCACCGACCCGGAAACGGGCGAATTGGTGGCAACTGCGTTGAATGGCGTGCCAATAGGCAACTATCTTTCTCAATACTTTGCGAACTTGTTTCTTGCATACTTTGACCACTGGTTGAAGGAAAAGAAACGTGTGAAATATTATTGGCGATATGCCGATGATATAGTCATTCTTGCACCTACGAAAGAAGAACTTCATGCCTTGTTGCTTGAAATCCGGGCATATTTCAAGACTTTGCAATTGAAGGTTAAACGCAATTATCAAGTCTTTCCAGTTGATAGCCGGGGGATTGATTTTCTTGGATATGTGT
SRR413656_scaffold483	TR	+	741	799	692	815	17	0	TTCTGCGAACAACTGGTGGGAGCGTTCTCCTAATTCCGGCAACACCAACAATTTCTGTAATGTGAACAACAACGGCAACGCCAACAATAACAACGCCAGCAACTCCAATGGCGTGTCCTTCGGA
SRR413656_scaffold483	VR	+	*	*	29	152	17	0	TTCTGCGAACACCTGGTGGGAGCGTTCTCCTCGTTCCGGCGACACCGACTATTTCTGTTTTGTGAACAACAACGGCAACGCCGACTATAACGCCGCCAGCGTCTCCTTTGGCGTGTCCTTCGGC
SRR413656_scaffold483	RT	+	1297	1746	GTTTTCACGCTTTTACCATCATGGAGCGAGGGAAGAAGCGGTATATCCGATCAGTCCATATCACGGAACGAGCGGTTCAAAAGTGTCTGTGTGACTACTGCTTAGTTCCCATCTATTCGGCCTGTTTCATCTATGACAACTCAGCCAGTTTGAAACACCGAGGTATGGACTTCGCCCTGCGCCGTATGACCTGTTACCTCCAACGGCATTACAGGAAGTACGGTCTGGAAGGAGGTGTTTTGCTTTACGATTTTCACAGCTTCTTTGACTCAGCTCCCCATGAACCGCTGTTTCGTGAAGCCGACCGCAGACTTCATGACCTGAAAATCAGGGAGCTTGCGAACAGCTTTGTTACGGACTTCGGCTCGGTTGGTTTGGGTCTTGGCAGTCAGGTGTCTCAGACAAACGCCCTCATGCTTCCCAATATGATCGACCACTACTTCAAAGAGG
SRR413656_C1195425	TR	-	1906	1934	1877	1938	10	0	ATGCGAATGCGAATAACGATGCTTCGAATACGAATGCGAATGTCGGCTCGCGTCTGGAAATC
SRR413656_C1195425	VR	-	*	*	2480	2541	10	0	ATGCGAGTGCGAATAGCGATGCTTCGTGTTCGTATGCGTATGTCGGCTCGCGTCTGGCCTTC
SRR413656_C1195425	RT	-	974	1358	AACCGGTGCAAGCATCAAAAGGCGCGGTACTCATGACCTGATGAACTGCATACGTACCGATTTGCAAAAAAATCCGGAAGGCACGCTTTACGCATACAAATTTGACATCCGGAGGTTTTATGACAATGCGCGGCAGGACTTTGTTATGTGGTGCTTCCGGAGGGTGTTCAAGGACAAAAGGCTGTTGGTCTTGTTGGAGCGGTTTGTTAAGCTGCTGCCGGAAGGTATCAGTTTCGGACTGCGCAGTTCACAAGGGGCAGGAAATCTGCTTCTGTCTGTATTTTTAGACCACTATCTGAAGGATAAGTACGGGGTTCGTTATTACTATCGCTATTGCGATGACGGACTGGTACTCGGTAAAACGAAAGCGGAATTGTGGAAGATT
SRR413656_C1201397	TR	-	7641	7665	7625	7672	10	0	AACTACAATTCGTCCAACGCGAACTCGAACATCGGCGCGCGCCTACTT
SRR413656_C1201397	VR	-	*	*	8005	8052	10	0	GGCTTCTATTCGTCCAGCGCGTGCTCGTTCATCGGCGCGCGCCTCCTT
SRR413656_C1201397	RT	-	6738	7168	GTGCTGCGCATCAGTACCGGGACGCGGCGGAAAGCACGCGCTTCGGCGCTGCAAGCGTGTCATTCACCACGACAAAAAAGGAAGCCGGTACGTCTGCAAAATGGACGTTCACCACTTCTACCATTCTGTCGACCGCCGCAAGCTGATCTGGATGCTGGCGCACAAGATCAAGGACAAGAAGTATCTAAAGCTGACGTGGGAGATCCTGCAAACCTGCGAACAGGGGCTGGCCATTGGCTTTTTCATCTGCCAGTGGCTCGCAAATTTCTATCTTGAGCCGCTCGACCGTTACATTACGACGCTCGACGGTGTGAAGTACAGCGTGCGATACATGGATGATATTGTCCTCTTTGGCCCGAACAAAAAGAAGCTGCACCGTGCGCGGAAAGCGATTGCCGAGTATCTGCAAAAGCGGCTGCGGCTGCAGATGA
SRR413659_scaffold17726	TR	-	4434	4493	4405	4522	13	0	AGTCCGTGTGGTCTATCGCGGGTACAACAATGCGAATGCGAATGGCGGTGTGTCGAATGCGAATGCGAATAACGATGCTTCGAATACGAATGCGAATGTCGGCTCGCGTCTGGAAATC
SRR413659_scaffold17726	VR	-	*	*	5008	5125	13	0	GGTCCGTGTGGTCTATCGCGGGTACTACTATGCGAGTGCGTATGGCGGTGTGTCGTATGCGAATGCGAGTTACGATGCTTCGTATACGAATGCGTATGTCGGCTCGCGTCTGGCCTTC
SRR413659_scaffold17726	RT	-	3502	3886	AACCGGTGCAAGCATCAAAAGGCGCGGTACTCATGACCTGATGAACTGCATACGTACCGATTTGCAAAAAAATCCGGAAGGCACGCTTTACGCATACAAATTTGACATCCGGAGGTTTTATGACAATGCGCGGCAGGACTTTGTTATGTGGTGCTTCCGGAGGGTGTTCAAGGACAAAAGGCTGTTGGTCTTGTTGGAGCGGTTTGTTAAGCTGCTGCCGGAAGGTATCAGTTTCGGACTGCGCAGTTCACAAGGGGCAGGAAATCTGCTTCTGTCTGTATTTTTAGACCACTATCTGAAGGATAAGTACGGGGTTCGTTATTACTATCGCTATTGCGATGACGGACTGGTACTCGGTAAAACGAAAGCGGAATTGTGGAAGATT
SRR413659_C794246	TR	-	14280	14329	14265	14376	16	0	AGCTGGTTCTTTGGGGCGGTAATGCGAATAACGGTGCGAATTGCGGCCTCGCTTATGCGAACTCGAATAACGATTGGTCGAACTCGAATGCGAATATCGGCTCTCGCCATAC
SRR413659_C794246	VR	-	*	*	14552	14663	16	0	AGCTGGTTCTTTGGGGCGGTAGTGCGTTTAGCGGTGCGTCTTGCGGCCTCGCTTGTGCGTACTCGGATAACGCTTGGTCGACCTCGGCTGCGAATCTCGGCTCTCGCCTTGC
SRR413659_C794246	RT	-	13143	13540	TACAAGTGCGTGTATCAAGGGAAAGGGATTACATTTTGGAGTAAGGAGAATGAAACGTTTTCTTCACCGGTACCCGGAATACAAATGGTTCGTAAAGACTGATTTCAAAAAGTTCTATCAAAGTATTCTTCATGAGCTTATTGTTGCTGCATTGAGAAGGAAATTCAAAGATGAACGATTTATTAAATTGATCGAGATAGCTGTTTTATCGTATGACAGCGGAACAGAGTTAGTTGACGTATTGGAGAATGAAGTTGAACGGAAGAAGAGGTGTTCCGATTGGAGCATTTACAAGCCAACCTATCGGGAATTTTGCGGCAAGCCGGATAGATCATACAATGAAGGAGAAATATCGTGTCAAATGCCTGCATAGATATTGCGATGATAATGTTATGCTG
SRR413660_C723652	TR	-	666	710	658	715	12	0	ATAACGGTTACAACTTGAACTTCAACAGTGGTAACGTGAATCCATCCAACAACAACAA
SRR413660_C723652	VR	-	*	*	2045	2102	12	0	GTACCGGTTGCTACTTGGGCTTCAACAGTGGTGGCGTGAATCCATCCAGCGACAACGG
SRR413660_C723652	RT	-	41	395	GTATTGAGAGAAGTTTTTGCTTCTCAGTTCAGAGATCGAGTAGTTCATCATCTTCTGTTTAATTATATCGCTCCAATCTTCGAGACCCAGTTCATTTATGATAGCTATTCCTGTAGAAAAGAAAAGGGAACGTTATTTGGAATAGAAAGATTAGAACATCATATTCGTTCTTGTACAAATAATTATACAGAAAACGCTTTCGTCCTTAAACTGGATATTCAAGGTTACTTTATGAGTATAAACAAACATATACTCTATAATATAATATGTAATAAACTTTTTGCTTACTGGGAAAAGCATGGGTGTGATTGCAGTAAACCTGCTGGTAACCTGGAATTTATCTTGTGGCTTATTA
SRR413660_C729542	TR	+	5257	5306	5163	5349	26	0	AACCCTGCTGCTGGTTATCGCAACAGCGACGACGGTAGCATGAGCAACGTGGGCAGCAACGGCAACTATTGGAGTGCATCGCCGAACAGCGAGAATAACGGTTACAACTTGAACTTCAACAGTGGCAACGTGAATCCTGCGAACAACAACAATCGAGCAAACGGTTTCTCCGTGCGCTGTGTCCAAG
SRR413660_C729542	VR	+	*	*	3720	3906	26	0	TTCCCTGCTGCTGGTTGTCGCGGCAGCGGCGGCGGTAGCATGGGCGACGTGGGCAGCTTCGGCTACTATTGGAGTGCATCGCCGTACAGCGAGGATTACGGTTGCCTCTTGTACTTCTACAGTGGCGACGTGAGTCCTGCGAGCATCAGCAATCGAGCATACGGTTTCTCCGTGCGCTGTGTCCAAG
SRR413660_C729542	RT	+	5576	6248	TACTGAGAGAAGTCTTCGCCTCACAGTTCCGTGACCGGGTAGTTCACCATCTGTTGTTCAACTATATCGCTCCAATCTTCGAGAAAACATTTATATATGACAGTTATTCCTGTAGAAAAGAGAAAGGAACACTGTTTGGTGTAGAGCGACTAGAACATCATATTCGTTCATGCACCAACAACTATACACATACAGCCTATATCCTCAAACTGGACATTCAAGGCTATTTCATGAGCATCAACAAGAAAATCCTCTACGGTATTATTTACAACAAACTCATGAAGCAATGGGAAGAGAAAGGCAAGAACTGTAACATCCCTGGAAAGAATCCGGAGTTTATTCTCTTCCTTGTAGAAAACATCATCTTCAAAGACCACACACTGGACTGCGAGGTGATGGGCAACAAGAAGGAATGGATGCTGTTGCCAGCGTCCAAGAGCTTGTTTTGCCAGCCAAAGGGCATCGGATTGCCTATCGGCGACCTCACCAGTCAACTCTTCAGCAATATCTATCTGAACGAGTTTGACAACATGATAAAAAGAAGATTCAAGATAAGGCACTACGGAAGGTATGTGGATGACTTCTATGTAGTACATCCATCCAAGGCATACCTAAAGAGCCTGATACCAGAGATAAGAACATTTCTGAAGGAAAGGTTAGGATTGACACTTCA
SRR413660_C730104	TR	+	6561	6610	6555	6624	15	1	AAACCGTTGTTTCGCCGTCCGGCTACATCAACAACAACAATTGTAACAACAACAACGGTGTTCGCCCATT
SRR413660_C730104	VR	+	*	*	5431	5500	15	1	TTACCGTCGTTTCGCCGTCCGGCTACGTCGACTCCAGCATTTGTTACGGCTACGGCGGTGTTCGCCCTTT
SRR413660_C730104	TR	+	6561	6610	6555	6624	13	0	AAACCGTTGTTTCGCCGTCCGGCTACATCAACAACAACAATTGTAACAACAACAACGGTGTTCGCCCATT
SRR413660_C730104	VR	+	*	*	6046	6115	13	0	CGACCGTTGTTTCGCCGTCCGGCTGCGTCTACTTCAACGGTTGTGACGGCAGCAACGGTGTTCGCCCATT
SRR413660_C730104	RT	+	6896	7342	CTTACAATGAGTTTAAAGTATATGAGCCAAAAGAGAGAGTGATTAAATCGTGTTCTTTTAAAGATAAAGTAGTACAGCATTGCTTATGTGACAACGTGTTACACCCACAGTTATCTGATGAATTTATCAGAACGAATTATGCGGGACAGGCAGGAAAAGGTACACATTTTGGAATGGATTGCTTGAAAGAACAAATGCTTAGATTTTATAACCAAAATGGGATAGATGGCTGGATTTTAAAATGCGATATAAAGAAATTTTTCTATCAAATAGACCATGAAATTCTAAAAGATATAGTTGATTACTATTTTTGTGATGAATATACAATGTGGCTAAATCATCTGTATATTGACAGTACAGATGGATTAGGATTGCCATTAGGAAATCAAGTGGCACAGGTATATGCATTACTGATGTTAAATGGGTTAGACCATTTTGTGACAGGTG
SRR413661_scaffold24484	TR	-	1586	1623	1563	1679	29	0	AAGTCACTAAATTAGGTACGAATTGGAATAATGGTTCTAATTCAAGGTTGTTCTATCTGAATGTGAATAATGATTCAGGTAATCGGAATCGTAATATCAGCGGTCACTTACTAAATG
SRR413661_scaffold24484	VR	-	*	*	1786	1902	29	0	GGGTCGCTCTATTGGGTGCGGGTTGGTATGATGGTTCTGGTTCGGGGTTGTTCTATCTGTATGTGTCTCATGATTCGGGTGCTCGGTATCGTAATGTCGGCGGTCGCTTGCTGTATG
SRR413661_scaffold24484	RT	-	94	1090	TACTTATTCAGCAATTCCTGGAAGGGGAATTCATCTTGCACTTCATGATATTGACCAGGCTGTTCAGCATGATGTTCCTGGAACACAGTATTGCTTGAAGATAGATGCAAGAAAATATTATCCTTCTATCAATCACAATATTTTGAAACAGAAATACAGAAGACTGTTCAAGGATGATGACCTTCTTTGGTTGTTAGATGAAATCATAGATTCCACACCTGGTGACACAGGGATTCCCATTGGTAATTACTTATCACAGTACAGTGGGAATTTTTATTTGTCATCATTTGACCATTGGATGAAGGAAGTCAAGCATGTGAAATATTATTACAGATACATGGATGACATTGTTATCCTTAGTTCTTCCAAAGAAGAACTTCACAAGCTACTTCGTGAAATCAAAGAATATTTCAGGAAGGAATTAAAATTGACAGTCAAAGACAACTGGCAGGTGTTTCCAACATTTGTCAGGGGAATTGATTTTGTCGGATATAGAACATTCTTGAATTACAAACTTTTGAGAAAATCAACCTGCAAACAGATGAAACGCAAAATGAACCGACTTCATAAGAAGGTGATTGATAAGAACCAACTGATGAATTATTCAGAATGGTGTGCAATCAATTCCTATAAAGGATGGTTGATTCATTGTGATTCTTTTAGGTTATCGAAAAAGTACATTGAACCATTAGAACCTTATGCAAAAGCATATTATGAATATTAAATCAAGAAAGGTGGAAAAGCAGCATGAAAGAATTTGGAAAGACAAGAAGCACAGTGAAGCCTGATGCAGTGGTCATTGATGACCATTCTGTTTGGGTTCACACAGACATTCAGGAAGTGCATGAATCAATGGGTGAAGACCAGTCTTTTGATGGTTATGAATTCAATATGACCCAGTATGAAAAAGATGAATACATCCTGATGATGTCTGAAAAGAATGCAACACTGGAAAAACAGGTCACTGACACACAGCTTGCACTTTGTGAAGTGTATG
SRR413661_C504063	TR	-	5245	5267	5223	5270	8	0	CAACAACAACAACGCAGTCAACGCGCTTCGCTGCGCCCCGGATTGTGT
SRR413661_C504063	VR	-	*	*	5869	5916	8	0	CAGCGGCTACGGCGCAGTCTACGCGCTTCGCTGCGCCCCGGCTTGTGT
SRR413661_C504063	RT	-	4266	4804	CCATCTATCCGGCAATGACCAAGAGCTTCATCCAACATAATTGTGCCTGTCAGAAAGACAAGGGCACGGACTATGCAAGGGCGGTGCTTGATGAGTTCCTACATCGACATTACAGGAAGTACGGACGGGCAGGCGGAGTCTTGCAGGTGGATGTACATGGATATTATCCCAACATGAAGCATCAGGTCGCAAAGGACAAGTTCAAGAAACACCTTGAGCCGGACATCTACAAGCGAGCGGAGGCGGTACTGGAAGATCAGTATGAGGGCGATGTCGGATATAATCCGGGAAGTCAGATGATACAGATAGCAGGAATCTCCGTACTTGATGAATTAGATCATTTCATCAAGGAACAGCTCGGAATCAAGAGATATCTGAGATACATGGATGATTTTCTGCTGATGCACGAAGACCTTGAGTACCTTGAATACTGCAAAGACAAGGTGACCGAGAAATTGGCTGAATATGGCTTTGAACCGAACCCTAAAAAGACAAAAGTGATACCGATAACAGAAGAAATCCTCTTCCTTGGTTTCTAT
SRR413661_C504159	TR	+	45006	45055	44969	45079	16	0	TGGACCGCTTCTGTCAGGAGTGGCAACTCGACTAATTGCGTGAACGTCAACAACAACGGGAACTCCAACAACTGGAACGCCAGCAACGAGCTTTACGTCCCGGTCTGATTC
SRR413661_C504159	VR	+	*	*	12216	12326	16	0	TGGACCGCTTCTGTCGGGAGTGGCTACTCGGCTATTTGCGTGAGCGTCGTCAGCAGCGGGACCTCCGACCACTGGGGCGCCAGCGACGAGCTTTACGTCCCGGTCTGCTTC
SRR413661_C504159	TR	+	45006	45055	44983	45081	13	0	CAGGAGTGGCAACTCGACTAATTGCGTGAACGTCAACAACAACGGGAACTCCAACAACTGGAACGCCAGCAACGAGCTTTACGTCCCGGTCTGATTCCA
SRR413661_C504159	VR	+	*	*	44336	44434	13	0	CAGGAGTGGCGACTCGACTGATTGCGTGCGCGTCAACAGCCACGGGCACTCCAGCACCTGGAACGCCAGCGGCGAGCTTTACGTCCCGGTCTGCTTCCG
SRR413661_C504159	RT	+	45564	46083	GCTTTATCTGCTTTGATATATGCGAACGCGGCAAGCTGAGGCACATCAAAAGCGTGCATTTTTCCGAGAGGGTTGTGCAAAAATCATTTTGCACCAACATCATATACCCCACTTTCACCCGCTCCCTGATTTATGACAACGGGGCGAGTCAGCAAGGGAAAGGCACCCAGTTCGCGACCAACAGACTGACGACTCACTTGCGGAGGCATTTCAGGAAATACGGACGCGAAGGCGGCGTACTTCTGATTGACTTCTCGGACTACTTCGGGAATGTGGCACATGAGCCACTTTTTGAGATATACCGGCAGATCTTCACGGATCCGCGTGTCATAGCTCTGGGAATGAGCTTTATTTCTGCCTTCGGCGATAAAGGCCTCGGGCTGGGAAGCGAAACGAGCCAGATCAACGCCGTAATGCTTCCAAATCGCGCGGACCATTACGCGAAGGAAGTGCTCAGGATCCGGGGCTATGGCAGATATATGGACGACACCTATCTGCTACACCATAGCATTGCATACCT
SRR413661_C504191	TR	+	58364	58401	58345	58420	8	0	AATGCCGGGCTTTCGTACGCGAATACGAATAACACGGCTACGAATACGAATGCGAATATCGGCTCTCAGCTATACT
SRR413661_C504191	VR	+	*	*	19666	19741	8	0	AATGCCGGGCTTTCGTACGCGTATACGAATAACGCGGCTACGAGTACGCTTGCGAATATCGGCTCTCGGCTTTGCT
SRR413661_C504191	TR	+	58364	58401	58345	58420	14	0	AATGCCGGGCTTTCGTACGCGAATACGAATAACACGGCTACGAATACGAATGCGAATATCGGCTCTCAGCTATACT
SRR413661_C504191	VR	+	*	*	22594	22669	14	0	TCTGCCGGGCTTTCGTGCGCGTATACGTCTTACGCGGCTACGTCTACGATTGCGAATATCGGCTCTCGGCTTTGCT
SRR413661_C504191	TR	+	58364	58401	58361	58420	9	0	ACGCGAATACGAATAACACGGCTACGAATACGAATGCGAATATCGGCTCTCAGCTATACT
SRR413661_C504191	VR	+	*	*	57816	57875	9	0	TCGCGAATACGAATACCGCGGCTACGCATACGACTGCGACTATCGGCTCTCGGCTTTGCT
SRR413661_C504191	RT	+	58824	59359	TATATGGGTGTCTATTTTCACGGCGGACACTTATAGTTGCATAAAAGGGCGTGGCATACAAGCGGCGGCAAATAAGTTAAGGCGCGTTATAGACAGAGATAAGGCAGGTTGCGCGTATTGCTTGAAAATAGACATACGCAAATTTTACCCTTCCATAGATCACACCGTACTAAAGTCCATTGTTCGCCGGAAGATTAAGGACACACGGCTACTCAATCTTTTGGACGAAATAATAGACAGTGCGGAAGGCTTACCGATTGGCAACTACCTTAGCCAATATTTAGCGAATCTTGTACTTACCTACTTCGACCATTGGGTAAAGGAAGTAAAGCGGGTAAGGTACTATTTCAGATACGCCGACGACATTGTAGTATTACATAGCGACAAAAAGACGCTTCACGCTTTGCTGGCAGAGTTTGAAAGCTACTTGGCGGCTAACGTAAAGCTGGAAATCAAACAGAACAAACAAGTCTTTCCGGTGGCACACGACCACCGCGACAGCTTCGGGCGCGGTATTGATTTCTTGGGCTATGTAT
SRR413663_C824027	TR	-	1484	1533	1467	1577	13	0	TGCCTATCCGGGGTTCGAGTTTCAACAACACTTCCAACGGTGGCGCTGGTGCGCTGAACTTGAACAACGCCCGTTCTAACGTCAACAACAATGTTTCGTTCCGTTCCGCTT
SRR413663_C824027	VR	-	*	*	2187	2297	13	0	TGCCTCTCCGGGGTTCGGGTTTCAACGGCACTTCCTACGGTGGCGCTGGTGCGCTGTACTTGCTCAACGCCCGTTCTATCGTCAGCAGCGGTGTTTCGTTCCGTTCCGCTT
SRR413663_C824027	RT	-	337	996	AAAAAGCGCATGATTATGTCACTCACTTTCAAAGACCGGGTGGCGCAGCACGCTATATATAGCCAGCTGAACCCGTATTTTGAAAAGCAGTTCATTTCTGACAGCTACGCTTGCAGAGTAGGCAGGGGAACACACAAAGCAGTCAACCGTCTGCATGATTGGTTGAAGCAGACTGACCGGAAGCCGCAGCGTTTCTATTATTTGAAACTGGATATTGCAAAGTATTTTTACCGGATAGACCATGAAGTATTGATGGATATTTTGCGGAAGAAGATTGCTGATGAAGATTTGTTGCACGTCTTGTCAGTGATAATAAACTGCGAAGACACAAACTTTGGTCTGCCGCTGGGTGCCGACATTGGCGACGTGGCGTTTGATGAATTACTGGGAGAAGTTGGGCTGCCTATCGGCAATCTGACTTCACAAATGTTTGCAAATTTGTATTTGAACGAACTTGACCAGTTCTGCAAACACAAACTGCACCTGCATTATTACATACGCTATATGGACGACATTATAATTTTACACCAAGACAAAAAGTATCTGGAAAAGATAAAGAATAAGATTGCGGACTTTCTGGGAAACAAGCTGCATTTACAGCTTAACAAGAAAACCTGCATAAGACCAACCAGCATGGGTATTGAGTTTGTGGGCTTCCGT
SRR413663_C832691	TR	+	5917	5966	5863	5988	13	0	CTCTGGCGGCGCTGATAGCGGGCGGCAACTGGAACAATGGGGCGAATTGCGGCGCTCGTGCCGTGAATTGCAACAATTACCCGTGGAATGTCAATACGAACATTGGCGCTCGTGGGGCGTGTGACT
SRR413663_C832691	VR	+	*	*	5302	5427	13	0	CTCTGGCGGCGCTGTTAGCGGGCGGCAGCTGGAGCGATGGGGCGAGTTGCGGCGCTCGTGCCGTGTATTGCGCCAGTTACCCGTGGCATGTCGATACGCACGTTGGCGCTCGTGGGGCGTGTGACT
SRR413663_C832691	RT	+	6370	7014	AATACCATTACTTTAAGGTGTACGAACCAAAAGAGCGGCAGATAATGGCGCTGCCGTTCTATGACAGGGTGGTACAGCACGCCATAAACAACGTGTTAGAGCCTATATTTGATAAGCGGTTTATATCGCAGTCTTACGCCTGCCGGAAAGGTAAAGGTATGCACGCTGCATCTGATACGCTAAAAGAGTGGCTGTATGAGTGGAACAAATACCACCCAGACCAGCCGCTTTATGCTATCAAGGCAGACATACACCACTATTTCCAGAGCATAGACCATGCGATATTAAAGACTGAAATACGTAAGGTTATAAAAGACGCTGGGGTACTGGCATTGCTGGACAGGATAATAGACCACAACGGCAATATGCCGGACGGCGTAGGGATACCAGTAGGAAACCTTACCAGTCAGCTATTTGCAAATATCTATCTGGACGCATTAGACCAGTTTATCAAGCACGAGCTGGGCGTAGAGGCGTACATACGCTATATGGACGACTTTGTAATATTAAGCCCAGACAAGGAACAGCTGCGTAGCTGGCTTGCACGGATAGAGCAATTTTTACGGGAAGAGCTTAAGTTAGAGTTTAACCCGAAAACTACCATACTGGCAGCAAAGAACGGTATAGACTTTGTAGGCTACAAAC
SRR413663_C833359	TR	-	36144	36181	36124	36245	18	0	GGGTCTTCGCGTGCGTGCGGCTGGCGGTAACGCGAACAACGGTACGAATGCAGGCGCGTCCTACACGAATACGAACAACGCGGCCACGAATACGAACACGAACTACTCGTCGCCCCTATACT
SRR413663_C833359	VR	-	*	*	36477	36598	18	0	GGGTCTTCGCGTGCGTGCGGCTGGCGGTCACGCGGGCAGCGGTGCGAGTGCGGGCGCGTCCTGCACGGCTACGATCGACGCGGCCACGAATGCGTACACGGGCTACTCGTCGCCCCTCTGCT
SRR413663_C833359	RT	-	35198	35785	AAACGCCGTGAAATCTACAAACTGCCATACCGCGACCGCGTGGTGCAGTGGGCAATAATGCAAGTGCTTGAGCCTATCTGGGTGAGATGCTTCACGGCCGACACCTACGCTTGTGTAAAGGGGCGCGGTCTTCATACGCTGCTGCGCAACCTGCGCCGCGATTTGAAAAAAGACCCCGACGGGACGCGGTACTGCTTTAAAATGGACGTTCGCAAGTTCTACCCGTCCATCACTCACAGCGTACTGAAGCAGGTGGTACGGCAGAAGTTCAAAGACCCCGACCTGCTGTGGCTGCTGGACGACATCATCGACAGCGCGGACGGCGTGCCCATCGGCAACTACATAAGCCAGTATTTCGCGAATGTGTACCTCTCGGAGCTTGACCATCAGGTAAAGGAAGTTTTGCACGCTCGCTATTATTACCGCTACGCCGACGACATCGTGGTTCTCGACAGCAGCAAAGACCGCTTAAAGGGTGTTGAAGTGTTTATTAATCACTATTTAAACACTGAGCGGCTTTTGCAGATGAAAGGCAATTACCAGGTATTCCCCGTCGAAGCCCGCGGCATCGACTTTGTGGGCTATGTC
SRR413664_C766889	TR	-	942	991	927	1034	16	0	GGTTCTTTGGGGCGGTAATGCGAATAACGGTGCGAATTGCGGCCTCGCTTATGCGAACTCGAATAACGATTGGTCGAACTCGAATGCGAATATCGGCTCTCGCCATAC
SRR413664_C766889	VR	-	*	*	1214	1321	16	0	GGTTCTTTGGGGCGGTCGTGCGGCTTCCGGTGCGGATTGCGGCCTCGCTTATGCGAACTCGGTTAACGCTTGGTCGTCCTCGCATGCGTATATCGGCTCTCGCCTTGC
SRR413664_C766889	RT	-	72	202	TACAAGTGCGTGTATCAAGGGAAAGGGATTACATTTTGGAGTAAGGAGAATGAAACGTTTTCTTCACCGGTACCCGGAATACAAATGGTTCGTAAAGACTGATTTCAAAAAGTTCTATCAAAGTATTCTTC
SRR413664_C780131	TR	-	2392	2441	2376	2487	12	0	AGCGTTCTACTCTGGTGGCAATTGGAACAACGGTGCTAATGCGGGTCTGTTCGCCTTGAACGGCAACAATCCCCGCTCGAACTCGAACTGGAACCTCGGCTTCCGCTCCGCT
SRR413664_C780131	VR	-	*	*	3005	3116	12	0	AGCGTTCTTCTCTGGTGGCGGTTGGGGCGACGGTGCTAGTGCGGGTCTGTTCGCCTTGTACGGCAACCATCCCCGCTCGGGCTCGAACTGGACCCTCGGCTTCCGCTCCGCT
SRR413664_C780131	RT	-	1355	1950	TTCTATATGAGCCAATTCAGAGAGGATTTATAACTGACACATACGCATGTGTTACGGACAGAGGACAGCACGAAGCGGTTAGGAGACTTGCTTCGTGGTTTCATGAGTTTAATGGTAGAGGACAGTATGCGTATTATTACAAGTTTGATGTTAGAAAATTCTTTTACCGGATTGACCACGAAGTTTTGATGAATATCATTAAAAAGAAGATCTCCGACAAATACACTGTAGAGCTTATGCGGTACTATATGTGCAGCACACAGCGACCGTTCGGGATGCCACTTGATGGCAACCATCTTACAATTACGGACGATGAAATGCTCTGGGATAAGGGAATCGCCATAGGAGGCGGACTGTCACACATGATTGGGAATATGTATCTTGATCAGCTGGACCAGTACGCAAAAAGAACCTTGGGGATAAAAAAATACATCCGATTTGCAGATGATATCATTATCACTGATACAGATAAGGGAAAGCTGAAGGAATATGGGAAACTTCTCACTCAGTTTCTCAATGAAAAACTGCTACTTGAATTTAATGATCGGTGTGCACTCCGGCCAAACAGGTGTGGGTGTGAGTTCGTGGGATGCGTA
SRR413664_C781277	TR	-	4128	4218	4121	4229	12	0	GGGGTTTGCTTCTGTCTGCTAATGCGAATAATGGTGCGAATGCGGGCTGGGGGTATGCGAATGCGAATAATCGTTCCTCGAACTCGAATGCGAACAGTGGCTTCCGCTT
SRR413664_C781277	VR	-	*	*	44243	44351	12	0	GGGGTTTGCTTCTGTCTGCTTTTGCGATTGATGGTGCGCTTGCGGGCTGGGGGTATGCGAATGCGAATATTCGTTCCTCGTACTCGGTTGCGGGCAGTGGCTTCCGCTT
SRR413664_C781277	TR	-	4128	4218	4121	4231	17	0	ATGGGGTTTGCTTCTGTCTGCTAATGCGAATAATGGTGCGAATGCGGGCTGGGGGTATGCGAATGCGAATAATCGTTCCTCGAACTCGAATGCGAACAGTGGCTTCCGCTT
SRR413664_C781277	VR	-	*	*	4345	4455	17	0	GTGGGGTTTGCTTCTGTCTGCTAGTGCGGTTATTGGTGCGTCTGCGGGCTGGGGGTTTGCGCATGCGGGTTCTCGTTCCTCGTACTCGGGTGCGTACAGTGGCTTCCGCTT
SRR413664_C781277	RT	-	3058	3608	AGCATTGGATGCACTTGTTCATTGAAAATACCTATGCTTGCATTAAAGGTCGTGGTGTACACAAGTGTATGCTTGATGTGCGTAGCGCATTGATGCGAGATAAGAAAGGGACTCGCTTTTGTCTTCAAACTGACATTAGCAAGTTCTACGACAACATAGACCATACCGCATTAAAAATAATCATAAGGTTTACTATTGCGGATGAACAGTTGTTAAGGCTGTTAGACAAGATTATTGACAGTAACGGTAAAGACAAGGGGCTGCCTATTGGAAACTACACAAGCCAATACTTAGCAAATTTGTATCTGGCTTATTTTGACCATTGGGTTAAGGAAGTCCTTGCTTTGATTGTTCTAAAGATGTTTGGGGTGAAACTGTATTATTTCCGTTACATGGATGATATGGTTTTCTTGTGCGAGAGCAAAGAGGCACTGCACTTTGTGCTTAATATGACAGGCTTGTATCTCGCAACCGAACTGAAAGTTGAGTTCAAGGCAAATTGGCAGATATACCCCGTTGATGATAGAGGCATTGATTATTGCGGTTTCCTA
SRR413665_scaffold32374	TR	-	9447	9496	9429	9546	10	0	CTGCGGTCGCCCTTGTCGGCGGTAACTGTAACAATGGCGATTATTGCGGTGCGGATTACTTGAATTTGAACAATTCTGCGGGCAATGCGAACTGGAACATCGGTGCGTCCAATTTCTT
SRR413665_scaffold32374	VR	-	*	*	9691	9808	10	0	CTGCGGTCGCCCTTGTCGGCGGTAACTGTAGCAATGGCGATTATTGCGGTGCGGATTTCTTGAGTTTGTACAATTCTGCGGGCGTTGCGAACTGGTCCATCGGTGCGTCCGTTTTCTT
SRR413665_scaffold32374	RT	-	8251	9167	AACTCTTGAAAAAGATGTTGACAGAGGAGTTGTTCATTCCGGACTATCACAAACCGAGCATCATCAACGAGAGCAGCAGCAAGAAAACACGCCGTATATTGAAACCGCATTACAAATATGAGCAGGTTATTCATCATTGTGCAATAGGTCAGTTCAAACCGATTGTGATGAATGGATTGTATGAATTTTCCTGCGGGAGCATACCGGGCAGGGGCGTTCATTACGGGAAAAAGTACATGCGGAAATGGCTTGATTCATACGACGGGAAAAAGTTCTTTGTTCTCAAGATGGATGTACACCATTTCTTTGAATCCATAAACCGGAGAATCCTCAAGAGAAAACTCAAAGCAGTAATTCGGGATAAACGGTTTTATAGATTACTCTGCATACTGATTGAACATGACAAAATAGCACTCGTTGCAAAGATTTTGACGGATGCAGGTGTTGAGATTGATGCAGAACAGACAAAAACGCTTGTCGGGTGCATAGCATTTGACGACATCTCCGGAGCGTTGGAGGTCTTGAGGGAAATCGGCATCGCCGGAGCGATGTTCGAGGAACTGAAAATAATTATTGAGGAGATGCGAAAAGGCGTTCCGTTGGGATATTTTACATCACAATGGTTCGGCAATTTTTACTTGAAAGCACTTGACCACTACATCAAGGAGGAACTCCATGCAGAACATTACATGCGATACATGGATGACATGGTGATACTGGGTAAGAGCAAAAAGAAACTGCATAAAATGCACAGGGCAATCGAGACGTATCTGAACGAAAACCTTGACCTTGAGATAAAAGGCGACTGGCAGGTGTTTAGATTTGAATATCCGGTGATGAAAGACGGGAAACCAGTGTTTGACGAGAACGGAAAGCAGGTCACAAAGGGTCGTATGCTTGATTTTATGGGATTTCAA
SRR413665_C642705	TR	-	6275	6334	6246	6340	14	0	ACAACAATGCGAATGCGAATGGCGGTGTGTCGAATGCGAATGCGAATAACGATGATTCGAATACGAATGCGAATGTCGGCTCGCGTCTGGAAATC
SRR413665_C642705	VR	-	*	*	6849	6943	14	0	ACAGCTATGCGGATGCGAGTGGCGGTGTGTCGAGTGCGGATGCGAATCACGATGATTCGTATACGCTTGCGAGTGTCGGCTCGCGTCTGGCCTTC
SRR413665_C642705	RT	-	5343	5727	AACCGGTGCAAGCATCAAAAGGCGCGGTACTCATGACCTGATGAACTGCATACGTACCGATTTGCAAAAAAATCCGGAAGGCACGCTTTACGCATACAAATTTGACATCCGGAGGTTTTATGACAATGCGCGGCAGGACTTTGTTATGTGGTGCTTCCGGAGGGTGTTCAAGGACAAAAGGCTGTTGGTCTTGTTGGAGCGGTTTGTTAAGCTGCTGCCGGAAGGTATCAGTTTCGGACTGCGCAGTTCACAAGGGGCAGGAAATCTGCTTCTGTCTGTATTTTTAGACCACTATCTGAAGGATAAGTACGGGGTTCGTTATTACTATCGCTATTGCGATGACGGACTGGTACTCGGTAAAACGAAAGCGGAATTGTGGAAGATT
SRR413665_C643133	TR	+	16617	16654	16560	16673	21	0	GGGGCGTGCTTTTCGGCGGTAATGCGAATAACAGCGCGAATGCCGGCTTTTCGTACGCGAATACGAATAACACGGCTTCGAATACGAATACGAATGTCAGCTCCCAGCTATGCA
SRR413665_C643133	VR	+	*	*	15969	16082	21	0	GGGGCGTGCTTTTCGGCGGTTCTGCGTGTTACGGCGCGTCTGCCGGCTTTTCGTACGCGGATACGGGTAGCGCGGCTTCGGATACGGGTACGTATGTCTGCTCCCGGCTTTGCT
SRR413665_C643133	RT	+	17072	17583	TATTTGGGTTTCGACCTTCACGGCGGACACTTATAGCTGCATTAAGAACCGGGGGATTCATGCGGCCGCGAAGAAGGTAAAACAAGCCCTACGGGAAGACCCGGAAGGTACTACGTTCTGTTTGAAATTGGATATTCGCAAGTTCTACCCTTCGATTAACCACGACGTGCTAAAATCCATTCTGCGCCGCAAGTTGAAGGATAAAAGGCTACTTCGCCTACTTGACGAAATTATAGATTCGGCGGACGGCGTACCTATCGGAAACTACCTAAGCCAATATTTCGCTAACCTCTATTTAACCTACTTCGACCATTGGATAAAGGAACAGAAGCGGGTAAAGCACTACTTCCGCTACGCGGACGATATTGTAATACTTGCTTCGGATAAATCCTACCTTCATTCCTTAATGGGCGAAATTAGGGCGTATTTGGGGGATTTGAAATTAGAGGTTAAAGGGAATTGGCAAGTTTTCCCCGTAGCGGCTCGCGGTATCGACTTCGTAGGATATGTAT
SRR413667_C760052	TR	-	4252	4299	4247	4325	18	1	TGCCGGCTCGGCCAACAACGCCCGCAACGTCAACACCGATGGCACTCTGAACAGGAACAACGCCTACAACGGCAACAAC
SRR413667_C760052	VR	-	*	*	2173	2251	18	1	TGCCGGCTCGGCCGACTTCGCCCGCTTCGTCTTCACCGATGGCACTCTGTACTGGAGCCTCGCCTGCGGCGTCAGCGGC
SRR413667_C760052	RT	-	3161	3844	AAGGAGCGGCTCGTCCTCGCCATCGACTTCGAGGGCAAAGTCGTCCAGCACTCGCTCTGCGACAACGTCCTCGAGCCGGCGTTCTCCCGGCGCTTCATCCGGGACAACTACGCCGGCCAGATCGGCAAAGGCACCCACGACGGCCTCGACCGTCTGGCTGCGGCTATGCGCCACTATTTCTTCAGCCGAAAGGCAGCAGACGAAGCAGCCCGCAAGGCTGCCGGCCTGCCGCCCCGGCCGATGAACGAGTGGGACTACGCCGACGGCTGGGTACTGAAGGGCGATTTTTCAAAGTTCTTTTACACCCTGCTCCATTCCTACTGTTACGAAACGGCCCGCCGGGCCCTGAAATGGCTGAAGGATCCCGAGCTGATCGACTTCGCTGAGTGGCTGCTGTGGCTCATAATCGACAGCACGCCAGACCCCGGCATCCCGATCGGCAACCAGTCGAGCCAACTGCTCGCGCTGCTCTATCTGGACGCCTTCGACCACTGGCTGAGGGATGACCGCGGCCTCGTATATGGCAGGTACATGGACGACTTCTACATCATCCACAGCGACAAGCTGCTGCTCCGGCAGATACTCAAGGAGATCGAGGCGTACATCAAGCCGCTCGGCCTTCGGCTGAACGGCAAGACGCAGATCCTCCCGCTGAAGAACGGCATCGACTTCCTCGGTTTTCAC
SRR413667_C762190	TR	-	29514	29551	29510	29580	6	0	GCCGTTGTGTTTTGCGGTCCGGCAACAACTCGAATGCGAACAGCGGTCTCGCTTATGCGAACGCGAACAAC
SRR413667_C762190	VR	-	*	*	30522	30592	6	0	GCCGTTGTGTTTTGCGGTCCGGCTACTACTCGTATGCGCACAGCGGTCTCGCTTATGCGAGCGCGAACCAC
SRR413667_C762190	RT	-	28474	28864	AACGGCTGCATCCATACAAGGACGCGGACCGCATGGTCTGTTCCATCAGGTGCAGGATACATTGGCAGAGAACCCCAATATACACTATTATTATCAAAGCGATTATAAAGGATATTATGACAGTATTGACCATGATATATTAATCTCCACAATCAGGCGATATGTCGGAGACCCTGTCTTATTGCCTATTCTTGAAAATTTTGTCAAAGCACTATATCCCAACGGGAAGCATGGCATAAGCAAAGGACTGCGTTCCTCACAATTCTTTGGAAACCTTTACCATAATGATATTGATCACCGGATGATTGATGAATATGGTGCAAAACATTACTTCCGTTTTTGTGATGACATCTTTATTCTCGGTGAGAGTAAACGTGATTTGTGGAAATTG
SRR413671_C943181	TR	+	560	609	554	621	10	0	AAACCGTTGTTTCGTCCGCTGGCAATATCAACAACAACAACTGTAACAACAACAACGGTGTTCGCCCA
SRR413671_C943181	VR	+	*	*	24	91	10	0	TAACCGTTGTTTCGTCCGCTGGCAATTTCCTCAACAACAGCTGTCGCGGCATCAACGGTGTTCGCCCA
SRR413671_C943181	RT	+	895	1468	CGTATAACGAGTTTAAGGTCTATGAACCTAAAGAAAGAGTGATTAAGTCGTGTTCGTTCAAAGATAAGGTAATTCAGCATTGCTTATGTGACAATATTTTGCTCCCAAGGTTGAAGTATGAATTTATAAAAACAAACTACGCAGGGCAACTCGGCAAAGGAACCCACTTTGGCATGGATTGTTTGAAAGAGCACATGCTTGAATTTTATAATCAGCACGGTCTTGACGGTTGGATTTTGAAATGTGATATTAAAAAATTTTTCTATCAGATAGATCATGAAGTGTTGAAAGATATAGTTGATTACTATTTTGATGGCGAATACACGAAATGGTTGAATCATCTATACATTGACAGCACTGCTGGTTTAGGATTACCGCTTGGCAATCAGGTAGCGCAAGTATATGCGTTGCTTATGCTAAATGGGTTAGATCATTTTGTAACCGGTGAGCTAGGAACTGAATTGTATGGTAGATACATGGATGATTTTTATCTGATTGCACCAAGCAAAGAATACTTGAAACATTGTCTGGATTGCATAAATCAATTTGTAGCGAGCCTGGGATTATCACTTAA
SRR413671_C951011	TR	+	9069	9118	9013	9141	13	0	AGGTTTGCACGCGCTCATTGGCGGTGGCAACTGGAACAACGGGGTTCACGATGGTTCGCGGACTGTGAATTGCAACAATTATCCGTGGAACGTGAACACGAACATTGGCGTCTGGTGCGTCTGTGACTA
SRR413671_C951011	VR	+	*	*	8380	8508	13	0	AGGTTTGCACGCGCTCCTTGGCGGTGGCAACTGGAGCGACGGGGTTCCCGATGGTTCGCGGACTGTGTATTGCAGCGCTTATCCGTGGCACGTGGACTCGCACATTGGCGTCTGGTGCGTCTGTGACTC
SRR413671_C951011	RT	+	9518	9761	AGGAACGGATAATTATGGCATTGCCGTTCTACGATAGGGTTATCCAACACATGATTGTCAATTATATAGAGCCGATATTTGAGCATCAGTTCATATACCATTCCTACGCTTGCAGAAAGGGGAAAGGTGCTCACAGAGCCAGCAAGCAGTTGACAAGGTGGTTATATAATCTGGAAGTCGTGCAAGGCAAATCAGTTTATGTGTTGAAAGCCGACATACACCATTACTTCCAGAGCATAGACCA
SRR413673_C518151	TR	+	665	690	654	705	6	0	CTTGAATAACCCTCGTTCCAACTCGAACGACAACATTGGTTTCCGCTCCGCT
SRR413673_C518151	VR	+	*	*	0	51	6	0	CTTGGATATCCCTCGTTCCAGCTCGTACGACCGCATTGGTTTCCGCTCCGCT
SRR413673_C518151	RT	+	1129	1367	AGAAAAGGCTCATTATGTCCTTGCCATTTAAGGACAGGATAGTACAATGGGCGATTTACAGGCAGTTATTTCCGTTGTACGAAAAGACATTTATCTTTGATTCCTACGCCTGTCGCAAGGGCAAGGGAACACATAAGGCAGCCGACAGGTTACAGTATTGGTTAAGGCAGACTGAAAGGAAGCCGGAACGGTACTATTATCTGAAAATGGATATATCAAAGTATTTCTACAGGGTAGAC
SRR413673_C526459	TR	+	38820	38869	38774	38871	12	0	GGTGCCCTCCTGTCTGCTAATGCGAATAATGGTACGAATGCGGGGTTCGGTTATCTGAATACGAATAATCGCTCCTCGAATGCGAATGCGAACATTGG
SRR413673_C526459	VR	+	*	*	38581	38678	12	0	GGTGCCCTCCTGTCTGCTTATGCGGCTATTGGTGCGAATGCGGGGTTCGGTTATCTGCGTACGCTTTATCGCTCCTCGAGTGCGAATGCGTACATTGG
SRR413673_C526459	RT	+	39418	39913	ACTTATGCTTGTATCAAAGGGAGAGGAATACACAAATGTATGGAAGATGTCAATAAGGCTCTATTATCTGACAAAAGAGGTACTAAATACTGTCTGAAAATAGATATAAGGAAATTCTATGATAATGTAGATCATGGGTGCCTTAAGAAAATTATCCGCTATACAATAGCAGATGATCAGTTGTTAAGACTGTTGGATAAGATCATTGATAGTAACGGTAAAGATGTCGGTCTGCCTATAGGGAACTATACAAGTCAATACCTGGCTAATTTATACCTGGCTTATTTTGATCACTTTGTCAAGGAAGATCTAAAGGTTAAATATTACTATAGATATATGGATGATATAGTGGTGTTGTCGGGTAGCAAGGACGAACTTCATAATATACTTGATATGATGGGCTTGTATCTGGCTGCTGAATTGAAAGTTGAGATTAAACCTAACTGGCAGATATTTCCAGTTGATTCTCGTGGTATTGATTTCGTTGGATTTGTAC
SRR413674_C489827	TR	+	787	847	750	877	17	0	TACTGGTCCTCCTCGGAGTTCTACAACAATCCGGCGAACAACGCTCTTTATGTGAATGTGAACAACGGCAACGTGAACAACAACAATAAGAACAACAGAAATAGTTACGTGCGTCCGGTCTTGGCTTT
SRR413674_C489827	VR	+	*	*	17	144	17	0	TACTGGTCCTCCTCGGAGTTCTGCGACCTTCCGGCGAGCGGCGCTCTTTATGTGAGTGTGAGCGGCGGCAACGTGTACAACTACAGTAAGGACGACAGGAATAGTTACGTGCGTCCGGTCTTGGCTTT
SRR413674_C489827	RT	+	1110	1841	GTTCCATCGCTTTCATTATCAACAAACCCGTGAAACGGGAGATTTTCGCCGCCGACTTCCGCGACCGTGTTGTACACCACCTCATAGCCCACAGGCTCGTTCCGCTTTTGGAAGAGAAGTTCATCGATGACAGTTACAGTACCCGCAAGGGAAAGGGTACGCTCTACGGCATAGAACGGGTGGAAGAACATATCCGGCTCTGCTCCGAGAACTACACGCGGGATTGCTATATCCTGAAAATAGACATCCGTTCGTTCTTCATGAAAATATCGAAGAGGCGGCTGTATGACCTGACCGAAGAACTCTTGCACGAACGCTACGGGGGAAACGACCTGGCGATACTGCTCTATCTGCTCCGTGAGACGATATTCAACCGTCCGGAAAAGAACTGCATCCGCAAGACGCCTCCCCAAAGCTGGCGCGGATTGCCCAAAGACAAGAGCCTGTTCCATTCCGACGGCTCGTGCGGACTGCCTATCGGCAACCTGACAAGCCAGTTGCTCGCCCTTAACTTCCTGGACGGACTGGACCATCTCATCAGCGAAGAATGGGGCGTGAAGCACTACGGCAGGTATGTGGACGACATGGTGCTTGTCCATCCCTCGAAAGAGCACCTGATAGAGGTGAAAGCGAAAATTGCCGGCTGGCTCTCCGAACACGGGCTGTCGCTGCACCCGCGCAAGATCTATCTGCAACATTACACGAAAGGTGTCCTGTTTATCGGAGGGATGA
SRR413674_C492523	TR	+	9030	9077	9023	9090	14	0	AAACCGTTGTTTCGCCGGTTGGCGACATCAACAACAGGAACTACAATAACAGCAACGGTGTTCGCCCA
SRR413674_C492523	VR	+	*	*	7892	7959	14	0	TCGCCGTTGTTTCGCCGGTTGGCGGCATCAACTTCGGGTTCTACGATCGCAGCTACGGTGTTCGCCCG
SRR413674_C492523	TR	+	9030	9077	9023	9090	13	1	AAACCGTTGTTTCGCCGGTTGGCGACATCAACAACAGGAACTACAATAACAGCAACGGTGTTCGCCCA
SRR413674_C492523	VR	+	*	*	8514	8581	13	1	TTTCCGTGGTTTCGCCGGTTGGCGGCATCGGCTTCGGGATCTACTATAACGGCAGCGGTGTTCGCCCA
SRR413674_C492523	RT	+	9394	9993	AAGAGCGAGTGATAATGTCCTGCTCATTCAAAGATAAGGTTGTTCAGCATTGTTTGTGTGATAATATCTTGCATCCACGATTGCAAAATGTGTTCATTGAAACTAATTCTGCCGGGCAAGTTGGTAAAGGTACGTTATTCGGTATGGATAAGTTGAAAGAACAAATGCTGGCATTCTATAGAGAACATAGAATAGATGGTTGGATTTTGAAATGCGACATTGCAAAATTCTTTTACAGTATCAACCATGAGGTCTTGAAAGATATTGTGGATTACTATTTTCCGAATAGTTATACAACATGGTTGAACCACTTGTTTATTGATAGCACGAACGGTTTTGGACTTCCACTAGGAAATCAAGTTGCACAAGTATATGCCTTAATGATGTTGGACTGCATTGATCATATGATAACTGGAGAGCTTGGAATCAGATATTACGGTCGATATATGGATGATTTCTATTTGATACACTACGATAAATCATATTTGAAATACTGCCTTCTTTATATAGAAGAAATGGTTTCAAGTTTAGGATTATCACTGAATGGGAAAACACAAATTTGTCCGTTCAAAATGGTATTCGGTATCTTGGGTTTCATCA
SRR413675_C705122	TR	+	248	340	244	368	19	0	CTCTCGTGTCCTCTTTCGCTCGTATAACAATGCGAATTCGAATGGCGGTGTTGCGTATGCGAATGCGAAGAACGATGCTTCGAATACGAATAACAATGTGGGTGCTCGGCTTAAAATCCAAAAAA
SRR413675_C705122	VR	+	*	*	33649	33773	19	0	CTCTCGTGTCCTCTTTCGCTCGTGTAACCATGCGTATTCGCGTGGCGGTGTTGCGTATGCGGATGCGGGGCTCGATGCTTCGAATACGGGTAACGATGTGGGTGCTCGGCTTGTTTTCCGAACAA
SRR413675_C705122	RT	+	833	1907	TCCTATGCTTCTATAAAAGGAAAAGGACTACATGATGGTCTTAAACGAGTAGTAAAAGCATTAGAAGATGGGGAAAATACAGTTTATTGTTTAAAATTAGATATTCACCATTTTTATCCTTCTGTGAATCAGGAAATTTTAATTTCTTTAATTAAAAAGAAAATTAAAGACAAAAAAGTAATTGATTTACTTATTAGGATAATTAGAAGTTTTAAAGAAGGTTTGCCTATTGGTTATCATTCATCTCAGTATTTTGGTAATTTTTATTTATCTTATTTAGACCATTTTATTAAAGAAACATTACATGTAAAATATTATTTTAGATATTGTGATGATATTGTTATCTTGGATTCTAATAAGGAAAAATTAAAACATATTTATTGTGAAATAAAGGAATATGTTACTACATACTTGAAATTGACCATTAAGAAAAATGCACAAATTTTTCCTGTTGAAAGTAGGGGAATTGATTTCTTGGGTTATGTAATCAGACATGATTATATAAGATTAAGAAAAACCATCAAAGTTAAAGCTTTGAAGCACTTAAAGAAAGTTAAAAGTGAAAAACGATTAAAATCTATATTAGGTGCTTTTTATGGATGGGCAAAGCATAGTAATTATATTCATTTATTTGAAACAACAATAAGAAATGATAAAAAAATTTATAAAATATACAAAGAGATGAAATTTAAAGATATGAAGCTTAATCTCTCTAAAAATTATGGAGATAAGAAAGTGTTTGATTGTGACCAAGTACCATTGAGTGACTTAGTGAATATGGAAATTGAAATTCTTGATTTTGAGACTAATGTAAAAACAAGCTATGGTGATAATAGATGTGTTGTTAAATTCAAGATGGATGGTGCAGAAAAGAAGTATATAACATCATCATCAAAAATGATTCAAGAGTTGGAAGCCATCAAAGAACAGTATGGTTTTCCTTTTGAAGCAACAATAAAGAAACATAAATTTGCTAATGGAAATTACAGATATGTGTTTGTATAATAAAAATTAAAAATTGTTTTTATAATGATAGTGCATGGTACTAAAAATGTGGATTTATTCGAATGTACTA
SRR413676_C872854	TR	-	6341	6390	6325	6439	18	0	GCGCTGCGTGTATCGCGGGGGCAACTGGAACAACGGTTCGAACGCTGGTGTGTTCTACCTCAACGGCAACAACTCCCGCAGCAATGCGAACACGAACATCGGCTTCCGTGCCGCT
SRR413676_C872854	VR	-	*	*	6908	7022	18	0	GCGCTGCGTGTTTCGCGGGGGCCGCTGGTACCTCGGTTCGAACGCTGGTGTGTTCTCCCTCGCCGGCGCCTACTCCCGCGGCGATGCGGCCGCGCACATCGGCTTCCGTGCCGCT
SRR413676_C872854	RT	-	5166	5828	AAGAAACGGCTCGTCATGGCTCTGGGCTTCCGGGATCGTGTCGTGCAGTGGGCGATCTATCTCCAGACAAACCAGTACCTCGACAATGGCATGATATACCACAGCTACGGGTGCAGGGTGGGAAAAGGAACCACCAGAGCAGCCGACCGGCTTCAATACTGGTGCACGCTCGTGGATCGAAAGCCGGGCAAATGGTACTACCTGAAACTGGATGTATCAAAGTATTTTTACCGGGTGGATCACAGGGTACTGCTCGACATACTCCGCCGGAAGTTCCCGAACGAGGACGGCTACCTCTGGCTTATGGAAACGATTATAAATTGCGACCATACGCCCTTCGGACTGCCTCCGGGAAAGTCCGCCGACGAGATCCCGCCGTCTGAAAGACTGTTCGAGGTAGGTATGCCGATCGGAAACCTAACGAGCCAGCTACTCGCGAATGTCTGCCTCAATGAGCTGGATCAGTATATCAAGCACGAGCTGAAAGCCCATTTTTACGACAGATACATGGACGACATGGCGCTGCTCTATCCTGACGCGGCCACACTGAACCGGTGGAGAGTTGCGATCGAGAAGTATCTGAACGAAGTCCTGCACCTCGAATTGAACAGCAAAACCACGATCGGACTCGTCAAGCACGGGATCACCTTCGTGGGCTGCCGA
SRR413676_C873810	TR	-	3625	3674	3606	3722	24	0	AATGTCACTAAATTAGGTGCTAATTGGAATAATGGCTTGAATACCAGTGCTTTCTATTGGAATCTGAATAATGCTTCTTCTAATCGTAATCGGAATATCAGCAGTCAGTTAGTAAAT
SRR413676_C873810	VR	-	*	*	3834	3950	24	0	CGTGTCGCTGAATTGGGTGCTCGTTGGAATGGTGGCTTGTATGCCGGTGCTTTCTATTGGCTTCTGAATGATGCTTCTTCTATTCGTTATCGGAGTATCGGCGGTCGGTTGGTGTAT
SRR413676_C873810	RT	-	2524	3109	CACATATTCAGCAATACCAAACAAGGGTATTCATGCAGCATACAAGAAGTTACGGTTGGCGGTTGATACCGTGCCGGAAGAAATGACCTATTGCTTGAAAATAGACTGCAAGAAATTTTACCCTTCCATTGACCACGAAACACTAAAACAGAAGTTCAGACGGAAGTACAAAGACCCTGAACTGCTTGAACTGATTGATGAAGTAATTGATTCAATCAGCACTTGTCCGGCAACGGATGAAAACATTGAATTTTATCGGTCTTGTGGTAATGAAATCAAGATAGTGAAGGTAAACGGCAAGGACTTCATTGAAGGTGTCGGTATTCCAATAGGGAATTACTTTTCACAGTATGACGGCAATTTCTTCCTATCAGGTTTTGACCACTGGATAAAAGAAGTTAAGCGGGTAAAGCACTATTACCGTTATATGGATGATATTTGTATTTTTGCAAGAACCAAAGAAGAACTGCATCAGTTACTTGCAGAAATCAATGAATATTTCATACAGAATTTGAAATTAAGAATAAAAGGCAACTATCAGATATTCCCTTCGTTCATCCGGGGTATTGATTTTGTAGGGTACAGG
SRR413676_C873822	TR	+	8256	8305	8206	8320	12	2	GCGTTTGCCGATTGCCGGAGGCAACTGGAACAATGGTGCCAATGCGGGTGTGTTCAACTTGAACCTCAACAATGCTCGTTCTAACTCGAACAGCAACATCGGCTTCCGCTCCGCT
SRR413676_C873822	VR	+	*	*	7512	7626	12	2	GCGTTTGCCGATTGCCGGAGGCAGCTGGGGCAGTGGTGCCATTGCGGGTGTGATCTACTTGAACCTCGGCAATGCTCGTTCGTACTCGGACGGCAACGTCGGCTTCCGCTCCGCT
SRR413676_C873822	TR	+	8256	8305	8206	8320	13	0	GCGTTTGCCGATTGCCGGAGGCAACTGGAACAATGGTGCCAATGCGGGTGTGTTCAACTTGAACCTCAACAATGCTCGTTCTAACTCGAACAGCAACATCGGCTTCCGCTCCGCT
SRR413676_C873822	VR	+	*	*	24161	24275	13	0	GCGTTTGCCGATTGCCGGGGGCAGCTGGCGCACTGGTGCCAATGCGGGTGTGTTCAGCTTGAACCTCGACGATGCTCGTTCTTACTCGAGCAGCGCCCTCGGCTTCCGCTCCGCT
SRR413676_C873822	RT	+	8770	9429	AGAAAAGAATGATAATGTCAATCGCCTTTGAACATCGTGTGGTTCAGTGGGCGATTTATAGAGTTGTCAATCCTGTGCTGATTAAGGGATATATCAAGGACTCGTATGGCTGCATACCCGGCAGAGGAGCGTTGGGAGCAATGACTCGTCTGAGAGATTGGTTGGAGTATGTCAGCAAGAAAGATGGAGATTGGTACTATCTGAAACTTGACATCAGCAAATATTTTTACCGGATTTCTCATCGGGTACTCAAGAACATCCTACGCAAGAAAATCAAGGATGAGAGATTGCTTGAGGTTCTGTTCGGGATAATTGATTGCAAGCACACTCCATTCGGGTTGCCACCCGGCAAATCCCCGGGAGATGTACCGTTGGAGGAAAGGTTGTTTGATGTGGGTATGCCAATAGGAAACCTGCTCAGTCAGATGTTTGCGAATATCTACTTGAATGAACTCGACCAGTTCTGCAAGAGAGTCTTGGGTATCAAGTATTATGTCCGCTACATGGATGACATCATTATTTTGAGTAACAGTAAGGCACAACTCCATGAATGGAGATGGACGATAGACACTTTCCTCGAGAAAGAACTTGAGTTAAGCCTTAATCAGAAAACCTGCATCAGACCTATCAATCAAGGCATTGAATTTGTAGGATACAGAC
SRR413676_C873924	TR	-	5342	5391	5325	5435	9	0	TGCCTATCCGGGGTTCGAGTTTCAACAACACTTCCAACGGTGGTGCTGGTGCGCTGAACTTGAACAACGCCCGTTCTAACGTCAACAACAATGTGTCCTTGCGTTCCGCTT
SRR413676_C873924	VR	-	*	*	6046	6156	9	0	TGCCTTTCCGGGGTTCGAGTTTCAACTACACTTCCAACGGTGGTGCTGGTGCGCTGATCTTGTACCGCGCCCGTTCTTACGTCTACTACAATGTGTCCTTGCGTTCCGCTT
SRR413676_C873924	RT	-	4195	4854	AAAAAGCGCATGATTATGTCACTGACATTCAAAGACCGTGTGGCGCAGCACGCTATATATAGCCAGCTGAACCCATATTTTGAAAAGCAGTTCATTTCTGACAGCTACGCTTGCAGAGTAGGTAAGGGAACACACAAGGCAGTCAACCGCCTGCATGATTGGTTGAAACAGACTGACCGGAAACCGCAGCGTTTCTATTATTTGAAACTGGATATTGCAAAGTATTTTTACAGAATAGACCATGAAGTATTGATGGACATTTTGTGGAAGAAGATTGCTGATGAAGATTTGTTGCACGTCTTGTCAGTAATAATAAACTGCGAAGACACAAACTTTGGTCTGCCGCTGGGTGCCGACATTGGCGACGTGGCGTTTGATGAATTGCTGGGAGAAGTTGGGCTGCCTATTGGCAATCTGACTTCACAAATGTTTGCAAATTTGTACTTAAACGAACTTGACCAGTTCTGCAAACACAAACTGCACCTGCATTATTACATACGCTATATGGACGACATTATTATTTTACACCCAGACAAAAAGTATCTGGAAAAGATAAAGAATAAGATTGCGGACTTTCTGGGAAGCAAGCTACATTTGCAGCTTAACAAGAAAACCTGCATAAGACCAACAAGCATGGGTATTGAGTTTGTGGGCTTCCGC
SRR413678_scaffold89029	TR	-	7032	7079	7016	7085	15	1	AAACCGTTGTTTGCCCGTCGGGCAACATTGACAACAACAACTGTAACAACAACAACGGCGTTCGCCCATT
SRR413678_scaffold89029	VR	-	*	*	8117	8186	15	1	TGTCCGTTGTTAGCCCGTCGGGCTACTTTGGCTACTACTGCTGTAACGACGACCTCGGCGTTCGCCCTTT
SRR413678_scaffold89029	TR	-	7032	7079	7016	7085	13	1	AAACCGTTGTTTGCCCGTCGGGCAACATTGACAACAACAACTGTAACAACAACAACGGCGTTCGCCCATT
SRR413678_scaffold89029	VR	-	*	*	7524	7593	13	1	GAGCCGTTCTTTGCCCGTCGGGCAACATTGTCAGCGGCTTCTGTAACTACCGCTGCGGCGTTCGCCCATT
SRR413678_scaffold89029	RT	-	6113	6742	CCATATAATGAGTTCAAAATATACGAACCAAAGGAAAGAGTGATTAAATCATGTTCTTTTAAGGATAAGGTCGTTCAGAGGTGCTTATGTGATGAAATATTGCTTCCCAGACTTGAAAGAGAGTTTATTGATACAAATTATGCCGGACAATCCGGTAAGGGAAATATGTATGCGATGAACAGTTTGAAAAGTCAGATGCTTAAGCATTATGAGAAATATGGAAATTCTGGATAGATTTTGAAATGCGACATAAGGCAGTTTTATTATCAAGTAGATCATGAAAAAGCGGAAGATGTTGTTGATTTTTATTTTGGAGATCCTTTTGTGATGTGGCTGAATCATTTGTACATTGAGAGTACGGAAAATATTGGGTTACCACTTGGAAATCAGACATCCGGCATTTACGGACTTCTATTCCTGAATGGACTGGATCACTTTATTACCGGAGAACTTGGAATAGAATTGTATGGAAGATACTGTGATGATTTTTACCTTATTTGTAACAGTAAGGAATATCTGAAATATTGTTTGTATTGCATACGAGAATTTGTTTTGACATTAGGTCTTTCACTGAACGGAAAGACACAAATAGTTCCTTTTTCAAAAGGAATTTTATTTGTAGGATTTCAT
SRR413678_C1663228	TR	+	645	670	633	753	14	0	ACGCGCTCATTGGCGGTGGCAACTGGAACAACGGGGTTCACGATGGCTCGCGGACTGTGAATTGCAACAATTATCCGTGGAACGTGAACACGAACATTGGCGTGTGGTGCGTCTGTGACTA
SRR413678_C1663228	VR	+	*	*	0	120	14	0	ACGCGCTCGTTGGCGGTGGCTACTGGAGCGGCGGGGTTCTCGGTGGCTCGCGGACTGTGTATTGCTGCAGTTATCCGTGGTACGTGAACACGAACGTTGGCGTGTGGTGCGTCTGTGACTC
SRR413678_C1663228	RT	+	1133	1744	AAGAGCGTATAATCATGGCTCTGCCATTTTACGATAGGGTTATCCAACATATGATTGTCAATTACATAGAGCCGATATTTGAGCATCAGTTCATCTACCATTCCTATGCTTGCAGAAAAGGGAAAGGTGCTCACAGAGCCAGCAAGCAGTTGACAAGGTGGCTATACAATCTGGAAGTTGTGCAAGGCAAATCAGTCTATGTACTGAAAGCCGACATACACCATTACTTCCAGAGCATAGACCACAAGGTTCTGAAAAGAGAAATTAGAACCTACATTAAAGACAAGGACTTACTCGTAATCCTTGACCGGATAATAGACCATAATGGGATATTCCCGGATGGTGTCGGTATACCGGTTGGAAATCTTACGAGCCAACTATTTGCCAACGTGTATTTACACCGATTGGATATGTTCGTAAAACATACACTTCATGCGGAACATTACATGAGATATATGGATGATTTCGTGATTATATCAGAGGATCTTGAACAGTTGAAACGGTGGGAGAAACAGATAGAAATATTCCTTGCGGATGTTCTTAAATTACAATTAAATCCAAAAACAACCATTGTTTATGCAAAGAACGGAGTGGATTTTGTTGGATATAGGC
SRR413678_C1666558	TR	-	6924	6973	6908	7007	13	0	TGGGTCGGCGTTCAACAATACTTCCAATTCGGGTCCGTCCGCTCTCAACTTGAATAACCCTCGTTCCAACTCGAACGACAACATTGGCTTCCGCTCCGCT
SRR413678_C1666558	VR	-	*	*	7562	7661	13	0	TGGGTCGGCGTTCTTCATTACTTCCTATTCGGGTCCGTCCGCTCTCGCCTTGTATGGCCCTCGTTCCTTCTCGCACGACAACGTTGGCTTCCGCTCCGCT
SRR413678_C1666558	RT	-	5826	6485	AAGAAAAGGCTCATTATGTCCTTACCATTTAAGGACAGGATAGTACAATGGGCGATTTACAGGCAGTTATTTCCATTGTACGAAAAGACATTTATCTTTGATTCCTACGCCTGTCGCAAGGGCAAGGGAACGCATAAGGCAGCCGACAGGTTGCAGTATTGGTTAAGGCAGACCGAAAGGAAGCCGGAACGGTACTATTATCTGAAAATGGATATATCAAAGTATTTCTACAGGGTAGACCACGATATTTTATTAAAGATTTTAGCACGCAGGATTAAAGACCAACGATTGCTCAACCTGTTGGAAAAGATTATAAATTGCGAATCTATGAATTTTGGATTACCGCCCGGAAAAGAGCCGGACGAAGTGGAAGTATCGGACAGGCTAGGTAATAAAGGGATGCCGATAGGAAACCTTACCTCACAGATGTTTGCAAACATTTATCTTAACGAGGTAGACCAGTACGCAAAGCATGAGTTGGGATTGCATTACTACATCCGATACATGGATGATATTATCATACTCCACCATGATAAGAAGCATTTAGCAGAGGTAAAAGAGTTGTTAAGAACATTTTTAGCAGATGAATTAAGACTAGATTTGAACAACAAGACAGCTATAAGACCGTGCAGCATGGGAGTTGATTTTGTCGGATTCAGA
SRR413678_C1668984	TR	-	9740	9794	9720	9844	18	0	CTGCGAACTGGTGGTGGGAGCGTTCTCCTAATGGGAGCAACTCCAACAACTTCTGCAATGTGAACAGCAACGGCAACGCGAACAATAACAACGCCAACAACACCAACGGCGTTTGCTTCGGATTC
SRR413678_C1668984	VR	-	*	*	10377	10501	18	0	CTGCGAGCTGGTGGTGGGAGCGTTCTCCTTTTGGGAGCAACTCCATCAGCTTCTGCGGTGTGAACGGCAGCGGCAACGCGAGCTATTTCAGCGCCACCACCACCAGCGGCGTTTGCTTCGGCTTC
SRR413678_C1668984	TR	-	9740	9794	9720	9843	17	0	TGCGAACTGGTGGTGGGAGCGTTCTCCTAATGGGAGCAACTCCAACAACTTCTGCAATGTGAACAGCAACGGCAACGCGAACAATAACAACGCCAACAACACCAACGGCGTTTGCTTCGGATTC
SRR413678_C1668984	VR	-	*	*	2394	2517	17	0	TGCGAGCTGGTGGTGGGAGCGTTCTCCTAATGGGAGCAACTCCAGCTACTTCTGCTTTGTGAACAGCTGCGGCAACGCGGACGTTGTCAGCGCCAACAGCGCCTACGGCGTTTGCTTCGGCTTC
SRR413678_C1668984	RT	-	8717	9236	GGCTTTATCGAGTTCGACCTCTACGACCGAGGGAAAATGCGGCACATCAGGAGTATTCATATCAGCGAGCGAGTCGTTCAAAGGACACTTTGCGATAAGGTCATCAACCCGACGCTCAAGCCGGCATTCATCTATGACAACGGCGCAAGTACTGAGAACAAGGGAATCGACTTCGCCCTTAACCGTCTCTCCTGCCACTTGCAAAGACACTACAGGAAATACGGGCGTGAGGGCTATGTTCTTCTCTTTGACTTTTCCAACTACTTCGCCAACGCTCAGCATTGGCCTGTCAGCCGCGAGCTGGCAAAGCGTGTGCATGACGTGAGAATCCGGTCGCTCGCGAATGAGTGCCTTGATAATTTCGGGCCCATCGGTTATGGGCTCGGAAGTCAAATCTCACAGACTGCCGCTCTTATGCTGCCGAATAAGCTCGACCACTTCATCAAGGAAAAGCTCGGCATAAAAGGGTACGCCCGATACATGGACGACGGCTACCTGATTCACCCGAGCAAAGAGTACC��
SRR413678_C1671538	TR	+	36341	36390	36292	36408	16	0	AGGGTTGCTCATGTTGGTGGTAGCTTCAACAATGGGGCTAACGCTGGCTTGTGGTATTGGAACTTCAACAATGGCTCTTCGAATGCGAATTGGAACATCGGTGCTCGTGTACTTATT
SRR413678_C1671538	VR	+	*	*	35933	36049	16	0	AGGGTTGCTCTTGTTGGTGGTAGCTTCCACTATGGGGCTTTCGCTGGCTTGTGGTGTTGGTACTTCTGCAATGGCTCTTCGGCTGCGGGTTGGACCGTCGGTGCTCGTGTTCTTATT
SRR413678_C1671538	RT	+	36584	37266	GATATTTGTAACAAAGATAACATCAAAAAAGCAATAATTGAAGCAGCAAAAGGGAAAAAAGATAGGAACAATGTAGCAAGGATATTAGAGAATATTGATAAATATGTCGATATTCTCTTTAATATGTTAACTACGAAAGAAATAAAACTATCTCCATATAAAAAAATGACAATACATGATGGAGCAAATAAAAAGGAGAGAATTATTTTTAAACCAGCATTTTTCCCAGACCAATGTATTCACTGGTCATTAATGTTGCAATTACAACCAATCTTGCAAAAAGGCATGTATGAATATTGTTGTGCTAGTGTTCCTAATAGGGGAATACATTATGGCTCAACATATATTAAAAGAATATTAAAAGATGATAGAAAAAACACAAAATATTGTCTAAAATTAGATGTTAAAAAGTTTTATCCCAGCATTGATAAAAATGTGTGTAAAAGAAAATTCAGAAGAATAATAAAAGACTATGATGTGCTGAATTTAATTGATGCTATAATTGATAGTAGTAATGAAAGTGGGTTACCTATTCGGTAATTTTACGAGTCAATGGTTTGCAAATTTTTATCTGCAAGATTTAGATCACTTCATTAAAGAAAAAATGAAAGTGAAATATTACTTGAGATATATGGACGATATGGTTTTATTTGGTAGAAACAAAAAAGAACTGCATAAAATAA
SRR413679_C1074173	TR	+	546	583	488	606	17	0	ACTCGTGTGGTGTATCGGTCGAACAACAACGCGAACGCGTTAGGCGGTGTTTCGTATGCGAACGCGAATAACGATTCATCGAACACGAACGCGAACATCGGTGTTCGCCTTGCAAACAA
SRR413679_C1074173	VR	+	*	*	201	319	17	0	TCTCGTGTGGTGTATCGGTCGTTCAGCTACGCGAACGCGTTGGGCGGTGTTTCGTATGCGTACGCGAGTTACGATTCATCGTACACGAGCGCGGGCATCGGTGTTCGCCTTGCCTTCAG
SRR413679_C1074173	RT	+	1108	1521	GGCATTTGAAAGTACGTTTTATCCGGACTACTTCCGCATCCATTAAAAACAGGGGAACACATGACCTTTTACAGTATATCGTTAAAGATATAAAGGCTGATCCCGAAGGAACCCTGTTCGGGTACCAGTTCGATATAACGAAATTCTATGAGAACGTAGACCAGGACGTTTTACTGGATGCAGTGAAAAAGATGTTCAAGGATAAAATATTGATCGGAATCCTGGAAGAGTGCATCCGCATGATGCCTAAAGGCGTAAGTATCGGGCTAAGATCATCACAGGGGCTTTGTAATTTGCTTCTATCCATTTACCTGGATCACCGGTTAAAGGATCAGGAGGCAGTAGCACACTATTACCGGTATTGTGACGACGGTCTGGTGCTTTCCGGTAGTAAGAAATACCTTTGGAAGGTTA
SRR413679_C1075807	TR	-	2130	2167	2106	2184	13	0	ATTCAGGTTCACGTTCTGCTAATTGCAATAATTCGTCGGCTAATGTGAATGTCAATAACTCTGCACGCAGCACGTCGGA
SRR413679_C1075807	VR	-	*	*	2372	2450	13	0	GTTCGGGTTCTCGTTCTGCTGTTTGCCATTATTCGTCGGCTATTGTGTATGTCGATAACTCTGCGCGCGGCGCGTCGGA
SRR413679_C1075807	RT	-	1313	1566	ACATAAGTAAATTTTATCCTTCTATTAATCATGAAATTCTAAAAAGAATTATAAGAAAGAAAATCAAATGCAAAAGAACCATAAAATTATTAGATAAAATAATTGATAGTATAGATAGTCCAACAAATGTTCCAATAGGAAATTATCTTAGCCAATGGTTTGGGAATTTATATTTAAATGAGTTGGATATGTTTTTAAAACATGATTGTAAGATAAAGTATTATTTAAGATATTGTGATGATTTTCTTTTATTT
SRR413679_C1076631	TR	+	3674	3723	3659	3761	12	0	GCGAGTACAATTCCAACAACGCGTTCATCTACAACGGCAACACGGGCAACGTGAACAACAACAACAAGTATAACACGAACGCCGTGCGTCCGGTTTCCGAATT
SRR413679_C1076631	VR	+	*	*	3022	3124	12	0	GCGAGTACAATTCCAGCAGCGCGTTCATCTACAGCGGCAGCACGGGCAACGTGGGCAACTACTACAAGTATTACACGCACGCCGTGCGTCCGGTTTCCGCTTT
SRR413679_C1076631	RT	+	3935	4550	AATCCATCGCATTTATCGTTACGAAACCATGCCTGCGCGAAGTGGTAGCCGCCGATTTCCGCGACCGAATCGTGCAGCACTATATCGTCATGCGCCTCGAAGCTCTTTTCGAGGAATGCGGAACACTCGACGATAACATGTTCAGTTGCCGCGTCGGGAAAGGCAACCTTGCGGCCATACAGGCCCTACAACAGCAGATATTCCACCAGTCGAAAGGTTATACCACCGACTGTTATGTGGCAAAATTCGACCTGCAATCATTCTTTATGAGCATCGACAAACGCCGTCTTTACGACGAGTTGGTCGCATTGGTCGCCAAGCGCTACGAGGGATGGGATAAGGATACGCTGTTGTATCTTATCCGCGTCGTTACGCTGCATAATCCGCAGGACAACGCCGTGCGGAAAACTCCACTTTGCGATTGGGCTGACCTGCCGCGCTCGAAGAGCCTCTACAATGTCGATTGGTTCCTCGGTTTAGCCATCGGGAACCTCACGTCGCAATCCGACGCGAATTTCTACAACGCACCCGCGATGCGGTGGATGCGCTCCGTTGGCCTCGCTCCTGTGAACTACGTCGATGATTTCGCATTCGTCGTCCGGGATAAGGCATCGTT
SRR413679_C1077854	TR	+	3247	3313	3239	3333	21	1	AAAAGTTTCGTCTACGTACTTCGCGAATGTGAACAACAACGGTAATGCGAACTACAACAACGCTTCGAATGAGAATGGCGTTCGTCCCGATTTCA
SRR413679_C1077854	VR	+	*	*	2509	2603	21	1	TGTTGTTTCGTCTGCGTCATTCGCGGGTGTGAGCGGCGGCGGTCGTGCGTACTGCAACCACGCTTCGTATGAGAATGGCGTTCGTCCCGCTTTCG
SRR413679_C1077854	RT	+	3886	4304	CTTCAGCGGGTACTATGCGAACATTCAGCATGAACCGTGTAAGGCGGTGCTTCATGAGCTACTCGAAAAGAGCGGTCTACGTGATGAACTTCGGCTTATCACCGAGGACTTGATGGATGAGATTTTCAAGACGTTCGAGATGGATGTCAGCCGATTCTCGGACGAGGACATTGAAGCCATGATGAATGGCAAGGTTGACCCTTTTATGAACATGGGCGTGCCGAAAGAGCTTTTGACCGGTGAAAAGATGCTGGCAAAGGGAGCCGATATTGGCAACCAGCTGGCGCAAAACATTGGTATCACATTTCCTTACCGAATCGATAACTACTGTAAAATTGTCTGCGGCATGAAGCATCAAGGCCGCTATTCTGACGATATGCATATCATCCATCGGAGCAAAGAAGTGCTTCTGAAGGTTT
SRR413679_C1080824	TR	-	4733	4785	4696	4825	17	0	CTCCGCCTCGTGGTATTGGTCCAGTACCGAGAACAGTCGCAACAACAGTTGGTATGTGAACTTCTCCAGTGGCAACACTAGCAACAACAACAAGTACAACGGTAATAGGGCGCGGGCGGTGGCAGCATAC
SRR413679_C1080824	VR	-	*	*	5435	5564	17	0	CTCCGCCTCGTGGTATTGGTCCAGTACCGAGGGCAGTCGCTACGGCAGTTGGTATGTGGGCTTCTCCAGTGGCCTCACTAGCAACGACGGCAAGTGCTACGGTGCTAGGGCGCGGGCGGTGGCAGCATTC
SRR413679_C1080824	RT	-	3221	4503	AAACTGAGGGAAGTGTTTGCTGCCAATTTCCGTGACCGTATCGTGCACCATTGGATATGCCTGCGGCTTGAACCTTTGTTTGAAGAGCGGTTCGAATCGCAGGGGAACGTGTCACATAACTGCCGTAAGGGTTACGGCACCAGAACAGCCGTATTAAGTGCTGTGCAAGGCATGGAGGCTGTTTCCTGCGGCTACCGCAGACCTGCATGGGTGTTCAAGGGCGATTTGGTTTCGTTCTTCATGTCGATAGACCGGGTGTTGCAGCTTGGCATGCTGCTGCGCTTCACGAAAAGGAAATACCATGGCGGGTACAAGGAAATCCTTTTAAGGGTGATACGGGCGGTTGTATTGCACAGCCCGGAAAAGGATTGCGTGTTCAACGGTGATACGACCTTGTGGAGGCAGTTGCCCGAAAACAAATCCCTGCTTCGCAACGGGGAGGGCAAAGGCGGTCCGATAGGCAATCTGACCACGCAGTTGTTTGCCAATTTTCTCATGTCCTTTTTCGACAGTTATGTAATATGGAAGACACGGCGGTTGAACTCCCATTATGTGAGGTTCGTGGACGATTTCCTGTTGGTATGCGACGACCTGAAAGCATTGCAGGGGGTGATACCGGAACTTGAAGCATTTCTTGGCGGGAAATTGCTGTTGAAGCTGCATAAGGACAAGCGGTACCTGCAACCTGTGTCGCACGGGGTTTTATTCGTAGGCGTGTATATCAAGCCCGGAAGATGTTATTTGAGCAACCGCACATTGGCAAGGTTCAAGGAACGTGCCACAGGCTTTAACCGGATGATTGAAACAACCGAGCTGACCGCCAATGATTGCGCCCGCATCCAATCGGTCCTGAATAGCTATCTTGGGTTCTGCAAAGGGCTTAAGACCTACCGCCACAGGAAATGGATATTATCGCTCTTCGGGAGCGGATTCTATAAATACTTTTACATATCAGGTCATTTTGAAAAGGTATGTATCAGGAAGAGGTATAGGAAAATGTATAAAGAGTTGAATTATGTATTACCAAATTAACGCAATCATGGAAAAGAAAAAGTATGAAGAGAAGCCATCGGTAGTGGTGGTTGACAGGGTGGTGGATCAAATCTACACCACTGTGAATTTTGGTATCCGGGAGGTTGAAGGCGGATACGAAGCATACACGGCGACAATGACAGGACACCTGACGGCCGATGAGTTTGTGAAACGAATAAACGGGTATGGATTGAACGAGGAAATGACCACCCAAGAATTGGAAACTATATTTGAAGCTCTTGGGTTTGCAG
SRR413680_C922373	TR	-	8382	8419	8360	8474	22	0	GGGTGTCCTTTTCAGCGGTAATACGAATAATGGCGTTCATGCAGGCTTCGGTTATGCGAATACGAATAACACCCCCTCGAATACGAATGCGAATGTCAGCTCTCAGCTATGATTT
SRR413680_C922373	VR	-	*	*	8558	8672	22	0	GGGTGTCCTTTTCGGCGGTACTACGCATTATGGCGTTCTTGCGGGCTTCGGTTCTGCGAGTACGGATTGCGCCCCCTCGGATGCGCGTGCGTCTGTCGGCTCTCGGCTTTGTTTT
SRR413680_C922373	RT	-	7412	7959	CTATATGGGTGTCCTTATTTACAGAAGATACCTATTCTTGCATTAAGGATCGTGGTATTCATAAAGCAGCAGCTAAAGTAAAGAAGGCTTTGAAAGAAGATCCAGAACACACTACTTACTGCTTGAAAATGGATATAGTGAAGTTCTATCCAAGTATAGACCATGATATTTTGAAAACAATATTACGGAAGAAAATCAAAGATAAAGATCTGCTTTGGTTGCTTGACGTGATTATAGACAGTGCCGATGGCGTACCCATAGGGAACTATCTAAGTCAGTATTTTGCTAATATTTATCTGGCTTACTTCGATCACTGGATAAAAGAGGTTAAGAAGGTAAGATATTACTTTAGGTATGCAGATGATATTGTGATTTTAGGCGATGATCCTAAACAGCTTCACAAACTCCGTATAGAGATTGAAGAATATCTGCATGACAATTTAAAGCTATCACTTCGTAAAGTGGATCCTAAAACTGGAAAAAAGAAATGGAAGTTTCAAGTATTCAAAATTGATAGCCATAGAGGTATTGATTTTGTCGGGTATGTC
SRR413682_C671014	TR	+	1052	1101	1034	1143	13	0	CAACCGAGAACAGTGCTACCAACGCATGGAATCTGAACCTCAACGACGGTAATACGAACAATTGGAACACTAAGGCCAGCAACACGAACAGAGTTAGGGCAGTGTCAGCA
SRR413682_C671014	VR	+	*	*	359	468	13	0	CTACCGAGGGCAGTGCTACCAACGCATGGTATCTGTACCTCAACGGCGGTAATACGAACTATTGGGGCACTAAGGCCAGCGGCACGGGCAGAGTTAGGGCAGTGTCAGCA
SRR413682_C671014	RT	+	1336	1948	AGTCTATTTGCTTTGTCGTAACACGCCCAAGATACAGAGAGGTATTTGCAGCATCCTTTGAGGATAGAATCGTACACCACTACATAGCTTTGCGCCTAACGCCACTATTTGAAGAAATCTTTAGTGAGCGTACATTTAATTGCAGGAAAGGCAAAGGGCAGCTATATGGTATTAATACGCTGAAAGAAGATATAAGGCAGTGCAGCAATAATTATACGGAAGATTGCCACATTATGAAACTTGACTTAAAAGGTTTCTTTATGAGCATCGACAAAAAGTTATTGGCCGAAATGGTAGATCGCTTTATAGTCAGGTACTACAAGGGCGAAGACATAGACGATTTGCGCTACCTTTGCCGTGTCGTTATTTTACACAGCCCCGAAAAGAATTGTGAACGGCACAGCCCTTTGAGCTATTGGGAGAAGTTGGATAAGAACAAATCGCTATTTACAAATGGTGAGGGTAAGGGCGTAGCCATCGGCAACCTGTTTGCCCAGATATTCGCAAACTTCTTACTTAATACGCTTGATTGGTATATCGAGAATGAGGGTATAAAACATCATGGCAGGTATGTGGACGACTTCTATTGCATCCATAAGGACAAAGAAAAGCT
SRR413682_C671386	TR	-	5189	5238	5146	5256	17	0	ACAACCGAGAACAGTTCTGCGAATGCGTGGAATCTGAACTTCGGCGACGGAAACCTCAACAACTGGAACGATAAGGTTGGAGACAGGAATCACGTTCGTCCGGTTTCAGCA
SRR413682_C671386	VR	-	*	*	5866	5976	17	0	TCAACCGAGCGCAGTTCTGCGGATGCGTGGGGTCTGTACTTCGGCGTCGGAGGCCTCTACTACTGGTACGGTAAGGTTGGAGACAGGGGTCGCGTTCGTCCGGTTTCAGCA
SRR413682_C671386	RT	-	4616	4923	CAGAGAAGTGTTTGCCGGTCAGTTTCGTGACCGCATTATTCACCATTACATTGCACTGAGACTCGAACCTCTGTTCGAGTCTCAGTTTTCTGACCGTACATACAACTGCCGAAAAGGCAAGGGCCAGCTGGCAGGTATCAGGCAGCTTCAGCAGGATATCAGGGAAGTGAGCGAGAATTACACGAAGGATGCCTACGTGATGGGAATCGACCTGAAGGGATTCTTTATGAGCATCTCCAAGCCACTTCTTGCCAAGATGGTAGATGACTTTATCATCAAGAATTATCATGGAGAAGATAAGGAAGATC
SRR413682_C672752	TR	+	233	282	183	302	15	0	ACGTCGCTGTGTCGGTCGTGCGAACAACAATGCGAATGCGAATGGCGGTCTCGTCTACTCGAATGCGAATAACGCTTCGTCGAATTCGAATACGAATAACGGTGTGCGTCTTGCCAACTA
SRR413682_C672752	VR	-	*	*	9691	9810	15	0	GCGTCGCTGTGTCGGTCGTGCGAGCGTCCATGCGAGTGCGCATGGCGGTCTCGTCTACTCGGATGCGAGTAACGCTTCGTCGCATTCGGATACGATTAACGGTGTGCGTCTTGCCTTCTC
SRR413682_C672752	RT	+	838	1321	AGTTGCGCCAGTATCAAAGGCAGAGGAATGCACAAGCTATTTAGGAAGATGCGTTCCGACATTCGTCACAACATGGAAGACTGTTGCTATTATTTTCAAAGCGACTTCCGTAAGTTCTACGAGAGCATCTGTCAGATACTGATGAAGCAGGTGATACGACGATACATCAAGGACAAAGTGTTGTTACCGATACTCGACAACTTTATAGAGCTGATGCCCAAAGGATTGTCAATCGGTCTTCGCTCGTCACAATGTTTCGGCAACCTGCTGCTAAGCGAACTCGACCACAGGATGAAAGAGAAGTACGGAGCAAGGTTTTACTACCGTTACTGCGACGACATTCTGATTTTGGCAAAGACAAAGAAACGTCTTTGGTGGCTACGAGAGAAACTACATGCCGAAGCAGAGGCATTAGGACTCGAGATAAAGCCCAGTGAAGCCATCCGTCCATTGAGTGAAGGCATCGACTTCCTCGGCTTCGTCT
SRR413683_C946479	TR	+	2628	2680	2587	2716	12	0	CTCCGCCTCGTGGTATTGGTCCAGTACCGAGAACAGTCGCAACAACAGTTGGTATGTGAACTTCTCCAGTGGCAACACTAGCAACAACAACAAGTACAACGGTAATAGGGCGCGGGCGGTGGCAGCATAC
SRR413683_C946479	VR	+	*	*	1848	1977	12	0	CTCCGCCTCGTGGTATTGGTCCAGTACCGAGGGCAGTCGCAACGGCAGTTGGTATGTGGGCTTCTCCAGTGGCAACGCTAGCAACTACGGCAAGTACTACGGTAATAGGGCGCGGGCGGTGGCAGCATTC
SRR413683_C946479	RT	+	2910	4192	AACTGAGGGAAGTGTTTGCTGCCAATTTCCGTGACCGTATCGTGCACCATTGGATATGCCTGCGGCTTGAACCTTTGTTTGAAGAGCGGTTCGAATCGCAGGGGAACGTGTCACATAACTGCCGTAAGGGTTACGGTACCAGAACAGCCGTATTAAGTGCTGTGCAAGGCATGGAGGCTGTTTCCTGCGGCTACCGCAGACCGGCATGGGTGTTCAAGGGCGATTTAGTTTCGTTCTTCATGTCGATAGACCGGGTGTTGCAGCTTGGCATGCTGCTGCGCTTCACGAAAAGGAAATTCCATGGCGGGTACAAGGAAATCCTTTTAAGGGTGATACGGGCGGTTGTATTGCACAGCCCGGAAAAGGATTGCGTGTTCAACGGTGATACGACCTTGTGGAGGCAGTTGCCCGAAAACAAATCCCTGCTTCGCAACGGGGAGGGCAAAGGCGGTCCGATAGGCAATCTGACCACGCAGTTGTTTGCCAATTTTCTCATGTCCTTTTTCGACAGTTATGTAATATGGAAGACACGGCGGTTGAACTCCCATTATGTGAGGTTCGTGGACGATTTCCTGTTGGTATGCGACGACCTGAAAGCATTGCAGGGGGTGATACCGGAACTTGAAGCATTTCTTGGCGGGAAATTGCTGTTGAAGCTGCATAAGGACAAGCGGTACCTGCAACCTGTGTCGCACGGGGTTTTATTCGTAGGTGTGTATATCAAGCCCGGAAGATGTTATTTGAGTAACCGCACATTGGCAAGGTTCAAGGAACGTGCCACAGGCTTTAACCGGATGATTGAAACAACCGAGCTGACCGCCAATGATTGCGCCCGCATCCAATCGGTCCTGAATAGCTATCTTGGGTTCTGCAAAGGGCTTAAGACCTACCGCCACAGGAAATGGATATTATCGCTCTTCGGGAGCGGATTCTATAAATACTTTTACATATCAGGTCATTTTGAAAAGGTATGTATCAGGAAGAGGTATAGAAAAATGTATAAAGAGTTGAATTATGTATTACCAAATTAACGCAATCATGGAAAAGAAAAAGTATGAAGAGAAGCCATCGGTAGTGGTGGTTGACAAAGTGGTGGATCAAATCTACACCACTGTGAATTTTGGTATCCGGGAGGTTGAAGGCGGATACGAAGCATACACGGCGACAATGACAGGACACCTGACGGCCGATGAGTTTGTGAAACGAATAAACGGGTATGGATTGAACGAGGAAATGACCACCCAAGAATTGGAAACTATATTTGAAGCTCTTGGGTTTGCAGG
SRR413683_C947243	TR	+	1063	1100	1015	1110	26	0	AGATAGGGGCTAACACGAGTAATAGTTCCAATGCAGGTTTATTCAATCTGAATTCTAACAATGACCTTAGTAATGCGAATGCTAATGTCAGTACAA
SRR413683_C947243	VR	+	*	*	856	951	26	0	TGTTGGGGGCTAACGCGGGTGATGGTTCCGCTGCGGGTTTTTTCTATCTGGGTTCTTACTATGGCCTTGGTGCTGCGTATGCTGGTGTCGGTACTC
SRR413683_C947243	RT	+	1562	1907	ACTTATAGTTGTATTAAGAAGAGAGGAATTCATAAGGCATTATATGATGCACAAAGCGCATTGAAAGATAAATAGAATACAGTATATTGTCTCAAGTTAGATGTAAGAAAGTTTTATCCAAGTATAGACCATGAAATATTAAAGTAGATAGTTAGAAAGAAGATTAAAGATAATAAGCTACTTGCATTATTAGATGGTATTATAGACTCTGTAGAAGGAGTTCCTATTGGTAATTATCTTTCTTAGTTCTTTGCCAATCTTTATTTGTCATACTTTGATCATTGGCTTAAAGAGGATAAAGCTGTAAAGTATTACTTCAGATATGCAGATGATATGGTAATACTTC
SRR413685_C508670	TR	+	2773	2797	2764	2804	0	1	ACGCATGGTACGTGTACTTCTACTCCTACTACCTCATCGTG
SRR413685_C508670	VR	+	*	*	3473	3513	0	1	ACGCATGGTACGTGTACTTCTACTCCTACAACCTCATCGTG
SRR413685_C508670	TR	+	3470	3519	3428	3565	16	0	ATAACAACGATTGGTCCAGTTCGGAGAACAGCAATTCGAACTACAACGCATGGTACGTGTACTTCTACTCCTACAACCTCATCGTGAACAACAACGATAAGAACAACACTTACAGAGTGCGGTCTTGTTTGGCTTTTA
SRR413685_C508670	VR	+	*	*	2719	2856	16	0	ATCACTACGTTTGGTCCAGTTCGGAGAACAGCAATTCGGGCTACTACGCATGGTACGTGTACTTCTACTCCTACTACCTCATCGTGGACGACGGCGGTAAGCACGGCACTTACAGAGTGCGGTCTTGTTTGGCTTTTT
SRR413685_C508670	RT	+	3786	3879	GTTCTGTCGCCTTTATCGTATTCAAGCCCGTGCAACGGGAGGTATTCGCCGCCGATTTCCGCGATCGGGTGGTTCATCATCTCATAGCCCGCAA
SRR413685_C508694	TR	+	3461	3510	3449	3566	17	0	ACTGGTCGTCGTCCGAGAACGAGAACTACAGCAACAACGCTTGGAATGTGAACTTCGACAACGGCAACAGCAACACCAACTATAAGAACAATACGTACGACGTGCGTGCGGTGTGTGC
SRR413685_C508694	VR	+	*	*	2748	2865	17	0	ACTGGTCGTCGTCCGAGGGCGAGGACTACAGCGACCGCGCTTGGCGTGTGTACTTCGGCTACGGCGACAGCAACGCCAGCTATAAGGGCAGTACGTACGACGTGCGTGCGGTGTGTGC
SRR413685_C508694	RT	+	3805	3898	GTTCTGTCGCCTTTATCATATTCAAGCCCGTTCAACGGGAGGTATTCGCCGCCGATTTCCGCGACCGGGTGGTGCATCATCTCATAGCCCGCAA
SRR413685_C512478	TR	-	9898	9947	9857	9977	12	0	TACTCGTGGTCGGCTTCGTCCAACAATACCACGAACGCGTACAACCTGAACGTCAATTCGGGCAATGCGAACTGGAACAACAACAACCGCAACAACGGGTTCACCGTGCGTTGTATCCGAG
SRR413685_C512478	VR	-	*	*	11318	11438	12	0	TGCTCGTGGTCGGCTTCGTCCAGCAATACCCCGTACGCGTACAACCTGAACGTCTATTCGGGCCTTGCGAACTGGGGCAACACCAACCGCAACTTCGGGTTCACCGTGCGTTGTATCCGAG
SRR413685_C512478	RT	-	8937	9639	CCGTCTTATTGCTTTATCGTTGACAAACCCGTCAAGCGGGAAGTTTTCGCCTCACAGTTCCGTGACCGGGTGGTGCATCACCTACTATTTGATTATATCAATCCCGTCTTTGAGAAGCGTTTTATCTTCGACAGCTATTCGTGTCGCCTAGGAAAGGGGACTTTGGCGGGGATTGAACGTCTGGAACATCATATCCGATCCTGTACGCAGAATTACACGACTCATGCCTGGATACTGAAACTGGATTTGCAAGGGTACTTCATGAGCATAGACAAGAAGCGGCTCTATGAAATCGTATCTGAGACACTGCGCAAGCATTGGAACCAAACTCCTCCGGTAGCATCCACGCCTTCCACTGATCCGGATTTTATTGACTATCTGCTGCGTGGTATCATATTCAAGGATCCGAAAGAGAACGTGATTATTCGTACTCCTATGGATAAATGGGAGGGGCTACCCTTATCGAAGAGCTTATTGTATTCGTGTACCGGTAACGGATTACCTATCGGTGATCTTACCTCACAGCTATTTAGTAATATCTATATGGGCGTCTTTGATGAGTATGTCAAGCGTATCCTGCATATCAGGCATTATGGTCGTTATGTCGATGATTTCTATGTGGTACATGCGTGCAAGGGCTATCTTACTGACTTGATTCAGATTTTTCACCGCTTTCTGGAAGAAAAGCTCAGTCTGATTTTAC
SRR413685_C513108	TR	+	13433	13482	13387	13502	13	0	GGTGCCCTCTTGTCTGCTAATGCGAATAATGGTGCGAATGCGGGTTTCGGTTATCTGAATACGAATAATCGCTCCTCGAACTCGAATGCGAACATTGGGTTCCGCCTATACCGTTA
SRR413685_C513108	VR	+	*	*	13202	13317	13	0	GGTGCCCTCTTGTCTGCTAATGCGTCTTCTGGTGCGAATGCGGGTTTCGGTTATCTGTATACGGATAATCGCTCCTCGTACTCGACTGCGTACCTTGGGTTCCGCCTGTGCCGTTT
SRR413685_C513108	RT	+	13995	14559	GATCGGATAGTACACCATTGTATTATCAATATTCTGGGAGAGTATTGGACGAATGTTTTTATCTCTCATACATACGCTTGCATTAAAGGGCGGGGGACTCATAAATGTATGGAGGATATACACCATGACCTGGTTACAGATCGAAAAGGTACACAGTATTGCCTAAAGATCGACATAAAGAAGTTCTACGATAATGTAGATCATGCAGCACTCAAAAGGATCATAAGATATATGATAGCTGATGAGCAAATGCTGAGGCTGTTGGATAAAGTTATAGATAGCAACGGTAAAGAAAAAGGGTTGCCTATTGGCAACTTTACGAGCCAGTATCTGGCTAATTTATATCTGGCTTACTTCGATCACTGGATGAAAGAAGATCTGGGGATTAAGTATTACTACAGGTATATGGATGATATAGTGATTTTGCACCATAGCAAAGAAACTCTCCATTACATACTGGATATGATGGGGCTTTACCTGGGTGCAGAGCTGAAACTGGAAATTAAGCATAACTGGCAGATATTTCCTGTAGATGCTCGCTGTATTGATTATGTTGGTTTCAAAC
SRR413686_scaffold68662	TR	+	508	555	481	575	16	0	TGCCGGGTCGGCCAACAACGCCCGCAACGTCAGGAACGATGGCACGCTGAACAGGAACAACGCCTACAACGGCAACAACGGCCTGCGCCCCGCTT
SRR413686_scaffold68662	VR	+	*	*	2417	2511	16	0	TGCCGGGTCGGCCGACGGCGCCCGCTGCGTCTGGGACGATGGCACGCTGATCAGGAACTTCGCCTTCCTCGGCTACTTCGGCCTGCGCCCCGCTT
SRR413686_scaffold68662	RT	+	1100	1510	TGAAAGGTGACTTTTCCAAGTTCTTTTACATCCTGCTGCACGCCGTCTGCTTCGAGAAGGCCCGCAAGGCTCTGGCCTTCCTGTCCGACGAGGAGCTGATCGACTTCGTCGAGTGGCTGCTCTGGATCGTCATCGACAGCACACCAGACCCCGGGATCCCAATCGGCAACCAGTCGAGTCAACTGCTCGCCCTGCTCTATCTGGACGACTTCGACCACTGGCTGCGGGATGACCTCGGCCTCGTCTATGGCCGTTACATGGACGACTTCTACATCATCAGCAGCGACAAGCTGCTGCTCCGGGAGATCCTCAAAAAGATCGAGGCATACATCAAGCCGCTCGGCCTTCGCCTGAACGGCAAGACGCAGATCTTCCCGCTGAAGAATGGCATCGACTTCCTCGGCTTCCACA
SRR413686_C1138021	TR	+	602	649	547	668	13	0	ACTGGAACTGGTGGCTGCGGTCCCCGAACTCTGGCAACGCGAACAACGTCCGCAACGTCAATTCGGACGGCAGCGAGAACAACAACAACGCGTACAACGGCAACGTCGGCGTCCTGCCGCTT
SRR413686_C1138021	VR	+	*	*	2505	2626	13	0	ACTGGTACTGGTGGCTGCGGTCCCCGGACTCTGGCTACGCGAACGACGTCCGCGGCGTCAATTCGGACGGCAGCGAGAGCTACGACGGCGCGTACATCGGCTACGTCGGCGTCCTGCCGCTT
SRR413686_C1138021	RT	+	1031	1639	AGCGCCGCCTGATCCAGACGAACAGCTTCAAGGACAAGATCGTCCAGCACGCCTTCTGCGATCAGGTCCTCTATGACGCGCTGACCAAGCCATTCGTCCTGGACAACTACGGCAGCCAGCTGGGGAAAGGCACGCACTTTGGCCTGAATCGGCTGCGCGACTTCATGCGTGAATACTACCGCAAAAACGGCTTTTCTGCTGACGGCTGGGTGCTGAAAGCAGACGTCCGCCACTACTTCCAATCCATCCGGCCCGACGTGCTGAAAAAGGACGTTGCGAAGTATCTGCACGACCCTGACTGTCTGGCGCTTGCCTACCAGATCATTGACAGCGCGCCGGACCCGCTGGGCATCCCCATCGGGAATCAATCGTCCCAAATCTTCGCGCTGCTATATCTGAATCAGCTGGATCACCTCTGCAAAGAGCAGCTGCGCTTCCGGTATTACGGCCGATATATGGACGACTTCTACATCATCTGCGAGAGCAAGCAGCGGCTGCAGGAGGCCCTGGTGGTGATCCGGCAGCACCTGGCCGAGCGCGGGCTGGAGCTGAATCAAAAGACAAACATCTTCCCGCTGCGCAACGGCCTGGACTTCCTGGGCTTCCACA
SRR413686_C1140599	TR	-	64819	64856	64808	64883	20	0	AATAGTTCCAATGCAGGTTTATTCAATCTGAATTCTAACAATGACCTTAGTAATGTGAATGCTAATGTCAGTACAA
SRR413686_C1140599	VR	+	*	*	5603	5678	20	0	GATGGTTCCTATGCGGGTTTGTTCTCTCTGCGTTCTTACGATGTCCTTGGTATTGTGGGTGCTCATGTCGGTACTC
SRR413686_C1140599	RT	-	64012	64357	TACTTATAGTTGTATTAAAAAGAGAGGAATTCATAAAGCATTGTATGATGTACAAAGCGCATTGAAAGATAAATAGAATACAGTATATTGTCTCAAGTTAGATGTAAGAAAATTTTATCCAAGTATAGACCATGAAATATTAAAGTAGATAGTTAGAAAGAAGATTAAAGACAATAAGCTACTTGCATTGTTAGATGGTATTATAGACTCTGTAGAAGGAGTTCCTATTGGTAATTATCTTTCTTAGTTCTTTGCTAATCTTTATTTGTCATATTTTGATCATTGGCTTAAAGAGGATAAGGCTGTTAAGTATTACTTTAGATATGCAGATGATATGGTAATACTT
SRR413687_C458424	TR	-	8404	8422	8382	8429	10	0	AACACCCCCTCGAATACGAATGCGAATGTCAGCTCTCAGCTATGATTT
SRR413687_C458424	VR	-	*	*	8580	8627	10	0	TACGCCCCCTCGCATACGCATGCGGTTGTCGGCTCTCGGCTTTGTTTT
SRR413687_C458424	RT	-	7434	7981	CTATATGGGTGTCCTTATTTACAGAAGATACCTATTCTTGCATTAAGGATCGTGGTATTCATAAAGCAGCAGCTAAAGTAAAGAAGGCTTTGAAAGAAGATCCAGAACACACTACTTACTGCTTGAAAATGGATATAGTGAAGTTCTATCCAAGTATAGACCATGATATTTTGAAAACAATATTACGGAAGAAAATCAAAGATAAAGATCTGCTTTGGTTGCTTGACGTGATTATAGACAGTGCCGATGGCGTACCCATAGGGAACTATCTAAGTCAGTATTTTGCTAATATTTATCTGGCTTACTTCGATCACTGGATAAAAGAGGTTAAGAAGGTAAGATATTACTTTAGGTATGCAGATGATATTGTGATTTTAGGCGATGATCCTAAACAGCTTCACAAACTCCGTATAGAGATTGAAGAATATCTGCATGACAATTTAAAGCTATCACTTCGTAAAGTGGATCCTAAAACTGGAAAAAAGAAATGGAAGTTTCAAGTATTCAAAATTGATAGCCATAGAGGTATTGATTTTGTCGGGTATGTC
SRR413688_C308206	TR	+	462	519	418	537	14	0	GGTTTCCGTCTCTGCCTGCGTGGGTGTAACGCTAACAATGGCGGTCAATGCGGTTCTTCGACTCTCAACGTTAACAATGATGTCTCGAATGCCAACGGTAACATCGGCGCCGCCCTCAAC
SRR413688_C308206	VR	+	*	*	6	125	14	0	GGTTTCCGTCTCTGCCTGCGTGGGTGTAGCGCTCGCTATGGCGGTCAATGCGGTTCTTCGACTCTCAGCGTTCACCATGTTGTCTCGCTTGCCCACGGTAACCTCGGCGCCGCCCTCTGC
SRR413688_C308206	RT	+	993	1228	AGCATCGACAGGTCAACAAGCTGCCAGTGATCGACCACGTGATGCAGCATGCCGCCCTCGCACCTGTCGAGGCAGACCTGCGCCGCACCATCCATGGTCACAGCCCAGCTGGCACCAAGGGCAAGGGCACACATTATTTCTATCAGCTTGTCAAGCGAGACATTTTCTCCTCGCCACAAGCCGACACCTTCTATTGCCTGCCCATGGACATCCACCACTATTTTCCGTCTATCGAC
SRR413688_C315652	TR	-	8403	8440	8381	8495	19	0	GGGTGTCCTTTTCAGCGGTAATACGAATAATGGCGATCATGCAGGCTTCGGTTATGCGAATACGAATAACACCCCCTCGAATACGAATGCGAATGTCAGCTCTCAGCTATGATTT
SRR413688_C315652	VR	-	*	*	8579	8693	19	0	GGGTGTCCTTTTCGGCGGTAATGCGAGTAGTGGCGATCGTGCGGGCTTCGGTTATGCGATTACGAGTAGCGCCCCCTCGGTTACGGCTGCGGATGTCGGCTCTCGGCTTTGTTTT
SRR413688_C315652	RT	-	7433	7980	CTATATGGGTGTCCTTATTTACAGAAGATACCTATTCTTGCATTAAGGATCGTGGTATTCATAAAGCAGCAGATAAAGTAAAGAAGGCTTTGAAAGAAGATCCAGAACACACTACTTACTGCTTGAAAATGGATATAGTGAAGTTCTATCCAAGTATAGACCATGATATTTTGAAAACAATATTACGGAAGAAAATCAAAGATAAAGATCTGCTTTGGTTGCTTGACGTGATTATAGACAGTGCCGATGGCGTACCCATAGGGAACTATCTAAGTCAGTATTTTGCTAATATTTATCTGGCTTACTTCGATCACTGGATAAAGGAGGTTAAGAAGGTAAGATATTACTTTAGGTATGCAGATGATATTGTGATTTTAGGCGATGATCCTAAACAGCTTCACAAACTCCGTATAGAGATTGAAGAATATCTGCATGACAATTTAAAGCTATCACTTCGTAAAGTGGATCCTAAAACTGGAAAAAAGAAATGGAAGTTTCAAGTATTCAAAATTGATAGCCATAGAGGTATTGATTTTGTCGGGTATGTC
SRR413690_C660514	TR	-	18721	18770	18705	18817	14	1	AGCTGGTTCTTTGGGGCGGTAATGCGAATAACGGTGCGAATTGCGGCCTCGCTTATGCGAACTCGAATAACGATTGGTCGAACTCGAATGCGAATATCGGCTCTCGCCATACT
SRR413690_C660514	VR	+	*	*	3160	3272	14	1	AGCTGGTTCTTTGGGGCGGTAATGCGAATTTCGGTGCGTATTGCGGCCTCGCTTATGCTTACTCGAATCTCGATTGGTCGTCCTCGTCTGCGTATTTCGGCTCTCGCCTTGCT
SRR413690_C660514	TR	-	18721	18770	18706	18817	11	0	AGCTGGTTCTTTGGGGCGGTAATGCGAATAACGGTGCGAATTGCGGCCTCGCTTATGCGAACTCGAATAACGATTGGTCGAACTCGAATGCGAATATCGGCTCTCGCCATAC
SRR413690_C660514	VR	-	*	*	18993	19104	11	0	AGCTGGTTCTTTGGGGCGGTAATGCGGATAACGGTGCGTATTGCGGCCTCGCTTATGCGTACTCGTATAACGATTGGTCGTACTCGTATGCGTTTTTCGGCTCTCGCCTTGC
SRR413690_C660514	RT	-	17584	17981	TACAAGTGCGTGTATCAAGGGAAAGGGATTACATTTTGGAGTAAGGAGAATGAAACGTTTTCTTCACCGGTACCCGGAATACAAATGGTTCGTAAAGACTGATTTCAAAAAGTTCTATCAAAGTATTCTTCATGAGCTTATTGTTGCTGCATTGAGAAGGAAATTCAAAGATGAACGATTTATTAAATTGATCGAGATAGCTGTTTTATCGTATGACAGCGGAACAGAGTTAGTTGACGTATTGGAGAATGAAGTTGAACGGAAGAAGAGGTGTTCCGATTGGAGCATTTACAAGCCAACCTATCGGGAATTTTGCGGCAAGCCGGATAGATCATACAATGAAGGAGAAATATCGTGTCAAATGCCTGCATAGATATTGCGATGATAATGTTATGCTG
SRR413692_scaffold16275	TR	+	638	698	601	728	20	0	TACTGGTCCTCCTCGGAGTTCTACAACAATCCGGCGAACAACGCTCTTTATGTGAATGTGAACAACGGCAACGTGAACAACAACAATAAGAACAACAGAAATAGTTACGTGCGTCCGGTCTTGGCTTT
SRR413692_scaffold16275	VR	+	*	*	15	142	20	0	TACTGGTCCTCCTCGGAGTTCTACGACTATCCGGCGCGCCGCGCTCTTTATGTGAGTGTGCGCAACGGCGACGTGTTCCGCAGCTATAAGTACAGCAGAAGTAGTTTCGTGCGTCCGGTCTTGGCTTT
SRR413692_scaffold16275	RT	+	962	1233	GTTCCATCGCTTTCATTATCAACAAACCCGTGAAACGGGAGATTTTCGCCGCCGACTTCCGCGACCGTGTTGTACACCACCTCATAGCCCACAGGCTCGTTCCGCTTTTGGAAGAGAAGTTCATCGATGACAGTTACAGTACCCGCAAGGGAAAGGGTACGCTCTACGGCATAGAACGGGTGGAAGAACATATCCGGCTCTGCTCCGAGAACTACACGCGGGATTGCTATATCCTGAAAATAGACATCCGTTCGTTCTTCATGAAAATATCG
SRR413692_C474888	TR	-	95529	95566	95518	95617	29	0	AAAAAACAGTCAGGTAATTCAGATAATGGTTCTCAGTGCAGAGTCTTCATAGCTAATGCTAATAATGCATCCTCGAATTCATAGACGAATATCAGTGAAA
SRR413692_C474888	VR	-	*	*	95789	95888	29	0	TTCCTACGGTCGGGTGGTTCGGATGGTGGTTCTCGGTGCGGGGTCTTCGTGGCTTTTGCTGATATTGCGTCCTCGGATTCGTGGACGACTGTCGGTGCAA
SRR413692_C474888	RT	-	94562	95079	CTTACCTTGTTAATAGATTTACTGCAGATACCTTCAACTGTTTAAAAGGAAGAGGTATTCATTATGGAGTAAAGAGATTGAAAAGAGATTTAAAAGCTGATAAAGAGGGCACAAAATATTGTTTAAAATTAGATATTAAAAAGTTCTTTCCTTCTGTAGATCAAGATGTGTTATACTCACAATTTGAAAAGGTATTTAAGGATAAGAAACTATTAAGATTATTACATCATGTAGTTTATTCTACACCAAAAGGTTTACCAATTGGAAATTACATATCTCAATTTGCAGCAAATTTGAATTTGACTTGGTTCGATAGGTGGATTAAACAAGTATTAAAAATAAAATATTATTACAGGTATTGTGATGATATTGTTATATTACACCCAGATAAAGATTACTTAAGATATTGCTTACAAGAGATTGAAAAATATCTAGCCGATAACTTGAAATTAAAAATAAAACGTAATTGGCAGATATTTCCTGTAGAAGTAAGAGGTATAGATTTTATTGGTTATGTA
SRR413693_C1592195	TR	-	3414	3432	3390	3443	10	0	GAATAACGATTCATCGAACACGAATGCGAACATCGGCGTTCGGCTTGCAAACAA
SRR413693_C1592195	VR	-	*	*	3675	3728	10	0	GTATTACGATTCATCGTTCACGGATGCGAGCATCGGCGTTCGGCTTGCCTTCAG
SRR413693_C1592195	RT	-	2477	2890	CGGCATTTGAAAGTACGTTTTATCCGGACTACTTCCGCATCCATTAAAAACAGGGGAACGCATGACCTTTTACAGTATATCGTTAAAGATATAAAGGATGATCCCGAAGGAACCCTGTTCGGGTACCAGTTCGATATAACGAAATTCTATGAAAGCGTAGACCAGGACATTTTGCTGGATGCAGTGAAAAAGATGTTCAAGGATAAAATATTAATCGGAATCCTGGAAGAGTGCATCCGCATGATGCCTAAAGGCGTAAGTATCGGGCTAAGATCATCACAGGGGCTTTGTAATTTGCTTCTATCCATTTACCTGGATCACCGGTTAAAGGATCAGGAGGCAGTAGCACACTATTACCGGTATTGTGACGACGGTCTGGTGCTTTCCGGTAGTAAGAAATACCTTTGGAAGGTT
SRR413693_C1604597	TR	+	34085	34134	34036	34152	25	0	AATGTTACTAAATTAGGTGCTAATTGGAATAATGGCTTGAATACCAGTGCTTTCTATTGGAATCTGAATAATGCTTCTTCTAATCGTAATCGGAATATCAGCAGTCAGTTAGTAAAT
SRR413693_C1604597	VR	+	*	*	33808	33924	25	0	CGTGTTGCTGTATTGGGTGCTGATTGGGGTGATGGCTTGAATGCCGGTGCTTTCTATTGGTATCTGGGTATTGCTTCTTCTCATCGTATTCGGACTATCGGCGGTCGGTTGGTGTAT
SRR413693_C1604597	RT	+	34650	35235	ACATATTCAGCAATACCAAACAAGGGTATTCATGCAGCATACAAGAAGTTACGGTTGGCGGTTGATACCGTGCCGGAAGAAATGACCTATTGCTTGAAAATAGACTGCAAGAAATTTTACCCTTCCATTGACCACGAAACACTAAAACAGAAGTTCAGACGGAAGTACAAAGACCCTGAACTGCTTGAACTGATTGATGAAGTAATTGATTCAATCAGCACTTGTCCGGCAACGGATGAAAACATTGAATTTTATCGGTCTTGTGGTAATGAAATCAAGATAGTGAAGGTAAACGGCAAGGACTTCATTGAAGGTGTCGGTATTCCAATAGGGAATTACTTTTCACAGTATGACGGCAATTTCTTCCTATCAGGTTTTGACCACTGGATAAAAGAAGTTAAGCGGGTAAAGCACTATTACCGTTATATGGATGATATTTGTATTTTTGCAAGAACCAAAGAAGAACTGCATCAGTTACTTGCAGAAATCAATGAATATTTCATACAGAATTTGAAATTAAGAATAAAAGGCAACTATCAGATATTCCTTTCATTCATCCGGGGTATTGATTTTGTAGGGTACAGGA
SRR413694_C616934	TR	+	1526	1586	1489	1613	22	0	TACTGGTCCTCCTCGGAGAACTACAACAATCCGGCGAACAACGCTCTTTATGTGAATGTGAACAACGGCAACGTGAACAACAACAATAAGAACAACAGAAATAGCTACGTGCGTCCGGTCTTGGC
SRR413694_C616934	VR	+	*	*	757	881	22	0	TACTGGTCCTCCTCGGAGGGCTACTACTCTCCGGCGCGCTACGCTCTTTGTGTGTATGTGTACAGCGGCTACGTGGACTACTTCTATAAGTACTACAGCTATAGCTACGTGCGTCCGGTCTTGGC
SRR413694_C616934	RT	+	1850	2581	GTTCCATCGCTTTCATTATCAACAAACCCGTGAAACGGGAGATTTTCGCTGCAGACTTCCGCGACCGTGTGGTACACCACCTCATAGCCCGCAGGCTCGTTCCGCTTTTGGAAGAGAAGTTCATCAATGACAGCTACAGCACCCGCAAGGGAAAAGGTACGCTCTATGGCATCGAACATGTGGCGGAACATATCCGGCTCTGTTCGGAAAACTACACGAAAGAGTGCTACATCCTGAAAATAGACATCCGTTCGTTCTTCATGAAAATATCGAAGAGGCGGCTGTATGACCTGACCGAAGAACTCTTGCACGAACGCTACGGGGGAAACGACCTGGCGATACTGCTCTATCTGCTCCGTGAGACTATATTCAACCGTCCGGAAAAGAACTGCATCCGCAAGACGCCTCCCCAAAGCTGGCGCGGATTGCCCAAAGACAAGAGCCTGTTCCATTCCGACGGCTCGTGCGGACTGCCTATCGGCAACCTGACAAGCCAGTTGCTCGCCCTTAACTTCCTGGACGGACTGGACCATCTCATCAGCGAAGAATGGGGCGTGAAGCACTACGGCAGGTATGTGGACGACATGGTGCTTGTCCATCCCTCGAAAGAGCACCTGATAGAGGTGAAAGCGAAAATTGCCGGCTGGCTCTCCGAACACGGGCTGTCGTTGCACCCGCGCAAGATCTATCTGCAACATTACACGAAAGGTGTCCTGTTTATCGGAGGGATGA
SRR413695_C658854	TR	+	994	1043	940	1065	9	0	CTCTGGCGGCGCTGATAGCGGGCGGCAACTGGAACAATGGGGCGAATTGCGGCGCTCGTGCCGTGAATTGCAACAATTACCCGTGGAATGTCAATACGAACATTGGCGCTCGTGGGGCGTGTGACT
SRR413695_C658854	VR	+	*	*	379	504	9	0	CTCTGGCGGCGCTGATAGCGGGCGGCTACTGGAACAATGGGGCGTTTTGCGGCGCTCGTGCCGTGGATTGCAACAATTACCCGTGGGTTGTCGTTACGATCATTGGCGCTCGTGGGGCGTGTGACT
SRR413695_C658854	RT	+	1477	1645	AAGAGCGGCAGATAATGGCGCTGCCGTTCTATGACAGGGTGGTACAGCACGCCATAAACAACGTGTTAGAGCCTATATTTGATAAGCGGTTTATATCGCAGTCTTACGCCTGCCGGAAAGGTAAAGGTATGCACGCTGCGTCTGATACGCTAAAAGAGTGGCTGTATGA
SRR413695_C674007	TR	-	2772	2821	2756	2868	8	0	GGTTGCCTATCCGTGGGTCGGCGTTCAACAATACTTCCAATTCGGGTCCGTCCGCTCTCAACTTGAATAACCCTCGTTCCAACTCGAACGACAACATTGGCTTCCGCTCCGCT
SRR413695_C674007	VR	-	*	*	3410	3522	8	0	GGTTGCCTGTCCGTGGGTCGGCGTTCAACGGTACTTCCTATTCGGGTCCGTCCGCTCTCTACTTGAATAACCCTCGTTCCTACTCGAACGTCAGCATTGGCTTCCGCTCCGCT
SRR413695_C674007	TR	-	3438	3462	3433	3462	0	1	ACTTGAATAACCCTCGTTCCTACTCGAACG
SRR413695_C674007	VR	-	*	*	2779	2808	0	1	ACTTGAATAACCCTCGTTCCAACTCGAACG
SRR413695_C674007	RT	-	1674	2333	AAGAAACGACTTATTATGTCCTTACCATTTAAGGACAGGATAGTACAATGGGCGATTTACAGGCAGTTATTTCCATTATACGAAAAGACTTTTATTTTTGATTCCTATGCCTGTCGCAAGGGTAAAGGAACGCATAAGGCAGCCGACAGGTTGCAGTATTGGTTAAGGCAGACAGAAAGAAAGCCGGAACGATACTACTATCTGAAAATGGATATATCAAAATATTTCTACAGGGTAGACCACGATATTTTATTAAAGATTTTAGCACGCAGGATTAAAGACCAACGATTGCTCAACCTGTTGGAAAAGATTATAAATTGCGAATCTATGAATTTTGGATTACCGCCCGGAAAAGAGCCGGACGAAGTGGAAGTATCGGACAGGCTAGGTAATAAAGGGATGCCGATAGGAAACCTTACCTCACAGATGTTTGCAAACATTTATCTTAACGAGGTAGACCAGTACGCAAAGCATGAGTTGGGATTACATTACTACATCCGATACATGGACGATATTATTATACTCCACCATGATAAGAAGCATTTAGCAGAGGTAAAAGAGTTGTTAAGAACATTTTTAGCAGATGAATTAAGACTAGATTTGAACAACAAGACAGCTATAAGACCGTGCAGCATGGGAGTTGATTTTGTCGGATTCAGA
SRR413696_C891594	TR	+	1459	1530	1456	1545	19	0	CGTCGTTTCTTCGGCTAACTTTGCCAATGTGAACAACAATGGCAATACGAACTACAACAACGCTTCGAACTCTAATGGAGTTCGTCCGGA
SRR413696_C891594	VR	+	*	*	329	418	19	0	CGTCGTTTCTTCGGCTGCCTTTGCCGTTGTGGGCTACAATGGCGCTGCGGGCTACGACGGCGCTTCGATCTCTCTTGGAGTTCGTCCGGT
SRR413696_C891594	RT	+	1888	2470	GATCGCATTGTTCGACATTCTCTGTGTGATGAAGTTTTGCTTCCAGAAGTGAAGAAACACATCATTTATGATAATTGCGCATCTATCAAAGGGCGTGGGATTTCACAACAGAGAAAACGATTTGAAATCCATCTTCACAAATACTACCAATTATACGGAAATGACGGTTATATTCTATTCGGTGACTTTTCGAAGTTCTATGACAATATTATTCATGAGATTGCCAAACGAGAATTGTTGAAGCTGTTTGATGACGATGAGTTTATTGACTGGCTTTTAACGTTGATATTTAAGGGCTTCCAGATCGATGTTTCGTACATGTCTGACGAGGAATACGAGACCTGTATGACCGATACTTTCAATAAACTGGAGTATCGGAACATTCCAAAAGAGAAGCTAACTGGCGAAAAGTGGATGGAGAAGTCCGTCAATATTGGAGACCAGCTTTCACAAGTCGTTGGGATTTATTATCCGTATCCCATTGACAATTATGTTAAGTATGTGCGTCAGCAGAAATTTTATGGAAGGTATATGGATGATTGGTACATCATGAATCCTAGTAAAGAAGAACTTGAAGACTTGC
SRR413696_C892220	TR	-	4743	4795	4736	4832	16	0	TCGGTTCGGTAATTGCAACAACGGTACGAATGATGGTTTGCGCTACTTGAATGTGAACAACACTGCCGGGAATGCCAACTGGAACATCGGGGCCGCC
SRR413696_C892220	VR	-	*	*	4999	5095	16	0	TCGGTTCGGTCGTTGCAACGACGGTACGGGTGCTGGTTTGCGCTGCTTGAATGTGACCTACGCTGCCGGGCTTGCCTACTGGGGCCTCGGGGCCGCC
SRR413696_C892220	RT	-	3759	4180	TGGTATTAGAGCCAATCATCACAGCCACAGCCTATCCATACTCCTGCGGTTCGTTCCCAAAGCGTGGAGCACACTACGGAAAGAGACAGATAGAGCGGTGGCTTTTGCATGACCCGAAGGGAACACGGTGCTTCGCAAAGATGGATATCCGGCACTTTTATGATAGTATCCGGCTGAAAATTCTGATGAGGGAACTGGCAATCCGAATCAAGGATGACTGGTTTTTATACATCATCGGATTATGCCTACAGGGATTTAATAAAGGAATCCCTCTCGGATTTTACATCAGCCAGTGGTTGGCAAATTACCTCTTAGAACCACTCGACCGACTGATCACAGAGGTGCTCGGTCTGCCAAAGCTACAGAGATACATGGACGATATCGTCATATTCGCAAGCAGCAAGAAAGTCCTCCAGAGAGCC
SRR413697_C911705	TR	+	18643	18692	18595	18712	16	1	GCCGTGTGGTCTATCGTGGCAACAACAACGCGAACCCGAATGGCGGTGTTTCGATGTCGAATGCGAACAACGATTCCTCGAATACGAACACGAACATCGGTTCTCGTCTGAACAACAA
SRR413697_C911705	VR	+	*	*	18225	18342	16	1	GCCGTGTGGTCTATCGTGGCTACCACGGCGCGAACCCGTATGGCGGTGTTTCGATGTCGTTTGCGAACTACGATTCCTCGAATACTTACACGTACATCGGTTCTCGTCTGGCCTTCCG
SRR413697_C911705	RT	+	19241	19625	ACCTCCGCCAGTATCAAGAGACGGGGGATGCACGACCTCCTGGCGTATGTCCGCCGTGACATGGCCGAAGACCCTGATGGTACACGTTACTGTTACAAGTTTGACATCACCAAATTCTACGAGAGCGTGAAGCAGGATTTTGTGATGTATTGCGTCAGCCGGGTGTTCAAGGACGCAAAGCTCGTGACCATGCTGGAGAGCTTTATCCGCCTGATGCCTGAAGGTCTGAGTATCGGCCTGCGCAGCTCGCAGGGGCTGGGCAATTTGCTTTTGTCTGTGTATCTGGACCATTATCTGAAGGACAGGTATGCCGTGCGTCATTTCTACCGCTATTGTGATGACGGCGTCGTACTGGGTAAAACGAAAGCGGAACTGTGGAAGATTC
SRR413698_scaffold41949	TR	-	2572	2619	2549	2629	9	0	AATGTGCGCAATGTCAACTCTGACGGTTCTCTGAACAACAACAATGCGAACAACGGCAATGGCGGCGTGGCCCCGGATTGT
SRR413698_scaffold41949	VR	-	*	*	3183	3263	9	0	AATGTGCGCATTGTCACCTCTGACGGTTCTCTGGACTACTACAGTGCGACCAACGGCAGTGGCGGCGTGGCCCCGGCTTGT
SRR413698_scaffold41949	RT	-	1569	2419	AGCTGGTACAGCTATACACGGCGGATTTTTTATGTATGGACGTAAAAACCAAAGTTTGCAGTTTTGAATCACTCTATAAGGCAATGATGATCTGCAAGTCAAACGTGCTGTGGAAAGACAGCGTAGCGGGATGGGTCAGTAATGGCTTGTCCAACTGCCTGAAACTGCACGAGGACTTGTTGACGGGCAAGTACAAAATCAGTGCATATAGCCGTTTCGTGATCTACGAACCGAAACGCCGCGATGTCACCAGTACCCGGTTCAAAGATCGGGTTTTCCAGCGCAGCCTGTGCGACAACTATCTGACGGCGGAGGTATCCCGTTCCTTTATATGGGATAACGCTGCCTGTATGAACGACAAGGGCACACAGTTTGCACGGAAAAGGCTGAAATGTCATCTGCAACGCTACTGGCGTAAGTACGGGCTGAACGGCTACACGCTGAAAATGGACTTGCACAATTTCTTCGGCAGCACACCGCATTCCGTGGTGAAAGCTGCCATCGCAAAGCGCGTATCCGATCCGTGGGCATATAACGAGGTTTGCCGGATCATAGACAGTTTTGACCACGGGCCTGATCCTACGGTTGGCATGGGGCTGGGCAGTCAGGTAACACAGCTAAGTCAATTAGCTGTACTGGATGACCTAGACCATTTCATCAAGGAGCAGCTTCACATCAAGTTCTATGTGCGGTACATGGATGATTTCATCCTATTGCACCCGGATAAGGCGTACTTGCGATACTGCTGGATGGAGATTGAAAAGCGGCTGCAAGCTCTGGGGCTTACGTTGAATACCCGCAAAACTCAGATAGCACCCATCAAACAGCCCATCCGTTTTCTGGGCTTCTCG
SRR413698_C752987	TR	-	1541	1578	1523	1633	14	0	GGGTGTCCTTTTCAGCGGTAATACGAATAATGGCGTTCATGCAGGCTTCGGTTATGCGAATACGAATAACACCCCCTCGAATGCGAATGCGAATGTCAGCTCTCAGCTATG
SRR413698_C752987	VR	-	*	*	1722	1832	14	0	GGGTGTCCTTTTCGGCGGTAATGCGCATGATGGCGTTCTTGCGGGCTTCGGTTATGCGAATACGCATTACGCCCCCTCGTATGCGTATGCGAATGTCGGCTCTCGGCTTTG
SRR413698_C752987	RT	-	570	1117	CTATTTGGGTATCTTTATTTACGGAAGATACTTATTCCTGTATAAAGAATCGTGGTATTCATAAAGCGGCAGCGAAAGTAAAGAAAGCACTGAAAGAAGATCCTGAGCATACTACTTACTGCTTAAAGATGGACGTGGTGAAGTTCTATCCCAGTATAGATCATGATATTCTTAAGATGATTCTTAGAAAGAAAATCAAGGATCAGGATCTACTTTGGCTACTGGATCTAATTATAGATAGTGCTGATGGTGTTCCTATTGGAAATTATCTTTCCCAATACTTCGCTAACCTTGTTCTGGCTTATTTCGATCACTGGATAAAGGAGGTGAAGAAGGTTAAGTATTATTTCAGGTATGCGGATGATATAGTGATTCTTGGGGATGATCCTAAGGCACTGCATAAACTCCGAGTTGAAATAGAAGAGTACCTGAATAGTAATTTAAAGCTATCTCTCAGAAAAACGGATCCTGTAACTGGAAAAAAGAAATGGAAATTTCAAGTGTTCAAGGTTGATGCTCATAGAGGGATTGATTTTGTCGGCTATATC
SRR413698_C761570	TR	-	2222	2274	2213	2326	15	0	AACGTTCATCAGCAATAACTACTGGAGTAGTTCGGTCTACAATGGTAATAGCAATAACCGATGCAAACTGAACTTCAGCAATGGCAATTTCAACAACAACAACACGAGCAACAA
SRR413698_C761570	VR	-	*	*	2598	2711	15	0	TTCGTTCATCAGCGGTTACTACTGGAGTAGTTCGGTCTTCAATGGTAATAGCAATTACCGATGCACCCTGAACTTCAGCAATGGCAATTTCGGCTACTACAGCACGAGCAGCAA
SRR413698_C761570	RT	-	1269	1971	GTCAAACGGGAAGTCTTTGCGGCTTCCTTCCGCGACCGGGTGGTACATCATTATCTGGCAGCACATATCAACCCTTTGTTTGAAAGGGAGTTTATACTGGATAGCTATTCGTGCCGTGTGGGTAAAGGCACTTTGTTTGCTGTGAACCGCCTGAAGCGGTTTATAGCCCAATGTTCGGTCAATTACACCAAAGACTGTTATGTCCTTCAGTGTGACATACGCGGGTTCTTTATGAATATAGACCGCCGGTTGCTGGCGGATAAGCTGGATCGTTTTTTACGGGCGAACTATGAGGGGGATGACCTGGAAACGGTATTATATCTGACCCGTTTGATCGCACTGGATAATCCGGTATCGAGAGTACATATAAAAGGGCATCGGTCTTTATGGAAAGGTTTGCCGAAAGATAAGAGTCTGTTTTCGATGAACGGCATGCCGTTGCCGAACGAGACGAAACCCCGGCAGTTGGACTTGTTTGTCTGTAACCGGGAGTTGGGTTTGCCGATCGGCAATCTGACCAGCCAGTTGTTTGCCAATTTCTACCTGAATGGTTTCGACCATTATTGCAAGAGCAAGCTGGGATTGCGTTATTACGGACGGTATGTAGACGATTTCTTTGTCGTGCACAACGACAAGGAATATTTAAAGAGCCTGATCCCCTTGTTCCAGCAGTATCTGCAGGAAGAACTGGGGTTGACCTTGC
SRR413698_C764974	TR	-	6889	6926	6865	6947	10	0	CCGAATGGCGGTGTCTCGATGTCGAATGCGAACAACGATTTCTCGAATACGAACACGAATGTCGGTTCTCGTCTGAACAACAA
SRR413698_C764974	VR	-	*	*	7239	7321	10	0	CCGAATGGCGGTGTCTCGATGTCGAATGCGATCTACGATTTCTCGAATACGAGCACGTATGTCGGTTCTCGTCTGGCCTTCCG
SRR413698_C764974	RT	-	5988	6371	TGCCATTTGCGGAAACGTTTCATCCGTACCACCTCTGCCAGTATCAAGAAACGGGGGATGCACGACCTTCTGGCGTATATCCGCCGTGACATGAGTGAGGACCCTGAAGGGACGCGGTACTGTTACAAGTTCGATATCACCAAATTTTACGAAAGCGTGAAGCAGGATTTCGTGATGTATTGCGTGAACCGGGTGTTCAAGGACAAGAAACTCATCGCCATGCTTGACAATTTTGTCCGGCTGATGCCTGACGGGTTGAGTATCGGCCTGCGTAGCTCGCAGGGCTTGGGTAATTTGCTTTTGTCTGTGTTTTTGGACCATTATTTGAAGGACAGGTATGCCGTGCGTCATTTCTACCGCTATTGTGATGACGGCGTCGTACTG
SRR413698_C768282	TR	-	11005	11054	10990	11101	11	0	AGCTGGTTCTTTGGGGCGGTAATGCGAATAACGGTGCGAATTGCGGCCTCGCTTATGCGAACTCGAATAACGATTGGTCGAACTCGAATGCGAATATCGGCTCTCGCCATAC
SRR413698_C768282	VR	-	*	*	11277	11388	11	0	AGCTGGTTCTTTGGGGCGGTAATGCGACTGACGGTGCGTATTGCGGCCTCGCTTATGCGAACTCGCATAACGATTGGTCGTACTCGATTGCGCGTGTCGGCTCTCGCCTTGC
SRR413698_C768282	RT	-	9868	10265	TACAAGTGCGTGTATCAAGGGAAAGGGATTACATTTTGGAGTAAGGAGAATGAAACGTTTTCTTCACCGGTACCCGGAATACAAATGGTTCGTAAAGACTGATTTCAAAAAGTTCTATCAAAGTATTCTTCATGAGCTTATTGTTGCTGCATTGAGAAGGAAATTCAAAGATGAACGATTTATTAAATTGATCGAGATAGCTGTTTTATCGTATGACAGCGGAACAGAGTTAGTTGACGTATTGGAGAATGAAGTTGAACGGAAGAAGAGGTGTTCCGATTGGAGCATTTACAAGCCAACCTATCGGGAATTTTGCGGCAAGCCGGATAGATCATACAATGAAGGAGAAATATCGTGTCAAATGCCTGCATAGATATTGCGATGATAATGTTATGCTG
SRR413700_C769058	TR	-	879	928	863	965	14	0	TCGTGGTGGCAACTGGAACAACGGTGCGAATGCGGGTCTGTTCTACACGAACTTGAACAACCCTCGCTCCAATTCCAACTGGAACATCGGCTTCCGCTCCGCT
SRR413700_C769058	VR	-	*	*	1483	1585	14	0	TCGTGGTGGCAGCTGGAGCGGCGGTGCGTATGCGGGTCTGTTCTGCGCGTACTTGGACTCCCCTCGCTCCGCTTCCAACTGGTACATCGGCTTCCGCTCCGCT
SRR413700_C769058	RT	-	164	402	AAGCTGCGCCTCGTAATGGCGTTGCAATACCGTGACAGGATTGTACAGTGGGCGATTTACAGACAGCTTTACCCGTTCTACGACAAAATGTTTATTGAGGATTCCTACGCCTGCAGGAGAGGGAAAGGCTCCCATAAGGCGGCGGACAAACTTCAATACTGGCTGCGACAGGTCAGCAGGAAACCCGGAAAATGGTATTACTTGAAGCTGGATATAAGCAAGTATTTTTACAGGGTAGA
SRR413700_C778556	TR	-	2482	2531	2442	2569	18	0	AGCGGACGAATTACTGGTCGTGCGTTGAGAATTCGGGCACGAATGCGTGGAATCTGAATTTCGACAATGGCAATCGGAACAACAACGGTAAGGTTGACAATTCGAATCGAGTTCGTCCTGTTACAGCA
SRR413700_C778556	VR	-	*	*	3207	3334	18	0	AGCGGACGAATTACTGGTCGTGCGTTGAGGGTTCGGGCACGGGTGCGTGGGGTCTGACTTTCGACGGTGGCAATCGGGGCGGCAACGGTAAGGTTGGCGGTTCGCTTCGAGTTCGTCCTGTTACAGCA
SRR413700_C778556	RT	-	1757	2261	CCATCCATTACATTTGTTGTTTCCCGACCTGTCTATCGGGAAGTTTTTGCCGCTAATTTTCGTGATAGAGTTATTCATCATTATATCGCCATGCGGTTAGAACCGCTATTTGAGGGTGTTTTCAGCGATAGGACGTATAACTGCCGCTGCGGCAAAGGTCAGCTCTATGGAGTAAGGCAGCTTGCGGCAGATATTAAAGAATGTTCTGAGAACTTCACTAAGCCGTGTTGGTATCTGAAATGCGATATGAAAGGCTTCTTTATGAGTATTCCTAGAGAAGAACTTGCAGACAAAGTAGATGCGTTTATTTTAGACAATTACAAAGGAGATGATATAGAAGACCTGCGCTACCTGTCTCGTGTTACCATTATGAACGACCCGACAAAGAACTGCATTAAACGCTCGTCTGAGGAAACTATGGCAAAAGTTCCACCGGGCAAAACGTTACGAGGAGCAAAGAAGAACCACGGTCTCCCTATCGGCAATCTTACAAGTCAGCATGATG
SRR413700_C779828	TR	-	1381	1439	1363	1478	13	1	GTGGCTGTGCCTCTTGTGGGCGGCAACTGCAACAACGGGCTGAATTGCGGGGCTTACGTGAACTTGAACAACACCGCTGGCAATGCGAACTGGAACATTGCGCCCGGTCATTCTTA
SRR413700_C779828	VR	-	*	*	1596	1711	13	1	GTGGCTGTGCCTCTTGTGGGCGGCTACTGCAACTACGGGCTGTCTTGCGGGGCTTACGTGAGCTTGAACAGCACCGCTGGCAATGTGCGCTGGGGCGTTGCGCCCGGTCTTTCTTG
SRR413700_C779828	RT	-	353	774	TATAAGCTGGATATACGGCATTTCTTTGAGAGTGTGCCGCACAGAAGATTAAAGAAAGCACTAAAACGGAAAATCAGAGATAGAGAGTTACTAAAGAAATTATTTATTATCATAGACAGCCATAAACCGGGGTTGCCGTTAGGCTATTACCCGTCACAGTGGTTCGGTAATTTTTATTTGCAGCCACTAGATCACTTTATCATGGAGCAGTTACATGTAAAGCATTACATACGGTATATGGACGATATGGTTATATTCGGAAACAATAAAAAGGAACTGCATAAAGCGAGGCTGCAAATTGAGAAATTCATAACGGAAGAGCTGGGATTACAAATAAAGAAAAACTGGCAGGTATTCCGTTTTGACTATGTAGACAGAAAAGGCAAGCGCAGAGGCAGACCGTTGGATTTTATGGGGTTCAA
SRR413700_C783182	TR	+	12837	12908	12834	12923	16	0	CGTCGTTTCTTCGGCTAACTTTGCCAATGTGAACAACAATGGCAATACGAACTACAACAACGCTTCGAACTCTTATGGAGTTCGTCCGGA
SRR413700_C783182	VR	+	*	*	11705	11794	16	0	CGTCGTTTCTTCGGCTTACTTTGCCCGTGTGGGCGGCGGTGGCGATGCGAACTGCAACCTCGCTTCGAACTCTTATGGGGTTCGTCCGGT
SRR413700_C783182	RT	+	13266	14321	GATCGCATCGTCCGACATTCTCTGTGCGATGAGGTTTTACTTCCAGAAGTTAGGAAGCATATCATTTATGATAACTGCGCATCTATCAAGGGGCGCGGAATTTCACAACAGAGAAAACGATTCGAAATCCATCTCCACAAATACTACCAATTATACGGAAATGACGGTTATATTCTATTCGGTGACTTTTCAAAGTTCTATGACAATATTATCCATGAGATTGCCAAACGAGAATTGCTAAAGCTGTTCGATGACGATGAGTTTATTGACTGGCTTTTAACGTTGATATTTAAGGGCTTCCAGGTCGATGTTTCGTACATGTCTGACGAGGAATACGAGGCCTGTATGACCGATACTTTCAATAAACTGGAGTATCGGAACATTCCAAAAGAGAAGCTCACTGGCGAAAAGTGGATGGAGAAGTCTGTCAATATTGGAGACCAGCTTTCGCAAGTCATTGGAATTTATTATCCGTATCCCATTGACAATTATGTCAAGTATGTGCGTCAGCAGAAATTTTATGGAAGGTATATGGACGATTGGTACATCATGAATCCCAGTAAAGAAGAGCTTGAAGACTTGCTCGAAAACATCTGTGAAATTGCAGCTGAACTGGGAATCCATATCAATCGTAAGAAAACTAGAATCGTTAAGATTTCGAGCAAATACAAATTCCTGCAAATCAAGTACACACTTACAGATACTGGTAAAGTCATAAAACGAATAAATCCAGATCGAGTTACCGCCATGCGTAGAAAACTCAAGAAACTTGCCGTTAAGGTTGAAAATGAAGAAGCGGATTACGACAATGTCGAAAATATGTTTCGCGGTTGGATGGGAGGACATTATAAACTCTTATCCAGAGAACAACGAAAGAATTTAATACAGCTTTACGAAGACCTATTTAGTAAGGAAATCGCAATAGTCAACAAGAAGCTGATTGTTTCTGATAGGTCTGCATGATTGCACATAAAGAAGGAGGAAAACGATGGAACCATGGTTTCAGGTTGTACTTACGATCTTTAGCTCAGTTCTTGCATCTTCTGGGCTGTGGGC
SRR413701_C656757	TR	+	1385	1445	1348	1472	19	1	TACTGGTCCTCCTCGGAGAACTACAACAATCCGGCGAACAACGCTCTTTATGTGAATGTGAACAACGGCAACGTGAACAACAACAATAAGAACAACAGAAATAGCTACGTGCGTCCGGTCTTGGC
SRR413701_C656757	VR	+	*	*	616	740	19	1	TACTGGTCCTCCTCGGAGTACTACGGCTATCCGGCGTACTACGGTCTTTGTGTGAATGTGGGCAGCGGCGGCGTGGACGGCTACAATAAGAGCTACAGAGATAGCTACGTGCGTCCGGTCTTGGC
SRR413701_C656757	RT	+	1709	2066	GTTCCATCGCTTTCATTATCAACAAACCCGTGAAACGGGAGATTTTCGCTGCAGACTTCCGCGACCGTGTGGTACACCACCTCATAGCCCGCAGGCTCGTTCCGCTTTTGGAAGAGAAGTTCATCAATGACAGCTACAGCACCCGCAAGGGAAAAGGTACGCTCTATGGCATCGAACATGTGGCGGAACATATCCGGCTCTGTTCGGAAAACTACACGAAAGAGTGCTACATCCTGAAAATAGACATCCGTTCGTTCTTCATGAAAATATCGAAGAGGCGGCTGTATGACCTGACCGAAGAACTCTTGCACGAACGCTACGGGGGAAACGACCTGGCGATACTGCTCTATCTGCTCCG
SRR413702_scaffold63947	TR	-	2060	2120	2032	2156	21	1	TACTGGTCCTCCTCGGAGAACTACAACAATCCGGCGAACAACGCTCTTTATGTGAATGTGAACAACGGCAACGTGAACAACAACAATAAGAACAACAGAAATAGCTACGTGCGTCCGGTCTTGGC
SRR413702_scaffold63947	VR	-	*	*	2764	2888	21	1	TACTGGTCCTCCTCGGAGGGCTACCTCGATCCGGCGAGATACGCTCTTTGTGTGAATGTGAGCTACGGCGGCGTGAGCAGCAACAGTAAGTTCAGCAGCGGTAGCTACGTGCGTCCGGTCTTGGC
SRR413702_scaffold63947	RT	-	1192	1456	CGGACTGCCTATCGGCAACCTGACAAGCCAGTTGCTCGCCCTTAACTTCCTGGACGGACTGGACCATCTCATCAGCGAAGAATGGGGCGTGAAGCACTACGGCAGGTATGTGGACGACATGGTGCTTGTCCATCCCTCGAAAGAGCACCTGATAGAGGTGAAAGCGAAAATTGCCGGCTGGCTCTCCGAACACGGGCTGTCGTTGCACCCGCGCAAGATCTATCTGCAACATTACACGAAAGGTGTCCTGTTTATCGGAGGGATG
SRR413702_scaffold63947	RT	-	1566	1796	CGTTCCATCGCTTTCATTATCAACAAACCCGTGAAACGGGAGATTTTCGCTGCAGACTTCCGCGACCGTGTGGTACACCACCTCATAGCCCGCAGGCTCGTTCCGCTTTTGGAAGAGAAGTTCATCAATGACAGCTACAGCACCCGCAAGGGAAAAGGTACGCTCTATGGNNNNNNNNNNTGCACGAACGCTACGGGGGAAACGACCTGGCGATACTGCTCTATCTGCTCC
SRR413702_C960735	TR	-	598	635	587	683	25	0	AAAAAAAGTAGTAATTCTAACAATAGCAGCAAAGCAGGTCTATTCAATCTTAATTCCAATAATGAGGTTAGTAATTCCAATGCTAATATCAGTTCAA
SRR413702_C960735	VR	-	*	*	802	898	25	0	TTAATCAGTGGTATTTCTCACAATGGCGGCGCGGCGGGTCTATTCCTTCTTAGTTCCACTGATGGGGTTAGTCATTCCTATGCTTATATCGGTTCTC
SRR413702_C960735	RT	-	3	133	GACTTATAGTTGTATCAAGAAAAGAGGAATTCACAAAGTTCTTAAGTAGATATAGCATGATCTAAAAGATAGAAAGAATACTAAATACTGTCTTAAAATAGATATTAGAAAGTTTTATCCTTCAGTAGATC
SRR413702_C971811	TR	-	4240	4299	4211	4328	13	0	AGTCCGTGTGGTCTATCGCGGGTACAACAATGCGAATGCGAATGGCGGTGTGTCGAATGCGAATGCGAATAACGATGCTTCGAATACGAATGCGAATGTCGGCTCGCGTCTGGAAATC
SRR413702_C971811	VR	-	*	*	4814	4931	13	0	AGTCCGTGTGGTCTATCGCGGGTACAGCTATGCGAGTGCGAATGGCGGTGTGTCGAGTGCGGTTGCGCATCACGATGCTTCGAGTACGAGTGCGAATGTCGGCTCGCGTCTGGCCTTC
SRR413702_C971811	RT	-	3308	3692	AACCGGTGCAAGCATCAAAAGGCGCGGTACTCATGACCTGATGAACTGCATACGTACCGATTTGCAAAAAAATCCGGAAGGCACGCTTTACGCATACAAATTTGACATCCGGAGGTTTTATGACAATGCGCGGCAGGACTTTGTTATGTGGTGCTTCCGGAGGGTGTTCAAGGACAAAAGGCTGTTGGTCTTGTTGGAGCGGTTTGTTAAGCTGCTGCCGGAAGGTATCAGTTTCGGACTGCGCAGTTCACAAGGGGCAGGAAATCTGCTTCTGTCTGTATTTTTAGACCACTATCTGAAGGATAAGTACGGGGTTCGTTATTACTATCGCTATTGCGATGACGGACTGGTACTCGGTAAAACGAAAGCGGAATTGTGGAAGATT
SRR413702_C974821	TR	-	14281	14330	14266	14377	16	0	AGCTGGTTCTTTGGGGCGGTAATGCGAATAACGGTGCGAATTGCGGCCTCGCTTATGCGAACTCGAATAACGATTGGTCGAACTCGAATGCGAATATCGGCTCTCGCCATAC
SRR413702_C974821	VR	-	*	*	14553	14664	16	0	AGCTGGTTCTTTGGGGCGGTACTGCGAATAACGGTGCGTGTTGCGGCCTCGCTTGTGCGCTCTCGTCTAACGCTTGGTCGTACTCGAGTGCGTCTGTCGGCTCTCGCCTTGC
SRR413702_C974821	RT	-	13144	13541	TACAAGTGCGTGTATCAAGGGAAAGGGATTACATTTTGGAGTAAGGAGAATGAAACGTTTTCTTCACCGGTACCCGGAATACAAATGGTTCGTAAAGACTGATTTCAAAAAGTTCTATCAAAGTATTCTTCATGAGCTTATTGTTGCTGCATTGAGAAGGAAATTCAAAGATGAACGATTTATTAAATTGATCGAGATAGCTGTTTTATCGTATGACAGCGGAACAGAGTTAGTTGACGTATTGGAGAATGAAGTTGAACGGAAGAAGAGGTGTTCCGATTGGAGCATTTACAAGCCAACCTATCGGGAATTTTGCGGCAAGCCGGATAGATCATACAATGAAGGAGAAATATCGTGTCAAATGCCTGCATAGATATTGCGATGATAATGTTATGCTG
SRR413703_C240295	TR	+	768	817	721	832	12	0	AGCGTTCTACTCTGGTGGCAATTGGAACAACGGTGCTAATGCGGGTCTGTTCGCCTTGAACGGCAACAATCCCCGCTCGAACTCGAACTGGAACATCGGCTTCCGCTCCGCT
SRR413703_C240295	VR	+	*	*	92	203	12	0	AGCGTTCTTCTCTGGTGGCAATTGGACCAACGGTGCTGGTGCGGGTCTGTTCGCCTTGTCCGGCAACAGTCCCCGCTCGACCTCGGGCTGGGGCATCGGCTTCCGCTCCGCT
SRR413703_C240295	RT	+	1259	1854	TCTATATGAGCCAATTCAGAGAGGATTCATCACTGACACATATGCATGCGTTACGGACAGAGGACAGCACGAAGCGGTTAGGAGACTTGCTTCGTGGTTTCGTGAGTTTAATGGTAGAGGACAGTATGCGTATTATTACAAGTTTGATGTTAGAAAATTCTTTTACCGGATTGACCACGAAGTTTTGATGAATATCATTAAAAAGAAGATCTCCGACAAATACACTGTAGAGCTCATGCGGTACTATATGTGCAGCACACAGCGACCGTTCGGGATGCCACTTGATGGCAACCATCTTACAATTACGGACGATAAAATGCTCTGGGATAAGGGAATCGCCATAGGAGGCGGACTGTCGCACATGATAGGGAATATGTATCTTGATCCGCTGGACCAGTACGCAAAAAGAACCCTGGGGATAAAAAAATACATCCGATTTGCAGATGATATCATTATCACTGATACGGATAAGGGAAAACTGAAGGAATATGGGAATCTGCTCACTCAGTTTCTCAATGAAAAACTGCTACTTGAATTTAATGATCGGTGTGCACTCCGGCCAAACAGGTGTGGGTGTGAGTTCGTGGGATGCGTAA
SRR413704_scaffold4894	TR	+	85	109	64	110	0	1	ACTGCGGTGCGGATTACTTGAATTTGAACAATTCTGCGGGCAGTGCG
SRR413704_scaffold4894	VR	+	*	*	190	236	0	1	ACTGCGGTGCGGATTACTTGAATTTGAACAATTCTGCGGGCAATGCG
SRR413704_scaffold4894	TR	+	199	248	148	265	9	0	CTGCGGTCGCCCTTGTCGGCGGTAACTGTAACAATGGCGAGAACTGCGGTGCGGATTACTTGAATTTGAACAATTCTGCGGGCAATGCGAACTGGAACATCGGTGCGTCCAATTTCTT
SRR413704_scaffold4894	VR	+	*	*	22	139	9	0	CTGCGGTCGCCCTTGTCGGCGGTGGCTGTAACAATGGCGAGTACTGCGGTGCGGATTACTTGAATTTGAACAATTCTGCGGGCAGTGCGGGCTGGTACATCGGTGCGTCCGTTTTCTT
SRR413704_scaffold4894	RT	+	528	848	ACTCTTGAAAAAGATGTTGACAGAGGAGTTGTTCATTCCGGACTATCACAAACCGAGCATCATCAACGAGAGCAGCAGCAAGAAAACACGCCGTATATTAAAACCACATTACAAATATGAGCAGGTCATTCACCATTGTGCAATAGGTCAGTTCAAACCGATTGTGATGAATGGATTGTATGAATTTTCATGCGGGAGCATTCCGGACAGGGGTGTTCATTACGGAAAAAAGTACATGAGAAAATGGCTTGATTCCTACGACGGAAAGAAATTCTTTGTTCTCAAGATGGATGTTCACCATTTCTTTGAATCCATAAACCG
SRR413704_C239377	TR	+	6977	7014	6919	7037	20	1	ACTCGTGTGGTGTATCGGTCGAACAACAACGCGAACGCGTTAGGCGGTGTTTCGTATGCGAACGCGAATAACGATTCATCGAACACGAATGCGAACATCGGTGTTCGGCTTGCAAACAA
SRR413704_C239377	VR	+	*	*	6633	6751	20	1	TCTCGTGTGGTGTATCGGTCGTACAGCTACGCGGACGCGTTGGGCGGTGTTTCGTATGCGGTCGCGTCTTACGATTCATCGCTCACGCATGCTTTCATCGGTGTTCGGCTTGCCTTCAG
SRR413704_C239377	RT	+	7538	7951	GGCATTTGAAAGTACGTTTTATCCGGACTACTTCCGCATCCATTAAAAACAGGGGAACGCATGACCTTTTACAGTATATCGTTAAAGATATAAAGGATGATCCCGAAGGAACCCTGTTCGGGTACCAGTTCGATATAACGAAATTCTATGAGAGCGTAGACCAGGACGTTTTGCTGGATGCAGTGAAAAAGATGTTCAAGGATAAAATATTGATCGGAATCCTGGAAGAGTGCATCCGCATGATGCCTAAAGGCGTGAGTATCGGACTAAGATCATCGCAGGGGCTTTGTAATTTGCTTCTGTCTATTTATCTGGATCACCGGTTAAAGGATCAGGAGGCAGTAGCACACTATTACCGGTATTGTGACGACGGTCTGGTGCTTTCCGGTAGTAAGAAATACCTTTGGAAGGTTA
SRR413704_C240399	TR	-	1452	1501	1437	1548	13	0	AGCTGGTTCTTTGGGGCGGTAATGCGAATAACGGTGCGAATTGCGGCCTCGCTTATGCGAACTCGAATAACGATTGGTCGAACTCGAATGCGAATATCGGCTCTCGCCATAC
SRR413704_C240399	VR	-	*	*	1724	1835	13	0	AGCTGGTTCTTTGGGGCGGTCATGCGGCTAACGGTGCGTATTGCGGCCTCGCTTCTGCGAACTCGAATTCCGGTTGGTCGCACTCGAGTGCGAATCTCGGCTCTCGCCTTGC
SRR413704_C240399	RT	-	315	712	TACAAGTGCGTGTATCAAGGGAAAGGGATTACATTTTGGAGTAAGGAGAATGAAACGTTTTCTTCACCGGTACCCGGAATACAAATGGTTCGTAAAGACTGATTTCAAAAAGTTCTATCAAAGTATTCTTCATGAGCTTATTGTTGCTGCATTGAGAAGGAAATTCAAAGATGAACGATTTATTAAATTGATCGAGATAGCTGTTTTATCGTATGACAGCGGAACAGAGTTAGTTGACGTATTGGAGAATGAAGTTGAACGGAAGAAGAGGTGTTCCGATTGGAGCATTTACAAGCCAACCTATCGGGAATTTTGCGGCAAGCCGGATAGATCATACAATGAAGGAGAAATATCGTGTCAAATGCCTGCATAGATATTGCGATGATAATGTTATGCTG
SRR413707_C679789	TR	-	604	653	568	684	23	0	TTGGTCGTCCACTGAGAATTCGAACAACACGAACAACGCGTGGAACGTGAACTTCAACAACGGCAACACGAACAACAACAATAAGAACAACACGAACGACGTGCGTGCTGTCCTCGC
SRR413707_C679789	VR	-	*	*	1283	1399	23	0	TTGGTCGTCCACTGAGGCTTCGGACTACACGGACGGCGCGTGGAGCGTGAGCTTCCGCAGCGGCAGCACGTACAGCCTCAGTAAGCGCAGCACGATCGCCGTGCGTGCTGTCCTCGC
SRR413707_C679789	RT	-	59	330	CGTTCCATCGCTTTCATCATTACCAAGCCCGTGAAGCGGGAGGTCTTCGCCGCGGATTTCCGCGACCGCGTGGTGCACCACCTGATAGCCCGAAGGCTCGTTCCCTTGCTGGAAGCGCAGTTTATTGACGACAGCTACAGCACCCGCAAGGGCAAAGGCACACTGTACGGCATACTGAAGGTGGAGGAACACATCCGCCAATGCTCGGAAAACTACACCAAAAACTGCCACATCCTGAAGATAGACATCCGCTCGTTCTTCATGAAAATATC
SRR413707_C693251	TR	+	1078	1127	1072	1141	13	0	AAACCGTTGTTTCGCCGTCCGGCTACATCAACAACAACAATTGTAACAACAACAACGGTGTTCGCCCATT
SRR413707_C693251	VR	+	*	*	560	629	13	0	CGACCGTTGTTTCGCCGTCCGGCTGCATCCGCGGCAGCATTTGTAACTGCGTCAACGGTGTTCGCCCATT
SRR413707_C693251	RT	+	1413	1859	CGTACAATGAATTTAAGGTTTATGAACCAAAGGAAAGAGTGATTAAGTCGTGTTCTTTTAAAGATAAAGTAGTACAGCATGGCTTGTGCGACAATGTGTTGCACCCACAATTATCCGGTGAATTTATTAGAACGAATTATGCCGGTCAGACAGGAAAAGGCACACATTTTGGAATGGACTGTTTGAAAGAGCAAATGCTTGAATTTTACAACCAGCACGGGCTTGACGGTTGGATTTTGAAATGCGATATTACGAAGTTTTTCTATCAAATAAACCACGATATTCTGAAAGACATAGTTGATTACTATTTTAATGATGAGTATACAGTGTGGCTGAATCATCTATACATTGACAGTACTGACGGTTTGGGGATTCCGCTTGGCAATCAAGTGGCGCAAGTATACGCATTACTTATGCTGAATGGATTAGACCATTTTGTAACAGGTG
SRR413707_C693625	TR	+	16552	16582	16552	16604	9	1	GCAACTTCAACAACAACAAGTACAACAGTAACATGGTGAGGGCGGTTGCAGCA
SRR413707_C693625	VR	+	*	*	15784	15836	9	1	ACTTCTTCAACGGCGTCAAGTACTACAGTGGCATGGTGAGGGCGGTTGCAGCA
SRR413707_C693625	RT	+	16762	17413	CAAGTACTTGTTTTATAGTTACCCGTCCTAAATTACGGGAAGTGTTTGCTGCAAATTTCCGTGACCGTATTGTACAACATTGGTTGTGCCTACGCTTAGAGCCACTGTTTGAGGCACGTTTTGTTGAGCACGGAAATGTATCATTTAACTGTCGAAAGGGTTTTGGAACATTTGCATGTATCGATCAGTTGACAAAAAATACTATTGAAGTCTCTGATAATTATTCCCATGAGGCTTGGTATGCTCAATTTGATATTAAAGGATTTTTCATGTCAATTGATTGTGAATGCTTATTAAAGTACTTATTGCCATTTATCAAAGAAAAATGGAACTATTGGAAAGGAACTATATATGAACAGGATTTAGATTTAGTGCTTTGGCTTACAGAAGTAATTGTACGACATCGTCCACAAGATGATTGCATACGCCAAGGGAATTTAAAATTATGGAGAATACTACCTAAAAACAAAAGCTTGTTTTACATTGAATGGATGAGAGGTGAACCAATAGGCAACCTAACCAGTCAATTATTCGCCAATTTTTATATGTCATTTTTTGATGAATGGGCTATTAAAGCAGCAGAAGAAAGAGGAGCCAAATATGTACGTTTTGTAGATGATTTTAGCTTTGTGTGCAAAACTAAGGAAGATGC
SRR413708_C685359	TR	-	5124	5173	5105	5217	13	0	TTGCCCTGTTCGGTGGCAACCGTGGCAACGGGTCGAAGTGCGGTTTGTCGTACTGGAATGTGAACAACCCTGCGACGAACGTGAACACGAACATCGTGGCGAGCCAATCTTAT
SRR413708_C685359	VR	-	*	*	5447	5559	13	0	TTGCCCTGTTCGGTGGCAGCCGTGGCTACGGGTCGAAGTGCGGTTTGTCGTGCTGGTATGTGAACGACCCTGCGACGAGCGTGGGCACGTGCATCGTGGCGAGCCTTTCTTGT
SRR413708_C685359	RT	-	4075	4622	ACATTTTCATGAAAGGGATGTATGAGTTCTCGTGTGGGAGCGTACCGAACAGGGGTGCTCATTATGGGAAAAAGTACATCGAGAGGTGGATTCAGCGAGACAAAAAGAACTGCAAATATGTTCTCAAGATGGATATTCGACACTTTTTCGAGAGTGTTGACCATGATGTCTTGAAAGCGTGGCTCAAGAAGAAAATCAGAGACGAGAGAATGTTGTACATCCTCGAACTGATAATTGACGGGAGCGAGGTCGGGTTGCCTTTAGGGTTTTACACATCGCAGTGGTTGTCAAATTTCATGTTGCAGCCTCTCGACCATTTCATCAAAGAACAGTTGAAAGCGGTGCATTATATCCGGTATATGGATGATATGGTGGTGTTCGGAAAGAACAAAAAGGAACTCCACAGGATGCAGCAGGAGATTGAGAGATTCTTGAGAGAAAAGTTCAACTTGCAGATGAAAGGAAACTGGCAGGTGTTCCGGTTCGATTACACAGAGAAAAAGACCGGAAAGAGAAAAGGGAGACCACTCGATTTCATGGGATTCCAG
SRR413708_C685873	TR	-	16634	16681	16612	16737	15	0	AACGCAGAACGTGCGCTTGCGCTCGGCTAATCGTGACAACGCGTGCAATACGTGGAATGTGAACAGCTCGGGCAACGTCAACAACAACAACGCAGTCAACGCGCTTCGCTGCGCCCCGGATTGTGT
SRR413708_C685873	VR	-	*	*	17258	17383	15	0	AGCGCAGTACGTGCGCTTGCGCTCGGCTTATCGTGGCTCCGCGTGCGGTACGTGGAATGTGAGCAGCTCGGGCTACGTCAACGGCTACAGCGCAGTCAACGCGCTTCGCTGCGCCCCGGTTTGTGT
SRR413708_C685873	RT	-	15655	16193	CCATCTATCCGGCAATGACCAAGAGCTTCATCCAACATAATTGTGCCTGTCAGAAAGACAAGGGCACGGACTATGCAAGGGCGGTGCTTGATGAGTTCCTACATCGACATTACAGGAAGTACGGACGGGCAGGCGGAGTCTTGCAGGTGGATGTACATGGATATTATCCCAACATGAAGCATCAGGTCGCAAAGGACAAGTTCAAGAAACATCTTGAGCCGGACATCTACAAGCGAGCGGAGGCGGTACTGGAAGATCAGTATGAGGGCGATGTCGGATATAATCCGGGAAGTCAGATGATACAGATAGCAGGAATCTCCGTACTTGATGAATTAGATCATTTCATCAAGGAACAGCTCGGAATCAAGAGGTATCTGAGATATATGGATGACTTCCTACTAATGCACGAAGACCTTGAGTACCTTGAATACTGCAAGGTCAAGGTGATTGAGAAATTGGCTGAATATGGCTTTGAACCGAACCCTAAAAAGACAAAAGTGATACCGATAACAGAAGAAATCCTCTTCCTTGGTTTCTAT
SRR413565_scaffold37388	TR	-	5878	5927	5860	5977	11	0	CTGCGGTCGCCCTTGTCGGCGGTAACTGTAACAATGGCGATTATTGCGGTGCGGATTACTTGAATTTGAACAATTCTGCGGGCAATGCGAACTGGAACATCGGTGCGTCCAATTTCTT
SRR413565_scaffold37388	VR	-	*	*	6122	6239	11	0	CTGCGGTCGCCCTTGTCGGCGGTGACTGTAACATTGGCGATTTTTGCGGTGCGGATTGCTTGTATTTGTACAATTCTGCGGGCAATGCGTACTGGATCGTCGGTGCGTCCGTTTTCTT
SRR413565_scaffold37388	RT	-	4682	5598	AACTCTTGAAAAAGATGTTGACAGAGGAGTTGTTCATTCCGGACTATCACAAACCGAGCATCATCAACGAGAGCAGCAGCAAGAAAACACGCCGTATATTGAAACCGCATTACAAATATGAGCAGGTTATTCATCATTGTGCAATAGGTCAGTTCAAACCGATTGTGATGAATGGATTGTATGAATTTTCCTGCGGGAGCATACCGGGCAGGGGCGTTCATTACGGGAAAAAGTACATGCGGAAATGGCTTGATTCATACGACGGGAAAAAGTTCTTTGTTCTCAAGATGGATGTACACCATTTCTTTGAATCCATAAACCGGAGAATCCTCAAGAGAAAACTCAAAGCAGTAATTCGGGATAAACGGTTTTATAGATTACTCTGCATACTGATTGAACATGACAAAATAGCACTCGTTGCAAAGATTTTGACGGATGCAGGTGTTGAGATTGATGCAGAACAGACAAAAACGCTTGTCGGGTGCATGGCATTTGACGACATCTCCGGAGCGTTGGAGGTCTTGAGGGAAATCGGCATCGCCGGAGCGATGTTCGAGGAACTGAAAATAATTATTGAGGAGATGCGAAAAGGCGTTCCGTTGGGATATTTTACATCACAATGGTTCGGCAATTTTTACTTGAAAGCACTTGACCACTACATCAAGGAGGAACTCCATGCAGAACATTACATGCGATACATGGATGACATGGTGATACTGGGTAAGAGCAAAAAGAAACTGCATAAAATGCACAGGGCAATCGAGACGTATCTGAACGAAAACCTTGACCTTGAGATAAAAGGCGACTGGCAGGTGTTTAGATTTGAATATCCGGTGATGAAAGACGGGAAACCAGTGTTTGACGAGAACGGAAAGCAGGTCACAAAGGGTCGTATGCTTGATTTTATGGGATTTCAA
SRR413566_C654385	TR	+	590	639	562	661	11	0	AACTGGAACAATGGCGTGCAGGACGGCGCACGTGCCGTGAATTGCAACAATTACCCGTGGAATGTCAACACGAACGTTGGCGGGCGTGGGGCGTGTGACT
SRR413566_C654385	VR	+	*	*	0	99	11	0	AGCTGGTACTATGGCGTGCAGGACGGCGCGCGTGCCGTGAGTTGCTACTATTACCCGTGGGATGTCGCCACGCACGTTGGCGGGCGTGGGGCGTGTGACT
SRR413566_C654385	RT	+	1073	1495	AAGAGCGGCAGATAATGGCGCTGCCGTTCTATGACAGGGTGGTACAGCACGCCATAAACAATGTGTTAGAGCCTATATTTGATAAGCGGTTTATATCGCAGTCTTACGCCTGCCGGAAAGGTAAAGGTATGCACGCTGCATCTGATACGCTAAAAGAGTGGCTGTATGAGTGGAACAAATACCACCCAGACCAGCCGCTTTATGCTATCAAGGCAGACATACACCACTATTTCCAGAGCATAGACCATGCGATATTAAAGACTGAAATACGTAAGGTTATAAAAGACGCTGGGGTACTGGCATTGCTGGACAGGATAATAGACCACAACGGCAATATGCCGGACGGCGTAGGGATACCAGTAGGAAACCTTACCAGTCAGCTATTTGCAAATATCTATCTGGACGCATTAGACCAGTTTATCA
SRR413566_C671536	TR	-	15344	15368	15328	15373	10	0	TAACGATTGGTCGAACTCGAATGCGAATATCGGCTCTCGCCATACT
SRR413566_C671536	VR	+	*	*	0	45	10	0	TGACGTTTGGTCGCGCTCGGGTGCGAGTTTCGGCTCTCGCCTTGCT
SRR413566_C671536	RT	-	14207	14604	TACAAGTGCGTGTATCAAGGGAAAGGGATTACATTTTGGAGTAAGGAGAATGAAACGTTTTCTTCACCGGTACCCGGAATACAAATGGTTCGTAAAGACTGATTTCAAAAAGTTCTATCAAAGTATTCTTCATGAGCTTATTGTTGCTGCATTGAGAAGGAAATTCAAAGATGAACGATTTATTAAATTGATCGAGATAGCTGTTTTATCGTATGACAGCGGAACAGAGTTAGTTGACGTATTGGAGAATGAAGTTGAACGGAAGAAGAGGTGTTCCGATTGGAGCATTTACAAGCCAACCTATCGGGAATTTTGCGGCAAGCCGGATAGATCATACAATGAAGGAGAAATATCGTGTCAAATGCCTGCATAGATATTGCGATGATAATGTTATGCTG
SRR413709_C786389	TR	-	12321	12358	12272	12387	15	0	GCCGTTGTGTTTTGCGGTCCGGCAACAACTCGAATGCGAACAGCGGTCTCGCTTATGCGAACGCGAACAACGCTTCATCGAACTCGAACACGAACTACGGGGCGCGTCTGAAATTC
SRR413709_C786389	VR	-	*	*	13284	13399	15	0	GCCGTTGTGTTTTGCGGTCCGGCTACAGCTCGAATGCGTACAGCGGTCTCGCTTATGCGCACGCGTACCACGCTTCATCGTTCTCGTACACGTTCTGCGGGGCGCGTCTGGCCTTC
SRR413709_C786389	RT	-	11281	11671	AACGGCTGCATCCATACAAGGACGCGGACCGCATGGTCTGTTCCATCAGGTGCAGGATACATTGGCAGAGAACCCCAATATACACTATTATTATCAAAGCGATTATAAAGGATATTATGACAGTATTGACCATGATATATTAATCTCCACAATCAGGCGATATGTCGGAGACCCTGTCTTATTGCCTATTCTTGAAAATTTTGTCAAAGCACTATATCCCAACGGGAAGCATGGCATAAGCAAAGGACTGCGTTCCTCACAATTCTTTGGAAACCTTTACCATAATGATATTGATCACCGGATGATTGATGAATATGGTGCAAAACATTACTTCCGTTTTTGTGATGACATCTTTATTCTCGGTGAGAGTAAACGTGATTTGTGGAAATTG
SRR413712_C553543	TR	+	18043	18102	18013	18130	11	0	AGTCCGTGTGGTCTATCGCGGGTACAACAATGCGAATGCGAATGGCGGTGTGTCGAATGCGAATGCGAATAACGATGCTTCGAATACGAATGCGAATGTCGGCTCGCGTCTGGAAATC
SRR413712_C553543	VR	+	*	*	17417	17534	11	0	AGTCCGTGTGGTCTATCGCGGGTACTACTATGCGTATGCGTATGGCGGTGTGTCGAGTGCGAATGCGAATAACGATGCTTCGCTTACGTATGCGAATGTCGGCTCGCGTCTGGCCTTC
SRR413712_C553543	RT	+	18650	19034	ACCGGTGCAAGCATCAAAAGGCGCGGTACTCATGACCTGATGAACTGCATACGTACCGATTTGCAAAAAAATCCGGAAGGCACGCTTTACGCATACAAATTTGACATCCGGAGGTTTTATGACAATGCGCGGCAGGACTTTGTTATGTGGTGCTTCCGGAGGGTGTTCAAGGACAAAAGGCTGTTGGTCTTGTTGGAGCGGTTTGTTAAGCTGCTGCCGGAAGGTATCAGTTTCGGACTGCGCAGTTCACAAGGGGCAGGAAATCTGCTTCTGTCTGTATTTTTAGACCACTATCTGAAGGATAAGTACGGGGTTCGTTATTACTATCGCTATTGCGATGACGGACTGGTACTCGGTAAAACGAAAGCGGAATTGTGGAAGATTC
SRR413714_C1495434	TR	-	2134	2171	2123	2193	15	0	TTCTCAATGCAGAGTCTTCATAGCTAATGCTAATAATGCATCCTCGAATTCATAGACGAATATCAGTGAAA
SRR413714_C1495434	VR	-	*	*	2394	2464	15	0	TTCTCAGTGCGGAGTCTTCGTGGCTAATGCTTATCGTGCGTCCTCGACTTCCTGGACGTCTATCGGTGCAA
SRR413714_C1495434	RT	-	1305	1684	CTTACCTTGTTAATAGATTTACTGCAGATACCTTCAACTGTTTAAAAGGAAGAGGTATTCATTATGGAGTAAAGAGATTGAAAAGAGATTTAAAAGCTGATAAAGAAGGCACAAAATATTGTTTAAAATTAGATATTAAAAAGTTCTTTCCTTCTATAGATCAAGATGTGTTATACTCACAGTTTGAAAAGGTATTTAAGGATAAGAAACTATTAAGATTATTACATCATGTAGTTTATTCTACACCAAAAGGTTTACCAATTGGAAATTACATATCTCAATTTGCAGCAAATTTGAATTTGACTTGGTTTGATAGGTGGATTAAACAAGTATTAAAAATAAAATATTATTACAGATATTGTGATGATATTGTTATATTA
SRR413714_C1509914	TR	-	41057	41106	41017	41144	11	0	AGCGGACGAATTACTGGTCGTGTGTTGAGAATTCGGGCAACAATGCGTGGAATCTGAATTTCGACAATGGCAATCGGAACAACAATGGTAAGGTTGCCAGTCCGCATCGAGTTCGTCCTGTTACAGCA
SRR413714_C1509914	VR	-	*	*	41782	41909	11	0	AGCGGACGGCTTACTGGTCGTGTGTTGAGGATTCGGGCTACAATGCGTGGACTCTGCGTTTCGACATTGGCTATCGGTACACCAATGGTAAGGTTGCCAGTCCGCATCGAGTTCGTCCTGTTACAGCA
SRR413714_C1509914	RT	-	40332	40806	GTCTATCGGGAGGTTTTTGCTGCTAATTTTCGTGATAGAGTTATTCATCATTATATTGCCTTACGGCTAGAACCGCTATTCGAGGGTGTTTTCAGTGATAGGACGTATAACTGTCGCTGCGGCAAAGGACAGCTCTATGGAGTAAGGCAGCTTGCGGCAGATATTAAAGAATGCTCTGAGAAATTCACTAAGCCGTGTTGGTATCTGAAATGCGATATGAAGGGTTTCTTTATGAGCATACCTAGAGAAGAGCTTGCAGGCAAAGTAGATGCGTTTATTTTAGATAATTACAAAGGAGATGATATAGAAGACCTGCGCTACTTGTCTCGTGTCACGATAATGAATGACCCGACGAAGAACTGCATCAAACGTTCTTCCGAAGAGGCTATGGCAAAAGTACCGAAAGGCAAAACTTTACGAGGAGCAGAGAAAAACCACGGTCTCCCTATCGGTAACCTTACAAGTCAGCATGACG
SRR413715_scaffold21836	TR	+	313	362	296	379	12	0	TGGTGCGAATGCAGGCGCGTTCTACGTGAATGCGAACTATGCGGCTTCGAATGCGAATGCGAACTACTCGTCGCCCCTATACTT
SRR413715_scaffold21836	VR	+	*	*	0	83	12	0	TGGTGCGCTTGCGGGCGCGTTCTACGTGGATGCGTGCTATGCGGCTTCGACTGCGTATGCGTACTGCTCGTCGCCCCTCTGCTT
SRR413715_scaffold21836	RT	+	762	1349	AGCGGCGTGAGATTTATAAGCTGCCTTTCAGGGATCGTGTGGTTCAGTGGGCAATCATGCAGGTGCTTGAGCCTATATGGACACCGCAGTTCACCGCAGACACGCATGCCTGTATAAAAGGGCGCGGCATTCATTCGCTGCATAAAAAGCTGCGTGAGGATTTGGCGGCAGACCCCGAGGGCACAAAATACTGCTTCAAGCTCGATGTAAGCAAGTTTTATCCGAGCATCGACCATGACATTCTTAAAAGCGTCTTACGCCGTAAAATCAAGGATCCGGCAGTCCTTTGGCTGCTTGACAGCATTATCGCCAGTGCGCCGGGTGTTCCCATAGGCAACTATATTTCCCAATACTTCGCTAACCTCTATTTGTCGGAACTTGACCACCTCATGAAAGAAGTGGCCGGGGTGCGGTATTATTACCGTTATGCCGACGACATAGTGGTGCTTGCAGGCGACAAACCCACTTTGCACGGTGTCTGCGTGTTCATAAACCACTATCTGAACACGGAGCGCAAATTGTCGATGAAAGGTAATTATCAGATATTCCCGGTGGAAAGCCGTGGAATCGACTTTGTGGGCTATGTCA
SRR413715_scaffold26587	TR	-	3070	3107	3021	3136	14	0	ACCGTGTGCTGTATCGGGGCAACAACAATGCGAATCCGAATGGCGGTGTTTCGTACACGAATGCGAATAACGACGCATCGAATTCGAATGCGAACCTCGGGTCGCGTCTGGACTAC
SRR413715_scaffold26587	VR	-	*	*	3343	3458	14	0	ACCGTGTGCTGTATCGGGGCTACTACTATGCGCATCCGTATGGCGGTGTTTCGTTCACGAATGCGTTTTACGACGCATCGAGTTCGAGTGCGTACCTCGGGTCGCGTCTGGCCTTC
SRR413715_scaffold26587	RT	-	2067	2545	GCGCAAGCATCGTGGGCAGGGGCACGCACGACTTGATGAGCCAAGTCCGTGAAGCCCTCCACGACAATCCGCATCTGAGATACGCCTATCAGTTCGACATCGTCCACTTCTACGACAACGTGGACCACCAGCTTGCCAAGGACGCATACGCACACATCTTCAAGGACAAGACCTTGCTCCACATTCTGGGCAACCTCATAGATCTGCTGCCACATGGCATCAGCTTCGGGCTTCGCCCATCGCAAGCCACCGGCAACTTGATATTGTCCATACACCTCGACCATCCTCTGAAGGACGGCATGGGCGTGAGGCATTTCTTCCGCTATTGTGACGATGGATTGGTGCTCGCCGAGACCAAGGCAGAGCTTTGGGTCATCCGTGATGCCATCCACGAGATGCTGGAGGACATAGGCTTCCAGGTCAAGCGCAATGAGCGCATCTATCCGGTCACCGAGGGCATCGACTTCGTGGGATATGTC
SRR413715_scaffold26738	TR	-	1975	2024	1956	2070	14	0	GTGTCCGATCCGCGGCGGCAACTGGAACAATGGCGAGAGTGCAGGCGTGTTCAACTTGAACCTCAACAATCCGCGCTCTAATTCGTGGACGAACAACGGGGGCCGTTCCGCTTTA
SRR413715_scaffold26738	VR	-	*	*	2514	2628	14	0	GTGTCCGATCCGCGGCGGCTACTGGGGCAATGGCGGGGGTGCAGGCGTGTTCGGCTTGTACCTCAGCGATCCGCGCTCTGATTCGTGGACGATCAGCGGGGGCCGTTCCGCTTTT
SRR413715_scaffold26738	RT	-	887	1549	AAGAAGCGGTTAGTGATGGCCTTGCCATACCCTGACCGGATCGTGCAATGGTCACTGTACCAATACCTCAATCCGATTTACGACCGGCTATTTATTGAGGACTCCTATGCCTGTCGGAAAGGCAAGGGAAGCCACAAGGCCGCAGCACGGTTACAATACTGGATGCGGCAAGTAGACCGGAAACCGGGGCCGGGATGGTACTACCTGAAACTGGATATAAGTAAGTTCTTCTACCGGGTGAATCATGCAAAGCTGCTGAAAATTTTGGCGAAGCGCATCAAAGACCCGGAGCTGATGAAATTCCTCGGAAGCGTGGTAAACAGCAGAGCAGAGCCGTTCGGGTTGCCCCGCGGCAAAGCCCCGCAAGATACCCCGCCGGAGGAATGGTTGCACGATGTGGGGATGCCGATAGGCAATCTCACTTCTCAACTCTTCGCCAATATTTACATGAACGAACTTGACCAGTATTGCAAGCACGTTCTGAAAATCCACTACTACATCCGGTACATGGACGACATTGTGATCCTTGGGGAGAACAAGGAAACCTTGCACGAGTGGAAAGCGAAGATCGAAACATTCCTGCATGAAGAGTTGGAGCTTGACCTGAACAATAAAACCTGCATCCGACCGGTGCGGATGGGCGTGGAGTTTGTTGGTGTGCGC
SRR413715_C626832	TR	-	5694	5768	5676	5793	18	0	AGTCGCTTCAACTATTGGCTCCGTGGTGTTAGGAGTGCGACTAACTTCGCTAATGTGAACAACAACGGTAATGCGAACAACAACAACGCTTCTAATTCTAATGGTGTTCGTCCGATTT
SRR413715_C626832	VR	-	*	*	6475	6592	18	0	CGTCGCTTCAACTATTGGCTCCGTGGTGTTGGGAGTGCGACTTTCTTCGCTCGTGTGAGCATCAACGGTCTTGCGAACTCCAACGGCGCTTCTTATTCTCTTGGTGTTCGTCCGTTTT
SRR413715_C626832	RT	-	4703	5274	AGACAGAGTAATCCGGCATTCTCTTTGCGATAATGTTCTTGCTCCGAGCCTACTCTCCTATCTCGTCTATGATAATGGAGCGTCGCTCAAAGGAAAAGGAATTACTTTCAGTCGCGAAAGATTTGAATATCATCTACACAAATACTATCGCCAGCACGGAAATGACGGGTACATCTTACTGATGGATTACAGTAAATTCTACGATAACATACCACATGATATTGCATATAAAGAAATTGCAAAACATGTTACAGATGAGTTTTCGCTATGGTTATTGGACTTAATCTTCGATAATTTCAAGATTGATGTCTCATATATGACCGACGAAGAATATGAGCATTGCATGGAAACACCTTTCAATTCTGCAGAATACAGATTGAATGTTCCGAAGTCCGCTCATACAGGCGAAAAGTATATGCGTAAATCTGTAAATATTGGAGATCAGTGTTCGCAGATAATCGGAATATATTATCCAACGCAAATAGATAACTTTGTCAAGATTGTAGAAGGTCAGAAATTCTACGGCAGATATATGGATGATAGCTATGTGATATCTCAGAGCAGAGAATATC
SRR413715_C627050	TR	-	4644	4681	4624	4745	18	0	GGGTCTTCGCGTGCGTGCGGCTGGCGGTAACGCGAACAACGGTACGAATGCAGGCGCGTCCTACACGAATACGAACAACGCGGCCACGAATACGAACACGAACTACTCGTCGCCCCTATACT
SRR413715_C627050	VR	-	*	*	4978	5099	18	0	GGGTCTTCGCGTGCGTGCGGCTGGCGGTAGCGCGGGCTACGGTGCGCTTGCGGGCGCGTCCTGCACGTATACGAACGGCGCGGCCACGAGTACGAGCACGGACTGCTCGTCGCCCCTCTGCT
SRR413715_C627050	RT	-	3699	4286	AAACGCCGTGAAATCTACAAACTGCCATACCGCGACCGCGTGGTGCAGTGGGCAATAATGCAAGTGCTTGAGCCTATCTGGGTGAGATGCTTCACGGCCGACACCTACGCTTGTGTAAAGGGGCGCGGTCTTCATACGCTGCTGCGCAACCTGCGCCGCGATTTGAGAAAAGACCCCGACGGGACGCGGTACTGCTTTAAAATGGACGTTCGCAAGTTCTACCCGTCCATCACTCACAGCGTACTGAAGCAGGTGGTACGACAGAAGTTCAAAGACCCCGACCTGCTGTGGCTGCTGGACGACATCATCGACAGCGCGGACGGCGTGCCCATCGGCAACTACATAAGCCAGTATTTCGCGAATGTGTACCTCTCGGAGCTTGACCATCAGGTAAAGGAAGTTTTGCACGCTCGCTATTATTACCGCTACGCCGACGACATCGTGGTTCTCGACAGCAGCAAAGACCGCTTAAAGGGTGTTGAAGTGTTTATTAATCACTATTTAAACACTGAGCGGCTTTTGCAGATGAAAGGCAATTACCAGATATTCCCCGTCGAAGCCCGCGGCATCGACTTTGTGGGCTATGTC
SRR413715_C627110	TR	-	36714	36763	36677	36776	12	0	ATCCAGCTCGCCTCGCAACGCAATGAATTTGAATTACAACAATCGTTCAATGAACAACAACAATGTAACGAATACTTGGATCGGCGTGCGTCCCGCTTTA
SRR413715_C627110	VR	-	*	*	37485	37584	12	0	CTCCAGCTCGCCTCGCCACGCTATGAATTTGATTTACTACAATCGTTCTATGGACAACTACTATGTCACGAGTACTTGGATCGGCGTGCGTCCCGCTTTC
SRR413715_C627110	RT	-	35660	36222	ATGTGTTTCTGACACCTTTCTTTGAACAGATATATGTACCTAGAAACTGTGCATGCAGAAAAGATAAAGGCACGGATTACGCTGCCAATTGCCTGAAAGCAGACTTGAAGTATTATTATCGAGAGAACGCTGATTCAAATTCAGGCTATGTTCTAAAGGCCGACATTCATCATTATTTTCAAAGTATTGACCATGATATATTGAAACGTATGCTCCATCCAATCCTTCCAGATGGAGAAGTCAAAGACTTCCTGTTCTACATTATTGACAGTTTTGACAAGGGAGGTCTTCCTTTAGGTAATCAGACAAGCCAGCTACTGGCATTATATTATCTTCATCCAGTGGATATGCTGATTCAGAACAAGTATGGTGTGATGTTTGATTATGGAGCGTTGTTTTCAAGATACATGGATGATCTGGCACTGATTGCAGAGGATAAACAGACTTTGATTGATGCATACAAGGATATAGATTTTATATTAAGAAATGCGTTGAATCTATGTTTCAATGATAAGACGAGCATTCATCCATTAAAGAATGGAATCGGTTTTCTTGGATGGAAC
SRR413715_C627182	TR	+	47681	47771	47669	47777	11	1	GGGGTTTGCTTCTGTCTGCTAATGCGAATAATGGTGCGAATGCGGGCTGGGGGTATGCGAATGCGAATAATCGTTCCTCGAACTCGAATGCGAACAGTGGCTTCCGCTT
SRR413715_C627182	VR	+	*	*	7684	7792	11	1	GGGGTTTGCTTCTGTCTGCTGCTGCGAATAATGGTGCGAATGCGGGCTGGGGGTCTGCGACTGCGCATTATCGTTCCTCGTACTCGTATGCGCTCGGTGGGTTCCGCTT
SRR413715_C627182	TR	+	47681	47771	47667	47777	16	0	ATGGGGTTTGCTTCTGTCTGCTAATGCGAATAATGGTGCGAATGCGGGCTGGGGGTATGCGAATGCGAATAATCGTTCCTCGAACTCGAATGCGAACAGTGGCTTCCGCTT
SRR413715_C627182	VR	+	*	*	47443	47553	16	0	GTGGGGTTTGCTTCTGTCTGCTACTGCGCATTCTGGTGCGTCTGCGGGCTGGGGGTCTGCGCGTGCGGATTATCGTTCCTCGTACTCGTATGCGTGCAGTGGCTTCCGCTT
SRR413715_C627182	RT	+	48291	48841	GCATTGGATGCACTTGTTCATTGAAAATACCTATGCTTGCATTAAAGGTCGTGGTGTACACAAGTGTATGCTTGATGTGCGTAGCGCATTGATGCGAGATAAGAAAGGGACTCGCTTTTGTCTTCAAACTGACATTAGCAAGTTCTACGACAACATAGACCATACCGCATTAAAAATAATCATAAGGTTTACTATTGCGGATGAACAGTTGTTAAGGCTGTTAGACAAGATTATTGACAGTAACGGTAAAGACAAGGGGCTGCCTATTGGAAACTACACAAGCCAATACTTAGCAAATTTGTATCTGGCTTATTTTGACCATTGGGTTAAGGAAGTCCTTGCTTTGATTGTTCTAAAGATGTTTGGGGTGAAACTGTATTATTTCCGTTACATGGATGATATGGTTTTCTTGTGCGAGAGCAAAGAGGCACTGCACTTTGTGCTTAATATGACAGGCTTGTATCTCGCAACCGAACTGAAAGTTGAGTTCAAGGCAAATTGGCAGATATACCCCGTTGATGATAGAGGCATTGATTATTGCGGTTTCCTAC
SRR413715_C627192	TR	-	36327	36361	36313	36399	13	0	GTCGTTTCTTCGGCTAATTTCGCTAATGTGAACAACAACGGCAATACGAACTACAACAACGCTTCGAACTCTAATGGGGTTCGTCCG
SRR413715_C627192	VR	-	*	*	37448	37534	13	0	GTCGTTTCTTCGGCTAATTTCGCTCGTGTGGACTACGGCGGCTGTACGAACTCCTGCAACGCTTCGAACTCTTTTGGGGTTCGTCCG
SRR413715_C627192	RT	-	35381	35963	TGATAGAATTGTTCGCCATATTCTATGTGATGATATTCTTTTACCAGAAGTTAAAAAGCACATAATATATGATAATTGTGCATCAATTAAAGGGAGAGGTATATCTCAGCAGAGAAAGAGATTTGAAATACATTTGCACAAGTATTACAAATTGCATAGAAATGACGGATGGATTTTATTTGGAGACTTCTCAAAATTTTATGACAATATAATTCACGAGATTGCAAAACAAGAACTTCTTAAACTATTTGACGATGATGAATTTATTGACTGGCTTTTGACACTTATATTTGATGGCTTCAAAGTCGATGTGTCATATATGTCTGATGAGGAATATGAAAATTGCTATTTGGATTTGTTTAATAAGCTCGAATATCGAGATATACCATCTGAAAAATTGACTGGTGAGAAGTGGATGGCTAAATCTGTAAATATTGGAGACCAGCTATCGCAGGTAATTGGAATATATTATCCTCATAGGATTGACACATATGTGAAATATGTCAGACAACAGAAATTTTATGGACGATATATGGATGATTGGTATATCATGAATCCAAGCAAAGAAGAACTTGAAGATTTG
SRR413717_C389780	TR	+	727	790	710	812	17	0	AACCCAGAACTCGGCGACCAACGCTTGGAACTTGAATCTGAACGATGGCAACGTGAACAACAACTATAAGTTCAACCAGAACAGGGTTCGTCCTGTTTCAGCA
SRR413717_C389780	VR	+	*	*	32	134	17	0	TACCCAGTACTCGGCGACCACCGCTTGGACCTTGTATCTGGGCGGTGGCGGCGTGTACCTCGACTATAAGTTCGGCCAGGACAGGGTTCGTCCTGTTTCAGCA
SRR413717_C389780	RT	+	998	1664	AATCTATCTGCTTTGTCGTCCGCTATCCTCGCTACAGAGAGGTGTTTGCGGGTGAGTTCAGAGATAGAATCATTCATCATTATATTGCGTTAAGATTAGAGCCACTGTTTGAACAGATATTCTGCGACAGAACCTACAACTGCCGCAAAGGGAAAGGTCAGTTAGCTGGCGTTACTCAACTTGCTGAAGATATTCGTGAGGAGAGTGAGAATTACACCAAGGATGCCTATGTAATGAAGGTTGATTTGAAGGGTTTCTTTATGAGCATTCCTAAGCACATTCTTGCAAAGATGGTAGATGATTTTGTAGTTGAGCACTATAAAGGAGACGACAAGGAAGACCTAAGATGGCTTTGCAATCTTGTCATTATGCACAGACCAGAACTAAACTGTGAGCGAAGGAGTCCGCTTTGGATGTGGAACTTTATCCCAAAGGAGAAGTCACTGTTTACCAACGGAGAAGACAGAGGAATTGCTATCGGCAATCTCTTTGCCCAGCTGTTTGCGAACTTCCTGCTGAATGTGATAGATTGGAAAGTAGATGCCGTATGCGTAAGGCATAATAGGTATGTGGACGATATATCATTCGTAAGCAAGGACAAAGAGAAGCTGCTATCGGTTATCCCTATGCTCAGAACAGAACTCGGAAAGCTGGGTCTAAGGCTCAA
SRR413718_scaffold56834	TR	-	4448	4497	4425	4550	13	0	CTCTGGCGGCGCTGATAGCGGGCGGCAACTGGAACAATGGGGCGAATTGCGGCGCTCGTGCCGTGAATTGCAACAATTACCCGTGGAATGTCAATACGAACATTGGCGCTCGTGGGGCGTGTGACT
SRR413718_scaffold56834	VR	-	*	*	4986	5111	13	0	CTCTGGCGGCGCTGATAGCGGGCGGCTACTGGATCAGTGGGGCGAGTTGCGGCGCTCGTGCCGTGTCTTGCAACGTTTGCCCGTGGATTGTCTATGCGAACGTTGGCGCTCGTGGGGCGTGTGACT
SRR413718_scaffold56834	RT	-	3538	4182	GAATACCATTACTTTAAGGTGTACGAACCGAAAGAGCGGCAGATAATGGCGCTGCCGTTCTATGACAGGGTGGTACAGCACGCCATAAACAACGTGTTAGAGCCTATATTTGATAAGCGGTTTATATCGCAGTCTTACGCCTGCCGGAAAGGTAAAGGTATGCACGCTGCGTCTGATACATTAAAAGAGTGGCTGTATGAGTGGAACAAATACCACCCAGACCAGCCGCTTTATGCTATCAAGGCAGATATACACCACTATTTCCAGAGCATAGACCATGCGGTATTAAAGACTGAAATACGTAAGGTTATAAAAGACGCTGGGGTACTGGCATTGCTGGACAGGATAATAGACCACAACGGCAATATGCCGGACGGCGTAGGGATACCAGTAGGAAACCTTACCAGTCAGTTATTTGCAAATATCTATCTGGACGCATTAGACCAGTTTATTAAGCATGAGCTGGGCGTAGAGGCGTACATACGATATATGGACGACTTTGTAATATTAAGCCCAGACAAGGAACAGCTGCGCAACTGGCTTGCACGGATAGAGCAATTCTTACGGGAAGAGCTTAAGTTAGAGTTTAACCCGAAAACTACCATGCTGGCAGCAAAGAACGGTATAGACTTTGTAGGCTACAAA
SRR413718_C774634	TR	+	41258	41307	41210	41321	15	1	AGCTGGTTCTTTGGGGCGGTAATGCGAATAACGGTGCGAATTGCGGCCTCGCTTATGCGAACTCGAATAACGATTGGTCGAACTCGAATGCGAATATCGGCTCTCGCCATAC
SRR413718_C774634	VR	+	*	*	40923	41034	15	1	AGCTGGTTCTTTGGGGCGGTAATGCGTTTTACGGTGCGGATTGCGGCCTCGCTGCTGCGACCTCGAATTGCGATTGGTCGTACTCGTCTGCGTCTATCGGCTCTCGCCTTGC
SRR413718_C774634	RT	+	42047	42444	ACAAGTGCGTGTATCAAGGGAAAGGGATTACATTTTGGAGTAAGGAGAATGAAACGTTTTCTTCACCGGTACCCGGAATACAAATGGTTCGTAAAGACTGATTTCAAAAAGTTCTATCAAAGTATTCTTCATGAGCTTATTGTTGCTGCATTGAGAAGGAAATTCAAAGATGAACGATTTATTAAATTGATCGAGATAGCTGTTTTATCGTATGACAGCGGAACAGAGTTAGTTGACGTATTGGAGAATGAAGTTGAACGGAAGAAGAGGTGTTCCGATTGGAGCATTTACAAGCCAACCTATCGGGAATTTTGCGGCAAGCCGGATAGATCATACAATGAAGGAGAAATATCGTGTCAAATGCCTGCATAGATATTGCGATGATAATGTTATGCTGG
SRR413719_scaffold30853	TR	-	25170	25207	25149	25236	7	0	GCCGTTGTGTTTTGCGGTCCGGCAACAACTCGAATGCGAACAGCGGTCTCGCTTATGCGAACGCGAACAACGCTTCATCGAACTCGAA
SRR413719_scaffold30853	VR	-	*	*	26161	26248	7	0	GCCGTTGTGTTTTGCGGTCCGGCAACAACTCGTTTGCGAACAGCGGTCTCGCTTATGCGGTCGCGAACTTCGCTTCATCGTACTCGAA
SRR413719_scaffold30853	RT	-	24130	24520	AACGGCTGCATCCATACAAGGACGCGGACCGCATGGTCTGTTCCATCAGGTGCAGGATACATTGGCAGAGAACCCCAATATACACTATTATTATCAAAGCGATTATAAAGGATATTATGACAGTATTGACCATGATATATTAATCTCCACAATCAGGCGATATGTCGGAGACCCTGTCTTATTGCCTATTCTTGAAAATTTTGTCAAAGCACTATATCCCAACGGGAAGCATGGCATAAGCAAAGGACTGCGTTCCTCACAATTCTTTGGAAACCTTTACCATAATGATATTGATCACCGGATGATTGATGAATATGGTGCAAAACATTACTTCCGTTTTTGTGATGACATCTTTATTCTCGGTGAGAGTAAACGTGATTTGTGGAAATTG
SRR413720_C614911	TR	-	8880	8929	8859	8973	19	0	ATCGTGTTATCCGTGGTGGCAATTACAACAATAATGGAAACAATTATCCTGTCGCCTATCGCAATTACAACAATCCTAATAACAACTATAACAACACTGGTTTTCGTGCCACGCT
SRR413720_C614911	VR	-	*	*	10488	10602	19	0	GTCGTGTTATCCGTGGTGGCCTTTACTACAATAATGGTTTCAGTTATCCTGTCGCCTGTCGCGGTTTCGACTTTCCTAATAGCTACTATAGCATCACTGGTTTTCGTGCCACGCT
SRR413720_C614911	RT	-	9191	9793	AAAGAAAGAATAATTATGGCATCAGAATATAAGGATAGAGTAGTACATCAATGGTATGTCGAAAAATTTATAAAGCCATACTTTGTACCACAATTTATTAGTACATCATATGCTGGAATAGAAGGAAGAGGAATGCATAAAGCATCTAAAGATGTTCAAAAAGCAATGAGAAGTGCAAAATCTAAATGGAAGAATTATTACATATTAAAAATGGATGTTACAAAGTATTTTCAAAATATAGACAAAAGAATACTTTGGGAAATATTAAAAAGAAAGATGAAGGATAAAAAGTTACTATGGTTAACTAGAAAAATTTTATTATCTACAGAAGGCATGGTAGGACTTCCTTTAGGTAATTATACATCTCAAATGTTTGCTAATATATATTTAAATGAATTAGATCAGTATGTTAAACACAAATTAAAATGCAAATATTATTATAGATATATGGATGATATGGTTATAATGTGCGAAAATAAAGAAATTGCAAAAGATAGCTTAAATAATATAACTAAATTTTTAAAAGAAAATTTAAAATTAACTTTAAACTCAAAAACAAGAATTTTCAAAGATATACAAGGGGTTAATTTTTGTGGTTATAAA
SRR413721_scaffold26719	TR	-	25843	25892	25823	25929	12	0	GCGTAGCGCTAATCGTGGCAACTCGTACAATACGTGGTACGTGAACTCGAGCGGCAACGTCAACAACAACAACGCGAACAACTCTATGCGCTGCGCGCCCGATTGTG
SRR413721_scaffold26719	VR	-	*	*	49328	49434	12	0	GCGTAGCGCTTATCGTGGCAACTCGTACAATACGTGGTGCGTGAGCTCGAGCGGCGGCGTCGGCAGCTACACCGCGAACTACTCTATGCGCTGCGCGCCCGCTTGTG
SRR413721_scaffold26719	TR	-	25843	25892	25823	25919	9	0	AATCGTGGCAACTCGTACAATACGTGGTACGTGAACTCGAGCGGCAACGTCAACAACAACAACGCGAACAACTCTATGCGCTGCGCGCCCGATTGTG
SRR413721_scaffold26719	VR	-	*	*	26513	26609	9	0	TATCGTGGCAACTCGTGCAATACGTGGTGCGTGAACTCGAGCGGCACCGTCTACAACAGCAACGCGACCACCTCTATGCGCTGCGCGCCCGCTTGTG
SRR413721_scaffold26719	RT	-	24849	25387	CGATATATCCGCAAATGACAAAGGGCTTTATAAATACTAACGTAGCCTGTCAGAAAGGAAAAGGCACAGACTTAGCCAGAGAGACACTTAAAAAGTACTTAAGGGCTATGTATAGGAAGTACGGCAAGAATTTTAACGTATTGCAATGCGACATACACGGCTATTATCCAAATATGCAGCACGAGACAGCACGCCAGACCTTTAGAAAAGGATTAGAGCCGCACATATACCAAAGAGCCGACCGAGTACTTACAAACCAGTACGCGGGAGAGATTGGCTATAACCCTGGTTCGCAAATGATACAAATAGCGGGAATATCAGTTTTAAGCCCGATAGACCATTTTATAAAAGAGCGATTGCACATAAAGTACTATATACGATATATGGACGACTTTATACTACTACACGAAAGCGCGCAGTACTTAGAATACTGCAAGCAGGAGATAGACAAGCACTTACGCGTTATGGGCTTTGAGTTTAACCCGAAGAAAACACACGTATATAGCGTAGGTAAGTGTATACCATTTTTAGGCTTTAAC
SRR413721_C530555	TR	+	16565	16602	16535	16650	14	0	GCCGTTGTGTTTTGCGGTCCGGCAACAACTCGAATGCGAACAGCGGTCTCGCTTATGCGAACGCGAACAACGCTTCATCGAACTCGAACACGAACTACGGGGCGCGTCTGAAATTC
SRR413721_C530555	VR	+	*	*	15523	15638	14	0	GCCGTTGTGTTTTGCGGTCCGGCAACAACTCGTTTGCGTACAGCGGTCTCGCTTATGCGTACGCGTACCACGCTTCATCGTACTCGGTCACGGACTTCGGGGCGCGTCTGGCCTTC
SRR413721_C530555	RT	+	17252	17642	ACGGCTGCATCCATACAAGGACGCGGACCGCATGGTCTGTTCCATCAGGTGCAGGATACATTGGCAGAGAACCCCAATATACACTATTATTATCAAAGCGATTATAAAGGATATTATGACAGTATTGACCATGATATATTAATCTCCACAATCAGGCGATATGTCGGAGACCCTGTCTTATTGCCTATTCTTGAAAATTTTGTCAAAGCACTATATCCCAACGGGAAGCATGGCATAAGCAAAGGACTGCGTTCCTCACAATTCTTTGGAAACCTTTACCATAATGATATTGATCACCGGATGATTGATGAATATGGTGCAAAACATTACTTCCGTTTTTGTGATGACATCTTTATTCTCGGTGAGAGTAAACGTGATTTGTGGAAATTGC
SRR413721_C531211	TR	-	3991	4040	3967	4095	18	0	AGGTTTGCACGCGCTCATTGGCGGTGGCAACTGGAACAACGGGGTTCACGATGGTTCGCGGACTGTGAATTGCAACAATTATCCGTGGAACGTGAACACGAACATTGGCGTCTGGTGCGTCTGTGACTA
SRR413721_C531211	VR	-	*	*	4600	4728	18	0	AGGTTTGCTCGCGCTCATTGGCGGTGGCTACTGGTGCCACGGGGTTCACGGTGGTTCGCGGACTGTGGCTTGCGACCGTTATCCGTGGAGCGTGGGCGCGGACTTTGGCGTCTGGTGCGTCTGTGACTC
SRR413721_C531211	RT	-	2980	3591	AAGGAACGGATAATTATGGCATTGCCGTTCTACGATAGGGTTATCCAACACATGATTGTCAATTATATAGAGCCGATATTTGAGCATCAGTTCATATACCATTCCTACGCTTGCAGAAAGGGGAAAGGTGCTCACAGAGCCAGCAAGCAGTTGACAAGATGGCTGTATAATCTGGAAGTCGTGCAAGGCAAATCAGTTTATGCGCTGAAAGCCGACATACACCACTACTTCCAGAGTATAGACCATAAGGTTTTGAAGAAAGAACTCAGAACCTACATTAAAGACAAGGACTTACTCGTAATCCTTGACCGGATAATAGACCATAATGGGATATTCCCGGATGGTGTCGGCATACCGGTTGGAAATCTTACAAGCCAGTTATTTGCTAATGTATACCTACACCGCTTAGATATGTTCGTAAAACATACTCTTCATGTGAAGTATTACATGAGATATATGGACGATTTTCTGATTATATCAGATGATCTCGAACAGTTAAAACGGTGGGAGAAACAGATAGAGACATTCCTTGCGGAAGTTCTGAAATTGCAGTTAAATCCAAAGACAACAATCGTATACGCAAAGAACGGTGTTGATTTTGTGGGATATAGG
SRR413722_C1033404	TR	+	9504	9553	9456	9577	24	0	GGGGTGTGTTGTTCAGCGGTTCTTCGAATAATGGTGCGAATGCAGGTGTCAGCTACTCGAATACGAATAATACGGCGTCGAATACGAATGCGAATATCGGTTCTCAGCTATGCTTATAAAAA
SRR413722_C1033404	VR	+	*	*	9263	9384	24	0	GGGGTGTGTTGTTCGGCGGTTCTTCGTCTTATGGTGCGCTTGCGGGTGTCGGCTACTCGAATACGTATTATGCGGCGTCGTTTACGACTGCGGCTGTCGGTTCTCGGCTTTGCTTTTTACCG
SRR413722_C1033404	RT	+	10040	10554	GATTTGGGTTTCAGTCTTCACGAATGACACCTATTCTTGCATCAAGAATAGGGGAATACATGCAGCCGCTAAACGGGTCAAATATGATTTAAAGACAGACCCGGAAGGCACAATTTATTGTCTAAAGATAGATGTTCGCAAGTTTTATCCTTCTATTGATCACGATATACTAAAACAGGTTATTCGCAGAAAAATAAAGGATAAACGCTTGCTTTGGTTACTTGACGAAATTATTGATTCGGCCGACGGTGTACCTATTGGGAATTACTTATCCCAATATTTCGCCAATTTATATCTTGCTTATTTTGATCATTGGATCAAAGAAGTCAAGCAAGTAAGATATTTCTATCGCTATGCCGATGATATTGTGATTCTATCTTCAAGCAAAGAATCACTTCACGCCTTATTGCGTGAAATGCGGGTTTACCTTCGGGACAATTTGAAATTGAAAATCAAGCACAATTTTCAAGTATTTCCGGTCGATTCACGGGGGATTGACTTTTTAGGATACCGCT
SRR413723_scaffold48665	TR	+	511	560	466	582	11	1	CGCTGATAGCGGGCGGCAACTGGAACAATGGGGCGAATTGCGGCGCTCGTGCCGTGAATTGCAACAATTACCCGTGGAATGTCAATACGAACATTGGCGCTCGTGGGGCGTGTGACT
SRR413723_scaffold48665	VR	+	*	*	0	116	11	1	CGCTGATAGCGGGCGGCCGCTGGCACTATGGGGCGAGTTGCGGCGCTCGTGCCGTGGAATGCGACAATTACCCGTGGAGTGTCCATGCGAGCATTGGCGCTCGTGGGGCGTGTGACT
SRR413723_scaffold48665	RT	+	884	1052	AAGAGCGGCAGATAATGGCGCTGCCGTTCTATGACAGGGTGGTACAGCACGCCATAAACAACGTGTTAGAGCCTATATTTGATAAGCGGTTTATATCGCAGTCTTACGCCTGCCGGAAAGGTAAAGGTATGCACGCTGCGTCTGATACGCTAAAAGAGTGGCTGTATGA
SRR413723_C686915	TR	-	15559	15608	15537	15655	11	0	TTCGCCTTATCGCGGGCGGCAACTGGAACAACGGCGTTAACGCTGGCTGCCGCGCTGTCAACTGTAACAATTACCCTTGGAACGTCAACACGAACATTGGCGCGCGCTTCGGCTGTGAC
SRR413723_C686915	VR	-	*	*	16161	16279	11	0	TTCGCCTTATCGCGGGCGGCTACTGGAGCCACGGCGTTTACGCTGGCTGCCGCGCTGTCTTCTGTAGCTATTACCCTTGGAACGTCGGCACGAGCATTGGCGCGCGCTTCGGCTGTGAC
SRR413723_C686915	RT	-	14565	15167	AAGAAGCGGGACATATACGCGCTTCCATTCAGAGACAGAGTAGCGCAGCACATGATAAATAATAAAATTGAACCGATTATAGAAAGGCGTTTTTATTATCACAGCTACGCTTGCAGAACAAATAAGGGTATGCACAAGGCGGCAGATTACGCCCAGGAGTGTATAAGAAATCTTTCTTTTGAAGGAAAACAGGTTTATGTGTTGAAGGCGGATATACATAAGTATTTCAATAGTGTAGACCATGAGGTACTAAAACAAATATTAAGCGGAATTTTTAAAGACAAAGATTTATTAAAACTGCTTTATTACATTATAGACAGCTACGGAGAAGACGGGCACGGGCTTCCGGTAGGAAATCTATTAAGCCAGCTTTTCGCGAACCTGGTATTAAATGAATTAGACAACTTTGTAAAGCATGAACTACGGGAAGAAAATTATAAGCGGTATATGGATGATTTTGCAATCGTTCATAATAGCCGGGAACACCTGGCGGAAGTGTTACAAAAGATAGACGCATTTTTAGGGGAGCAGCTTAAGCTTACTTTAAATCCGAAAACGCAGATAATCAACGCTAAGAATGGCTTTGATTTTTGCGGGTATCGT
SRR413723_C686953	TR	+	16839	16886	16818	16905	19	0	AACCGCCGCTAACTTCGCTAATGTGAACAACAACGGGAATGCGAACAATAACAACGCTTCTAACTCTAATGGCGTTCGCCCCGATTTC
SRR413723_C686953	VR	+	*	*	16139	16226	19	0	CACCGCCGCTGCCTTCGCTTTTGTGAGCGACGGCGGGCTTGCGGGCAATCTCAACGCTTCTTACTCTCTTGGCGTTCGCCCCGCTTTC
SRR413723_C686953	RT	+	17246	17448	GATAGAATTGCCAAACATTCTTTATGTGATGAAGTCTTGACTCCCGCAATTAAAGACCACCTCATCTACGATAATGGCGCAAGCCAGAAAGGTAAAGGAATTGACTTTACCCGCCGCAGGTTGGAAGCGCACCTGCACAGGTTCTTCCGGGAGAATCAGAGCAACAATGGTTATATCTTGCTGATGGATTTCTCAAAGTACTA
SRR413725_C823781	TR	+	1616	1653	1564	1663	26	1	AAAAAACAGTCAGGTAATTCAGATAATGGTTCTCAATGCAGAGTCTTCATAGCTAATGCTAATAATGCATCCTCGAATTCATAGACGAATATCAGTGAAA
SRR413725_C823781	VR	+	*	*	1293	1392	26	1	TTTCTACGGTCGGGTCATTCGGATAGTGGTTCTCGATGCGGAGTCTTCCTGGCTACTGCTGGTTATGCCTCCTCGGATTCGTGGACGAGGCTCGGTGCAA
SRR413725_C823781	RT	+	2103	2482	TTACCTTGTTAATAGATTTACTGCAGATACCTTCAACTGTTTAAAAGGAAGAGGTATTCATTATGGAGTAAAGAGATTGAAAAGAGATTTAAAAGCTGACAAAGAAGGCACAAAATATTGTTTAAAATTAGATATTAAAAAGTTCTTTCCTTCTATAGATCAAGATGTGTTATACTCACAGTTTGAAAAGGTATTTAAGGATAAGAAACTATTAAGATTATTACATCATGTAGTTTATTCTACACCAAAAGGTTTACCAATTGGAAATTACATATCTCAATTTGCAGCAAATTTGAATTTGACTTGGTTTGATAGGTGGATTAAACAAGTATTAAAAATAAAATATTATTACAGATATTGTGATGATATTGTTATATTAC
SRR413726_C759502	TR	+	2050	2121	2047	2136	18	0	CGTCGTTTCTTCGGCTAACTTTGCCAATGTGAACAACAATGGCAATACGAACTACAACAACGCTTCGAACTCTAATGGAGTTCGTCCGGA
SRR413726_C759502	VR	+	*	*	946	1035	18	0	CGTCGTTTCTTCGGCTGGCTTTGCCCGTGTGAACAACTTTGGCTCTGCGCACTGCTACGGCGCTTCGGCCTCTGATGGAGTTCGTCCGGT
SRR413726_C759502	RT	+	2479	3534	GATCGCATTGTCCGACATTCTCTGTGCGATGAGGTTTTACTTCCAGAAGTTAGAAAACATATCATTTATGATAACTGCGCATCTATCAAGGGGCGCGGAATTTCACAACAGAGAAAACGATTCGAAATCCATCTCCACAAATACTACCAATTATACGGAAATGACGGTTATATTCTATTCGGTGACTTTTCAAAGTTCTATGACAATATTATCCATGAGATTGCTAAACGAGAATTGTTGAAGCTGTTCAATGATGATGAGTTTATTGACTGGCTTTTAACGTTGATATTTAAGGGTTTCCTGATCGATGTTTCGTATATGTCTGACGAGGAATACGAGACCTGTATGATCGATACTTTCAGTAAACTGGAGTATCGGAATATTCCAAAAGAGAAGCTCACTGGCGAAAAGTGGATGGAGAAGTCCGTCAATATTGGGGATCAACTTTCACAAGTCATTGGAATTTATTATCCATATCCGATTGACAATTACGTCAAGTATGTGCGTCAGCAGAAATTTTATGGAAGGTATATGGACGATTGGTACATCATGAATCCCAGTAAAGAAGAGCTTGAAAACTTGCTCGAAAACGTCTGTAAAATAGCAGCCGAACTTGGAATCCATATCAATCGTAAGAAAACCAGAATCGTTAAGATTTCGAGCAAATACAAATTCTTGCAAATCAAGTACACACTTACGGATACAGGTAAAGTCATCAAACGAATAAACCCGGATCGAGTTACCGCAATGCGTAGAAAACTCAAGAAACTTGCCGTTAAGGTTGAAAATGAAGAAGCGGATTACGACAATGTCGAAAATATGTTTCGCGGTTGGATGGGAGGACATTATAAACTCTTATCCAGAGAACAACGAAAGAATTTAATACAGCTTTACGAAGACTTATTTAGTAAGGAAATCACAATAGTCAACAAGAAGCTGATTGTTTCTGATAGGTCTGCATGATTGCACATAAAGAAGGAGGAAAACGATGGAACCATGGTTTCAGGTTGTACTTACGATCTTTAGCTCAGTTCTTGCATCTTCTGGGCTGTGGGC
SRR413727_C1272389	TR	+	3041	3114	2988	3129	15	0	CTACGCCAACTACAACTCTGGTTGGCGTGTGCTCATGGTGGGCGGCAATTACAGTAATTCTACTGGCAATGTCGGCCTGTTCAATTTCAACGCGAACAACGCCTCGTCGAACTCGAACTCGAACGTCGGTGCGCGACTACTT
SRR413727_C1272389	VR	+	*	*	2613	2754	15	0	CTACGCCTACTGCGGCTCTGGTTGGCGTGTGCTCATGGTGGGCGGCTATTACAGTAATTCTACTGGCGCTGTCGGCCTGTTCTATTTCAACGCGAGCTACGCCTCGTCGGGCTCGGACTCGAGCGTCGGTGCGCGACTCCTT
SRR413727_C1272389	RT	+	3530	3963	GATGCTGGTGACGGCCATGAAACCGGTGCTTATGCGCGGGATGCACCCGTGGTCCTGCGCGTCGATTCCTGGACGTGGTGGAAAGCGAATCCACAAGAAGATCCGCGGCGCGCTCCGCAACGACCCGAAGGGAACGAAGTACGCCGCTGAGCTGGACGTCGCACAGTATTACCCCAGCATCTCCGGCAAGCGGCTGATCTGGGCGCTGGCGCGGAAGATCAAGGACAAGCGCTTTCTGCGGACGGTCTATTCCATCATCGAATCCTGCGGCGGCGGGCTGGCTATCGGGTATTACATCTGCCAATGGCTGGCGAACTTTTATCTGGAGCCGCTGGACAGGTACATCATGACGCTGCCGGGCGTGAAGTATATGACCCGCTACATGGACAACATCACCCTGCTCGGGCCGAATAAGAAGCAGCTGCACAAGGCGC
SRR413727_C1278765	TR	+	3499	3536	3446	3546	30	0	TAAGTAAAAAAGTAGTAACTCTGACAATAGCAGCAAAGCAGGTCTATTCAATCTTAATTCCAATAATGAGGTTAGTAATTCCAATGCTAATATCAGTTCAA
SRR413727_C1278765	VR	+	*	*	3232	3332	30	0	TTTGTTAATCGGTAGTCACTCTGGCGATGGCGGCCGGGCGGGTCTATTCTCTCTTGCTTCCTATAATGGGGTTGGTCTTTCCACTGCTGCTATCGGTTCTC
SRR413727_C1278765	RT	+	4001	4484	ACTTATAGTTGTATCAAGAAAAGAGGAATTCACAAAGTTCTTAAGTAGATATAGCATGATCTGAAAGATAGAAAGAATACTAAATACTGTCTTAAAATAGATATTAGAAAGTTTTATCCTTCAGTAGATCATGATACATTAAAACAAATAATTAGAATAAAGATTGCAGATAGAGAACTGTTATAGTTACTAGATGAAATAATAGATTCATCAGATGGAGTACCTATTGGTAATTACTTATCTTAGTTCTTTGCTAATCTGTATCTATCTTACTTTGATCATTGGGTTAAAGAAGATAAAAACATAAAGTACTATTATAGATATGCAGATGATATAGTAATACTTTATAAAGATAAAGAGTCTTTGCAGACATTACTTAGAGATATAAAGTAGTATCTAAAAGATAATTTAAAACTGTAGTTAAAGAATAACTATCAGGTATTCCCAGTAGAAAGTAGAAGTATAGATTTTGTTGAATATAAAA
SRR413727_C1279969	TR	+	3849	3896	3842	3909	12	0	AAACCGTTGTTTCGCCGGTTGGCGACATCAACAACAGGAACTACAATAACAGCAACGGTGTTCGCCCA
SRR413727_C1279969	VR	+	*	*	2711	2778	12	0	TCGCCGTTGTTTCGCCGGTTGGCGTCATCTACGTCGGGTACTACTATGACAGCTACGGTGTTCGCCCA
SRR413727_C1279969	TR	+	3849	3896	3849	3909	9	0	TGTTTCGCCGGTTGGCGACATCAACAACAGGAACTACAATAACAGCAACGGTGTTCGCCCA
SRR413727_C1279969	VR	+	*	*	3340	3400	9	0	TGTTTCGCCGGTTGGCGGCATCAACCGCTGGCGCTACAATTACAGCCGCGGTGTTCGCCCA
SRR413727_C1279969	RT	+	4213	4813	AAGAGCGAGTGATAATGTCCTGCTCATTCAAAGATAAGGTTGTTCAGCATTGTTTGTGTGATAATATCTTGCATCCACGATTGCAAAATGTGTTCATTGAAACTAATTCTGCCGGGCAAGTTGGTAAAGGTACGTTATTCGGTATGGATAAGTTGAAAGAACAAATGCTGGCATTCTATAGAGAACATAGAATAGATGGTTGGATTTTGAAATGCGACATTGCAAAATTCTTTTACAGTATCAACCATGAGGTCTTGAAAGATATTGTGGATTACTATTTTCCGAATAGTTATACAACATGGTTGAACCACTTGTTTATTGATAGCACGAACGGTTTTGGACTTCCACTAGGAAATCAAGTTGCACAAGTATATGCCTTAATGATGTTGGACTGCATTGATCATATGATAACTGGAGAGCTTGGAATCAGATATTACGGTCGATATATGGATGATTTCTATTTGATACACTACGATAAATCATATTTGAAATACTGCCTTCTTTATATAGAAGAAATGGTTTCAAGTTTAGGATTATCACTGAATGGGAAAACACAAATTTGTCCGTTCAAAAATGGTATTCGGTATCTTGGGTTTCATCA
SRR413729_C814660	TR	-	2439	2476	2417	2532	18	0	GCGGTGTCCTGTTCAGCGGTAATGCGAATAACAGCGCGAATGCCGGTTTTGCGTATGCGAATTCGAATAACACGCCCTCGAATACGAATGCGAATGTCAGGTCTCGCCAATGATTT
SRR413729_C814660	VR	-	*	*	2969	3084	18	0	GCGGTGTCCTGTTCGGCGGTGATGCGAATAACGGCGCGGCTGCCGGTTTTGCGTATGCGGATTCGCCTAACGCGCCCTCGTATTCGGATGCGTGTGTCGGGTCTCGCCTTTGCTTT
SRR413729_C814660	RT	-	1462	1991	CGATATGGGTTTCGGTCTTCACGAAAGACACGTATAGCTGCATCAAGGGGCGCGGCATTCATGGAGCGATGCGGAATGTCAAGAGGGCTATCAAAGACCGGGAAAACGCCCGATATTGCCTCAAAATCGACATCCGGAAGTTCTACCCGTCGATAGACCACGACGTATTGAAAGCCATCATCCGCCGCAAAATCAAATGCAAGGATACGCTCGCCCTGCTCGATACGATCATCGACAGCACCGACGGCGTGCCTATCGGCAACTATTTGAGCCAATACTTCGCAAACCTGATGCTTGCCTACTTCGACCATTGGATCAAGGAGGAGAAGCGGGTGCGGTACTATTTCCGATATGCCGATGACATGGTATTTCTCGCCTCCACGAAAGAGGAACTGCACATCCTGCTGGCCGACATCAAGAAGTATCTCGCGGCCTTGAAACTGACGCTGAAAGGCAACGAGCAGATATTTCCGATTGCCGAGAACCGGGCGGACAAGCACGGGCGCGGCCTCGATTTCGTCGGGTTCGTG
SRR413729_C816778	TR	-	1201	1238	1179	1242	13	0	TTATGCGAATACGAATAACACCCCCTCGAATACGAATGCGAATGTCAGCTCTCAGCTATGATTT
SRR413729_C816778	VR	-	*	*	1377	1440	13	0	TTCTGCGGCTACGAATACCGCCCCCTCGCATACGCATGCGCGTGTCGGCTCTCGGCTTTGTTTT
SRR413729_C816778	RT	-	231	778	CTATATGGGTGTCCTTATTTACAGAAGATACCTATTCTTGCATTAAGGATCGTGGTATTCATAAAGCAGCAGATAAAGTAAAGAAGGCTTTGAAAGAAGATCCAGAACACACTACTTACTGCTTGAAAATGGATATAGTGAAGTTCTATCCAAGTATAGACCATGATATTTTGAAAACAATATTACGGAAGAAAATCAAAGATAAAGATCTGCTTTGGTTGCTTGACGTGATTATAGACAGTGCCGATGGCGTACCCATAGGGAACTATCTAAGTCAGTATTTTGCTAATATTTATCTGGCTTACTTCGATCACTGGATAAAGGAGGTTAAGAAGGTAAGATATTACTTTAGGTATGCAGATGATATTGTGATTTTAGGCGATGATCCTAAACAGCTTCACAAACTCCGTATAGAGATTGAAGAATATCTGCATGACAATTTAAAGCTATCACTTCGTAAAGTGGATCCTAAAACTGGAAAAAAGAAATGGAAGTTTCAAGTATTCAAAATTGATAGCCATAGAGGTATTGATTTTGTCGGGTATGTC
SRR413731_scaffold12858	TR	+	408	457	402	469	15	0	AAACCGTTGTTTCCCCGTCTGGCTACATCAACAACAACAACTGTAACAACAACAACGGTGTTCGCCCA
SRR413731_scaffold12858	VR	+	*	*	15	82	15	0	TGACCGTTGTTTCCCCGTCTGGCTGCGTCGGCATCAGCTGCTGTAACGGCAACTTCGGTGTTCGCCCG
SRR413731_scaffold12858	RT	+	743	836	CGTACAATGAATTTAAGGTATATGAGCCTAAAGAAAGAGTGATTAAGTCCTGCTCATTTAAAGATAAAGTTGTACAGCATTGCTTATGCGATAA
SRR413731_C712311	TR	+	18133	18170	18080	18180	28	0	TAAGTAAAAAAGTAGTAACTCTGACAATAGCAGCAAAGCAGGTCTATTCAATCTTAATTCCAATAATGAGGTTAGTAATTCCAATGCTAATATCAGTTCAA
SRR413731_C712311	VR	+	*	*	17866	17966	28	0	TTTGTTAATCGGTGGTAGCTCTGTCTCTGGCGGCTGGGCGGGTCTATTCAATCTTAGTTCCAATAATGGGGTTGGTGGTTCCGGTGCTACTATCGGTTCTC
SRR413731_C712311	RT	+	18635	19118	ACTTATAGTTGTATCAAGAAAAGAGGAATTCACAAAGTTCTTAAGTAGATATAGCATGATCTGAAAGATAGAAAGAATACTAAATACTGTCTTAAAATAGATATTAGAAAGTTTTATCCTTCAGTAGATCATGATACATTAAAACAAATAATTAGAATAAAGATTGCAGATAGAGAACTGTTATAGTTACTAGATGAAATAATAGATTCATCAGATGGAGTACCTATTGGTAATTACTTATCTTAGTTCTTTGCTAATCTGTATCTATCTTACTTTGATCATTGGGTTAAAGAAGATAAAAACATAAAGTACTATTATAGATATGCAGATGATATAGTAATACTTTATAAAGATAAAGAGTCTTTGTAGACATTACTTAGAGATATAAAGTAGTATTTAAAAGATAACTTAAAACTATAGTTAAAGAATAATTATCAGGTATTCCCAGTAGAAAGTAGAAGTATAGATTTTGTTGGATATAAAA
SRR413732_scaffold41139	TR	-	38800	38860	38777	38886	15	0	ACTGGAGTAGCAGTGAGAACAGTCAGAACAACAGCTGGAACGTGAACTTTAGTAATGGCAACTTCAACAACAACAAGTACAACAGTAACATGGTGAGGGCGGTTGCAGCA
SRR413732_scaffold41139	VR	+	*	*	93439	93548	15	0	TCTGGAGTAGCAGTGAGAGCAGTCAGCTCAGCAGCTGGAACGTGTACTTTAGTAATGGCTACTTCGGCTACGGCAAGTACGGCAGTTACATGGTGAGGGCGGTTGCAGCA
SRR413732_scaffold41139	RT	-	37969	38620	ACAAGTACTTGTTTTATAGTTACCCGTCCTAAATTACGGGAAGTGTTTGCTGCAAATTTCCGTGACCGTATTGTACAACATTGGTTGTGCCTACGCTTAGAGCCACTGTTTGAGGCACGTTTTGTTGAGCACGGAAATGTATCATTTAACTGTCGAAAGGGTTTTGGAACATTTGCATGTATCGATCAGTTGACAAAAAATACTATTGAAGTCTCTGATAATTATTCCCATGAGGCTTGGTATGCTCAATTTGATATTAAAGGATTTTTCATGTCAATTGATTGTGAATGCTTATTAAAGTACTTATTGCCATTTATCAAAGAAAAATGGAACTATTGGAAAGGAACTATATATGAACAGGATTTAGATTTAGTGCTTTGGCTTACAGAAGTAATTGTACGACATCGTCCACAAGATGATTGCATACGCCAAGGGAATTTAAAATTATGGAGAATACTACCTAAAAACAAAAGCTTGTTTTACATTGAATGGATGAGAGGTGAACCAATAGGCAACCTAACCAGTCAATTATTCGCCAATTTTTATATGTCATTTTTTGATGAATGGGCTATTAAAGCAGCAGAAGAAAGAGGAGCCAAATATGTACGTTTTGTAGATGATTTTAGCTTTGTGTGCAAAACTAAGGAAGATG
SRR413733_scaffold59768	TR	-	21786	21835	21765	21877	16	0	GTGGTCTATCGTGGCAACAACAACGCGAACCCGAATGGCGGTGTTTCGATGTCGAATGCGAACAACGATTCCTCGAATACGAACACGAACATCGGTTCTCGTCTGAACAACAA
SRR413733_scaffold59768	VR	-	*	*	22134	22246	16	0	GTGGTCTATCGTGGCTACTACGACGCGAGCCCGTATGGCGGTGTTTCGATGTCGAATGCGAACTACGGTTCCTCGTATACGTACACGTACATCGGTTCTCGTCTGGCCTTCCG
SRR413733_scaffold59768	RT	-	20853	21237	CACCTCCGCCAGTATCAAGAGACGGGGTATGCACGACCTCCTGGCGTATGTCCGCCGTGACATGGCCGAGGACCCTGATGGTACGCGTTACTGTTACAAGTTTGACATCACCAAATTCTACGAGAGCGTGAAGCAGGATTTTGTGATGTATTGCGTCAGCCGGGTGTTCAAGGACGCAAAGCTCGTGACCATGCTGGAGAGCTTTGTCCGCCTGATGCCTGAAGGTCTGAGTATCGGCCTGCGCAGCTCGCAGGGGCTGGGCAATTTGCTTTTGTCTGTGTATCTGGACCATTATCTGAAGGACAGGTATGCTGTGCGTCATTTCTACCGCTATTGTGATGACGGCGTCGTACTGGGTAAAACGAAAGCGGAACTGTGGAAGATT
SRR413733_C1067608	TR	+	378	397	373	412	2	0	TGCGGTCTCGAACGCTAACGTGAACTGGTCGTCGCCCCTA
SRR413733_C1067608	VR	+	*	*	0	39	2	0	TGCGGTCTCGAGCGCTAACGTGAACTGGTCGTCGCCCCTC
SRR413733_C1067608	RT	+	859	1391	TTATTTTACGAGATCCTTCTCCGCGTATACCTACGGAGGGGTGAGAGGACGCGGTCCCCACGCCTACATGAGGATGATCCGGAAGGTCTTAAGAAAATATCCGGAACGTACCACCGACTATCTCCTGTGCGATATCCACCACTTCTATCCGACCGTCAATCACCCGGTACTGAAAAGCCAGCTCAGGACACGTATCAAGGATAATCATTTATTGCGAAGGCTTGATGAGATCATTGACAGCGTCGAGGGGGATACCGGTATGTTTCCCGGCACGAAGCTGGCGCAGTTCTTCTCGCTTGTCTATCTTTATCTTTTCGATCACGATTTGAAGCGGTGCTTCCATGTCGGGGAATGCCCGGCTTTGGTTGAGTACTACACGAAAAGGTATATCGAGGAAAGTATCGCAACGGCCAAAACAGAACATGATTATGAGGAGTTATCCAAAGGGATTCAATATCTCTCGGACAGGTTCAAGGGATATCTGAACCGTCTGGACTTCTGTTACCGTCTCGCCGATGATGTCTTGATACTGC
SRR413735_C1247522	TR	-	1112	1170	1088	1191	16	0	GGCGGTAACGCGGACAACAGGTCGAATGCAGGCCTCGCTAACGTGAATACGAATAATGCGCCTTCCGATGCGAATCGTAACATCGGTTCACGCCTATACTTTTA
SRR413735_C1247522	VR	-	*	*	1650	1753	16	0	GGCGGTTACGCGGGCAACGGGTCGCATGCGGGCCTCGCTCGCGTGGATACGAGTAATGCGCCTTCCGATGCGAGTCGTGGCATCGGTTCGCGCCTTTGCTTTTT
SRR413735_C1247522	RT	-	136	665	CTATATGGGTTTCCGTGTTCACGGCTGATACGACATCATGTATCAAGGGAAGAGGAATAACGGAGGCGTATAAGAGGACAAGACGGGCTTTGTCCGATCGTGAATCCGTCTATTGCCTCAAGGTTGATATCCGCAAATTCTATCCGTCAATAGACCATGAGGTGTTGAAAGGCATCGCTCGGAAGAAGATCAAGGACGATCGCTTGCTTATGTTGTTGGATGAGATCATTGATTCCGCTCCCGGCGTTCCGATCGGGAACTATCTTAGCCAATATCTTGCGAATCTTTATCTCGCCTATCTGGATCACGAGATAAAGGAGATTATAGATATAAGGCATTATATCAGATACGCGGATGACATGACTTTTTTCCATCATGATAAGTGTTTCTTGAGAAACGTATTACTTCCGTGGCTTATCGATAGATTGGCCGTGTTGAAGTTGGAGCTGAAAGGGAATTACCAGATATTTAAGATCGCTGAGAGAAGATCGGATAAAAGCGGCCGTGGTATAGATTTCGTGGGGTTCGTT
SRR413736_C631178	TR	-	16450	16487	16428	16543	18	0	GCGGTGTCCTGTTCAGCGGTAATGCGAATAACAGCTCGAATGCCGGTTTTGCGTATGCGAATTCGAATAACACGCCCTCGAATACGAATGCGAATATCAGGTCTCGCCAATGATTT
SRR413736_C631178	VR	-	*	*	16973	17088	18	0	GCGGTGTCCTGTTCGGCGGTTATGCGTCTAACGGCTCGCATGCCGGTTTTGCGTATGCGCATTCGATTAACGCGCCCTCGGCTACGGCTGCGAGTATCGGGTCTCGCCTTTGCTTT
SRR413736_C631178	RT	-	15473	16002	CGATATGGGTCTCCGTCTTCACAAAAGACACATATAGCTGCATCAAGGGGCGCGGGATTCACGGAGCGATGCGGAATGTCAAGCGGGCCATCAAAGACCGGGAAAACGCCCGATATTGCCTCAAAATCGACATCCGGAAGTTCTACCCGTCGATAGACCACGACGTATTGAAAGCCATCATCCGCCGCAAAATCAAATGCAAGGATACGCTCGCCCTGCTCGATACGATCATCGACAGCACCGACGGCGTGCCTATCGGCAACTATTTGAGCCAATACTTCGCAAACCTGATGCTTGCCTACTTCGACCATTGGATCAAGGAGGAGAAGCGGGTGCGGTACTATTTCCGATATGCCGATGACATGGTATTTCTCGCCTCCACGAAAGAGGAACTGCACATCCTGCTGGCCGACATCAAGAAGTATCTCGCGGCCTTGAAACTGACGCTGAAAGGCAACGAGCAGATATTTCCGATTGCCGAGAACCGGGCGGACAAGCACGGGCGCGGCCTCGATTTCGTCGGGTTCGTG
SRR413736_C631242	TR	+	34072	34109	34042	34157	15	0	GCCGTTGTGTTTTGCGGTCCGGCAACAACTCGAATGCGAACAGCGGTCTCGCTTATGCGAACGCGAACAACGCTTCATCGAACTCGAACACGAACTACGGGGCGCGTCTGAAATTC
SRR413736_C631242	VR	+	*	*	33030	33145	15	0	GCCGTTGTGTTTTGCGGTCCGGCAGCAACTCGTTTGCGCACGGCGGTCTCGCTTGTGCGAGCGCGAACTACGCTTCATCGTACTCGGACACGAGCTTCGGGGCGCGTCTGGCCTTC
SRR413736_C631242	RT	+	34759	35149	ACGGCTGCATCCATACAAGGACGCGGACCGCATGGTTTGTTCCATCAGGTGCAGGATACATTGGCAGAGAATCCCAATATACACTATTATTATCAAAGCGATTATAAAGGATATTATGACAGTATCGACCATGATATATTAATCTCCACAATCAGGCGGTATGTCGGAGACCCTGTCTTATTGCCTATTCTTGAAAATTTTGTCAAAGCACTATATCCCAACGGGAAGCATGGCATAAGCAAAGGACTGCGTTCCTCACAATTCTTTGGAAACCTTTACCATAATGATATTGATCACCGGATGATTGATGAATATGGTGCAAAACATTACTTCCGTTTTTGTGATGACATCTTTATTCTCGGTGAGAGTAAACGTGATTTGTGGAAATTGC
SRR413737_C742841	TR	-	5146	5195	5103	5210	12	0	ACCGAGAACAGTGCTACCAACGCATGGAATCTGAACCTCAACGACGGTAATACGAACAATTGGAACACTAAGGCCAGCAACACGAACAGAGTTAGGGCAGTGTCAGCA
SRR413737_C742841	VR	-	*	*	5778	5885	12	0	ACCGAGCACAGTGCTACCAACGCATGGTATCTGGGCCTCTACGACGGTAATACGTACTATTGGTACGCTAAGGCCAGCAACGCGGGCAGAGTTAGGGCAGTGTCAGCA
SRR413737_C742841	RT	-	4299	4911	AAGTCTATTTGCTTTGTCGTAACACGCCCAAGATACAGAGAGGTATTTGCAGCATCCTTTGAGGATAGAATCGTACACCATTACATAGCTTTGCGATTAACGCCGCTATTTGAAGAAATCTTTAGCGAGCGTACATTTAATTGCAGGAAAGGCAAAGGGCAGCTATATGGTATTAATACGCTGAAAGAAGATATAAGGCAGTGCAGCAATAATTATACGGAAGATTGCCACATTATGAAACTTGACTTAAAAGGTTTCTTTATGAGCATCGACAAAAAGTTATTGTCTGAAATGGTAGATCGCTTTATAGTCAAGTACTACAAGGGCGAAGACATAGACGATTTGCGCTACCTTTGCCGTGTCGTTATTTTACACAGCCCCGAAAAGAATTGTGAACGGCACAGCCCTTTGAGCTATTGGGAGAAGTTGGATAAGAACAAATCACTATTTACAAATGGTGAGGGTAAGGGCGTAGCCATCGGCAACCTGTTTGCCCAGATATTCGCAAACTTCTTACTTAATACGCTTGATTGGTATATCGAGAATGAGGGTATAAAACATCATGGCAGGTATGTGGACGACTTCTATTGCATCCATAAGGACAAAGAAAAGC
SRR413738_C611794	TR	+	1369	1416	1342	1436	11	0	TGCCGGCTCGGCCAACAACGCCCGCAACGTCAACACCGATGGCACTCTGAACAGGAACAACGCCTACAACGGCAACAACGGCCTGCGCCCCGCTT
SRR413738_C611794	VR	+	*	*	3416	3510	11	0	TGCCGGCTCGGCCAACTTCGCCCGCGGCGTCAACACCGATGGCACTCTGAGCTGGAACTACGCCTACTACGGCCGCAGCGGCCTGCGCCCCGCTT
SRR413738_C611794	RT	+	1824	2507	AGGAGCGGCTCGTCCTCGCCATCGACTTCGAGGGCAAAGTCGTCCAGCACTCGCTCTGCGACAACGTCCTCGAGCCGGCGTTCTCCCGGCGCTTCATCCGGGACAACTACGCCGGCCAGATCGGCAAAGGCACCCACGACGGCCTCGACCGTCTGGCTGCGGCCATGCGCCACTATTTCTTCAGCCGAAAGGCAGCAGACGAAGCAGCCCGCAAGGCTGCCGGCCTGCCGCCCCGGCCGATGAACGAGTGGGACTACGCCGACGGCTGGGTACTGAAGGGCGATTTTTCAAAGTTCTTTTACACCCTGCTCCATTCCTACTGTTACGAAACGGCCCGCCGGGCCCTGAAGTGGCTGAAGGATCCCGAGCTGATCGACTTCGCTGAGTGGCTGCTGTGGCTCATAATCGACAGCACGCCAGACCCCGGCATCCCGATCGGCAACCAGTCGAGCCAACTGCTCGCGCTGCTCTATCTGGACGCCTTCGACCACTGGCTGAGGGATGACCGCGGCCTCGTATATGGCAGGTACATGGACGACTTCTACATCATCCACAGCGACAAGCTGCTGCTCCGGCAGATACTCAAGGAGATCGAGGCGTACATCAAGCCGCTCGGCCTTCGACTGAACGGCAAGACGCAGATCCTCCCGCTGAAGAACGGCATCGACTTCCTCGGTTTTCACA
SRR413739_C701680	TR	-	3385	3422	3361	3479	19	0	ACTCGTGTGGTGTATCGGTCGAACAACAACGCGAACGCGTTAGGCGGTGTTTCGTATGCGAACGCGAATAACGATTCATCGAACACGAATGCGAACATCGGCGTTCGGCTTGCAAACAA
SRR413739_C701680	VR	-	*	*	3646	3764	19	0	TCTCGTGTGGTGTCTCGGTCGGGCAGCTACGCGAACGCGTTGGGCGGTGTTTCGTATGCGTACGCGTTTAACGATTCATCGAGCGCGTATGCGTTCATCGGCGTTCGGCTTGCCTTCAG
SRR413739_C701680	RT	-	2448	2861	CGGCATTTGAAAGTACGTTTTATCCGGACTACTTCCGCATCCATTAAAAACAGGGGTACGCATGACCTTTTACAGTATATCGTTAAAGATATAAAGGATGATCCCGAAGGAACCCTGTTCGGGTACCAGTTCGATATAACGAAATTCTATGAGAGCGTAGACCAGGACGTTTTGCTGGATGCAGTGAAAAAGATGTTCAAGGATAAAATATTAATCGGAATCCTGGAAGAGTGCATCCGCATGATGCCTAAAGGCGTAAGTATCGGGCTAAGATCATCGCAGGGGCTTTGTAATTTGCTTCTGTCTATTTACCTGGATCACCGGTTAAAGGATCAGGAGGCAGTAGCACACTATTACCGGTATTGTGACGACGGTCTGGTGCTTTCCGGTAGTAAGAAATACCTTTGGAAGGTT
SRR413739_C701756	TR	+	41278	41327	41230	41341	16	0	AGCTGGTTCTTTGGGGCGGTAATGCGAATAACGGTGCGAATTGCGGCCTCGCTTATGCGAACTCGAATAACGATTGGTCGAACTCGAATGCGAATATCGGCTCTCGCCATAC
SRR413739_C701756	VR	+	*	*	40943	41054	16	0	AGCTGGTTCTTTGGGGCGGTCATGCGTATGACGGTGCGACTTGCGGCCTCGCTTATGCGACCTCGTCTGCCGCTTGGTCGAACTCGGCTGCGTATGTCGGCTCTCGCCTTGC
SRR413739_C701756	RT	+	42067	42464	ACAAGTGCGTGTATCAAGGGAAAGGGATTACATTTTGGAGTAAGGAGAATGAAACGTTTTCTTCACCGGTACCCGGAATACAAATGGTTCGTAAAGACTGATTTCAAAAAGTTCTATCAAAGTATTCTTCATGAGCTTATTGTTGCTGCATTGAGAAGGAAATTCAAAGATGAACGATTTATTAAATTGATCGAGATAGCTGTTTTATCGTATGACAGCGGAACAGAGTTAGTTGACGTATTGGAGAATGAAGTTGAACGGAAGAAGAGGTGTTCCGATTGGAGCATTTACAAGCCAACCTATCGGGAATTTTGCGGCAAGCCGGATAGATCATACAATGAAGGAGAAATATCGTGTCAAATGCCTGCATAGATATTGCGATGATAATGTTATGCTGG
SRR413741_scaffold187	TR	-	3494	3531	3474	3586	16	0	GGGTGTCTTGTTCGGCGGTAATGCGAATAACAGCGCGAATGCCGGGCTTTCGTACGCGAATACGAATAACACGGCTACGAATACGAATGCGAATATCGGCTCTCAGCTATACT
SRR413741_scaffold187	VR	-	*	*	4019	4131	16	0	GGGTGTCTTGTTCGGCGGTGCTGCGTATCACGGCGCGAATGCCGGGCTTTCGTGCGCGTATACGACTAACGCGGCTACGAATGCGAATGCGTCTGTCGGCTCTCGGCTTTGCT
SRR413741_scaffold187	RT	-	2536	3071	CTATATGGGTGTCTATTTTCACGGCGGACACTTATAGTTGCATAAAAGGGCGTGGCATACAAGCGGCGGCAAATAAGTTAAGGCGCGTTATAGACAGAGATAAGGCAGGTTGCGCGTATTGCTTGAAAATAGACATACGCAAATTTTACCCTTCCATAGATCACACCGTACTAAAGTCCATTGTTCGCCGGAAGATTAAGGACACACGGCTACTCAATCTTTTGGACGAAATAATAGACAGTGCGGAAGGCTTACCGATTGGCAACTACCTTAGCCAATATTTAGCGAATCTTGTACTTACCTACTTCGACCATTGGGTAAAGGAAGTAAAGCGGGTAAGGTACTATTTCAGATACGCCGACGACATTGTAGTATTACATAGCGACAAAAAGACGCTTCACGCTTTGCTGGCAGAGTTTGAAAGCTACTTGGCGGCTAACGTAAAGCTGGAAATCAAACAGAACAAACAAGTCTTTCCGGTGGCACACGACCACCGCGACAGCTTCGGGCGCGGTATTGATTTCTTGGGCTATGTAa�
SRR413741_scaffold15783	TR	-	37775	37838	37752	37867	12	0	GGTACTGGAGTAGCAGTGAGAACAGTCAGAACAACAGCTGGAACGTGAACTTTAGTAATGGCAACTTCAACAACAACAACAAGTACAACAGTAACATGGTGAGAGCGGTTGCAGCA
SRR413741_scaffold15783	VR	-	*	*	38523	38638	12	0	GGTACTGGAGTAGCAGTGAGTACAGTCAGGGCTACAGCTGGAACGTGAACTTTAGTAATGGCTACTTCGGCTACTACAACAAGTGCAACAGTTTCATGGTGAGAGCGGTTGCAGCA
SRR413741_scaffold15783	RT	-	36944	37595	ACAAGTACTTGTTTTATAGTTACCCGTCCTAAATTACGGGAAGTGTTTGCTGCAAATTTTCGTGACCGTATTGTACAACATTGGTTGTGTTTACGCTTAGAACCACTGTTTGAGGCACGGTTTGTTGAACATGGAAATGTATCATTTAATTGTCGAAAAGGTTTTGGAACCTTTGCATGTATTGATCAGTTGACAAAAAATACGATTGAAGTCTCTGATAATTATTCCCACGAGGCTTGGTATGCTCAATTTGATATTAAAGGTTTTTTCATGTCAATTGATTGTGAATGCTTATTAAAGTACTTATTGCCATTTATCAAAGAAAAATGGAATTATTGGAAAGGAACCGAATATGAACAGGATTTAGATTTAGTGCTTTGGCTTACAGAAGTAATTATCCGACATCGCCCACAAGATGATTGCATACGTCAAGGGAATTTAAAATTATGGAGAATATTACCTAAAAACAAAAGTTTGTTTTATATTGAATGGATGAGAGGTGAACCAATAGGAAACCTAACCAGTCAATTATTCGCCAATTTTTATATGTCATTTTTTGATGAATGGGCTATTAAAGCAGCAGAAGAAAGAGGAGCCAAATATGTACGTTTTGTAGATGATTTTAGCTTTGTGTGCAAAACTAAGGAAGATG
SRR413742_C741392	TR	-	3380	3417	3356	3474	17	0	ACTCGTGTGGTGTATCGGTCGAACAACAACGCGAACGCGTTAGGCGGTGTTTCGTATGCGAACGCGAATAACGATTCATCGAACACGAATGCGAACATCGGCGTTCGGCTTGCAAACAA
SRR413742_C741392	VR	-	*	*	3642	3760	17	0	TCTCGTGTGGTGTATCGGTCGTACAGCTACGCGCCCGCGTTGGGCGGTGTTTCGTGTGCGCACGCGAGTTACGATTCATCGAGCACGTATGCGAACATCGGCGTTCGGCTTGCCTTCAG
SRR413742_C741392	RT	-	2443	2856	CGGCATTTGAAAGTACGTTTTATCCGGACTACTTCCGCATCCATTAAAAACAGGGGTACGCATGACCTTTTACAGTATATCGTTAAAGATATAAAAGCTGATCCCGAAGGAACCCTGTTCGGGTACCAGTTCGATATAACGAAATTCTATGAGAGCGTAGACCAGGACGTTTTGCTGGATGCAGTGAAAAAGATGTTCAAGGATAAAATATTGATCGGAATCCTGGAAGAGTGCATCCGCATGATGCCTAAAGGCGTGAGTATCGGACTAAGATCATCGCAGGGGCTTTGTAATTTGCTTCTGTCTATTTATCTGGATCACCGGTTAAAGGATCAGGAGGCAGTAGCACACTATTACCGGTATTGTGACGACGGTCTGGTGCTTTCCGGTAGTAAGAAATACCTTTGGAAGGTT
SRR413743_C233391	TR	-	3062	3111	3046	3155	20	0	GTGGTGTTTACTTTGGTGGTAAGTCGAACAACGGCAATTGTTCTCTGCGGAATGGTAATTTGAACCATGATCCTTCGAACGCGAACACGAACATCGGTGGCAGCTAACGT
SRR413743_C233391	VR	-	*	*	3329	3438	20	0	GTGGTGTTTACTTTGGTGGTCGGTCGGACGGCGGCCTTTGTTCTCTGCGGTCTGGTTCTTTGTACCCTGATCCTTCGAGCGCGGACACGGGCATCGGTGGCGGCTTTCGT
SRR413743_C233391	RT	-	2167	2458	ATACGTTTTGAAAATGGATATTAAGAAGTTTTATCCGTCCGTAAGGCACAGCGTTTACAAGAAGGCATATAGCAAAGACTTGAAAGACAGGGATGCGTTATGGCTTATGAATACGCTTAATTACAGCAACAAAGGTCTGGCTATTGGCAATCCTGACGCTCAGATAGGAAGCCATTTGGTGTTAAGGTCTTTGGACCATGTTGTGAAGGAGCAGTTCAAAGTAAAGCATTATTTCAGATTTGCCGATGATATGGTGATATTATCCCATGATAAGAAACAGTTGCATGAATGG
SRR413745_C894281	TR	-	3607	3656	3563	3676	19	0	AAACAACCGAGAACTCGGCTACGAACGCGTGGAATCTGAATTTCAGTAACGGCAATCGCTGGAACAATACTAAGGCGACGAACAAGAATCGGGTTAGGCCGGTTACAGCATTAT
SRR413745_C894281	VR	-	*	*	4210	4323	19	0	GCTCTACCGAGTACTCGGCTACGAGCGCGTGGATTCTGGGTTTCAGTGGCGGCTATCGCTGGGGCAATACTAAGGCGGCGTACAAGGCTCGGGTTAGGCCGGTTACAGCATTCT
SRR413745_C894281	RT	-	2777	3392	CGTTCTATCGCGTTTATCGTTGATCATCCCGTCTACCGGGAGGTGTTCGCTGCTGACTTTAGAGATCGAATTATACACCATTATATCGCATTGCGTATAGAACCGCTGCTTGAAGCACAGTTTACAAATCGCACTTTTAATTGCCGTAAAGGAAAAGGAACTTTGTATGGCGTGAAAAGGCTGCATGAGGATATACGGATGTGTAGCGATGGTTATACAAAGGATTGCTATATATTGAAAATGGATATTAAAAGCTTCTTCATGTCCATATCAAAAAAGCTACTAAACAAGCGTATGGATGAGTTTATACGCGAAAACTATAACGGTCCGGATAAAGAAGACCTGCGTTATCTGTCATCCATTACCATCCTGCATAATCCGGAAGAAAACTGCATACGTAAATCTCCGGAGGCAAAATGGCGTTTTCTTCCTCCAGGGAAAAGCCTGTTTTTGCAAGATAAGGACCTTGGTTTAGCTATAGGCAATCTTACATCACAGCTTTATGCTAACTTTTATCTAGACTCATTCGATCATTATCTGGAAGATACGTTAGGTTTTGTATTTCACGGAAGATACGTGGATGATTTCTATATAGTGGATGAAAATAAAGACAAGC��
SRR413746_scaffold23642	TR	-	8283	8332	8244	8346	15	0	GCGAGTACAATTCCAACAACGCGTTCATCTACAACGGCAACACGGGCAACGTGAACAACAACAACAAGTATAACACGAACGCCGTGCGTCCGGTTTCCGAATT
SRR413746_scaffold23642	VR	-	*	*	8880	8982	15	0	GCGAGTACAGTTCCTACCGCGCGTTCGTCTACAGCGGCAACGCGGGCAGCGTGAGCAACAACTTCAAGTATAGCACGAGCGCCGTGCGTCCGGTTTCCGCTTT
SRR413746_scaffold23642	RT	-	7456	8071	CAATCCATCGCATTTATCGTTACGAAACCATGCCTGCGCGAAGTGGTAGCCGCCGATTTCCGCGACCGAATCGTGCAGCACTATATCGTCATGCGCCTCGAAGCTCTTTTCGAGGAATGCGGAACACTCGACGATAACATGTTCAGTTGCCGCGTCGGGAAAGGCAACCTTGCGGCCATACAGGCCCTACAACAGCAGATATTCCACCAGTCGAAAGGTTATACCACCGACTGTTATGTGGCAAAATTCGACCTGCAATCATTCTTTATGAGCATCGACAAACGCCGTCTTTACGACGAGTTGGTCGCATTGGTCGCCAAGCGCTACGAGGGATGGGATAAGGATACGCTGTTGTATCTTATCCGCGTCGTTACGCTGCATAATCCGCAGGACAACGCTGTGCGGAAAACTCCACTTTGCGATTGGGCTGACCTGCCGCGCTCGAAGAGCCTCTACAATGTCGATTGGTTCCTCGGTTTAGCCATCGGGAACCTCACGTCGCAATCCGACGCGAATTTCTACAACGCACCCGCGATGCGGTGGATGCGCTCCGTTGGCCTCGCTCCTGTGAACTACGTCGATGATTTCGCATTCGTCGTCCGGGATAAGGCATCGT��
SRR413747_C670592	TR	-	3413	3450	3396	3459	6	0	CTTTCGTACGCGAATACGAATAACGCGGCTACGAATACGAATGCGAACATCGGCTCTCAGCTAT
SRR413747_C670592	VR	-	*	*	3989	4052	6	0	CTTTCGTACGCGGATACGTATAACGCGGCTGCGAATACGAATGCGAACGTCGGCTCTCGGCTTT
SRR413747_C670592	RT	-	2450	2982	CTGTATGGGTGTCAGTATTCACGGCAGACACTTATAGCTGCATAAAAGGGCGAGGAATACAGGCGGCAGCGGATAAGGTACGGAAGGCGATAGACCGGGACAAGCCCGGCTGCGCGTATTGTCTGAAGATAGACATACGCAAGTTTTACCCTTCAATAGACCACGACGTATTAAAGGCTATTGTTCGCCGGAAGATTAAGGACACACGGCTGCTTAAACTTTTGGACGAGATAATAGACAGCGCGGAGGGCTTGCCGATTGGCAACTACCTAAGCCAATACTTAGCAAACCTCGTATTAACTTACTTCGACCATTGGGTAAAGGAGGTTAGACTGGTAAAGTATTACTTCCGATACGCCGACGATATTGTAGTATTGCACAGCAGCAAGAAGTATTTACGCGAATTGCTTGCCGAGTTTGAAACCTACCTTACGGGCTTGAAGCTGCATGTAAAGGACAATAAGCAGATTTTCCCGGTAGCGAAAGACCACAAGGACAGGCACGGGCGCGGTATAGACTTCTTAGGCTTTGTG
SRR413747_C671270	TR	-	4144	4193	4101	4197	14	1	TGCGACCAACGCGTGGAATCTGAACCTCAACGACGGTAATACGAACAATTGGAACACTAAGGCCAGCAACACGAACAGAGTTAGGGCAGTGTCAGCA
SRR413747_C671270	VR	-	*	*	4776	4872	14	1	TGCGACCCACGCGTGGGATCTGCACCTCTACGACGGTTATACAAGCCTTTGGGGCACTAAGGCCAGCTTCACGCGCAGAGTTAGGGCAGTGTCAGCA
SRR413747_C671270	RT	-	3297	3909	AAGTCTATTTGCTTTGTCGTAACACGCCCAAGATACAGAGAGGTATTTGCAGCATCCTTTGAGGATAGAATCGTACACCACTACATAGCTTTGCGCCTAACGCCACTATTTGAAGAAATCTTTAGTGAGCGTACATTTAATTGCAGGAAAGGCAAAGGGCAGCTATATGGTATTAATACGCTGAAAGAAGATATAAGGCAGTGCAGCAATAATTATACGGAAGATTGCCACATTATGAAACTTGACTTAAAAGGTTTCTTTATGAGCATTGACAAAAAGTTATTAGCTGAAATGGTAGATCGCTTTATAGTCAAGTACTACAAGGGCGAAGACATAGACGATTTGCGCTACCTTTGCCGTGTCGTTATTTTACACAGCCCCGAAAAGAATTGTGAACGGCACAGCCCTTTGAGCTATTGGGAGAAGTTGGATAAGAACAAATCACTATTTACAAATGGTGAGGGTAAGGGCGTAGCCATCGGCAACCTGTTTGCCCAGATATTCGCAAACTTCTTACTTAATACGCTTGATTGGTATATCGAGAATGAGGGTATAAAACATCATGGCAGATATGTGGACGACTTCTATTGCATCCATAAGGACAAAGAAAAGC
SRR413747_C671508	TR	+	33410	33479	33380	33502	22	0	AGGCCGTGTGGTCTATCGCGGGTACAACAACGCGAACGCGAATGGCGGTGTGTCGAATGCGAATGCGAATAACGATGCGTCGAATGCGAATACGAATGTCGGCTCGCGTCTCACCAACAACAA
SRR413747_C671508	VR	-	*	*	6806	6928	22	0	CGGCCGTGTGGTCTATCGCGGGTTCAGCTACGCGAGCGCGTATGGCGGTGTGTCGAATGCGGTTGCGAATCTCGATGCGTCGGTTGCGTATACGTTTGTCGGCTCGCGTCTCCCCTTCCGCGG
SRR413747_C671508	RT	+	34051	34405	ACCTCCGCAAGCATCAAGGACAGGGGAATGCACGACTTGATGAAGTACATTCGCCGTGATATGCAGGAAGACCCGGAAGGCACAAGGTTCTGCTACAAGTTCGACATCTCCAAGTTCTACGAGAGTGTCAACCAGAACTTCGTTATGTACAGTGTGCATCGGGTATTCAAAGACAAGAAGCTCATAGCCATGCTTGACAACTTTGTCCGCATCATACCGCAAGGTATCAGCATAGGGCTACGCTCGTCGCAGGGCTTGGGCAATCTGTTGTTGTCTGTGTATTTAGACCATTATCTGAAGGACAGGTACGGCGTGCGTCATTTCTACCGCTATTGTGATGACGGCGTGGTACTCG
SRR413748_C783016	TR	-	3398	3435	3374	3492	16	0	ACTCGTGTGGTGTATCGGTCGAACAACAACGCGAACGCGTTAGGCGGTGTTTCGTATGCGAACGCGAATAACGATTCATCGAACACGAATGCGAACATCGGCGTTCGGCTTGCAAACAA
SRR413748_C783016	VR	-	*	*	3660	3778	16	0	TCTCGTGTGGTGTATCGGTCGTACATCTACGCGAACGCGTTAGGCGGTGTTTCGTGTGCGAGCGCGGGTTACGATTCATCGTACACGTATGCGCACATCGGCGTTCGGCTTGCCTTCAG
SRR413748_C783016	RT	-	2461	2874	CGGCATTTGAAAGTACGTTTTATCCGGACTACTTCCGCATCCATTAAAAACAGGGGTACGCATGACCTTTTACAGTATATCGTTAAAGATATAAAAGCTGATCCCGAAGGAACCCTGTTCGGGTACCAGTTCGATATAACGAAATTCTATGAGAGCGTAGACCAGGACGTTTTGCTGGATGCAGTGAAAAAGATGTTCAAGGATAAAATATTGATCGGAATCCTGGAAGAGTGCATCCGCATGATGCCTAAAGGCGTGAGTATCGGACTAAGATCATCGCAGGGGCTTTGTAATTTGCTTCTGTCTATTTATCTGGATCACCGGTTAAAGGATCAGGAGGCAGTAGCACACTATTACCGGTATTGTGACGACGGTCTGGTGCTTTCTGGTAGCAAGAAATACCTTTGGAAGGTT
SRR413749_C803300	TR	+	5240	5289	5146	5332	16	0	AACCCTGCTGCTGGTTATCGCAACAGCGACGACGGTAGCATGAGCAACGTGGGCAGCAACGGCAACTATTGGAGTGCATCGCCGAACAGCGAGAATAACGGTTACAACTTGAACTTCAACAGTGGCAACGTGAATCCTGCGAACAACAACAATCGAGCAAACGGTTTCTCCGTGCGCTGTGTCCAAG
SRR413749_C803300	VR	+	*	*	3702	3888	16	0	TTCCCTGCTGCTGGTTATCGCTACAGCGACGACGGTGGCATGAGCAGCGTGGGCAGCTACGGCGGCTATTGGAGTGCATCGCCGAACAGCGGGAATAACGGTTACAGCTTGAACTTCAGCGGTGGCGACGTGAGTCCTGCGAACAACAACAATCGAGCACGCGGTTTCTCCGTGCGCTGTGTCCAAG
SRR413749_C803300	RT	+	5559	6231	TACTGAGAGAAGTCTTCGCCTCACAGTTCCGTGACCGGGTAGTTCACCATCTGTTGTTCAACTATATCGCTCCAATCTTCGAGAAAACATTTATATATGACAGTTATTCCTGTAGAAAAGAGAAAGGAACACTGTTTGGTGTAGAGCGACTAGAACATCATATTCGTTCATGCACCAACAACTATACACATACAGCCTATATCCTCAAACTGGACATTCAAGGCTATTTCATGAGCATCAACAAGAAAATCCTCTACGGTATTATTTACAACAAACTCATGAAGCAATGGGAAGAGAAAGGCAAGAACTGTAACATCCCTGGAAAGAACCCGGAGTTTATTCTCTTCCTTGTAGAAAGCATCATCTTCAAAGACCACACACTGGACTGCGAGGTGATGGGCAACAAGAAGGAATGGATGCTGTTGCCAGCGTCCAAGAGCTTGTTTTGCCAGCCAAAGGGCATCGGATTGCCTATCGGCGACCTCACCAGTCAACTCTTCAGCAATATCTATCTGAACGAGTTTGACAACATGATAAAAAGAAGATTCAAGATAAGGCACTACGGAAGGTATGTGGATGACTTCTATGTAGTACATCCATCCAAGGCATACCTAAAGAGCCTGATACCAGAGATAAGAACATTTCTGAAGGAAAGGTTAGGATTGACACTTCA
SRR413750_C492940	TR	-	3494	3543	3476	3593	12	0	CTGCGGTCGCCCTTGTCGGCGGTAACTGTAACAATGGCGAGAACTGCGGTGCGGATTACTTGAATTTGAACAATTCTGCGGGCAATGCGAACTGGAACATCGGTGCGTCCAATTTCTT
SRR413750_C492940	VR	-	*	*	3738	3855	12	0	CTGCGGTCGCCCTTGTCGGCGGTGACTGTAACAATGGCGAGAGCTGCGGTGCGGATTGCTTGAGTTTGAACTCTTCTGCGGGCGATGCGAGCTGGACCTTCGGTGCGTCCGTTTTCTT
SRR413750_C492940	RT	-	2295	3214	AACTCTTGAAAAAGATGTTGACAGAGGAGTTGTTCATTCCGGACTATCACAAACCGAGCATCATCAACGAGAGCAGCAGCAAGAAAACACGCCGTATATTAAAACCACATTACAAATATGAGCAGGTCATTCACCATTGTGCAATAGGTCAGTTCAAACCGATTGTGATGAATGGATTGTATGAATTTTCATGCGGGAGCATTCCGGACAGGGGTGTTCATTACGGAAAAAAGTACATGAGAAAATGGCTTGATTCCTACGACGGAAAGAAATTCTTTGTTCTCAAGATGGATGTTCACCATTTCTTTGAATCCATAAACCGGAGAATCCTCAAAAGGAAACTCAAAGAGGTAATTCGAGATAAACGGTTTTATAGATTACTCTGCATACTGATTGAACATGACAAAATAGCACTCGTTGCAAAAATTTTGACGGATGCAGGCGTTGAGATAGATGCAGAGCAGACGAAAACGCTTGTCGGATGCATAGCATTTGACGACATCTCCGGAGCGTTGGAGATATTGCAGGAAATCGGCATCGCAGGAGCGATGTTCGATGAACTGAAAGAAATTATTGAGGAGATGCGAAAAGGCGTTCCGTTGGGATATTTCACATCACAATGGTTCGGCAATTTTTACTTGAAAGCACTCGACCATTACATCAAGGAGGAACTCCATGCAGAGCATTACATGCGATATATGGACGACATGGTGATACTGGGAAAGAGCAAAAAGAAACTGCACAAAATACATGCAGCAATCGAAACATATCTGAATGACAATCTCGACCTTGAAATAAAAGGCGATTGGCAGGTGTTTAGATTTGAATATCCGGTATTTGATAAAGGCGGGAATCCGGTACTCGATAAAGACGGAAAGCAGGTCACAAAGGGTCGTATGCTTGATTTTATGGGATTTCAAa�
SRR413751_scaffold55	TR	-	670	719	649	772	15	1	CTCTGGCGGCGCTGATAGCGGGCGGCAACTGGAACAATGGGGCGAATTGCGGCGCTCGTGCCGTGAATTGCAACAACTACCCGTGGAATGTCAATACGAACATTGGCGCTCGTGGGGCGTGTGA
SRR413751_scaffold55	VR	-	*	*	1085	1208	15	1	CTCTGGCGGCGCTGGTAGCGGGCGGCAGCTGGAACGATGGGGCGAGTTGCGGCGCTCGTGCCGTGTATTGCAGCGGTTACCCGTGGGGTGTCGGTACGAGCGTTGGCGCTCGTGGGGCGTGTGN
SRR413751_scaffold55	RT	-	60	348	AAAGAGCGGCAGATAATGGCGCTGCCGTTCTATGACAGGGTGGTACAGCACGCCATAAACAACGTGTTAGAGCCTATATTTGATAAGAGGTTTATATCGCAGTCTTACGCCTGCCGGAAAGGTAAAGGTATGCACGCTGCGTCTGATACGCTAAAAGAGTGGCTGTATGAGTGGAACAANNNNNNNNNNNNNNNNNNNNNNNNNNNNNNNNNNNNNNNNNNNNNNNNNNNNNNNNNNNNNNNNNNNNNNATTTGCAAATATCTATCTGGACGCATTAGACCAGTTTATT
SRR413751_scaffold1020	TR	+	17115	17159	17107	17176	11	0	AATACCGTTGTTTCCCCTTCGGGCAATATCAACAACAACAATTACAACAACGAAAATGGTGTTCGCCCAA
SRR413751_scaffold1020	VR	+	*	*	15995	16064	11	0	TTTACCGTTGTTTCCCCTTCGGGCTATATCTACAGCGACTTTTACTACAACGAAAGTGGTGTTCGCCCAG
SRR413751_scaffold1020	TR	+	17115	17159	17107	17176	13	0	AATACCGTTGTTTCCCCTTCGGGCAATATCAACAACAACAATTACAACAACGAAAATGGTGTTCGCCCAA
SRR413751_scaffold1020	VR	+	*	*	16597	16666	13	0	CTTACCGTTGTTTCCCCTTCGGGCATTTTCATCAGCTACAGTTACAACAACGTTTTTGGTGTTCGCCCAG
SRR413751_scaffold1020	RT	+	17476	18019	AAGAGCGAACGATAGAATCATGTGCATTTAAGGATAAAGTAGTTCAGAGATGCTTTTCTGATTACATTCTGACACCGAAACTTGAAAATATCCTGATTAAATGGAACACTGCCGGGCAGCAAGGAAAAGGGCAACACATGGCAATGGACGGGTTAAGAAATCAAATGTTGGATTTCTATAAAAGAAATGGAATGAATAGTTGGATTGTAAAATGTGATATTCACAAATACTTTTATTGCATAGACCATGAAATCATGAAAGATGTTTTGGATTATTACTTTGATGATGATTTTACAGTCTGGTTGAACCATTTGTTTATTGACAGTACAGGTAATCCCGGGCTTCCATTAGGAAATCAGGTAAATCAAAAGTACGCATTGTTGCTTTTACATTCACTGGATCAGATGATAACGATTGAATTTGGAAATCCATATTACGGACGATACAACGATGATTTTTATGTGATTTGTAAAACGAAAGAAGATGCCAGAGAAATTCTTGAAGCAATCCGAATGATGATTGAAAGCCTTAGACTGGAACTAAA
SRR413751_C1171085	TR	+	80	117	77	132	0	3	TGTCGAATGCGAGCAACGATTCCTCGAATACGTACACGAGCATCGGTTCTCGTCTG
SRR413751_C1171085	VR	+	*	*	446	501	0	3	TGTCGAATGCGAACAACGATTCCTCGAATACGAACACGAACATCGGTTCTCGTCTG
SRR413751_C1171085	TR	+	440	489	390	509	14	0	AGGCCGTGTGGTCTATCGTGGCAACAACAACGCGAACCCGAATGGCGGTGTTTCGATGTCGAATGCGAACAACGATTCCTCGAATACGAACACGAACATCGGTTCTCGTCTGAACAACAA
SRR413751_C1171085	VR	+	*	*	21	140	14	0	CGGCCGTGTGGTCTATCGTGGCAGCAGCTACGCGAACCCGAATGGCGGTGTTTCGGTGTCGAATGCGAGCAACGATTCCTCGAATACGTACACGAGCATCGGTTCTCGTCTGGCCTTCCG
SRR413751_C1171085	RT	+	1038	1422	ACCTCCGCCAGTATCAAGAGACGGGGTATGCACGACCTCCTGGCGTATGTCCGCCGTGACATGGCCGAGGACCCTGATGGTACGCGTTACTGTTACAAGTTTGACATCACCAAATTCTACGAGAGCGTGAAGCAGGATTTTGTGATGTATTGCGTCAGCCGGGTGTTCAAGGACGCAAAGCTCGTGACCATGCTGGAGAGCTTTGTCCGCCTGATGCCTGAAGGTCTGAGTATCGGCCTGCGCAGCTCGCAGGGGCTGGGCAATTTGCTTTTGTCTGTGTATCTGGACCATTATCTGAAGGACAGGTATGCCGTGCGTCATTTCTACCGCTATTGTGATGACGGCGTCGTACTGGGTAAAACGAAAGCGGAACTGTGGAAGATTC
SRR413756_C276781	TR	-	4248	4301	4229	4334	15	0	CTCGTTCAGCTAACCGCAGCAATGCTAACAACGTTATGAATGTGAATAGCAGTGGCAACGTCAACAACACGAACGCATGGAATGCGAATACGTACGCCCCGATTGT
SRR413756_C276781	VR	-	*	*	31875	31980	15	0	CTCGTTCAGCTTACCGCAGCCTTGCTAACTACGTTATGTTTGTGATTAGCAGTGGCGGCGTCAACAGCACGTACGCATGGCATGCGATTACGTCCGCCCCGCTTGT
SRR413756_C276781	TR	-	4248	4301	4228	4323	14	0	AACCGCAGCAATGCTAACAACGTTATGAATGTGAATAGCAGTGGCAACGTCAACAACACGAACGCATGGAATGCGAATACGTACGCCCCGATTGTC
SRR413756_C276781	VR	-	*	*	4867	4962	14	0	ACCCGCAGCCATGCTAACGTCGTTATGTATGTGGGTAGCAGTGGCAGCGTCAGCAACGCGGGCGCATGGTATGCGAATACGTACGCCCCGCTTGTC
SRR413756_C276781	RT	-	3264	3802	CGCTTTATCCGCAAATGACGAAAGGGTTTATCTATGCAAACTGCGCTTGCCAGAGTGGCAAGGGAACTGATTTTGCCAGAAAGCTGGTGAAAAAATATTTGTGGAACTACTTCTGTCAAAATGGTTTAGATGGATGGGTGGTACAGGTAGATATCCATGGGTATTACTTAAATATGCAACACAAAGACGCAGAATCACAGATTCAAGAGCGCGCAGATAAAGACACTGCCGAAATGTCATGTGGTGTTCTGAGGGATCAATATGCAGGAGACAGCGGATACAATCCCGGGTCACAAATGGTGCAGATTGTTGGGATATCATTGCTGGATCCAGTAGATCACTATGTCAAAGAAAAGTTGCATGTAAAGAGATATATCCGGTACATGGATGATTTTTGGGCGCTTGTTGAGACCAAGGAATGTGCAGAAGAACTTTTGACTAATATAACAGTTAAGTTAAAAGAGTATGGTTTGGAGGTGAATAAAAAGAAGTCTCATATCATTCCGCTTAATGAAGGCTTTGTGTTTCTTGGATTTCAA
SRR413757_C476200	TR	+	1830	1867	1772	1890	17	0	ACTCGTGTGGTGTATCGGTCGAACAACAACGCGAACGCGTTAGGCGGTGTTTCGTATGCGAACGCGAATAACGATTCATCGAACACGAATGCGAACATCGGTGTTCGGCTTGCAAACAA
SRR413757_C476200	VR	+	*	*	1486	1604	17	0	TCTCGTGTGGTGTATCGGTCGTACAACGACGCGTACGCGTTAGGCGGTGTTTCGTATGCGAGCGCGAGTTACGATTCATCGTTCACGCTTGCGGGCATCGGTGTTCGGCTTGCCTTCAG
SRR413757_C476200	RT	+	2391	2804	GGCATTTGAAAGTACGTTTTATCCGGACTACTTCCGCATCCATTAAAAACAGGGGAACGCATGACCTTTTACAGTATATCGTTAAAGATATAAAGGATGATCCCGAAGGAACCCTGTTCGGGTACCAGTTCGATATAACGAAATTCTATGAGAGCGTAGACCAGGACGTTTTGCTGGATGCAGTGAAAAAGATGTTCAAGGATAAAATATTGATCGGAATCCTGGAAGAGTGCATCCGCATGATGCCTAAAGGCGTGAGTATCGGACTAAGATCATCGCAGGGGCTTTGTAATTTGCTTCTGTCTATTTATCTGGATCACCGGTTAAAGGATCAGGAGGCAGTAGCACACTATTACCGGTATTGTGACGACGGTCTGGTGCTTTCTGGTAGCAAGAAATACCTTTGGAAGGTTA
SRR413757_C480494	TR	-	3208	3271	3185	3300	19	0	GGTACTGGAGTAGCAGTGAAAACAGTCAGAACAACAGCTGGAACGTGAACTTTAGTAATGGCAACTTCAACAACAACAACAAGTACAACAGTAACATGGTGAGGGCGGTTGCAGCA
SRR413757_C480494	VR	-	*	*	3956	4071	19	0	GGTGCTGGAGTAGCAGTGAAGGCAGTCAGAACTTCAGCTGGGGCGTGTACTTTAGTTATGGCTACTTCCACAACAACGGCCAGTGCGGCAGTTTCATGGTGAGGGCGGTTGCAGCA
SRR413757_C480494	RT	-	2377	3028	ACAAGTACTTGTTTTATAGTTACCCGTCCTAAATTACGGGAAGTGTTTGCTGCAAATTTCCGTGACCGTATTGTACAACATTGGTTGTGCCTACGCTTAGAGCCACTGTTTGAGGCACGTTTTGTTGAGCACGGAAATGTATCATTTAACTGTCGAAAGGGTTTTGGAACATTTGCATGTATCGATCAGTTGACAAAAAATACTATTGAAGTCTCTGATAATTATTCCCATGAGGCTTGGTATGCTCAATTTGATATTAAAGGATTTTTCATGTCAATTGATTGTGAATGCTTATTAAAGTACTTATTGCCATTTATCAAAGAAAAATGGAACTATTGGAAAGGAACTATATATGAACAGGATTTAGATTTAGTGCTTTGGCTTACAGAAGTAATTGTACGACATCGTCCACAAGATGATTGCATACGCCAAGGGAATTTAAAATTATGGAGAATACTACCTAAAAACAAAAGCTTGTTTTACATTGAATGGATGAGAGGTGAACCAATAGGAAACCTAACCAGTCAATTATTCGCCAATTTTTATATGTCATTTTTTGATGAATGGGCTATTAAAGCAGCAGAAGAAAGAGGAGCCAAATATGTACGTTTTGTAGATGATTTTAGCTTTGTGTGCAAAACTAAGGAAGATG
SRR413757_C482646	TR	-	6221	6270	6201	6291	14	0	AATGCGGATGCGAACGGCGGTCTCGTTTATGCGAACACGAACAACGGTTCTGCGAACTCGAACACGAACAACGGGGTGCGCCTTGCAATCA
SRR413757_C482646	VR	-	*	*	6579	6669	14	0	TATGCGGATGCGAACGGCGGTCTCGTTTATGCGGGCGCGGGCAGCGGTTCTGCGTACTCGGACACGTTCTACGGGGTGCGCCTTGCCTTCA
SRR413757_C482646	RT	-	5040	5773	ACCTTGACGCAGCGTTTGAGGAAGTTGTCGGACACATGGAGGAACCTGCCCGGCACTATAAACTTGTAGAGGTCAGAGGCACGGACGGAAGGATAAAGAAGACTTACGTCCCTCTGCCCAAGCCTACGACGAGCCGCAAGGAACGCGTGAGGGCTAAGCGTGAGGAACTACTCACAAGCGTGAAGCGACGCATAGCGAGCAGCACGTTCAGGATAGAGACCTTCAAGGAGTTTTGGGTGCATGAGGGTGATAAGTGGCGGCTGATACAGAGTCCGACGATAGAGGACCGTATAGGCATCAACGCCATTGTCAGAGTGCTGGAGAAGCATATCTACCCGACGATAGTGCTGACAAGCGGAGCGAGCATTAAAGGCAGGGGCATGCACAGGCTCTACCGTAAGATGCGCAGCGACATCAGACACGACCGCGAAGGGACAAGGTACTTCTACAAGTGCGACATACGGAAGTTCTACCAGAGCGTGGTGCAAGCCATCATGAAGATGGTTATCCGGAGGTATGTGAAAGACAAGTGGCTATTGCCTATACTTGACAGCTTTGTGGAACTGTTGGAGAATGGTATCAGCATAGGCTTACGTTCGAGCCAGTTCTATGGCAACATACTACTGAGCCGCCTCGACCACCGCATGAAGGAGCAGGAGCACTGCCGTTACTATTACAGGTATTGCGACGACATCGTGATACTGGCAAGCAATAAGAAACAGTTGTGGCACTGG
SRR413759_scaffold19454	TR	-	6446	6500	6434	6516	17	0	ACTTCCTATGTTCAGATTGTTAACAGTAATGGTAACGTGAACTACAACGATTGCAATTGGAACGATTATGGAGTTCGTCCGTT
SRR413759_scaffold19454	VR	-	*	*	7023	7105	17	0	TCTTCCTTTGTTCAGTTTGTTCGCGGTAATGGTCGCGTGAACTACGGCGGTTGCTATTGGTGCGTTTGTGGGGTTCGTCCGTT
SRR413759_scaffold19454	RT	-	5688	6134	AGATATAACAGATTTAAAGTATATGAACCGAAAGAGAGAATTATAGAAGCAGGAAGTTTTAAAGACAAAATTGTGCAGCACAGTTTATGTGATAATGTGCTTCTTCCTATTTTAAGTAATGAATTTATATATACGAATTATGCCGGACAAATAGGAAAAGGAACATTGTTTGGTTTGGATTGTCTGAAATATCAAATGTATTTAGCATATCAGAAATACGGATATGATTGTTGGATTATTAAAGGTGATATTAAAAAATTTTTCTATAATATTGATCATAATATTCTGAAAGATATTGTTTTATATTTTATATCTAATCCAGATACGTACTGGTTATGTGAAAAATTTATTGATAGCACAAGCGGAAATGGCTTGCCTCTTGGAAATCAAGTTAGTCAGGTATTTGCTTTATTATATTTGTCTGGTTTTGATCATTTTATAACTGGA
SRR413759_C597054	TR	-	542	602	525	638	21	0	TACTGGTCCTCCTCGGAGTTCTACAACAATCCGGCGAACAACGCTCTTTATGTGAATGTGAACAACGGCAACGTGAACAACAACAATAAGAACAACAGAAATAGTTACGTGCGT
SRR413759_C597054	VR	-	*	*	1259	1372	21	0	TACTGGTCCTCCTCGGAGTTCTACTACGTTCCGGCGGACTACGCTCTTTGTGTGGATGTGCGCAACGGCCGCGTGCTCTTCAGCAATAAGCGCGACAGATTTAGTTACGTGCGT
SRR413759_C597054	RT	-	21	279	CGTTCCATCGCTTTCATTATCAACAAACCCGTGAAACGGGAGATTTTCGCCGCCGACTTCCGCGACCGTGTTGTACACCACCTCATAGCCCACAGGCTCGTTCCGCTTTTGGAAGAGAAGTTCATCGATGACAGTTACAGTACCCGCAAGGGAAAGGGTACGCTCTACGGCATAGAACGGGTGGAAGAACATATCCGGCTCTGCTCCGAGAACTACACGCGGGATTGCTATATCCTGAAAATAGACATCCGTTCGTTCT
SRR413760_C563010	TR	-	1912	1937	1905	1953	10	1	GCCGATCCGCGGTTACAACGGCGCGCGTAACTGGAATTACAATAACCAC
SRR413760_C563010	VR	-	*	*	0	48	10	1	GCCGCTCCGCGGTTGCGGCGGCGCGCGGTACTGGGATTCCCTTAGCCAC
SRR413760_C563010	RT	-	818	1508	AAAGCGCGTCTTGTGCATGCGCCTCACACCATAGACAAGCTCGTGCAGTTTTCCACGCATCTGGTGCTGCAGGAAATTTACCGGCCTGTCTTTATTAAGGACTCTTACGCGTGCTTGGAAGGCAAAGGTACGCATAAGGCCGTAGACCGTATCCAGCATATGATGCGGACAGCCGCTTATATGTACGAGGATCCTTATATCATCAAGGCTGACGTCCGGAAGTTTTTCTACTCGATCGATAGAGAGGTCCTAAAGCAGATCTACCGGAAAAAGATACCGAGAAGGGAAGCTGACTTCCTCTGGCTTTTAGACATGATCGTGGACAGCAGCCCTGAAGGAGACCAAGGCATCCCGCTTGGAAACGTCACCTCTCAGGACTTTGCCAACATCTATCTCAATGAGGTCGATCAATACTGCAAGAGATATCTGGGGCTTAAATGGTATGTCCGCTATATGGACGATATCACAATCGTCGTCAAGGACAAGCAGACTGCTAAGGACGTCCTTGCTAAGATGAGACACTATGTGGAAGATCATCTGCATCTGGAGTTTAACCAGAAAACACAGATATATCCGATCTGGCAGGGGATCAACACCTTGGGCTTTAAAATTTACACAGACCATAAACTGGTCAGAGATCAAAGCAAGCGCGCCATGAAGCGCCGGATTAAGGCGATGGACCGTAAGCTCA
SRR413760_C569300	TR	-	9246	9283	9215	9341	19	0	AGCCCGTGTGGTGGCTCGGTCGAACAACAACGCGAACCCGCAAGGCGGTGTTGCTTACTCGAATTGCGGTAACGATTCATCGAACTCGAATACGAACTACGGTTCGCGTTTGGCAAACAAAGAAAAA
SRR413760_C569300	VR	-	*	*	9575	9701	19	0	CGCCCGTGTGGTGGCTCGGTCGTACAGCAACGCGAACCCGCTAGGCGGTGTTGCTTACTCGTATTGCGGTCACGTTTCATCGAACTCGAATGCGTACTACGGTTCGCGTTTGGCCTTCCGCGGTCGA
SRR413760_C569300	RT	-	8360	8714	CACATCTGCCAGCATCAAAGGCCGGGGAGTACATGACCTGTTGGCGTATATCCGCCGTGACCTAAGGGATGATCCGGATAACACGCGGTACTGTTACAAGTTTGATATAACCAAGTTTTATGAGAGTATCAAGCCGGATTTTATCATGTACTGTGTGGGGAGGATTTTTAAGGACAAGAAGCTTATCTCCATTCTTGAGGGTTTTGTCCATATGATGCCAAAGGGTATCAGTATCGGGCTGAGGTCGTCGCAAGGGTTGGGTAACCTGCTCCTGTCTGTTTTTTTAGACCATTATTTGAAGGACAAGTATGGCGTCCGCCATTTCTACCGCTATTGCGATGACGGCGTGGTACTC
SRR413761_C1293216	TR	-	832	890	821	916	28	0	AAATCAGCAGTAACTCAGACAATGAGTCTAATGCAGGTTTGTTCAATTTGAATTCTAACAATGAGTTAGACAATTCCAATGCGAATGTCAGGACAC
SRR413761_C1293216	VR	-	*	*	1059	1154	28	0	TACTCGGCGGTCGCTCCGGCCTTGGGTCTGGTGCGGGTTTGTTCGGTTTGGATTCTAACGGTGGGTTGGACTCTTCCGATGCGGTTGTCGGGACTC
SRR413761_C1293216	RT	-	25	398	CTATATGGGTATCTATCTTTATTAAAGACACTTATAGCTGTATTAAACACAGAGGTATTCATGAAGCATTACATAATGTTAAAGAAGCTTTAAAAGATGTAGATAATACTACTTATTGTCTTAAGCTAGATATCAGAAAGTTCTATCCTAGTATAGACCACGAAGTATTAAAAGGTATAATAAGAAAGAAGATAAAAGATTAGAAGTTATTACAGCTATTAGATGAAATAATAGATTCAGCAGAAGGTGTACCTATTGGTAATTACTTATCTTAGTTCTTTGCTAATCTATATCTTACTTACTTTGACCATTGGCTTAAAGAAGATAAATAGGTCAAATATTATTTCAGATATGCAGATGATATAATAATATTG
SRR413761_C1342422	TR	-	7404	7453	7368	7524	9	0	ACTACTCTTACTTCGTTGGAGCCAACAATCCGTTTTTCAAACGCGGTGGCAATTATTGGAATACCAGCGATGCCGGTTTGTTCTATTTCAATCGTAATAATGGCAATAGCAATTACAATAATGGGTTCCGTTCAGTGTTGGTCGCTCAGTAGCACTT
SRR413761_C1342422	VR	-	*	*	7734	7890	9	0	ACTACTCTTACTTCGTTGGAGCCAACGATCCGTTTTTCGGACGCGGTGGCACTTATTGGAATGCCAGCGTTGCCGGTTTGTTCTATTTCAATCGTAATAATGGCCATAGCAATTACGATGATGGGTTCCGTTCAGTGTTGGTCGCTCAGTAGCACTT
SRR413761_C1342422	RT	+	6408	6822	TGGGTTCTAAAATGTGATATTTCTAAGTTTTTTTATAGCATAAATCCACGTACTTTATTTAATATTATGGAAAAATACATTTCTGATAAGGCTCTTCTTGATTTTACTAAATTATTAATTTTTGACAGACGTGAATCTTTTGGCCAAGTTGGTATACCAATTGGTAATTATACAAGTCAATTTTTTGCAAATATTTATTTAAATGAAATGGATCAATATGTTAAAAGGGTTTTGAAAATTAAATACTATGTTAGATATATGGATGATTTTATTTTTTTATTAAAAACTAAAGAAGAATGTATAAAATTAAAGAAAAAGATTGAAATTTTTTTGGACGAACATTTAGGCTTAAAATTAAATGACAAATCAAAATATTATCCGTATAAAATGGGAGTCAATTTTTGTGGTTATCGCA
SRR413761_C1344662	TR	-	11496	11545	11480	11589	15	0	GTGGTGTTTACTTTGGTGGTAAGTCGAACAACGACAATTGTTCTCTGCGGAATGGTAATTTGAACCATGATCCTTCGAACGCGAACACGAACATCGGTGGCAGCTAACGT
SRR413761_C1344662	VR	-	*	*	11762	11871	15	0	GTGGTGTTTTCTTTGGTGGTGAGTCGAGCAACGACAATTGTTCTCTGCGGTCTGGTGTTTTGAACCCTGATCCTTCGCACGCGAGCGCGAGCATCGGTGGCGGCTTTCGT
SRR413761_C1344662	RT	-	10602	10893	ATACGTTTTGAAAATGGATATTAAGAAGTTTTATCCGTCCGTAAGACACAGCGTTTACAAGAAGGCATATAGCAAAGACTTGAAAGACAGGGATGCGTTATGGCTTATGAATACGCTTAATTACAGCAACAAAGGTCTGGCTATTGGCAATCCTGACGCTCAGATAGGAAGCCATTTGGTATTAAGGTCTTTGGATCATGTTATAAAGGAACAGTTCAAAGTAAAGCATTATTTCAGATTTGCCGATGATATGGTGATATTATCCCATGATAAGAAACAGTTGCATGAATGG
SRR413761_C1345070	TR	+	18244	18281	18192	18291	28	1	AAAAAACAGTCAGGTAATTCAGATAATGGTTCTCAATGCAGAGTCTTCATAGCTAATGCTAATAATGCATCCTCGAATTCATAGACGAATATCAGTGAAA
SRR413761_C1345070	VR	+	*	*	17921	18020	28	1	TTTCTACGGTCGGGTGGTTCGGGTGATGGTTCTCGCTGCGGGGTCTTCTTAGCTTCTGCTAGGGATGCGTCCTCGACTTCGTGGACGAATCTCGGTGCAA
SRR413761_C1345070	RT	+	18731	19110	TTACCTTGTTAGTAGATTTACTGCAGATATCTTTAACTGTTTAAAAGGAAGAGGTATCCATTATGGAGTAAAGAGATTGAAAAGAGATTTAAAAGCTGATAAAGAAGGCACAAAATATTGTTTAAAATTAGATATTAAAAAGTTCTTTCCTTCTATAGATCAAGATGTGTTATACTCACAGTTTGAAAAGGTATTTAAGGATAAGAAACTATTAAGATTATTACATCATGTAGTTTATTCTACACCAAAAGGTTTACCAATTGGAAATTATATATCTCAATTTGCAGCAAATTTGAATTTGGCTTGGTTCGATAGGTGGATTAAACAAGTATTAAAAATAAAATATTATTACAGATATTGTGATGATATTGTTATATTAC
SRR413769_scaffold29309	TR	-	692	750	668	785	18	1	AGGTGGTGCTGGTTGGCGGTAACGCGGACAACAGGTCGAATGCAGGCCTCGCTAACGTGAATACGAATAATGCGCCTTCCGATGCGAATCGTAACATCGGTTCACGCCTATACTTTTA
SRR413769_scaffold29309	VR	-	*	*	1093	1210	18	1	AGGTGGTGCTGGTTGGCGGTAACGCGGACGGCGGGTCGGGTGCGGGCCTCGCTGACGTGAGGACGGATTATGCGCCTTCCGGTGCGGGTCGTGACATCGGTTCGCGCCTTTGCTTTTT
SRR413769_scaffold29309	RT	-	89	244	CTATATGGGTTTCCGTGTTCACGGCTGATACGACATCATGTATCAAGGGAAGAGGAATAACGGAGGCGTATAAGAGGACAAGACGGGCTTTGTCCGATCGTGAATCCGTCTATTGCCTCAAGGTTGATATCCGCAAATTCTATCCGTCAATAGACC
SRR413769_C558700	TR	-	832	881	788	974	18	0	AACCCTGCTGCTGGTTATCGCAACAGCGACGACGGTAGCATGAGCAACGTGGGCAGCAACGGCAACTATTGGAGTGCATCGCCGAACAGCGAGAATAACGGTTACAACTTGAACTTCAACAGTGGCAACGTGAATCCTGCGAACAACAACAATCGAGCAAACGGTTTCTCCGTGCGCTGTGTCCAAG
SRR413769_C558700	VR	-	*	*	2232	2418	18	0	TTCCCTGCTGCTGGTTATCGCTACAGCGACGACGGTAGCATGAGCAGCGTGGGCAGCAACGGCTACTATTGGAGTGCATCGCCGAGCAGCGAGAATTACGGTTACAGCTTGTACTTCAGCAGTGGCAACGTGTATCCTGCGTACTACTACTATCGGGCGACCGGTTTCTCCGTGCGCTGTGTCCAAG
SRR413769_C558700	RT	-	61	562	GTACTGAGAGAAGTCTTCGCCTCACAGTTCCGTGACCGGGTAGTTCACCATCTGTTGTTCAACTATATCGCTCCAATCTTCGAGAAAACATTTATATATGACAGTTATTCCTGTAGAAAAGAGAAAGGAACACTGTTTGGTGTAGAGCGACTAGAACATCATATTCGTTCATGCACCAACAACTATACACATACAGCCTATATCCTCAAACTGGACATTCAAGGCTATTTCATGAGCATCAACAAGAAAATCCTCTACGGTATTATTTACAACAAACTCATGAAGCAATGGGAAGAGAAAGGCAAGAACTGTAACATCCCTGGAAAGAATCCGGAGTTTATTCTCTTCCTTGTAGAAAGCATCATCTTCAAAGACCACACACTGGACTGCGAGGTGATGGGCAACAAGAAGGAATGGATGCTGTTGCCAGCGTCCAAGAGCTTGTTTTGCCAGCCAAAGGGCATCGGATTGCCTATCGGCGACCTCACCAGTCAACTCTTCA
SRR413769_C560336	TR	+	8806	8855	8750	8878	16	0	AGGTTTGCACGCGCTCATTGGCGGTGGCAACTGGAACAACGGGGTTCACGATGGTTCGCGGACTGTGAATTGCAACAATTATCCGTGGAACGTGAACACGAACATTGGCGTCTGGTGCGTCTGTGACTA
SRR413769_C560336	VR	+	*	*	8117	8245	16	0	AGGTTTGCGCGCGCTCTTTGGCGGTGGCTACTGGAGCGACGGGGTTCACGGTGGTTCGCGGACTGTGGCTTGCAGCAGTTCTCCGTGGTACGTGTACACGACCCTTGGCGTCTGGTGCGTCTGTGACTC
SRR413769_C560336	RT	+	9255	9866	AGGAACGGATAATTATGGCATTGCCGTTCTACGATAGGGTTATCCAACACATGATTGTCAATTATATAGAGCCGATATTTGAGCATCAGTTCATATACCATTCCTACGCTTGCAGAAAGGGGAAAGGTGCTCACAGAGCCAGCAAGCAGTTGACAAGATGGCTGTATAATCTGGAAGTCGTGCAAGGCAAATCAGTTTATGTGCTGAAAGCCGACATACACCACTACTTCCAGAGTATAGACCATAAGGTTTTGAAGAAAGAACTCAGAACCTACATTAAAGACAAGGACTTACTCGTAATCCTTGACCGGATAATAGACCATAATGGGATATTCCCGGATGGTGTCGGCATACCGGTTGGAAATCTTACAAGCCAGTTATTTGCTAATGTATACCTACACCGCTTAGATATGTTCGTAAAACATACTCTTCATGTGAAGTATTACATGAGATATATGGACGATTTTCTGATTATATCAGATGATCTCGAACAGTTAAAACGGTGGGAGAAACAGATAGAGACATTCCTTGCGGAAGTTCTGAAATTGCAGTTAAATCCAAAGACAACAATCGTATACGCAAAGAACGGTGTTGATTTTGTGGGATATAGGC
SRR413769_C560720	TR	-	5565	5614	5553	5660	14	0	TGGTGCCCTTTTGTCTGCGAATGCGAATAATGGTGCGAATGCGGGTTTCGGTTATCTGAATACGAATAATCGTTCCTCGAATGCGAATGCGAACAATGGGTTCCGCTT
SRR413769_C560720	VR	-	*	*	5753	5860	14	0	TGGTGCCCTTTTGTCTGCGTATGCGGGTGATGGTGCGCATGCGGGTTTCGGTTATCTGAATACGCATGGTCGTTCCTCGGGTGCGTATGCGTACGGTGGGTTCCGCTT
SRR413769_C560720	RT	-	4451	5042	TGACAGAATTGTACACCACTGCATTATCAATGTGCTTGGGCGGTATTGGACTAATTTCTTCATTGCGAATACATACGCTTGCATCAAAGGCAGAGGTATTCATAAGTGTATGGAAGATGTGCATACGGCTTTGGTAACAGACAGGAAAGGAACAAAATTCTGCCTGAAAATTGATATTAAGAAGTTCTATGATAATATAGACCATTCGGCATTAAAGAAGATAATCAGATATGGCATTGCAGATGAGCAATTGCTAAGGCTGTTGGATAAGATAATAGATAGTAACGGTAAAGATAAAGGGTTGCCAATAGGCAATTTCACAAGCCAATACTTCGCTAATCTCTATTTGGCATACTTTGACCATTGGGTAAAAGAGGTGCTTTCAAAAATAGTTATGCAGCGTTTTGGTGTGAAATTCTACTTCTTCCGCTATATGGATGATATGGTAATATTGTGCGCTGACAAAGAGGCACTACATTTCATACTTGATATGATGGGGCTTTACTTGGGCGCAGAACTGAAAGTAGAGATAAAAGAAAATTGGCAGATATTCCCGGTTGATGCTCGTAGCATTGATTATGTGGGATTCAAG
SRR413769_C560964	TR	-	23671	23708	23659	23711	4	0	AACTCGAATGCGAACAGCGGTCTCGCTTATGCGAACGCGAACAACGCTTCATC
SRR413769_C560964	VR	-	*	*	24671	24723	4	0	TACTCGAATGCGAACAGCGGTCTCGCTTATGCGGGCGCGCACAACGCTTCATC
SRR413769_C560964	RT	-	22631	23021	AACGGCTGCATCCATACAAGGACGCGGACCGCATGGTCTGTTCCATCAGGTGCAGGATACATTGGCAGAGAACCCCAATATACACTATTATTATCAAAGCGATTATAAAGGATATTATGACAGTATTGACCATGATATATTAATCTCCACAATCAGGCGATATGTCGGAGACCCTGTCTTATTGCCTATTCTTGAAAATTTTGTCAAAGCACTATATCCCAACGGGAAGCATGGCATAAGCAAAGGACTGCGTTCCTCACAATTCTTTGGAAACCTTTACCATAATGATATTGATCACCGGATGATTGATGAATATGGTGCAAAACATTACTTCCGTTTTTGTGATGACATCTTTATTCTCGGTGAGAGTAAACGTGATTTGTGGAAATTG
SRR413770_scaffold27026	TR	+	41627	41664	41595	41712	15	0	AAGCCGTGTGGTTTATCGTGGGTACAACAATGCGAATGCGAATGGTGGTGTATCGAATGCGAATACGAATAACGATGCGTCGAATTCGAATACGAATGTCGGTTCCCGTCTGGAAATC
SRR413770_scaffold27026	VR	+	*	*	41253	41370	15	0	CAGCCGTGTGGTTTATCGTGGGTGCAGCTATGCGAATGCGTTTGGTGGTGTATCGCATGCGAATACGTATCACGATGCGTCGCATTCGAGTACGAGTGTCGGTTCCCGTCTGGCCTTC
SRR413770_scaffold27026	RT	+	42238	42622	ACCGGAGCAAGTATCAAAAGGCGTGGCACACATGACCTAATGAATCGCATACGTACCGATCTGCAAAAAGACCCGGAAGGCACGTTATATGCTTACAAGTTCGACATCTGCAGGTTCTATGATAACGTGCGGCAGGATTTTGTGATGTGGTGCTTCCGCAGGGTATTCAAGGACGAAAGGCTATTGGTTTTACTGGAACGGTTTGTTAAGCTGCTGCCGGAAGGTATCAGTTTCGGACTGCGCAGTTCGCAGGGGGCGGGAAACTTGCTCCTGTCTGTTTTTTTAGACCATTATTTGAAAGACAAGTACGGTATCCGATATTACTATCGCTATTGTGATGACGGATTGGTGCTCGGTAAAACGAAAGCGGAATTGTGGAAGATTC
SRR413770_C547672	TR	+	6466	6529	6436	6551	15	0	GGTACTGGAGTAGCAGTGAGAACAGTCAGAACAACAGCTGGAACGTGAACTTTAGTAATGGCAACTTCAACAACAACAACAAGTACAACAGTAACATGGTGAGAGCGGTTGCAGCA
SRR413770_C547672	VR	+	*	*	5665	5780	15	0	GGTACTGGAGTAGCAGTGAGTACAGTCAGAGCGGCAGCTGGAGCGTGTACTTTAGTAATGGCTACTTCGGCAACGGCAGCAAGTTCTACAGTATCATGGTGAGAGCGGTTGCAGCA
SRR413770_C547672	RT	+	6709	7360	CAAGTACTTGTTTTATAGTTACCCGTCCTAAATTACGGGAAGTGTTTGCTGCAAATTTCCGTGACCGTATTGTACAACATTGGTTGTGCCTACGCTTAGAGCCACTGTTTGAGGCACGTTTTGTTGAACACGGAAATGTATCATTTAACTGTCGAAAGGGTTTTGGAACATTTGCATGTATTGATCAGTTGACAAAAAATACAATTGAAGTCTCTGATAATTATTCGCACGAGGCTTGGTATGCTCAATTTGATATTAAAGGATTTTTTATGTCAATTGATTGCGAACGATTATTAGAACACTTATTACCATTTATCAAAGAAAAATGGAATTATTGGAAAGGGACCATATATGAACAAGATTTAGATTTAGTGCTATGGCTTACAGAAATAATTGTACGACATCGACCACAAGATGATTGTATACGTCAAGGAAATTTAAAATTATGGAGAATACTGCCTAAAAACAAAAGCCTGTTTTACAATGAATGGATGAAAGGCGAACCAATAGGAAACCTAACTAGTCAATTATTTGCCAATTTTTACATGTCATTTTTTGATGAATGGGCTATTAAAGCAGCAGAAGAAAGAGGAGCCAAATATGTACGTTTTGTAGATGATTTTAGCTTTGTGTGCAAAACTAAGGAAGATGC
SRR413770_C549496	TR	+	10516	10565	10497	10612	21	0	TCAACCGAGAACAGTCCTGCGAACGCGTGGAATCTGAACTTTGGCGACGGCAACCTCAACAACTGGAACAATAAGGTTAAGGATAAGAATCATGTTCGCCCGGTGTCAGCATTAAA
SRR413770_C549496	VR	+	*	*	9783	9898	21	0	TCTACCGAGGCCAGTCCTGCGACCGCGTGGCGTCTGTTCTTTGGCGACGGCAGCCTCCGCGGCTGGGGCAGTAAGGTTAAGGATAAGGGTCATGTTCGCCCGGTGTCAGCATTTTT
SRR413770_C549496	RT	+	10829	11136	CGCGAAGTGTTCGCTGGTCAGTTTCGTGACCGCATTATCCACCACTATATCGCACTGAGACTCGAACCCCTGTTTGAGTCTCTGTTTTCTGACCGTACATACAACTGCCGGAAAGGCAAGGGCCAGCTGGCTGGTATCAGGCAGCTTCAGGAGGATATTATGGAAGTGAGCGAGAATTATACAGAAGATGCCTACGTGATGGGGATCGATCTGAAGGGATTCTTTATGAGCATCTATAAGCCGCTTCTTGCTAAGATGGTAGATGATTTCGTCGCAAGGAATTACCATGGGGATGACAAGGATGATCT
SRR413770_C551646	TR	-	22770	22839	22751	22868	14	0	AGTCCGTGTGGTCTATCGCGGGTACAACAATGCGAACGCGAATGGCGGTGTGTCGAATGCGAATGCGAATAACGATGCTTCGAATACGAATGCGAATATCGGCTCGCGTCTGGAAATC
SRR413770_C551646	VR	+	*	*	49047	49164	14	0	GGTCCGTGTGGTCTATCGCGGGTGCTACGATGCGGACGCGAGTGGCGGTGTGTCGAATGCGTATGCGCATGACGATGCTTCGAATACGGTTGCGAATATCGGCTCGCGTCTGGCCTTC
SRR413770_C551646	RT	-	21848	22232	AACCGGTGCAAGCATCAAAAGGCGCGGTACTCATGATCTGATGAACTGCATACGTACCGATTTGCAAAAAGACCCGGAAGGCACACTTTACGCATACAAGTTTGACATCCGTAGGTTTTACGACAATGCGCGGCAGGACTTTGTTATGTGGTGCTTCCGGAGGGTGTTCAAGGACGAAAGGCTGTTGGTGCTACTGGAGCGGTTTGTTAAGCTGCTGCCGGAAGGTATAAGCTTCGGACTGCGCAGTTCACAAGGGGCAGGAAATCTGCTTCTGTCTGTATTTTTAGACCACTATCTGAAGGATAAGTACGGGGTTCGTTATTACTATCGCTATTGCGATGACGGACTGGTACTCGGTAAAACGAAAGCGGAATTGTGGAAGATT
SRR413771_scaffold43685	TR	-	6102	6149	6082	6167	5	0	CCGCTTCCAATTTCGCCAATGTCAACAACAACGGTAATGCGAACTACAACAACGCTTCCAATTCTAATGGCGTTCGCCCGGATTTC
SRR413771_scaffold43685	VR	-	*	*	6768	6853	5	0	CCGCTTCCTATTTCGCCTATGTCAACAACAACGGTAATGCGAACTACCACAACGCTTCCACTTCTAATGGCGTTCGCCCGGCTTTC
SRR413771_scaffold43685	RT	-	5056	5809	CCAACTACAAACTTCACCTTGCATGAACGAGGAAAGCTCCGGCGTATTACAGGCGAACAGGTTCAAGACAGAATCGTGAAACACGCTCTCTGTGACGAGGTTTTGAATCCTCTGATTGAACCACACCTCATTTATGACAATGGAGCAAGCGTTGTCGGAAAAGGTATCGCTTTCACTCGTAAGAGATTGCTCACCCACCTTCGGAAATATTATGCACAGCATGGTAGTAACGAAGGGTACATTCTTCTGATAGACTTCTCAAAATACTACGACAATATCAGACATGATGTGTTGTTGAAGTTGTTTGAGCAGTATGTCGATGATGAACACGCCCTATGGCTTCTGCGGAAGACCGTAGAACGCTCAAGGATTGATGTATCGTACATGAGTGATGAAGAATATGAACACTGTCTCGACAAGTTGTTTGATTCTCTCCTCTATCAGTATATGAACCCGAAGCTGTTCACAGGCGAAAAGTTCATGGGAAAGCACCTCAATATCGGAGACCAAGTGGCACAGACCGCCGGAATCTCTTACCGAATACGAATTGATAACTATGTCAAAATCGTTCGTGGTATGAAATTCTACGCTGGCTACATGGACGATAGTTATGCTATCCACGAGAGCAAAGAGTTCTTACAGGAGCTTCTTGAGGACATTATCGAGATAGCGAACGAACTCGGAATCACGGTCAATACCCGGAAGACGAGAATCTGTAAGCTCTCCGAGCATTGGCGATTTCTTCAAGTTCAAT
SRR413771_C845886	TR	+	274	326	263	332	10	0	GAATGATGGTTTGCGCTACTTGAATGTGAACAACACTGCCGGGAATGCCAACTGGAACATCGGGGCCGCC
SRR413771_C845886	VR	+	*	*	0	69	10	0	GACTGGTGGTTTGCGCTACTTGTATGTGGCCGACACTGCCGGGCATGCCAGCTGGAGCGTCGGGGCCGCC
SRR413771_C845886	RT	+	889	1310	GGTATTAGAGCCAATCATCACAGCCACAGCCTATCCATACTCCTGCGGTTCGTTCCCAAAGCGTGGAGCACACTACGGAAAAAGACAGATAGAGCGGTGGCTTTTGCATGACCCGAAGGGAACACGGTGCTTCGCAAAGATGGATATCCGGCACTTTTATGATAGTATCCGGCTGAAAATTCTGATGAGGGAACTGGCAATCCGAATCAAGGATGACTGGTTTTTATACATCATCGGATTATGCCTACAGGGATTTAATAAAGGAATCCCTCTCGGATTTTACATCAGCCAGTGGTTGGCAAATTACCTCTTAGAACCACTCGACCGACTGATCACAGAGGTGCTCGGTCTGCCAAAGCTGCAAAGGTACATGGACGATATCGTCATATTCGCAAGCAGCAAGAAAGTCCTCCAGAGAGCCA
SRR413771_C847374	TR	-	1137	1184	1117	1206	8	0	AATACCGCTGCTAACTTTGCCAATGTCAACAACAACGGCAATGCGAACTACAACAACGCTTCTAACTCTAATGGCGTTCGTCCCGATTTC
SRR413771_C847374	VR	-	*	*	1809	1898	8	0	ATTACCGCTGCTGGCTTTGCCATTGTCTACGACAACGGCAATGCGAACTGCAACAACGCTTCTAACTCTAATGGCGTTCGTCCCGCTTTC
SRR413771_C847374	TR	-	1829	1851	1814	1867	0	1	ACAACGGCAATGCGAACTGCAACAACGCTTCTAACTCTAATGGCGTTCGTCCCG
SRR413771_C847374	VR	-	*	*	1122	1175	0	1	ACAACGGCAATGCGAACTACAACAACGCTTCTAACTCTAATGGCGTTCGTCCCG
SRR413771_C847374	RT	-	208	779	GGATAGAGTGGTGAAACACGTTTTGTGTGATGAAGTGATAACCCCGGCAATACGCAAACACCTTATTTATGATAACGGTGCAAGTCTTGAGGGTAAGGGAATTGCATTTACCAGGCGCAGGCTGGAAACCCACCTGCACAGGTTTTACAGCAAACACGGTTCTAACGATGGATATATCCTTTTGATAGACTTTTCAAAATACTATGACAATATCCAGCATGACGTTCTGATGAAACTGTTTTCAAAGTATATCACGGACGAAAGGGCTTTACGTTTGCTACAGCGGATTATTGACCGGGAGAAGATAGATGTTTCCTACATGACGGATGAAGAATACGCCCACTGTATGGAAATGGTATTCAATTCCCTTGAGTATGAGAAAATTGACAGGCGGCTGCTGACGGGCGAAAAGTTCATGCGAAAGCATTTGAACATTGGAGACCAGGTAGCGCAGGACGCAGGGATAGCCTATCGAATACCGATAGACAATTTTGTGAAGATTGTCAAAGGGGTAAAATTCTATGGTGCGTATATGGATGACAGTTACGCAATCCATGAGAGTAAAGAGTTCT
SRR413771_C852940	TR	-	1784	1821	1762	1876	22	0	GGGTGTCCTTTTCAGCGGTAATACGAATAATGGCGATCATGCAGGCTTCGGTTATGCGAATACGAATAACACCCCCTCGAATACGAATGCGAATGTCAGCTCTCAGCTATGATTT
SRR413771_C852940	VR	-	*	*	1960	2074	22	0	GGGTGTCCTTTTCGGCGGTTCTACGACTTCTGGCGCTCCTGCGGGCTTCGGTTCTGCGTATACGGATTGCGCCCCCTCGAATACGTCTGCGACTGTCGGCTCTCGGCTTTGTTTT
SRR413771_C852940	RT	-	814	1361	CTATATGGGTGTCCTTATTTACAGAAGATACCTATTCTTGCATTAAGGATCGTGGTATTCATAAAGCAGCAGATAAAGTAAAGAAGGCTTTGAAAGAAGATCCAGAACACACTACTTACTGCTTGAAAATGGATATAGTGAAGTTCTATCCAAGTATAGACCATGATATTTTGAAAACAATATTACGGAAGAAAATCAAAGATAAAGATCTGCTTTGGTTGCTTGACGTGATTATAGACAGTGCCGATGGCGTACCCATAGGGAACTATCTAAGTCAGTATTTTGCTAATATTTATCTGGCTTACTTCGATCACTGGATAAAGGAGGTTAAGAAGGTAAGATATTACTTTAGGTATGCAGATGATATTGTGATTTTAGGCGATGATCCTAAACAGCTTCACAAACTCCGTATAGAGATTGAAGAATATCTGCATGACAATTTAAAGCTATCACTTCGTAAAGTGGATCCTAAAACTGGAAAAAAGAAATGGAAGTTTCAAGTATTCAAAATTGATAGCCATAGAGGTATTGATTTTGTCGGGTATGTC
SRR413771_C856670	TR	+	5592	5651	5562	5679	14	0	AGTCCGTGTGGTCTATCGCGGGTACAACAATGCGAATGCGAATGGCGGTGTGTCGAATGCGAATGCGAATAACGATGCTTCGAATACGAATGCGAATGTCGGCTCGCGTCTGGAAATC
SRR413771_C856670	VR	+	*	*	4959	5076	14	0	AGTCCGTGTGGTCTATCGCGGGTACGGCAATGCGAGTGCGAATGGCGGTGTGTCGTATGCGTATGCGAGTAGCGATGCTTCGTATACGGTTGCGTATGTCGGCTCGCGTCTGGCCTTC
SRR413771_C856670	RT	+	6199	6583	ACCGGTGCAAGCATCAAAAGGCGCGGTACTCATGACCTGATGAACTGCATACGTACCGATTTGCAAAAAAATCCGGAAGGCACGCTTTACGCATACAAATTTGACATCCGGAGGTTTTATGACAATGCGCGGCAGGACTTTGTTATGTGGTGCTTCCGGAGGGTGTTCAAGGACAAAAGGCTGTTGGTCTTGTTGGAGCGGTTTGTTAAGCTGCTGCCGGAAGGTATCAGTTTCGGACTGCGCAGTTCACAAGGGGCAGGAAATCTGCTTCTGTCTGTATTTTTAGACCACTATCTGAAGGATAAGTACGGGGTTCGTTATTACTATCGCTATTGCGATGACGGACTGGTACTCGGTAAAACGAAAGCGGAATTGTGGAAGATTC
SRR413771_C858860	TR	-	10918	10967	10903	11014	19	0	AGCTGGTTCTTTGGGGCGGTAATGCGAATAACGGTGCGAATTGCGGCCTCGCTTATGCGAACTCGAATAACGATTGGTCGAACTCGAATGCGAATATCGGCTCTCGCCATAC
SRR413771_C858860	VR	-	*	*	11190	11301	19	0	AGCTGGTTCTTTGGGGCGGTCCTGCGCATCACGGTGCGTCTTGCGGCCTCGCTTTTGCGCGCTCGGATACCGCTTGGTCGTCCTCGGCTGCGAATCTCGGCTCTCGCCTTGC
SRR413771_C858860	RT	-	9781	10178	TACAAGTGCGTGTATCAAGGGAAAGGGATTACATTTTGGAGTAAGGAGAATGAAACGTTTTCTTCACCGGTACCCGGAATACAAATGGTTCGTAAAGACTGATTTCAAAAAGTTCTATCAAAGTATTCTTCATGAGCTTATTGTTGCTGCATTGAGAAGGAAATTCAAAGATGAACGATTTATTAAATTGATCGAGATAGCTGTTTTATCGTATGACAGCGGAACAGAGTTAGTTGACGTATTGGAGAATGAAGTTGAACGGAAGAAGAGGTGTTCCGATTGGAGCATTTACAAGCCAACCTATCGGGAATTTTGCGGCAAGCCGGATAGATCATACAATGAAGGAGAAATATCGTGTCAAATGCCTGCATAGATATTGCGATGATAATGTTATGCTG
SRR413772_scaffold63577	TR	-	4299	4336	4275	4393	19	0	ACTCGTGTGGTGTATCGGTCGAACAACAACGCGAACGCGTTAGGCGGTGTTTCGTATGCGAACGCGAATAACGATTCATCGAACACGAATGCGAACATCGGTGTTCGGCTTGCAAACAA
SRR413772_scaffold63577	VR	-	*	*	4561	4679	19	0	TCTCGTGTGGTGTTTCGGTCGGTCAGCTACGCGAACGCGTTGGGCGGTGTTTCGTATGCGGGCGCGTTTTACGATTCATCGTCCACGAGTGCGAACATCGGTGTTCGGCTTGCCTTCAG
SRR413772_scaffold63577	RT	-	3362	3775	CGGCATTTGAAAGTACGTTTTATCCGGACTACTTCCGCATCCATTAAAAACAGGGGAACGCATGACCTTTTACAGTATATCGTTAAAGATATAAAGGATGATCCCGAAGGAACCCTGTTCGCTTACAAGTTCGATATAACGAAATTCTATGAAAGTGTAGACCAGGACGTTTTGCTGGATGCAGTGAAAAAGATGTTCAAGGATAAAATGTTGATCGGAATCCTGGAAGAGTGCATTCGTATGATGCCTAAAGGCGTGAGTATTGGGCTAAGATCATCACAGGGGCTTTGTAATTTGCTTCTATCCATTTACCTGGATCACCGGTTAAAGGATCAGGAGGCGGTAGCACACTATTACCGGTATTGTGACGACGGTCTGGTGCTTTCCGGTAGTAAGAAATATCTTTGGAAGGTT
SRR413773_C812548	TR	+	7900	7937	7845	7958	13	0	AAACTCCTCTCCTGTGTGAGTTCGAATAATGCGGAGAATGCGGGGGTACGTGGTGCGAATGCGAATAATCGTGGTGCGAATACGAATACGAATTATGGGTTTCCCTTGAACCAT
SRR413773_C812548	VR	+	*	*	7631	7744	13	0	CAACTCCTCTCCTGTGTGAGTTCGAATAATGCGGAGGCTGCGGGGGTGCGTGGTGCGTATGCGACTGATCGTGGTGCGTATACGAATACGCTTTATGGGTTTCCCTTGTGCCTT
SRR413773_C812548	RT	+	8259	8881	CATATTACCGATATATGGGAGATGCTTGATAAACAAACATACGTACCGAGCAAGTATCACACAAAGGTTATTTATGATGTAAAAGAGAGACATTTGAAAATTGCCCCTTTGTATCCCGATAGGGTTATACATCATTGCCTAATAGATGTTATTGAAGCTGATTTAAAGAAACTATTTATTGCCAATACCTACGCTTGCATAAAAGGGCGTGGTATACATGCTTGTTTGAATGACCTAAATAAAGCTCTGTTTAATGATAAAAGAGGCACAAAGTATTGCCTAAAGATAGATATACACCACTACTACGATAGTATTGTACATAGTGTATTAAAGCAGATTATAGCCGAGAAATACGGTGATGAAAGAATGCTATGGCTAATGTATACTATCATAGATAGCACAGAGGGAGATGTTGGTTTGCCTATAGGTTTTTTAACCAGTCAACATTTTGCTAACTGGTATCTCACACCTTTCGACCACTGGATGAAAGAAGTACTAAGAGTAAAATACTACTATAGGTATATGGATGATATAGTTATATTGAGCGATAGCAAAGAGCACCTACACATGGTGTTTGAGCAGATGCAACAATACTTATCTAATAAGTTAAAGTTGGAAATAAA
SRR413569_C948946	TR	+	17027	17076	16975	17091	11	0	AGGCGCTGCGTGTATCGCGGGGGCAACTGGAACAACGGTTCGAACGCTGGTGTGTTCTACCTCAACGGCAACAACTCCCGCAGCAATGTGAACACGAACATCGGCTTCCGTGCCGCT
SRR413569_C948946	VR	+	*	*	16392	16508	11	0	GGGCGCTGCGTGTCTCGCGGGGGCAACTGGAACTACGGTTCGCGCGCTGGTGTGTTCTACCTCCGCGGCACCTACTCCCGCAGCAATGTGAACACGTACTTCGGCTTCCGTGCCGCT
SRR413569_C948946	RT	+	17589	18251	AGAAACGGCTCGTCATGGCTCTGGGCTTCCGGGATCGTGTCGTGCAGTGGGCGATCTATCTCCAGACAAACCAGTACCTCGACAATGGCATGATATACCACAGCTACGGGTGCAGGGTGGGAAAAGGAACCACCAGAGCAGCCGACCGGCTTCAATACTGGTGCACGCTCGTGGATCGGAAGCCGGGCAAATGGTACTACCTGAAACTGGACGTATCAAAGTATTTTTACCGGGTGGATCACAGGGTACTGCTCGACATACTCCGCCGGAAGTTCCCGAACGAGGACGGCTACCTCTGGCTTATGGAAACGATTATAAATTGCGACCATACGCCCTTCGGACTGCCTCCGGGAAAGTCCGCCGACGAGATCCCACCGTCTGAAAGACTGTTCGAGGTAGGTATGCCGATCGGAAACCTAACGAGCCAGTTACTCGCGAACGTCTGCCTCAATGAGCTGGATCAGTATATCAAGCACGAGCTGAAAGCCCATTTTTACGACAGATACATGGACGACATGGCGCTACTCTATCCTGACGCGGCCACACTGAACCGGTGGAGAGCTGCGATCGAGAAGTATCTGAACGAAGTCCTGCACCTCGAATTGAACAGCAAAACCACGATCGGACTCGTCAAGCACGGGATCACCTTCGTGGGCTGCCGAA
SRR413570_C588701	TR	+	4642	4698	4615	4717	10	0	GACTCCGAATGTGGGCAACGCGAACGATGTGAACCTTGTCCATAATCATGGTACTCTGAACAACGATAACGCCAACAACAGGTATCGCTTGGCGCCGGATTAC
SRR413570_C588701	VR	+	*	*	4001	4103	10	0	GACTCCGGGTGTGGGCAACGCGGGCGGTGTGAACCTTGTCCATAATCATGGTACTCTGAACGTCGATAACGCCAACAACGGGTATCGCTTGGCGCCGGCTTGC
SRR413570_C588701	RT	+	5058	5528	AGAAAAGGGAAGTAGTGGCGCTGCATTTACGCGATAGGCAAGTACAAAGGACTTTACTCGATAACCACCTTTACGATGAAATCACAAGGCATTTTATCTACGACAATGTGGCTTGTCAGAAAGGCAAGGGCACAAAGGCAGCAGTGAATCGCTTGAAAGTTATGATGATAAAGGCGCATCGAATATATGGAAATAATTACTATATCCATCTCTTCGATATCCGCCATTTCTTCGCCTCAACTTCCCACAAGGTAGCAAAAGAAACCATCAGAAAGAAGGTGAGAGACGAATGGGCCTGCCAAATGGTCGACATGCTGATAGATAGCTTCCACGGAGAAGCAGGAATAGGACTAGGAAGCGATATAGCGCAATTTATAGAATTATCCGTGCTGGATGACCTTGACCACTTTATCAAAGAAAAACTGCACGAACGGTTCTACTTACGCTATATGGACGATTTTCTCATTATCT
SRR413570_C590995	TR	-	21429	21478	21404	21525	21	0	GGGGTGTGTTGTTCAGCGGTTCTTCGAATAATGGTGCGAATGCAGGTGTCAGCTACTCGAATACGAATAATACGGCGTCGAATACGAATGCGAATATCGGTTCTCAGCTATGCTTATAAAAA
SRR413570_C590995	VR	-	*	*	21597	21718	21	0	GGGGTGTGTTGTTCGGCGGTTCTTCGTATAATGGTGCGGGTGCGGGTGTCGGCTGCTCGAATACGTATAATGCGGCGTCGTATGCGTATGCGTATTTCGGTTCTCGGCTTTGCTTTTTACCG
SRR413570_C590995	RT	-	20428	20942	CGATTTGGGTTTCAGTCTTCACAAATGACACCTATTCTTGCATCAAGAATAGGGGAATACATGCAGCCGCTAAACGGGTCAAATATGATTTAAAGACAGACCCGGAAGGCACAATTTATTGTCTAAAGATAGATGTTCGCAAGTTTTATCCTTCTATTGATCACGATATACTAAAACAGGTTATTCGCAGAAAAATAAAGGATAAACGCTTGCTTTGGTTACTTGACGAAATTATTGATTCGGCCGACGGTGTACCTATTGGGAATTACTTATCCCAATATTTCGCCAATTTATATCTTGCTTATTTTGATCATTGGATCAAAGAAGTCAAGCAAGTAAGATATTTCTATCGCTATGCCGATGATATTGTGATTCTATCTTCAAGCAAAGAATCACTTCACGCCTTATTGCGTGAAATGCGGGTTTACCTTCGGGACAATTTGAAATTGAAAATCAAGCACAATTTTCAAGTATTTCCGGTCGATTCACGGGGGATTGACTTTTTAGGATACCGC
SRR413572_C822779	TR	+	496	545	496	635	13	1	CCTCGTGCGATAACTGGAACTTCAGCTCGTCGAACCCGTGCCTCTACGTCGGTGGTAACTATAGCCACAACTCCAACTATGGTTTGTTCTACGTCAACTACAACAGCGCGTCGAACTATAACGGGAACATCGGCTGCCGC
SRR413572_C822779	VR	+	*	*	235	374	13	1	ACTCGTGCGATAGCTGGAACTTCAGCTCGTCGGGCCCGTGCCTCTACGTCGGTGGTAACTATGGCCACTACTCCTACTATGGTTTGTTCTACGTCAGCTACTACGGCGCGTCGGACTGTAGCGGGAACGTCGGCTGCCGC
SRR413572_C822779	RT	+	1117	1489	TGCTGCGGCTCCATCCGGGAGCGCGGGCCGCACCGGGAAAAGAACGCCATCCAGCGATGGATGAAGTACGACCGCAAGGGGACGAAGTACGAGTTTTGCGGCGACATCCGCCACTTTTACGACAGCCTGACCCCGGAAGTCGTCATGGCCCGGATGCGGCAGCTCTACAAGGACTTCCGCGTCCTCGACCTCATCCGGCGCATCATCCGGGACGGCGTAAAGCTGGGGACGTACACTTCCCAGTGGTTCGCCAACGCGGTCTTGCAGCCGCTCGACCAGCTCATCCGGGAGAGCGGCTATTGCAAGCATTACGCCCGGTACATGGACAACATGACAGCATTCGGCCCCAACAAGCGCAAGCTGCGCAAACTCC
SRR413572_C826297	TR	+	2710	2762	2678	2794	27	0	TTGGTCGTCCACTGAGAATTCGAACAACTCGAACAACGCGTGGAACGTGAACTTCAACAATGGCAACACGAACAACAACAATAAGAACAATACGAACGATGTGCGTGCCGTCCTCGC
SRR413572_C826297	VR	+	*	*	1964	2080	27	0	TTGGTCGTCCTCTGAGTATTCGTACCGCTCGTTCGACGCGTGGGGCGTGTTCTTCAGCGGTGGCTACACGGGCTACTACTTTAAGGACTATGCGCGCGATGTGCGTGCCGTCCTCGC
SRR413572_C826297	RT	+	3033	3764	GTTCCATCGCTTTCATCATTACCAAGCCCGTGAAGCGGGAGGTCTTCGCCGCGGATTTCCGCGACCGCGTGGTGCACCACCTGATAGCCCGAAGGCTCGTTCCCTTGCTGGAAGCGCAGTTTATTGACGACAGCTACAGCACCCGCAAGGGCAAAGGCACACTGTACGGCATACTGAAGGTGGAGGAACACATCCGCCAATGCTCGGAAAACTACACCAAAAACTGCCACATCCTGAAGATAGACATCCGCTCGTTCTTCATGAAAATATCGAAGCAACGGCTGTATGACCTGACGGAGCGTCTTCTGCGGGAGCGGTACGAGGGAAACGACTTGCCGGTGCTGCTTTATCTGCTCCGGGAGACGGTGTTCAACCGACCGGAAAAGAACTGCATCCGCCGCACGCCTCCCCAAAGCTGGCGCGGATTACCAAAGGACAAAAGCCTTTTCCATTCCGACGGCACTTGCGGCCTGCCCATCGGCAACCTGACCAGCCAGTTGCTTGCCCTGAACTTTCTCGATGAACTGGACCATCTGATTACCGGAGAGTGGGGCATTGAACATTACGGCAGGTATGTGGACGACATGGTGCTGGTGCATCCGTCCAAAGAGCGTCTGCTGGCGGTCAAGGCGAATATCGCCGCATGGCTCACCGCACACGGACTGTCGCTGCACCCCCGCAAGATGTATCTGCAACATTATACGAAAGGTGTGCTGTTTGTAGGCGGCATGA
SRR413572_C827407	TR	+	6940	7003	6910	7025	17	0	GGTACTGGAGTAGCAGTGAGAACAGTCAGAACAACAGCTGGAACGTGAACTTTAGTAATGGCAACTTCAACAACAACAACAAGTACAACAGTAACATGGTGAGAGCGGTTGCAGCA
SRR413572_C827407	VR	+	*	*	6139	6254	17	0	GGTACTGGAGTAGCAGTGAGTACAGTCAGTTCGGCAGCTGGATCGTGTACTTTAGTAATGGCTACTTCGGCAACGGCGGCAAGTACTACAGTTGCATGGTGAGAGCGGTTGCAGCA
SRR413572_C827407	RT	+	7183	7570	CAAGTACTTGTTTTATAGTTACCCGTCCTAAATTACGGGAAGTGTTTGCTGCAAATTTCCGTGACCGTATTGTACAACATTGGTTGTGTCTACGCTTAGAGCCACTGTTTGAGGCACGTTTTGTTGAACACGGAAATGTATCATTTAACTGTCGAAAGGGTTTTGGAACATTTGCATGTATTGATCAGTTGACAAAAAATACAATTGAAGTCTCTGATAATTATTCGCACGAGGCTTGGTATGCTCAATTTGATATTAAAGGATTTTTTATGTCAATTGATTGCGAACGATTATTAGAACACTTATTACCATTTATCAAAGAAAAATGGAATTATTGGAAAGGGACCATATATGAACAAGATTTAGATTTAGTGCTATGGCTTACAGA
SRR413573_scaffold26456	TR	-	41907	41970	41884	41999	15	0	GGTACTGGAGTAGCAGTGAGAACAGTCAGAACAACAGCTGGAACGTGAACTTTAGTAATGGCAACTTCAACAACAACAACAAGTACAACAGTAACATGGTGAGAGCGGTTGCAGCA
SRR413573_scaffold26456	VR	-	*	*	42655	42770	15	0	GGTACTGGAGTAGCAGTGAGTACAGTCAGAACGGCAGCTGGAACGTGGGCTTTAGTAATGGCGGCTTCTACAGCGTCAGCAAGTGCAACAGTGGCATGGTGAGAGCGGTTGCAGCA
SRR413573_scaffold26456	RT	-	41076	41727	ACAAGTACTTGTTTTATAGTTACCCGTCCTAAATTACGGGAAGTGTTTGCTGCAAATTTCCGTGACCGTATTGTACAACATTGGTTGTGTCTACGCTTAGAGCCACTGTTTGAGGCACGTTTTGTTGAACACGGAAATGTATCATTTAACTGTCGAAAGGGTTTTGGAACATTTGCATGTATTGATCAGTTGACAAAAAATACAATTGAAGTCTCTGATAATTATTCGCACGAGGCTTGGTATGCTCAATTTGATATTAAAGGATTTTTTATGTCAATTGATTGCGAACGATTATTAGAACACTTATTACCATTTATCAAAGAAAAATGGAATTATTGGAAAGGGACCATATATGAACAAGATTTAGATTTAGTGCTATGGCTTACAGAAATAATTGTACGACATCGACCACAAGATGATTGCATACGTCAAGGAAATTTAAAATTATGGAGAATACTGCCTAAAAACAAAAGCCTGTTTTACAATGAATGGATGAAAGGCGAACCAATAGGAAACCTAACCAGTCAATTATTTGCCAATTTTTACATGTCATTTTTTGATGAATGGGCTATTAAAGCAGCAGAAGAAAGAGGAGCCAAATATGTACGTTTTGTAGATGATTTTGGCTTTGTATGTAAAACTAAGGAAGATG
SRR413573_C471198	TR	-	24978	25025	24956	25081	16	0	AACGCAGAACGTGCGCTTGCGCTCGACTAATCGTGACAACGCGTGCAATACGTGGAATGTGAACAGCTCGGGCAACGTCAACAACAACAACGCAGTCAACGCGCTTCGCTGCGCCCCGGATTGTGT
SRR413573_C471198	VR	-	*	*	25602	25727	16	0	AGCGCAGACCGTGCGCTTGCGCTCGACTGGTCGTGGCAACGCGTGCTATACGTGGCATGTGTACAGCTCGGGCAACGTCAGCGGCTACCTCGCAGTCTACGCGCTTCGCTGCGCCCCGGTTTGTGT
SRR413573_C471198	RT	-	23999	24537	CCATCTATCCGGCAATGACCAAGAGCTTCATCCAACATAATTGTGCCTGTCAGAAAGACAAGGGCACGGACTATGCAAGGGCGGTGCTTGATGAGTTCCTACATCGACATTACAGGAAGTACGGACGGGCAGGCGGAGTCTTGCAGGTGGATGTACATGGATATTATCCCAACATGAAGCATCAGGTCGCAAAGGACAAGTTCAAGAAACACCTTGAGCCGGACATCTACAAGCGAGCGGAGGCGGTACTGGAAGATCAGTATGAGGGCGATGTCGGATATAATCCGGGAAGTCAGATGATACAGATAGCAGGAATCTCCGTACTTGATGAATTAGATCATTTCATCAAGGAACAGCTCGGAATCAAGAGGTATCTGAGATATATGGATGACTTCCTACTAATGCACGAAGACCTTGAGTACCTTGAATACTGCAAGGTCAAGGTGATTGAGAAATTGGCTGAATATGGCTTTGAACCGAACCCTAAAAAGACAAAAGTGATACCGATAACAGAAGAAATCCTCTTCCTTGGTTTCTAT
SRR413574_C982574	TR	+	4364	4413	4317	4431	12	0	GTGTCCGATCCGCGGCGGCAACTGGAACAATGGCGAGAGTGCAGGCGTGTTCAACTTGAACCTCAACAATCCGCGCTCTAATTCGTGGACGAACAACGGGGGCCGTTCCGCTTTA
SRR413574_C982574	VR	+	*	*	3635	3749	12	0	GTGTCCGTTCCGCGGCGGCAACTGGGCCAGTGGCGAGAGTGCAGGCGTGTTCCACTTGAACCTCCGCGCTCCGCGCTCTAATTCGTGGACGAGCAGCGGGGGCCGTTCCGCTTTT
SRR413574_C982574	RT	+	4839	5501	AGAAGCGGTTAGTGATGGCCTTGCCATACCCTGACCGGATCGTGCAATGGTCACTGTACCAATACCTCAATCCGATTTACGACCGGCTATTTATTGAGGACTCCTATGCCTGTCGGAAAGGCAAGGGAAGCCACAAGGCCGCAGCACGGTTACAATACTGGATGCGGCAAGTAGACCGGAAACCGGGGCCGGGATGGTACTACCTGAAACTGGATATAAGCAAGTTCTTTTACCGTGTGAACCATGCGAAGCTACTGAAAATTTTGGCAAAGCGTATCAAAGACCCGGAGTTGATGAAGTTCCTCGGAAGCGTGGTAAACAGCAGAGCAGAGCCGTTCGGGTTGCCCCGCGGCAAAGCCCCGCAAGATACCCCGCCGGAGGAGTGGTTGTACGATGTGGGAATGCCGATAGGCAATCTCACTTCTCAACTCTTCGCCAATATTTACATGAACGAACTTGACCAGTATTGCAAGCACGTTCTGAAAATCCACTACTACATCCGGTACATGGACGACATTGTAATCCTTGGGGAGAACAAGGAAACCTTGCACGAGTGGAAAGAGAAGATCGAAACATTCCTGCATGAAGAGTTGGAGCTTGACCTGAACAATAAAACCTGCATCCGACCGGTGCGGATGGGCGTGGAGTTTGTTGGTGTGCGCA
SRR413574_C985164	TR	+	5546	5592	5487	5616	16	0	ACGCCTGCAACTGGTGGCTCCGCTCCGTGAATGCGAGCAACACGAACAACTTCTGCAATGTGAACACGGACGGGTCTGCGAACAACAACAACGCCTACAATTCGAATGGCTTCGCGCCGGGATTTAAGAA
SRR413574_C985164	VR	+	*	*	4697	4826	16	0	GCGCCTGCATCTGGTGGCTCCGCTCCGTGAATGCGAGCAGCACGAACTACTTCTGCTGTGTGCACACGGACGGGTCTGCGACCAGCAGCTACGCCTACTATTCGTATGGCTTCGCGCCGGGCTTTAAGGT
SRR413574_C985164	RT	+	6207	6777	AGGTGCGGAACATCGACGCGCTGCCCATCCAGGAGCGGGCCATCCAAAAATGCCTGTGCAAGAACCTTCTGACGGAGGTTTATTCCAGGAGCTTCATCTACGACAACAGCGCGAGCCTGAAAGACAGGGGCATGGACTTCCAGCTCCGGCGGCTCAGGAAGCACCTGCAGGACCATTACCGGCGGTATGGGACTGAGGGCGGTATCTACCAGTTCGACTTCAAGAATTATTTCGGGAGCCTGCCGCACGAGGAGATCAAGCAGCGGGCGCGGAAGAAGATCATGGACGACCGGTTATACACATTGTTCTGCGACTTTGTGGATGATTTCCGGCTGATGAAGACCGCCGACAAGGAAGCACACCGGGGCGTGGGCCTGGGCAGCGAGGTATCGCAGATCATCGCCCTTGACTACGCCAGCCCCATCGACCATTACGTGAAGGACGTGCGCGGCATCCACGGGTACGGGCGGTATATGGACGACGGGTATGTGATCAGCAATTCCTTGGAGGAACTGGAAGACATCAAGCGCAACCTGTACCGCCTGGCTGAGGCGCTGGGCATCGCCATGAG
SRR413574_C985524	TR	-	8597	8634	8575	8689	20	0	GGGTGTCCTTTTCAGCGGTAATACGAATAATGGCGTTCATGCAGGCTTCGGTTATGCGAATACGAATAACACCCCCTCGAATACGAATGCGAATGTCAGCTCTCAGCTATGATTT
SRR413574_C985524	VR	-	*	*	8773	8887	20	0	GGGTGTCCTTTTCGGCGGTTTTGCGAGTAATGGCGTTCCTGCGGGCTTCGGTTCTGCGTATACGTCTTACGCCCCCTCGCATACGTATGCGTATGTCGGCTCTCGGCTTTGTTTT
SRR413574_C985524	RT	-	7627	8174	CTATATGGGTGTCCTTATTTACAGAAGATACCTATTCTTGCATTAAGGATCGTGGTATTCATAAAGCAGCAGCTAAAGTAAAGAAGGCTTTGAAAGAAGATCCAGAACACACTACTTACTGCTTGAAAATGGATATAGTGAAGTTCTATCCAAGTATAGACCATGATATTTTGAAAACAATATTACGGAAGAAAATCAAAGATAAAGATCTGCTTTGGTTGCTTGACGTGATTATAGACAGTGCCGATGGCGTACCCATAGGGAACTATCTAAGTCAGTATTTTGCTAATATTTATCTGGCTTACTTCGATCACTGGATAAAAGAGGTTAAGAAGGTAAGATATTACTTTAGGTATGCAGATGATATTGTGATTTTAGGCGATGATCCTAAACAGCTTCACAAACTCCGTATAGAGATTGAAGAATATCTGCATGACAATTTAAAGCTATCACTTCGTAAAGTGGATCCTAAAACTGGAAAAAAGAAATGGAAGTTTCAAGTATTCAAAATTGATAGCCATAGAGGTATTGATTTTGTCGGGTATGTC
SRR413575_scaffold2545	TR	+	837	900	807	922	11	0	GGTACTGGAGTAGCAGTGAGAACAGTCAGAACAACAGCTGGAACGTGAACTTTAGTAATGGCAACTTCAACAACAACAACAAGTACAACAGTAACATGGTGAGGGCGGTTGCAGCA
SRR413575_scaffold2545	VR	+	*	*	36	151	11	0	GGTACTGGAGTAGCAGTGAGGGCAGTCAGTACAACAGCTGGGTCGTGAACTTTAGTAATGGCAACTTCGGCAGCAACAACAAGTGCTACAGTTACATGGTGAGGGCGGTTGCAGCA
SRR413575_scaffold2545	RT	+	1080	1731	CAAGTACTTGTTTTATAGTTACCCGTCCTAAATTACGGGAAGTGTTTGCTGCAAATTTCCGTGACCGTATTGTACAACATTGGTTGTGCCTACGCTTAGAGCCACTGTTTGAGGCACGTTTTGTTGAGCACGGAAATGTATCATTTAACTGTCGAAAGGGTTTTGGAACATTTGCATGTATCGATCAGTTGACAAAAAATACTATTGAAGTCTCTGATAATTATTCCCATGAGGCTTGGTATGCTCAATTTGATATTAAAGGATTTTTCATGTCAATTGATTGTGAATGCTTATTAAAGTACTTATTGCCATTTATCAAAGAAAAATGGAACTATTGGAAAGGAACTATATATGAACAGGATTTAGATTTAGTGCTTTGGCTTACAGAAGTAATTGTACGACATCGTCCACAAGATGATTGCATACGCCAAGGGAATTTAAAATTATGGAGAATACTACCTAAAAACAAAAGCTTGTTTTACATTGAATGGATGAGAGGTGAACCAATAGGAAACCTAACCAGTCAATTATTCGCCAATTTTTATATGTCATTTTTTGATGAATGGGCTATTAAAGCAGCAGAAGAAAGAGGAGCCAAATATGTACGTTTTGTAGATGATTTTAGCTTTGTGTGCAAAACTAAGGAAGATGC
SRR413575_scaffold2545	RT	-	17275	18712	ATGTTGTATTTTTGGATAAATTCAACCAGTGTGTCATAAAACATTTTATGTTGCTCGGTCGCATTTTTGCCTTTTCTTTGGGTAAAATTCCATGTTCCTGATTCATGGGTTGAGTAATATCCACAGTGCTCTGCTATATCTAATGCAAGCACATTATCACGTGTAATTTGATTTATTGACTCATTTTTAATGTTTTTTGATTCGTTAATCATTCTATGTATGAAACGCCATTAAGTTTATTGACTACAGTCTTGTATGGGTAGCCTTCAGCTATATTTCCATGACTGACTACCAAAGATGTAATCTGTAATTGATTGAGGGCATCAAAAATGTTGGAAAGCCCTTGTTCGTCAGTGGCTTCTAATATTTCATCAAGTATCAGGAGATCTAGTCCTTTATCGTCATCGCAATTTACATTGGTAAGTTTGTGCATTGCCAAAATATTAGCTAGATTAACTCTTGCTTTTTCACCTTCTGAAAATTTATCAAAAGAGCCACAATCTACACCATCGCGAATAAGAGAAATGGAAATCTTATCTCTGATTTTTCCGCTTTTTAAGACTGTAAAACCGGAAAATGCAATACGAATGTCACTACCAATGGCTTCCAGAAACTCGTTAGTTATGTGACTAAGAGCATCAATTTTAGTATTAGCCAGATGGGTTTTAAATTCAATAAAGGTTGCTTCTTGCTCTTTATATGAATTTAATTTCCGTTCAATAGTTTCTTTTTCAGAAATGGCTAATACCAATTCTTTCTCATATTTTTTCTTGTTGGCTTTGAGAGATTCTATCATGTCAGTTTCGGAAGAGTTTTCGATGTCACGAATAGATTCTTCGTATGACTGAATAGCTCCATTAGCATTGTTAATATTCAACTCGGCCTGCTTTGCTTCGTATTCTTGCTTTCTAATAGCTTCATCTAATATTGCATAAGAATCATCAAATAAATTAGTACGCGCATCATCAATGGATTTCTGAAGGGTATTCATTTGATGCTGGAGGGTTTGCATTTTATTGGTTAAATAAGACGTATTACGTGATAATTCATCCAATGCCGTACAAGTCTCGGTAATCTTATTCGACCATTCTATTTTACTACGATTCAATTCATCCTGTTCTTTACGAGCTTCGCGTCCTTTTGTTGTAATATCTGAAATGCGTTTTTCATTAGCCTCAATATTTTGGAGAATGTCTTGTGTCTCTCCATTTCGGTCTTGCAATCTTAGTTTAACCTCGTTTATATCTATATCATTAGCCAATGTGAATTCATGTTGACATTTAGGACAAACGATAATTCCGGCAAGTTGTTTTTGGAGGCTGGCTATATCTGCTTCCAACTTAGTCCTTTGTGATCTAAGATTACTATTCTCGGCATCCAACTTTTTAATAGAATCCAATAATTCATTTATTTGATTCTCAATTTTGGTGGATTTCTT
SRR413575_C805106	TR	+	31732	31781	31697	31805	24	0	CAGCGGTTCTTCGAATAATGGTGCGAATGCAGGTGTCAGCTACTCGAATACGAATAATACGGCGTCGAATACGAATGCGAATATCGGTTCTCAGCTATGCTTATAAAAA
SRR413575_C805106	VR	+	*	*	31504	31612	24	0	CGGCGGTTCTTCGAATGCTGGTGCGTCTGCGGGTGTCGGCTGCTCGTATACGTCTTATACGGCGTCGTATACGCATGCGTCTGTCGGTTCTCGGCTTTGCTTTTTACCG
SRR413575_C805106	RT	+	32268	32782	GATTTGGGTTTCAGTCTTCACAAATGACACCTATTCTTGCATCAAGAATAGGGGAATACATGCAGCCGCTAAACGGGTCAAATATGATTTAAAGACAGACCCGGAAGGCACAATTTATTGTCTAAAGATAGATGTTCGCAAGTTTTATCCTTCTATTGATCACGATATACTAAAACAGGTTATTCGCAGAAAAATAAAGGATAAACGCTTGCTTTGGTTACTTGACGAAATTATTGATTCGGCCGACGGTGTACCTATTGGGAATTACTTATCCCAATATTTCGCCAATTTATATCTTGCTTATTTTGATCATTGGATCAAAGAAGTCAAGCAAGTAAGATATTTCTATCGCTATGCCGATGATATTGTGATTCTATCTTCAAGCAAAGAATCACTTCACGCCTTATTGCGTGAAATGCGGGTTTACCTTCGGGACAATTTGAAATTGAAAATCAAGCACAATTTTCAAGTATTTCCGGTCGATTCACGGGGGATTGACTTTTTAGGATACCGCT
SRR413576_scaffold31470	TR	-	5668	5758	5661	5771	12	1	ATGGGGTTTGCTTCTGTCTGCTAATGCGAATAATGGTGCGAATGCGGGTTTCGGTTATCTGAATGCGAATAATCGTTCCTCGAACTCGAATGCGAACAGTGGCTTCCGCTT
SRR413576_scaffold31470	VR	-	*	*	5885	5995	12	1	GTGGGGTTTGCTTCTGTCTGCTTATGCGAGTACTGGTGCGTCTGCGGGTTTCGGTTATCTGTATGCGAAGTATCGTTCCTCGTACTCGGATGCGAGCTGTGGCTTCCGCTT
SRR413576_scaffold31470	RT	-	4599	5319	GCATATTTGCGAAAGGCTTGATGAATTGTATGAAATGTTGGCGTATGAAACGTATGTACCCGGCAAGTATAAGGAAAGAAAGATACATGACCCCAAGGAACGTGTCTTGATGATTGCCCCATTCTTTCCCGACCGCATCATTCACCATTGCGTGATAAACGTGTTGGGCGAGCATTGGACGCATCTATTCATTGAAAACACTTACGCTTGCATCAAAGGGCGTGGTGTACACAAGTGTATGCTTGATGTGCGCAGTGCGCTTATGCGTGATAAGAAAGGAACACGCTATTGTCTGAAAACGGACATCCGCAAGTTCTATGATAACATTGACCATGCCGCATTGAAGATTGTGATAAGGTACACGATAGCGGATATTCAGATGTTGCGCCTGTTAGATAAGATAATTGACAGTAACGGTAAAGACAAGGGGTTGCCGATAGGGAACTACACAAGCCAATACTTAGCCAACTTGTATCTGGCTTTCTTTGACCATTGGGTTAAGGAAGTTCTGGCACCTTACATCCTACGCAGATTTGGAGTGAAACTGTATTATTTCCGCTATATGGATGATATGGTTTTCCTGTGCGAGAGCAAGGAAGCACTGCACTATGTGCTTGACATGACAGGCTTGTATCTCGCTGCCGAGCTGAAAGTGGAGTATAAGGCAAATTGGCAGATATTCCCCGTTGATGATAGAGGCATTGATTATGTCGGCTTTTTG
SRR413578_C573638	TR	-	1764	1813	1739	1860	19	0	GGGGTGTGTTGTTCAGCGGTTCTTCGAATAATGGTGCGAATGCAGGTGTCAGCTACTCGAATACGAATAATACGGCGTCGAATACGAATGCGAATATCGGTTCTCAGCTATGCTTATAAAAA
SRR413578_C573638	VR	-	*	*	1932	2053	19	0	GGGGTGTGTTGTTCGGCGGTTCTTCGCATAATGGTGCGAATGCGGGTGTCGGCTGCTCGAATACGGCTTATACGGCGTCGTATACGGCTGCGAATGTCGGTTCTCGGCTTTGCTTTTTACCG
SRR413578_C573638	RT	-	763	1277	CGATTTGGGTTTCAGTCTTCACGAATGACACCTATTCTTGCATCAAGAATAGGGGAATACATGCAGCCGCTAAACGGGTCAAATATGATTTAAAGACAGACCCGGAAGGCACAATTTATTGTCTAAAGATAGATGTTCGCAAGTTTTATCCTTCTATTGATCACGATATACTAAAACAGGTTATTCGCAGAAAAATAAAGGATAAACGCTTGCTTTGGTTACTTGACGAAATTATTGATTCGGCCGACGGTGTACCTATTGGGAATTACTTATCCCAATATTTCGCCAATTTATATCTTGCTTATTTTGATCATTGGATCAAAGAAGTCAAGCAAGTAAGATATTTCTATCGCTATGCCGATGATATTGTGATTCTATCTTCAAGCAAAGAATCACTTCACGCCTTATTGCGTGAAATGCGGGTTTACCTTCGGGACAATTTGAAATTGAAAATCAAGCACAATTTTCAAGTATTTCCGGTCGATTCACGGGGGATTGACTTTTTAGGATACCGC
SRR413578_C574530	TR	+	239	288	191	303	20	0	AGCTGGTTCTTTGGGGCGGTAATGCGAATAACGGTGCGAATTGCGGCCTCGCTTATGCGAACTCGAATAACGATTGGTCGAACTCGAATGCGAATATCGGCTCTCGCCATACT
SRR413578_C574530	VR	-	*	*	15587	15699	20	0	GGCTGGTTCTTTGGGGCGGTACTGCGTCTGACGGTGCGAATTGCGGCCTCGCTTCTGCGGGCTCGGATGGCGTTTGGTCGGGCTCGACTGCGGCTGTCGGCTCTCGCCTTGCT
SRR413578_C574530	RT	+	1028	1425	ACAAGTGCGTGTATCAAGGGAAAGGGATTACATTTTGGAGTAAGGAGAATGAAACGTTTTCTTCACCGGTACCCGGAATACAAATGGTTCGTAAAGACTGATTTCAAAAAGTTCTATCAAAGTATTCTTCATGAGCTTATTGTTGCTGCATTGAGAAGGAAATTCAAAGATGAACGATTTATTAAATTGATCGAGATAGCTGTTTTATCGTATGACAGCGGAACAGAGTTAGTTGACGTATTGGAGAATGAAGTTGAACGGAAGAAGAGGTGTTCCGATTGGAGCATTTACAAGCCAACCTATCGGGAATTTTGCGGCAAGCCGGATAGATCATACAATGAAGGAGAAATATCGTGTCAAATGCCTGCATAGATATTGCGATGATAATGTTATGCTGG
SRR413579_scaffold52531	TR	+	2051	2100	2006	2116	15	0	TGCCTATCCGGGGTTCGAGTTTCAACAACACTTCCAACGGTGGCGCTGGTGCGCTGAACTTGAACAACGCCCGTTCTAACGTCAACAACAATGTGTCCTTGCGTTCCGCTT
SRR413579_scaffold52531	VR	+	*	*	1285	1395	15	0	TGCCTTTCCGGGGTTCGAGTTTCAGCTACACTTCCTACGGTGGCGCTGGTGCGCTGCGCTTGAGCGGCGCCCGTTCTGTCGTCCTCAGCATTGTGTCCTTGCGTTCCGCTT
SRR413579_scaffold52531	RT	+	2412	3247	CGACTTTGAAAATCTTTTCAATGCGTACAAAGCCGGGATAAAGTGCAAACGGTACAGACCAGATGTAATGGCGTACACGGATAAGTTAGAAGAAAATCTGATTGAATTACAGAATGAATTTATCTGGAAAACATACACCGTGGGACGCTACAACATATTTTATGTTTACGAGCCGAAAAAGCGCATGATTATGTCACTGACATTCAAAGACCGTGTGGCGCAGCACGCTATATATAGCCAGCTGAACCCATATTTTGAAAAGCAGTTCATTTCTGACAGCTACGCTTGCAGAGTAGGCAAGGGAACACACAAGGCAGTCAACCGCCTGCATGATTGGTTGAAACAGACTGACCGGAAACCGCAGCGTTTCTATTATTTGAAACTGGATATTACAAAGTATTTTTACAGAATAGACCATGAAGTATTGATGGACATTTTGCGGAAGAAGATTGCTGATGAAGATTTGTTGCACGTCTTGTCAGTAATAATAAACTGCGAAGACACAAACTTTGGTCTGCCGCTGGGTGCCGACATTGGCGACGTGGCGTTTGATGAATTGCTGGGAGAAGTTGGGCTGCCTATTGGCAATCTGACTTCACAAATGTTTGCAAATTTGTACTTAAACGAACTTGACCAGTTCTGCAAACACAAACTGCACCTGCATTATTACATACGCTATATGGACGACATTATTATTTTACACCCAGACAAAAAGTATCTGGAAAAGATAAAGAATAAGATTGCGGACTTTCTGGGAAGCAAGCTACATTTGCAGCTTAACAAGAAAACCTGCATAAGACCAACAAGCATGGGTATTGAGTTTGTGGGCTTCCGCA
SRR413579_C775904	TR	-	1887	1936	1872	1983	19	1	AGCTGGTTCTTTGGGGCGGTAATGCGAATAACGGTGCGAATTGCGGCCTCGCTTATGCGAACTCGAATAACGATTGGTCGAACTCGAATGCGAATATCGGCTCTCGCCATAC
SRR413579_C775904	VR	-	*	*	2159	2270	19	1	AGCTGGTTCTTTGGGGCGGTCGTGCGAATCACGGTGCGTATTGCGGCCTCGCTGGTGCGTTCTCGGCTGACGCTTGGTCGGCCTCGTCTGCGACTTTCGGCTCTCGCCTTGC
SRR413579_C775904	RT	-	750	1147	TACAAGTGCGTGTATCAAGGGAAAGGGATTACATTTTGGAGTAAGGAGAATGAAACGTTTTCTTCACCGGTACCCGGAATACAAATGGTTCGTAAAGACTGATTTCAAAAAGTTCTATCAAAGTATTCTTCATGAGCTTATTGTTGCTGCATTGAGAAGGAAATTCAAAGATGAACGATTTATTAAATTGATCGAGATAGCTGTTTTATCGTATGACAGCGGAACAGAGTTAGTTGACGTATTGGAGAATGAAGTTGAACGGAAGAAGAGGTGTTCCGATTGGAGCATTTACAAGCCAACCTATCGGGAATTTTGCGGCAAGCCGGATAGATCATACAATGAAGGAGAAATATCGTGTCAAATGCCTGCATAGATATTGCGATGATAATGTTATGCTG
SRR413581_C632811	TR	-	2989	3026	2966	3080	15	0	TTGCTCCTCTTTGGTGGTAACGCCAGGAATGCGCTTAACTGCGGCTCGTTCTACGTCAATTCGAATAACGACTTCGGCAATCGCAATACGAACTACGGTGTGCGTCTCACTTATT
SRR413581_C632811	VR	-	*	*	3212	3326	15	0	TTGCTCCTCTTTGGTGGTTGCGCCCGGTATGCGCTTAGCTGCGGCTCGTTCTGCGTCTATTCGAATGACGGCTTCGGCCATCGCTATACGAGCTCCGGTGTGCGTCTCGCTTTTT
SRR413581_C632811	RT	-	1970	2313	ACCTCAGAAAGTACTATCTGACAATACCTCATCATGTTCTGCTTATGATACTCAGACGATATGTAGACGATGATTTGTTCATCGAGCTTATAGATAAGACCATGTTGGATTATTCTGTAGATGTAGAACCTCTGATGCTTGAAGAATATGAGCGTAAGCAGAAGTACTGCATTTGGGCAGACAAAGGTGGAATAAAGTATCTCGGGTGTAAGCGTGGTGTAACGCTCGGTAATCCTATCGGTCAGATGTTAGGTAATCTCGCTTTAAGTCTGGTAGACTATGCTATGGTTCATATCGAGCATGCAAAAGGTTATCATCGGCATTGTGACGATATTATCTTCTTC��
SRR413582_C673676	TR	+	16468	16517	16451	16558	17	0	AACCCAGAACTCGGCGGATAACGCTTGGAACTTGAATCTGAGCGATGGCAACATGAACACCAACTATAAGTTCAACCAGAACAGAGTTCGCCCGGTGTCAGCATTAAT
SRR413582_C673676	VR	+	*	*	15773	15880	17	0	CACCCAGTCCTCGGCGGCTGGCGCTTGGTACTTGTCTCTGAGCGATGGCACCATGCGCACCAACTATAAGTTCTACCAGCGCAGAGTTCGCCCGGTGTCAGCATTTTT
SRR413582_C673676	RT	+	16746	17250	AGTCTATCTGCTTTGTCGTCCGCTATCCTCGTTATCGCGAAGTGTTCGCAGGCGATTTCCGAGACCGCATTATCCATCACTATATCGCGCTGAGACTCGAACCGCTTTTTGAGCAGATATTCTGCGACAGAACGTATAACTGCCGCAAAGGTAAAGGTCAGCTTGCTGGCGTTACTCAACTGGCGGAAGATATACGCGAAGAGAGCGGGAATTACACCCAGGATGCCTACGTGATGAAGGTTGATCTGAAGGGATTCTTTATGAGTATCATCAAGTCGAAGTTGGCGAAGATGATAGATGATTTTATCGTCGAACACTATGAAGGTGATGATAAAGAGGATCTCAGATGGTTGTGTAAACTTGTCATTATGCACAGGCCTGAACTTAACTGTGAGCGAAGGAGTCCTCTGTGGATGTGGAATCATATCCCTAAAGAGAAGTCTCTATTCACTAACGGTGAAGACAGAGGTATCGCTATCGGTAATCTGTTCGCTCAGCTGTTCGC
SRR413583_scaffold47001	TR	+	702	739	680	759	12	0	ACGAATGCAGGGGCGTTTGCTACGAATACGAACAATGCAGCCTCGAATTCGAATGCGAATGTGTCCGCTCCCCTATACTT
SRR413583_scaffold47001	VR	+	*	*	424	503	12	0	ACGGGTGCGGGGGCGTTTGCTACGAGTACGTACGGTGCAGCCTCGTATTCGGGTGCGAATGTGTCCGCTCCCCTCTGCTT
SRR413583_scaffold47001	RT	+	1125	1715	AAGAACGGAAGATCTTTAAACTGCCGTTTCGGGATCGTGTCGTTCATTGGGCTATCATGCAGGTGATTGAACCGATATGGCTCTCCAATTTCACCCGTGATACCTATTCCTGTATCCGTGGGCGTGGTATTCACCCTCTTTTATACAAGCTCCGCCGTGATTTGCAAGCGGATCCGGATGGAACCCGGTACTGCCTGAAAATTGATGTGCGCAAGTTTTATCCAAGCATAGACCATGAGATCATGAAACGGGTGATCCGCCGGAAGCTGAAAGATGCCCGGTTGCTCGCCTTGCTTGACGGCATCGTGGACTCGGCGGAGAACGGAGTACCCATCGGAAATTATCTCTCCCAATTCTTTGCCAACCTCTATTTGTCGGAGCTGGATCATGTCATTAAAGAAGAAATGGGCATCCGGTACTATTATCGTTTTGCGGATGATATTGTCCTGCTGGACGGGGATAAAGGGAAACTCCACGGAACCCTCGTGTTTATCAACCACTACCTGAACAATGAACGTGCCTTGAGTATAAAGCCGAATTATCAGGTCTTCCCGGTAGAGAGCAGGGGTGTCAATTACGTGGGATACGTGA
SRR413583_C868409	TR	+	669	694	654	709	7	0	TCAACTTGAATAACCCTCGTTCCAACTCGAACGACAACATTGGCTTCCGCTCCGCT
SRR413583_C868409	VR	+	*	*	0	55	7	0	TCGGCTTGGATAACCCTCGTTCCCACTCGTACGGCAACGTTGGCTTCCGCTCCGCT
SRR413583_C868409	RT	+	1133	1792	AGAAAAGGCTCATTATGTCCTTACCATTTAAGGACAGGATAGTACAATGGGCGATTTACAGGCAGTTATTTCCATTGTACGAAAAGACATTTATCTTTGATTCCTACGCCTGTCGCAAGGGCAAGGGAACGCATAAGGCAGCCGACAGGTTGCAGTATTGGTTAAGGCAGACCGAAAGGAAGCCGGAACGGTACTATTATCTGAAAATGGATATATCAAAGTATTTCTACAGGGTAGACCACGATATTTTATTAAAGATTTTAGCACGCAGGATTAAAGACCAACGATTGCTCAACCTGTTGGAAAAGATTATAAATTGCGAATCTATGAATTTTGGATTACCGCCCGGAAAAGAGCCGGACGAAGTGGAAGTATCGGACAGGCTAGGTAATAAAGGGATGCCGATAGGAAACCTTACCTCACAGATGTTTGCAAACATTTATCTTAACGAGGTAGACCAGTACGCAAAGCATGAGTTGGGATTGCATTACTACATCCGATACATGGATGATATTATCATACTCCACCACGATAAAAAGTATTTAGCAGAGGTTAAGGAGTTATTGAGAGCGTTTTTATCGGACGAATTAAGACTAGATTTGAACAATAAAACAGCTATCAGACCGTGCAGCATGGGAGTTGATTTTGTCGGATTCAGAA
SRR413583_C874585	TR	-	41897	41934	41886	41986	23	0	TAAGTAAAAAAGTAGTAACTCTGACAATAGCAGCAAAGCAGGTCTATTCAATCTTAATTCCAATAATGAGGTTAGTAATTCCAATGCTAATATCAGTTCAA
SRR413583_C874585	VR	-	*	*	42100	42200	23	0	TTTGTTAATCGGTGGTCACTCTGACTATGGCGGCGGGGCGGGTCTATTCGATCTTAGTTCCAATAATGGGGTTAGTAATTCCTATGCTGATATCGGTTCTC
SRR413583_C874585	RT	-	40949	41432	GACTTATAGTTGTATCAAGAAAAGAGGAATTCACAAAGTTCTTAAGTAGATATAGCATGATCTGAAAGATAGAAAGAATACTAAATACTGTCTTAAAATAGATATTGGAAAGTTTTATCCTTCAGTAGATCATGATACATTAAAACAAATAATTAGAATAAAGATTGCAGATAGAGAACTGTTATAGTTACTAGATGAAATAATAGATTCATCAGATGGAGTACCTATTGGTAATTACTTATCTTAGTTCTTTGCTAATCTGTATCTATCTTACTTTGATCATTGGGTTAAAGAAGATAAAAACATAAAGTACTATTATAGATATGCAGATGATATAGTAATACTTTATAAAGATAAAGAGTCTTTGTAGACATTACTTAGAGATATAAAGTAGTATTTAAAAGATAACTTAAAACTATAGTTAAAGAATAATTATCAGGTATTCCCAGTAGAAAGTAGAAGTATAGATTTTGTTGGATATAAA
SRR413584_C861632	TR	-	3059	3096	3039	3151	21	0	GGGTGTCTTGTTCGGCGGTAATGCGAATAACAGCGCGAATGCCGGGCTTTCGTACGCGAATACGAATAACACGGCTACGAATACGAATGCGAATATCGGCTCTCAGCTATACT
SRR413584_C861632	VR	-	*	*	3584	3696	21	0	GGGTGTCTTGTTCGGCGGTTCTGCGCATAACGGCGCGTCTGCCGGGCTTTCGTGCGCGTCTGCGATTTACGCGGCTTCGATTACGGGTGCGACTATCGGCTCTCGGCTTTGCT
SRR413584_C861632	RT	-	2100	2635	CTATATGGGTGTCTATTTTCACGGCGGACACTTATAGCTGCATCAAAGGGCGTGGCATACAAGCGGCGGCAAATAAGTTAAGGCACGTTATCGACAGAGATAAGGCAGGCTGCGCGTATTGCTTGAAAATAGACATACGCAAATTTTACCCTTCCATAGACCACACCGTACTAAAATCCATTGTTCGCCGGAAGATTAAGGACACACGGCTACTCAACCTTTTGGACGAAATTATAGACAGTGCGGAAGGCTTACCGATTGGCAACTACCTTAGCCAATATTTAGCAAATCTTGTACTTACCTACTTCGACCATTGGGTAAAGGAAGTAAAGCGGGTAAGGTACTATTTCAGATACGCCGACGACATTGTAGTATTACATAGCGACAAAAAGACGCTTCACGCTTTGCTGGCAGAGTTTGAAAGCTATTTGGCGGCTAACGTAAAGCTGGAAATCAAACAGAACAAACAAGTCTTTCCGGTGGCACGCGACCACCGCGACAGCTTCGGGCGTGGTATTGATTTCTTGGGCTATGTAa�
SRR413584_C863815	TR	-	4974	5021	4956	5061	12	0	TTGCGCACCCCGAACACTGGGAACGGCAACAACGTGCGCAACGTGAACACGGACGGCAGCCTTAACAACAACAATGCGTGCAACAGCAATGGCGTGCTGGCGGATT
SRR413584_C863815	VR	-	*	*	5634	5739	12	0	TTGCGCACCCCGTTCACTGGGTACGGCAACAACGTGCGCCACGTGAACACGGACGGCAGCCTTAGCGGCAGCAATGCGTGCCTCAGCATTGGCGTGCTGGCGGCTT
SRR413584_C863815	RT	-	3939	4530	AAGGTGCGGGACATTGTAGCCACGCGGCTGCGCGACCGGCAATTCCAGCGGGCGCTTTGCGACGCGGTGCTTTATCCCAGCATTACGTCGAGCTTTATCTACGACAATGGTGCATGTCAGCGCGGTAAAGGCGTAGACTTCGCCCTTGACCGCATGACGGCGCACCTGCAACAATACTACCGGGAGCAAAAACAAGCGGCAGAAGCCGCCATCGGGCATCGGCTGGGAAGGTTCTGCGCTGGCGGTTGGGTGCTGGCGTGCGACGTGCGGCATTTCTTCGACAGCACGCCCCACGCAGTTGCCAAGGCGGCTGTGGCGAAGCGCGTATACGACAGCGAGACCGTCCGGCATAACGCCCGGATCATCGACAGCTTTGGCGGCGAGCGCGGCATCGGGCTGGGCAGTCAGGTGAGTCAACTCAACCAACTGGCCGTGCTGGATACGCTTGACCACCGCATCAAGGAAACGCACCGTATCCGGCATTATCTGCGCTACATGGACGACCTTGCGCTGATTCATGGCGACCGAGAGAAGTTAGAGCAGGTGCTGGCTGACATCCGCACGCAGATGGCAGCGCTGGGGCTGGAGCTGA
SRR413585_scaffold14887	TR	+	580	629	483	674	12	0	CCGGCAGCCGGCTATCGCAACGGTGCCGATGGTCGTGTCAACAACGTGGGTTGGGGCTGCTACGCTTGGTCGGCCTCGCCGTTCTCTGCAACCTCGCAGAACGCGGGCTTTCTGAACGTGAACTCGAATTGGGTGAACCCGGTGAACAACACCAACCGCGCGGACGCCTTCCCTGTGCGTTGTGTCCGAGAA
SRR413585_scaffold14887	VR	+	*	*	59	250	12	0	CCGGCAGCCGGCTATCGCAACGGTGCCGATGGTCGTGTCAGCTACGTGGGTTGGGGCTGCTACGCTTGGTCGGCCTCGCCGTTCTCTGCAGCCTCGCAGAACGCGGGCTTTCTGAGCGTGAGCTCGCATTGGGTGAGCCCGGTGAACAACGCCCGCCGCGCGGTCGCCTTCCCTGTGCGTTGTGTCCGAGAC
SRR413585_scaffold14887	RT	+	2000	3036	AGAGAAGTGTTTGCCGCCCATTTTCGCGACCGCGTGGTGCATCACTTGCTGTATAACTATACCGCCCCGATTTTTGAGTGTACCTTTATTGCAGACAGCTACTCGTGCCGCAAGGGCATGGGAACACTCTATGGCGTGCAGCGTTTTGAGCATCATCTGCGCGCCTGCTCGGACAACTGGAGGAATAATTGCTATGTGCTGAAGCTGGATATAAGGGGATATTTTATGCACATCGTCAGGCAGAAACTCTACGATCTTACGATGGAAACCCTATGGCGCTATGCCCCGCGCAAAAATAGCAAAGGCAAGTGCTGGGCAGACGTGCTGGACTATGACCTGCTGGAATATCTGATGCGGGAAATTATCTTTAACGACCCCACTTTGGACTGCGAAATGCGGGGCACGCACAAAGACTGGGAAGGCTTGCCTAAGGATAAAAGCCTGTTTCATGTGCCCAAAGGACGCGGCCTGCCCATCGGCAACCTCACCTCGCAGCTTTTCAGCAATGTCTATCTGAATGCGCTCGACCAGTTTGTGAAACGCACGTTGGGCGAGAAATACTACGGAAGGTATGTGGACGACTTTTTTATTATAGGTAAGGACAAACAGCATCTCGCCCTGCTTATTCCGAAACTGAGCAGCTTTCTGGAAGAGGAATTGGGGCTGACGCTACATCCCGACAAGGTGTTCCTGCAACAGGCATACAGGGGAACCGCTTTTCTTGGTATTTTTGTGAAACCCCACCGGAGGTATCTCCTGAGGAAGATGAGGTCGCGCATCAGTGTGCGCATGGACATGATGAACCGGTGCTTGTCTGGCAGGGAAGTAGACCGGGACGGGCTGTTGTACATCTCTTGTGTGGCAAACTCTTATATGGGCTATATGCGGCACATGAATTGTCACCGCTTTAAACGCGTGCTTGTGGAGCGCAACGTTTCTTTTAGCAAAAGAGGCGACTTTCGGGGGGAAGAACTGGTATTTGTGCCTTTTCTTACCGGGTTTGCCTTGCTGTTTTTTCCTTTTTTTCCGGTTTCCCA
SRR413587_C424306	TR	-	1988	2046	1964	2081	13	0	AGGTGGTGCTGGTTGGCGGTAACGCGGACAACAGGTCGAATGCAGGCCTCGCTAACGTGAATACGAATAATGCGCCTTCCGATGCGAATCGTAACATCGGTTCACGCCTATACTTTTA
SRR413587_C424306	VR	-	*	*	2526	2643	13	0	AGGTGGTGCTGGTTGGCGGTCACGCGGACAACGGGTCGGATGCAGGCCTCGCTGACGTGGATACGTATAATGCGCCTTCCGATGCGCATCGTGACCTCGGTTCGCGCCTTTGCTTTTT
SRR413587_C424306	RT	-	1012	1541	CTATATGGGTTTCCGTGTTCACGGCTGATACGACATCATGTATCAAGGGAAGAGGAATAACGGAGGCGTATAAGAGGACAAGACGGGTTTTGTCCGATCGTGAATCCGTCTATTGCCTCAAGGTTGATATCCGCAAATTCTATCCGTCAATAGACCATGAGGTGTTAAAAGGCATCGCTCGGAAGAAGATCAAGGACGATCGCTTGCTTATGTTGTTGGATGAGATCATCGATTCCGCTCCCGGCGTTCCGATCGGGAACTATCTTAGCCAATATCTTGCGAATCTTTATCTCGCCTATCTGGATCACGAGATAAAGGAGATTATAGATATAAGGCATTATATCAGATACGCGGATGACATGACTTTTTTCCATCATGATAAGTGTTTCTTGAGAAACGTATTGCTCCCGTGGCTTATCGATAGATTGTCCGTGTTGAAGTTGGAGCTGAAAGGGAATTACCAGATATTTAAGATCGCTGAGAGAAGATCGGATAAAAGCGGCCGTGGTATAGATTTCGTGGGGTTCGTT
SRR413587_C425748	TR	-	7186	7249	7163	7278	14	0	GGTCCTGGAGTAGCAGTGAGAACAGTCAGAACAACAGCTGGAACGTGAACTTTAGTAATGGCAACTTCAACAACAACAACAAGTACAACAGTAACATGGTGAGGGCGGTTGCAGCA
SRR413587_C425748	VR	-	*	*	7934	8049	14	0	GGTCCTGGAGTAGCAGTGAGTACAGTCAGGGCCACAGCTGGCTCGTGAACTTTAGTAATGGCACCTTCAGCTACAGCTACAAGTACGGCAGTTACATGGTGAGGGCGGTTGCAGCA
SRR413587_C425748	RT	-	6355	7006	ACAAGTACTTGTTTTATAGTTACCCGTCCTAAATTACGGGAAGTGTTTGCTGCAAATTTCCGTGACCGTATTGTACAACATTGGTTGTGCCTACGCTTAGAGCCACTGTTTGAGGCACGTTTTGTTGAGCACGGAAATGTATCATTTAACTGTCGAAAGGGTTTTGGAACATTTGCATGTATCGATCAGTTGACAAAAAATACTATTGAAGTCTCTGATAATTATTCCCATGAGGCTTGGTATGCTCAATTTGATATTAAAGGATTTTTCATGTCAATTGATTGTGAATGCTTATTAAAGTACTTATTGCCATTTATCAAAGAAAAATGGAACTATTGGAAAGGAACTATATATGAACAGGATTTAGATTTAGTGCTTTGGCTTACAGAAGTAATTGTACGACATCGTCCACAAGATGATTGCATACGCCAAGGGAATTTAAAATTATGGAGAATACTACCTAAAAACAAAAGCTTGTTTTACATTGAATGGATGAGAGGTGAACCAATAGGCAACCTAACCAGTCAATTATTCGCCAATTTTTATATGTCATTTTTTGATGAATGGGCTATTAAAGCAGCAGAAGAAAGAGGAGCCAAATATGTACGTTTTGTAGATGATTTTAGCTTTGTGTGCAAAACTAAGGAAGATG
SRR413588_C627401	TR	-	2442	2479	2420	2491	11	0	GGTTTTGCGTATGCGAATTCGAATAACACGCCCTCGAATACGAATGCGAATATCAGGTCTCGCCAATGATTT
SRR413588_C627401	VR	-	*	*	2965	3036	11	0	GGTTTTGCGTATGCGTCTTCGGCTAACACGCCCTCGACTACGAGTGCGAATTTCGGGTCTCGCCTTTGCTTT
SRR413588_C627401	RT	-	1465	1994	CGATATGGGTTTCGGTCTTCACAAAAGACACATATAGCTGCATCAAGGGCCGCGGGATTCACGGAGCGATGCGGAATGTCAAGCGGGCCATCAAAGACCGGGAAAACGCCCGATATTGCCTCAAAATCGACATCCGGAAGTTCTACCCGTCGATAGACCACGACGTATTGAAAACCATCATCCGCCGCAAAATCAAATGCAAGGATACGCTCGCCCTGCTCGATACGATCATCGACAGCACCGACGGCGTGCCTATCGGCAACTATTTGAGCCAATACTTCGCAAACCTGATGCTTGCCTACTTCGACCATTGGATCAAGGAGGAGAAGCGGGTGCGGTACTATTTCCGATATGCCGATGACATGGTATTTCTCGCCTCCACGAAAGAGGAACTGCACATCCTGCTGGCCGACATCAAGAAGTATCTCGCGGCCTTGAAATTGACACTGAAAGGCAATGAGCAGATATTTCCGATTGCCGAGAACCGGGCGGACAAGCACGGGCGCGGCCTCGATTTCGTCGGATTCGTA
SRR413588_C628247	TR	-	1822	1868	1797	1926	23	0	ACGCCTGCAACTGGTGGCTCCGCTCCGTGAATGCGAGCAACACGAACAACTTCTGCAATGTGAACACGGACGGGTCTGCGAACAACAACAACGCCTACAATTCGAATGGCTTCGCGCCGGGATTTAAGAA
SRR413588_C628247	VR	-	*	*	2587	2716	23	0	GCGCCTGCATCTGGTGGCTCCGCTCCGTGTGTGCGAGCGGCACGTACACCTTCTGCGTTGTGAGCACGGACGGGTCTGCGTACCCCGACAGCGCCTACTTTTCGCGTGGCTTCGCGCCGGGCTTTAAGGT
SRR413588_C628247	RT	-	637	1207	AAGGTGCGGAACATCGACGCGCTGCCCATCCAGGAGCGGGCCATCCAAAAATGCCTGTGCAAGAACCTTCTGACGGAGGTTTATTCCAGGAGCTTCATCTACGACAACAGCGCGAGCCTGAAAGACCGGGGCATGGACTTCCAGCTCCGGCGGCTCAGGAAGCACCTGCAGGACCATTACCGGCGGTATGGGACTGAGGGCGGTATCTACCAGTTCGACTTCAAGAATTATTTCGGGAGCCTGCCGCACGAGGAGATCAAGCGGCGGGCGCGGAAGAAGATCATGGACGACCGGTTATACACATTGTTCTGCGACTTTGTGGATGATTTCCGGCTGATGAAGACCGCCGACAAGGAAGCACACCGGGGCGTGGGCCTGGGCAGCGAGGTATCGCAGATCATCGCCCTTGACTACGCCAGCCCCATCGACCATTACGTGAAGGACGTGCGCGGCATCCACGGGTACGGGCGGTATATGGACGACGGGTATGTGATCAGCAATTCCTTGGAGGAACTGGAAGACATCAAGCGCAACCTGTACCGCCTGGCTGAGGCGCTGGGCATCGCCATGA
SRR413589_C790867	TR	+	11089	11133	11081	11150	9	0	AATACTATTGTTTCCCCTTCGGGCAATATCAACAACAACAATTACAACAACGAAAATGGTGTTCGCCCAA
SRR413589_C790867	VR	+	*	*	9969	10038	9	0	ATTACTATTGTTTCCCCTTCGGGCAATTTCAACAACTACAATTACATCGTCGGGAATGGTGTTCGCCCAG
SRR413589_C790867	TR	+	11089	11133	11087	11150	12	0	ATTGTTTCCCCTTCGGGCAATATCAACAACAACAATTACAACAACGAAAATGGTGTTCGCCCAA
SRR413589_C790867	VR	+	*	*	10577	10640	12	0	GTTGTTTCCCCTTCGGGCATTATCGTCAACTGCAGTTACTACTTCGATAATGGTGTTCGCCCAG
SRR413589_C790867	RT	+	11450	11993	AAGAGCGAACGATAGAATCATGTGCATTTAAGGACAAAGTAGTGCAGAGATGCTTTTCTGATTACATTCTGACACCGAAACTTGAAAATATCCTGATTAAATGGAACACTGCCGGACAGCAAGGAAAAGGACAACACATGGCAATGGACGGGTTAAGAAATCAAATGTTGGATTTCTATAAAAGAAATGGAATGAATAGTTGGATTGTAAAATGTGATATTCACAAATACTTTTATTGCATAGACCATGAAATCATGAAAGATGTTTTGGATTATTACTTTGATGATGATTTTACAGTCTGGTTGAACCATTTGTTTATTGACAGTACAGGTAATCCCGGGCTTTCATTAGGAAATCAGGTAAATCAGAAGTACGCATTGTTGCTTTTACATTCACTGGATCAGATGATAACGATTGAATTTGGAAATCCATATTACGGACGATACAACGATGATTTTTATGTGATTTGTAAAACGAAAGAAGATGCCAGAGAAATTCTCAAGGCAATCCGAAAGATGGTTGAAAGCCTTAGATTGGAACTAAA
SRR413590_C429497	TR	+	14207	14244	14151	14265	17	0	GGGTGTCCTTTTCAGCGGTAATACGAATAATGGCGATCATGCAGGCTTCGGTTATGCGAATACGAATAACACCCCCTCGAATACGAATGCGAATGTCAGCTCTCAGCTATGATTT
SRR413590_C429497	VR	+	*	*	13953	14067	17	0	GGGTGTCCTTTTCGGCGGTGATACGAATTATGGCGATCGTGCGGGCTTCGGTTTTGCGCATACGCATTACGCCCCCTCGTATACGACTGCGAGTGTCGGCTCTCGGCTTTGTTTT
SRR413590_C429497	RT	+	14667	15214	TATATGGGTGTCCTTATTTACAGAAGATACCTATTCTTGCATTAAGGATCGTGGTATTCATAAAGCAGCAGATAAAGTAAAGAAGGCTTTGAAAGAAGATCCAGAACACACTACTTACTGCTTGAAAATGGATATAGTGAAGTTCTATCCAAGTATAGACCATGATATTTTGAAAACAATATTACGGAAGAAAATCAAAGATAAAGATCTGCTTTGGTTGCTTGACGTGATTATAGACAGTGCCGATGGCGTACCCATAGGGAACTATCTAAGTCAGTATTTTGCTAATATTTATCTGGCTTACTTCGATCACTGGATAAAGGAGGTTAAGAAGGTAAGATATTACTTTAGGTATGCAGATGATATTGTGATTTTAGGCGATGATCCTAAACAGCTTCACAAACTCCGTATAGAGATTGAAGAATATCTGCATGACAATTTAAAGCTATCACTTCGTAAAGTGGATCCTAAAACTGGAAAAAAGAAATGGAAGTTTCAAGTATTCAAAATTGATAGCCATAGAGGTATTGATTTTGTCGGGTATGTCT
SRR413591_C451381	TR	-	4153	4216	4127	4256	14	0	CTCCGCCTCGTGGTATTGGTCCAGTACCGAGAACAGCCGCAACAACAGTTGGTATGTGAACTTCTCCAGTGGCAACACGAACAACAACAACAAGTACTACGGTGGTAGGGCGCGGGCGGTGGCAGCATAC
SRR413591_C451381	VR	-	*	*	4866	4995	14	0	CTCCGCCTCGTGGTATTGGTCCAGTACCGAGAACAGCCGCCACTACAGTTGGTGTGTGGGCTTCTCCAGTGGCGGCACGACCGTCAACGGCAAGTACTGCGGTGGTAGGGCGCGGGCGGTGGCAGCATTC
SRR413591_C451381	RT	-	3274	3934	AAACTGAGGGAAGTGTTTGCTGCCAATTTCCGTGACCGTATCGTGCACCATTGGATATGCCTGCGGCTTGAACCTTTGTTTGAAGAGCGGTTCGAATCGCAGGGGAACGTGTCACATAACTGCCGTAAGGGTTACGGTACCAGGACAGCCGTATTAAGTGCTGTGCAAGGCATGGAGGCTGTTTCCTGCGGCTACCGCAGACCGGCATGGGTGTTCAAAGGCGATTTGGTTTCGTTCTTCATGTCGATAGACCGGGTGTTGCAGCTTGGCATGCTGCTGCGCTTCACGAAAAGGAAATACCATGGCGGGTACAAGGAAATCCTTTTAAGGGTGATACGGGCGGTTGTATTGCACAGCCCGGAAAAGGATTGCGTGTTCAACGGTGATACGACCTTGTGGAGGCAGTTGCCCGAAAACAAATCCCTGCTTCGCAACGGGGAGGGCAAAGGCGGTCCGATAGGCAATCTGACCACGCAGTTGTTTGCCAATTTCCTCATGTCCTTCTTTGACAGTTATGTAATATGGAAGACACGTCGGTTGAACTCCCATTATGTGAGGTTCGTGGACGATTTCCTGTTGGTATGCGACGACCTGAAAGCATTGCAGGGGGTGATACCGGAACTTGAAGCATTTCTTGGCGGGAAATTGCTGTTGAAGCTGC
SRR413592_scaffold7781	TR	+	7771	7838	7762	7851	14	0	ATAATTCGTCGAACACGAATGGCGGTGTTGCGAACTCGAATGCGAATAACGCTGCGTCGAACTCGAATACGAATGTCGGTTCGCGCCTCA
SRR413592_scaffold7781	VR	+	*	*	7430	7519	14	0	GTAATTCGTCGAGCGCGTATGGCGGTGTTGCGAGCTCGTATGCGGGTTACGCTGCGTCGTACTCGAATGCGGGTGTCGGTTCGCGCCTCG
SRR413592_scaffold7781	RT	+	7840	8817	GTTCGCGCCTCAGTTTCAGGAAAAAGAATTTTATTATGTGGCTCTTGATGGGGACGTGTCCCCGAACACTCCACAGGGAAATGCACCTTGCCTCTTGGCAGAAAATAAACAGTCAAAAATGTGTGTGGTAGGTTAATTCTCGAAGCACATAGATTTCTGAAAGCGAAATTAAGAATATGAAACGATACGGATTTCTGATAGAACAAGTGATTGAAGAAAGCAACCTGATAGATGCCTTCGATGTTGTGATGCGTGGAAAGAAACGCACCCGCACCGTTCGTTATCTGATTAAACATCGGGACAGCTTGCTTGCTGAACTTGCCGAAGAAATAAAGGCAGGGACTTACAAGCCATCCGGTTATCGAGAATTTGAAGTGATAGAACACGGAAAAGTTCGCGAAATACAGTCCCTTCCTTTTAAAGACCGTATCGCCCTTCATGCAATAATGAATATTTTAGGTAAGGTTTTCGGTGGTATGCTGATCCGCGATACTTTTGCCAGTCTTCCCAAACGTGGAATACACGACGGCTTAAAACGCGTAGGGAAGGCTCTAAAAGATAAAGCAGGAACAAAATACTGCCTGAAACTTGACCTCAAAAAGTTTTACCACTCCGTCGATCAGGACGTGTTAATCGAATTGCTGGGTAGAAAAGTTAAAGATGAACAGTTTATGGATATTCTAATCGGGATTATCCGTAGCTATAACACCGGTTTACCTATCGGGTTTCATTCCAGCCAGTTGTTAGGCAACTTCTACCTGTGTTTGTTGGACTATTACGTTAAAATGGATTTAGGTGTTAAATACTACTTTCGCTATTGTGATGATATTGTTATCCTGTCTTCATCTAAGCAAGAATTACACGCTATATTGGAAAAAATGCGTTCGGTTATAGAGGGGCGTTTGCACCTTACAATAAAATCGAATTATCAGATTTTTCCGGTAGAGGCGCGAGGCATTGACTTCTTAGGTTATGTGA
SRR413594_C520348	TR	+	3482	3529	3424	3548	21	0	AAACGCAGAACGTCCGCCTGCGCTCGGCTAATCGGGGCAACTCGAACAATACGTGGTATGTGAACTCCGATGGTAACGTCAACAACAACAACGCGAACTGGGCTAATCGCTGCGCTCCGGATTGT
SRR413594_C520348	VR	+	*	*	2769	2893	21	0	CGCCGCAGCACGTCCGCCTGCGCTCGGCTAGTCGGGGCACCTCGCACGATACGTGGTGTGTGCACTCCGATGGTACCGTCTACGGCCACACCGCGTCCTGGGCTCGTCGCTGCGCTCCGGCTTGT
SRR413594_C520348	RT	+	3976	4080	TCTATACCCGATTATGACAAAACAGCTCATTCGTGATAATTGGGCTTGCCAGAAAGGAAAGGGAACGGACGATGCAAGGGATAGAATGAAAATATTTCTGCAAAG
SRR413594_C524096	TR	+	7050	7119	7020	7137	14	0	AGTCCGTGTGGTCTATCGCGGGTGCAACAATGCGAATGCGAATGGCGGTGTGTCGAACGCGAATGCGAATAACGATGCTTCGAATACGAATGCGAATATCGGCTCGCGTCTGGAAATC
SRR413594_C524096	VR	+	*	*	6417	6534	14	0	AGTCCGTGTGGTCTATCGCGGGTGCGACAATGCGCTTGCGTATGGCGGTGTGTCGAGCGCGTATGCGAATAGCGATGCTTCGCATACGGGTGCGCATATCGGCTCGCGTCTGGCCTTC
SRR413594_C524096	RT	+	7751	8143	ACAAGTTTGACATCCGTAGGTTTTACGACAATGCGCGGCAGGACTTTGTTATGTGGTGCTTCCGGAGGGTATTCAAGGACGAAAGGCTGCTGGTTTTGCTGGAGCGTTTTGTAACGTTGTTGCCTGAAGGTATCAGCTTCGGGCTGCGCAGTTCACAAGGAGCAGGAAATCTGCTTCTGTCTGTATTTTTAGACCACTATCTGAAGGATAAGTACGGGGTTCGTTACTATTATCGCTATTGTGACGATGGACTGGTACTCGGTAAATCGAAAGCGGAATTGTGGAAGATTCGTGGTGTTATTCACGGGCAGATGGAGAAAATAGATTTGGAAATCAAGCCTAATGAGCGGGTGTTTCCTGTAGAGGAAGGCATTGATTTTCTCGGCTATGTTA
SRR413596_C483093	TR	+	1048	1085	991	1106	16	0	GCGGTGTCCTGTTCAGCGGTAATGCGAATAACAGCGCGAATGCCGGTTTTGCGTATGCGAATTCGAATAACACGCCCTCGAATACGAATGCGAATGTCAGGTCTCGCCAATGATTT
SRR413596_C483093	VR	+	*	*	439	554	16	0	GCGGTGTCCTGTTCGGCGGTTCTGCGAATAACGGCGCGAATGCCGGTTTTGCGTCTGCGTATTCGGCTTACGCGCCCTCGAATTCGTATGCGAATGTCGGGTCTCGCCTTTGCTTT
SRR413596_C483093	RT	+	1533	2062	GATATGGGTTTCGGTCTTCACGAAAGACACGTATAGCTGCATCAAGGGGCGCGGCATTCATGGAGCGATGCGGAATGTCAAGAGGGCTATCAAAGACCGGGAAAACGCCCGATATTGCCTCAAAATCGACATCCGGAAGTTCTACCCGTCGATAGACCACGACGTATTGAAAGCCATCATCCGCCGCAAAATCAAATGCAAGGATACGCTCGCCCTGCTCGATACGATCATCGACAGCACCGACGGCGTGCCTATCGGCAACTATTTGAGCCAATACTTCGCAAACCTGATGCTTGCCTACTTCGACCATTGGATCAAGGAGGAGAAGCGGGTGCGGTACTATTTCCGATATGCCGATGACATGGTATTTCTCGCCTCCACGAAAGAGGAACTGCACATCCTGCTGGCCGACATCAAGAAGTATCTCGCGGCCTTGAAACTGACGCTGAAAGGCAACGAGCAGATATTTCCGATTGCCGAGAACCGGGCGGACAAGCACGGGCGCGGCCTCGATTTCGTCGGGTTCGTGT
SRR413596_C484255	TR	+	4628	4677	4615	4695	18	0	TTGAATACCAGTGCTTTCTATTGGAATCTGAATAATGCTTCTTCTAATCGTAATCGGAATATCAGCAGTCAGTTAGTAAAT
SRR413596_C484255	VR	+	*	*	4385	4465	18	0	TTGTATGCCGGTGCTTTCTGTTGGTATCTGGTTAGTGCTTCTTCTTATCGTGCTCGGGATATCGGCGGTCGGTTGGTGTAT
SRR413596_C484255	RT	+	5193	5778	ACATACAGTGCAATACCAAACAAGGGTATTCATGCAGCATACAAGAAGTTACGGTTGGCGGTTGATACCGTGCCGGAAGAAATGATCTATTGCTTGAAAATAGACTGTAAGAAATTTTACCCTTCCATTGACCACGAAACACTAAAACAGAAGTTCAGACGGAAGTACAAAGACCCTGAACTGCTTGAACTGATTGATGAAGTAATTGATTCAATCAGCACTTGTCCGGCAACGGATGAAAACATTGAATTTTATCGGTCTTGTGGTAATGAAATCAAGATAGTGAAGGTAAACGGCAAGGACTTCATTGAAGGTGTCGGTATTCCAATAGGGAATTACTTTTCACAGTATGACGGGAATTTCTTCCTATCAGGTTTTGACCACTGGATAAAAGAAGTTAAGCGGGTAAAGCACTATTACCGTTATATGGATGATATTTGTATTTTTGCAAGAACCAAAGAAGAACTGCATCAGTTACTTGCAGAAATCAATGAATACTTCATACAGAATTTGAAATTAAGGATAAAAGGGAACTATCAGATATTCCCTTCATTCATCCGGGGCATTGATTTTGTTGGGTACAGGA
SRR413596_C484917	TR	+	787	847	750	877	17	0	TACTGGTCCTCCTCGGAGTTCTACAACAATCCGGCGAACAACGCTCTTTATGTGAATGTGAACAACGGCAACGTGAACAACAACAATAAGAACAACAGAAATAGTTACGTGCGTCCGGTCTTGGCTTT
SRR413596_C484917	VR	+	*	*	17	144	17	0	TACTGGTCCTCCTCGGAGTTCTGCGACCTTCCGGCGAGCGGCGCTCTTTATGTGAGTGTGAGCGGCGGCAACGTGTACAACTACAGTAAGGACGACAGGAATAGTTACGTGCGTCCGGTCTTGGCTTT
SRR413596_C484917	RT	+	1110	1841	GTTCCATCGCTTTCATTATCAACAAACCCGTGAAACGGGAGATTTTCGCCGCCGACTTCCGCGACCGTGTTGTACACCACCTCATAGCCCACAGGCTCGTTCCGCTTTTGGAAGAGAAGTTCATCGATGACAGTTACAGTACCCGCAAGGGAAAGGGTACGCTCTACGGCATAGAACGGGTGGAAGAACATATCCGGCTCTGCTCCGAGAACTACACGCGGGATTGCTATATCCTGAAAATAGACATCCGTTCGTTCTTCATGAAAATATCGAAGAGGCGGCTGTATGACCTGACCGAAGAACTCTTGCACGAACGCTACGGGGGAAACGACCTGGCGATACTGCTCTATCTGCTCCGTGAGACGATATTCAACCGTCCGGAAAAGAACTGCATCCGCAAGACGCCTCCCCAAAGCTGGCGCGGATTGCCCAAAGACAAGAGCCTGTTCCATTCCGACGGCTCGTGCGGACTGCCTATCGGCAACCTGACAAGCCAGTTGCTCGCCCTTAACTTCCTGGACGGACTGGACCATCTCATCAGCGAAGAATGGGGCGTGAAGCACTACGGCAGGTATGTGGACGACATGGTGCTTGTCCATCCCTCGAAAGAGCACCTGATAGAGGTGAAAGCGAAAATTGCCGGCTGGCTCTCCGAACACGGGCTGTCGCTGCACCCGCGCAAGATCTATCTGCAACATTACACGAAAGGTGTCCTGTTTATCGGAGGGATGA
SRR413596_C485505	TR	+	51308	51357	51262	51368	15	0	GGTGCCCTTTTGTCTGCGAATGCGAATAATGGTGCGAATGCGGGTTTCGGTTATCTGAATACGAATAATCGTTCCTCGAATGCGAATGCGAACAATGGGTTCCGCTT
SRR413596_C485505	VR	+	*	*	8329	8435	15	0	GGTGCCCTTTTGTCTGCGAGTGCGAATAGTGGTGCGTCTGCGGGTTTCGGTTATCTGGGTACGGATGGTCGTTCCTCGCTTGCGGGTGCGCACAGTGGGTTCCGCTT
SRR413596_C485505	TR	+	51308	51357	51261	51368	12	0	TGGTGCCCTTTTGTCTGCGAATGCGAATAATGGTGCGAATGCGGGTTTCGGTTATCTGAATACGAATAATCGTTCCTCGAATGCGAATGCGAACAATGGGTTCCGCTT
SRR413596_C485505	VR	+	*	*	51061	51168	12	0	TGGTGCCCTTTTGTCTGCGAATGCGACTTATGGTGCGTATGCGGGTTTCGGTTTTCTGTCTACGGCTATTCGTTCCTCGTATGCGAATGCGTACACTGGGTTCCGCTT
SRR413596_C485505	RT	+	51880	52471	GACAGAATTGTACACCACTGCATTATCAATGTGCTTGGGCGGTATTGGACTAATTTCTTCATTGCGAATACATACGCTTGCATCAAAGGCAGAGGTATTCATAAGTGTATGGAAGATGTGCATACGGCTTTGGTAACAGACAGGAAAGGAACAAAATTCTGCCTGAAAATTGATATTAAGAAGTTCTATGATAATATAGACCATTCGGCATTAAAGAAGATAATCAGATATGGCATTGCAGATGAGCAATTGCTAAGGCTGTTGGATAAGATAATAGATAGTAACGGTAAAGATAAAGGGTTGCCAATAGGCAATTTCACAAGCCAATACTTCGCTAATCTCTATTTGGCATACTTTGACCATTGGGTAAAAGAGGTGCTTTCAAAAATAGTTATGCAGCGTTTTGGTGTGAAATTCTACTTCTTCCGCTATATGGATGATATGGTAATATTGTGCGCTGACAAAGAGGCACTACATTTCATACTTGATATGATGGGGCTTTACTTGGGCGCAGAACTGAAAGTAGAGATAAAAGAAAATTGGCAGATATTCCCGGTTGATGCTCGTAGCATTGATTATGTGGGATTCAAGC
SRR413597_scaffold25775	TR	+	12360	12397	12308	12407	29	0	AAAAAACAGTCAGGTAATTCAGATAATGGTTCTCAATGCAGAGTCTTCATAGCTAATGCTAATAATGCATCCTCGAATTCATAGACGAATATCAGTGAAA
SRR413597_scaffold25775	VR	+	*	*	12037	12136	29	0	TTTCTACGGTCGGGTCTTTCGGGTGATGGTTCTCGATGCGGGGTCTTCGTGGCTTATGCTGATCATGCTTCCTCGGATTCGTGGGCGACTGTCGGTGCAA
SRR413597_scaffold25775	RT	+	12847	13226	TTACCTTGTTAATAGATTTACTGCAGATACCTTCAACTGTTTAAAAGGAAGAGGTATTCATTATGGAGTAAAGAGATTGAAAAGAGATTTAAAAGCTGATAAAGAAGGCACAAAATATTGTTTAAAATTAGATATTAAAAAGTTCTTTCCTTCTGTAGATCAAGATGTGTTATACTCACAGTTTGAAAAGGTATTTAAGGATAAGAAACTATTAAGATTACTACATCATGTGGTTTATTCTACACCAAAAGGTTTACCAATTGGAAATTACATATCTCAATTTGCAGCAAATTTGAATTTGACTTGGTTCGATAGGTGGATTAAACAAGTATTAAAAATAAAATATTATTACAGGCATTGTGATGATATTGTTATATTAC
SRR413598_scaffold3472	TR	+	5448	5497	5370	5540	22	0	ATCGCAACAGCGACGACGGTAGCATGAGCAACGTGGGCAGCAACGGCAACTATTGGAGTGCATCGCCGAACAGCGAGAATAACGGTTACAACTTGAACTTCAACAGTGGCAACGTGAATCCTGCGAACAACAACAATCGAGCAAACGGTTTCTCCGTGCGCTGTGTCCAAG
SRR413598_scaffold3472	VR	+	*	*	3926	4096	22	0	ATCGCTACAGCGACGACGGTGGCATGAGCAGCGTGGGCGGCTACGGCTACTATTGGAGTGCGTCGCCGTACAGCGAGGATGGCGGTTACGGCTTGTACTTCGACAGTGGCTACGTGAATCCTGCGAGCAACGGCAATCGAGCGTCCGGTTTCTCCGTGCGCTGTGTCCAAG
SRR413598_scaffold3472	RT	+	5767	6439	TACTGAGAGAAGTCTTCGCCTCACAGTTCCGTGACCGGGTAGTTCACCATCTGTTGTTCAACTATATCGCTCCAATCTTCGAGAAAACATTTATATATGACAGTTATTCCTGTAGAAAAGAGAAAGGAACACTGTTTGGTGTAGAGCGACTAGAACATCATATTCGTTCATGCACCAACAACTATACACATACAGCCTATATCCTCAAACTGGACATTCAAGGCTATTTCATGAGCATCAACAAGAAAATCCTCTACGGTATTATTTACAACAAACTCATGAAGCAATGGGAAGAGAAAGGCAAGAACTGTAACATCCCTGGAAAGAATCCGGAGTTTATTCTCTTCCTTGTAGAAAGCATCATCTTCAAAGACCACACACTGGACTGCGAGGTGATGGACAACAAGAAGGAATGGATGCTGTTGCCAGCGTCCAAGAGCTTGTTTTGCCAGCCAAAGGGCATCGGATTGCCTATCGGCGACCTCACCAGTCAACTCTTCAGCAATATCTATCTGAACGAGTTTGACAACATGATAAAAAGAAGATTCAAGATAAGGCACTACGGAAGGTATGTGGATGACTTCTATGTAGTACATCCATCCAAGGCATACCTAAAGAGCCTGATACCAGAGATAAGAACATTTCTGAAGGAAAGGTTAGGATTGACACTTCA
SRR413598_C1063826	TR	-	3515	3552	3504	3553	14	0	AGCTAATGCTAATAATGCATCCTCGAATTCATAGACGAATATCAGTGAAA
SRR413598_C1063826	VR	-	*	*	3775	3824	14	0	GGCTAATGCTCATGATGCGTCCTCGCTTTCGTGGGCGCCTGTCGGTGCAA
SRR413598_C1063826	RT	-	2686	3065	CTTACCTTGTTAGTAGATTTACTGCAGATATCTTTAACTGTTTAAAAGGAAGAGGTATCCATTATGGAGTAAAGAGATTGAAAAGAGATTTAAAAGCTGATAAAGAAGGCACAAAATATTGTTTAAAATTAGATATTAAAAAGTTCTTTCCTTCTATAGATCAAGATGTGTTATACTCACAGTTTGAAAAGGTATTTAAGGATAAGAAACTATTAAGATTATTACATCATGTAGTTTATTCTACACCAAAAGGTTTACCAATTGGAAATTATATATCTCAATTTGCAGCAAATTTGAATTTGGCTTGGTTCGATAGGTGGATTAAACAAGTATTAAAAATAAAATATTATTACAGATATTGTGATGATATTGTTATATTA
SRR413600_C662947	TR	+	1590	1627	1534	1648	21	1	GGGTGTCCTTTTCAGCGGTAATACGAATAATGGCGATCATGCAGGCTTCGGTTATGCGAATACGAATAACACCCCCTCGAATACGAATGCGAATGTCAGCTCTCAGCTATGATTT
SRR413600_C662947	VR	+	*	*	1336	1450	21	1	GGGTGTCCTTTTCGGCGGTGGTACGGCTCATGGCGCTCTTGCGGGCTTCGGTTATGCGCTTACGGATAACGCCCCCTCGGCTACGAAGGCGTCTGTCGGCTCTCGGCTTTGTTTT
SRR413600_C662947	RT	+	2050	2597	TATATGGGTGTCCTTATTTACAGAAGATACCTATTCTTGCATTAAGGATCGTGGTATTCATAAAGCAGCAGATAAAGTAAAGAAGGCTTTGAAAGAAGATCCAGAACACACTACTTACTGCTTGAAAATGGATATAGTGAAGTTCTATCCAAGTATAGACCATGATATTTTGAAAACAATATTACGGAAGAAAATCAAAGATAAAGATCTGCTTTGGTTGCTTGACGTAATTATAGACAGTGCCGATGGCGTACCCATAGGGAACTATCTAAGTCAGTATTTTGCTAATATTTATCTGGCTTACTTCGATCACTGGATAAAGGAGGTTAAGAAGGTAAGATATTACTTTAGGTATGCAGATGATATTGTGATTTTAGGCGATGATCCTAAACAGCTTCACAAACTCCGTATAGAGATTGAAGAATATCTGCATGACAATTTAAAGCTATCACTTCGTAAAGTGGATCCTAAAACTGGAAAAAAGAAATGGAAGTTTCAAGTATTCAAAATTGATAGCCATAGAGGTATTGATTTTGTCGGGTATGTCT
SRR413600_C663539	TR	+	7600	7649	7552	7663	18	0	AGCTGGTTCTTTGGGGCGGTAATGCGAATAACGGTGCGAATTGCGGCCTCGCTTATGCGAACTCGAATAACGATTGGTCGAACTCGAATGCGAATATCGGCTCTCGCCATAC
SRR413600_C663539	VR	+	*	*	7265	7376	18	0	AGCTGGTTCTTTGGGGCGGTAGTGCGTATGACGGTGCGTCTTGCGGCCTCGCTTCTGCGTCCTCGGGTAACGCTTGGTCGTACTCGAGTGCGGTTGTCGGCTCTCGCCTTGC
SRR413600_C663539	RT	+	8389	8786	ACAAGTGCGTGTATCAAGGGAAAGGGATTACATTTTGGAGTAAGGAGAATGAAACGTTTTCTTCACCGGTACCCGGAATACAAATGGTTCGTAAAGACTGATTTCAAAAAGTTCTATCAAAGTATTCTTCATGAGCTTATTGTTGCTGCATTGAGAAGGAAATTCAAAGATGAACGATTTATTAAATTGATCGAGATAGCTGTTTTATCGTATGACAGCGGAACAGAGTTAGTTGACGTATTGGAGAATGAAGTTGAACGGAAGAAGAGGTGTTCCGATTGGAGCATTTACAAGCCAACCTATCGGGAATTTTGCGGCAAGCCGGATAGATCATACAATGAAGGAGAAATATCGTGTCAAATGCCTGCATAGATATTGCGATGATAATGTTATGCTGG
SRR413602_C653287	TR	+	6263	6334	6260	6349	16	1	CGTCGTTTCTTCGGCTAACTTTGCCAATGTGAACAACAATGGCAATACGAACTACAACAACGCTTCGAACTCTAATGGAGTTCGTCCGGA
SRR413602_C653287	VR	+	*	*	5131	5220	16	1	CGTCGTTTCTTCGGCTACCTTTGCCCATTTGGCCACCGATGGCTCTACGGGCTACGGCACCGCTTCGAACTCTCTTGGAGTTCGTCCGGT
SRR413602_C653287	RT	+	6692	7747	GATCGCATTGTCCGACATTCTCTGTGCGATGAGGTTTTACTTCCAGAAGTTAGAAAACATATCATTTATGATAACTGCGCATCTATCAAGGGGCGCGGAATTTCACAACAGAGAAAACGATTCGAAATCCATCTCCACAAATACTACCAATTATACGGAAATGACGGTTATATTCTATTCGGTGACTTTTCAAAGTTCTATGACAATATTATCCATGAGATTGCTAAACGAGAATTGTTGAAGCTGTTCAATGATGATGAGTTTATTGACTGGCTTTTAACGTTGATATTTAAGGGTTTCCAGATCGATGTTTCGTATATGTCTGACGAGGAATACGAGACCTGTATGATCGATACTTTCAGTAAACTGGAGTATCGGAATATTCCAAAAGAGAAGCTCACTGGCGAAAAGTGGATGGAGAAGTCCGTCAATATTGGGGATCAACTTTCACAAGTCATTGGAATTTATTATCCATATCCGATTGACAATTACGTCAAGTATGTGCGTCAGCAGAAATTTTATGGAAGGTATATGGACGATTGGTACATCATGAATCCCAGTAAAGAAGAGCTTGAAAACTTGCTCGAAAACGTCTGTAAAATAGCAGCCGAACTTGGAATCCATATCAATCGTAAGAAAACCAGAATCGTTAAGATTTCGAGCAAATACAAATTCTTGCAAATCAAGTACACACTTACGGATACAGGTAAAGTCATCAAACGAATAAACCCGGATCGAGTTACCGCAATGCGTAGAAAACTCAAGAAACTTGCCGTTAAGGTTGAAAATGAAGAAGCGGATTACGACAATGTCGAAAATATGTTTCGCGGTTGGATGGGAGGACATTATAAACTCTTATCCAGAGAACAACGAAAGAATTTAATACAGCTTTACGAAGACCTATTTAGTAAGGAAATCACAATAGTCAACAAGAAGCTGATTGTTTCTGATAGGTCTGCATGATTGCACATAAAGAAGGAGGAAAACGATGGAACCATGGTTTCAGGTTGTACTTACGATCTTTAGCTCAGTTCTTGCATCTTCTGGGCTGTGGGC
SRR413602_C655407	TR	-	17363	17415	17330	17446	19	0	TTGGTCGTCCACTGAGAATTCGAACAACTCGAACAACGCGTGGAACGTGAACTTCAACAATGGCAACACGAACAACAACAATAAGAACAATACGAACGATGTGCGTGCCGTCCTCGC
SRR413602_C655407	VR	-	*	*	18044	18160	19	0	TTGGTCGTCCACTGAGAATTCGAGCTACTCGGGCGGCGCGTGGAACGTGCGCTTCAGCCGTGGCTACACGGACAGCGACAGTAAGAGCACTACGGACGATGTGCGTGCCGTCCTCGC
SRR413602_C655407	RT	-	16361	17092	CGTTCCATCGCTTTCATCATTACCAAGCCCGTGAAGCGGGAGGTCTTCGCCGCGGATTTCCGCGACCGCGTGGTGCACCACCTGATAGCCCGAAGGCTCGTTCCCTTGCTGGAAGCGCAGTTTATTGACGACAGCTACAGCACCCGCAAGGGCAAAGGCACACTGTACGGCATACTGAAGGTGGAGGAACACATCCGCCAATGCTCGGAAAACTACACCAAAAACTGCCACATCCTGAAGATAGACATCCGCTCGTTCTTCATGAAAATATCGAAGCAACGGCTGTATGACCTGACGGAGCGTCTTCTGCGGGAGCGGTACGAGGGAAACGACTTGCCGGTGCTGCTTTATCTGCTCCGGGAGACGGTGTTCAACCGACCGGAAAAGAACTGCATCCGCCGCACGCCTCCCCAAAGCTGGCGCGGATTACCAAAGGACAAAAGCCTTTTCCATTCCGACGGCACTTGCGGCCTGCCCATCGGCAACCTGACCAGCCAGTTGCTTGCCCTGAACTTTCTCGATGAACTGGACCATCTGATTACCGGAGAGTGGGGCATTGAACATTACGGCAGGTATGTGGACGACATGGTGCTGGTGCATCCGTCCAAAGAGCGTCTGCTGGCGGTCAAGGCGAATATCGCCGCATGGCTCACCGCACACGGACTGTCGCTGCACCCCCGCAAGATGTATCTGCAACATTATACGAAAGGTGTGCTGTTTGTAGGCGGCATG
SRR413603_scaffold10966	TR	+	70	107	57	121	0	2	GGCGCGTTCGTGACGCATGCGAACAATGCGGCGACGAATTCGAATGCGAATGTCTCCTCGCCCCT
SRR413603_scaffold10966	VR	+	*	*	295	359	0	2	GGCGCGTTCGTGACGAATGCGAACAATGCAGCGACGAATTCGAATGCGAATGTCTCCTCGCCCCT
SRR413603_scaffold10966	TR	+	308	345	260	366	8	0	TGGTAGGCGGTTCGTCGAACAATGGCACGAATGCAGGCGCGTTCGTGACGAATGCGAACAATGCAGCGACGAATTCGAATGCGAATGTCTCCTCGCCCCTAAACTTT
SRR413603_scaffold10966	VR	+	*	*	22	128	8	0	TGGTGGGCGGTTCGTCGAACAATGGCACGATTGCGGGCGCGTTCGTGACGCATGCGAACAATGCGGCGACGAATTCGAATGCGAATGTCTCCTCGCCCCTCTGCTTT
SRR413603_scaffold10966	RT	+	724	1311	AAGAACGGATCATCTATAAACTGCCGTTCCGCGACCGGGTCGTACATTGGGCGATTATGCTGGTCGTGGAGCCTATATGGGTGAGCAATTTTACGCGGGACGTGTACGCCTGCGTGAAAGGCAGGGGCATACATCCGTGCCTTAATCGCCTGCGCCGCGAAATGAAAGCCGACCCCGAGGGTACCGCCTATTGTCTGAAACTCGACGTCCGCAAATTCTACCCGTCCATAGACCACGACATCCTCAAACAGGTTGTCCGAGTCAAGATCAAAGACCCGGAACTGCTCGGTCTGCTGGACGAGATCATTTGCTCGGCGGACGGGGTACCGATAGGCAACTACCTAAGCCAATTTTTCGCAAACCTCTATCTTTCCGAGCTCGACCACATCATCAAAGAGCGGCTCAAAGTCCGTTACTACTACCGCTATGCCGACGACATAGTGCTGCTGGCGGCGGACAAAGCGACGCTCTCCGGACATTTGGTGTTTATCAACCACTATTTGAACCACGAACGGGCACTCGACATCAAACGGAATTACCAGATATTCCCCGTCGAGAGCCGGGGCGTCGATTTCGTGGGTTACGTCA
SRR413603_scaffold29537	TR	-	4583	4632	4560	4685	13	1	CTCTGGCGGCGCTGATAGCGGGCGGCAACTGGAACAATGGGGCGAATTGCGGCGCTCGTGCCGTGAATTGCAACAATTACCCGTGGAATGTCAATACGAACATTGGCGCTCGTGGGGCGTGTGACT
SRR413603_scaffold29537	VR	-	*	*	5121	5246	13	1	CTCTGGCGGCGCTGCTAGCGGGCGGCGACTGGGGCAATGGGGCGTATTGCGGCGTTCGTGCCGTGTTTTGCGCCAATTACCCGTGGGATGTCATTACGGGCATTGGCGCTCGTGGGGCGTGTGACT
SRR413603_scaffold29537	RT	-	3535	4179	GAATACCATTACTTTAAGGTGTACGAACCGAAAGAGCGGCAGATAATGGCGCTGCCGTTCTATGACAGGGTGGTACAGCACGCCATAAACAACGTGTTAGAGCCTATATTTGATAAGCGGTTTATATCGAAGTCTTACGCCTGCCGGAAAGGTAAAGGTATGCACGCTGCGTCTGATACATTAAAAGAGTGGCTGTATGAGTGGAACAAATACCACCCAGACCAGCCGCTTTATGCTATCAAGGCAGATATACACCACTATTTCCAGAGCATAGACCATGCGGTATTAAAGACTGAAATACGTAAGGTTATAAAAGACGCTGGGGTACTGGCATTGCTGGACAGGATAATAGACCACAACGGCAATATGCCGGACGGCGTAGGGATACCAGTAGGAAACCTTACCAGTCAGTTATTTGCAAATATCTATCTGGACGCATTAGACCAGTTTATTAAGCATGAGCTGGGCGTAGAGGCGTACATACGATATATGGACGACTTTGTAATATTAAGCCCAGACAAGGAACAGCTGCGCAGCTGGCTTGCACGGATAGAGCAATTCTTACGGGAAGAGCTTAAGTTAGAGTTTAACCCGAAAACTACCATACTGGCAGCAAAGAACGGTATAGACTTTGTAGGCTACAAA
SRR413603_C544211	TR	-	7582	7651	7563	7680	12	0	AGTCCGTGTGGTCTATCGCGGGTACAACAATGCGAACGCGAATGGCGGTGTGTCGAATGCGAATGCGAATAACGATGCTTCGAATACGAATGCGAATATCGGCTCGCGTCTGGAAATC
SRR413603_C544211	VR	+	*	*	33859	33976	12	0	GGTCCGTGTGGTCTATCGCGGGTACAACAATGCGAGCGCGTATGGCGGTGTGTCGAGTGCGTATGCGAGTAACGATGCTTCGAATACGTCTGCGTATATCGGCTCGCGTCTGGCCTTC
SRR413603_C544211	RT	-	6660	7044	AACCGGTGCAAGCATCAAAAGGCGCGGTACTCATGATCTGATGAACTGCATACGTACCGATTTGCAAAAAGACCCGGAAGGCACACTTTACGCATACAAGTTTGACATCCGTAGGTTTTACGACAATGCGCGGCAGGACTTTGTTATGTGGTGCTTCCGGAGGGTGTTCAAGGACGAAAGGCTGTTGGTGCTACTGGAGCGGTTTGTTAAGCTGCTGCCGGAAGGTATAAGCTTCGGACTGCGCAGTTCACAAGGGGCAGGAAATCTGCTTCTGTCTGTATTTTTAGACCACTATCTGAAGGATAAGTACGGGGTTCGTTATTACTATCGCTATTGCGATGACGGACTGGTACTCGGTAAAACGAAAGCGGAATTGTGGAAGATT
SRR413606_C692623	TR	+	53820	53869	53776	53884	12	0	GCCACTTTGCGGGGGCAACTGGGGCAATGGTGCTTCCGCTGGCGTGTTCAACTTGAATCTGAACAATCCCCGTTCTAACGTCAATTGGAACGTTGGCTTCCGCTCCGCT
SRR413606_C692623	VR	+	*	*	53144	53252	12	0	GCCGCTTTGCGGGGGCGGCTGGGGCAATGGTGCTTCCGCTGGCGTGTTCCTCTTGTATCTGACCGATCCCCGTTCTTACGTCGGTTGGAGCGTTGGCTTCCGCTCCGCT
SRR413606_C692623	RT	+	54352	54913	ACATATTCCTGCGTTAAGGGAAGAGGGCAACTTAAAGCTATGCAGCGTTTATATGGATGGATGAAATATGTCAATAATTCAGGTAAAAAATGGTATTACTTAAAAATGGATATAGAAAAATTCTTTTACAGAATGGATCATGATGTATTGATATCAATTTTGGAAAAGAAGATAGGCGACAAGAGAACGCTAAAGTTGCTGAAACATTATATTTCAGATTCATCAATACCTTTTGGGTTACCATTGGGAATTAAATCACCACTTGAAATAAGACAGAGTGATATGCTGTGGGACAAAGGCATTCCGATTGGCGGAGGATTATCTCATATGTTTGGGAATATGTATCTTGATAAGCTGGACCAGGAATGTAAAAGAAATCTTTCTATACATTATTATATTCGGTATATGGATGATGTAATCATACTTTCTGATAGCAAAGAGCAGTTATGGCAATGGAAACATCATATTGAAGATTTTCTGATGAAAGAATTGAAATTAAATCTGAATAAGAAAACGGCTATCCGTCCTATATCACAAGGAGTCGAGTTTGTAGGTTATAGGA
SRR413607_C871744	TR	-	1280	1338	1274	1373	15	0	AGGTGGTGCTGGTTGGCGGTAATGCGGACAACAGGTCGAATGCAGGCCTCGCTAACGTGAATACGAATAATGCGCCTTCCGATGCGAATCGTAACATCGG
SRR413607_C871744	VR	-	*	*	1836	1935	15	0	AGGTGGTGCTGGTTGGCGGTCATGCGGACAACGGGTCGTATGCGGGCCTCGCTTACGTGGCTGCGAATCTTGCGCCTTCCGGTGCGGGTCGTGACGTCGG
SRR413607_C871744	RT	-	304	833	CTATATGGGTTTCCGTGTTCACGGCTGATACGACATCATGTATCAAGGGAAGAGGAATAACGGAGGCGTATAAGAGGACAAGACGGGCTTTGTCCGATCGTGAATCCGTCTATTGCCTCAAGGTTGATATCCGCAAATTCTATCCGTCAATAGACCATGAGGTGTTGAAAGGCATCGCTCGGAAGAAGATCAAGGACGATCGCTTGCTTATGTTGTTGGATGAGATCATTGATTCCGCTCCCGGCGTTCCGATCGGGAACTATCTTAGCCAATATCTTGCGAATCTTTATCTCGCCTATCTGGATCACGAGATAAAGGAGATTATAGATATAAGGCATTATATCAGATACGCAGATGACATGACTTTTTTCCATCATGATAAGTGTTTCTTGAGAAACGTATTACTTCCGTGGCTTATCGATAGATTGGCCGTGTTGAAGTTGGAGCTGAAAGGGAATTACCAGATATTTAAGATCGCTGAGAGAAGATCGGATAAAAGCGGCCGTGGTATAGATTTCGTGGGGTTCGTT
SRR413608_C440641	TR	-	3594	3628	3578	3631	15	0	CAATGGCAATACGAACTACAACAACGCTTCGAACTCTAATGGAGTTCGTCCGGA
SRR413608_C440641	VR	-	*	*	4705	4758	15	0	CGATGGCCTTGCGACCTGCGACGGCGCTTCGGCCTCTCTTGGGGTTCGTCCGGT
SRR413608_C440641	RT	-	2181	3236	TGATCGCATTGTTCGACATTCTCTGTGTGATGAAGTTTTGCTTCCAGAAGTGAAGAAACACATCATTTATGATAATTGCGCATCTATCAAAGGGCGTGGGATTTCACAACAGAGAAAACGATTTGAAATCCATCTTCACAAATACTACCAATTATACGGAAATGACGGTTATATTCTATTCGGTGACTTTTCGAAGTTCTATGACAATATTATTCATGAGATTGCCAAACGAGAATTGTTGAAGCTGTTTGATGACGATGAGTTTATTGACTGGCTGTTAACGTTGATATTTAAGGGCTTCCAGATCGATGTTTCGTACATGTCTGACGAGGAATACGAGACCTGTATGACCGATACTTTCAATAAACTGGAGTATCGGAACATTCCAAAAGAGAAGCTCACTGGCGAAAAGTGGATGGAGAAGTCCGTCAATATTGGAGACCAGCTTTCACAAGTCGTTGGGATTTATTATCCGTATCCCATTGACAATTATGTTAAGTATGTGCGTCAGCAGAAATTTTATGGAAGGTATATGGATGATTGGTACATCATGAATCCTAGTAAAGAAGAGCTTGAAGACTTGCTCGAAAACATCTGTAAAATTGCAGCTGAACTGGGAATCCATATCAATCGTAAGAAAACCAGAATTGTTAAGATTTCGAGCAAATACAAATTCCTGCAAATCAAGTACACACTTACGGATACCGGTAAAGTCATCAAACGAATAAATCCGGATCGAGTTACCGCCATGCGCAGAAAACTCAAGAAACTGGCCGTTAAGGTTAGAAATGAAGAATCGGATTACGACAATGTCGAGAATATGTTTCGCGGTTGGATGGGAGGACATTACAAACTCTTATCCAGAGAACAACGAAAGAATTTAATACAGCTTTACGAAGACCTATTTAGTAAGGAAATCACAATAGTCAACAAGAAGCTGATTGTTTCTGATAGGTCTGCATGATTGCACATAAAGAAGGAGGAAAACGATGGAACCATGGTTTCAGGTTGTACTTACGATCTTTAGCTCAGTTCTTGCATCTTCTGGGCTGTGGG
SRR413609_scaffold151	TR	-	1346	1395	1324	1450	13	0	CGCACTTCACGCGCTCATTGGCGGCGGCAATTGGAACAACGGCGTTCACGACGGTTCGCGCGCGGTCAACGCCAACAATTACCCGTGGAACGTCAACGGCAACATTGGCGTGTGGTGCGTGTGTGAC
SRR413609_scaffold151	VR	-	*	*	1948	2074	13	0	CGCGCTTCACGCGCTCGTTGGCGGCGGCGATTGGAACGACGGCGTTCACGGCGGTTCGCGCGCGGTCGACGCCAGCGGTTGCCCGTGGGTCGTCAACGGCCACATTGGCGTGTGGTGCGTGTGTGAC
SRR413609_scaffold151	RT	-	270	881	AAAGAAAGAATTATTATGGCGCTTCCGTTCTTCGATCGTGTAATTCAACACATGATCGTAAATATCATTGAACCGATTTTTGAAAAGCGGTTCATTTTCCATTCATACGCCTGCAGGAAAGGGAAGGTCGCACACGAAGCAAGCGACACCCTTTCAAAATGGCTTTATGAACTGGAAGTGGTACAGGGGAAGAAAATCTATGCAATAAAGGGAGATATACACCACTATTTCCAGAGCGTAGCGCACGACGTATTAAAGAAAGAGATCCGGCGGTATATTTCAGATAAAGCACTTTTGAAAATTCTGGATCGGATCATAGATCACAACGGCATTTTCCCGCCGGGCGTGGGAATACCAGTCGGGAACCTTACTTCACAGTTATTCGCGAATGTATACTTGAACAAACTGGATCAATATGTAAAACACGTCCTGAAAATGAAATATTATGTTCGCTATATGGACGATTTTATAATATTATCAGAGGATCCGGAAGAGTTGCGGCACGTTCTGGAACTGATAGAAGAATTTCTTCGCCGGGAATTAAAACTGGAACTGAACCCGAAGACAACGATCCTTGCAGCAAAGAACGGAATAAACTTCGTAGGGTATATT
SRR413609_scaffold11392	TR	+	17452	17489	17396	17510	18	0	GGGTGTCCTTTTCAGCGGTAATACGAATAATGGCGTTCATGCAGGCTTCGGTTATGCGAATACGAATAACACCCCCTCGAATACGAATGCGAATGTCAGCTCTCAGCTATGATTT
SRR413609_scaffold11392	VR	+	*	*	17198	17312	18	0	GGGTGTCCTTTTCGGCGGTGGTACGTATTATGGCGTTCTTGCGGGCTTCGGTTATGCGAATGCGAGTAGCGCCCCCTCGTATACGAATGCGTCTGTCGGCTCTCGGCTTTGTTTT
SRR413609_scaffold11392	RT	+	17912	18459	TATATGGGTGTCCTTATTTACAGAAGATACCTATTCTTGCATTAAGGATCGTGGTATTCATAAAGCAGCAGCTAAAGTAAAGAAGGCTTTGAAAGAAGATCCAGAACACACTACTTACTGCTTGAAAATGGATATAGTGAAGTTCTATCCAAGTATAGACCATGATATTTTGAAAACAATATTACGGAAGAAAATCAAAGATAAAGATCTGCTTTGGTTGCTTGACGTGATTATAGACAGTGCCGATGGCGTACCCATAGGGAACTATCTAAGTCAGTATTTTGCTAATATTTATCTGGCTTACTTCGATCACTGGATAAAAGAGGTTAAGAAGGTAAGATATTACTTTAGGTATGCAGATGATATTGTGATTTTAGGCGATGATCCTAAACAGCTTCACAAACTCCGTATAGAGATTGAAGAATATCTGCATGACAATTTAAAGCTATCACTTCGTAAAGTGGATCCTAAAACTGGAAAAAAGAAATGGAAGTTTCAAGTATTCAAAATTGATAGCCATAGAGGTATTGATTTTGTCGGGTATGTCT
SRR413609_C440626	TR	-	4644	4681	4624	4745	17	1	GGGTCTTCGCGTGCGTGCGGCTGGCGGTAACGCGAACAACGGTACGAATGCAGGCGCGTCCTACACGAATACGAACAACGCGGCCACGAATACGAACACGAACTACTCGTCGCCCCTATACT
SRR413609_C440626	VR	-	*	*	4978	5099	17	1	GGGTCTTCGCGTGCGTGCGGCTGGCGGTTGCGCGGACAGCGGTGCGCTTGCGGGCGCGTCCTACACGAGGACGAGCCTCGCGGCCACGAATGCGATCACGTACTACTCGTCGCCCCTCTGCT
SRR413609_C440626	RT	-	3699	4286	AAACGCCGTGAAATCTACAAACTGCCATACCGCGACCGCGTGGTGCAGTGGGCAATAATGCAAGTGCTTGAGCCTATCTGGGTGAGATGCTTCACGGCCGACACCTACGCTTGTGTAAAGGGGCGCGGTCTTCATACGCTGCTGCGCAACCTGCGCCGCGATTTGAGAAAAGACCCCGACGGGACGCGGTACTGCTTTAAAATGGACGTTCGCAAGTTCTACCCGTCCATCACTCACAGCGTACTGAAGCAGGTGGTACGGCAGAAGTTCAAAGACCCCGACCTGCTGTGGCTGCTGGACGACATCATCGACAGCGCGGACGGCGTGCCCATCGGCAACTACATAAGCCAGTATTTCGCGAATGTGTACCTCTCGGAGCTTGACCATCAGGTAAAGGAAGTTTTGCACGCTCGCTATTATTACCGCTACGCCGACGACATCGTGGTTCTCGACAGCAGCAAAGACCGCTTAAAGGGTGTTGAAGTGTTTATTAATCACTATTTAAACACTGAGCGGCTTTTGCAGATGAAAGGCAATTACCAGATATTCCCCGTCGAAGCCCGCGGCATCGACTTTGTGGGCTATGTC
SRR413609_C441092	TR	+	3006	3055	2912	3098	24	0	AACCCTGCTGCTGGTTATCGCAACAGCGACGACGGTAGCATGAGCAACGTGGGCAGCAACGGCAACTATTGGAGTGCATCGCCGAACAGCGAGAATAACGGTTACAACTTGAACTTCAACAGTGGCAATGTGAATCCTGCGAACAACAACAATCGAGCAAACGGTTTCTCCGTGCGCTGTGTCCAAG
SRR413609_C441092	VR	+	*	*	1468	1654	24	0	TTCCCTGCTGCTGGTTATCGCCTCAGCGGCGACGGTAGCATGAGCAGCGTGGGCAGCTACGGCTACTATTGGAGTGCATCGCCGCTCAGCGAGAATTACGGTTACCTCTTGTACTTCGGCAGTGGCAATGTGAGTCCTGCGAGCAGCCTCACTCGAGCCTACGGTTTCTCCGTGCGCTGTGTCCAAG
SRR413609_C441092	RT	+	3325	3997	TACTGAGAGAAGTCTTCGCCTCACAGTTCCGTGACCGGGTAGTTCACCATCTGTTGTTCAACTATATCGCTCCAATCTTCGAGAAAACATTTATATATGACAGTTATTCCTGTAGAAAAGAGAAAGGAACACTGTTTGGTGTAGAGCGACTAGAACATCATATTCGTTCATGCACCAACAACTATACACATACAGCCTATATCCTCAAACTGGACATTCAAGGCTATTTCATGAGCATCAACAAGAACATCCTCTACGGTATTATTTACAACAAACTCATGAAGCAATGGGAAGAGAAAGGCAAGAACTGTAACATCCCTGGAAAGAATCCGGAGTTTATTCTCTTCCTTGTAGAAAGCATCATCTTCAAAGACCACACACTGGACTGCGAGGTGATGGGCAACAAGAAGGAATGGATGCTGTTGCCAGCGTCTAAGAGCTTGTTTTGCCAGCCAAAGGGCATCGGATTGCCTATCGGCGACCTCACCAGTCAACTCTTCAGCAATATCTATCTGAACGAGTTTGACAACATGATAAAAAGAAGATTCAAGATAAGGCACTACGGAAGGTATGTGGATGACTTCTATGTAGTACATCCATCCAAGGCATACCTAAAGAGCCTGATACCAGAGATAAGAACATTTCTGAAGGAAAGGTTAGGATTGACACTTCA
SRR413609_C441824	TR	-	1845	1908	1839	1914	11	0	TCGGCGACCAACGCTTGGAACTTGAATCTGAACGATGGCAACGTGAACAACAACTATAAGTTCAATCAGAACAGGG
SRR413609_C441824	VR	-	*	*	2517	2592	11	0	TCGGCGACCAACGCTTGGTACTTGTATCTGTTCGATGGCTTCGTGGGCAACTCCTATAAGTTCAATCAGATCAGGG
SRR413609_C441824	RT	-	971	1637	AAATCTATCTGCTTTGTCGTCCGCTATCCTCGCTACAGAGAGGTGTTTGCGGGTGAGTTCAGAGATAGAATCATTCATCATTATATTGCGTTAAGATTAGAGCCACTGTTTGAACAGATATTCTGCGACAGAACCTACAACTGCCGCAAAGGGAAAGGTCAGTTAGCTGGCGTTACTCAACTTGCTGAAGATATTCGTGAGGAGAGTGAGAATTACACCAAGGATGCCTATGTAATGAAGGTTGATTTGAAGGGTTTCTTTATGAGCATTCCTAAGCACATTCTTGCAAAGATGGTAGATGATTTTGTAGTTGAGCACTATAAAGGAGACGACAAGGAAGACCTAAGATGGCTTTGCAATCTTGTCATTATGCACAGACCAGAACTAAACTGTGAGCGAAGGAGTCCGCTTTGGATGTGGAACTTTATCCCAAAGGAGAAGTCACTGTTTACCAACGGAGAAGACAGAGGAATTGCTATCGGCAATCTCTTTGCCCAGCTGTTTGCGAACTTCCTGCTGAATGTGATAGATTGGAAAGTAGATGCCGTATGCGTAAGGCATAATAGGTATGTGGACGATATATCATTCGTAAGCAAGGACAAAGAGAAGCTGCTATCGGTTATCCCTATGCTCAGAACAGAACTCGGAAAGCTGGGTCTAAGGCTCA
SRR413610_scaffold6538	TR	+	47942	47991	47888	48013	10	0	CTCTGGCGGCGCTGATAGCGGGCGGCAACTGGAACAATGGGGCGAATTGCGGCGCTCGTGCCGTGAATTGCAACAATTACCCGTGGAATGTCAATACGAACATTGGCGCTCGTGGGGCGTGTGACT
SRR413610_scaffold6538	VR	+	*	*	47327	47452	10	0	CTCTGGCGGCGCTGATGGCGGGCGGCAACTGGAACTATGGGGCGAATTGCGGCGCTCGTGCCGTGGATTGCCACATTTACCCGTGGTATGTCCCTGCGAGCATTGGCGCTCGTGGGGCGTGTGACT
SRR413610_scaffold6538	RT	+	48395	49039	AATACCATTACTTTAAGGTGTACGAACCAAAAGAGCGGCAGATAATGGCGCTGCCGTTCTATGACAGGGTGGTACAGCACGCCATAAACAACGTGTTAGAGCCTATATTTGATAAGCGGTTTATATCGCAGTCTTACGCCTGCCGGAAAGGTAAAGGTATGCACGCTGCATCTGATACGCTAAAAGAGTGGCTGTATGAGTGGAACAAATACCACCCAGACCAGCCGCTTTATGCTATCAAGGCAGACATACACCACTATTTCCAGAGCATAGACCATGCGATATTAAAGACTGAAATACGTAAGGTTATAAAAGACGCTGGGGTACTGGCATTGCTGGACAGGATAATAGACCACAACGGCAATATGCCGGACGGCGTAGGGATACCAGTAGGAAACCTTACCAGTCAGCTATTTGCAAATATCTATCTGGACGCATTAGACCAGTTTATCAAGCACGAGCTGGGCGTAGAGGCGTACATACGCTATATGGACGACTTTGTAATATTAAGCCCAGACAAGGAACAGCTGCGCAGCTGGCTTGCACAGATAGAGCAATTCTTACGGGAAGAGCTTAAGTTAGAGTTTAACCCGAAAACTACCATACTGGCAGCAAAGAACGGTATAGACTTTGTAGGCTACAAAC
SRR413610_C475239	TR	+	989	1038	931	1057	16	0	TAAACGCAGAACGTCCGCTTGCGATCGGCTAATCGTGGCAATTCGTACAATACGTGGTACGTGAACTCTAGCGGCAACGTCAACAACAACAACGCCATCAACGCCAATCGCTGCGCCCCGGATTGTG
SRR413610_C475239	VR	+	*	*	287	413	16	0	TCACCGCAGAGCGTCCGCTTGCGATCGGCTTATCGTGGCAATTCGTACTATACGTGGTGCGTGTACTCTAGCGGCAACGTCGGCTACAGCTACGCCGTCACCGCCCATCGCTGCGCCCCGGCTTGTG
SRR413610_C475239	RT	+	1483	1660	ACTGTACCCAATAATGACAAATTCGTTCATTCGTGATAATTGGGCCTGCCAGCGAGGCAAGGGTACCGATGATGCGAGAGATAGGATGAAACTATTTCTGCAGAGAATGTACCGGAAATATGGTACAGAATTTTATGGTCTGCAGATAGATGTGCATGGGTATTATCCGAATATGCGG
SRR413610_C485311	TR	-	4138	4187	4114	4241	8	0	GGCTTGCACGCGCTCATTGGCGGTGGCAACTGGAACAACGGGGTTCACGATGGTTCGCGGACTGTGAATTGCAACAATTATCCGTGGAACGTGAACACGAACATTGGCGTGTGGTGCGTCTGTGACTA
SRR413610_C485311	VR	-	*	*	4747	4874	8	0	GGCTTGCACGCGCTCATTGGCGGTGGCCACTGGAGCAACGGGGTTCACGGTGGTTCGCGGACTGTGAGTTGCCACAATTATCCGTGGAACGTGGGCACGAACATTGGCGTGTGGTGCGTCTGTGACTC
SRR413610_C485311	RT	-	3124	3735	AAAGAGCGTATAATCATGGCTTTGCCATTTTACGATAGGGTTATCCAACATATGATTGTCAATTACATAGAGCCGATATTTGAGCATCAGTTCATCTACCATTCCTACGCTTGCAGAAAAGGGAAAGGTGCTCACAGAGCCAGCAAGCAGTTGACAAGGTGGTTATATAATCTGGAAGTTGTGCAAGGTAAATCAGTCTATGTACTGAAAGCCGACATACACCATTACTTCCAGAGCATAGACCACAAGGTTCTGAAAAGAGAAATTAGAACCTACATTAAAGACAAGGACTTACTCGTAATCCTTGACCGGATAATAGACCATAATGGGATATTCCCGGATGGTGTCGGCATACCGGTTGGAAATCTTACGAGCCAACTATTTGCCAACGTGTATTTACACCGATTGGATATGTTCGTAAAACATACACTTCATGCAGAACACTACATGAGATATATGGATGATTTTGTGATTATATCAGAGGATCTTGAACAGTTGAAACGGTGGGAGAAACAGATAGAAATATTCCTTGCGGATGTTCTTAAATTACAATTAAATCCAAAAACAACCATTGTTTATGCAAAGAACGGAGTGGATTTTGTTGGATATAGG
SRR413612_C1269755	TR	+	4392	4441	4342	4461	15	0	AGGCCGTGTGGTCTATCGTGGCAACAACAACGCGAACCCGAATGGCGGTGTTTCGATGTCGAATGCGAACAACGATTCCTCGAATACGAACACGAACATCGGTTCTCGTCTGAACAACAA
SRR413612_C1269755	VR	+	*	*	3973	4092	15	0	CGGCCGTGTGGTCTGTCGTGGCAACTACTACGCGATCCCGAATGGCGGTGTTTCGATGTCGAATGCGAGCTACGATTCCTCGAATACGTACACGAGCATCGGTTCTCGTCTGGCCTTCCG
SRR413612_C1269755	RT	+	4990	5374	ACCTCCGCCAGTATCAAGAGACGGGGTATGCACGACCTCCTGGCGTATGTCCGCCGTGACATGGCCGAGGACCCTGATGGTACGCGTTACTGTTACAAGTTTGACATCACCAAATTCTACGAGAGCGTGAAGCAGGATTTTGTGATGTATTGCGTCAGCCGGGTGTTCAAGGACGCAAAGCTCGTGACCATGCTGGAGAGCTTTGTCCGCCTGATGCCTGAAGGTCTGAGTATCGGCCTGCGCAGCTCGCAGGGGCTGGGCAATTTGCTTTTGTCTGTGTATCTGGACCATTATCTGAAGGACAGGTATGCCGTGCGTCATTTCTACCGCTATTGTGATGACGGCGTCGTACTGGGTAAAACGAAAGCGGAACTGTGGAAGATTC
SRR413612_C1270675	TR	-	8070	8107	8048	8162	20	0	GGGTGTCCTTTTCAGCGGTAATACGAATAATGGCGATCATGCAGGCTTCGGTTATGCGAATACGAATAACACCCCCTCGAATACGAATGCGAATGTCAGCTCTCAGCTATGATTT
SRR413612_C1270675	VR	-	*	*	8246	8360	20	0	GGGTGTCCTTTTCGGCGGTTTTACGTATGATGGCGCTCGTGCGGGCTTCGGTTATGCGCTTACGGATAGCGCCCCCTCGGATACGAATGCGGCTGTCGGCTCTCGGCTTTGTTTT
SRR413612_C1270675	RT	-	7100	7647	CTATATGGGTGTCCTTATTTACAGAAGATACTTATTCTTGCATTAAGGATCGTGGTATTCATAAAGCAGCAGCTAAAGTAAAGAAGGCTTTGAAAGAAGATCCGGAACACACTACTTACTGTTTGAAAATGGATATAGTGAAGTTCTATCCAAGTATAGACCATGATATTTTGAAGACAATATTACGGAAGAAAATCAAAGACAAAGATTTGCTTTGGTTGCTTGACGTGATTATAGATAGTGCTGATGGCGTACCCATAGGGAATTATCTAAGTCAGTATTTTGCTAATATTTATCTGGCTTACTTCGATCACTGGATAAAAGAGGTTAAGAAGGTAAGATATTACTTTAGATATGCAGATGATATTGTGATTTTAGGCGATGATTCTAAACAGCTTCACAAACTCCGTATAGAGATTGAAGAATATCTGCATGACAATTTAAAGCTATCACTCCGTAAAGTGGATCCTAAAACTGGAAAAAAGAAATGGAAGTTTCAAGTATTCAAAATTGATAGCCATAGAGGTATTGATTTTGTCGGGTATGTC
SRR413612_C1271607	TR	-	4322	4380	4305	4428	19	1	TTCTGCGAACAACTGGTGGGAGCGTTCTCCTAATTCCGGCAACACCAACAATTTCTGTAATGTGAACAACAACGGCAACGCCAACAATAACAACGCCAGCAACTCCAATGGCGTGTCCTTCGGA
SRR413612_C1271607	VR	-	*	*	4968	5091	19	1	TTCTGCGGACTACTGGTGGGAGCGTTCTCCTTATTCCGGCAACACCGACATTTTCTGTCTTGTGGGCAACGGCGGCAACGCCGACGCGAGCAACGCCAGCACCTCCCGTGGCGTGTCCTTCGGC
SRR413612_C1271607	RT	-	3375	3824	GGTTTTCACGCTTTTACCATCATGGAACGGGGAAAGAAGCGGTATATCCGATCAGTCCATATCACGGAACGAGCGGTTCAAAAGTGTCTGTGTGACTACTGCTTAGTTCCTATCTATTCGGCCTGTTTCATCTATGACAACTCAGCCAGTTTGAAACACCGAGGTATGGACTTCGCCCTGCGTCGTATGACCTGTTACCTCCAACGGCATTACAGGAAGTACGGTCTGGAAGGAGGTGTTTTGCTTTACGATTTTCACAGCTTCTTTGACTCAGCTCCCCATGAACCGCTGTTTCGTGAAGCCGACCGCAGACTTCATGACCCGAAAATCAGGGAGCTTGCGAACAGCTTTGTTACGGACTTCGGCTCGGTTGGTTTGGGTCTTGGCAGTCAGGTGTCTCAGACGAACGCCCTCATGCTTCCCAATATGATCGACCACTACTTCAAAGAG
SRR413613_C925995	TR	+	1140	1189	1112	1209	13	0	GGCTGGGATGGCGGCGGTTCTTCGGGTTCGCGTTCTGCTAATTGCAATAATTCGTCGGCTAATGTGAATGTCAATAACTCTGCACGCAGCACGTCGGA
SRR413613_C925995	VR	+	*	*	846	943	13	0	GGCTGGGCTGGCGGCGGTTCTTCGGGTTCGCGTTCTGCTGATTGCGCTACTTCGTCGGCTAGTGTGCCTGTCAATGGCTCTGCGCGCGGCGCGTCGGA
SRR413613_C925995	RT	+	1631	2004	AATATGGGATAAATTATTTATTTCGCATAGTTATGCTTGTAGAAAAAATAAAGGTCAACATAAAGGCAGTATTAAATGTATGGAGTATGTTCGCAAAAATAGATTTTGTCTAAAATGTGACATAAGTAAATTTTATCCTTCTATTAATCATGAAATTCTAAAAAGAATTATAAGAAAGAAAATCAAATGCAAAAGAACCATAAAATTATTAGATGAAATAATTGATAGTATAGATAGTCCAACAAATGTTCCGATAGGAAATTATCTTAGCCAATGGTTTGGGAATTTATATTTAAATGAATTGGATATGTTTTTAAAACATGATTGTAAGATAAAGTATTATTTAAGATATTGTGATGATTTTCTTTTATTTT
SRR413613_C928409	TR	+	9635	9687	9629	9721	13	0	CGTCGAACCGTGCGATTCGCGGGTACAATTCGGCCCGCAACTGGAACAACAACAATGCTACGAACTCCAACCCGAACCTCGGTTTCCGCCCCG
SRR413613_C928409	VR	+	*	*	11683	11775	13	0	CGTCGAACCGTGCGATTCGCGGGTACGATTCGGCCCGCATCTGGCGCGACAACGGTGCTGCGGGCTCCCGCCCGACCCTCGGTTTCCGCCCCG
SRR413613_C928409	RT	+	10242	10883	AGGAGCGCAGCCTTCACATCCCGCCGCTGCGGGACAAGATCGTGCAGCTCGTCATCCATCAGGAGCTGCAGACGCTCTTCCGCCCGGTATTCGTCAACCGTTCATTTGCGTGTATGTACGGAAAAGGCCCCATCCGAGCTGCCTTCAACGTACAGCATGACATGAGGGTCGCCCGCATGAAGTGGGGCGACGAGGCGACGGTCATCAAGATCGACGTCCGCAAGTTTTTTTACAGCATCGACCGCAGCGTGCTCAAGCAGATCATCGCGAAGCGGTTCAAGAAGCTCAAGAAGAAGTACCCCGAGAAATACGAGGACTTCCTCCGTTTTTACAGGCTTCTTTGCAAAGTGATCGACAGCTCGCCGGAGGGCGAGAGAGGGATTCCGCTGGGAAATGTGAGTTCTCAGGACTTTGCCAACATCTACCTCAACGAGCTCGATCAATTCTGCATCCGCTTCCTCGGTGCGACGCTCTACACGCGCTACATGGACGATGTCGTCGTCATAGCGCCAAACAAGGAAATCGCCCGGGAGTGGTTAGCAAAGATCAAGGTGTTCCTCCAAGAGAGACTGCACCTTGAGACCAACCAGAAGACCAAGATTTTCTATGTGCGGCAGGGCGTGAACGCCTACGGCTTCAAAA
SRR413613_C929439	TR	+	11429	11478	11397	11498	18	0	TGGTGGCAATTACAACAATAATGGAAACAATTATCCTGTCGCCTATCGCAATTACAACAATCCTAATAACAACTATAACAACACTGGTTTTCGTGCCACGCT
SRR413613_C929439	VR	+	*	*	9768	9869	18	0	TGGTGGCCTTTACTACAATAATGGTTTCAGTTATCCTGTCGCCTGTCGCGGTTTCGACTTTCCTAATAGCTACTATAGCATCACTGGTTTTCGTGCCACGCT
SRR413613_C929439	RT	+	10565	11167	AAGAAAGAATAATTATGGCATCAGAATATAAGGATAGAGTAGTACATCAATGGTATGTCGAAAAATTTATAAAGCCATACTTTGTACCACAATTTATTAGTACATCATATGCTGGAATAGAAGGAAGAGGAATGCATAAAGCATCTAAAGATGTTCAAAAAGCAATGAGAAGTGCAAAATCTAAATGGAAGAATTATTACATATTAAAAATGGATGTTACAAAGTATTTTCAAAATATAGACAAAAGAATACTTTGGGAAATATTAAAAAGAAAGATGAAGGATAAAAAGTTACTATGGTTAACTAGAGAAATTTTATTATCTACAGAAGGCATGGTAGGACTTCCTTTAGGTAATTATACATCTCAAATGTTTGCTAATATATATTTAAATGAATTAGATCAGTATGTTAAACACAAATTAAAATGCAAATATTATTATAGATATATGGATGATATGGTTATAATGTGCGAAAATAAAGAAATTGCAAAAGATAGCTTAAATAATATAACTAAATTTTTAAAAGAAAATTTAAAATTAACTTTAAACTCAAAAACAAGAATTTTCAAAGATATACAAGGGGTTAATTTTTGTGGTTATAAAA
SRR413613_C929615	TR	-	4240	4299	4211	4328	16	0	AGTCCGTGTGGTCTATCGCGGGTACAACAATGCGAATGCGAATGGCGGTGTGTCGAATGCGAATGCGAATAACGATGCTTCGAATACGAATGCGAATGTCGGCTCGCGTCTGGAAATC
SRR413613_C929615	VR	-	*	*	4814	4931	16	0	AGTCCGTGTGGTCTATCGCGGGTACAGCAATGCGGGTGCGCTTGGCGGTGTGTCGATTGCGTTTGCGAGTTTCGATGCTTCGAATACGTATGCGTATGTCGGCTCGCGTCTGGCCTTC
SRR413613_C929615	RT	-	3308	3692	AACCGGTGCAAGCATCAAAAGGCGCGGTACTCATGACCTGATGAACTGCATACGTACCGATTTGCAAAAAAATCCGGAAGGCACGCTTTACGCATACAAATTTGACATCCGGAGGTTTTATGACAATGCGCGGCAGGACTTTGTTATGTGGTGCTTCCGGAGGGTGTTCAAGGACAAAAGGCTGTTGGTCTTGTTGGAGCGGTTTGTTAAGCTGCTGCCGGAAGGTATCAGTTTCGGACTGCGCAGTTCACAAGGGGCAGGAAATCTGCTTCTGTCTGTATTTTTAGACCACTATCTGAAGGATAAGTACGGGGTTCGTTATTACTATCGCTATTGCGATGACGGACTGGTACTCGGTAAAACGAAAGCGGAATTGTGGAAGATT
SRR413614_C827132	TR	+	844	902	817	912	26	0	AAATCAGCAGTAACTCAGACAATGAGTCTAATGCAGGTTTGTTCAATTTGAATTCTAACAATGAGTTAGACAATTCCAATGCGAATGTCAGGACAC
SRR413614_C827132	VR	+	*	*	579	674	26	0	TAATCGGCGGTCGCTCGGGCAATGGGTCTTCTGCGGGTTTGTTCGGTTTGCATTCTAGCGGTGGGTTGGACTATTCCTCTGCGCCTGTCGGGACTC
SRR413614_C827132	RT	+	1336	1739	TATATGGGTATCTATCTTTATTAAAGATACTTATAGTTGCATTAAACACAGAGGTATTCACGAAGCATTACATAATGTTAAAGAAGCTTTAAAAGATGTAGATAATACTACTTATTGTCTTAAGTTAGATATCAGAAAGTTCTATCCTAGTATAGATCATGAAGTATTAAAAAGCATAATAAGAAAGAAGATAAAAGATTGGAAGTTATTACAGCTATTAGATGAAATAATAGATTCAGCAGAAGGTGTGCCTATTGGTAATTACTTATCTTAGTTCTTCGCTAATCTATATCTTACTTACTTTGACCATTGGCTTAAAGAAGATAAATAGGTTAAATATTATTTCAGATATGCAGATGATATAGTAATATTGCATAATAATAAAGAATACCTATGGAGTTTGT
SRR413614_C831150	TR	+	13198	13257	13168	13285	11	0	AGTCCGTGTGGTCTATCGCGGGTACAACAATGCGAATGCGAATGGCGGTGTGTCGAATGCGAATGCGAATAACGATGCTTCGAATACGAATGCGAATGTCGGCTCGCGTCTGGAAATC
SRR413614_C831150	VR	+	*	*	12565	12682	11	0	AGTCCGTGTGGTCTATCGCGGGTACAGCTATGCGTATGCGAATGGCGGTGTGTCGAATGCGAATGCGAATTACGATGCTTCGCTTACGTATGCGAGTGTCGGCTCGCGTCTGGCCTTC
SRR413614_C831150	RT	+	13805	14189	ACCGGTGCAAGCATCAAAAGGCGCGGTACTCATGACCTGATGAACTGCATACGTACCGATTTGCAAAAAGATCCGGAAGGCACGCTTTACGCATACAAATTTGACATCCGGAGGTTTTACGACAATGCGCGGCAGGACTTTGTTATGTGGTGCTTCCGGAGGGTGTTCAAGGACAAAAAGCTGTTGGTCTTGTTGGAGCGGTTTGTTAAGCTGCTGCCGGAAGGTATCAGTTTCGGACTGCGCAGTTCACAAGGGGCAGGAAATCTGCTTCTGTCTGTATTTTTAGACCACTATCTGAAGGATAAGTACGGGGTTCGTTATTACTATCGCTATTGCGATGACGGACTGGTACTCGGTAAAACGAAAGCGGAATTGTGGAAGATTC
SRR413616_C747406	TR	-	2303	2340	2254	2369	10	0	GCCGTTGTGTTTTGCGGTCCGGCAACAACTCGAATGCGAACAGCGGTCTCGCTTATGCGAACGCGAACAACGCTTCATCGAACTCGAACACGAACTACGGGGCGCGTCTGAAATTC
SRR413616_C747406	VR	-	*	*	3266	3381	10	0	GCCGTTGTGTTTTGCGGTCCGGCAACAACTCGAATGCGTACAGCGGTCTCGCTTATGCGTACGCGTACTACGCTTCATCGAACTCGCACACGAGCTGCGGGGCGCGTCTGGCCTTC
SRR413616_C747406	RT	-	1263	1653	AACGGCTGCATCCATACAAGGACGCGGACCGCATGGTCTGTTCCATCAGGTGCAGGATACATTGGCAGAGAACCCCAATATACACTATTATTATCAAAGCGATTATAAAGGATATTATGACAGTATTGACCATGATATATTAATCTCCACAATCAGGCGATATGTCGGAGACCCTGTCTTATTGCCTATTCTTGAAAATTTTGTCAAAGCACTATATCCCAACGGGAAGCATGGCATAAGCAAAGGACTGCGTTCCTCACAATTCTTTGGAAACCTTTACCATAATGATATTGATCACCGGATGATTGATGAATATGGTGCAAAACATTACTTCCGTTTTTGTGATGACATCTTTATTCTCGGTGAGAGTAAACGTGATTTGTGGAAATTG
SRR413616_C748024	TR	+	40426	40475	40386	40490	16	0	TATCGCGGGGGCAACTGGAACAACGGTTCGAACGCTGGTGTGTTCTACCTCAACGGCAACAACTCCCGCAGCAATGTGAACACGAACATCGGCTTCCGTGCCGCT
SRR413616_C748024	VR	+	*	*	2241	2345	16	0	TATCGCGGGGGCTACTGGGCCGACGGTTCGAGCGCTGGTGTGTTCTCCCTCGACGGCGACTACTCCCGCAGCGTTGTGTCCACGGCCGTCGGCTTCCGTGCCGCT
SRR413616_C748024	TR	+	40426	40475	40376	40490	18	0	GCGCTGCGTGTATCGCGGGGGCAACTGGAACAACGGTTCGAACGCTGGTGTGTTCTACCTCAACGGCAACAACTCCCGCAGCAATGTGAACACGAACATCGGCTTCCGTGCCGCT
SRR413616_C748024	VR	+	*	*	39793	39907	18	0	GCGCTGCGTGTTTCGCGGGGGCTGCTGGGCCGACGGTTCGTGCGCTGGTGTGTTCTGCCTCAACGGCCGCAACTCCCGCGGCGATGTGAGCCCGGGCCTCGGCTTCCGTGCCGCT
SRR413616_C748024	RT	+	40988	41650	AGAAACGGCTCGTCATGGCTCTGGGCTTCCGGGATCGTGTCGTGCAGTGGGCGATCTATCTCCAGACAAACCAGTACCTCGACAATGGCATGATATACCACAGCTACGGGTGCAGGGTGGGAAAAGGAACCACCAGAGCAGCCGACCGGCTTCAATACTGGTGCACGCTCGTAGATCGAAAGCCGGGCAAATGGTACTACCTGAAACTGGACGTATCAAAGTATTTTTACCGGGTGGATCACAGGGTACTGCTCGACATACTCCGCCGGAAGTTCCCGAACGAGGACGGCTACCTCTGGCTTATGGAAACGATTATAAATTGCGACCATACGCCCTTCGGACTGCCTCCGGGAAAGTCCGCCGACGAGATCCCACCGTCTGAAAGACTGTTCGAGGTAGGTATGCCGATCGGAAACCTAACGAGCCAGCTACTCGCGAACGTCTGCCTCAATGAGCTGGATCAGTATATCAAGCACGAGCTGAAAGCCCATTTTTACGACAGATACATGGACGACATGGCGCTGCTCTATCCTGACGCGGCCACACTGAACCGGTGGAGAGCTGCGATCGAGAAGTATCTGAACGAAGTCCTGCACCTCGAATTGAACAGCAAAACCACGATCGGACTCGTCAAACACGGGATCACCTTCGTGGGCTGCCGAA
SRR413619_C789707	TR	+	372	397	369	417	8	0	ACGATTCCTCGAATACGAACACGAACATCGGTTCTCGTCTGAACAACAA
SRR413619_C789707	VR	+	*	*	0	48	8	0	ACGATTCCTCGAATACGAGCACGAGCATCGGTTCTCGTCTGGCCTTCCG
SRR413619_C789707	RT	+	946	1330	ACCTCCGCCAGTATCAAGAGACGGGGTATGCACGACCTCCTGGCGTATGTCCGCCGTGACATGGCCGAGGACCCTGATGGTACGCGTTACTGTTACAAGTTTGACATCACCAAATTCTACGAGAGCGTGAAGCAGGATTTTGTGATGTATTGCGTCAGCCGGGTGTTCAAGGACGCAAAGCTCGTGACCATGCTGGAGAGCTTTGTCCGCCTGATGCCTGAAGGTCTGAGTATCGGCCTGCGCAGCTCGCAGGGGCTGGGCAATTTGCTTTTGTCTGTGTATCTGGACCATTATCTGAAGGACAGGTATGCCGTGCGTCATTTCTACCGCTATTGTGATGACGGCGTCGTACTGGGTAAAACGAAAGCGGAACTGTGGAAGATTC
SRR413619_C791913	TR	+	5975	6024	5921	6046	11	0	CTCTGGCGGCGCTGATAGCGGGCGGCAACTGGAACAATGGGGCGAATTGCGGCGCTCGTGCCGTGAATTGCAACAACTACCCGTGGAATGTCAATACGAACATTGGCGCTCGTGGGGCGTGTGACT
SRR413619_C791913	VR	+	*	*	5360	5485	11	0	CTCTGGCGGCGCTGCTAGCGGGCGGCAGCTGGGACAATGGGGCGAATTGCGGCGCTCGTGCCGTGTTTTGCAACGGCTACCCGTGGTATGTCAGTACGTTCATTGGCGCTCGTGGGGCGTGTGACT
SRR413619_C791913	RT	+	6428	7072	AATACCATTACTTTAAGGTGTACGAACCGAAAGAGCGGCAGATAATGGCGCTGCCGTTCTATGACAGAGTGGTACAGCACGCCATAAACAACGTGTTAGAGCCTATATTTGATAAGCGGTTTATATCACAGTCTTACGCCTGCCGGAAAGGTAAAGGTATGCACGCTGCATCTGATACATTAAAAGAGTGGCTGTATGAGTGGAACAAATACCACCCAGACCAGCCGCTTTATGCTATCAAGGCAGACATACACCATTATTTCCAGAGCATAGACCATGCGATATTAAAGGCTGAAATACGTAAGGTTATAAAAGACGCTGGGGTACTGGCATTGCTGGACAGGATAATAGACCACAACGGCAATATGCCGGACGGCGTAGGGATACCAGTAGGAAACCTTACCAGTCAGCTATTTGCAAATATCTATCTGGACGCATTAGACCAGTTTATCAAGCACGAGCTGGGCGTAGAGGCGTACATACGCTATATGGACGACTTTGTAATATTAAGCCCAGACAAGGAACAGCTGCGTAGCTGGCTTGCACGGATAGAGCAATTTTTACGGGAAGAGCTTAAGTTAGAGTTTAACCCGAAAACTACCATACTGGCAGCAAAGAACGGTATAGACTTTGTAGGCTACAAAC
SRR413619_C794131	TR	-	2923	2957	2907	2996	11	0	CGTCGTTTCTTCGGCTTACTTTGCCAATGTGAACAACAATGGCAATACGAACTACAACAACGCTTCGAACTCTAATGGAGTTCGTCCGGA
SRR413619_C794131	VR	-	*	*	4034	4123	11	0	CGTCGTTTCTTCGGCTTACTTTGCCTATGTGGGCAGCAATGGCAGTACGGGCTACAACCACGCTTCGAACTCTTATGGGGTTCGTCCGGT
SRR413619_C794131	RT	-	1983	2565	TGATCGTATTGTTCGACATACCCTATGCGATGAAGTTTTACTTCCAGAAGTGAAGAAACACATCATCTACGACAACTGTGCGTCTATCAAAGGACGTGGCATATCACAGCAAAGAAAGCGATTCGAAATCCATCTTCACAAGTATTACCAGCTGTACGGAAATGATGGCTGGATTCTATTCGGTGATTTTTCAAAATTTTATGACAACATCATTCACGAGATTGCGAAACGAGAATTACTGAAATTATTTGACGATGATGAGTTTATTGATTGGCTTTTAACCCTTATATTTAAAGGCTTCCAGATTGATGTCTCATATATGTCCGACGAGGAATACGAGACCTGTATGACAGATACTTTCAATAAATTGGAGTATCGAAACATTCCAAAGGACAAGCTTACTGGCGAAAAATGGATGGAAAAGTCCGTCAATATCGGAGATCAGTTATCACAAGTTATTGGGATTTACTATCCGTATCCGATTGACAATTATGTCAAGTATGTGTGTCAGCAGAAGTTTTATGGAAGGTACATGGATGATTGGTACATCATGAATCCGAGTAAAGAGGTACTGGAAGATTTG
SRR413619_C794315	TR	+	26342	26411	26312	26429	13	0	AGTCCGTGTGGTCTATCGCGGGTACAACAATGCGAACGCGAATGGCGGTGTGTCGAATGCGAATGCGAATAACGATGCTTCGAATACGAATGCGAATATCGGCTCGCGTCTGGAAATC
SRR413619_C794315	VR	-	*	*	16	133	13	0	GGTCCGTGTGGTCTATCGCGGGTGCAGCAATGCGAGCGCGAATGGCGGTGTGTCGTATGCGAATGCGGGTAGCGATGCTTCGTATACGAATGCGTATATCGGCTCGCGTCTGGCCTTC
SRR413619_C794315	RT	+	26949	27333	ACCGGTGCAAGCATCAAAAGGCGCGGTACTCATGATCTGATGAACTGCATACGTACCGATTTGCAAAAAGACCCGGAAGGCACACTTTACGCATACAAGTTTGACATCCGTAGGTTTTACGACAATGCGCGGCAGGACTTTGTTATGTGGTGCTTCCGGAGGGTGTTCAAGGACGAAAGGCTGTTGGTGCTACTGGAGCGGTTTGTTAAGCTGCTGCCGGAAGGTATAAGCTTCGGACTGCGCAGTTCACAAGGGGCAGGAAATCTGCTTCTGTCTGTATTTTTAGACCACTATCTGAAGGATAAGTACGGGGTTCGTTATTACTATCGCTATTGCGATGACGGACTGGTACTCGGTAAAACGAAAGCGGAATTGTGGAAGATTC
SRR413619_C794571	TR	-	14433	14482	14418	14529	19	0	AGCTGGTTCTTTGGGGCGGTAATGCGAATAACGGTGCGAATTGCGGCCTCGCTTATGCGAACTCGAATAACGATTGGTCGAACTCGAATGCGAATATCGGCTCTCGCCATAC
SRR413619_C794571	VR	-	*	*	14705	14816	19	0	AGCTGGTTCTTTGGGGCGGTGGTGCGGCTGTCGGTGCGTATTGCGGCCTCGCTTGTGCGGCCTCGAGTGACGGTTGGTCGAACTCGGTTGCGACTTTCGGCTCTCGCCTTGC
SRR413619_C794571	RT	-	13296	13693	TACAAGTGCGTGTATCAAGGGAAAGGGATTACATTTTGGAGTAAGGAGAATGAAACGTTTTCTTCACCGGTACCCGGAATACAAATGGTTCGTAAAGACTGATTTCAAAAAGTTCTATCAAAGTATTCTTCATGAGCTTATTGTTGCTGCATTGAGAAGGAAATTCAAAGATGAACGATTTATTAAATTGATCGAGATAGCTGTTTTATCGTATGACAGCGGAACAGAGTTAGTTGACGTATTGGAGAATGAAGTTGAACGGAAGAAGAGGTGTTCCGATTGGAGCATTTACAAGCCAACCTATCGGGAATTTTGCGGCAAGCCGGATAGATCATACAATGAAGGAGAAATATCGTGTCAAATGCCTGCATAGATATTGCGATGATAATGTTATGCTG
SRR413620_C591516	TR	-	21279	21328	21264	21377	18	0	AAAGCTGGTTCTTTGGGGCGGTAATGCGAATAATGGTGCGAATTGCGGCCTCGCCTATGCGAACTCGAATAACGACTGGTCGAACTCGAACGCGAATATCGGCTCTCGCCATAC
SRR413620_C591516	VR	+	*	*	2748	2861	18	0	GAGGCTGGTTCTTTGGGGCGGTTCTGCGAATGCTGGTGCGTATTGCGGCCTCGCCTATGCGAACTCGTCTTTCGACTGGTCGGCCTCGTCCGCGACTATCGGCTCTCGCCTTGC
SRR413620_C591516	TR	-	21279	21328	21256	21377	20	1	AAAGCTGGTTCTTTGGGGCGGTAATGCGAATAATGGTGCGAATTGCGGCCTCGCCTATGCGAACTCGAATAACGACTGGTCGAACTCGAACGCGAATATCGGCTCTCGCCATACTTAATTTA
SRR413620_C591516	VR	-	*	*	21541	21662	20	1	CCAGCTGGTTCTTTGGGGCGGTTATGCGTATGGTGGTGCGTATTGCGGCCTCGCCTATGCGTACTCGGGGTACGACTGGTCGTACTCGTACGCGGCTGTCGGCTCTCGCCTTGCTTATTTTG
SRR413620_C591516	RT	-	20074	20658	TACCAGTGCATGTATAAAGGGTAAGGGACTTCATTTTGGAGTAAAAAGGATGAAGCGTTTTCTACGCCAATACCCGGAATATAAATGGTTTGTAAAGACTGACTTTAAGAAGTTCTATCAAAGTATTCCTCACGAGGTTATCATAGCTTCATTGAGACGGAAATTCAAAGACGAAAGATTTATCAAACTGATTGAAATCGCTGTATTGTCGTATAACAGTGAGCAAGAATTAATAGAAGTATTGAAAAATGAGATTGAACGTAAAAAGAGGTGTTCCGATTGGAGCATTTACAAGCCAACCTCTCGGAAATTTCGCGGCAAGCCCGATAGATCATGTGATGAAGGAACGCTACCGGGTGAAATGCCTGCACCGATATTGTGATGATAATTGCATGTTGGCCCGGTCAAAGGCAGAAGCATTGTTCCTTCTCCGTGTATATGAGCGGGAGAGTGCAAAGTATGGACTAATAGTAAAGGCGAACAGTTGTATTGCTCCGATAGGCGCAGAGATTAGAAATGAAAACAAAAGGCATAGAAAGCGAAAACGAAGCAAGAGGAAGAAGGATTAACTTTTTGGGTTATTGC
SRR413620_C591530	TR	+	54520	54569	54473	54578	9	0	GGGTGCCCTCTTGTCTGCTAATGCGAATAATGGTGCGAATGCGGGTTTCGGTTATCTGAATACGAATAATCGCTCCTCGAACTCGAATGCGAACAATGGGTTCCGC
SRR413620_C591530	VR	+	*	*	9836	9941	9	0	GGGTGCCCTCTTGTCTGCTAATGCGTCTAATGGTGCGAATGCGGGTTTCGGTTTTCTGAATACGAATACTCGCTCCTCGGACTCGAGTGCGCACTCTGGGTTCCGC
SRR413620_C591530	TR	+	54520	54569	54474	54589	15	0	GGTGCCCTCTTGTCTGCTAATGCGAATAATGGTGCGAATGCGGGTTTCGGTTATCTGAATACGAATAATCGCTCCTCGAACTCGAATGCGAACAATGGGTTCCGCCTATACCGTTA
SRR413620_C591530	VR	+	*	*	54289	54404	15	0	GGTGCCCTCTTGTCTGCTAATGCGCGTAATGGTGCGCATGCGGGTTTCGGTTTTCTGCATACGTCTTCTCGCTCCTCGTACTCGAATGCGTACTATGGGTTCCGCCTGTGCCGTTT
SRR413620_C591530	RT	+	55082	55646	GATCGGATAGTACACCATTGTATTATCAATATTCTGGGAGAGTATTGGACGAATGTTTTTATCTCTCATACATACGCCTGCATTAAAGGGCGGGGGACTCATAAATGTATGGAGGATATACACCATGACCTGGTTACAGATCGAAAAGGTACACAGTATTGCCTAAAGATCGACATAAAGAAGTTCTACGATAATGTAGATCATGCAGCACTCAAAAGGATCATAAGATATATGATAGCTGATGAGCAAATGCTGAGGCTGTTGGATAAAGTTATAGATAGCAACGGTAAAGAAAAAGGGTTGCCTATTGGCAACTTTACGAGCCAGTATCTGGCTAATTTATATCTGGCTTACTTCGATCACTGGATGAAAGAAGATCTGGGGGTTAAGTATTACTACAGGTATATGGATGATATAGTGATTTTGCACCATAGCAAAGAAACTCTCCATTACATACTGGATATGATGGGGCTTTACCTGGGTGCAGAGCTGAAACTGGAAATTAAGCATAACTGGCAGATATTTCCTGTAGATGCTCGCTGTATTGATTATGTTGGTTTCAAAC
SRR413640_scaffold39796	TR	+	25431	25478	25420	25497	15	0	AACGTCCGCAACGTCAATTCGGACGGCTCTTTGAACAACAACAACGCGTACAACGGCAACAATGGCGTTCGCCCGCTT
SRR413640_scaffold39796	VR	+	*	*	6473	6550	15	0	TTCGTCCGCCGCGTCAGTTCGGACGGCTCTTTGGACTTCAGCTACGCGTGCGGCGGCCGCAATGGCGTTCGCCCGCTT
SRR413640_scaffold39796	TR	+	25431	25478	25396	25497	12	0	ACGCCTAATTCGTCGAACGCCAACAACGTCCGCAACGTCAATTCGGACGGCTCTTTGAACAACAACAACGCGTACAACGGCAACAATGGCGTTCGCCCGCTT
SRR413640_scaffold39796	VR	+	*	*	27383	27484	12	0	ACGCCTAATTCGTCGAACGCCTACAGCGTCCGCAGCGTCAATTCGGGCGGCTCTTTGAACTACTACCACGCGTGCCTCGGCTACTATGGCGTTCGCCCGCTT
SRR413640_scaffold39796	RT	+	25867	26469	AGCGCCGCGTGGTTATGTCGAACAGCTACAAAGACAAGGTTGTTCAACATTCGCTTTGCGATAACGTGCTTGAACCGATTTTGACACGATCGTTCATTCGCGATAACTACGCGTCGCAGGTGGGGAAAGGTACGCATTACGGGTTAGACAGGCTTCAAGAGTTCATGCGGAGGTTTTACAGGAAGAACGGAATTGACGGCTGGATACTGAAAGGCGATATTTCAAAGTATTTCTATTCGATCCGGCACGACGTTTTGAAAACCTTAATCCGCGAGAAGATAACCGATCCGGACGTTTTGTGGCTTGTCGATCTTATCATCGACAGCACCGAAGGCAACGTCGGAATACCGATCGGCAATCAAACTTCACAGCTTTTCGCCCTTCTCTACCTTGACGGGCTGGATCACTTCGTAAAGGAAAAGCTGGGTATCAAATATTACGGGCGCTATATGGACGACTTCTTTTTGATCCATCACGACAAAGCATATTTGCAGGAGTGCCGGAAGCGGATTGAAGCGTTCGTACAGGCGCGCGGGCTTTCGCTGAATGCGAAAACAAATATCTTTCCCTTAAAACACGGCGTTGATTTCTTGGGCTTTCATA
SRR413640_C721111	TR	+	5258	5307	5164	5350	21	0	AACCCTGCTGCTGGTTATCGCAACAGCGACGACGGTAGCATGAGCAACGTGGGCAGCAACGGCAACTATTGGAGTGCATCGCCGAACAGCGAGAATAACGGTTACAACTTGAACTTCAACAGTGGCAACGTGAATCCTGCGAACAACAACAATCGTGCAAACGGTTTCTCCGTGCGCTGTGTCCAAG
SRR413640_C721111	VR	+	*	*	3720	3906	21	0	TTCCCTGCTGCTGGTTATCGCTACAGCGACGACGGTGGCATGGGCAGCGTGGGCAGCTACGGCTACTGTTGGAGTGCATCGCCGTACAGCGAGAATAGCGGTTACTACTTGAGCTTCAGCAGTGGCAACGTGTATCCTGCGAGCAGCGTCAATCGTGCAGGCGGTTTCTCCGTGCGCTGTGTCCAAG
SRR413640_C721111	RT	+	5577	6113	TACTGAGAGAAGTCTTCGCCTCACAGTTCCGTGACCGGGTAGTTCACCATCTGTTGTTCAACTATATCGCTCCAATCTTCGAGAAAACATTTATATATGACAGTTATTCCTGTAGAAAAGAGAAAGGAACACTGTTTGGTGTAGAGCGACTAGAACATCATATTCGTTCATGCACCAACAACTATACACATACAGCCTATATCCTCAAACTGGACATTCAAGGCTATTTCATGAGCATCAACAAGAAAATCCTCTACGGTATTATTTACAACAAACTCATGAAGCAATGGGAAGAGAAAGGCAAGAACTGTAACATCCCTGGAAAGAATCCGGAGTTTATTCTCTTCCTTGTAGAAAGCATCATCTTCAAAGACCACACACTGGACTGCGAGGTGATGGGCAACAAGAAGGAATGGATGCTGTTGCCAGCGTCCAAGAGCTTGTTTTGCCAGCCAAAGGGCATCGGATTGCCTATCGGCGACCTCACCAGTCAACTCTTCAGCAATATCTATCTGAACGAGTTTGACAACATGATAA
