# Supplementary material for: Discovery and characterization of the evolution, variation and functions of diversity-generating retroelements using thousands of genomes and metagenomes
Source: BMC Genomics. 2019 Jul 19;20:595. doi: 10.1186/s12864-019-5951-3 (PMC6642488; doi:10.1186/s12864-019-5951-3)
Supplement: Supplementary file 15 — Data 1. DGRs identified in genomic and metagenomic datasets. URL: http://cgm.sjtu.edu.cn/index/pub/software/MetaCSST/supplementary/Supplementary_Data_1.zip (ZIP 3330 kb) [file 12864_2019_5951_MOESM15_ESM.zip › Data 1f - SRP011011/SRP011011-partial.gtf]

SRR413556_C507621	RT	43.96	-	735	1066	TCGGGAGGTTTTTGCCGCCGCTTTCATTGATCGTGTTGTCCATCACTGGATCGCTCTTCGTATCGAGCCGATTTTAGAGGAACGTTTTCGGGAACAAGGGAACGTCTCGAAGAACTGCCGGAAAGGTGAGGGATGTCTGTCTGCCGTGCACTATCTGAATAACATGATAGTCGAGGTCAGTGAGAATTATACTGCCGATGCGTACATTTTCAAAGATGACCTGTTTAGTTTCTTCATGTCTATCTCGAAATCGTTGGTATGGGAAATGCTGAACATATTCGTAAGGGACAATTATAAAGGCGATGATATTGAATGTCTGCTTTACCTTCTAG
SRR413556_C507621	TR	53.53	-	1307	1367	ATGCAACGGCTTCCAGCAGTTGGAACGTGAACTTCAACAACGGCAACGTCAACACGAACAA
SRR413557_C676812	RT	115.30	-	1913	2503	AAAGAGCGGAAGATATTCAAACTGCCATTCCGTGATCGTGTCGTTCATTGGGCTATCATGCAGGTGATTGAACCGATATGGCTCTCCAATTTCACCCGTGATACCTATTCCTGTATCCGTGGACGTGGTATTCACCCTCTTTTATACAAGCTCCGCCGTGATTTGAAAGCGGATCCGGAGGGAACCCGGTACTGCCTGAAAATCGATGTGCGCAAATTTTATCCGAGTATAGACCACGAGATCATGAAACAGGTAATCCGCCGAAAGCTGAAAGATGCCCGGCTGCTTGCTTTGCTTGACGGTATCGTGGACTCGGCAGAGAACGGAGTGCCTATTGGAAATTATTTATCCCAATTCTTTGCTAACCTTTATTTATCCGAACTGGATCATATCATGAAA…
SRR413557_C676812	TR	33.63	-	2897	2934	ACGAATACGAACAATGCAGCCTCGAATTCGAATGCGAA
SRR413558_C732047	TR	22.69	+	134	171	CGAATGCGAACAGCGGTCTCGCTTATGCGAACGCGAAC
SRR413558_C732047	RT	17.69	+	821	1211	ACGGCTGCATCCATACAAGGACGCGGACCGCATGGTCTGTTCCATCAGGTGCAGGATACATTGGCAGAGAACCCCAATATACACTATTATTATCAAAGCGATTATAAAGGATATTATGACAGTATTGACCATGATATATTAATCTCCACAATCAGGCGATATGTCGGAGACCCTGTCTTATTGCCTATTCTTGAAAATTTTGTCAAAGCACTATATCCCAACGGGAAGCATGGCATAAGCAAAGGACTGCGTTCCTCACAATTCTTTGGAAACCTTTACCATAATGATATTGATCACCGGATGATTGATGAATATGGTGCAAAACATTACTTCCGTTTTTGTGATGACATCTTTATTCTCGGTGAGAGTAAACGTGATTTGTGGAAATTGC
SRR413558_C732857	RT	44.92	-	1372	1756	CACCTCCGCCAGTATCAAGAGACGGGGTATGCACGACCTCCTGGCGTATGTCCGCCGTGACATGGCCGAGGACCCTGATGGTACGCGTTACTGTTACAAGTTTGACATCACCAAATTCTACGAGAGCGTGAAGCAGGATTTTGTGATGTATTGCGTCAGCCGGGTGTTCAAGGACGCAAAGCTCGTGACCATGCTGGAGAGCTTTGTCCGCCTGATGCCTGAAGGTCTGAGTATCGGCCTGCGCAGCTCGCAGGGGCTGGGCAATTTGCTTTTGTCTGTGTATCTGGACCATTATCTGAAGGACAGGTATGCTGTGCGTCATTTCTACCGCTATTGTGATGACGGCGTCGTACTGGGTAAAACGAAAGCGGAACTGTGGAAGATT
SRR413558_C732857	TR	47.60	-	2305	2354	GTTTCGATGTCGAATGCGAACAACGATTCCTCGAATACGAACACGAACAT
SRR413559_C965184	RT	110.91	-	1570	2087	CTATTTGGGTTTCCCTATTCAACAAAAACACATATTCGTGTATAAAGAACCGGGGAATCCATGCGGCTGCAAAGGATGTGAAGTTTGCATTGAAAAATGATATTGCCGGGACAAGATATTGTTTGAAAATCGACGTTCGCAAGTTTTACCCGTCGATTGACCATTCCATTTTGAAAGGTGTTATCCGTCGGCGGATAAAAGACAAGCGGTTACTTTGGTTGTTGGATGAAATTATTGATTCCGTCCCAAACGGCGTTCCAATTGGCAACTATCTATCGCAATATCTCGCCAACGTGTACATGGCTTATTTTGACCATTGGATAAAGGAAGAAAAACATGTCAAGTATTATTGGCGGTATGCGGATGATATTGTGATTCTTGCACCAAACAAAGAAGTAT…
SRR413559_C965184	TR	33.25	-	2578	2615	GCGAATACGAATAATACGGCTACGAATACGAATGCGAA
SRR413559_C974330	RT	79.24	-	11658	12141	GACTTATAGTTGTATCAAGAAAAGAGGAATTCACAAAGTTCTTAAGTAGATATAGCATGATCTAAAAGATAGAAAGAATACTAAATACTGTCTTAAAATAGATATTAGAAAGTTTTATCCTTCAGTAGATCATGATACATTAAAACAAATAATTAGAATAAAGATTGCAGATAGAGAACTGTTATAGTTACTAGATGAAATAATAGATTCATCAGATGGAGTACCTATTGGTAATTACTTATCTTAGTTCTTTGCTAATCTGTATCTATCTTACTTTGATCATTGGGTTAAAGAAGATAAAAACATAAAGTACTATTATAGATATGCAGATGATATAGTAATACTTTATAAAGATAAAGAGTCTTTGTAGACATTACTTAGAGATATAAAGTAGTATTT…
SRR413559_C974330	TR	19.45	-	12606	12643	CTTAATTCCAATAATGAGGTTAGTAATTCCAATGCTAA
SRR413560_C762711	RT	142.75	-	230	889	AAGAAAAGGATGATAATGTCCATCAAATTTAAACACAGAGTTGTTCAATGGGCGATATACAGAGTTATCAATCCTATGCTGATTAAGGGATATATCAAGGATTCTTACGGATGTATCCCGGAAAGAGGACCACTGACCGCTATGTTTCGGCTTAAATACTGGTTGGAACAGGTGAACCGCAAGGATGAGCAGTGGTATTACTTAAAGCTAGATATAAGCAAATATTTTTACCGGATATCGCATCGGATACTAAAGAAAATACTTGCAAAGAAAATTAAGGACCAGCGGTTACTGAAATTGCTGGAATCAATTATAGATTGCAAACATACACCGTTTGGATTGCCGCCAGGACGTTCACCAGGGGAAGTACCTTTGGAAGAACGTCTTTTTGATGTCGGA…
SRR413560_C762711	TR	43.51	-	1342	1403	TCCAATGCTGGCGTGTTCAACGTGAACCTGAACAACCCTCGGACTAACGCCAACGGCAACAT
SRR413560_C772999	TR	7.45	+	3145	3194	TTACAGGCTGCAATTGCAACTATAACGCTGACAATGCCAACTGTAAGGTT
SRR413560_C772999	RT	10.66	-	5659	6213	ATTGCTCTTTTACTTTCTAAGTACTTTTCATCGCAAAAGCTGAAAAAAATTGATATTCTTATGTTGTTCGTATTTATTGTGTCGCTTATGCTGACCGGAAAACGAACCCTTTTCATTATTCCCGTCCTTTCATTTGCATTATTTATGGTCATCTCAAACATCAAAGGAAAATTTGCTAAAACAGGAGGAATAGTGCTAAGTGCCTTATCTGCCGTGTTTATTCTTTCAATGTTTATTCCAAAAGTTGCAAATATATTTGACCGTTTTATGGATGAAGAAAATATTATGGCCTTAGGTAATAGAGATTCTCTTTGGAAATATTTTTTACTGATGGGTGAAAAGTACCCGGTATTTGGCGCAGGATTCGGCTCATACAATCAGTTCGCATATGATAACGGA…
SRR413560_C774097	RT	17.78	-	13314	13698	AACCGGTGCAAGCATCAAAAGGCGCGGTACTCATGATCTGATGAACTGCATACGTACCGATTTGCAAAAAGACCCGGAAGGCACACTTTACGCATACAAGTTTGACATCCGTAGGTTTTACGACAATGCGCGGCAGGACTTTGTTATGTGGTGCTTCCGGAGGGTGTTCAAGGACGAAAGGCTGTTGGTGCTACTGGAGCGGTTTGTTAAGCTGCTGCCGGAAGGTATAAGCTTCGGACTGCGCAGTTCACAAGGGGCAGGAAATCTGCTTCTGTCTGTATTTTTAGACCACTATCTGAAGGATAAGTACGGGGTTCGTTATTACTATCGCTATTGCGATGACGGACTGGTACTCGGTAAAACGAAAGCGGAATTGTGGAAGATT
SRR413560_C774097	TR	53.58	-	14236	14305	ATGCGAACGCGAATGGCGGTGTGTCGAATGCGAATGCGAATAACGATGCTTCGAATACGAATGCGAATAT
SRR413561_scaffold37667	RT	17.78	-	5089	5473	AACCGGTGCAAGCATCAAAAGGCGCGGTACTCATGATCTGATGAACTGCATACGTACCGATTTGCAAAAAGACCCGGAAGGCACACTTTACGCATACAAGTTTGACATCCGTAGGTTTTACGACAATGCGCGGCAGGACTTTGTTATGTGGTGCTTCCGGAGGGTGTTCAAGGACGAAAGGCTGTTGGTGCTACTGGAGCGGTTTGTTAAGCTGCTGCCGGAAGGTATAAGCTTCGGACTGCGCAGTTCACAAGGGGCAGGAAATCTGCTTCTGTCTGTATTTTTAGACCACTATCTGAAGGATAAGTACGGGGTTCGTTATTACTATCGCTATTGCGATGACGGACTGGTACTCGGTAAAACGAAAGCGGAATTGTGGAAGATT
SRR413561_scaffold37667	TR	53.58	-	6011	6080	ATGCGAACGCGAATGGCGGTGTGTCGAATGCGAATGCGAATAACGATGCTTCGAATACGAATGCGAATAT
SRR413561_C702526	TR	46.52	+	80	127	CGTCAACAGTGACGGCAATACGAACAACAACAATGCCAGCAATTCCAA
SRR413561_C702526	RT	8.74	+	484	671	GACCGCGTAGCCCAGCGCTGCTTTTGCGACCACGTATTAGTCGACTCGATTCTAAAGATGGTAAGCGTCGAATGCTCCGCCGTCTTACCAGGTCGAGGCCTGAGTTACGCCTTCGACAGGGTTAGAAGCCATTTGGAAGCAGCCCCGATGAGCGGATGGGTAGCCAAGTTCGATTTCAGCGCCTATTT
SRR413561_C715944	TR	16.59	+	9190	9244	TGTTTATTCTTCCGCCGTTCGCCTCTGCGGGCAACAAGAGCTTTTACAGCGGCAG
SRR413561_C715944	RT	12.79	+	19160	19287	TTTAACTCCGTCGTTTGAGCCGCAGTTCAAAACAAACGAGCCGAAGGTGTCGGCGGAGTCTCTGCCGATAACGGTTCCGGCAACAAATTTAAAATCGGGATTTTTTTCTTTGACCTCAAGGAATTTTT
SRR413642_scaffold27943	TR	52.00	+	413	462	CGGATTACTTGAATTTGAACAATTCTGCGGGCAATGCGAACTGGAACATC
SRR413642_scaffold27943	RT	31.06	+	742	1062	ACTCTTGAAAAAGATGTTGACAGAGGAGTTGTTCATTCCGGACTATCACAAACCGAGCATCATCAACGAGAGCAGCAGCAAGAAAACACGCCGTATATTAAAACCACATTACAAATATGAGCAGGTCATTCACCATTGTGCAATAGGTCAGTTCAAACCGATTGTGATGAATGGATTGTATGAATTTTCATGCGGGAGCATTCCGGACAGGGGTGTTCATTACGGAAAAAAGTACATGAGAAAATGGCTTGATTCCTACGACGGAAAGAAATTCTTTGTTCTCAAGATGGATGTTCACCATTTCTTTGAATCCATAAACCG
SRR413642_C490453	RT	17.78	-	14351	14735	AACCGGTGCAAGCATCAAAAGGCGCGGTACTCATGATCTGATGAACTGCATACGTACCGATTTGCAAAAAGACCCGGAAGGCACACTTTACGCATACAAGTTTGACATCCGTAGGTTTTACGACAATGCGCGGCAGGACTTTGTTATGTGGTGCTTCCGGAGGGTGTTCAAGGACGAAAGGCTGTTGGTGCTACTGGAGCGGTTTGTTAAGCTGCTGCCGGAAGGTATAAGCTTCGGACTGCGCAGTTCACAAGGGGCAGGAAATCTGCTTCTGTCTGTATTTTTAGACCACTATCTGAAGGATAAGTACGGGGTTCGTTATTACTATCGCTATTGCGATGACGGACTGGTACTCGGTAAAACGAAAGCGGAATTGTGGAAGATT
SRR413642_C490453	TR	53.58	-	15273	15342	ATGCGAACGCGAATGGCGGTGTGTCGAATGCGAATGCGAATAACGATGCTTCGAATACGAATGCGAATAT
SRR413644_C871743	TR	29.98	+	213	276	ATAACAACAACGTCTGGAACGTCAACACCGATGGCTCCAACAACAACAACTGGTACAACAACTC
SRR413644_C871743	RT	144.57	+	701	1132	AGCGCCGCATGGTACACGCCCCGGCATTTGTGGACAAAGTGGTGCTGCACGCGCTGGTCGATAACATTCTGTATGATGCTCTGACAAAGAGCTTTATCCGGGACAGCCACGCCAGCCAGACCGGCAAAGGCACAGACGACGGCCTGATGCGCCTGAAAACTCACATGGTGGACTATTACCGTCGTGAGGGCCACGGTGCGGACGGCTGGGTGCTGAAAGGTGACGTGCGGCATTTCTTCGCCAGCATCGACCACTGGAAGCTGAAACGCAAGCTCAAAGCCGTACTGGACAAGCGCGGTGTTGACCCGCGTGTCTATGAGCTGCTTTGCATCTACATCGACGTGATGGAGGACGGCTTGCCGCTGGGCTACCAGACGAGCCAGCTCTTTGCGCTGATGT…
SRR413645_scaffold25237	TR	37.48	+	250	299	ACAACGCGTTCATCTACAACGGCAACACGGGCAACGTGAACAACAACAAC
SRR413645_scaffold25237	RT	11.67	+	615	997	TATGTGGCAAAATTCGACCTGCAATCATTCTTTATGAGCATCGACAAACGCCGTCTTTACGACGAGTTGGTCGCATTGGTCGCCAAGCGCTACGAGGGATGGGATAAGGATACGCTGTTGTATCTTATCCGCGTCGTTACGCTGCATAATCCGCAGGACAACGCCGTGCGGAAAACTCCACTTTGCGATTGGGCTGACCTGCCGCGCTCGAAGAGCCTCTACAATGTCGATTGGTTCCTCGGTTTAGCCATCGGGAACCTCACGTCGCAATCCGACGCGAATTTCTACAACGCACCCGCGATGCGGTGGATGCGCTCCGTTGGCCTCGCTCCTGTGAACTACGTCGATGATTTCGCATTCGTCGTCCGGGATAAGGCATCGTT
SRR413645_C448318	TR	11.19	+	1053	1102	CTAACGGTAATAACATGTTCAACTCGAACGGCAACACTAACAACAATAAC
SRR413645_C448318	RT	21.53	-	1575	2086	CCATATAATATTTTTACAATTTATGAGCCAAAAGAAAGAAGAATTGTAAGCCAAAATATGCAAGACAAAGTTATAAACCATTTAATTTCTAGGCATATACTCTACCCTGCCTTAATGCCTTGTTTGCTAAACTTTAATGTTGCAAGTAGGAAAGGCATGGGAATGAAAAGAGGCTTAGAACTTTATACATATTATCGTAACTCCTTTAAGCAGAAATATGGTACTTATTACATTTTAAAATGCGATATAAGCAAATTTTTTGCAAGTATTAACCATGACATTTTAAAAAGAAAATTGCAACGAAAAATTAAAGATAAAAAGGCTCTTGATGTGGTTTTTAAAGTTATAGATAGTGATTCCGAAGGTTTAAGTATTCGGAAACATGACGAGCCAGGTTCT…
SRR413645_C449224	RT	217.30	-	7947	8678	CGTTCCATCGCTTTCATTATCAACAAACCCGTGAAACGGGAGATTTTCGCCGCCGACTTCCGCGACCGTGTTGTACACCACCTCATAGCCCACAGGCTCGTTCCGCTTTTGGAAGAGAAGTTCATCGATGACAGTTACAGTACCCGCAAGGGAAAGGGTACGCTCTACGGCATAGAACGGGTGGAAGAACATATCCGGCTCTGCTCCGAGAACTACACGCGGGATTGCTATATCCTGAAAATAGACATCCGTTCGTTCTTCATGAAAATATCGAAGAGGCGGCTGTATGACCTGACCGAAGAACTCTTGCACGAACGCTACGGGGGAAACGACCTGGCGATACTGCTCTATCTGCTCCGTGAGACGATATTCAACCGTCCGGAAAAGAACTGCATCCGC…
SRR413645_C449224	TR	56.39	-	8942	9002	AACAACGCTCTTTATGTGAATGTGAACAACGGCAACGTGAACAACAACAATAAGAACAACA
SRR413645_C450108	RT	25.70	-	37519	37873	GACTGGAGCAAGTATCAAGAAGCGTGGCACACATGATCTCCGCAAGTGCATGCAATTGGACATGGAACGTGACCCCGAAGGCACACGCTACTGCTACGAGTTCGACATCAAGCATTTCTATGACAATACTAAGCCTGAGTTTGTCATGTGGTGCTACCGCAGAGTATTCAAAGACAAAATCCTACTGTCGCTCCTGGATCATTTTCTTCATCTTTTGCCGGAGGGTATCAGCTTCGGGTTGCGAAGCTCACAGGCTTCTGGCAACCTCTTGTTGTCCGAGTACCTTGACCATTATCTGAAGGACAAATACGGCATCCGCCATTTCTACCGTTATTGCGATGACGGTAGAGTGCTC
SRR413645_C450108	TR	55.72	-	38412	38481	ATGCGAACGCGAATGGCGGTGTCTCGAATGCGAATGCGAATAACGATGCCTCGAATGCGAATGCGAATGT
SRR413646_C518848	RT	18.21	-	1940	2319	CTTACCTTGTTAGTAGATTTACTGCAGATATCTTTAACTGTTTAAAAGGAAGAGGTATCCATTATGGAGTAAAGAGATTGAAAAGAGATTTAAAAGCTGATAAAGAAGGCACAAAATATTGTTTAAAATTAGATATTAAAAAGTTCTTTCCTTCTATAGATCAAGATGTGTTATACTCACAGTTTGAAAAGGTATTTAAGGATAAGAAACTATTAAGATTATTACATCATGTAGTTTATTCTACACCAAAAGGTTTACCAATTGGAAATTATATATCTCAATTTGCAGCAAATTTGAATTTGGCTTGGTTCGATAGGTGGATTAAACAAGTATTAAAAATAAAATATTATTACAGATATTGTGATGATATTGTTATATTA
SRR413646_C518848	TR	19.22	-	2769	2806	GCTAATGCTAATAATGCATCCTCGAATTCATAGACGAA
SRR413647_C634693	TR	21.54	+	2	39	GGAACTGTAACAACGGTACGGGTAATACGAACTGGAAC
SRR413647_C634693	RT	58.65	+	550	1028	CGCATTTGTTCGCATTTTCAAACAGATCGTTCTGCATAGCGCCTATCCGTTCAGCTGTGGATGCGTACCGGGAAAAGGAACGCACGGAGCAAAGACCGCGATCGAGAAGTGGATCAGGAAGGATCCGAAGCATACCAAGTACGTCCTGAAGCTGGACGTCCGAAAATGCTATCCAACCATGAACCACGAAGAACTCCGGAAGAAGCTGCAGCGCAGGATAAAAGATAAGAAGTTCCTGCGCCTGGCAGATCGGATCATCGCGAGCTTTCAACAGCCGATGGCCACGCACGAAAGACTGCTGCCGGAGACCGATGCGGTAGGCATCCCGGTCGGGCTCTTTACCTCGCCATGGTTCTGCAACTTTTTCTTTCAGGACATCGACCACAAGGTCGCCGAGAA…
SRR413649_scaffold14040	TR	80.40	+	15	78	ACAACAGCTGGAACGTGAACTTTAGTAATGGCAACTTCAACAACAACAACAAGTACAACAGTAA
SRR413649_scaffold14040	RT	42.71	+	181	413	CGGGAAGTGTTTGCTGCAAATTTCCGTGACCGTATTGTACAACATTGGTTGTGCCTACGCTTAGAGCCACTGTTTGAGGCACGTTTTGTTGAGCACGGAAATGTATCATTTAACTGTCGAAAGGGTTTTGGAACATTTGCATGTATCGATCAGTTGACAAAAAATACTATTGAAGTCTCTGATAATTATTCCCATGAGGCTTGGTATGCTCAATTTGATATTAAAGGATTTTT
SRR413649_scaffold19463	RT	23.32	-	45	175	TACAAGTGCGTGTATCAAGGGAAAGGGATTACATTTTGGAGTAAGGAGAATGAAACGTTTTCTTCACCGGTACCCGGAATACAAATGGTTCGTAAAGACTGATTTCAAAAAGTTCTATCAAAGTATTCTTC
SRR413649_scaffold19463	TR	41.90	-	825	874	CTCGCTTATGCGAACTCGAATAACGATTGGTCGAACTCGAATGCGAATAT
SRR413649_scaffold22320	RT	17.82	-	24925	25315	AACGGCTGCATCCATACAAGGACGTGGACCGCATGGTTTGTTCCATCAGGTGCAGGATACATTGGCAGAGAACCCCAATATACACTATTATTATCAAAGCGATTATAAAGGATATTATGACAGTATCGACCATGATATATTAATCTCCACAATCAGGCGGTATGTCGGAGACCCTGTCTTATTGCCTATTCTTGAAAATTTTGTCAAAGCACTATATCCCAACGGGAAGCATGGCATAAGCAAAGGACTGCGTTCCTCACAATTCTTTGGAAACCTTTACCATAATGATATTGATCACCGGATGATTGATGAATATGGTGCAAAACATTACTTCCGTTTTTGTGATGACATCTTTATTCTCGGTGAGAGTAAACGTGATTTGTGGAAATTG
SRR413649_scaffold22320	TR	22.69	-	25965	26002	TCGAATGCGAACAGCGGTCTCGCTTATGCGAACGCGAA
SRR413649_C408249	TR	35.10	+	161	198	CGAATACGAATAACACCCCCTCGAATACGAATGCGAAT
SRR413649_C408249	RT	90.59	+	621	1168	TATATGGGTGTCCTTATTTACAGAAGATACCTATTCTTGCATTAAGGATCGTGGTATTCATAAAGCAGCAGCTAAAGTAAAGAAGGCTTTGAAAGAAGATCCAGAACACACTACTTACTGCTTGAAAATGGATATAGTGAAGTTCTATCCAAGTATAGACCATGATATTTTGAAAACAATATTACGGAAGAAAATCAAAGATAAAGATCTGCTTTGGTTGCTTGACGTGATTATAGACAGTGCCGATGGCGTACCCATAGGGAACTATCTAAGTCAGTATTTTGCTAATATTTATCTGGCTTACTTCGATCACTGGATAAAAGAGGTTAAGAAGGTAAGATATTACTTTAGGTATGCAGATGATATTGTGATTTTAGGCGATGATCCTAAACAGCTTCA…
SRR413649_C408345	RT	217.30	-	7176	7907	CGTTCCATCGCTTTCATTATCAACAAACCCGTGAAACGGGAGATTTTCGCCGCCGACTTCCGCGACCGTGTTGTACACCACCTCATAGCCCACAGGCTCGTTCCGCTTTTGGAAGAGAAGTTCATCGATGACAGTTACAGTACCCGCAAGGGAAAGGGTACGCTCTACGGCATAGAACGGGTGGAAGAACATATCCGGCTCTGCTCCGAGAACTACACGCGGGATTGCTATATCCTGAAAATAGACATCCGTTCGTTCTTCATGAAAATATCGAAGAGGCGGCTGTATGACCTGACCGAAGAACTCTTGCACGAACGCTACGGGGGAAACGACCTGGCGATACTGCTCTATCTGCTCCGTGAGACGATATTCAACCGTCCGGAAAAGAACTGCATCCGC…
SRR413649_C408345	TR	56.39	-	8171	8231	AACAACGCTCTTTATGTGAATGTGAACAACGGCAACGTGAACAACAACAATAAGAACAACA
SRR413650_scaffold42950	RT	59.17	-	132	431	AAGCGCCGCATGGTACACGCCCCCGCATTTGTGGACAAGGTGGTGCTGCACGCTCTGGTCGATAACATCCTGTATGATGCCCTGACAAAGAGCTTTATCCGGGACAGCCACGCCAGCCAGACCGGCAAAGGCACAGACGACGGCCTGATGCGCCTGAAAACCCACATGGTGGNNNNTGACCCGCGTGTCTATGAGCTGCTTTGCATCTACATCGACGTGATGGAGGACGGCTTGCCGCTGGGCTACCAGACGAGCCAGCTTTTCGCCCTCATGTTTTTGGACGAGTTCGACCACATCATC
SRR413650_scaffold42950	TR	29.98	-	857	920	AATAACAACAACGTCTGGAACGTCAACACCGATGGCTCCAACAACAACAACTGGTACAACAACT
SRR413650_C786798	RT	28.77	-	2593	3035	CACATACGCATGTGTTACGGACAGAGGACAGCACGAAGCGGTTAGGAGACTTGCTTCGTGGTTTCATGAGTTTAATGGTAGAGGACAGTATGCGTATTATTACAAGTTTGATGTTAGAAAATTCTTTTACCGGATTGACCACGAAGTTTTGATGAATATCATTAAAAAGAAGATCTCCGACAAATACACTGTAGAGCTTATGCGGTACTATATGTGCAGCACACAGCGACCGTTCGGGATGCCACTTGATGGCAACCATCTTACAATTACGGACGATGAAATGCTCTGGGATAAGGGAATCGCCATAGGAGGCGGACTGTCGCACATGATAGGGAATATGTATCTTGATCCACTGGACCAGTATGCAAAAAGAACCCTGGGGATAAAAAAATACATCCG…
SRR413650_C786798	TR	23.38	-	3517	3554	TTGAACGGCAACAATCCCCGCTCGAACTCGAACTGGAA
SRR413650_C789480	RT	158.92	-	3469	4141	GTACTGAGAGAAGTCTTCGCCTCACAGTTCCGTGACAGGGTAGTTCACCATCTGTTGTTCAACTATATCGCTCCAATCTTCGAGAAAACATTTATATATGACAGTTATTCCTGTAGAAAAGAGAAAGGAACACTGTTTGGTGTAGAGCGACTAGAACATCATATTCGTTCATGCACCAACAACTATACACATACAGCCTATATCCTCAAACTGGACATTCAAGGCTATTTCATGAGCATCAACAAGAACATCCTCTACGGTATTATTTACAACAAACTCATGAAGCAATGGGAAGAGAAAGGCAAGAACTGTAACATCCCTGGAAAGAATCCGGAGTTTATTCTCTTCCTTGTAGAAAGCATCATCTTCAAAGACCACACACTGGACTGCGAGGTGATG…
SRR413650_C789480	TR	6.71	-	5416	5465	AATGGCGGTTACTACTTGAGCTTCAGCAGTGGCAACGTGAATCCTGCGAA
SRR413650_C792342	RT	9.94	-	21376	21585	TGGCTTCCTTTATCTTCTGCATAAATCCCAGCGGCCAGGCATAGGTGAAATACCTCTTCCAGCCATCCATGAACAATGCTACTTTTTTCATACCTTACCTCCTGATCAATCAGAACAACCCGTCCTGTCCCCCATCTGTAAATTTGCCAAATATATTAAAAAGGCGCATCTGCATATATTATACACAGACCCGCCCAACCAAAACATATC
SRR413650_C792342	TR	23.87	+	21592	21644	ATGTTAATTTGTACATATTCAACAGCAACGGCAATTGGAACAGGGACGACGGT
SRR413651_scaffold27761	RT	25.38	-	680	1088	GCAGTGTGCATCCATCAAAGGCAGAGGTCAGCTCTATACGAAGAAAGGAATTGAGAAGTGGATTCGGACAGATCCACAGGGGACGAAAGTGGCGATTCAGTGTGATGTCCGGAAATGCTATCAGAATATAGACATTGATGTGCTGATAGCAATGTTGGAAAGGGATATTCACAAGAATAAGCCGTTGTTGTGGTTGACAAGAAAACTGTTGCTGATAATGAAAGAGAAAGACAAAGGATTGTTTGTCGGTTCAGTTATCTCGAAAGACCTGGCAAATTATTATATGAGTTATCTGTATCATTATGCAGAAAGCAAATTGACCGTTACCAGAAGGTCACGCAGAAATGGTCCGGTCAAGGTCCGATTGTTGAGCCACCAGGCAATGTACATGGATGATGT…
SRR413651_scaffold27761	TR	8.19	-	1696	1745	TTGCGGATTGCCAATCTGAACAATTGGCTCGGTAACGGCAACTGGAACAT
SRR413651_C521432	TR	26.08	+	240	298	CGAATGCAGGCCTCGCTAACGTGAATACGAATAATGCGCCTTCCGATGCGAATCGTAAC
SRR413651_C521432	RT	84.49	+	745	1194	TATATGGGTTTCCGTGTTCACGGCTGATACGACATCATGTATCAAGGGAAGAGGAATAACGGAGGCGTATAAGAGGACAAGACGGGCTTTGTCCGATCGTGAATCCGTCTATTGCCTCAAGGTTGATATCCGCAAATTCTATCCGTCAATAGACCATGAGGTGTTAAAAGGCATCGCTCGGAAGAAGATCAAGGACGATCGCTTGCTTATGTTGTTGGATGAGATCATCGATTCCGCTCCCGGCGTTCCGATCGGGAACTATCTTAGCCAATATCTTGCGAATCTTTATCTCGCCTATCTGGATCACGAGATAAAGGAGATTATAGATATAAGGCATTATATCAGATACGCGGATGACATGACTTTTTTCCATCATGATAAGTGTTTCTTGAGAAACGT…
SRR413652_scaffold11321	TR	54.16	+	275	344	TGCGAATGCGAATGGCGGTGTGTCGAATGCGAATGCGAATAACGATGCTTCGAATACGAATGCGAATATC
SRR413652_scaffold11321	RT	17.78	+	882	1266	ACCGGTGCAAGCATCAAAAGGCGCGGTACTCATGATCTGATGAACTGCATACGTACCGATTTGCAAAAAGACCCGGAAGGCACACTTTACGCATACAAGTTTGACATCCGTAGGTTTTACGACAATGCGCGGCAGGACTTTGTTATGTGGTGCTTCCGGAGGGTGTTCAAGGACGAAAGGCTGTTGGTGCTACTGGAGCGGTTTGTTAAGCTGCTGCCGGAAGGTATAAGCTTCGGACTGCGCAGTTCACAAGGGGCAGGAAATCTGCTTCTGTCTGTATTTTTAGACCACTATCTGAAGGATAAGTACGGGGTTCGTTATTACTATCGCTATTGCGATGACGGACTGGTACTCGGTAAAACGAAAGCGGAATTGTGGAAGATTC
SRR413652_C628432	RT	34.51	-	558	955	TACAAGTGCGTGTATCAAGGGAAAGGGATTACATTTTGGAGTAAGGAGAATGAAACGTTTTCTTCACCGGTACCCGGAATACAAATGGTTCGTAAAGACTGATTTCAAAAAGTTCTATCAAAGTATTCTTCATGAGCTTATTGTTGCTGCATTGAGAAGGAAATTCAAAGATGAACGATTTATTAAATTGATCGAGATAGCTGTTTTATCGTATGACAGCGGAACAGAGTTAGTTGACGTATTGGAGAATGAAGTTGAACGGAAGAAGAGGTGTTCCGATTGGAGCATTTACAAGCCAACCTATCGGGAATTTTGCGGCAAGCCGGATAGATCATACAATGAAGGAGAAATATCGTGTCAAATGCCTGCATAGATATTGCGATGATAATGTTATGCTG
SRR413652_C628432	TR	41.90	-	1695	1744	CTCGCTTATGCGAACTCGAATAACGATTGGTCGAACTCGAATGCGAATAT
SRR413653_C812879	RT	109.19	-	34	453	AAAGAACGGCTTATTATGGCGTTGCCGTTCTATGATAGAGTGGTGCAACACATGATTTGTAACGCTATTCAACCCGTATTTGAAAACGGATTTTATTACCATTCTTACGCTTGCCGGAGCGGTAAGGGGATGCACGCCGCAAGTGATACATTGTATCAATGGATGTATGAAACAGAGGTAAAGCAAGGGTTAAGGATGTATGCCTTTAAAGGGGATATATCAAAGTATTTTGCATCTATACCGCATGACAAATTAAAGGATGAAAACCGCCGCTATATAGGGGATAAGAAAGCCCTTATGTTAATGGATGATATTATAGACCACAACGGCATATTGCCGGACGGTGTGGGAATACCCGTTGGAAACCTCACAAGTCAGTTATTTGCGAATGTGTACGGC…
SRR413653_C812879	TR	45.49	-	845	894	AGCCGTGCCGTCAATTGCAACAATTACCCGTGGAACGTGAACACGAACAT
SRR413653_C838364	RT	44.92	-	3383	3767	CACCTCCGCCAGTATCAAGAGACGGGGTATGCACGACCTCCTGGCGTATGTCCGCCGTGACATGGCCGAGAACCCTGATGGTACGCGTTACTGTTACAAGTTTGACATCACCAAATTCTACGAGAGCGTGAAGCAGGATTTTGTGATGTATTGCGTCAGCCGGGTGTTCAAGGACGCAAAGCTCGTGACCATGCTGGAGAGCTTTGTCCGCCTGATGCCTGAAGGTCTGAGTATCGGCCTGCGCAGCTCGCAGGGGCTGGGCAATTTGCTTTTGTCTGTGTATCTGGACCATTATCTGAAGGACAGGTATGCCGTGCGTCATTTCTACCGCTATTGTGATGACGGCGTCGTACTGGGTAAAACGAAAGCGGAACTGTGGAAGATT
SRR413653_C838364	TR	47.60	-	4316	4365	GTTTCGATGTCGAATGCGAACAACGATTCCTCGAATACGAACACGAACAT
SRR413655_C675266	RT	79.95	-	2985	3535	CTTTTTGGACGCACATTTTCATAGCCAACACCTATGCTTGTATCAAAGGTAGAGGCATCCAGAAATGCGCTGATGATGTAGGCAAGGCACTCATGCTTGATTTCGCTGGTACACAGTTCTGTCTGAAAACGGACATTACGAAGTACTATGACCACATAGATCATGCTGTATTGAAGGCTATCCTAAGATACACCATAGATGATGAGGATCTCCTGGAGCTGCTGTTTAAAATAATTGATAGTAACGGTAAGAATGTAGGTTTGCCTATTGGCAATTTCACAAGTCAGTATCTGGCTAACATATATCTGGCATACTTTGACCACTGGGTTAAGGAAGAACTTGCCAGGATGGTTAAGCAGAAGTTCGGCTGCAAGATATACTATTTCCGATATATGGATG…
SRR413655_C675266	TR	45.62	-	4095	4144	TTCGGCTATCTGAATGCGAATAATCGCTCCTCGAATTCGAATGCGAATAT
SRR413656_C1161283	RT	83.37	-	63	304	AAGAAGCGGTTAGTGATGGCCTTGCCATACCCTGACCGGATCGTGCAATGGTCACTGTACCAATACATCAATCCGATTTACGACCGGCTATTTATTGAGGACTCCTATGCCTGTCGCAAAGGCAAGGGAAGCCACAAGGCCGCAGCACGGTTACAATACTGGATGCGGCAAGTAGACCGGAAACCGGGGCCGGGATGGTACTACCTGAAACTGGATATAAGCAAGTTCTTTTACCGTGTGAA
SRR413656_C1161283	TR	14.58	-	730	779	GTGTTCAACTTGAACCTCAACAATCCGCGCTCTAATTCGTGGACGAACAA
SRR413656_C1197231	RT	13.52	-	664	1314	CGATCCATCGGATTTGCGGCGCCTGCACCTATTTTTAGTTTGCGGGACTGTTTTTCTTGAAACGCGGTCTCCTATGCCGTATAATTATTATAGATAAAGTCGAAGTTTTCGGGCGGCGTTGTCCGTTGACTCTAATGAAAGCTTTTGGGAGGTGCGGTATGTACAGGCTCTTTATCGTTGAGGACGACCCGGGTATAGCCAACGCAGTTGCGGCGCAGGCGCAGGCTTGGAATCTCCAAACGCATATCGTGAGTGATTTCGGCAATGTCATGCACGAGTTCGCCGAGTTTTCGCCGCATATAGTTCTGCTCGATATCATGCTGCCGTTTTTTGACGGCTATCACTGGTGCAGCGAGATTCGCCGCGTCTCGAAGGTGCCGATAATTTTCATATCCTCGG…
SRR413656_C1197231	TR	8.21	-	3055	3104	GTCTGCAAGAAGAACCCCAACTATAAGGGCGGCTGGGACAACAGCAAGAT
SRR413656_C1197351	RT	7.80	+	742	1212	GATCAAGCAATACAGCACTTCATATTCCAGCAATAGCTAATGAAATTGAAGGTGTTGAAGTTACTCTTGATTTATTTGACAAAATCAGCAGAGTAGTTCCTCATATTTGTCTAATTTCACCAGCAGGTACAGATACAATGATGGATTTACATAAAGCTGGAGGAATTCCTGGAGTATTAAAAACACTTGGAGATAAAATCGACACATCTGCTGTTACTGTTACAACAAAAACATTAGGAGAAAACATAAAAGATGTTGAAGTTACAAATACTGACGTTATTCATCCATTAGATAACCCTATACATAAAGATGGAGGAATAGCTATATTAAAAGGAAATATTGCGCCTAATGGATCAGTTGTTAAAAAAGGTGCAGTTTCACCAGATTTAATGCATCTCA…
SRR413656_C1197351	TR	12.96	-	751	800	TTCAACACCTTCAATTTCATTAGCTATTGCTGGAATATGAAGTGCTGTAT
SRR413657_C286290	TR	41.72	+	85	134	TCGGTTATCTGAATACGAATAATCGTTCCTCGAATGCGAATGCGAACAAT
SRR413657_C286290	RT	46.09	+	698	859	GTATTGGACTAATTTCTTCATTGCGAATACATACGCTTGCATCAAAGGCAGAGGTATTCATAAGTGTATGGAAGATGTGCATACGGCTTTGGTAACAGACAGGAAAGGAACAAAATTCTGCCTGAAAATTGATATTAAGAAGTTCTATGATAATATAGACCA
SRR413657_C294627	TR	45.62	+	210	259	TCGGCTATCTGAATGCGAATAATCGCTCCTCGAATTCGAATGCGAATATT
SRR413657_C294627	RT	82.27	+	819	1369	TTTTTGGACGCACATTTTCATAGCCAACACCTATGCTTGCATCAAGGGTAGAGGCATCCAGAAATGTGCTGATGATGTAGGCAAGGCTCTCATGCTTGATTTCGCTGGTACACAGTTCTGTCTGAAAACGGACATTACGAAGTACTATGACCACATAGATCATGCTGTATTGAAGGCTATCCTAAGATACACCATAGATGATGAGGATCTCCTGGAACTGCTGTTTAAGATAATTGATAGTAACGGTAAGAATGTAGGTTTGCCTATTGGCAATTTCACAAGTCAGTATCTGGCTAACATCTACCTGGCATACTTTGACCACTGGGTTAAGGAAGAACTTGCCAGGATGGTAAAGCAGAAGTTCGGCTGCAAGATATACTATTTCCGATATATGGATGA…
SRR413657_C295079	TR	20.66	+	616	665	CCAACGCTTGGAATCTCAACCTCAACGATGGTAATACGAACAATTGGAAC
SRR413657_C295079	RT	45.13	+	900	1242	AGTCTATATGCTTTGTTGTGACTAGACCAAGATACCGGGAAGTATTTGCAGCGGCATTCGAGGATCGAATCGTGCATCATTATATTGCGATAAGATTGAATCCTCTATTCGAGAAAATATTTTCTCCTCGGACATTTAATTGCAGAAAAGGAAAAGGCCAATTATATGGCATCAACATCCTTAAGCAAGATATTATCGAGTGCAGCAATAACTACACAGAAGATTGTTGGATCCTAGGCTTGGATCTAAAAGGTTTCTTTATGAGCATCATCAAAAGAATGTTGGCAGACATGATCGATGAGTTCATTGTTGAAAACTATGAGGGTCCAGATAAGGAGGATCT
SRR413659_C725032	RT	18.22	-	6	64	AAGAGAAATTTTCGCCTCGCAGTTCAGAGACAGAGTTGCGCACCATCTGCTGTTCAACT
SRR413659_C725032	TR	23.08	-	334	383	CCGAACGGGCGTAACCTGAACTTCAGCTCGACGAACGTGAACCCGCATAA
SRR413659_C751849	RT	89.83	-	35	276	AAGAAGCGGCTGGTGATGGCGCTGGACTACCCGGACAGAATTGTGCAATGGAGCCTGTACCTGTATTTGAATCCGATCTATGACAGGCTTTTTATTGAGGATTCCTACGCTTGCCGAAAGGACAAGGGCAGCCATAAGGCCGCCAAGCGCCTGCAATACTGGATGTGCCAAGTGCAGCGCAAGCCGGGGCCGGGCTGGTACTGCCTGAAACTGGACATAAGCAAATACTTTTACCGGGTGAA
SRR413659_C751849	TR	44.17	-	708	757	GTGTTCAATTCCAACCTGAACAACCCGCGCTCCAATGCCAACGGCAACAT
SRR413659_C781572	TR	10.21	+	366	415	CTAACGGCTACAATATGTTCAACTCAGATGGTAACACGAACGGCAATAAC
SRR413659_C781572	RT	22.34	-	889	1400	CCATATAATATTTTTACAATTTATGAGCCAAAAGAAAGACGAATTGTAAGCCAAAATATGCAAGACAAAGTTATAAACCATTTAATTTCTAGGCATATACTCTACCCTGCTCTAATGCCTTGTTTACTAAACTTTAATGTTGCAAGTAGAAAAGACATGGGAATGAAAAGAGGATTAGAACTTTATACATATTATCGTAACTACTTTAAACAGAAATATGGTACTTATTACATCTTAAAATGCGATATTAGCAAATTTTTTGCAAGTATTAATCATGACATTTTAAAAAGAAAATTGGAACGAAAAATTAAAGATAAAAAAGCTCTTGATGTAGTTTTTAAAGTTATAGATAGTGATTCCGAAGGTCTAAGCATTCGGTAACATGACAAGTCAAGTACT…
SRR413659_C792130	RT	44.82	-	7904	8372	AGACAGGATTGTCCAGCACAGCCTTTTAATACCCATGATGGACAGATGGACAAAAAGCCTTACACTTGATTCATATAACTGTCTGCCCAAAAGGGGTATTACAAGTAAGGTTAAAAAGTACTCCCTTGTGAGAAAGATGAAACGGACATTGCTTGAAATGGACAAAAACGGAAAAATATACGTTTTGAAAATGGATATTAAGAAGTTTTATCCGTCCGTAAGACACAGCGTTTATAAGAAGGCATACAGCAAAGATTTGAAAGACAGGGATGCGTTATGGCTTATGAATACGCTTAATTATAGCAATAAAGGTCTGGCTATTGGCAATCCTGACGCTCAGATAGGAAGCCATTTGGTATTAAGGTCTTTGGACCATGTTGTGAAGGAGCAGTTCAAAGT…
SRR413659_C792130	TR	47.20	-	8798	8847	CTGCGGAATGGTAATTTGAACCATGATCCTTCGAACGCGAACACGAACAT
SRR413659_C792776	RT	17.69	-	10185	10575	AACGGCTGCATCCATACAAGGACGCGGACCGCATGGTCTGTTCCATCAGGTGCAGGATACATTGGCAGAGAACCCCAATATACACTATTATTATCAAAGCGATTATAAAGGATATTATGACAGTATTGACCATGATATATTAATCTCCACAATCAGGCGATATGTCGGAGACCCTGTCTTATTGCCTATTCTTGAAAATTTTGTCAAAGCACTATATCCCAACGGGAAGCATGGCATAAGCAAAGGACTGCGTTCCTCACAATTCTTTGGAAACCTTTACCATAATGATATTGATCACCGGATGATTGATGAATATGGTGCAAAACATTACTTCCGTTTTTGTGATGACATCTTTATTCTCGGTGAGAGTAAACGTGATTTGTGGAAATTG
SRR413659_C792776	TR	22.69	-	11225	11262	TCGAATGCGAACAGCGGTCTCGCTTATGCGAACGCGAA
SRR413660_C724450	TR	29.69	+	505	542	CGAATTCGAATAACGTTCCCTCGGACACGAATGCGAAT
SRR413660_C724450	RT	46.50	+	1016	1394	ACATATAGCTGCATCAAGGGCAGAGGAATAGAAGGATGCGCAAGAAGGGTTGGTGAGATTATAAGAAGGCATCCTATTGACAGACCTCTGTATTGCTTGAAGATAGACATCGTAAAGTACTACCCTAGCATCGACCATGAGGTTATGAAGAGAATTATCAGACGGAAGATAAAGGACGCTGATGTGCTGAATCTTCTTGACGAGATTATAGATTCTACAGATGGATTGCCGATAGGTAACTATTCAAGTCAGTATTTGGCTAATCTTTATCTTGCTTACTTCATGCACTGGGTGAACGAAGTGCTGAAAGTCGAGAGTACAGAATATGCAGATGATATAACATTCTTTGCGGAAAATAAAGAAGTATTGCATAAAGTTC
SRR413661_C500579	TR	52.00	+	132	181	CGGATTACTTGAATTTGAACAATTCTGCGGGCAATGCGAACTGGAACATC
SRR413661_C500579	RT	102.62	+	461	1377	ACTCTTGAAAAAGATGTTGACAGAGGAGTTGTTCATTCCGGACTATCACAAACCGAGCATCATCAACGAGAGCAGCAGCAAGAAAACACGCCGTATATTGAAACCGCATTACAAATATGAGCAGGTTATTCATCATTGTGCAATAGGTCAGTTCAAACCGATTGTGATGAATGGATTGTATGAATTTTCCTGCGGGAGCATACCGGGCAGGGGCGTTCATTACGGGAAAAAGTACATGCGGAAATGGCTTGATTCATACGACGGGAAAAAGTTCTTTGTTCTCAAGATGGATGTACACCATTTCTTTGAATCCATAAACCGGAGAATCCTCAAGAGAAAACTCAAAGCAGTAATTCGGGATAAACGGTTTTATAGATTACTCTGCATACTGATTGAACA…
SRR413662_C225179	RT	17.78	-	1100	1484	AACCGGTGCAAGCATCAAAAGGCGCGGTACTCATGACCTGATGAACTGCATACGTACCGATTTGCAAAAAAATCCGGAAGGCACGCTTTACGCATACAAATTTGACATCCGGAGGTTTTATGACAATGCGCGGCAGGACTTTGTTATGTGGTGCTTCCGGAGGGTGTTCAAGGACAAAAGGCTGTTGGTCTTGTTGGAGCGGTTTGTTAAGCTGCTGCCGGAAGGTATCAGTTTCGGACTGCGCAGTTCACAAGGGGCAGGAAATCTGCTTCTGTCTGTATTTTTAGACCACTATCTGAAGGATAAGTACGGGGTTCGTTATTACTATCGCTATTGCGATGACGGACTGGTACTCGGTAAAACGAAAGCGGAATTGTGGAAGATT
SRR413662_C225179	TR	47.58	-	2032	2091	ATGCGAATGCGAATGGCGGTGTGTCGAATGCGAATGCGAATAACGATGCTTCGAATACGA
SRR413663_scaffold39287	TR	41.91	+	5	54	TGTCGAATGCGAATGCGAATAACGATGCTTCGAACACGAATGCGAATGTC
SRR413663_scaffold39287	RT	36.26	+	478	862	ACCGGGGCCAGCATTAAACGACGTGGCACTCATGATCTGATGCACTGCATACGTACCGATTTGCAAAAAGACCCGGAGTGCACGCTGTATGCCTACAAGTTTGACATCCGCAGGTTCTACGACAATGTGCGGCAGGATTTTGTGATGTGGTGTTTCCGCAGGGTATTCAAGGATGAAAGGCTGTTGGTGCTGCTGGAGCGGTTCGTGACACTGCTGCCGGAAGGTATCAGCTTTGGACTGCGCAGTTCACAAGGAGCAGGCAACCTGCTTCTGTCTGTATTTTTAGACCACTATCTGAAGGATAGGTACGGGGTTCGTTATTACTACCGCTATTGCGATGACGGACTGGTACTCGGTAAAACGAAAGCGGAATTGTGGAAGATTC
SRR413663_C822563	TR	39.52	+	10	59	TGTCGAATGCGAATGCGAATAACGATGCTACGAACACGAACACGAATGTC
SRR413663_C822563	RT	36.63	+	604	958	ACCTCAGCCAGTATCAAGAATCGCGGCATGCACGACCTGATGGCCTATATACGCCGCGATATGTGTGAAGACCCGGAAGGTACACAGTATTGTTACAAGTTCGATATTTCCAAGTTCTATGAGAGCGTTGGCCAGGATTTTGTGATATATTGTGTCCGCCGCGTATTTAAGGACCAGAAGCTCATTGCCATGCTTGAGAACTTCACCCGCCTTATGCCGGAAGGCATCAGTATCGGGCTGCGCTCCTCGCAGGGGCTGGGCAACCTGCTTTTGTCTGTATTTTTAGACCATTATTTGAAGGATAAGTACGGTGTCCGTCATTTCTACCGATATTGCGATGACGGTGTCGTGCTTG
SRR413663_C833319	RT	9.31	-	17044	17845	TTTGCTATGTTACCTATTGCAAATATTAGTGCAAGTGCATATTCATATACGGGACTTGATGAAATCGGCGGCAAGGTATTGATTCAATCTTCGAAAAATGCGTTAGTACTTATTGACAACGGAAGTGCAGGCAAACTTGACGCATATAAATTCCTAATCAACGGTGAGGTCGGTTATTGTATTGACCCGCAGTTACCTGCACAAAAGACTTCCGGCAAAACTATTGAGTTTTCGCAGTTTTCAGGTGAAACAGGCAAGGAGGTAATTAAACTTGACCCTTATACCACAAACCAAAAGGAAAAGGCATTAATTGCCGGTTTATCTGTTTTCTACGGTGGATACGGTGATTATTTCAGCACATTTTCAAACGGCGTTAAAACTGCAAAGTCAATAATGGAC…
SRR413663_C833319	TR	16.02	-	19076	19126	GTGACAGCAAGCAGAATAACGGCAGTCATAATAATAACAGCAACAACAGTA
SRR413664_scaffold32686	RT	67.26	-	521	1172	ACAAGTACTTGTTTTATAGTTACCCATCCTAAATTACGGGAAGTGTTTGCTGCAAATTTCCGTGACCGTATTGTACAACATTGGTTGTGCCTACGCTTAGAGCCACTGTTTGAGGCACGTTTTGTTGAGCACGGAAATGTATCATTTAACTGTCGAAAGGGTTTTGGAACATTTGCATGTATCGATCAGTTGACAAAAAATACTATTGAAGTCTCTGATAATTATTCCCATGAGGCTTGGTATGCTCAATTTGATATTAAAGGATTTTTCATGTCAATTGATTGTGAATGCTTATTAAAGTACTTATTGCCATTTATCAAAGAAAAATGGAACTATTGGAAAGGAACTATATATGAACAGGATTTAGATTTAGTGCTTTGGCTTACAGAAGTAATTGTA…
SRR413664_scaffold32686	TR	80.40	-	1352	1415	AACAACAGCTGGAACGTGAACTTTAGTAATGGCAACTTCAACAACAACAACAAGTACAACAGTA
SRR413667_C759156	TR	6.45	+	158	207	CTCGGTGCATCAATCTGAACAATGACGCTGGTTGGAGCAACTGGAACATC
SRR413667_C759156	RT	49.49	+	791	1304	AGCTGCGGCAGCTTCCCGAAACGCGGCGCACATTACGCCAAGCGGAGGATTGAGAAGTGGCTCCGTTCAGACCCGAAAGGGACTCGGAACTTCCTGAAAGTTGACATCCGGCATTTTTACGACAGCATCCGGCTGGACGTTTTGATGCAGGAGCTTGCAATCAGGATCAAGGATGAATGGTTTCTCCACGTCATCTGGCTGTGCCTCCGGGAGTTCAAAAAAGGCATTCCGCTGGGGTTCTACATTTCGCAATGGCTGGCCAACTACCTGCTGGAGCCGCTCGACAAGTTGATAACCGAGACCCTCGGCCTCGACAAACTCGTGCGGTACATGGACGACGTGACAATTTATGCAGCGGCCAAGAAAGCCCTGCACAATGCCGACGTTCAGATCCGAAAG…
SRR413668_C420263	TR	26.01	+	336	373	CGAACTCGAACAACGGTTTCTCGAACTCGAGGACGAAC
SRR413668_C420263	RT	32.82	+	1071	1422	AGTGGAGCAAGTGTAAAAGGCAGAGGAATGATTTATGCGAAGCGCAGAACGGAACGTTGGATAGATGAAAATAAGTCATGTGGAAGATTGTATTACTGCAAACTTGACTTTATAAAGTTCTATGAGAACGTAGACCAGCAAGAGATATATGAATCTCTATGTGATTTCTTTACCGATGAAGGTATCAGAAGACTTCTGTATGAAGTTATTTTCGCTCTTCCTAAAGGTTTAGGGATTGGTCTGTATCCTATTCAGACTCTCACCAACTTCTATATGAGCATTTTATGTAGATTGGTATGTAGGAAGTTTGATGTTAAGGTAGAGATATATTGTGATGATGTTATTATCTTGG
SRR413668_C420881	RT	48.20	-	1721	2099	TACATATAGCTGCATCAAGGGCAGAGGAATAGAAGGATGCGCAAGAAGGGTTGGTGAGATTATAAGAAGGCATCCTATTGACAGACCTCTGTATTGCTTGAAGATAGACATCGTAAAATACTATCCTAGCATTGACCATGAGGTTATGAAGAGAATTATCAGACGGAAGATAAAGGACGCTGATGTGCTGAATCTTCTTGACGAGATTATAGATTCTACAGATGGATTGCCGATAGGTAACTATTCAAGTCAGTATTTGGCTAATCTTTATCTTGCTTACTTCATGCACTGGGTGAACGAAGTGCTGAAAGTCGAGAGTACAGAATATGCCGATGATATAACATTCTTTGCGGAAAATAAAGAAGTATTGCATAAAGTT
SRR413668_C420881	TR	32.40	-	2575	2612	TCGAACTCGAATAACGCTCCCTCGGACACGAATGCGAA
SRR413669_scaffold16044	RT	80.76	-	49	492	ACGGCAGCCAGCTGGGGAAAGGCACGCACTTTGGCCTGAATCGGCTGCGCGACTTCATGCGTGAATACTACCGCAAAAACGGCTTTTCTGCTGACGGCTGGGTGCTGAAAGCAGACGTCCGCCACTACTTCCAATCCATCCGGCCCGACGTGCTGAAAAAGGACGTTGCGAAGTATCTGCACGACCCTGACTGTCTGGCGCTTGCCTACCAGATCATTGACAGCGCGCCGGACCCGCTGGGCATCCCCATCGGGAATCAATCGTCCCAAATCTTCGCGCTGCTATATCTGAATCAGCTGGATCACCTCTGCAAAGAGCAGCTGCGCTTCCGGTATTACGGCCGATATATGGACGACTTCTACATCATCTGCGAGAGCAAGCAGCGGCAGCAGGAGGCCC…
SRR413669_scaffold16044	TR	51.06	-	845	892	ACGTCAATTCGGACGGCAGCGAGAACAACAACAACGCGTACAACGGCA
SRR413669_C712108	RT	7.88	+	366	836	GATCAAGCAATACAGCACTTCATATTCCAGCAATAGCTAATGAAGTTGAAGATGTTGAAGTTACTCTTGATTTATTTGACAAAATCAGCAGAGTAGTTCCCCATATTTGTCTAATTTCACCAGCAGGTACAGACACAATGATGGATTTACATAAAGCTGGAGGAATTCCAGGAGTATTAAAAACACTTGGAGATAAAATCGACACATCTGCTATTACTGTTACAACAAAAACATTAGGGGAAAACATAAAAGATGTTGAAGTTACAAATACTGATGTCATTCATCCATTAGATAACCCTATACATAAAGATGGAGGAATAGCTATATTAAAAGGAAATATTGCGCCTAATGGATCAGTTGTTAAAAAAGGTGCAGTTTCACCAGATTTAATGCATCTCA…
SRR413669_C712108	TR	11.38	-	375	424	TTCAACATCTTCAACTTCATTAGCTATTGCTGGAATATGAAGTGCTGTAT
SRR413670_C567072	RT	105.09	-	1901	2412	CTATATGGGTTTCAACCTTCGTGAAAGGTACATATAGTTGCATTAAGAAACGTGGTATTCATAAAGCTATGAGAGATGTAAAAGAATCATTAAAGGACATACAAGGAACTCAGTATTGTCTAAAGTTAGATATCAGAAAGTTCTATCCTTCAATTGATAATGATATACTCAAACAAGTAATAAGAAGAAAGATAAAGGACGTTAAGTTATTAAATCTATTAGATAGTATAATAGACTCTGCTGAAGGAGTACCTATTGGAAATTACTTATCACAATTCTTTGCAAACTTATATTTAACTTATCTAGATCACTATATTAAGGAAGTTCAGAAAGTTAAACACTATTTCAGATATGCAGATGATATTGTAATATTACATAGTGATAAGAAATATCTTAGAT…
SRR413670_C567072	TR	18.62	-	2835	2893	AGTAATGCTAGGTTACTCAATGTGAATTCTAACAATGAGCTTAGTAATTCCAATGCTAA
SRR413670_C570710	TR	15.69	-	10005	10064	TTGTTCATGGCGATGTAAACGCTTATGGCTCCGACAATTGCAACGACACCTGCAATGGCA
SRR413670_C570710	RT	7.40	+	19580	19951	GATCGTGTTCCGCATCGGTTGGTGGGCGACGATATACTGTCAGCAGATATTGCTCGGAATGCTCACTATATTCGGTCCAATACAATGGGCATTTTCGTTGCTGCCCAAGTGGGAAGGAGCGTGGGCGAAGTGGCTAACCCGTTATTTGACAGTTCATTTCTACGGAGCCATGCTCTACTTCGTCGGTTTCTACGTCCTGTTGCTGTTTGATATTGTGCTCTGCATACAGGTAGAGAACCTGACGGCCATCACCGCCAGTGAGCAGACGATGGCAGCCTATCTGCAAAACTCGTTCTTCTCGGCAGGCTATCTGATGGCAGCGAGCATCGTGGCGTTGAAATGCCTGAACCTCGTGCCCGACCTTGCGGCATG
SRR413671_scaffold46905	TR	80.40	+	234	297	ACAACAGCTGGAACGTGAACTTTAGTAATGGCAACTTCAACAACAACAACAAGTACAACAGTAA
SRR413671_scaffold46905	RT	56.73	+	477	744	CAAGTACTTGTTTTATAGTTACCCGTCCTAAATTACGGGAAGTGTTTGCTGCAAATTTCCGTGACCGTATTGTACAACATTGGTTGTGCCTACGCTTAGAGCCACTGTTTGAGGCACGTTTTGTTGAGCACGGAAATGTATCATTTAACTGTCGAAAGGGTTTTGGAACATTTGCATGTATCGATCAGTTGACAAAAAATACTATTGAAGTCTCTGATAATTATTCCCATGAGGCTTGGTATGCTCAATTTGATATTAAAGGATTTTT
SRR413671_scaffold55775	TR	52.32	+	1812	1872	GGAATGTGGTCTCTTTACGGCTAATTTGAACAATGACTCGTCCAACTCGAACTCGAACATT
SRR413671_scaffold55775	RT	34.07	+	2323	2686	AGCTGTGCGAATATCCCCAACAGGGGTATCGACCGCGCCGCCAAGGGAGTGGAACGAGCGACCGTAAGGGACATCAAGCACGCGAAATACTGCGTGAAGATGGACATTCACAAGTTCTATCCGTCAATCCCGCATGACAAGCTAAAATCCTTTTTAAGTCAGAAAATCAAGGACAAAAAGGCACTTGGTATTATCCATTTGGTAATCGACTCATACCATAGTTCTCCCGGACACGGTATACCCATCGGAAATTACACCTCGCCGTGGCTTGCAGAGTTTTATCTACAATCGTTGGATTACTTCATCAAGCAAACCCTCGGTATACGCTATTATATCCGCTATGCCGATGATTTAGTCTTGATTG
SRR413671_C877846	RT	7.88	-	40	510	GGATCAAGCAATACAGCACTTCATATTCCAGCAATAGCTAATGAAGTTGAAGATGTTGAAGTTACTCTTGATTTATTTGACAAAATCAGCAGAGTAGTTCCCCATATTTGTCTAATTTCACCAGCAGGTACAGACACAATGATGGATTTACATAAAGCTGGAGGAATTCCAGGAGTATTAAAAACACTTGGAGATAAAATCGACACATCTGCTATTACTGTTACAACAAAAACATTAGGGGAAAACATGAAAGATGTTGAAGTTACAAATACTGATGTCATTCATCCATTAGATAACCCTATACATAAAGATGGGGGAATAGCTATATTAAAAGGAAATATTGCGCCTAATGGATCAGTTGTTAAAAAAGGTGCAGTTTCACCAGATTTAATGCATCTC…
SRR413671_C877846	TR	11.38	+	452	501	TCAACATCTTCAACTTCATTAGCTATTGCTGGAATATGAAGTGCTGTATT
SRR413671_C947809	RT	110.35	-	3455	4038	CAATATGGGTGTCCGTGTTCACACACGACACATATTCATGTATCAAGGAACGCGGCATTCATGCGTGCGCCATGAGCGTGAAAAAGGCTTTGAGAAAAGACCCGGTCGGCACGAAATATTGTTTGAAGATTGACGTTCGCAAGTTTTACCCGTCCATCAACCATGAAGTGTTGAAAGATGTGGTAAGGCGGAAAATAAAAGATGGTCGCCTTTTGGCGTTGCTGGATGAAATCATTGATTCCAACATCAACACGGACATTCCGATTCGGAATTTTGTCACCGACCCGAACACCGGGGAACTGGTGGCAACGTCCTTGAACGGCGTGCCGATTGGCAACTATCTTTCCCAATACTTTGCAAACCTTTTCTTGGCGTATTTCGACCATTGGTTGAAAGAAG…
SRR413671_C947809	TR	33.32	-	4511	4548	GCGAATACGAATAACACGCCTACGAATGCGAATGCGAA
SRR413671_C948889	RT	208.56	-	4539	5270	CGTTCCATCGCTTTCATTATCAACAAACCCGTGAAACGGGAGATTTTCGCTGCAGACTTCCGCGACCGTGTGGTACACCACCTCATAGCCCGCAGGCTCGTTCCGCTTTTGGAAGAGAAGTTCATCAATGACAGCTACAGCACCCGCAAGGGAAAAGGTACGCTCTATGGCATCGAACATGTGGCGGAACATATCCGGCTCTGTTCGGAAAACTACACGAAAGAGTGCTACATCCTGAAAATAGACATCCGTTCGTTCTTCATGAAAATATCGAAGAGGCGGCTGTATGACCTGACCGAAGAACTCTTGCACGAACGCTACGGGGGAAACGACCTGGCGATACTGCTCTATCTGCTCCGTGAGACTATATTCAACCGTCCGGAAAAGAACTGCATCCGC…
SRR413671_C948889	TR	56.39	-	5534	5594	AACAACGCTCTTTATGTGAATGTGAACAACGGCAACGTGAACAACAACAATAAGAACAACA
SRR413672_C674576	RT	71.72	-	3355	3862	AAATCTATTTGCTTTATCGTTACACGTCCGAGGTACCGGGAAGTATTCGCCGCTGCTTTCGAGGATAGAATTATACACCACTGGATAGCGATACGTTTAGAGCCGCTATTTGAGCAGATATTTAGCCCGCGTACATTTAACTGCCGAAAAGAAAAAGGGCAGCTGTACGGCGTTAATATGCTGGTAAACGATATAAAGACGTGCAGCCGGAACTATACGCGCGACTGCTACATTATGAAACTGGATTTGCAGGGTTTCTTTATGAGCATTAACAAAGCGATGCTGGCTAAGATGGTGGACGATTTCGTAGTAGAGAAGTACACAGACGAAACCGATAAAGAGACGCTGCGCTACCTATGCCGTACCGTAGTGCTACACGAACCCGAATATAATTGCGAG…
SRR413672_C674576	TR	26.43	-	4090	4139	ACCAACGCGTGGAATTTGAACCTCAACAACGGCAACGCGAACAACAACAC
SRR413674_C449127	RT	59.81	-	220	607	ACAAGTACTTGTTTTATAGTTACCCGTCCTAAATTACGGGAAGTGTTTGCTGCAAATTTTCGTGACCGTATTGTACAACATTGGTTGTGTTTACGCTTAGAACCACTGTTTGAGGCACGGTTTGTTGAACATGGAAATGTATCATTTAATTGTCGAAAAGGTTTTGGAACCTTTGCATGTATTGATCAGTTGACAAAAAATACGATTGAAGTCTCTGATAATTATTCCCACGAGGCTTGGTATGCTCAATTTGATATTAAAGGTTTTTTCATGTCAATTGATTGTGAATGCTTATTAAAGTACTTATTGCCATTTATCAAAGAAAAATGGAATTATTGGAAAGGAACCGAATATGAACAGGATTTAGATTTAGTGCTTTGGCTTACAG
SRR413674_C449127	TR	80.40	-	787	850	AACAACAGCTGGAACGTGAACTTTAGTAATGGCAACTTCAACAACAACAACAAGTACAACAGTA
SRR413674_C492777	RT	17.69	-	17182	17572	AACGGCTGCATCCATACAAGGACGCGGACCGCATGGTCTGTTCCATCAGGTGCAGGATACATTGGCAGAGAACCCCAATATACACTATTATTATCAAAGCGATTATAAAGGATATTATGACAGTATTGACCATGATATATTAATCTCCACAATCAGGCGATATGTCGGAGACCCTGTCTTATTGCCTATTCTTGAAAATTTTGTCAAAGCACTATATCCCAACGGGAAGCATGGCATAAGCAAAGGACTGCGTTCCTCACAATTCTTTGGAAACCTTTACCATAATGATATTGATCACCGGATGATTGATGAATATGGTGCAAAACATTACTTCCGTTTTTGTGATGACATCTTTATTCTCGGTGAGAGTAAACGTGATTTGTGGAAATTG
SRR413674_C492777	TR	22.69	-	18222	18259	TCGAATGCGAACAGCGGTCTCGCTTATGCGAACGCGAA
SRR413675_scaffold16353	RT	28.36	-	269	362	CGTTCTGTCGCCTTTATCATATTCAAGCCCGTTCAACGGGAGGTATTCGCCGCCGATTTCCGCGACCGGGTGGTGCATCATCTCATAGCCCGCA
SRR413675_scaffold16353	TR	6.71	-	657	706	TCCGAGAACGAGAACTACAGCAACAACGCTTGGAATGTGAACTTCGACAA
SRR413675_scaffold42047	TR	43.52	+	1102	1151	CTCGTGCCGTGAATTGCAACAATTACCCGTGGAATGTCAATACGAACATT
SRR413675_scaffold42047	RT	59.34	+	1585	1753	AAGAGCGACAGATAATGGCGCTGCCGTTCTATGACAGGGTGGTACAGCACGCCATAAACAACGTGTTAGAGCCTATATTTGATAAGCGGTTTATATCGCAGTCTTACGCCTGCCGGAAAGGTAAAGGTATGCACGCTGCGTCTGATACGCTAAAAGAGTGGCTGTATGA
SRR413675_C692770	TR	29.98	+	1298	1361	ATAACAACAACGTCTGGAACGTCAACACCGATGGCTCCAACAACAACAACTGGTACAACAACTC
SRR413675_C692770	RT	84.98	+	1787	2037	AGCGCCGCATGGTACACGCCCCCGCATTTGTGGACAAGGTGGTGCTGCACGCTCTGGTCGATAACATCCTGTATGGTGCCCTGACAAAGAGCTTTATCCGGGACAGCCACGCCAGCCAGACCGGCAAAGGCACAGACGACGGCCTGATGCGCCTGAAAACCCACATGGTGGACTATTACCGCCGTGAGGGCCACGGCGCGGACGGCTGGGTGCTGAAAGGCGACGTGCGGCATTTCTTCGCCAGCATCGAC
SRR413676_scaffold58890	TR	34.41	+	4356	4403	CGTCAATTCGGACGGCTCTTTGAACAACAACAACGCGTACAACGGCAA
SRR413676_scaffold58890	RT	200.46	+	4792	5394	AGCGCCGCGTGGTTATGTCGAACAGCTACAAAGACAAGGTTGTTCAACATTCGCTTTGCGATAACGTGCTTGAACCGATTTTGACACGATCGTTCATTCGCGATAACTACGCGTCGCAGGTGGGGAAAGGTACGCATTACGGGTTAGACAGGCTTCAAGAGTTCATGCGGAGGTTTTACAGAAAGAACGGAATTGACGGCTGGATACTGAAAGGCGATATTTCAAAGTATTTCTATTCGATCCGGCACGACGTTTTGAAAACCTTAATCCGCGAGAAGATAACCGATCCGGACGTTTTGTGGCTGATTGATCTTATCATCGACAGCACCGAAGGCAACGTCGGAATACCGATCGGCAATCAAACTTCACAGCTTTTCGCCCTTCTCTACCTTGACGGGC…
SRR413676_scaffold58988	RT	26.16	-	6	485	CGTACTTTACAGATACTTTCTATGAAAGACCGTATTGCTGTGTTTGCTGTAATGAATGTTGTAGACCGTCATTTGCAGAAACGCTATATTCGGACAACCGGAGCAAGTATCAAAAGGCGTGGCACACATGACCTGATGAATCGCATACGTACTGATCTGCAAAAAGACCCGGAAGGCACGTTATATGCTTACAAGTTCGACATCTGCAGGTTTTATGATAACGTGCGGCAGGATTTTGTGATGTGGTGCTTCCGCAGGGTGTTCAAGGATGAAAGGCTATTGGTTTTACTGGAACGGTTTGTTAAGCTGCTGCCGGAAGGTATCAGTTTCGGACTGCGCAGTTCGCAGGGGGCGGGAAACTTGCTCCTGTCTGTTTTTTTAGACCATTATTTGAAAGAC…
SRR413676_scaffold58988	TR	24.24	-	964	1001	GCGAATGCGAATGGTGGTGTATCGAATGCGAATACGAA
SRR413676_scaffold59169	RT	94.93	-	1562	2109	ACATTTTCATGAAAGGGATGTATGAGTTCTCGTGCGGGAGCGTTCCGAACAGGGGTGCTCATTATGGGAAAAAGTACATCGAGAGGTGGATTCAGCGAGACAAAAAGAACTGCAAATATGTTCTCAAGATGGATATTCGACACTTTTTCGAGAGTGTTGACCATGATGTCTTGAAAGCGTGGCTCAAGAAGAAAATCAGAGACGAGAGAATGTTGTACATCCTCGAACTGATAATTGACGGGAGCGAGGTCGGGTTGCCTTTAGGGTTTTACACATCGCAGTGGTTGTCAAATTTCATGTTGCAGCCTCTCGACCATTTCATCAAAGAACAGTTGAAAGCGGTGCATTATATCCGGTATATGGATGATATGGTGGTGTTCGGAAAGAACAAAAAGGAAC…
SRR413676_scaffold59169	TR	49.60	-	2611	2660	TTGTCGTACTGGAATGTGAACAACCCTGCGACGAACGTGAACACGAACAT
SRR413676_C846775	TR	37.05	+	16	59	CGAATGCGAATGCGAATAACGATGCTTCGAATACGAATGCGAAT
SRR413676_C846775	RT	17.78	+	600	984	ACCGGTGCAAGCATCAAAAGGCGCGGTACTCATGACCTGATGAACTGCATACGTACCGATTTGCAAAAAAATCCGGAAGGCACGCTTTACGCATACAAATTTGACATCCGGAGGTTTTATGACAATGCGCGGCAGGACTTTGTTATGTGGTGCTTCCGGAGGGTGTTCAAGGACAAAAGGCTGTTGGTCTTGTTGGAGCGGTTTGTTAAGCTGCTGCCGGAAGGTATCAGTTTCGGACTGCGCAGTTCACAAGGGGCAGGAAATCTGCTTCTGTCTGTATTTTTAGACCACTATCTGAAGGATAAGTACGGGGTTCGTTATTACTATCGCTATTGCGATGACGGACTGGTACTCGGTAAAACGAAAGCGGAATTGTGGAAGATTC
SRR413676_C870224	RT	44.68	-	3384	3768	CACCTCCGCCAGTATCAAGAGACGGGGGATGCACGACCTCCTGGCGTATGTCCGCCGTGACATGGCCGAAGACCCTGATGGTACACGTTACTGTTACAAGTTTGACATCACCAAATTCTACGAGAGCGTGAAGCAGGATTTTGTGATGTATTGCGTCAGCCGGGTGTTCAAGGACGCAAAGCTCGTGACCATGCTGGAGAGCTTTATCCGCCTGATGCCTGAAGGTCTGAGTATCGGCCTGCGCAGCTCGCAGGGGCTGGGCAATTTGCTTTTGTCTGTGTATCTGGACCATTATCTGAAGGACAGGTATGCCGTGCGTCATTTCTACCGCTATTGTGATGACGGCGTCGTACTGGGTAAAACGAAAGCGGAACTGTGGAAGATT
SRR413676_C870224	TR	47.60	-	4317	4366	GTTTCGATGTCGAATGCGAACAACGATTCCTCGAATACGAACACGAACAT
SRR413677_C764646	TR	22.69	+	955	992	CGAATGCGAACAGCGGTCTCGCTTATGCGAACGCGAAC
SRR413677_C764646	RT	17.69	+	1642	2032	ACGGCTGCATCCATACAAGGACGCGGACCGCATGGTCTGTTCCATCAGGTGCAGGATACATTGGCAGAGAACCCCAATATACACTATTATTATCAAAGCGATTATAAAGGATATTATGACAGTATTGACCATGATATATTAATCTCCACAATCAGGCGATATGTCGGAGACCCTGTCTTATTGCCTATTCTTGAAAATTTTGTCAAAGCACTATATCCCAACGGGAAGCATGGCATAAGCAAAGGACTGCGTTCCTCACAATTCTTTGGAAACCTTTACCATAATGATATTGATCACCGGATGATTGATGAATATGGTGCAAAACATTACTTCCGTTTTTGTGATGACATCTTTATTCTCGGTGAGAGTAAACGTGATTTGTGGAAATTGC
SRR413678_scaffold90626	RT	34.07	-	3192	3555	GAGCTGTGCGAATATCCCCAACAGGGGTATCGACCGCGCCGCCAAGGGAGTGGAACGAGCGACCGTAAGGGACATCAAGCACGCGAAATACTGCGTGAAGATGGACATTCACAAGTTCTATCCGTCAATCCCGCATGACAAGCTAAAATCCTTTTTAAGTCAGAAAATCAAGGACAAAAAGGCACTTGGTATTATCCATTTGGTAATCGACTCATACCATAGTTCTCCCGGACACGGTATACCCATCGGAAATTACACCTCGCCGTGGCTTGCAGAGTTTTATCTACAATCGTTGGATTACTTCATCAAGCAAACCCTCGGTATACGCTATTATATCCGCTATGCCGATGATTTAGTCTTGATT
SRR413678_scaffold90626	TR	50.91	-	4006	4055	CTCTTTACGGCTAATTTGAACAATGACTCGTCCAACTCGAACTCGAACAT
SRR413678_scaffold90630	RT	110.35	-	2980	3563	CAATATGGGTGTCCGTGTTCACACACGACACATATTCATGTATCAAGGAACGCGGCATTCATGCGTGCGCCATGAGCGTGAAAAAGGCTTTGAGAAAAGACCCGGTCGGCACGAAATATTGTTTGAAGATTGACGTTCGCAAGTTTTACCCGTCCATCAACCATGAAGTGTTGAAAGATGTGGTAAGGCGGAAAATAAAAGATGGTCGCCTTTTGGCGTTGCTGGATGAAATCATTGATTCCAACATCAACACGGACATTCCGATTCGGAATTTTGTCACCGACCCGAACACCGGGGAACTGGTGGCAACGTCCTTGAACGGCGTGCCGATTGGCAACTATCTTTCCCAATACTTTGCAAACCTTTTCTTGGCGTATTTCGACCATTGGTTGAAAGAAG…
SRR413678_scaffold90630	TR	33.32	-	4037	4074	GCGAATACGAATAACACGCCTACGAATGCGAATGCGAA
SRR413678_C1599382	TR	7.78	-	13	62	AACAGCGACCGCCGCGGCTACGGCAACAACCGCTACATCTACTCGAACCT
SRR413678_C1599382	RT	56.49	-	505	763	CGGCATCCCGATCGGCAACCAGTCGAGCCAACTGCTCGCGCTGCTCTATCTGGACGCCTTCGACCACTGGCTGAGGGATGACCGCGGCCTCGTATATGGCAGGTACATGGACGACTTCTACATCATCCACAGCGACAAGCTGCTGCTCCGGCAGATACTCAAGGAGATCGAGGCGTACATCAAGCCGCTCGGCCTTCGGCTGAACGGCAAGACGCAGATCCTCCCGCTGAAGAACGGCATCGACTTCCTCGGTTTTCAC
SRR413678_C1627700	TR	45.39	+	604	651	TGTGAACTCCGATGGTAACGTCAACAACAACAACGCGAACTGGGCTAA
SRR413678_C1627700	RT	22.45	+	1098	1202	TCTATACCCGATTATGACAAAACAGCTCATTCGTGATAATTGGGCTTGCCAGAAAGGAAAGGGAACGGACGATGCAAGGGATAGAATGAAAATATTTCTGCAAAG
SRR413678_C1646180	RT	108.21	-	20	329	AAGGAACGCCTGATCATGTATAACGGCTTCCGGGACAAGATCATTCAGCATAGCCTGTGCGACAACGTCCTTGAACCCATACTGTCGAAGACATTCATCTATGACAACTACGCCAGTCAGAAGGGAAAGGGAACACACTTCGGCCTGGATCGTCTGAAATCGTTCATGCAACGCTATTACAGGCAGTTCGGGGCTGACGGCTGGGTCTTGAAGTGTGATATAAGCAAATACTTTTACAGAATCAATCACGACGTTTTGAAGTCACAGCTTCGCCGGGTCGTCCATGACCCCGACGTTCTGTGGCTTCTTG
SRR413678_C1646180	TR	46.38	-	735	782	ACGTCAATTCCGACGGCAGTCTGAACTGGAACAATGCCTGGAATGGCA
SRR413678_C1651236	RT	28.85	-	855	1266	GAGGCATATTCGGAGCGTCCATATCTCCGAGCGCGTCGTACAACGGTGCTTGTGCGATTACTGCCTCGTGCCGATGCTCTCCCGGTCGTTCATTTACGACAACGGAGCGAGCTTGCGCGGCAAAGGGTACGATTTCGCCGTATCCCGGGTGACGCACTTTCTCGCGGAGCATTACAGAAAACACGGACGGGAGGGCTACGTCCTCGTATTCGATTTTTCAAAGTATTTCGATACGGCACAGCATGAGCCCGTTTTTCGAGAGTTCGAGCGGAGCGGCATCGACGACCGCCTCGTCGCGCTCTCGAAATATTTTATTCAGAACTTCGGCGACGTGGGGCTCGGCCTCGGGAGCCAAGTCTCGCAGATTGCCGCGCTCGCTTTGCCGAACAGGATAGACCA…
SRR413678_C1651236	TR	38.21	-	1813	1866	TCGTGAATGTGAACACCGACGGGACAGTCAACAACAACAACGCGAACTATTCCC
SRR413678_C1657436	RT	71.69	-	1991	2498	AAATCTATTTGCTTTATCGTTACACGTCCAAGGTACCGGGAAGTATTCGCCGCTGCTTTCGAGGATAGAATTATACACCACTGGATAGCGATACGTTTAGAGCCGCTATTTGAGCGGATATTTAGCCCGCGTACATTTAACTGCCGAAAAGAAAAAGGGCAGCTGTACGGCGTTAATATGCTGGTAAACGATATAAAGACGTGCAGCCGGAACTATACGCGCGACTGCTACGTTATGAAACTGGATTTGCAGGGTTTCTTTATGAGCATTAACAAAGCGATGCTGGCTAAGATGGTGGACGATTTCGTAGTAGAGACGTACACCGACGAAACCGATAAAGAGACGCTGCGCTACCTATGCCGCACCGTAGTGCTACACGAACCCGAATATAATTGCGAG…
SRR413678_C1657436	TR	26.43	-	2726	2775	ACCAACGCGTGGAATTTGAACCTCAACAACGGCAACGCGAACAACAACAC
SRR413678_C1660645	TR	19.48	+	181	218	GGAATTTGAATAACAGTGTTGGGAATCGTAATCGTAAT
SRR413678_C1660645	RT	68.99	+	772	1321	ACCTTTTCAGCAATACCTGACAGGGGGATTCACAAAGGACTTAGCAGGGTAAAGAAAGCAGTCCAACATGATGTTCCAAACTGTCAATATTGTCTGAAGATAGATGCAAGACATTATTATCAATCAGTGAATCATGACATTCTGAAACAGAAATACAGAAAGATGTTCAAAGACAATGACCTTCTTTGGATTCTTGATGAAATCATTGATTCAATCAACACAGCAGAAGATGAAGACCTTGTTTCAATATATCTGTTAGATGAAGACATTGACCCAAACACAGGGATTCCAATTGGAAACTATCTGTCACAGTACAGTGGGAATTATTACTTCAGTGATTTTGACCATTGGATGAAAGAAGTCAAGCATGTCAAATATTACTTCAGATATATGGATGAC…
SRR413678_C1662862	TR	8.70	-	3284	3333	TCCTATGAGATGATTCACTTTTTCAGCACCGAGAACTTCTACGGCTACAA
SRR413678_C1662862	RT	7.05	-	3355	3553	CCTCGCACATTATCTGCTTCAGTTTATCAATTCCGCCAGCATTGAATCTCTGTCGATGCATAAGCTGAGCATCAAGTTTGATGGCAAGACGGTATTGTTTGTTCAGGACAAGACCGGCGGCGTGGGCTTGAAAGGCCTTGACACCGACTGGCAGCACACGCCGGAAATGTCCGCAATCCTTGACCAGTTGGTGACGGAT
SRR413678_C1662926	RT	159.02	-	3333	3936	AAGCCGCGAATTATTATGGCGCTGGAATATCCGGATCGCGTTGTTCAATGGGCCTATTACCAGATCTTAAACCCATTATTCGATAAGCAGTTTATAACGCACAGTTACGGTTGTAGACAAGGGAAAGGCACAACAAAAGCGCGCGATCAGCTTCAACGCTGGCTTCGAAAAGTGAATCGAAGTGGAAAAACCTGGTACGTGTTAAAGCTTGACATTTCAAAATATTTCTATCGCGTGGATCACGCGGTTTTGATGGATATATTATCACGAAAAATCAAGGACGAAGAAATTCTTCGCGACCTTTACAAACTGATAAATTGTGAAAATACGGCGTTCGGCCTTCCGGCTGGCGTGCAACCGGAACTTTGCAACGAAGAAGACTGGCTTTTTGATCGCGGT…
SRR413678_C1662926	TR	34.14	-	4423	4472	CCTTCCGCGTTGAACTTGAACAACGAACGTTCGAACGTCAGGACGAACCA
SRR413678_C1666386	RT	125.63	-	6169	6831	AAGAAACGGCTCGTCATGGCTCTGGGCTTCCGGGATCGTGTCGTGCAGTGGGCGATCTATCTCCAGACAAACCAGTACCTCGACAATGGCATGATATACCACAGCTACGGGTGCAGGGTGGGAAAAGGAACCACCAGAGCAGCCGACCGGCTTCAATACTGGTGCACGCTCGTGGATCGAAAGCCGGGCAAATGGTACTACCTGAAACTGGACGTATCAAAGTATTTTTACCGGGTGGATCACAGGGTACTGCTCGACATACTCCGCCGGAAGTTCCCGAACGAGGACGGCTACCTCTGGCTTATGGAAACGATTATAAATTGCGACCATACGCCCTTCGGACTGCCTCCGGGAAAGTCCGCCGACGAGATCCCACCGTCTGAAAGACTGTTCGAGGTA…
SRR413678_C1666386	TR	25.63	-	7344	7393	GTGTTCTACCTCAACGGCAACAACTCCCGCAGCAATGCGAACACGAACAT
SRR413679_C1056738	TR	7.78	-	492	541	AACAGCGACCGCCGCGGCTACGGCAACAACCGCTACATCTACTCGAACCT
SRR413679_C1056738	RT	154.45	-	984	1600	TCCTCGAGCCGGCGTTCTCCCGGCGCTTCATCCGGGACAACTACGCCGGCCAGATCGGCAAAGGCACCCACGACGGCCTCGACCGTCTGGCTGCGGCCATGCGCCACTATTTCTTCAGCCGAAAGGCAGCAGACGAAGCAGCCCGCAAGGCTGCCGGCCTGCCGCCCCGGCCGATGAACGAGTGGGACTACGCCGACGGCTGGGTACTGAAGGGCGATTTTTCAAAGTTCTTTTACACCCTGCTCCATTCCTACTGTTACGAAACGGCCCGCCGGGCCCTGAAGTGGCTGAAGGATCCCGAGCTGATCGACTTCGCTGAGTGGCTGCTGTGGCTCATAATCGACAGCACGCCAGACCCCGGCATCCCGATCGGCAACCAGTCGAGCCAACTGCTTGCGC…
SRR413679_C1057014	RT	166.79	-	423	1082	AAGCTGCGCCTCGTAATGGCGTTGCAATACCGTGACAGGATTGTGCAGTGGGCGATTTACAGACAGCTTTACCCGTTCTACGACAAAATGTTTATTGAGGATTCCTACGCCTGCAGGAGGGGGAAAGGCTCCCATAAGGCGGCGGACAAACTTCAATACTGGCTGCGACAGGTCAGCAGGAAACCCGGAAAATGGTATTACTTGAAGCTGGATATAAGCAAGTATTTTTACAGGGTAGACCACCTTGTATTACTTGAGATTTTGAGCCGGAGGATAAAAGACCCTCGGCTCTTTCAGCTTCTTAGGGAGATTATTAACAGCGAGGACACCCGTTTCGGGCTGCCAGCCGGGGTGAGCCCGGACGAATGCCCAGAGGAGGACTGGCTGAGTGATGTAGGA…
SRR413679_C1057014	TR	44.11	-	1560	1609	CTGTTCTACACGAACTTGAACAACCCTCGCTCCAATTCCAACTGGAACAT
SRR413679_C1059134	TR	47.81	+	624	673	TGTTCAACTTGAACCTCAACAATGCTCGTTCTAACTCGAACAGCAACATC
SRR413679_C1059134	RT	126.20	+	1138	1692	AGAAAAGAATGATAATGTCAATCGCCTTTGAACATCGTGTGGTTCAGTGGGCGATTTATAGAGTTGTCAATCCTGTGCTGATTAAGGGATATATCAAGGACTCGTATGGCTGCATACCCGGCAGAGGAGCGTTGGGAGCAATGACTCGTCTGAGAGATTGGTTGGAGTATGTCAGCAAGAAAGATGGAGATTGGTACTATCTGAAACTTGACATCAGCAAATATTTTTACCGGATTTCTCATCGGGTACTCAAGAACATCCTACGCAAGAAAATTAAGGATGAGAGATTGCTTGAGGTTCTGTTCGGGATAATTGATTGCAAGCACACTCCATTCGGGTTGCCACCCGGCAAATCCCCGGGAGATGTACCGTTGGAGGAAAGATTGTTTGATGTGGGTA…
SRR413679_C1075625	RT	50.81	-	3316	3928	AAATCTATTTGCTTTGTCGTAACACGCCCAAGATACAGAGAGGTATTTGCAGCATCCTTTGAGGATAGAATCGTACATCACTACATAGCTTTGCGCCTAACGCCGCTATTTGAAGAAATATTTAGCGAGCGTACATTTAATTGTAGGAAAGGCAAAGGGCAGCTTTATGGTATTAATACACTGAAAGAAGATATAAGGCAGTGCAGCAATAATTATACAGTAGATTGCCACATAATGAAACTTGACTTAAAAGGTTTCTTTATGAGCATCGACAAAAAGTTATTGGCTGAAATGGTAGATCGCTTTATAGTCTGGTACTACAATGGTGAGGACATAGACGATTTGCGCTACCTTTGCCGTGTCGTTATTTTACACAGCCCCGAAAAGAATTGTGAACGG…
SRR413679_C1075625	TR	21.35	-	4163	4212	ACCAACGCGTGGAATCTGAACCTCAACGACGGTAATACGAACAATTGGAA
SRR413679_C1075899	RT	35.81	-	3948	4302	CACCTCAGCCAGCATCAAGAACCGCGGCATGCACGACCTCATGGAGTACATACGCCGCGACATGAAAGAAGACCCGGAAGGAACACGCTACTGCTACAAATTCGACATCTCCAAGTTCTATGAGAGCGTGGGGCAGGATTTCGTAATGTATTGCGTCCGGAGGGTATTCAAAGACAAGAAACTCATCGCCATGCTTGACAACTTCGTAAGGCTCATGCCGCAAGGAATCAGCATCGGGCTGAGGTCGTCGCAAGGGTTGGGCAACCTGCTCCTGTCTGTTTTTTTAGACCATTATTTGAAGGACAAGTACGGCGTCCGCCATTTCTACCGCTATTGCGATGACGGCGTGGTACTC
SRR413679_C1075899	TR	43.56	-	4860	4919	ATGCGAATGCGAATGGCGGCGTGTCGAATGCGAATGCGAATAACGATGCATCGAACTCGA
SRR413679_C1079932	RT	9.80	-	2253	2364	TCCGCTGCTCGGCTTTATCGCCATTGAGCAACATCCACAAATCCTGAACGGCTGGACCATTACGTGCATCATCCAGATCAACAAACATTGGACCATCGCGCCAGAGAATATT
SRR413679_C1079932	TR	17.27	+	11111	11178	TGATAACCCTTCCGGTTATATGTTATCTGGTGTGGTTATTCGTTAAACTACAGCGGTTGTCGCGGCGA
SRR413679_C1081216	TR	22.69	+	945	982	CGAATGCGAACAGCGGTCTCGCTTATGCGAACGCGAAC
SRR413679_C1081216	RT	17.69	+	1632	2022	ACGGCTGCATCCATACAAGGACGCGGACCGCATGGTCTGTTCCATCAGGTGCAGGATACATTGGCAGAGAACCCCAATATACACTATTATTATCAAAGCGATTATAAAGGATATTATGACAGTATTGACCATGATATATTAATCTCCACAATCAGGCGATATGTCGGAGACCCTGTCTTATTGCCTATTCTTGAAAATTTTGTCAAAGCACTATATCCCAACGGGAAGCATGGCATAAGCAAAGGACTGCGTTCCTCACAATTCTTTGGAAACCTTTACCATAATGATATTGATCACCGGATGATTGATGAATATGGTGCAAAACATTACTTCCGTTTTTGTGATGACATCTTTATTCTCGGTGAGAGTAAACGTGATTTGTGGAAATTGC
SRR413679_C1081530	TR	16.00	+	18256	18315	TGCGTATGCGTATGGCGGTGTGTCGGATGCGAATGCGAATAACGATGCTTCGTATACGTT
SRR413679_C1081530	TR	47.60	+	18645	18694	TTTCGATGTCGAATGCGAACAACGATTCCTCGAATACGAACACGAACATC
SRR413679_C1081530	RT	44.92	+	19243	19627	ACCTCCGCCAGTATCAAGAGACGGGGTATGCACGACCTCCTGGCGTATGTCCGCCGTGACATGGCCGAGGACCCTGATGGTACGCGTTACTGTTACAAGTTTGACATCACCAAATTCTACGAGAGCGTGAAGCAGGATTTTGTGATGTATTGCGTCAGCCGGGTGTTCAAGGACGCAAAGCTCGTGACCATGCTGGAGAGCTTTGTCCGCCTGATGCCTGAAGGTCTGAGTATCGGCCTGCGCAGCTCGCAGGGGCTGGGCAATTTGCTTTTGTCTGTGTATCTGGACCATTATCTGAAGGACAGGTATGCCGTGCGTCATTTCTACCGCTATTGTGATGACGGCGTCGTACTGGGTAAAACGAAAGCGGAACTGTGGAAGATTC
SRR413680_scaffold28902	TR	18.72	+	25	69	TGTTTCGCCTTCCGGCAACATCAACAACAATAACTACAACAACAG
SRR413680_scaffold28902	RT	44.34	+	262	506	AAGAACGTACAATAGAATCATGTGCATTCAAGGATAAAGTAGTGCAGAGATGCTTTTCCGATTATGTTCTGACTCCGAAACTTGAAAAAATTCTGATTAAATGGAACACCGCTGGACAGCAGGGAAAAGGACAGCATATGGCGATGGACGGATTAAAGGAACAAATGCTTGATTTCTACAAAAGAAATGGAATTAATGGATGGATTGTAAAATGTGATATTCATAAATATTTTTACAGCATAGAT
SRR413680_scaffold37749	RT	25.45	-	340	422	TCGGGAAGTCTTTGCCGCCGCTTTTATTGATCGCGTTGTCCATCACTGGATCGCTCTTCGTATCGAGCCGATCTTAGAGGAAC
SRR413680_scaffold37749	TR	53.53	-	663	723	ATGCAACGGCTTCCAGCAGTTGGAACGTGAACTTCAACAACGGCAACGTCAACACGAACAA
SRR413680_C915717	RT	17.69	-	889	1279	AACGGCTGCATCCATACAAGGACGCGGACCGCATGGTCTGTTCCATCAGGTGCAGGATACATTGGCAGAGAACCCCAATATACACTATTATTATCAAAGCGATTATAAAGGATATTATGACAGTATTGACCATGATATATTAATCTCCACAATCAGGCGATATGTCGGAGACCCTGTCTTATTGCCTATTCTTGAAAATTTTGTCAAAGCACTATATCCCAACGGGAAGCATGGCATAAGCAAAGGACTGCGTTCCTCACAATTCTTTGGAAACCTTTACCATAATGATATTGATCACCGGATGATTGATGAATATGGTGCAAAACATTACTTCCGTTTTTGTGATGACATCTTTATTCTCGGTGAGAGTAAACGTGATTTGTGGAAATTG
SRR413680_C915717	TR	22.69	-	1929	1966	TCGAATGCGAACAGCGGTCTCGCTTATGCGAACGCGAA
SRR413680_C918949	RT	128.30	-	3056	3647	TGACAGAATTGTACACCACTGCATTATCAATGTGCTTGGGCGGTATTGGACTAATTTCTTCATTGCGAATACATACGCTTGCATCAAAGGCAGAGGTATTCATAAGTGTATGGAAGATGTGCATACGGCTTTGGTAACAGACAGGAAAGGAACAAAATTCTGCCTGAAAATTGATATTAAGAAGTTCTATGATAATATAGACCATTCGGCATTAAAGAAGATAATCAGATATGGCATTGCAGATGAGCAATTGCTAAGGCTGTTGGATAAGATAATAGATAGTAACGGTAAAGATAAAGGGTTGCCAATAGGCAATTTCACAAGCCAATACTTCGCTAATCTCTATTTGGCATACTTTGACCATTGGGTAAAAGAGGTGCTTTCAAAAATAGTTATGCA…
SRR413680_C918949	TR	41.72	-	4170	4219	TTCGGTTATCTGAATACGAATAATCGTTCCTCGAATGCGAATGCGAACAA
SRR413681_scaffold32445	RT	8.13	-	4723	5193	GGATCAAGTAATACAGCACTTCATATTCCAGCAATAGCTAATGAAATTGAAGGTGTTGAAGTTACTCTTGATTTATTTGACAAAATCAGCAGAGTAGTTCCTCATATTTGTCTAATTTCACCAGCAGGTACAGATACAATGATGGATTTACATAAAGCTGGAGGAATTCCTGGAGTATTAAAAACACTTGGAGATAAAATCGACACATCTGCTGTTACTGTTACAACAAAAACATTAGGAGAAAACATAAAAGATGTTGAAGTTACAAATACTGACGTTATTCATCCATTAGATAACCCTATACATAAAGATGGAGGAATAGCTATATTAAAAGGAAATATTGCGCCTAATGGATCAGTTGTTAAAAAAGGTGCAGTTTCACCAGATTTAATGCATCTC…
SRR413681_scaffold32445	TR	12.96	+	5135	5184	TCAACACCTTCAATTTCATTAGCTATTGCTGGAATATGAAGTGCTGTATT
SRR413681_scaffold43485	TR	7.85	+	29098	29147	CTTCTATTTTCTTTTTCATCGTTTGGTCTTGCTACTACAATAACACCATT
SRR413681_scaffold43485	RT	7.05	+	30119	30431	TATTTTGTCATATTCGATTTCTGGGAATATTAATTGTTCTTTTATACCTAAAGAATAATTTCCTTTTCCATCAAATGAATTTTTAGATACTCCTCTAAAATCTCTTACTCTTGGAAGTGCTAAGTTAAATAATTTATCAGCAAAATCATACATTTTTCCTGCTCTTAGTGTAACTTTACATCCTACATTTACACCTTCTCTTAATTTAAAAGCAGCAATTGATTTTTTTGCTTTTGTTATAACTGGTTTTTGTCCTGTTATAATTGTTAAATCTGATATTGCATTGTCTAAACTTTTTGGATTATCTTTTACA
SRR413681_C677710	RT	43.69	-	13497	13842	TACTTATAGTTGTATTAAGAAGAGAGGAATTCATAAGGCATTATATGATGTACAAAGCGCATTGAAAGATAAATAGAATACAGTATATTGTCTCAAGTTAGATGTAAGAAAGTTTTATCCAAGTATAGACCATGAAATATTAAAGTAGATAGTTAGAAAGAAGATTAAAGATAATAAGCTACTTGCATTATTAGATGGTATTATAGACTCTGTAGAAGGAGTTCCTATTGGTAATTATCTTTCTTAGTTCTTTGCCAATCTTTATTTGTCATACTTTGATCATTGGCTTAAAGAGGATAAAGCTGTAAAGTATTACTTCAGATATGCAGATGATATGGTAATACTT
SRR413681_C677710	TR	22.52	-	14304	14341	CTGAATTCTAACAATGACCTTAGTAATGCGAATGCTAA
SRR413682_scaffold23551	RT	71.48	-	499	997	GAATATAATACATTTATAATTAGAGAACCTAAAGAAAGATTAATATTCAGATTACCTTATTATCCAGATAGAATAGTACATCATGCTGTAATGAATATAATGGAACCTATATGGGTATCTATCTTTATTAAAGACACTTATAGCTGTATTAAACACAGAGGTATTCATGAAGCATTACATAATGTTAAAGAAGCTTTAAAAGATGTAGATAATACTACTTATTGTCTTAAGCTAGATATCAGAAAGTTCTATCCTAGTATAGACCACGAAGTATTAAAAGGTATAATAAGAAAGAAGATAAAGGATTAGAAGTTATTATAGCTATTAGATGAGATAATAGACTCAGCAGAAGGTGTGCCTATTGGTAATTACTTATCTTAGTTCTTCGCTAATCTATAT…
SRR413682_scaffold23551	TR	18.63	-	1325	1383	TCTAATGCAGGTTTGTTCAATTTGAATTCTAACAATGAGTTAGACAATTCCAATGCGAA
SRR413682_C669938	RT	70.45	-	2500	2789	GTACTGAGAGAAGTCTTCGCCTCACAGTTCCGTGACCGGGTAGTTCACCATCTGTTGTTCAACTATATCGCTCCAATCTTCGAGAAAACATTTATATATGACAGTTATTCCTGTAGAAAAGAGAAAGGAACACTGTTTGGTGTAGAGCGACTAGAACATCATATTCGTTCATGCACCAACAACTATACACATACAGCCTATATCCTCAAACTGGACATCCAAGGCATACCTAAAGAGCCTGATACCAGAGATAAGAACATTTCTGAAGGAAAGGTTAGGATTGACACTTC
SRR413682_C669938	TR	21.77	-	3059	3108	AATAACGGTTACAACTTGAACTTCAACAGTGGCAACGTGAATCCTGCGAA
SRR413683_scaffold28992	RT	7.59	-	62	192	TTATGTGGCAAAATTCGACCTGCAATCATTCTTTATGAGCATCGACAAACGCCGTCTTTACGACGAGTTGGTCGCATTGGTCGCCAAGCGCTACGAGGGATGGGATAAGGATACGCTGTTGTATCTTATCC
SRR413683_scaffold28992	TR	37.48	-	488	537	AACAACGCGTTCATCTACAACGGCAACACGGGCAACGTGAACAACAACAA
SRR413683_scaffold32818	TR	80.40	+	35649	35712	ACAACAGCTGGAACGTGAACTTTAGTAATGGCAACTTCAACAACAACAACAAGTACAACAGTAA
SRR413683_scaffold32818	RT	63.60	+	35892	36543	CAAGTACTTGTTTTATAGTTACCCGTCCTAAATTACGGGAAGTGTTTGCTGCAAATTTTCGTGACCGTATTGTACAACATTGGTTGTGTTTACGCTTAGAACCACTGTTTGAGGCACGGTTTGTTGAACATGGAAATGTATCATTTAATTGTCGAAAAGGTTTTGGAACCTTTGCATGTATTGATCAGTTGACAAAAAATACGATTGAAGTCTCTGATAATTATTCCCACGAGGCTTGGTATGCTCAATTTGATATTAAAGGTTTTTTCATGTCAATTGATTGTGAATGCTTATTAAAGTACTTATTGCCATTTATCAAAGAAAAATGGAATTATTGGAAAGGAACCGAATATGAACAGGATTTAGATTTAGTGCTTTGGCTTACAGAAGTAATTATCC…
SRR413683_scaffold32818	TR	6.57	-	43374	43423	ACTATCTTTGGGATATTCTATAGTTCTAGCTATAACATCAATTCCACCAA
SRR413683_C946651	RT	113.68	-	4176	4766	AAAGAGAGGAAGATCTTTAAACTTCCTTTCAGGGATCGTGTCGTTCATTGGGCGATAATGCAGGTGATTGAACCGATATGGCTCTCGAACTTCACCCGTGATACCTATTCTTGTATCCGTGGGCGTGGAATTCATCCTCTTTTATACAAGCTCCGCCGTGACTTGAAAGCGGATCCGGACGGAACCCGGTACTGCCTGAAAATCGACGTGCGCAAGTTTTATCCGAGTATAGACCACGAGATCATGAAACAGGTGATTCGCCGGAAGCTGAAAGATGCCCGGCTGCTTGCCTTGCTTGACGGTATCGTGGACTCGCCAGAGAGCGGAGTGCCTATCGGGAACTATCTCTCCCAATTTTTCGCAAACTTGTACCTTTCAGAGCTGGATCATATCATGAAA…
SRR413683_C946651	TR	33.63	-	5152	5189	ACGAATACGAACAATGCAGCCTCGAATTCGAATGCGAA
SRR413684_scaffold55249	TR	47.60	+	4269	4318	TTTCGATGTCGAATGCGAACAACGATTCCTCGAATACGAACACGAACATC
SRR413684_scaffold55249	RT	44.68	+	4867	5251	ACCTCCGCCAGTATCAAGAGACGGGGGATGCACGACCTCCTGGCGTATGTCCGCCGTGACATGGCCGAAGACCCTGATGGTACACGTTACTGTTACAAGTTTGACATCACCAAATTCTACGAGAGCGTGAAGCAGGATTTTGTGATGTATTGCGTCAGCCGGGTGTTCAAGGACGCAAAGCTCGTGACCATGCTGGAGAGCTTTATCCGCCTGATGCCTGAAGGTCTGAGTATCGGCCTGCGCAGCTCGCAGGGGCTGGGCAATTTGCTTTTGTCTGTGTATCTGGACCATTATCTGAAGGACAGGTATGCCGTGCGTCATTTCTACCGCTATTGTGATGACGGCGTCGTACTGGGTAAAACGAAAGCGGAACTGTGGAAGATTC
SRR413684_C800976	TR	47.58	+	544	603	TGCGAATGCGAATGGCGGTGTGTCGAATGCGAATGCGAATAACGATGCTTCGAATACGAA
SRR413684_C800976	RT	17.78	+	1151	1535	ACCGGTGCAAGCATCAAAAGGCGCGGTACTCATGACCTGATGAACTGCATACGTACCGATTTGCAAAAAAATCCGGAAGGCACGCTTTACGCATACAAATTTGACATCCGGAGGTTTTATGACAATGCGCGGCAGGACTTTGTTATGTGGTGCTTCCGGAGGGTGTTCAAGGACAAAAGGCTGTTGGTCTTGTTGGAGCGGTTTGTTAAGCTGCTGCCGGAAGGTATCAGTTTCGGACTGCGCAGTTCACAAGGGGCAGGAAATCTGCTTCTGTCTGTATTTTTAGACCACTATCTGAAGGATAAGTACGGGGTTCGTTATTACTATCGCTATTGCGATGACGGACTGGTACTCGGTAAAACGAAAGCGGAATTGTGGAAGATTC
SRR413685_C513554	TR	7.53	-	11718	11767	CAGCGGAGCCTCTACTTCAACGTCAGGTGCGGGAATATTTTCCAGAATGA
SRR413685_C513554	RT	11.36	+	20377	21322	ACGCTGGTTTATCTGCTTCCGATATCAATAAAGTTATCTTAGTCGGCGGTTCTTCCCGTATCCCGGCTGTACAGGAAGCTTTGAAAAAATTCATCGGCAAAGAGCCTTATCGCGGCGTAAACCCTGATGAATGCGTCGCTGTTGGCGCAGCTATCCAGGCCGGCGTTCTGGCAGGCGAAGTTAAAGACGTACTCCTGCTTGACGTAACTCCGTTGTCTTTGGGTATCGAAACTTTGGGTGGTGTGTTCACTAAGATCATTGAGCGTAATACCACTATTCCGACTTCACGCAAACAGGTATTTTCTACTGCTGCCGATAATCAGCCTTCCGTTGATATCCATGTATTGCAGGGCGAGCGTGAAATGGCTGCCGACAATAAAACTCTCGGCCGTTTCGAGC…
SRR413686_scaffold67422	TR	53.14	+	378	494	TGTTACCGTTTCTGCGAACAACTGGTGGGAGCGTTCTCCTAATTCCGGCAACACCAACAACTTCTGTAATGTGAACAACAACGGCAACGCCAACAATAACAACGCCAGCAACTCCAA
SRR413686_scaffold67422	RT	14.47	+	853	1117	GTTTTCACGCTTTCACCATCATGGAGCGAGGGAAGAAGCGGTATATCCGATCAGTTCATATCACAGAACGAGCGGTTCAAAAGTGTTTGTGTGACTACTGCTTAGTTCCTATCTATTCGGCCTGTTTCATCTATGACAACTCAGCCAGTTTGAAGCACCGAGGTATGGATTTCGCCCTGCGTCGTATGACCTGTTACCTCCAACGGCATTACAGGAAGTACGGTCTGGAAGGAGGGGTTCTGCTTTACGATTTTCACAGCTTCTT
SRR413686_scaffold69147	TR	41.90	+	6896	6945	TCGCTTATGCGAACTCGAATAACGATTGGTCGAACTCGAATGCGAATATC
SRR413686_scaffold69147	RT	34.51	+	7685	8082	ACAAGTGCGTGTATCAAGGGAAAGGGATTACATTTTGGAGTAAGGAGAATGAAACGTTTTCTTCACCGGTACCCGGAATACAAATGGTTCGTAAAGACTGATTTCAAAAAGTTCTATCAAAGTATTCTTCATGAGCTTATTGTTGCTGCATTGAGAAGGAAATTCAAAGATGAACGATTTATTAAATTGATCGAGATAGCTGTTTTATCGTATGACAGCGGAACAGAGTTAGTTGACGTATTGGAGAATGAAGTTGAACGGAAGAAGAGGTGTTCCGATTGGAGCATTTACAAGCCAACCTATCGGGAATTTTGCGGCAAGCCGGATAGATCATACAATGAAGGAGAAATATCGTGTCAAATGCCTGCATAGATATTGCGATGATAATGTTATGCTGG
SRR413686_C1093261	RT	40.61	-	28	190	CGGCATTTGAAAGTACGTTTTATCCGGACTACTTCCGCATCCATTAAAAACAGGGGTACGCATGACCTTTTACAGTATATCGTTAAAGATATAAAAGCTGATCCCGAAGGAACCCTGTTCGGGTACCAGTTCGATATAACGAAATTCTATGAGAGCGTAGACC
SRR413686_C1093261	TR	34.59	-	714	751	GCGAACGCGAATAACGATTCATCGAACACGAATGCGAA
SRR413686_C1099891	TR	31.14	+	509	556	CGTCAACACCGATGGCACTCTGAACAGGAACAACGCCTACAACGGCAA
SRR413686_C1099891	RT	7.25	+	996	1054	GGCAAAGTCGTCCAGCACTCGCTCTGCGACAACGTCCTCGAGCCGGCGTTCTCCCGGCG
SRR413686_C1109063	TR	11.45	+	77	126	CGTTCTACGCCAATCTCTATAATGAACCGTCGAATACGAACACCAACATC
SRR413686_C1109063	RT	46.41	+	625	1006	AGCTACGCCAGCATCCCGCGGCGAGGCGCCCACAAAGCCAAGAAAGTCATCGAGAAGTGGATCAACACTGATCCAAAGAACGTAAAGTATGTCCTGAAAATGGACATCCACCACTTCTTTGACAGTATTCCGCATGATATTCTCAAGCGGATGCTCACAAGAAAAATCCACGATGAACGGATGCTTGAGCTGCTATTCAAGATCCTCGATGTGACGGAGGTTGGCCTGCCGCTTGGGTTTTACACCTCGCAATGGCTGTCCAACTGGTTTTTGCAGGGACTGGATCATTTCATTAAGGAACAGCTACACGCGGTCCACTATGCGCGCTATATGGACGACATGGTAATTTTCGGGTCAAACAAGAAGGTTTTGCACCAAATCA
SRR413686_C1112125	TR	38.21	+	122	175	CGTGAATGTGAACACCGACGGGACAGTCAACAACAACAACGCGAACTATTCCCT
SRR413686_C1112125	RT	28.80	+	722	1133	AGGCATATTCGGAGCGTTCATATCTCCGAGCGCGTCGTACAACGGTGCTTGTGCGATTACTGCCTCGTGCCGATGCTCTCCCGGTCATTCATTTACGACAACGGAGCGAGCTTGCGCGGCAAAGGGTACGATTTCGCCGTATCCCGGGTGACGCACTTTCTCGCGGAGCATTACAGAAAACACGGACGGGAGGGCTACGTCCTCGTATTCGATTTTTCAAAGTATTTCGATACGGCACAGCATGAGCCCGTTTTTCGAGAGTTCGAGCGGAGCGGCATCGACGACCGCCTCGTCGCGCTCTCGAAATATTTTATTCAGAACTTCGGCGACGTGGGGCTCGGCCTCGGGAGCCAAGTCTCGCAGATTGCCGCGCTCGCTTTGCCGAACAGGATAGACCAC…
SRR413686_C1115827	RT	83.17	+	155	565	TGAAGGGCGATTTTTCAAAGTTCTTTTACACCCTGCTCCATTCCTACTGTTACGAAACGGCCCGCCGGGCCCTGAAGTGGCTGAAGGATCCCGAGCTGATCGACTTCGCTGAGTGGCTGCTGTGGCTCATAATCGACAGCACGCCAGACCCCGGCATCCCGATCGGCAACCAGTCGAGCCAACTGCTCGCGCTGCTCTATCTGGACGCCTTCGACCACTGGCTGAGGGATGACCGTGGCCTCGTATATGGCAGGTACATGGACGACTTCTACATCATCCACAGCGACAAGCTGCTGCTCCGGCAGATACTCAAGGAGATCGAGGCGTACATCAAGCCGCTCGGCCTTCGGCTGAACGGCAAGACGCAGATCCTCCCGCTGAAGAACGGCATCGACTTCC…
SRR413686_C1115827	TR	7.78	+	1008	1057	ACAGCGACCGCCGCGGCTACGGCAACAACCGCTACATCTACTCGAACCTG
SRR413686_C1119793	TR	38.30	+	655	704	CGAACGCGTGGTACGTGAACATGAACAACGGCAACGTGAACACGAACAAC
SRR413686_C1119793	RT	19.66	+	945	1177	CGTGAAATTTTTGCTTCCGCTTATGTTGATCGTGTAATACAACATTGGGCTGATCTACGCCTTGATCCTATTTTGGAAGAGCGTTTTCAGGCACAGGGAAATGTTTCAAAAAATTGCCGTATTGGTGAAGGAGCACTTTCGGCTGTTACCTATCTGAATGGGATGATCATGGAAGTCAGTGAAAATTATACGAAAGACGCATACATTTTCAAGGGTGATTTCAAAAGCTTTTT
SRR413686_C1126387	TR	54.99	+	356	403	CGTCAATTCGGACGGCTCTTTGAACAACAACAACGCGTACAACGGCAA
SRR413686_C1126387	RT	199.64	+	792	1394	AGCGCCGCGTGGTTATGTCGAACAGCTACAAAGACAAGGTTGTTCAACATTCGCTTTGCGATAACGTGCTTGAACCGATTTTGACAAGATCGTTCATTCGCGATAACTACGCGTCACAGGTGGGGAAAGGTACGCATTACGGGTTAGACAGGCTTCAAGAGTTCATGCGGAGGTTTTACAGGAAGAACGGAATTGACGGCTGGATATTGAAAGGCGATATTTCAAAGTATTTCTATTCGATCCGGCACGACGTTTTGAAAACCTTAATCCGCGAGAAGATAACCGATCCGGACGTTTTGTGGCTTGTCGATCTTATCATCGACAGCACCGAAGGAAACGTCGGAATACCGATCGGCAATCAGACTTCACAGCTTTTCGCCCTTCTCTACCTTGACGGGC…
SRR413686_C1129687	TR	51.23	+	1917	1980	CCAACAACGCCGTTTACTTGAACACCAATGGCAATGTCAACAACAACAACTGCACCAACACCAA
SRR413686_C1129687	RT	83.44	+	2418	2665	AGAAAAGGCTGGTGCAGGCACCCGCTTTTGTGGACAAGGTGGTCCAGCACGCCATAGTGGACAATCTCCTCTATGACCGCATCACCCGCAGTTTCATCCTGGACAACTACGCATCCCAAAAGAACAAGGGCCTGCACTTCGGCCTGGACCGGCTCAAAGGATTTTTCACGGACTACTGGAATAAGCACCACACCGCTGAGGGCTGGGTGCTCAAGTGTGATGTCCGCCATTTCTTTGCAAGCATCAAC
SRR413686_C1132521	RT	42.46	-	61	229	AAGGAGCGCAGCCTTCACATCCCGCCGCTGCGGGACAAGATCGTGCAGCTCGTCATCCATCAGGAGCTGCAGACGCTCTTCCGCCCGGTATTCGTCAACCGTTCATTTGCGTGTATGTACGGAAAAGGCCCCATCCGAGCTGCCTTCAACGTACAGCATGACATGAGGG
SRR413686_C1132521	TR	36.34	-	784	836	AACCGTGCGGTTCGCGGGTACAATTCGGCCCGCAACTGGAACAACAACAATGC
SRR413686_C1134515	RT	90.59	-	2850	3397	CTATATGGGTGTCCTTATTTACAGAAGATACCTATTCTTGCATTAAGGATCGTGGTATTCATAAAGCAGCAGATAAAGTAAAGAAGGCTTTGAAAGAAGATCCAGAACACACTACTTACTGCTTGAAAATGGATATAGTGAAGTTCTATCCAAGTATAGACCATGATATTTTGAAAACAATATTACGGAAGAAAATCAAAGATAAAGATCTGCTTTGGTTGCTTGACGTGATTATAGACAGTGCCGATGGCGTACCCATAGGGAACTATCTAAGTCAGTATTTTGCTAATATTTATCTGGCTTACTTCGATCACTGGATAAAGGAGGTTAAGAAGGTAAGATATTACTTTAGGTATGCAGATGATATTGTGATTTTAGGCGATGATCCTAAACAGCTTC…
SRR413686_C1134515	TR	35.10	-	3820	3857	GCGAATACGAATAACACCCCCTCGAATACGAATGCGAA
SRR413686_C1138419	TR	24.92	+	7	56	TGTTCTACTTCAACGGCAACTACGGCTCGTCCAATGCGAACTCGAACATC
SRR413686_C1138419	RT	37.25	+	624	1019	GCAAGATGGACGTTCACCACTTCTATCACTCCGTTGACCGGCACAAGCTGATCTGGATGCTGGCGCATAAGATCAAAGACAAGAAATACCTGAAGCTGACATGGGATATTCTTCAGACCTGCGAACACGGACTCGCCATCGGCTTTTTCATCTGCCAATGGCTTGCGAACTTCTACCTTGAATCGCTCGACCGATATATTCTGACGCTCGACGGCGTGAAGTACAGTGCAAGGTACATGGATGACATTGTGCTGTTCGGTCCGAACAAGAAAAAGCTGCACCGCGCGCGTAAAGCGGTTGCCGAGTATCTGCAAAAGCGGCTGCGCCTGCAGATGAAAGGAAACTGGCAGGTGTTTCCCTTGCGGGCGCGGGCGCTGGACTTTGTCGGGTATCGGT
SRR413686_C1138577	TR	37.97	+	203	276	ACTACGGCCAGAACCAGAACCACGGCGCTTTCTACCTGAACGGCAACAACGCCGCCTCGAACGCGAACACGAAC
SRR413686_C1138577	RT	18.10	+	808	1183	TGCTGCGGAAGTATCCGGGGACGCGGGATCCACTACGGAATGAAGGGCATCAAGAAGTGGATGCGCAACGACCCGAAGGGGACGCGCTGGTGCGCGGAACTGGACATCTTCCACTTCTACGAGAGCCTGCAGCCGGCGGTGGTCATGGACCGCATGCGCTGCCTGGTGAAGGACCACCGCGTGCTGGACCTCATAGAACGGGTGACGCAGGACGGCGTACAGATCGGCGCCTATTACAGTCAGTGGCTGGCCAATACTGTGCTGCAGCCAATGGACCATGCGATCCGGGAGAGCGGGTTGAAGATCTCACACTACATCCGGTACATGGACAACATCACCATCTACGCCAGGAGCAAGCGGGCACTGGACAAGGTGA
SRR413686_C1138607	TR	6.40	+	1645	1694	AGGCCATCTTCGACGTCTACAGCCACACCGGCTACGCCAAGGCGACCGAC
SRR413686_C1138607	RT	16.39	-	6017	6766	ATATCGTCGCATCCGTATTCTCCCAGCATGACGGCCAGCGGCACGCCATGGTGCAGGTTCGAGCCGGGATCGTTGGGGTCGGCGCGGTCGGCATTTTTGCGGCGGGACTCCTCCGGTGTGACCCAGATGTAGAGGATTGCGGCGTTTTCCAGAATTTCCGGGCAGAACATCGGAAGCGAATACTGGTATCCGTCGGAGCCTGTCAGCGGCATCGACGCGCCGTCCGGTCCGCCGCGCGCGCACTCAATGATAATGGTCTTGCCGTCAAAGGAGTCGGGATAAGCGTCCTGTTTTTCTTTCAGCATGGCGGCCGCCTCGGCTTCCAGCTTTTCCGCCAGTTTTTTGCGGATTTCTTCCGGGAGCTTTCCGAGCCGCGGCGCAATGCCGACGATCTGACCG…
SRR413686_C1140375	RT	17.82	-	24880	25270	AACGGCTGCATCCATACAAGGACGTGGACCGCATGGTTTGTTCCATCAGGTGCAGGATACATTGGCAGAGAACCCCAATATACACTATTATTATCAAAGCGATTATAAAGGATATTATGACAGTATCGACCATGATATATTAATCTCCACAATCAGGCGGTATGTCGGAGACCCTGTCTTATTGCCTATTCTTGAAAATTTTGTCAAAGCACTATATCCCAACGGGAAGCATGGCATAAGCAAAGGACTGCGTTCCTCACAATTCTTTGGAAACCTTTACCATAATGATATTGATCACCGGATGATTGATGAATATGGTGCAAAACATTACTTCCGTTTTTGTGATGACATCTTTATTCTCGGTGAGAGTAAACGTGATTTGTGGAAATTG
SRR413686_C1140375	TR	22.69	-	25920	25957	TCGAATGCGAACAGCGGTCTCGCTTATGCGAACGCGAA
SRR413687_scaffold23667	TR	54.95	+	14	85	GGCAACGGGTCGAACTGTGGCTGTGGCTGTGTGAATTTGAACAACGCTGTGTCGAACGTCAACTCGAACATC
SRR413687_scaffold23667	RT	19.39	+	453	586	TGTTGCGGAAGCGTACCAAAGCGCGGCGCAGGATTGGGAAAAAGAGCAATAGAAAAGTGGTTAAAGACAGACAGAAAGAATACAAAGTATATTTTGAAAATGGATATACGACATTTCTATCCGTCAATTAACAA
SRR413687_C439136	TR	43.52	+	22	71	CTCGTGCCGTGAATTGCAACAATTACCCGTGGAATGTCAATACGAACATT
SRR413687_C439136	RT	159.70	+	475	1014	AATACCATTACTTTAAGGTGTACGAACCGAAAGAGCGGCAGATAATGGCGCTGCCGTTCTATGACAGGGTGGTACAGCACGCCATAAACAACGTGTTAGAGCCTATATTTGATAAGCGGTTTATATCGCAGTCTTACGCCTGCCGGAAAGGTAAAGGTATGCACGCTGCGTCTGATACGCTAAAAGAGTGGCTGTATGAGTGGAACAAATACCACCCAGACCAGCCGCTTTATGCTATCAAGGCAGATATACACCACTATTTCCAAAGCATAGACCATGCGGTATTAAAAACTGAAATACGTAAGGTTATAAAAGACGCTGGGGTACTGGCATTGCTGGACAGGATAATAGACCACAACGGCAATATGCCGGACGGCGTAGGGATACCAGTAGGAAACC…
SRR413687_C458204	TR	21.36	+	280	317	CGAATACGAATGGCGGTGTGGCGTATGCGAATGCGAAT
SRR413687_C458204	RT	97.51	+	799	1327	GTTCTTTACAGGGAAGTTTTAGGCGGTATGATGATTCGCGACACGTATGCCAGCCTGCCTAAGCGTGGTATTCATGACGGTTTGAACAGGCTTCGAAAAGCATTAAAAGACCGTTCGAATACAGAATACTGCCTAAAACTTGACCTGAAGAAGTTCTACCACTCCATCGACCAGGATGTCCTGATAGAACTGCTTCGCCGTAAAATCAAAGACGAAACACTGATGCAAACCCTTATCCGTATTATCCGAAGTTATGGTCCCGGTCTGGCGATTGGCTATCACTCCAGCCAGTTGCTCGGTAACTTTTACCTTTGCCTGTTGGATCACTACATGAAAGCGGAATTGGGCGTAAAGTATTATTTCCGGTATTGTGATGATATTGTCGTTCTTGGTCCGAAT…
SRR413687_C458732	RT	43.69	-	9165	9510	TACTTATAGTTGTATTAAGAAGAGAGGAATTCATAAGGCATTATATGATGTACAAAGCGCATTGAAAGATAAATAGAATACAGTATATTGTCTCAAGTTAGATGTAAGAAAGTTTTATCCAAGTATAGACCATGAAATATTAAAGTAGATAGTTAGAAAGAAGATTAAAGATAATAAGCTACTTGCATTATTAGATGGTATTATAGACTCTGTAGAAGGAGTTCCTATTGGTAATTATCTTTCTTAGTTCTTTGCCAATCTTTATTTGTCATACTTTGATCATTGGCTTAAAGAGGATAAAGCTGTAAAGTATTACTTCAGATATGCAGATGATATGGTAATACTT
SRR413687_C458732	TR	22.52	-	9972	10009	CTGAATTCTAACAATGACCTTAGTAATGCGAATGCTAA
SRR413687_C458874	RT	17.69	-	8929	9319	AACGGCTGCATCCATACAAGGACGCGGACCGCATGGTCTGTTCCATCAGGTGCAGGATACATTGGCAGAGAACCCCAATATACACTATTATTATCAAAGCGATTATAAAGGATATTATGACAGTATTGACCATGATATATTAATCTCCACAATCAGGCGATATGTCGGAGACCCTGTCTTATTGCCTATTCTTGAAAATTTTGTCAAAGCACTATATCCCAACGGGAAGCATGGCATAAGCAAAGGACTGCGTTCCTCACAATTCTTTGGAAACCTTTACCATAATGATATTGATCACCGGATGATTGATGAATATGGTGCAAAACATTACTTCCGTTTTTGTGATGACATCTTTATTCTCGGTGAGAGTAAACGTGATTTGTGGAAATTG
SRR413687_C458874	TR	22.69	-	9969	10006	TCGAATGCGAACAGCGGTCTCGCTTATGCGAACGCGAA
SRR413688_C307584	RT	128.28	-	393	1056	GTGAAGCGAGAAATTTTTGCCTCGGATTTCAGGGACAGGGTAGTGCATCATCTGTTGTATAATTATATTTCTCCTATGTTTGAGGGCAGAATGATTTTTGACAGTTATTCATGTCGCCGAGGAAAGGGGACAAGTCAGGGAATAGCACGCCTGGAACACCACATACGCAGTTGTACGCAAAATTATCGTTATAGTGCCTATATATTAAAACTGGACTTAAGGGGGTATTTCATGAGTATCAGGAAGGATCGTCTGTACGATCTTATCTGCAAGGGACTGGAACGATATAGAAGAAGCCGGAAACAAAAAGAATGCCCGGATATGGAACTGATAGATTTCCTGCTAAGACAGATTATATTCAGAAATCCCCAGCGGGATTGCCGGATACGGGGTAGCGCG…
SRR413688_C307584	TR	25.97	-	1351	1400	AACAACGGTCGCAACCTGAACTTCAACTCGTCGAACGTGAACCCGTTGAA
SRR413691_C198451	RT	7.40	-	11073	11444	TGATCGTGTTCCGCATCGGTTGGTGGGCGACGATATACTGTCAGCAGATATTGCTCGGAATGCTCACTATATTCGGTCCAATACAATGGGCATTTTCGTTGCTGCCCAAGTGGGAAGGAGCGTGGGCGAAGTGGCTAACCCGTTATTTGACAGTTCATTTCTACGGAGCCATGCTCTACTTCGTCGGTTTCTACGTCCTGTTGCTGTTTGATATTGTGCTCTGCATACAGGTAGAGAACCTGACGGCCATCACCGCCAGTGAGCAGACGATGGCAGCCTATCTGCAAAACTCGTTCTTCTCGGCAGGCTATCTGATGGCAGCGAGCATCGTGGCGTTGAAATGCCTGAACCTCGTGCCCGACCTTGCGGCAT
SRR413691_C198451	TR	15.69	+	20960	21019	TGTTCATGGCGATGTAAACGCTTATGGCTCCGACAATTGCAACGACACCTGCAATGGCAT
SRR413692_scaffold15366	RT	17.26	-	4095	4485	TACCGCTGCTTCCATACAAGGACGTGGCCCGCACGGGTTGTTTCATCAGATACAAGCTGCAATGGCAGAAAATCCTAATCTCAAATATTACTATCAAAGCGACTACAAAGGATATTATGACAGTATTAATCACGAAACTTTAATTTCTATTATTAAAAGATATGTAGGCGATCCTCTTCTTTTGCCCATTCTTGAAAATTTTGTGAAGGCACTCTATCCTGATGGAGAATGTGGTATCAGTAAGGGATTGCGATCATCTCAATTCCTCGGTAATCTTTATCACAATGATATTGACCACCGGATGATTGATGTGCATGGAGCAAGATATTACTTTCGATTCTGCGATGACATTTTTATTCTTGGAGAAAGTAAACGCGAGTTGTGGAGGTTA
SRR413692_scaffold15366	TR	31.23	-	5113	5150	GCGAACGCGAACAATGCATCTTCGAACTCGAACACGAA
SRR413692_C441221	RT	63.31	-	49	217	GTGAAGCGAGAAATTTTTGCCTCGGATTTCAGGGACAGGGTAGTGCATCATCTGTTGTATAATTATATTTCTCCTATGTTTGAGGGCAGAATGATTTTTGACAGTTATTCATGTCGCCGAGGAAAGGGGACAAGTCAGGGAATAGCACGCCTGGAACACCACATACGCA
SRR413692_C441221	TR	25.97	-	514	563	AACAACGGTCGCAACCTGAACTTCAACTCGTCGAACGTGAACCCGTTGAA
SRR413692_C450771	RT	42.97	-	128	660	ATTATTTTACGAGATCCTTCTCTGCGTATACCTACGGAGGGGTGAAAGGACGCGGTCCCCACGCCTACATGAGGATGATCCGGAAGGTCTTGAGAAAATATCCGGAACGTACCACCGACTATCTCCTGTGCGATATCCACCACTTCTATCCGACCGTCAATCACCCGGTACTGAAAAGCCAGCTCAGGACACGTATCAAGGATAATCATTTATTGCGAAGGTTTGATGAGATCATTGACAGCGTCGAGGGGGATGCCGGTATGTTTCCCGGCACGAAGCTGGCTCAGTTCTTCTCGCTTGTCTATCTTTATCTTTTCGATCACGATTTGAAGCGGTGCTTCCATGTCGGGGAATGCCCGGCTTTGGTTGAGTACTATACGAAAAGGTATATCGAGGAAA…
SRR413692_C450771	TR	20.90	-	1122	1159	CTCAATGGTAACAATGCGGTCTCGAACGCTAACGTGAA
SRR413692_C463523	RT	65.72	-	1217	1868	ACAAGTACTTGTTTTATAGTTACCCGTCCTAAATTACGGGAAGTGTTTGCTGCAAATTTCCGTGACCGTATTGTACAACATTGGTTGTGTCTACGCTTAGAGCCACTGTTTGAGGCACGTTTTGTTGAACACGGAAATGTATCATTTAACTGTCGAAAGGGTTTTGGAACATTTGCATGTATTGATCAGTTGACAAAAAATACAATTGAAGTCTCTGATAATTATTCGCACGAGGCTTGGTATGCTCAATTTGATATTAAAGGATTTTTTATGTCAATTGATTGCGAACGATTATTAGAACACTTATTACCATTTATCAAAGAAAAATGGAATTATTGGAAAGGGACCATATATGAACAAGATTTAGATTTAGTGCTATGGCTTACAGAAATAATTGTA…
SRR413692_C463523	TR	80.40	-	2048	2111	AACAACAGCTGGAACGTGAACTTTAGTAATGGCAACTTCAACAACAACAACAAGTACAACAGTA
SRR413692_C474798	TR	25.47	+	25801	25838	CGAACGCGAATGGCGGGTTATCGAATGCGAATGCGAAT
SRR413692_C474798	RT	25.70	+	26407	26761	ACTGGAGCAAGTATCAAGAAGCGTGGCACACATGATCTCCGCAAGTGCATGCAATTGGACATGGAACGTGACCCCGAAGGCACACGCTACTGCTACGAGTTCGACATCAAGCATTTCTATGACAATACTAAGCCTGAGTTTGTCATGTGGTGTTTCCGCAGAGTATTCAAAGATAAGACGCTGCTGTCGCTCCTGGATCATTTTCTTCATCTTCTGCCGGAGGGTATCAGCTTCGGGTTGCGAAGCTCACAGGCTTCTGGCAACCTCTTGTTGTCCGAGTACCTTGACCATTATCTGAAGGACAAATACGGCATCCGCCATTTCTACCGTTATTGCGATGACGGTAGAGTGCTCT
SRR413693_scaffold60167	TR	43.52	+	91	140	CTCGTGCCGTGAATTGCAACAATTACCCGTGGAATGTCAATACGAACATT
SRR413693_scaffold60167	RT	25.72	+	405	647	GTTAGAGCCTATATTTGATAAGCGGTTTATATCACAGTCTTACGCCTGCCGGAAAGGTAAAGGTATGCACGCTGCATCTGATACATTAAAAGAGTGGCTGTATGAGTGGAACAAATANNNNNNNNNNNNNNNGGATAATAGACCACAACGGCAATATGCCGGACGGCGTAGGGATACCAGTAGGAAACCTTACCAGTCAGCTATTTGCAAATATCTATCTGGACGCATTAGACCAGTTTATCA
SRR413693_C1516342	TR	53.53	+	310	370	TGCAACGGCTTCCAGCAGTTGGAACGTGAACTTCAACAACGGCAACGTCAACACGAACAAC
SRR413693_C1516342	RT	19.35	+	611	669	CGGGAGGTTTTTGCCGCCGCTTTCATTGATCGTGTTGTCCATCACTGGATCGCTCTTCG
SRR413693_C1533081	TR	54.99	+	36	83	CGTCAATTCGGACGGCTCTTTGAACAACAACAACGCGTACAACGGCAA
SRR413693_C1533081	RT	108.27	+	442	781	CATATAACACGTTCGAGGTATACGAACCGAAGCGCCGCGTGGTTATGTCGAACAGCTACAAAGACAAGGTTGTTCAACATTCGCTTTGCGATAACGTGCTTGAACCGATTTTGACAAGATCGTTCATTCGCGATAACTACGCGTCACAGGTGGGGAAAGGTACGCATTACGGGTTAGACAGGCTTCAAGAGTTCATGCGGAGGTTTTACAGGAAGAACGGAATTGACGGCTGGATATTGAAAGGCGATATTTCAAAGTATTTCTATTCGATCCGGCACGACGTTTTGAAAACCTTAATCCGCGAGAAGATAACCGATCCGGACGTTTTGTGGCTTGTCGA
SRR413693_C1566629	TR	45.39	+	603	650	TGTGAACTCCGATGGTAACGTCAACAACAACAACGCGAACTGGGCTAA
SRR413693_C1566629	RT	32.05	+	1097	1274	TCTATACCCGATTATGACAAAACAGCTCATTCGTGATAATTGGGCTTGCCAGAAAGGAAAGGGAACGGACGATGCAAGGGATAGAATGAAAATATTTCTGCAAAGGATGTACCGGAAATATGGCACAGATTTCTATGGTTTACAATGCGACATTCATGGATATTACCCGAATATGAGG
SRR413693_C1570609	TR	12.75	-	629	678	TCCTATGAGATGATTCACTATTTCAGCACCGAGAACTTCTACGGCTACAA
SRR413693_C1570609	RT	7.05	-	700	898	CCTCGCACATTATCTGCTTCAGTTTATCAATTCCGCCAGCATTGAATCTCTGTCGATGCATAAGCTGAGCATCAAGGTCGATGGCAAGACGGTATTGTTTGTTCAGGATAAGACCGGCGGCGTGGGTCTGAAAGGTCTTGATACCGACTGGCAGCACACGCCGGAAATGTCCGCAATCCTTGACCAGTTGGTGACGGAT
SRR413693_C1596329	TR	6.83	+	52	101	GCGTGAACGTCAACAACAACGGGAACTCCAACAACTGGAACGCCAGCAAC
SRR413693_C1596329	RT	56.98	+	610	1129	GCTTTATCTGCTTTGATATATGCGAACGCGGCAAGCTGAGGCACATCAAAAGCGTGCATTTTTCCGAGAGGGTTGTGCAAAAATCATTTTGCACCAACATCATATACCCCACTTTCACCCGCTCCCTGATTTATGACAACGGGGCGAGTCAGCAAGGGAAAGGCACCCAGTTCGCGACCAACAGACTGACGACTCACTTGCGGAGGCATTTCAGGAAATACGGACGCGAAGGCGGCATACTTCTGATTGACTTCTCGGACTACTTCGGGAATGTGGCACATGAGCCACTTTTTGAGATATACCGGCAGATCTTCACGGATCCGCGTGTCATAGCTCTGGGAATGAGCTTTATTTCTGCCTTCGGCGATAAAGGCCTCGGGCTGGGAAGCGAAACGAGCC…
SRR413693_C1598835	TR	22.69	+	23	60	CGAATGCGAACAGCGGTCTCGCTTATGCGAACGCGAAC
SRR413693_C1598835	RT	17.26	+	715	1105	ACCGCTGCTTCCATACAAGGACGTGGCCCGCACGGGTTGTTTCATCAGATACAAGCTGCAATGGCAGAAAATCCTAATCTCAAATATTACTATCAAAGCGACTACAAAGGATATTATGACAGTATTAATCACGAAACTTTAATTTCTATTATTAAAAGATATGTAGGCGATCCTCTTCTTTTGCCCATTCTTGAAAATTTTGTGAAGGCACTCTATCCTGATGGAGAATGTGGTATCAGTAAGGGATTGCGATCATCTCAATTCCTCGGTAATCTTTATCACAATGATATTGACCACCGGATGATTGATGTGCATGGAGCAAGATATTACTTTCGATTCTGCGATGACATTTTTATTCTTGGAGAAAGTAAACGCGAGTTGTGGAGGTTAC
SRR413694_C617936	RT	44.92	-	9769	10153	CACCTCCGCCAGTATCAAGAGACGGGGTATGCACGACCTCCTGGCGTATGTCCGCCGTGACATGGCCGAGGACCCTGATGGTACGCGTTACTGTTACAAGTTTGACATCACCAAATTCTACGAGAGCGTGAAGCAGGATTTTGTGATGTATTGCGTCAGCCGGGTGTTCAAGGACGCAAAGCTCGTGACCATGCTGGAGAGCTTTGTCCGCCTGATGCCTGAAGGTCTGAGTATCGGCCTGCGCAGCTCGCAGGGGCTGGGCAATTTGCTTTTGTCTGTGTATCTGGACCATTATCTGAAGGACAGGTATGCCGTGCGTCATTTCTACCGCTATTGTGATGACGGCGTCGTACTGGGTAAAACGAAAGCGGAACTGTGGAAGATT
SRR413694_C617936	TR	47.60	-	10702	10751	GTTTCGATGTCGAATGCGAACAACGATTCCTCGAATACGAACACGAACAT
SRR413694_C618368	TR	16.98	+	820	909	TGTGACCAACAGCGGTACTCTTGACCTGAGAGCTGATGCTCCGGGTAATGTGCTGACTGTTGGCGGCAACTACACCGGTAATAACGGCAC
SRR413694_C618368	RT	7.33	+	1530	1724	TTGGCGTTATGGCTGGTTACGGTAACGACCATAACAATACGGACTCTGTGCGCACCGGATACCGCTCAAAAGGCAGTGTGAACGGATACAGCACAGGTCTGTATGCCACCTGGTTTGCCAACGATGAAACACATAACGGGGCTTATCTTGATACGTGGGCACAGTACGGCTGGTTTGACAACCATGTGAAAGGTG
SRR413695_scaffold33007	TR	45.49	+	700	749	GCCGTGCCGTCAATTGCAACAATTACCCGTGGAACGTGAACACGAACATT
SRR413695_scaffold33007	RT	47.85	+	1141	1309	AAGAACGGCTTATTATGGCGTTGCCGTTCTATGATAGAGTGGTGCAACACATGATTTGTAACGCTATTCAACCCGTATTTGAAAACGGATTTTATTACCATTCTTACGCTTGCCGGAGCGGTAAGGGGATGCACGCCGCAAGTGATACATTGTATCAATGGATGTATGA
SRR413695_scaffold35933	TR	56.39	+	2283	2343	ACAACGCTCTTTATGTGAATGTGAACAACGGCAACGTGAACAACAACAATAAGAACAACAG
SRR413695_scaffold35933	RT	217.30	+	2607	3338	GTTCCATCGCTTTCATTATCAACAAACCCGTGAAACGGGAGATTTTCGCCGCCGACTTCCGCGACCGTGTTGTACACCACCTCATAGCCCACAGGCTCGTTCCGCTTTTGGAAGAGAAGTTCATCGATGACAGTTACAGTACCCGCAAGGGAAAGGGTACGCTCTACGGCATAGAACGGGTGGAAGAACATATCCGGCTCTGCTCCGAGAACTACACGCGGGATTGCTATATCCTGAAAATAGACATCCGTTCGTTCTTCATGAAAATATCGAAGAGGCGGCTGTATGACCTGACCGAAGAACTCTTGCACGAACGCTACGGGGGAAACGACCTGGCGATACTGCTCTATCTGCTCCGTGAGACGATATTCAACCGTCCGGAAAAGAACTGCATCCGCA…
SRR413695_C639682	TR	21.98	+	14	85	CGTTTCTTCGGCTAACTTTGCCAATGTGAACAACAATGGCAATACGAACTACAACAACGCTTCGAACTCTAA
SRR413695_C639682	RT	34.71	+	443	723	GATCGCATTGTCCGACATTCTCTGTGCGATGAGGTTTTACTTCCAGAAGTTAGAAAACATATCATTTATGATAACTGCGCATCTATCAAGGGGCGCGGAATTTCACAACAGAGAAAACGATTCGAAATCCATCTCCACAAATACTACCAATTATACGGAAATGACGGTTATATTCTATTCGGTGACTTTTCAAAGTTCTATGACAATATTATCCATGAGATTGCTAAACGAGAATTGTTGAAGCTGTTCAATGATGATGAGTTTATTGACTGGCTTTTAAC
SRR413695_C649680	TR	35.10	+	156	193	CGAATACGAATAACACCCCCTCGAATACGAATGCGAAT
SRR413695_C649680	RT	68.21	+	616	1022	TATATGGGTGTCCTTATTTACAGAAGATACCTATTCTTGCATTAAGGATCGTGGTATTCATAAAGCAGCAGATAAAGTAAAGAAGGCTTTGAAAGAAGATCCAGAACACACTACTTACTGCTTGAAAATGGATATAGTGAAGTTCTATCCCAGTATAGACCATGATATTTTGAAAACAATATTACGGAAGAAAATCAAAGATAAAGATCTGCTTTGGTTGCTTGACGTGATTATAGACAGTGCCGATGGCGTACCCATAGGGAACTATCTAAGTCAGTATTTTGCTAATATTTATCTGGCTTACTTCGATCACTGGATAAAGGAGGTTAAGAAGGTAAGATATTACTTTAGGTATGCAGATGATATTGTGATTTTAGGCGATGATCCTAAACAGCTTCA…
SRR413695_C663774	RT	102.62	-	866	1782	AACTCTTGAAAAAGATGTTGACAGAGGAGTTGTTCATTCCGGACTATCACAAACCGAGCATCATCAACGAGAGCAGCAGCAAGAAAACACGCCGTATATTGAAACCGCATTACAAATATGAGCAGGTTATTCATCATTGTGCAATAGGTCAGTTCAAACCGATTGTGATGAATGGATTGTATGAATTTTCCTGCGGGAGCATACCGGGCAGGGGCGTTCATTACGGGAAAAAGTACATGCGGAAATGGCTTGATTCATACGACGGGAAAAAGTTCTTTGTTCTCAAGATGGATGTACACCATTTCTTTGAATCCATAAACCGGAGAATCCTCAAGAGAAAACTCAAAGCAGTAATTCGGGATAAACGGTTTTATAGATTACTCTGCATACTGATTGAAC…
SRR413695_C663774	TR	52.00	-	2062	2111	GCGGATTACTTGAATTTGAACAATTCTGCGGGCAATGCGAACTGGAACAT
SRR413695_C670637	TR	41.72	+	152	201	TCGGTTATCTGAATACGAATAATCGTTCCTCGAATGCGAATGCGAACAAT
SRR413695_C670637	RT	128.30	+	724	1315	GACAGAATTGTACACCACTGCATTATCAATGTGCTTGGGCGGTATTGGACTAATTTCTTCATTGCGAATACATACGCTTGCATCAAAGGCAGAGGTATTCATAAGTGTATGGAAGATGTGCATACGGCTTTGGTAACAGACAGGAAAGGAACAAAATTCTGCCTGAAAATTGATATTAAGAAGTTCTATGATAATATAGACCATTCGGCATTAAAGAAGATAATCAGATATGGCATTGCAGATGAGCAATTGCTAAGGCTGTTGGATAAGATAATAGATAGTAACGGTAAAGATAAAGGGTTGCCAATAGGCAATTTCACAAGCCAATACTTCGCTAATCTCTATTTGGCATACTTTGACCATTGGGTAAAAGAGGTGCTTTCAAAAATAGTTATGCAG…
SRR413695_C672429	RT	167.17	-	3458	4130	GTACTGAGAGAAGTCTTCGCCTCACAGTTCCGTGACCGGGTAGTTCACCATCTGTTGTTCAACTATATCGCTCCAATCTTCGAGAAAACATTTATATATGACAGTTATTCCTGTAGAAAAGAGAAAGGAACACTGTTTGGTGTAGAGCGACTAGAACATCATATTCGTTCATGCACCAACAACTATACACATACAGCCTATATCCTCAAACTGGACATTCAAGGCTATTTCATGAGCATCAACAAGAACATCCTCTACGGTATTATTTACAACAAACTCATGAAGCAATGGGAAGAGAAAGGCAAGAACTGTAACATCCCTGGAAAGAATCCGGAGTTTATTCTCTTCCTTGTAGAAAGCATCATCTTCAAAGACCACACACTGGACTGCGAGGTGATG…
SRR413695_C672429	TR	21.77	-	4400	4449	AATAACGGTTACAACTTGAACTTCAACAGTGGCAACGTGAATCCTGCGAA
SRR413695_C673285	RT	34.51	-	5525	5922	TACAAGTGCGTGTATCAAGGGAAAGGGATTACATTTTGGAGTAAGGAGAATGAAACGTTTTCTTCACCGGTACCCGGAATACAAATGGTTCGTAAAGACTGATTTCAAAAAGTTCTATCAAAGTATTCTTCATGAGCTTATTGTTGCTGCATTGAGAAGGAAATTCAAAGATGAACGATTTATTAAATTGATCGAGATAGCTGTTTTATCGTATGACAGCGGAACAGAGTTAGTTGACGTATTGGAGAATGAAGTTGAACGGAAGAAGAGGTGTTCCGATTGGAGCATTTACAAGCCAACCTATCGGGAATTTTGCGGCAAGCCGGATAGATCATACAATGAAGGAGAAATATCGTGTCAAATGCCTGCATAGATATTGCGATGATAATGTTATGCTG
SRR413695_C673285	TR	41.90	-	6662	6711	CTCGCTTATGCGAACTCGAATAACGATTGGTCGAACTCGAATGCGAATAT
SRR413696_scaffold33979	TR	6.83	+	334	383	GCGTGAACGTCAACAACAACGGGAACTCCAACAACTGGAACGCCAGCAAC
SRR413696_scaffold33979	RT	9.01	+	892	988	GTTTTATCTGCTTTGATATATGCGAACGCGGCAAGCTGAGGCACATCAAAAGCGTGCATTTTTCCGAGAGAGTTGTGCAAAAATCATTTTGCACTAA
SRR413696_scaffold34302	TR	52.53	+	55365	55414	TGTTCGCCTTGAACGGCAACAATCCCCGCTCGAACTCGAACTGGAACATC
SRR413696_scaffold34302	RT	74.84	+	55856	56451	TCTATACGAGCCAATTCAGAGAGGATTCATCACTGACACATACGCATGTGTTACGGACAGAGGACAGCACGAAGCGGTTAGGAGGCTTGCTTCGTGGTTTCGTGAGTTTAATGGTAGAGGACAGTACGCGTATTATTACAAGTTTGATGTTAGAAAATTCTTTTACCGGATTGACCACGAAGTTTTGATGAATATCATTAAAAAGAAGATCTCTGACAAATATACTGTAGAGCTTATGCGGTACTATATGTGCAGCACACAGCGACCATTCGGGATGCCACTTGATGGCAACCATCTTACAATTACGGACGATGAAATGCTCTGGGATAAGGGAATCGCCATAGGAGGCGGACTGTCGCACATGATAGGGAATATGTATCTTGATCCTCTGGACCAGTA…
SRR413696_C894558	RT	17.98	-	68	2084	AACAGTCGTATTTCTATGCGTTGTACAATTTTATAACAAAAGAACTCTATACTTCAAAATCCGGTGATGTGGAGTATGAAGGACGCACCGGCGCATCTGCTTTATGGCTTGCTACTTTAGAGGAGAAAAGCGAGAACGGAGAGATTTTATATGATTTGGCGATACGGCAAAACTGTGCGGCGGATATTCATAAACCTTATTTATTGCTGGAGCGTACACATACGGATATTGATACTTTGCCCAATTTCCGGCAAGGAGATGCCATTGTTCTGTATGAGCGGAATGTCAGTGAAGATAACGTTACCAATAAAATGGTGTTTAAGGGGAACATCGAGGAAATTTCCGATTGCAATATCCGTATCAGACTTCGTGCGGCACAACAGAACGTCAGGGTCTTGC…
SRR413696_C894558	TR	18.67	+	3681	3748	GGTCAGTGTAAACGGGTCGCCAGTGGGAGTTATGACAGCGGCAACAATAACAATGATAACCACTGCAT
SRR413696_C894944	TR	45.49	+	81	130	GCCGTGCCGTCAATTGCAACAATTACCCGTGGAACGTGAACACGAACATT
SRR413696_C894944	RT	129.14	+	522	1133	AAGAACGGCTTATTATGGCGTTGCCGTTCTATGATAGAGTGGTGCAACACATGATTTGTAACGCTATTCAACCCGTATTTGAAAACGGATTTTATTACCATTCTTACGCTTGCCGGAGTGGTAAGGGGATGCACGCCGCAAGTGATACATTGTATCAATGGATGTATGAAACAGAGGTAAAGCAAGGGTTAAGGATGTATGCCTTTAAAGGGGATATATCAAAGTATTTTGCATCTATACCGCATGACAAATTAAAGGATGAAAACCGCCGCTATATAGGGGATAAGAAAGCCCTTATGTTAATGGATGATATTATAGACCACAACGGCATATTGCCGGACGGCGTGGGAATACCCGTTGGAAACCTCACAAGTCAGTTATTTGCGAATGTGTACGGCA…
SRR413697_C887785	TR	56.39	+	662	722	ACAACGCTCTTTATGTGAATGTGAACAACGGCAACGTGAACAACAACAATAAGAACAACAG
SRR413697_C887785	RT	138.05	+	986	1343	GTTCCATCGCTTTCATTATCAACAAACCCGTGAAACGGGAGATTTTCGCTGCAGACTTCCGCGACCGTGTGGTACACCACCTCATAGCCCGCAGGCTCGTTCCGCTTTTGGAAGAGAAGTTCATCAATGACAGCTACAGCACCCGCAAGGGAAAAGGTACGCTCTATGGCATCGAACATGTGGCGGAACATATCCGGCTCTGTTCGGAAAACTACACGAAAGAGTGCTACATCCTGAAAATAGACATCCGTTCGTTCTTCATGAAAATATCGAAGAGGCGGCTGTATGACCTGACCGAAGAACTCTTGCACGAACGCTACGGGGGAAACGACCTGGCGATACTGCTCTATCTGCTCCG
SRR413697_C902472	RT	19.95	-	2186	2319	CACGTCAGCCTCCATAAAGAATAGGGGAACACATGACCTTCTGAATTATATCCGTAAAGATTTGCTGTTGGATGAAGAAGGAATGCGGTACGCTTACAAATTTGACATTACCAAATTCTATGAGAGCGTATCGC
SRR413697_C902472	TR	39.95	-	2869	2928	ATGCGAATGCGAATGGCGGTGTTTCGTATGCGAATGCGAATAACGATTCATCGAATGCGA
SRR413697_C904040	RT	62.00	-	2461	2874	CGGCATTTGAAAGTACGTTTTATCCGGACTACTTCCGCATCCATTAAAAACAGGGGAACGCATGACCTTTTACAGTATATCGTTAAAGATATAAAGGATGATCCCGAAGGAACCCTGTTCGGGTACCAGTTCGATATAACGAAATTCTATGAGAGCGTAGACCAGGACGTTTTGCTGGATGCAGTGAAAAAGATGTTCAAGGATAAAATATTGATCGGAATCCTGGAAGAGTGCATCCGCATGATGCCTAAAGGCGTGAGTATCGGACTAAGATCATCGCAGGGGCTTTGTAATTTGCTTCTGTCTATTTATCTGGATCACCGGTTAAAGGATCAGGAGGCAGTAGCACACTATTACCGGTATTGTGACGACGGTCTGGTGCTTTCTGGTAGCAAGAAA…
SRR413697_C904040	TR	34.59	-	3398	3435	GCGAACGCGAATAACGATTCATCGAACACGAATGCGAA
SRR413697_C906799	RT	43.96	-	3791	4122	TCGGGAAGTCTTTGCCGCCGCTTTCATTGATCGTGTTGTCCATCACTGGATCGCTCTTCGTATCGAGCCGATTTTAGAGGAACGTTTTCGGGAACAAGGGAACGTCTCGAAGAACTGCCGGAAAGGTGAGGGATGTCTGTCTGCCGTGCACTATCTGAATAACATGATAGTCGAGGTCAGTGAGAATTATACTGCCGATGCGTACATTTTCAAAGATGACCTGTTCAGTTTCTTCATGTCTATCTCGAAATCGTTGGTATGGGAAATGCTGAACATATTCGTAAGGGACAATTATAAAGGCGATGATATTGAATGTTTGCTTTACCTTCTAG
SRR413697_C906799	TR	53.53	-	4363	4423	ATGCAACGGCTTCCAGCAGTTGGAACGTGAACTTCAACAACGGCAACGTCAACACGAACAA
SRR413699_scaffold33408	TR	22.86	-	2528	2580	GATGTGAATTTGTACATATTCAACAGCAATGGCAATTGGAACAGGGACGACGG
SRR413699_scaffold33408	RT	10.14	+	2587	2796	GGCTTCCTTTATCTTCTGCATAAATCCCAGCGGCCAGGCGTAGGTGAAATACCTCTTCCAGCCATCCATGAACAATGCTACTTTTTTCATACCTTACCTCCTGATCAATCAGAACAACCCGTCCTGTCCCCCATCTGTAAATTTGCCAAATATATTAAAAAGGCGCATCTGCATATATTATACACAGACCCGCCCAGCCAAAACATATCC
SRR413699_C470979	RT	43.61	-	1345	1676	TCGGGAGGTTTTTGCCGCCGCTTTCATTGATCGTGTTGTCCATCACTGGATCGCTCTTCGTATCGAGCCGATCTTAGAGGAACGCTTCCGGGAACAAGGAAACGTCTCCAAGAACTGCCGGAAAGGTGAGGGATGCTTGTCTGCCGTGCACTATCTGAATAACATGATAGTCGAGGTCAGTGAGCATTATACTGCCGATGCGTACATTTTCAAAGATGACCTGTTCAGTTTCTTCATGTCTATCTCGAAATCGTTGGTATGGGAAATGCTGAACATATTCGTAAGGGACAATTATAAAGGTGATGATATTGAATGTTTGCTTTACCTTCTAG
SRR413699_C470979	TR	53.53	-	1917	1977	ATGCAACGGCTTCCAGCAGTTGGAACGTGAACTTCAACAACGGCAACGTCAACACGAACAA
SRR413699_C475487	TR	47.60	+	331	380	TTTCGATGTCGAATGCGAACAACGATTCCTCGAATACGAACACGAACATC
SRR413699_C475487	RT	44.68	+	929	1313	ACCTCCGCCAGTATCAAGAGACGGGGGATGCACGACCTCCTGGCGTATGTCCGCCGTGACATGGCCGAAGACCCTGATGGTACACGTTACTGTTACAAGTTTGACATCACCAAATTCTACGAGAGCGTGAAGCAGGATTTTGTGATGTATTGCGTCAGCCGGGTGTTCAAGGACGCAAAGCTCGTGACCATGCTGGAGAGCTTTATCCGCCTGATGCCTGAAGGTCTGAGTATCGGCCTGCGCAGCTCGCAGGGGCTGGGCAATTTGCTTTTGTCTGTGTATCTGGACCATTATCTGAAGGACAGGTATGCCGTGCGTCATTTCTACCGCTATTGTGATGACGGCGTCGTACTGGGTAAAACGAAAGCGGAACTGTGGAAGATTC
SRR413699_C477651	TR	41.90	+	239	288	TCGCTTATGCGAACTCGAATAACGATTGGTCGAACTCGAATGCGAATATC
SRR413699_C477651	RT	34.51	+	1028	1425	ACAAGTGCGTGTATCAAGGGAAAGGGATTACATTTTGGAGTAAGGAGAATGAAACGTTTTCTTCACCGGTACCCGGAATACAAATGGTTCGTAAAGACTGATTTCAAAAAGTTCTATCAAAGTATTCTTCATGAGCTTATTGTTGCTGCATTGAGAAGGAAATTCAAAGATGAACGATTTATTAAATTGATCGAGATAGCTGTTTTATCGTATGACAGCGGAACAGAGTTAGTTGACGTATTGGAGAATGAAGTTGAACGGAAGAAGAGGTGTTCCGATTGGAGCATTTACAAGCCAACCTATCGGGAATTTTGCGGCAAGCCGGATAGATCATACAATGAAGGAGAAATATCGTGTCAAATGCCTGCATAGATATTGCGATGATAATGTTATGCTGG
SRR413700_scaffold32682	RT	25.38	-	5465	5873	GCAGTGTGCATCCATCAAAGGCAGAGGTCAGCTCTATACGAAGAAAGGAATTGAGAAGTGGATTCGGACAGATCCACAGGGGACGAAAGTGGCGATTCAGTGTGATGTCCGGAAATGCTATCAGAATATAGACATTGATGTGCTGATAGCAATGTTGGAAAGGGATATTCACAAGAATAAGCCGTTGTTGTGGTTGACAAGAAAACTGTTGCTGATAATGAAAGAGAAAGACAAAGGATTGTTTGTCGGTTCAGTTATCTCGAAAGACCTGGCAAATTATTATATGAGTTATCTGTATCATTATGCAGAAAGCAAATTGACCGTTACCAGAAGGTCACGCAGAAATGGTCCGGTCAAGGTCCGATTGTTGAGCCACCAGGCAATGTACATGGATGATGT…
SRR413700_scaffold32682	TR	8.19	-	6481	6530	TTGCGGATTGCCAATCTGAACAATTGGCTCGGTAACGGCAACTGGAACAT
SRR413700_scaffold32744	RT	183.30	-	3504	4148	AAATACCATTACTTTAAAGTGTACGAACCGAAAGAGCGGCAGATAATGGCGCTGCCGTTCTATGACAGGGTGGTACAGCACGCCATAAACAACGTGTTAGAGCCTATATTTGATAAGCGGTTTATATCGCAGTCTTACGCCTGCCGGAAAGGTAAAGGTATGCACGCTGCGTCTGATACGCTAAAAGAGTGGCTGTATGAGTGGAACAAATACCACCCAGACCAGCCGCTTTATGCTATCAAGGCAGATATACACCACTATTTCCAGAGCATAGACCATGCGGTATTAAAGACTGAAATACGTAAGGTTATAAAAGACGCTGGGGTACTGGCATTGCTGGACAGGATAATAGACCACAACGGCAATATGCCGGACGGCGTAGGGATACCAGTAGGAAAC…
SRR413700_scaffold32744	TR	43.52	-	4552	4601	GCTCGTGCCGTGAATTGCAACAATTACCCGTGGAATGTCAATACGAACAT
SRR413700_C779600	RT	58.14	-	3798	4526	AGGTATAATCGCTTTATTATTTATGATCCTAAATATCGTGTTATATTATCTCAACCATTTAAAAACAATGTTGAGGATTGGGCATTTTATCAAGTTCTTAATCCTTTGTTTGTAAGAGGATATATTGAACATTCCTATGCCTGTATATCAGGTAGAGGACAAATTAACGCAGTATTGAAATTACATAGCTGGTTAAAATATGTTAATAAAGAAGCTTATAAAGAAAGAAAACAAGGACTTGAAGTCACTGAAGAAAACAAATGGTATTATTTAAAATTAGACTTTTCTAAATACTTCTATCGAATAGATCATGAGGTTCTGAAGAAAAGAATAGATAAGAAAATAAGTGATAAAAGAGTAAGAAAATGGCTTTATTCTAAGATAGATAATCCCTATGAA…
SRR413700_C779600	TR	43.43	-	5305	5354	GTGTTTGCGTTGAATTTGAACAATCCTCGTACGAATTCCAACATCAACAT
SRR413701_scaffold42076	RT	114.81	-	2494	3005	CTATTTGGGTTTCGACCTTCACGGCGGACACTTATAGCTGCATTAAGAACCGGGGGATTCATGCGGCCGCGAAGAAGGTAAAACAGGCCCTACGGGAAGACCCGGAAGGTACTACGTTTTGTTTGAAATTGGATATTCGCAAGTTCTACCCTTCGATTAACCACGACGTGCTAAAATCCATTCTGCGCCGCAAGTTGAAGGATAAAAGGCTACTTCGCCTACTTGACGAAATTATAGATTCGGCGGACGGCGTACCTATCGGAAACTACCTAAGCCAATATTTCGCTAACCTCTATTTAACCTACTTCGACCATTGGATAAAGGAACAGAAGCGGGTAAAGCACTACTTCCGCTACGCGGACGATATTGTAATACTTGCTTCGGATAAATCCTACCTTC…
SRR413701_scaffold42076	TR	35.95	-	3423	3460	GCGAATACGAATAACACGGCTTCGAATACGAATGCGAA
SRR413701_C653557	RT	44.92	-	353	737	CACCTCCGCCAGTATCAAGAGACGGGGTATGCACGACCTCCTGGCGTATGTCCGCCGTGACATGGCCGAGGACCCTGATGGTACGCGTTACTGTTACAAGTTTGACATCACCAAATTCTACGAGAGCGTGAAGCAGGATTTTGTGATGTATTGCGTCAGCCGGGTGTTCAAGGACGCAAAGCTCGTGACCATGCTGGAGAGCTTTGTCCGCCTGATGCCTGAAGGTCTGAGTATCGGCCTGCGCAGCTCGCAGGGGCTGGGCAATTTGCTTTTGTCTGTGTATCTGGACCATTATCTGAAGGACAGGTATGCTGTGCGTCATTTCTACCGCTATTGTGATGACGGCGTCGTACTGGGTAAAACGAAAGCGGAACTGTGGAAGATT
SRR413701_C653557	TR	47.60	-	1286	1335	GTTTCGATGTCGAATGCGAACAACGATTCCTCGAATACGAACACGAACAT
SRR413701_C663125	TR	18.25	+	1388	1450	CGTGAACATCACCATCTGGAACGGCACGATCATGTTGAACAGGAACAGCGTGTACAGCAGCTT
SRR413701_C663125	RT	18.62	+	6232	6772	CCTTGATGTCGTCGGCGCTCTTGATCACCGCGTAATCCTTGCTGGCGTAATCGTTGATGATCTTCTTGTTGTAGATGATGCCGTACCATTCAGCCGCGTATGGCAGCGTGAACGAATCGCCATCAATGGTGTAGGAGTAGGCCTTGCCGTCATCGGTGAGCAGTTTGTACGCTTCGGTGTCCTGCAATGGCTCGCAATACTTCTGATATTTTGCGAACTGGTCGAAACCGGAGATGTTGAACATGGTCGGCGCGTTGGACTTGGCCAGCTCCGAGCTCATGGTCGCATCGTATGTGCCGGACGCACCGGTCTGCACGTCCACCTGCACACCGGTTTTTTCGGTATACATTTCGGCGAGCTGCTTGTATTGGTCCACGACTTCCGACTTGTTGTTCATGA…
SRR413702_scaffold43410	TR	13.55	+	42	91	TCAACACCTTCAACTTCATTAGCTATTGCTGGAATATGAAGTGCTGTATT
SRR413702_scaffold43410	RT	15.37	-	69	442	CAGAGAAATCATAGCTGCTACTGTTGAAAGTATGGCTAAAGGACATAGCTTTGACGGATTAGTGCTTATGCCCAGCTGTGATAAAGTAGTTCCAGNNNNNNNNNNNNNNNNNNNNNNNNNNNNNNNNNNNNNNNNNNGATTTAATTACAGTATTTGAAGCTGTCGGTCAGGAATCTGCTGGTAAAATATCTGAAGAAGAAGTCTACGAAATTGAAAAATGCGCCTGCCCCGGTGCAGGCAGCTGCTCAGGATTATTTACTGCAAATACCNNACTTAAAACCTTCCGATATTTTAACACAGGAAGCATTTAACAACGCAATTACAGTAGACATGGCTCTTGGAGGATCAAGTAATACAGCACTTCATATTCCAGC
SRR413702_C974357	RT	17.69	-	10202	10592	AACGGCTGCATCCATACAAGGACGCGGACCGCATGGTCTGTTCCATCAGGTGCAGGATACATTGGCAGAGAACCCCAATATACACTATTATTATCAAAGCGATTATAAAGGATATTATGACAGTATTGACCATGATATATTAATCTCCACAATCAGGCGATATGTCGGAGACCCTGTCTTATTGCCTATTCTTGAAAATTTTGTCAAAGCACTATATCCCAACGGGAAGCATGGCATAAGCAAAGGACTGCGTTCCTCACAATTCTTTGGAAACCTTTACCATAATGATATTGATCACCGGATGATTGATGAATATGGTGCAAAACATTACTTCCGTTTTTGTGATGACATCTTTATTCTCGGTGAGAGTAAACGTGATTTGTGGAAATTG
SRR413702_C974357	TR	22.69	-	11242	11279	TCGAATGCGAACAGCGGTCTCGCTTATGCGAACGCGAA
SRR413704_scaffold14111	TR	47.58	+	38788	38847	TGCGAATGCGAATGGCGGTGTGTCGAATGCGAATGCGAATAACGATGCTTCGAATACGAA
SRR413704_scaffold14111	RT	17.78	+	39395	39779	ACCGGTGCAAGCATCAAAAGGCGCGGTACTCATGACCTGATGAACTGCATACGTACCGATTTGCAAAAAAATCCGGAAGGCACGCTTTACGCATACAAATTTGACATCCGGAGGTTTTATGACAATGCGCGGCAGGACTTTGTTATGTGGTGCTTCCGGAGGGTGTTCAAGGACAAAAGGCTGTTGGTCTTGTTGGAGCGGTTTGTTAAGCTGCTGCCAGAAGGTATCAGTTTCGGACTGCGCAGTTCACAAGGGGCAGGAAATCTGCTTCTGTCTGTATTTTTAGACCACTATCTGAAGGATAAGTACGGGGTTCGTTATTACTATCGCTATTGCGATGACGGACTGGTACTCGGTAAAACGAAAGCGGAATTGTGGAAGATTC
SRR413704_scaffold14422	RT	15.20	-	1598	1887	ATGTGCGGCACTGTTATCCATCTATTAACACAAGAAAGCTCATGAGATTTCTGAGAAAGCAGGTCAAAAATGATGACCTGCTTTATTTAGTGGAGACATTGATTGCATCGTACAAGCAGGGGCTATCCATCGGTTCATATTTGAGCCAGTGGCTATGCAATTACTACCTCAGTTTTGCCTACCACTATGCACAGCAAAAGCTCTTTAAGGTGCAGAAAAGACGTGGCCAGGAGAAACGGACAAGACTGTTCTATAAAATAATCTTTTATATGGACGATATCCTGATCCTG
SRR413704_scaffold14422	TR	44.95	-	2616	2665	CTCTGGATTCTGAATGCGAACAATGGCTGGTCGAACACGAACTGGAATAT
SRR413704_C240497	TR	15.69	-	8150	8209	TTGTTCATGGCGATGTAAACGCTTATGGCTCCGACAATTGCAACGACACCTGCAATGGCA
SRR413704_C240497	RT	7.40	+	17725	18096	GATCGTGTTCCGCATCGGTTGGTGGGCGACGATATACTGTCAGCAGATATTGCTCGGAATGCTCACTATATTCGGTCCAATACAATGGGCATTTTCGTTGCTGCCCAAGTGGGAAGGAGCGTGGGCGAAGTGGCTAACCCGTTATTTGACAGTTCATTTCTACGGAGCCATGCTCTACTTCGTCGGTTTCTACGTCCTGTTGCTGTTTGATATTGTGCTCTGCATACAGGTAGAGAACCTGACGGCCATCACCGCCAGTGAGCAGACGATGGCAGCCTATCTGCAAAACTCGTTCTTCTCGGCAGGCTATCTGATGGCAGCGAGCATCGTGGCGTTGAAATGCCTGAACCTCGTGCCCGACCTTGCGGCATG
SRR413705_scaffold39862	RT	9.92	-	1538	2106	ATTGGTGGTGTAGCTGTTGGTATCCACAATGAAGAGCTTGTTGAAAGCCCAATCCTTGGTACAGCAGAAGAAGGCGCTTTGTTCAGTCTTACTGAAGACGGTAAAATTATCGTTAACAATCCACACAAAGCTCGTCTTGACTTTGCAGACCTTAACCGTTCATTGGCTAACTTGAGCTAATCTCGGTTATTTAAATTATTGTTAATCCGTCGCTAGGGCGACAAAAAATATAAGGGAGTTTTTATTTATCATGAATAAACGCGTAAAAATCGTTGCAACACTTGGTCCTGCGGTTGAAATCCGTGGCGGCAAAAAATTTGGTGAAGATGGTTACTGGGGTGAAAAACTTGACCGTGAAGCATCTGCTAAAAACATTGCTCAATTGATCAAGGAAGGTGC…
SRR413705_scaffold39862	TR	5.48	+	2243	2292	ATTTTAGCTGCAAATTCTTCAGCACCCATAACACCTTCAGCAAGTACGAT
SRR413705_C622263	RT	25.38	-	2847	3255	GCAGTGTGCATCCATCAAAGGCAGAGGTCAGCTCTATACGAAGAAAGGAATTGAGAAGTGGATTCGGACAGATCCACAGGGGACGAAAGTGGCGATTCAGTGTGATGTCCGGAAATGCTATCAGAATATAGACATTGATGTGCTGATAGCAATGTTGGAAAGGGATATTCACAAGAATAAGCCGTTGTTGTGGTTGACAAGAAAACTGTTGCTGATAATGAAAGAGAAAGACAAAGGATTGTTTGTCGGTTCAGTTATCTCGAAAGACCTGGCAAATTATTATATGAGTTATCTGTATCATTATGCAGAAAGCAAATTGACCGTTACCAGAAGGTCACGCAGAAATGGTCCGGTCAAGGTCCGATTGTTGAGCCACCAGGCAATGTACATGGATGATGT…
SRR413705_C622263	TR	8.19	-	3863	3912	TTGCGGATTGCCAATCTGAACAATTGGCTCGGTAACGGCAACTGGAACAT
SRR413706_C211027	TR	17.27	-	11640	11707	CTGATAACCCTTCCGGTTATATGTTATCTGGTGTGGTTATTCGTTAAACTACAGCGGTTGTCGCGGCG
SRR413706_C211027	RT	9.80	+	20455	20566	CCGCTGCTCGGCTTTATCGCCATTGAGCAACATCCACAAATCCTGAACGGCTGGACCATTACGTGCATCATCCAGATCAACAAACATTGGACCATCGCGCCAGAGAATATTC
SRR413706_C211189	RT	43.96	-	33558	33889	TCGGGAAGTCTTTGCCGCCGCTTTCATTGATCGTGTTGTCCATCACTGGATCGCTCTTCGTATCGAGCCGATTTTAGAGGAACGTTTTCGGGAACAAGGGAACGTCTCGAAGAACTGCCGGAAAGGTGAGGGATGTCTGTCTGCCGTGCACTATCTGAATAACATGATAGTCGAGGTCAGTGAGAATTATACTGCCGATGCGTACATTTTCAAAGATGACCTGTTCAGTTTCTTCATGTCTATCTCGAAATCGTTGGTATGGGAAATGCTGAACATATTCGTAAGGGACAATTATAAAGGCGATGATATTGAATGTTTGCTTTACCTTCTAG
SRR413706_C211189	TR	53.53	-	34130	34190	ATGCAACGGCTTCCAGCAGTTGGAACGTGAACTTCAACAACGGCAACGTCAACACGAACAA
SRR413707_C693863	RT	17.69	-	24557	24947	AACGGCTGCATCCATACAAGGACGCGGACCGCATGGTCTGTTCCATCAGGTGCAGGATACATTGGCAGAGAACCCCAATATACACTATTATTATCAAAGCGATTATAAAGGATATTATGACAGTATTGACCATGATATATTAATCTCCACAATCAGGCGATATGTCGGAGACCCTGTCTTATTGCCTATTCTTGAAAATTTTGTCAAAGCACTATATCCCAACGGGAAGCATGGCATAAGCAAAGGACTGCGTTCCTCACAATTCTTTGGAAACCTTTACCATAATGATATTGATCACCGGATGATTGATGAATATGGTGCAAAACATTACTTCCGTTTTTGTGATGACATCTTTATTCTCGGTGAGAGTAAACGTGATTTGTGGAAATTG
SRR413707_C693863	TR	22.69	-	25597	25634	TCGAATGCGAACAGCGGTCTCGCTTATGCGAACGCGAA
SRR413708_C668234	RT	40.66	-	465	997	ATTATTTTACGAGATCCTTCTCCGCGTATACCTACGGAGGGGTGAGAGGACGCGGTCCCCACGCCTACATGAGGATGATCCGGAAGGTCCTGAGAAAATATCCGGAACGTACCACCGACTATCTCCTGTGCGATATCCACCACTTCTATCCGACCGTCAATCACCCGGTACTGAAAAGCCAGCTCAGGACACGCATCAAGGATAATCATTTATTGCGAAGGCTTGATGAGATCATTGACAGCGTCGAGGGGGATACCGGTATGTTTCCCGGCACGAAGCTGGCGCAGTTCTTCTCGCTTGTCTATCTTTATCTTTTCGATCACGATTTGAAGCGGTGCTTCCATGTCGGGGAATGCCCTGCTTTGGTTGAGTACTACACGAAAAGGTATATCGAGGAAA…
SRR413708_C668234	TR	20.90	-	1459	1496	CTCAATGGTAACAATGCGGTCTCGAACGCTAACGTGAA
SRR413708_C670220	TR	53.53	+	686	746	TGCAACGGCTTCCAGCAGTTGGAACGTGAACTTCAACAACGGCAACGTCAACACGAACAAC
SRR413708_C670220	RT	43.61	+	987	1318	CGGGAGGTTTTTGCCGCCGCTTTCATTGATCGTGTTGTCCATCACTGGATCGCTCTTCGTATCGAGCCGATCTTAGAGGAACGCTTCCGGGAACAAGGAAACGTCTCCAAGAACTGCCGGAAAGGTGAGGGATGCTTGTCTGCCGTGCACTATCTGAATAACATGATAGTCGAGGTCAGTGAGCATTATACTGCCGATGCGTACATTTTCAAAGATGACCTGTTCAGTTTCTTCATGTCTATCTCGAAATCGTTGGTATGGGAAATGCTGAACATATTCGTAAGGGACAATTATAAAGGTGATGATATTGAATGTTTGCTTTACCTTCTAGC
SRR413708_C679008	TR	22.69	+	944	981	CGAATGCGAACAGCGGTCTCGCTTATGCGAACGCGAAC
SRR413708_C679008	RT	17.26	+	1636	2026	ACCGCTGCTTCCATACAAGGACGTGGCCCGCATGGGTTGTTTCATCAGATACAAGCTGCAATAGCAGAAAATCCTAATCTCAAATATTACTATCAAAGCGACTACAAAGGATATTATGACAGTATTAATCACGAAACTTTAATTTCTATTATTAAAAGATATGTAGGCGATCCTCTTCTTTTGCCCATTCTTGAAAATTTTGTGAAGGCACTCTATCCTGATGGAGAATGTGGTATCAGTAAGGGATTGCGATCGTCTCAATTCCTCGGTAATCTTTATCACAATGATATTGACCACCGGATGATTGATGTGCATGGAGCAAGATATTACTTTCGATTCTGCGATGACATTTTTATTCTTGGAGAAAGTAAACGCGAGTTGTGGAGGTTAC
SRR413562_scaffold43007	TR	15.72	+	273	313	ACTGATGGGAGCGTCAACAACAACAACGTATACAACGGCAA
SRR413562_scaffold43007	RT	18.21	+	531	732	TGCCGCACAGACCGGAAAGGGGCAGCACTACGGCGTGGACATGATGGAAAAGCAGATGCGGCACTATTTTCTCAAACGAAAGGCCGCTGACGAGCAGCGTAGACGGGAACTCGGTCTGCCGTACCGCCCCATGGAGGAATGGGATTATTCGGACGGCTGGGTGGTCAAGGGCGATGTGCGGAAATGCTTTGAGTCGACCGAC
SRR413562_C867594	TR	47.60	+	330	379	TTTCGATGTCGAATGCGAACAACGATTCCTCGAATACGAACACGAACATC
SRR413562_C867594	RT	45.88	+	928	1312	ACCTCCGCCAGCATCAAGAGACGGGGTATGCACGACCTCCTGGCGTATGTTCGCCGTGACATGGCCGAGGATCCCGATGGTACGCGTTACTGTTACAAGTTTGACATCACCAAGTTCTACGAGAGCGTGAAGCAGGATTTTGTGATGTATTGCGTCAGCCGGGTGTTCAAGGACGCGAAGCTCGTGGCCATGCTGGAGAGCTTCGTCCGCCTGATGCCTGAAGGTCTGAGTATCGGCCTGCGCAGCTCGCAGGGGCTGGGCAATTTGCTTTTGTCTGTGTATCTGGACCATTATCTGAAGGACAGGTATGCCGTGCGTCATTTCTACCGCTATTGTGATGACGGCGTCGTACTGGGTAAAACGAAAGCGGAACTGTGGAAGATTC
SRR413562_C870412	RT	34.51	-	9450	9847	TACAAGTGCGTGTATCAAGGGAAAGGGATTACATTTTGGAGTAAGGAGAATGAAACGTTTTCTTCACCGGTACCCGGAATACAAATGGTTCGTAAAGACTGATTTCAAAAAGTTCTATCAAAGTATTCTTCATGAGCTTATTGTTGCTGCATTGAGAAGGAAATTCAAAGATGAACGATTTATTAAATTGATCGAGATAGCTGTTTTATCGTATGACAGCGGAACAGAGTTAGTTGACGTATTGGAGAATGAAGTTGAACGGAAGAAGAGGTGTTCCGATTGGAGCATTTACAAGCCAACCTATCGGGAATTTTGCGGCAAGCCGGATAGATCATACAATGAAGGAGAAATATCGTGTCAAATGCCTGCATAGATATTGCGATGATAATGTTATGCTG
SRR413562_C870412	TR	41.90	-	10587	10636	CTCGCTTATGCGAACTCGAATAACGATTGGTCGAACTCGAATGCGAATAT
SRR413563_scaffold2574	RT	29.79	-	25	129	TCCTGTATGATGCCCTGACAAAGAGCTTTATCCGGGACAGCCACGCCAGCCAGACCGGCAAAGGCACAGACGACGGCCTGATGCGCCTGAAAACCCACATGGTGG
SRR413563_scaffold2574	TR	29.98	-	349	412	AATAACAACAACGTCTGGAACGTCAACACCGATGGCTCCAACAACAACAACTGGTACAACAACT
SRR413563_scaffold12590	TR	41.91	+	5	54	TGTCGAATGCGAATGCGAATAACGATGCTTCGAACACGAATGCGAATGTC
SRR413563_scaffold12590	RT	57.23	+	461	947	ACCGGGGCCAGCATTAAACGACGTGGCACTCATGATCTGATGCACTGCATACGTACCGATTTGCAAAAAGACCCGGAGTGCACGCTGTATGCCTACAAGTTTGACATCCGCAGGTTCTACGACAATGTGCGGCAGGATTTTGTGATGTGGTGTTTCCGCAGGGTATTCAAGGATGAAAGGCTGTTGGTGCTGCTGGAGCGGTTCGTGACACTGCTGCCGGAAGGTATCAGCTTTGGACTGCGCAGTTCACAAGGAGCAGGCAACCTGCTTCTGTCTGTATTTTTAGACCACTATCTGAAGGATAGGTACGGGGTTCGTTATTACTACCGCTATTGCGATGACGGACTGGTACTCGGTAAAACGAAAGCGGAATTGTGGAAGATTCGTGATGTTATTCAC…
SRR413564_C1279326	TR	52.00	+	131	180	CGGATTACTTGAATTTGAACAATTCTGCGGGCAATGCGAACTGGAACATC
SRR413564_C1279326	RT	89.26	+	460	1379	ACTCTTGAAAAAGATGTTGACAGAGGAGTTGTTCATTCCGGACTATCACAAACCGAGCATCATCAACGAGAGCAGCAGCAAGAAAACACGCCGTATATTAAAACCACATTACAAATATGAGCAGGTCATTCACCATTGTGCAATAGGTCAGTTCAAACCGATTGTGATGAATGGATTGTATGAATTTTCATGCGGGAGCATTCCGGACAGGGGTGTTCATTACGGAAAGAAGTACATGAGAAAATGGCTTGATTCCTACGACGGAAAGAAATTCTTTGTTCTCAAGATGGATGTTCACCATTTCTTTGAATCCATAAACCGGAGAATCCTCAAAAGGAAACTCAAAGAGGTAATTCGAGATAAACGGTTTTATAGATTACTCTGCATACTGATTGAACA…
SRR413566_scaffold28147	RT	43.62	-	193	457	ACAAGTACTTGTTTTATAGTTACCCGTCCTAAATTACGGGAAGTGTTTGCTGCAAATTTCCGTGACCGTATTGTACAACATTGGTTGTGCCTACGCTTAGAGCCACTGTTTGAGGCACGTTTTGTTGAGCACGGAAATGTATCATTTAACTGTCGAAAGGGTTTTGGAACATTTGCATGTATCGATCAGTTGACAAAAAATACTNGGAACTATTGGAAAGGAACTATATATGAACAGGATTTAGATTTAGTGCTTTGGCTTACAG
SRR413566_scaffold28147	TR	80.40	-	637	700	AACAACAGCTGGAACGTGAACTTTAGTAATGGCAACTTCAACAACAACAACAAGTACAACAGTA
SRR413566_scaffold31476	RT	44.92	-	3422	3806	CACCTCCGCCAGTATCAAGAGACGGGGTATGCACGACCTCCTGGCGTATGTCCGCCGTGACATGGCCGAGGACCCTGATGGTACGCGTTACTGTTACAAGTTTGACATCACCAAATTCTACGAGAGCGTGAAGCAGGATTTTGTGATGTATTGCGTCAGCCGGGTGTTCAAGGACGCAAAGCTCGTGACCATGCTGGAGAGCTTTGTCCGCCTGATGCCTGAAGGTCTGAGTATCGGCCTGCGCAGCTCGCAGGGGCTGGGCAATTTGCTTTTGTCTGTGTATCTGGACCATTATCTGAAGGACAGGTATGCTGTGCGTCATTTCTACCGCTATTGTGATGACGGCGTCGTACTGGGTAAAACGAAAGCGGAACTGTGGAAGATT
SRR413566_scaffold31476	TR	47.60	-	4355	4404	GTTTCGATGTCGAATGCGAACAACGATTCCTCGAATACGAACACGAACAT
SRR413566_C656547	RT	99.48	-	236	765	CTATATGGGTTTCCGTGTTCACGGCTGATACGACATCATGTATCAAGGGAAGAGGAATAACGGAGGCGTATAAGAGGACAAGACGGGTTTTGTCCGATCGTGAATCCGTCTATTGCCTCAAGGTTGATATCCGCAAATTCTATCCGTCAATAGACCATGAGGTGTTAAAAGGCATCGCTCGGAAGAAGATCAAGGACGATCGCTTGCTTATGTTGTTGGATGAGATCATCGATTCCGCTCCCGGCGTTCCGATCGGGAACTATCTTAGCCAATATCTTGCGAATCTTTATCTCGCCTATCTGGATCACGAGATAAAGGAGATTATAGATATAAGGCATTATATCAGATACGCGGATGACATGACTTTTTTCCATCATGATAAGTGTTTCTTGAGAAACG…
SRR413566_C656547	TR	26.08	-	1212	1270	TCGAATGCAGGCCTCGCTAACGTGAATACGAATAATGCGCCTTCCGATGCGAATCGTAA
SRR413566_C663911	TR	36.21	+	397	434	CGAATTCGAATAACACGCCCTCGAATACGAATGCGAAT
SRR413566_C663911	RT	130.35	+	882	1411	GATATGGGTTTCGGTCTTCACAAAAGACACATATAGCTGCATCAAGGGCCGCGGGATTCACGGAGCGATGCGGAATGTCAAGCGGGCCATCAAAGACCGGGAAAACGCCCGATATTGCCTCAAAATCGACATCCGGAAGTTCTACCCGTCGATAGACCACGACGTATTGAAAACCATCATCCGCCGCAAAATCAAATGCAAGGATACGCTCGCCCTGCTCGATACGATCATCGACAGCACCGACGGCGTGCCTATCGGCAACTATTTGAGCCAATACTTCGCAAACCTGATGCTTGCCTACTTCGACCATTGGATCAAGGAGGAGAAGCGGGTGCGGTACTATTTCCGATATGCCGATGACATGGTATTTCTCGCCTCCACGAAAGAGGAACTGCACAT…
SRR413566_C664479	RT	39.10	-	1977	2559	TGATCGTATTGTTCGACATACCCTATGCGATGAAGTTTTACTTCCAGAAGTGAAGAAACACATCATCTACGACAACTGTGCGTCTATCAAAGGACGTGGCATATCACAGCAAAGAAAGCGATTCGAAATCCATCTTCACAAGTATTACCAGCTGTACGGAAATGATGGCTGGATTCTATTCGGTGATTTTTCAAAATTTTATGACAACATCATTCACGAGATTGCGAAACGAGAATTACTGAAATTATTTGACGATGATGAGTTTATTGATTGGCTTTTAACCCTTATATTTAAAGGCTTCCAGATTGATGTCTCATATATGTCCGACGAGGAATACGAGACCTGTATGACAGATACTTTCAATAAATTGGAGTATCGAAACATTCCAAAGGACAAGCT…
SRR413566_C664479	TR	21.98	-	2917	2988	TCGTTTCTTCGGCTTACTTTGCCAATGTGAACAACAATGGCAATACGAACTACAACAACGCTTCGAACTCTA
SRR413566_C671968	RT	17.82	-	22634	23024	AACGGCTGCATCCATACAAGGACGTGGACCGCATGGTTTGTTCCATCAGGTGCAGGATACATTGGCAGAGAACCCCAATATACACTATTATTATCAAAGCGATTATAAAGGATATTATGACAGTATCGACCATGATATATTAATCTCCACAATCAGGCGGTATGTCGGAGACCCTGTCTTATTGCCTATTCTTGAAAATTTTGTCAAAGCACTATATCCCAACGGAAAGCATGGCATAAGCAAAGGACTGCGTTCCTCACAATTCTTTGGAAACCTTTACCATAATGATATTGATCACCGGATGATTGATGAATATGGTGCAAAACATTACTTCCGTTTTTGTGATGACATCTTTATTCTCGGTGAGAGTAAACGTGATTTGTGGAAATTG
SRR413566_C671968	TR	22.69	-	23674	23711	TCGAATGCGAACAGCGGTCTCGCTTATGCGAACGCGAA
SRR413709_scaffold51016	RT	34.36	-	261	505	AACAGCAGCATCCATCAAGGAACGTGGCACGCACGACCTTATGAAGGTAATTCGCCAAGATATGCAGCACGACCCAGAAGGCACGCTATATGCCTACAAGTTTGACATCAGGCATTTCTATGAGAATGTTCGTCAAGACTTTGCCATGTGGTGCTATCGCCGTGTGTTCAAAGACCAGAAGCTGCTTGTTATGTTGGAATCCTTTGTTATCATGCTGNCGCTATTGCGATGACGGCCTTGTGCTT
SRR413709_scaffold51016	TR	50.40	-	921	987	ATGCGAATGCGAATGGCGGTGTCGTGAATGCGAATGCGAATAACGATGCAGCGAATGCGAATGCGAA
SRR413709_C779195	RT	128.30	-	1037	1628	TGACAGAATTGTACACCACTGCATTATCAATGTGCTTGGGCGGTATTGGACTAATTTCTTCATTGCGAATACATACGCTTGCATCAAAGGCAGAGGTATTCATAAGTGTATGGAAGATGTGCATACGGCTTTGGTAACAGACAGGAAAGGAACAAAATTCTGCCTGAAAATTGATATTAAGAAGTTCTATGATAATATAGACCATTCGGCATTAAAGAAGATAATCAGATATGGCATTGCAGATGAGCAATTGCTAAGGCTGTTGGATAAGATAATAGATAGTAACGGTAAAGATAAAGGGTTGCCAATAGGCAATTTCACAAGCCAATACTTCGCTAATCTCTATTTGGCATACTTTGACCATTGGGTAAAAGAGGTGCTTTCAAAAATAGTTATGCA…
SRR413709_C779195	TR	41.72	-	2151	2200	TTCGGTTATCTGAATACGAATAATCGTTCCTCGAATGCGAATGCGAACAA
SRR413711_scaffold29324	TR	10.79	+	1210	1259	CTAACGGCTACAATATGTTCAACTCAAATGGTAACACGAACGGCAATAAC
SRR413711_scaffold29324	RT	21.76	-	1732	2243	CCATATAATATTTTTACAATTTATGAGCCAAAAGAAAGAAGAATTGTAAGCCAAAATATGCAAGACAAAGTTATAAACCATTTAATTTCTAGGCATATACTCTACCCTGCTCTAATGCCTTGTTTACTAAACTTTAATGTTGCAAGTAGAAAAGACATGGGAATGAAAAGAGGCTTAGAACTTTATATATATTATCGTAACTACTTTAAGCAAAAATATGGTACTTATTACATTTTAAAATGCGATATAAGCAAATTTTTTGCGAGTATTAATCATGACATTTTAAAAAGAAAATTAGAACGAAAAATCAAAGATAAAAAGGCTCTTGATGTAGTTTTTAAAGTTATAGATAGTGATTCCGAAGGTCTAAGCATTCGGTAACATGACAAGTCAAGTACT…
SRR413712_scaffold32699	TR	34.59	+	157	194	CGAACGCGAATAACGATTCATCGAACACGAATGCGAAC
SRR413712_scaffold32699	RT	62.00	+	594	1007	GGCATTTGAAAGTACGTTTTATCCGGACTACTTCCGCATCCATTAAAAACAGGGGAACGCATGACCTTTTACAGTATATCGTTAAAGATATAAAGGATGATCCCGAAGGAACCCTGTTCGGGTACCAGTTCGATATAACGAAATTCTATGAGAGCGTAGACCAGGACGTTTTGCTGGATGCAGTGAAAAAGATGTTCAAGGATAAAATATTGATCGGAATCCTGGAAGAGTGCATCCGCATGATGCCTAAAGGCGTGAGTATCGGACTAAGATCATCGCAGGGGCTTTGTAATTTGCTTCTGTCTATTTATCTGGATCACCGGTTAAAGGATCAGGAGGCAGTAGCACACTATTACCGGTATTGTGACGACGGTCTGGTGCTTTCTGGTAGCAAGAAAT…
SRR413712_C549935	RT	43.61	-	2106	2437	TCGGGAGGTTTTTGCCGCCGCTTTCATTGATCGTGTTGTCCATCACTGGATCGCTCTTCGTATCGAGCCGATCTTAGAGGAACGCTTCCGGGAACAAGGAAACGTCTCCAAGAACTGCCGGAAAGGTGAGGGATGCTTGTCTGCCGTGCACTATCTGAATAACATGATAGTCGAGGTCAGTGAGAATTATACTGCCGATGCGTACATTTTCAAAGATGACCTGTTCAGTTTCTTCATGTCTATCTCGAAATCGTTGGTATGGGAAATGCTGAACATATTCGTAAGGGACAATTATAAAGGCGATGATATTGAATGTTTGCTTTACCTTCTAG
SRR413712_C549935	TR	53.53	-	2678	2738	ATGCAACGGCTTCCAGCAGTTGGAACGTGAACTTCAACAACGGCAACGTCAACACGAACAA
SRR413713_C484911	RT	44.03	-	1190	1521	TCGGGAGGTTTTTGCCGCCGCTTTCATTGATCGTGTTGTCCATCACTGGATCGCTCTTCGTATCGAGCCGATCTTAGAGGAACGCTTCCGGGAACAAGGAAACGTCTCCAAGAACTGCCGGAAAGGTGAGGGATGCTTGTCTGCCGTGCACTATCTGAATAACATGATAGTCGAGGTCAGTGAGAATTATACTGCCGATGCGTACATTTTCAAAGATGACCTGTTCAGTTTCTTCATGTCTATCTCGAAATCGTTGGTATGGGAAATGCTGAACATATTCGTAAGGGACAATTATAAAGGCGATGATATTGAATGTCTGCTTTACCTTCTAG
SRR413713_C484911	TR	53.53	-	1762	1822	ATGCAACGGCTTCCAGCAGTTGGAACGTGAACTTCAACAACGGCAACGTCAACACGAACAA
SRR413713_C489679	RT	17.78	-	20824	21208	AACCGGTGCAAGCATCAAAAGGCGCGGTACTCATGATCTGATGAACTGCATACGTACCGATTTGCAAAAAGACCCGGAAGGCACACTTTACGCATACAAGTTTGACATCCGTAGGTTTTACGACAATGCGCGGCAGGACTTTGTTATGTGGTGCTTCCGGAGGGTGTTCAAGGACGAAAGGCTGTTGGTGCTACTGGAGCGGTTTGTTAAGCTGCTGCCGGAAGGTATAAGCTTCGGACTGCGCAGTTCACAAGGGGCAGGAAATCTGCTTCTGTCTGTATTTTTAGACCACTATCTGAAGGATAAGTACGGGGTTCGTTATTACTATCGCTATTGCGATGACGGACTGGTACTCGGTAAAACGAAAGCGGAATTGTGGAAGATT
SRR413713_C489679	TR	53.58	-	21746	21815	ATGCGAACGCGAATGGCGGTGTGTCGAATGCGAATGCGAATAACGATGCTTCGAATACGAATGCGAATAT
SRR413714_scaffold23264	RT	7.88	-	4663	5133	GGATCAAGCAATACAGCACTTCATATTCCAGCAATAGCTAATGAAGTTGAAGATGTTGAAGTTACTCTTGATTTATTTGACAAAATCAGCAGAGTAGTTCCCCATATTTGTCTAATTTCACCAGCAGGTACAGACACAATGATGGATTTACATAAAGCTGGAGGAATTCCAGGAGTATTAAAAACACTTGGAGATAAAATCGACACATCTGCTATTACTGTTACAACAAAAACATTAGGGGAAAACATAAAAGATGTTGAAGTTACAAATACTGATGTCATTCATCCATTAGATAACCCTATACATAAAGATGGGGGAATAGCTATATTAAAAGGAAATATTGCGCCTAATGGATCAGTTGTTAAAAAAGGTGCAGTTTCACCAGATTTAATGCATCTC…
SRR413714_scaffold23264	TR	11.38	+	5075	5124	TCAACATCTTCAACTTCATTAGCTATTGCTGGAATATGAAGTGCTGTATT
SRR413714_scaffold67315	TR	40.32	+	167	216	TGTTCAAGCTGAACCTGAACAATGTGCGTTCCAACGCCAACGGCAACATT
SRR413714_scaffold67315	RT	116.87	+	520	990	TGCTGCGCATGGCTATGGCGCTGCACTACCCTGACCGCGTTGTGCAGTGGGGTATCTACCAAGTTGTATTTCCCATATTCGATAAAGGCTTTATTTCGGATAGCTATGCGTGTCGCAAGGGCAAAGGGGCGCACGCGGCGCTGGATCAACTGCAATACTGGATGCGGCAGGCAGACCGAGGCGGTCCGGCCTATACGCTGAAACTGGACGTTTCAAAGTATTTCTACCGGATAGACCACGAGATACTGCTGAAGATCCTGAACAGGAAGATCGCAGACCCGCGCATGATGTGGCTGTTCCGCGTGATCCTGCACAGTGACCAGACGAAGTTTGGACTGCCGGAGGGCATGAGCGCGGACGAAGTGCCGCCAGAGTGCCGGTTAGAGGACACCGGCGTTC…
SRR413714_scaffold69635	RT	11.01	+	60	250	CTCTTGATGTAGTTTATAAAGTTATAGATAGTGATTCCGAAGGTTTAAGTATTCGGAAACATGACAAGCCAGGTTCTTGCCGTGTTTTATTTAAACGACATGGATCATTTCATAAAAAATGAACTACACATAAAAGGAGTAAATCGTTATCAAGATGATTTTTTATTGTTTCATGAGTCTAAAGAATACTT
SRR413714_scaffold69635	TR	10.79	-	578	627	ACTAACGGCTACAATATGTTCAACTCAAATGGTAACACGAACGGCAATAA
SRR413714_C1508058	TR	7.85	+	4135	4184	CTTCTATTTTCTTTTTCATCGTTTGGTCTTGCTACTACAATAACACCATT
SRR413714_C1508058	RT	7.05	+	5156	5468	TATTTTGTCATATTCGATTTCTGGGAATATTAATTGTTCTTTTATACCTAAAGAATAATTTCCTTTTCCATCAAATGAATTTTTAGATACTCCTCTAAAATCTCTTACTCTTGGAAGTGCTAAGTTAAATAATTTATCAGCAAAATCATACATTTTTCCTGCTCTTAGTGTAACTTTACATCCTACATTTACACCTTCTCTTAATTTAAAAGCAGCAATTGATTTTTTTGCTTTTGTTATAACTGGTTTTTGTCCTGTTATAATTGTTAAATCTGATATTGCATTGTCTAAACTTTTTGGATTATCTTTTACA
SRR413715_C609577	RT	17.99	-	284	519	AAGCGCAGAGTGGTCAACAAACTCCCAGTCGCTGACCATGTCATGCAGCATGCCGCCCTCGCACCTGTCGAGGCAGACCTGCGCCGCACCATCCATGGTCACAGCCCAGCTGGCACCAAGGGCAAGGGCACACATTATTTCTATCAGCTTGTCAAGCGAGACATTTTCTCCTCGCCACAAGCCGACACCTTCTATTGCCTGCCCATGGACATCCACCACTATTTTCAGTCTATCGA
SRR413715_C609577	TR	23.75	-	993	1050	GTCAATGCGGTTCTTCGACTCTCAACGTTAACAATGATGTCTCGAATGCCAACGGTAA
SRR413715_C617906	TR	20.87	+	213	250	CGAATGCGAATGGCGGTCTCGCTTATGCGAATGCGAAC
SRR413715_C617906	RT	57.76	+	464	1139	TATTTGGTCCCGGAGATTGTCTCAATCGAAAACCTCAACGAAAGTTTTGACTATGTGGTGAAAGATCTGAAGCCAGAACAAGAAGAGCGACTAAGAAAGAAAGAAGAGACAATCAAAACATATCTCCGTGAACACATTATGGATGGTACTTTCCGCATAACAGGTTTCAAAAACCTTCATGTGAAAGATGGTCCAAAGGAAAGAGATGTACAAGCACCTCCGGTTGTTGATAGAATTGGCTGTCATGCAATTATGAGTGTCTTTGAAAAGTACGTATATCCAACGGTGATTGAGACTTCTGCTGCAAGCATTAAGGGAAGAGGTATGCACTATCTTCACCATATTGTTGAAAATGACATACATGAATGTGAGGAGCATTTATATTACTATCAATGTGAT…
SRR413715_C621876	TR	29.98	+	2450	2513	ATAACAACAACGTCTGGAACGTCAACACCGATGGCTCCAACAACAACAACTGGTACAACAACTC
SRR413715_C621876	RT	166.10	+	2939	3553	AGCGCCGCATGGTACACGCCCCCGCATTTGTGGACAAGGTGGTGCTGCACGCTCTGGTCGATAACATCCTGTATGATGCCCTGACAAAGAGCTTTATCCGGGACAGCCACGCCAGCCAGACCGGCAAAGGCACAGACGACGGCCTGATGCGCCTGAAAACCCACATGGTGGACTATTACCGCCGTGAGGGCCACGGCGCGGACGGCTGGGTGCTGAAAGGCGACGTGCGGCATTTCTTCGCCAGCATCGACCACCGGAAGCTAAAACGCAAGCTCAAAGCCGTGCTGGATAAGCGCGGCGTTGACCCGCGTGTCTATGAGCTGCTTTGCATCTACATCGACGTGATGGAGGACGGCTTGCCGCTGGGCTACCAGACGAGCCAGCTTTTCGCCCTCATGT…
SRR413715_C626804	TR	5.75	+	10873	10922	TCTACAACGACAGCCTGTACAACGACACGCCCAATGCCAGCCCGTCCAAT
SRR413715_C626804	RT	9.52	+	15579	16101	TTGCTGGTGAGGCTGGCCCGGAAGCCGTTATCAGCTTCCGGCGCGGCGTTCGTGAAAAGAACATTGATACCTGGCTGACCGCTGGTAAGCTGCTGGGCGTTGGTCTGGGTGATCTGCTGGGGTTGCCCGGCAGAAAGCCGAAGATGTTCGCGGACGGTGGTTTTACAGAAGAAGATTCTAACCTGATCGACTTCAACAGAGCGCGTCGCCAGCAGTATTACAACCAGGCGGCTCAAAGTTTTGACACTATGGTTCAGCCTGTTGCAGCGGCATTGGTACTGGGGTCCGACGCTGGTGTGGCGTTCAGCCGTATTACGGAAATCGCCAACTATGCAGTAGATGGGCTGGAAACTCTGGCGGCAATGCCGACACCTACCGTGTCGGATGACCAGGGCAAAG…
SRR413716_C285731	TR	7.18	-	706	755	TGTATCTGCTGCGACCTCATCATTTATGGTGGAAACTTTAGCAGCAGTAT
SRR413716_C285731	RT	10.80	-	2320	2709	TTGTTTTTTTAAGTCTGATATTTCATCATATTTCAATTCGGTTTTGTCTTTGTTCTTATCATGTGGCATAACATTATCTGCTCTTGTATGTTGATGCTGAAAGATTTTGTCATTGAAATTGAGTGTAGATGTTATGTTTGGAGTTAAAGTGTTGGTCGTATCATTATTGTTCCCATAATTGGTATTTTCAACATATATATCATCATGGTCACTGCCTTCATGTACGTTGTCTTCCTCTAACTTTTTAGTACTATCCTTTACCTTTTTACCTTCTCGGTCAATCTCCCAAACTTTGTCTTTGCGGTAAACTTTGCAAGTGCCATTCTGAAAATTGTCCACTCTGTCATATTCCTTTGGCTTGATAGTAACATTGCCCGATTTGTCAATGAA
SRR413716_C285935	TR	7.85	+	1624	1673	CTTCTATTTTCTTTTTCATCGTTTGGTCTTGCTACTACAATAACACCATT
SRR413716_C285935	RT	7.05	+	2645	2957	TATTTTGTCATATTCGATTTCTGGGAATATTAATTGTTCTTTTATACCTAAAGAATAATTTCCTTTTCCATCAAATGAATTTTTAGATACTCCTCTAAAATCTCTTACTCTTGGAAGTGCTAAGTTAAATAATTTATCAGCAAAATCATACATTTTTCCTGCTCTTAGTGTAACTTTACATCCTACATTTACACCTTCTCTTAATTTAAAAGCAGCAATTGATTTTTTTGCTTTTGTTATAACTGGTTTTTGTCCTGTTATAATTGTTAAATCTGATATTGCATTGTCTAAACTTTTTGGATTATCTTTTACA
SRR413718_scaffold56107	TR	23.64	+	1102	1151	TGTTCTACCTCAACGGCAACAACTCCCGCAGCAATGCGAACACGAACGTC
SRR413718_scaffold56107	RT	71.77	+	1664	2179	AGAAACGGCTCGTCATGGCTCTGGGCTTCCGGGATCGTGTCGTGCAGTGGGCGATCTATCTCCAGACAAACCAGTACCTCGACAATGGCATGATATACCACAGCTACGGGTGCAGGGTGGGAAAAGGAACCACCAGAGCAGCCGACCGGCTTCAATACTGGTGCACGCTCGTGGATCGAAAGCCGGGCAAATGGTACTACCTGAAACTGGATGTATCAAAGTATTTTTACCGGGTGGANNNNNNNNNNNNNNNNNNNNNNNTCGGAAACCTAACGAGCCAGCTACTCGCGAACGTCTGCCTCAATGAGCTGGATCAGTATATCAAGCACGAGCTGAAAGCCCATTTTTACGACAGATACATGGACGACATGGCGCTGCTCTATCCTGACGCGGCCACAC…
SRR413718_C764889	TR	38.00	-	250	297	ACGTCAGCTCCGATGGCGCTCTGGACTGGGGCAACGCCTACAACGGCA
SRR413718_C764889	TR	8.00	-	741	790	AACAGCGACCGCCGCGGCTACGGCAACAATCGCTACATCTACTCGAACCT
SRR413718_C764889	RT	83.12	-	1233	1643	CTGAAGGGCGATTTTTCAAAGTTCTTTTACACCCCGCTCCATTCCTACTGTTACGAGACGGCCTGCCGGGCCCTGAAGTGGCTGAAGGATCCCGAGCTGATCGACTTCGCTGAGTGGCTGCTGTGGCTCATAATCGACAGCACGCCAGACCCCGGCATCCCGATCGGCAACCAGTCGAGCCAACTGCTCGCGCTGCTCTATCTGGACGCCTTCGACCACTGGCTGAGGGATGACCGCGGCCTCGTATATGGCAGGTACATGGACGACTTCTACATCATCCACAGCGACAAGCTGCTGCTCCGGCAGATACTCAAGGAGATCGAGGCGTACATCAAGCCGCTCGGCCTTCGGCTGAACGGCAAGACGCAGATCCTCCCGCTGAAGAACGGCATCGACTTC…
SRR413718_C767515	TR	31.14	+	1385	1432	CGTCAACACCGATGGCACTCTGAACAGGAACAACGCCTACAACGGCAA
SRR413718_C767515	RT	72.97	+	1840	2011	AGGAGCGGCTCGTCCTCGCCATCGACTTCGAGGGCAAAGTCGTCCAGCACTCGCTCTGCGACAACGTCCTCGAGCCGGCGTTCTCCCGGCGCTTCATCCGGGACAACTACGCCGGACAGATCGGCAAAGGCACCCACGACGGCCTCGACCGTCTGTCTGCGGCTATGCGCCA
SRR413719_C452792	RT	64.67	-	3160	3709	TACTTATTCAGCAATACCGAAAAGAGGGATTCATAATGCACTTCACAAATTACAAGATGCAATGTGGAATGACTCAGAAGAATGTAGGTATTGTTTGAAATTGGATGCAAGACATTATTACCAGTCAATCAACCATGATCTTCTGAAACAGAAATATGCACAAATGTTCAATGACCCTGAACTACTTTGGTTATTGAATGAAATCATTGATAGCATACAAACAGCAGAAATTGAGGATTTGACAGCGATTTATCTGTTAGACGAAGATATTGACCCTGAAACTGGAATACCAATAGGTAATTATCTTTCACAGTATTCAGGGAACTACTATTTTTCAAGTTTTGATCATTGGATAAAGGAACAGAAACACGTTAAATATTATTTTCGATATATGGATGA…
SRR413719_C452792	TR	19.22	-	4267	4325	AGTAATGCAGGTACTTTCAATTGGAATCTGAATAACAGTGTGGGTAATCGTAATCGGAA
SRR413720_scaffold2834	RT	29.58	-	18	151	NACCTATTCCTGTATCCGTGGGCGTGGTATTCACCCTCTTTTATACAAGCTCCGCCGTGATTTGCAAGCGGATCCGGATGGAACCCGGTACTGCCTGAAAATTGATGTGCGCAAGTTTTATCCAAGCATAGACC
SRR413720_scaffold2834	TR	33.63	-	384	421	ACGAATACGAACAATGCAGCCTCGAATTCGAATGCGAA
SRR413720_scaffold41303	RT	114.81	-	415	926	CTATTTGGGTTTCGACCTTCACGGCGGACACTTATAGCTGCATTAAGAACCGGGGGATTCATGCGGCCGCGAAGAAGGTAAAACAGGCCCTACGGGAAGACCCGGAAGGTACTACGTTTTGTTTGAAATTGGATATTCGCAAGTTCTACCCTTCGATTAACCACGACGTGCTAAAATCCATTCTGCGCCGCAAGTTGAAGGATAAAAGGCTACTTCGCCTACTTGACGAAATTATAGATTCGGCGGACGGCGTACCTATCGGAAACTACCTAAGCCAATATTTCGCTAACCTCTATTTAACCTACTTCGACCATTGGATAAAGGAACAGAAGCGGGTAAAGCACTACTTCCGCTACGCGGACGATATTGTAATACTTGCTTCGGATAAATCCTACCTTC…
SRR413720_scaffold41303	TR	34.21	-	1344	1381	GCGAATACGAATAACACGGCTTCGAATACGAATACGAA
SRR413720_C613601	RT	17.78	-	5475	5859	AACCGGTGCAAGCATCAAAAGGCGCGGTACTCATGACCTGATGAACTGCATACGTACCGATTTGCAAAAAAATCCGGAAGGCACGCTTTACGCATACAAATTTGACATCCGGAGGTTTTATGACAATGCGCGGCAGGACTTTGTTATGTGGTGCTTCCGGAGGGTGTTCAAGGACAAAAGGCTGTTGGTCTTGTTGGAGCGGTTTGTTAAGCTGCTGCCGGAAGGTATCAGTTTCGGACTGCGCAGTTCACAAGGGGCAGGAAATCTGCTTCTGTCTGTATTTTTAGACCACTATCTGAAGGATAAGTACGGGGTTCGTTATTACTATCGCTATTGCGATGACGGACTGGTACTCGGTAAAACGAAAGCGGAATTGTGGAAGATT
SRR413720_C613601	TR	47.58	-	6407	6466	ATGCGAATGCGAATGGCGGTGTGTCGAATGCGAATGCGAATAACGATGCTTCGAATACGA
SRR413721_C496546	TR	43.52	+	188	237	CTCGTGCCGTGAATTGCAACAATTACCCGTGGAATGTCAATACGAACATT
SRR413721_C496546	RT	60.21	+	671	839	AAGAGCGGCAGATAATGGCGCTGCCGTTCTATGACAGGGTGGTACAGCACGCCATAAACAACGTGTTAGAGCCTATATTTGATAAGCGGTTTATATCGCAGTCTTACGCCTGCCGGAAAGGTAAAGGTATGCACGCTGCGTCTGATACGCTAAAAGAGTGGCTGTATGA
SRR413721_C512148	RT	44.37	-	532	863	TCGGGAGGTTTTTGCCGCCGCTTTCATTGATCGTGTTGTCCATCACTGGATCGCTCTTCGTATCGAGCCGATTTTAGAGGAACGTTTTCGGGAACAAGGGAACGTCTCGAAGAACTGCCGGAAAGGTGAGGGATGTCTGTCTGCCGTGCACTATCTGAATAACATGATAGTCGAGGTCAGTGAGAATTATACTGCCGATGCGTACATTTTCAAAGATGACCTGTTCAGTTTCTTCATGTCTATCTCGAAATCGTTGGTATGGGAAATGCTGAACATATTCGTAAGGGACAATTATAAAGGCGATGATATTGAATGTCTGCTTTACCTTCTAG
SRR413721_C512148	TR	47.58	-	1104	1164	ATGCAACGGCTTCCAGCAGTTGGACCGTGAACTTCAACAACGGCAACGTCAACACGAACAA
SRR413721_C526028	TR	41.72	+	151	200	TCGGTTATCTGAATACGAATAATCGTTCCTCGAATGCGAATGCGAACAAT
SRR413721_C526028	RT	128.30	+	723	1314	GACAGAATTGTACACCACTGCATTATCAATGTGCTTGGGCGGTATTGGACTAATTTCTTCATTGCGAATACATACGCTTGCATCAAAGGCAGAGGTATTCATAAGTGTATGGAAGATGTGCATACGGCTTTGGTAACAGACAGGAAAGGAACAAAATTCTGCCTGAAAATTGATATTAAGAAGTTCTATGATAATATAGACCATTCGGCATTAAAGAAGATAATCAGATATGGCATTGCAGATGAGCAATTGCTAAGGCTGTTGGATAAGATAATAGATAGTAACGGTAAAGATAAAGGGTTGCCAATAGGCAATTTCACAAGCCAATACTTCGCTAATCTCTATTTGGCATACTTTGACCATTGGGTAAAAGAGGTGCTTTCAAAAATAGTTATGCAG…
SRR413722_scaffold51170	RT	62.00	-	2479	2892	CGGCATTTGAAAGTACGTTTTATCCGGACTACTTCCGCATCCATTAAAAACAGGGGAACGCATGACCTTTTACAGTATATCGTTAAAGATATAAAGGATGATCCCGAAGGAACCCTGTTCGGGTACCAGTTCGATATAACGAAATTCTATGAGAGCGTAGACCAGGACGTTTTGCTGGATGCAGTGAAAAAGATGTTCAAGGATAAAATATTGATCGGAATCCTGGAAGAGTGCATCCGCATGATGCCTAAAGGCGTGAGTATCGGACTAAGATCATCGCAGGGGCTTTGTAATTTGCTTCTGTCTATTTATCTGGATCACCGGTTAAAGGATCAGGAGGCAGTAGCACACTATTACCGGTATTGTGACGACGGTCTGGTGCTTTCTGGTAGCAAGAAA…
SRR413722_scaffold51170	TR	34.59	-	3416	3453	GCGAACGCGAATAACGATTCATCGAACACGAATGCGAA
SRR413722_C914178	TR	37.48	+	72	121	ACAACGCGTTCATCTACAACGGCAACACGGGCAACGTGAACAACAACAAC
SRR413722_C914178	RT	39.44	+	333	450	AATCCATCGCATTTATCGTTACGAAACCATGCCTGCGCGAAGTGGTAGCCGCCGATTTCCGCGACCGAATCGTGCAGCACTATATCGTCATGCGCCTCGAAGCTCTTTTCGAGGAATG
SRR413722_C1007894	RT	43.16	-	732	1063	TCGGGAAGTCTTTGCCGCCGCTTTTATTGATCGCGTTGTCCATCACTGGATCGCTCTTCGTATCGAGCCGATCTTAGAGGAACGCTTCCGGGAACAAGGAAACGTCTCCAAGAACTGCCGGAAGGGTGAGGGATGCTTGTCTGCCGTGCACTATCTGAATAACATGATAGTCGAGGTCAGTGAGAATTATACTGCCGATGCGTACATTTTCAAAGATGACCTATTCAGTTTCTTCATGTCTATCTCGAAATCGTTGGTATGGGAGATGCTGAACATATTCGTAAGGGACAATTATAAAGGCGATGATATTGAATGTTTGCTTTACCTTCTAG
SRR413722_C1007894	TR	53.53	-	1304	1364	ATGCAACGGCTTCCAGCAGTTGGAACGTGAACTTCAACAACGGCAACGTCAACACGAACAA
SRR413722_C1016822	RT	34.51	-	630	1027	TACAAGTGCGTGTATCAAGGGAAAGGGATTACATTTTGGAGTAAGGAGAATGAAACGTTTTCTTCACCGGTACCCGGAATACAAATGGTTCGTAAAGACTGATTTCAAAAAGTTCTATCAAAGTATTCTTCATGAGCTTATTGTTGCTGCATTGAGAAGGAAATTCAAAGATGAACGATTTATTAAATTGATCGAGATAGCTGTTTTATCGTATGACAGCGGAACAGAGTTAGTTGACGTATTGGAGAATGAAGTTGAACGGAAGAAGAGGTGTTCCGATTGGAGCATTTACAAGCCAACCTATCGGGAATTTTGCGGCAAGCCGGATAGATCATACAATGAAGGAGAAATATCGTGTCAAATGCCTGCATAGATATTGCGATGATAATGTTATGCTG
SRR413722_C1016822	TR	41.90	-	1767	1816	CTCGCTTATGCGAACTCGAATAACGATTGGTCGAACTCGAATGCGAATAT
SRR413722_C1019638	RT	39.55	-	1359	1743	AACCGGTGCAAGCATCAAAAGGCGCGGTACTCATGACCTGATGAACTGCATACGTACCGATTTGCAAAAAAATCCGGAAGGCACGCTTTACGCATACAAATTTGACATCCGGAGGTTTTATGACAATGTGCGGCAGGACTTTGTTATGTGGTGCTTCCGGAGGGTGTTCAAGGACAAAAGGCTGTTGGTCTTGTTGGAGCGGTTTGTTAAGCTGCTGCCGGAAGGTATCAGTTTCGGACTGCGCAGTTCACAAGGGGCAGGAAATCTGCTTCTGTCTGTATTTTTAGACCACTATCTGAAGGATAAGTACGGGGTTCGTTATTACTATCGCTATTGCGATGACGGACTGGTACTCGGTAAAACGAAAGCGGAATTGTGGAAGATT
SRR413722_C1019638	TR	47.58	-	2291	2350	ATGCGAATGCGAATGGCGGTGTGTCGAATGCGAATGCGAATAACGATGCTTCGAATACGA
SRR413722_C1021538	TR	21.98	+	230	301	CGTTTCTTCGGCTAACTTTGCCAATGTGAACAACAATGGCAATACGAACTACAACAACGCTTCGAACTCTAA
SRR413722_C1021538	RT	36.18	+	596	1483	TATATTCTATTCGGTGACTTTTCAAAGTTCTATGACAATATTATCCATGAGATTGCTAAACGAGAATTGTTGAAGCTGTTCAATGATGATGAGTTTATTGACTGGCTTTTAACGTTGATATTTAAGGGTTTCCAGATCGATGTTTCGTATATGTCTGACGAGGAATACGAGACCTGTATGATCGATACTTTCAATAAACTGGAGTATCGGAATATTCCAAAAGAGAAGCTCACTGGCGAAAAGCGGATGGAGAAGTCCGTCAATATTGGGGATCAACTTTCACAAGTCATTGGAATTTATTATCCATATCCGATTGACAATTACGTCAAGTATGTGCGTCAGCAGAAATTTTATGGAAGGTATATGGACGATTGGTACATCATGAATCCCAGTAAAGAA…
SRR413723_scaffold47955	TR	37.48	+	31	80	ACAACGCGTTCATCTACAACGGCAACACGGGCAACGTGAACAACAACAAC
SRR413723_scaffold47955	RT	21.11	+	280	549	CCTCGAAGCTCTTTTCGAGGAATGCGGAACACTCGACGATAACATGTTCAGTTGCCGCGTCGGGAAAGGCAACCTTGCGGCCATACAGGCCCTACAACAGCAGATATTCCACCAGTCGAAAGGTTATACCACCGACTGTTATGTGGCAAAATTCGACCTGCAATCATTCTTTATGAGCATCGACAAACGCCGTCTTTACGACGAGTTGGTCGCATTGGTCGCCAAGCGCTACGAGGGATGGGATAAGGATACGCTGTTGTATCTTATCCG
SRR413724_scaffold26259	RT	9.51	+	71	433	CATCTTCAACGGCTTCTGCAATATCACATCTGGAAAGGTCAGTAACAACAACCTTTTCAACGCCCTTATCANNNNNNNNNNNNNNNNNNNNNNNNNNNNNNNNNNNNNNNNNNNNNNNNTGATGCTTTCTTCAATAAAGTCTGCACTGGTGCACCATACTTGCCAACTATATTAAAGTAATATCTTCTGGCTTCGCATGCCCAGTCTTCATTCTCAGTAAGAGAAAGCGCTCCAAATTTTCCGAATCCATCTGCTGAAAAAAGAATTTTTTCACTGCTTTCATATGTTACCATAACCTCTGGCCAGTGAACCATTGGAGCCATAACGAATGTAAGAGTATGAGAACCGAGATTAAGAGTATCT
SRR413724_scaffold26259	TR	11.16	+	73	122	TCTTCAACGGCTTCTGCAATATCACATCTGGAAAGGTCAGTAACAACAAC
SRR413724_scaffold58498	TR	49.60	+	244	293	TGTCGTACTGGAATGTGAACAACCCTGCGACGAACGTGAACACGAACATC
SRR413724_scaffold58498	RT	93.94	+	664	1211	CATTTTCATGAAAGGGATGTATGAGTTCTCGTGTGGGAGCGTACCGAACAGGGGTGCTCATTATGGGAAAAAGTACATCGAGAGGTGGATTCAGCGAGACAAAAAGAACTGCAAATATGTTCTCAAGATGGATATTCGACACTTTTTCGAGAGTGTTAACCATGATGTCTTGAAAGCGTGGCTCAAGAAGAAAATCAGAGACGAGAGAATGTTGTACATCCTCGAACTGATAATTGACGGGAGCGAGGTCGGGTTGCCTTTAGGGTTTTACACATCGCAGTGGTTGTCAAATTTCATGTTGCAGCCTCTCGACCATTTCATCAAAGAACAGTTGAAAGCGGTGCATTATATCCGGTATATGGATGATATGGTGGTGTTCGGAAAGAACAAAAAGGAACT…
SRR413724_scaffold59910	TR	26.42	+	1111	1154	GGAATGCGAACCTGAACAATGGGCTTTCCAACTCGAACTGGAAC
SRR413724_scaffold59910	RT	16.91	+	1840	1973	CAATGCGCTTCCATCAAAGGAAGAGGTCAGAACTATGGTAAGAAAGCAGTCATGCGATGGCTCTCCAATGATGTTGAAGGTACGAGGTACAGTGCAAAGGCGGACGTGAAGAAATGTTATCCGTCAATTCGACA
SRR413724_scaffold60420	RT	90.59	-	2917	3464	CTATATGGGTGTCCTTATTTACAGAAGATACCTATTCTTGCATTAAGGATCGTGGTATTCATAAAGCAGCAGCTAAAGTAAAGAAGGCTTTGAAAGAAGATCCAGAACACACTACTTACTGCTTGAAAATGGATATAGTGAAGTTCTATCCAAGTATAGACCATGATATTTTGAAAACAATATTACGGAAGAAAATCAAAGATAAAGATCTGCTTTGGTTGCTTGACGTGATTATAGACAGTGCCGATGGCGTACCCATAGGGAACTATCTAAGTCAGTATTTTGCTAATATTTATCTGGCTTACTTCGATCACTGGATAAAAGAGGTTAAGAAGGTAAGATATTACTTTAGGTATGCAGATGATATTGTGATTTTAGGCGATGATCCTAAACAGCTTC…
SRR413724_scaffold60420	TR	35.10	-	3887	3924	GCGAATACGAATAACACCCCCTCGAATACGAATGCGAA
SRR413724_C1359140	TR	21.77	+	823	872	ATAACGGTTACAACTTGAACTTCAACAGTGGCAACGTGAATCCTGCGAAC
SRR413724_C1359140	RT	152.95	+	1142	1678	TACTGAGAGAAGTCTTCGCCTCACAGTTCCGTGACCGGGTAGTTCACCATCTGTTGTTCAACTATATCGCTCCAATCTTCGAGAAAACATTTATATATGACAGTTATTCCTGTAGAAAAGAGAAAGGAACACTGTTTGGTGTAGAGCGACTAGAACATCATATTCGTTCATGCACCAACAACTATACACATACAGCCTATATCCTCAAACTGGACATTCAAGGCTATTTCATGAGCATCAACAAGAAAATCCTCTACGGTATTATTTACAACAAACTCATGAAGCAATGGGAAGAGAAAGGCAAGAACTGTAACATCCCTGGAAAGAATCCGGAGTTTATTCTCTTCCTTGTAGAAAGCATCATCTTCAAAGACCACACACTGGACTGCGAGGTGATGG…
SRR413724_C1369934	RT	36.65	-	1127	1478	GAGCGGAGCAAGTGTAAAAGGCAGAGGAATGATATACGCAAAGCGAAGGACGGAACGTTGGATAGATGAAAATAAGTCGTGTGGGAGGTTGTATTACTGCAAACTTGACTTTATAAAGTTCTATGAGAACGTAGACCAGCAAGAGATATATGAATCTCTATGTGATTTCTTTACCGATGAGGGTATCAGAAGACTTCTGCATGAAGTTATCTTTGCCCTACCGAAAGGTCTAGGTATTGGTCTGTATCCTATTCAGACTCTTACCAACTTCTATATGAGTATCTTATGTAGATTGGTATGTAGAAAGTTCGATGTCAAGGTTGAGATATATTGTGATGATATGGTTATCCTC
SRR413724_C1369934	TR	26.03	-	2176	2213	GCGAACTCGAACAACGATTTCTCGAACTCGAGGACGAA
SRR413724_C1373712	TR	32.95	+	72	109	CGAATGCGAATAACGATTTCTCGAATACGAACACGAAC
SRR413724_C1373712	RT	57.10	+	627	1040	GCCATTTGCGGAAACGTTTCATCCGTACCACCTCTGCCAGTATCAAGAAGCGGGGTATGCACGATCTTCTGTCGTATATCCGTCGTGACATGGTCGAGGATCCGGAGGGTACGCGGTACTGTTACAAGTTCGACATCACCAAGTTTTATGAGAGCGTGAAGCAGGACTTCGTGATGTATTGTGTCGGCCGGGTGTTCAAGGACAAGAAACTCATCGCCATACTTGACAATTTTGTCCGGCTGATGCCCGAGGGTTTGAGTATCGGGCTGCGTAGCTCGCAGGGTCTGGGTAATTTGCTTTTGTCTGTGTTTTTGGATCATTACTTGAAGGACAAGTACGGTGTCCGTCATTTCTACCGTTATTGTGATGATGGTGTCGTATTGGGTAAAACGAAAGCGG…
SRR413725_C825461	RT	32.95	-	8222	8513	ATACGTTTTGAAAATGGATATTAAGAAGTTTTATCCGTCCGTAAGACACAGCGTTTACAAGAAGGCATATAGCAAAGACTTGAAAGACAGGGATGCGTTATGGCTTATGAATACGCTTAATTACAGCAACAAAGGTCTGGCTATTGGCAATCCTGACGCTCAGATAGGAAGCCATTTGGTATTAAGATCTTTGGATCATGTTATAAAGGAGCAGTTCAAAGTAAAGCATTATTTCAGATTTGCCGATGATATGGTGATATTATCCCACGACAAGAAACAGTTGCATGAATGG
SRR413725_C825461	TR	44.55	-	9116	9165	CTGCGGAATGGTAATTTGAACCATGATCCTTCGAACACGAACACGAACAT
SRR413726_C695569	TR	21.77	+	91	140	ATAACGGTTACAACTTGAACTTCAACAGTGGCAACGTGAATCCTGCGAAC
SRR413726_C695569	RT	18.32	+	415	473	AGAGAAGTCTTCGCCTCACAGTTCCGTGACCGGGTAGTTCACCATCTGTTGTTCAACTA
SRR413727_scaffold43765	RT	10.66	+	12036	12590	TTGCTCTTTTACTTTCTAAGTACTTTTCATCGCAAAAGCTGAAAAAAATTGATATTCTTATGTTGTTCGTATTTATTGTGTCGCTTATGCTGACCGGAAAACGAACCCTTTTCATTATTCCCGTCCTTTCATTTGCATTATTTATGGTCATCTCAAACATCAAAGGAAAATTTGCTAAAACAGGAGGAATAGTGCTAAGTGCCTTATCTGCCGTGTTTATTCTTTCAATGTTTATTCCAAAGGTTGCAAATATATTTGACCGTTTTATGGATGAAGAAAATATTATGGCCTTAGGTAATAGAGATTCTCTTTGGAAATATTTTTTACTGATGGGTGAAAAGTACCCGGTATTTGGCGCAGGATTCGGCTCATACAATCAGTTCGCATATGATAACGGAT…
SRR413727_scaffold43765	TR	7.45	-	15055	15104	GTTACAGGCTGCAATTGCAACTATAACGCTGACAATGCCAACTGTAAGGT
SRR413727_scaffold49499	TR	14.58	+	1754	1803	TGTTCAACTTGAACCTCAACAATCCGCGCTCTAATTCGTGGACGAACAAC
SRR413727_scaffold49499	RT	189.21	+	2229	2891	AGAAGCGGTTAGTGATGGCCTTGCCATACCCTGACCGGATCGTGCAATGGTCACTGTACCAATACCTCAATCCGGTTTACGACCGGCTATTTATTGAGGACTCCTATGCCTGTCGAAAAGGCAAGGGAAGCCACAAGGCCGCAGCACGGTTACAATACTGGATGCGGCAAGTAGACCGGAAACCGGGGCCGGGATGGTACTACCTGAAACTGGATATAAGCAAGTTCTTTTACCGTGTGAACCATGCGAAGCTACTGAAAATTTTGGCAAAGCGTATCAAAGACCCGAAGTTGATGAAGTTCCTCGGAAGCGTGGTAAACAGCAGAGCAGAGCCGTTCGGGTTGCCCCGCGGCAAAGCCCCGCAAGATACCCCGCCGGAGGAATGGTTGTACGATGTGG…
SRR413727_C1248671	TR	37.48	+	404	453	ACAACGCGTTCATCTACAACGGCAACACGGGCAACGTGAACAACAACAAC
SRR413727_C1248671	RT	64.53	+	668	1283	AATCCATCGCATTTATCGTTACGAAACCATGCCTGCGCGAAGTGGTAGCCGCCGATTTCCGCGACCGAATCGTGCAGCACTATATCGTCATGCGCCTCGAAGCTCTTTTCGAGGAATGCGGAACACTCGACGATAACATGTTCAGTTGCCGCGTCGGGAAAGGCAACCTTGCGGCCATACAGGCCCTACAACAGCAGATATTCCACCAGTCGAAAGGTTATACCACCGACTGTTATGTGGCAAAATTCGACCTGCAATCATTCTTTATGAGCATCGACAAACGCCGTCTTTACGACGAGTTGGTCGCATTGGTCGCCAAGCGCTACGAGGGATGGGATAAGGATACGCTGTTGTATCTTATCCGCGTCGTTACGCTGCATAATCCGCAGGACAACGCCG…
SRR413727_C1266183	RT	17.78	-	172	556	AACCGGTGCAAGCATCAAAAGGCGCGGTACTCATGATCTGATGAACTGCATACGTACCGATTTGCAAAAAGACCCGGAAGGCACACTTTACGCATACAAGTTTGACATCCGTAGGTTTTACGACAATGCGCGGCAGGACTTTGTTATGTGGTGCTTCCGGAGGGTGTTCAAGGACGAAAGGCTGTTGGTGCTACTGGAGCGGTTTGTTAAGCTGCTGCCGGAAGGTATAAGCTTCGGACTGCGCAGTTCACAAGGGGCAGGAAATCTGCTTCTGTCTGTATTTTTAGACCACTATCTGAAGGATAAGTACGGGGTTCGTTATTACTATCGCTATTGCGATGACGGACTGGTACTCGGTAAAACGAAAGCGGAATTGTGGAAGATT
SRR413727_C1266183	TR	53.58	-	1094	1163	ATGCGAACGCGAATGGCGGTGTGTCGAATGCGAATGCGAATAACGATGCTTCGAATACGAATGCGAATAT
SRR413727_C1275693	TR	22.69	+	30	67	CGAATGCGAACAGCGGTCTCGCTTATGCGAACGCGAAC
SRR413727_C1275693	RT	17.69	+	717	1107	ACGGCTGCATCCATACAAGGACGCGGACCGCATGGTCTGTTCCATCAGGTGCAGGATACATTGGCAGAGAACCCCAATATACACTATTATTATCAAAGCGATTATAAAGGATATTATGACAGTATTGACCATGATATATTAATCTCCACAATCAGGCGATATGTCGGAGACCCTGTCTTATTGCCTATTCTTGAAAATTTTGTCAAAGCACTATATCCCAACGGGAAGCATGGCATAAGCAAAGGACTGCGTTCCTCACAATTCTTTGGAAACCTTTACCATAATGATATTGATCACCGGATGATTGATGAATATGGTGCAAAACATTACTTCCGTTTTTGTGATGACATCTTTATTCTCGGTGAGAGTAAACGTGATTTGTGGAAATTGC
SRR413727_C1276005	TR	56.94	+	3576	3623	TGTCAACACGGACGGCAGTCTGAACAACAACAACGCGTACAATGGCAA
SRR413727_C1276005	RT	202.18	+	4006	4635	CTTATAACTGCTTCATTGTGAAAGAACCGAAAGAACGGCTGATCATGTATAACAGCTTCCGCGACAAAATCGTTCAGCACAGTCTTTGCGATAATGTCCTGGAACCGTACCTTTCGAAAACTTTCATATACGACAACTACGCAAGCCAGAAAGGCAAAGGAACGCACTTCGGACTTGACCGCCTGAAATATTTCATGTCGAGGTACTACCGGCAGAACGGGGCGGACGGCTGGGTCCTGAAATGCGATATTCGAAAGTATTTTTACAGTATCAATCACGACGTTCTGAAAGAACAGCTTCGCCGGCTTATCAAAGACCGCGACGTCTTGTGGCTTCTGGATATGATCATAGATTCCACCAAAGGACCAGGAATCCCGATCGGGAACCATACTTCACAGT…
SRR413728_scaffold276	TR	6.57	+	31054	31103	CTATCTTTGGGATATTCTATAGTTCTAGCTATAACATCAATTCCACCAAC
SRR413728_scaffold276	RT	66.59	-	37934	38585	ACAAGTACTTGTTTTATAGTTACCCGTCCTAAATTACGGGAAGTGTTTGCTGCAAATTTCCGTGACCGTATTGTACAACATTGGTTGTGCCTACGCTTAGAGCCACTGTTTGAGGCACGTTTTGTTGAGCACGGAAATGTATCATTTAACTGTCGAAAGGGTTTTGGAACATTTGCATGTATCGATCAGTTGACAAAAAATACTATTGAAGTCTCTGATAATTATTCCCATGAGGCTTGGTATGCTCAATTTGATATTAAAGGATTTTTCATGTCAATTGATTGTGAATGCTTATTAAAGTACTTATTGCCATTTATCAAAGAAAAATGGAACTATTGGAAAGGAACTATATATGAACAGGATTTAGATTTAGTGCTTTGGCTTACAGAAGTAATTGTA…
SRR413728_scaffold276	TR	80.40	-	38765	38828	AACAACAGCTGGAACGTGAACTTTAGTAATGGCAACTTCAACAACAACAACAAGTACAACAGTA
SRR413728_scaffold1920	TR	54.99	+	63	110	CGTCAATTCGGACGGCTCTTTGAACAACAACAACGCGTACAACGGCAA
SRR413728_scaffold1920	RT	23.27	+	318	453	CGCGTCGCAGGTGGGGAAAGGTACGCATTACGGGTTAGACAGGCTTCAAGAGTTCATGCGGAGGTTTTACAGGAAGAACGGAATTGACGGCTGGATATTGAAAGGCGATATTTCAAAGTATTTCTATTCGATCCGG
SRR413728_scaffold7429	TR	53.53	+	688	748	TGCAACGGCTTCCAGCAGTTGGAACGTGAACTTCAACAACGGCAACGTCAACACGAACAAC
SRR413728_scaffold7429	RT	44.03	+	989	1320	CGGGAGGTTTTTGCCGCCGCTTTCATTGATCGTGTTGTCCATCACTGGATCGCTCTTCGTATCGAGCCGATCTTAGAGGAACGTTTTCGGGAACAAGGGAACGTCTCGAAGAACTGCCGGAAAGGTGAGGGATGTCTGTCTGCCGTGCACTATCTGAATAACATGATAGTCGAGGTCAGTGAGAATTATACTGCCGATGCGTACATTTTCAAAGATGACCTGTTCAGTTTCTTCATGTCTATCTCGAAATCGTTGGTATGGGAAATGCTGAACATATTCGTAAGGGACAATTATAAAGGCGATGATATTGAATGTCTGCTTTACCTTCTAGC
SRR413728_scaffold23002	TR	32.88	+	750	787	CGAACGCGAACAACGCTTCATCGAACTCGAACACGAAC
SRR413728_scaffold23002	RT	17.69	+	1265	1655	ACGGCTGCATCCATACAAGGACGCGGACCGCATGGTCTGTTCCATCAGGTGCAGGATACATTGGCAGAGAACCCCAATATACACTATTATTATCAAAGCGATTATAAAGGATATTATGACAGTATCGACCATGATATATTAATCTCCACAATCAGGCGGTATGTCGGAGACCCTGTCTTATTGCCTATTCTTGAAAATTTTGTCAAAGCACTATATCCCAACGGGAAGCATGGCATAAGCAAAGGACTGCGTTCCTCACAATTCTTTGGAAACCTTTACCATAATGATATTGATCACCGGATGATTGATGAATATGGTGCAAAACATTACTTCCGTTTTTGTGATGACATCTTTATTCTCGGTGAGAGTAAACGTGATTTGTGGAAATTGC
SRR413728_C729968	RT	47.15	-	149	579	GTCCTGCGCTTCCATCCCCGGCCGCGGGGGAAAGAGAGTTCACAAGCGCATCAAAAGTGCCCTGCGGAACGATCCGAAGGGCACAAAGTATGCCGCCGAGCTCGATGTGGCGCAGTATTACCCCAGCATTTCCATTCGGCGCCTAATCTGGGCGCTGGCCTGGAAAATCAAAGACAAGCGGTTCCTTCGCCTGATCTACTCCATTCTGGAGTCCTGCGGCGGAGGGCTGGCCATCGGCTACTACATCTGTCAGTGGCTTGCAAACTACTTCCTGGAGCCACTGGATCGGTACATCATGTCCCTGCCCGGGGTAAAGTACATGACCCGATACATGGACAATATCACGATCCTTGGCCCAAACAAGAAGCAGCTGCACAAGGCCCGAAAGCTGATTGCTGC…
SRR413728_C729968	TR	50.60	-	1052	1101	CTGTTTTACTTCAATGCGAACAACACCTCGTCGAACGCGAACTCGAACGT
SRR413728_C743962	RT	34.51	-	396	793	TACAAGTGCGTGTATCAAGGGAAAGGGATTACATTTTGGAGTAAGGAGAATGAAACGTTTTCTTCACCGGTACCCGGAATACAAATGGTTCGTAAAGACTGATTTCAAAAAGTTCTATCAAAGTATTCTTCATGAGCTTATTGTTGCTGCATTGAGAAGGAAATTCAAAGATGAACGATTTATTAAATTGATCGAGATAGCTGTTTTATCGTATGACAGCGGAACAGAGTTAGTTGACGTATTGGAGAATGAAGTTGAACGGAAGAAGAGGTGTTCCGATTGGAGCATTTACAAGCCAACCTATCGGGAATTTTGCGGCAAGCCGGATAGATCATACAATGAAGGAGAAATATCGTGTCAAATGCCTGCATAGATATTGCGATGATAATGTTATGCTG
SRR413728_C743962	TR	41.90	-	1533	1582	CTCGCTTATGCGAACTCGAATAACGATTGGTCGAACTCGAATGCGAATAT
SRR413729_scaffold24765	TR	35.12	+	1137	1241	CGCTAACAACTGGTGGGAGCGTTCTCCTAATTCTGGCAACAGCAATAATTTCTGTAATGTCAACAGCAACGGCAACGCCAACAATAACAACGCCAACAACAGTAA
SRR413729_scaffold24765	RT	59.30	+	1803	2296	CGGCATATTCGGAGCGTTCATATCTCCGAGCGCGTAGTGCAGAGATGTCTTTGCGACAATATACTTGTCCCTGTGTTTTCTCACTCATTTGTTTTTGATAACGCCGCAAGCCTGAAAGGCAAAGGTGTTGATTTTGCTATGGACAGGCTGGATAGGCACTTGCATAGATTCTATCGAAAGTTTGGCGTCGAAGGCGTAGAATCTGGCGGTGTTCTCACGGGCGATTTCTCCGATTTCTTTAACAGTGCGCCGCACTCTATTATCTATAGAGAAGCGGAACGCAGGATACATGACGGTGATGTGCGTCGTATTGCCTGCCAGTTCATGGAGGACTTCGGAGATGTTGGTTTTGGACTTGGCAGTCAGGTATCGCAGATAGATGCGCTTATGGTCGCAAGC…
SRR413729_scaffold25892	TR	71.15	+	54	106	TGCGCTACTTGAATGTGAACAACACTGCCGGGAATGCCAACTGGAACATCGGG
SRR413729_scaffold25892	RT	28.88	+	545	718	GGTATTAGAGCCAATCATCACAGCCACAGCCTATCCATACTCCTGCGGTTCGTTCCCAAAGCGTGGAGCACACTACGGAAAGAGACAGATAGAGCGGTGGCTTTTGCATGACCCGAAGGGAACACGGTGCTTCGCAAAGATGGATATCCGGCACTTTTATGATAGTATCCGGCT
SRR413729_scaffold43802	RT	10.01	-	71	164	CCCTACAACACATTCAAGGTTTACGAACCGAAAGAACGGGTTGTAATGTCGAACAGCTACAAAGACAAGGTTGTGCAACATGCGCTTTGTGATA
SRR413729_scaffold43802	TR	43.68	-	378	425	ATGTCAACACTTCGGGGGCGTTGAACAACAACAACGCGTACAACGGCA
SRR413729_C814126	TR	26.05	+	336	373	CGAACTCGAACAACGGTTTTTCGAACTCGAGGACGAAC
SRR413729_C814126	RT	32.82	+	1070	1421	AGTGGAGCAAGTGTAAAAGGCAGAGGAATGATTTATGCGAAGCGCAGAACGGAACGTTGGATAGATGAAAATAAGTCATGTGGAAGATTGTATTACTGCAAACTTGACTTTATAAAGTTCTATGAGAACGTAGACCAGCAAGAGATATATGAATCTCTATGTGATTTCTTTACCGATGAAGGTATCAGAAGACTTCTGTATGAAGTTATTTTCGCTCTTCCTAAAGGTTTAGGGATTGGTCTGTATCCTATTCAGACTCTCACCAACTTCTATATGAGCATTTTATGTAGATTGGTATGTAGGAAGTTTGATGTTAAGGTAGAGATATATTGTGATGATGTTATTATCTTGG
SRR413729_C815622	RT	17.82	-	3384	3774	AACGGCTGCATCCATACAAGGACGTGGACCGCATGGTTTGTTCCATCAGGTGCAGGATACATTGGCAGAGAACCCCAATATACACTATTATTATCAAAGCGATTATAAAGGATATTATGACAGTATCGACCATGATATATTAATCTCCACAATCAGGCGGTATGTCGGAGACCCTGTCTTATTGCCTATTCTTGAAAATTTTGTCAAAGCACTATATCCCAACGGGAAGCATGGCATAAGCAAAGGACTGCGTTCCTCACAATTCTTTGGAAACCTTTACCATAATGATATTGATCACCGGATGATTGATGAATATGGTGCAAAACATTACTTCCGTTTTTGTGATGACATCTTTATTCTCGGTGAGAGTAAACGTGATTTGTGGAAATTG
SRR413729_C815622	TR	22.69	-	4424	4461	TCGAATGCGAACAGCGGTCTCGCTTATGCGAACGCGAA
SRR413729_C817354	RT	17.26	-	3396	3786	TACCGCTGCTTCCATACAAGGACGTGGCCCGCACGGGTTGTTTCATCAGATACAAGCTGCAATGGCAGAAAATCCTAATCTCAAATATTACTATCAAAGCGACTACAAAGGATATTATGACAGTATTAATCACGAAACTTTAATTTCTATTATTAAAAGATATGTAGGCGATCCTCTTCTTTTGCCCATTCTTGAAAATTTTGTGAAGGCACTCTATCCTGATGGAGAATGTGGTATCAGTAAGGGATTGCGATCATCTCAATTCCTCGGTAATCTTTATCACAATGATATTGACCACCGGATGATTGATGTGCATGGAGCAAGATATTACTTTCGATTCTGCGATGACATTTTTATTCTTGGAGAAAGTAAACGCGAGTTGTGGAGGTTA
SRR413729_C817354	TR	22.69	-	4441	4478	TCGAATGCGAACAGCGGTCTCGCTTATGCGAACGCGAA
SRR413730_C549417	TR	22.69	+	522	559	CGAATGCGAACAGCGGTCTCGCTTATGCGAACGCGAAC
SRR413730_C549417	RT	17.69	+	1209	1599	ACGGCTGCATCCATACAAGGACGCGGACCGCATGGTTTGTTCCATCAGGTACAGGATACATTGGCAGAGAACCCCAATATACACTATTATTATCAAAGCGATTATAAAGGATATTATGACAGTATCGACCATGATATATTAATCTCCACAATCAGGCGATATGTCGGAGACCCTGTCTTATTGCCTATTCTTGAAAATTTTGTCAAAGCACTATATCCCAACGGGAAGCATGGCATAAGCAAAGGACTGCGTTCCTCACAATTCTTTGGAAACCTTTACCATAATGATATTGATCACCGGATGATTGATGAATATGGTGCAAAACATTACTTCCGTTTTTGTGATGACATCTTTATTCTCGGTGAGAGTAAACGTGATTTGTGGAAATTGC
SRR413731_C648649	RT	35.86	-	25	142	CGTTCCATCGCTTTCATTATCAACAAACCCGTGAAACGGGAGATTTTCGCCGCCGACTTCCGCGACCGTGTTGTACACCACCTCATAGCCCACAGGCTCGTTCCGCTTTTGGAAGAGA
SRR413731_C648649	TR	56.39	-	406	466	AACAACGCTCTTTATGTGAATGTGAACAACGGCAACGTGAACAACAACAATAAGAACAACA
SRR413731_C702585	TR	25.97	+	389	438	ACAACGGTCGCAACCTGAACTTCAACTCGTCGAACGTGAACCCGTTGAAC
SRR413731_C702585	RT	128.28	+	733	1396	TGAAGCGAGAAATTTTTGCCTCGGATTTCAGGGACAGGGTAGTGCATCATCTGTTGTATAATTATATTTCTCCTATGTTTGAGGGCAGAATGATTTTTGACAGTTATTCATGTCGCCGAGGAAAGGGGACAAGTCAGGGAATAGCACGCCTGGAACACCACATACGCAGTTGTACGCAAAATTATCGTTATAGTGCCTATATATTAAAACTGGACTTAAGGGGGTATTTCATGAGTATCAGGAAGGATCGTCTGTACGATCTTATCTGCAAGGGACTGGAACGATATAGAAGAAGCCGGAAACAAAAAGAATGCCCGGATATGGAACTGATAGATTTCCTGCTAAGACAGATTATATTCAGAAATCCCCAGCGGGATTGCCGGATACGGGGTAGCGCGG…
SRR413731_C711591	RT	34.76	-	8643	9040	TACGAGTGCTTGTATAAAAGGAAAGGGATTGCATTTTGGAGTCAGGCGCATGAAGATGTTTCTACGTAGGTATCCTGAATATAAATGGTTTGTAAAGACCGATTTCAAAAAGTTCTATCAGAGTATTCCACATGAAGTATTGCTTAATGCGCTTCGCCGGAAATTCAAAGACGAGAAGTTTATAAAGCTGATTGAGATTGCATTATTGAGTTATGATAGCGGAGAAGAGTTAATTGAAATTTTGGAAAATGAAGAACTTCGGAAAAAGAGGTGTACCGATTGGAGCATACACAAGCCAACCACTCGGAAATTTCGCTGTAAGCCCGATAGACCACAAGTTCAAAGAACAGTATAAGGTCAAATGTTTGCATCGGTATTGTGATGATAACGTGATGCTT
SRR413731_C711591	TR	34.25	-	9661	9698	GCGAACTCGAATAACGCTTGGTCGAACTCGAATGCGAA
SRR413731_C711591	TR	16.49	-	9707	9751	TTGTCTTTTGGGGCGGTAATGCGAATAACGGTGCGAACTGCGGCT
SRR413732_C739010	RT	9.15	-	13266	13926	GCTATTGTTGAGGCTGATGAAAGAGTTCTTGGAAAAAGACCATATGATGTTCAGATCCTTGCAGGAGCAGCTTTACACAAGGGATATCTTGCAGAGATGAATACTGGTGAAGGTAAAACTCTGGCGGCTACGATGCCTTTATATCTGAATGCCTTGACAGGTAAAAGCTGTATGCTTGTCACGACAAATGACTATCTTGCTTCACGTGATGGTGATGAGATGGGTGAAGTATATTCTTTTATGGGATTGACATGCTCATATCCTGATGGTGATGATTCTAATACTAATAAGAGAACAGATGATGACCGCAAAAAATTTTATTCAGCGGACATCATATATACCACAAATGGTACACTTGGTTTTGACTATCTGTTTGATAATCTTGTTAAGAATAAGTCA…
SRR413732_C739010	TR	9.49	+	18209	18258	TTTTCAGTTGTTTCTATTATAATCATAATAGCAATCTCAACAACACCGAT
SRR413733_C1068202	RT	44.37	-	6415	6746	TCGGGAGGTTTTTGCCGCCGCTTTCATTGATCGTGTTGTCCATCACTGGATCGCTCTTCGTATCGAGCCGATTTTAGAGGAACGTTTTCGGGAACAAGGGAACGTCTCGAAGAACTGCCGGAAAGGTGAGGGATGTCTGTCTGCCGTGCACTATCTGAATAACATGATAGTCGAGGTCAGTGAGAATTATACTGCCGATGCGTACATTTTCAAAGATGACCTGTTCAGTTTCTTCATGTCTATCTCGAAATCGTTGGTATGGGAAATGCTGAACATATTCGTAAGGGACAATTATAAAGGCGATGATATTGAATGTCTGCTTTACCTTCTAG
SRR413733_C1068202	TR	53.53	-	6987	7047	ATGCAACGGCTTCCAGCAGTTGGAACGTGAACTTCAACAACGGCAACGTCAACACGAACAA
SRR413734_scaffold27976	RT	14.61	-	1287	1561	ACATCCGCAAGTGCTACCCGAGCATCAAGGTCGACGTGGTGAGGAGAATACTCCGCAAATACGTCAGGAGCGACGACGTGCTCTACCTGTGCGGCAGCCTGCTCGACACATACGACGGGTCCCTGGAGATCGGGAGCTACTTCTCGCTCCGGATGGCCCAGTTGGTGCTCTCCTTCGGCTACCACTTCCTGGAGGACGTGCACAAGGGGAGACGGGGCAGGCGCGTGCGCCTGATAGGAGCCCAAGGGTGGTATGCGGACGACGGCTTCGTTTTC
SRR413734_scaffold27976	TR	31.61	-	2159	2208	CTGTTCTACGTCAACTCGAACAACGAGACCGGGAACACGAGGTGGAACAT
SRR413734_C441994	TR	53.58	+	11802	11871	TGCGAACGCGAATGGCGGTGTGTCGAATGCGAATGCGAATAACGATGCTTCGAATACGAATGCGAATATC
SRR413734_C441994	RT	17.78	+	12409	12793	ACCGGTGCAAGCATCAAAAGGCGCGGTACTCATGATCTGATGAACTGCATACGTACCGATTTGCAAAAAGACCCGGAAGGCACACTTTACGCATACAAGTTTGACATCCGTAGGTTTTACGACAATGCGCGGCAGGACTTTGTTATGTGGTGCTTCCGGAGGGTGTTCAAGGACGAAAGGCTGTTGGTGCTACTGGAGCGGTTTGTTAAGCTGCTGCCGGAAGGTATAAGCTTCGGACTGCGCAGTTCACAAGGGGCAGGAAATCTGCTTCTGTCTGTATTTTTAGACCACTATCTGAAGGATAAGTACGGGGTTCGTTATTACTATCGCTATTGCGATGACGGACTGGTACTCGGTAAAACGAAAGCGGAATTGTGGAAGATTC
SRR413735_C1179143	TR	52.00	+	7	56	CGGATTACTTGAATTTGAACAATTCTGCGGGCAATGCGAACTGGAACATC
SRR413735_C1179143	RT	31.06	+	336	656	ACTCTTGAAAAAGATGTTGACAGAGGAGTTGTTCATTCCGGACTATCACAAACCGAGCATCATCAACGAGAGCAGCAGCAAGAAAACACGCCGTATATTAAAACCACATTACAAATATGAGCAGGTTATTCATCATTGTGCAATAGGTCAGTTCAAACCGATTGTGATGAATGGGTTGTATGAATTTTCATGCGGGAGCATTCCGGACAGGGGTGTTCATTACGGAAAGAAGTACATGAGAAAATGGCTTGATTCCTACGACGGAAAGAAATTCTTTGTTCTCAAGATGGATGTTCACCATTTCTTTGAATCCATAAACCG
SRR413735_C1219845	TR	7.78	-	423	472	AACAGCGACCGCCGCGGCTACGGCAACAACCGCTACATCTACTCGAACCT
SRR413735_C1219845	RT	36.33	-	915	1135	CGCTGCTCTATCTGGACGCCTTCGACCACTGGCTGAGGGATGACCGCGGCCTCGTATATGGCAGGTACATGGACGACTTCTACATCATCCACAGCGATAAGCTGCTGCTCCGGCAGATACTCAAGGAGATCGAGGCGTACATCAAGCCGCTCGGCCTTCGGCTGAACGGCAAGACGCAGATCCTCCCGCTGAAGAACGGCATCGACTTCCTCGGTTTTCAC
SRR413736_scaffold22639	TR	26.31	+	87	136	CGCGCGCGGTCAACGCCAACAATTACCCGTGGAACGTCAACGGCAACATT
SRR413736_scaffold22639	RT	19.71	+	404	539	CGCCTGCAGGAAGGGAAAAGGCGCGCACGAAGCAAGCGACACCCTTTCAAAATGGCTTTATGAACTGGAAGTGGTGCAGGGGAAGAAAATCTATGCAATAAAGGGAGATATACACCACTATTTCCAGAGCGTAGCG
SRR413736_C612977	RT	89.26	-	501	1420	AACTCTTGAAAAAGATGTTGACAGAGGAGTTGTTCATTCCGGACTATCACAAACCGAGCATCATCAACGAGAGCAGCAGCAAGAAAACACGCCGTATATTAAAACCACATTACAAATATGAGCAGGTCATTCACCATTGTGCAATAGGTCAGTTCAAACCGATTGTGATGAATGGATTGTATGAATTTTCATGCGGGAGCATTCCGGACAGGGGTGTTCATTACGGAAAGAAGTACATGAGAAAATGGCTTGATTCCTACGACGGAAAGAAATTCTTTGTTCTCAAGATGGATGTTCACCATTTCTTTGAATCCATAAACCGGAGAATCCTCAAAAGGAAACTCAAAGAGGTAATTCGAGATAAACGGTTTTATAGATTACTCTGCATACTGATTGAAC…
SRR413736_C612977	TR	52.00	-	1700	1749	GCGGATTACTTGAATTTGAACAATTCTGCGGGCAATGCGAACTGGAACAT
SRR413736_C624400	TR	47.60	+	27	76	TTTCGATGTCGAATGCGAACAACGATTCCTCGAATACGAACACGAACATC
SRR413736_C624400	RT	44.68	+	625	1009	ACCTCCGCCAGTATCAAGAGACGGGGGATGCACGACCTCCTGGCGTATGTCCGCCGTGACATGGCCGAAGACCCTGATGGTACACGTTACTGTTACAAGTTTGACATCACCAAATTCTACGAGAGCGTGAAGCAGGATTTTGTGATGTATTGCGTCAGCCGGGTGTTCAAGGACGCAAAGCTCGTGACCATGCTGGAGAGCTTTATCCGCCTGATGCCTGAAGGTCTGAGTATCGGCCTGCGCAGCTCGCAGGGGCTGGGCAATTTGCTTTTGTCTGTGTATCTGGACCATTATCTGAAGGACAGGTATGCCGTGCGTCATTTCTACCGCTATTGTGATGACGGCGTCGTACTGGGTAAAACGAAAGCGGAACTGTGGAAGATTC
SRR413736_C627638	RT	64.53	-	6072	6687	CAATCCATCGCATTTATCGTTACGAAACCATGCCTGCGCGAAGTGGTAGCCGCCGATTTCCGCGACCGAATCGTGCAGCACTATATCGTCATGCGCCTCGAAGCTCTTTTCGAGGAATGCGGAACACTCGACGATAACATGTTCAGTTGCCGCGTCGGGAAAGGCAACCTTGCGGCCATACAGGCCCTACAACAGCAGATATTCCACCAGTCGAAAGGTTATACCACCGACTGTTATGTGGCAAAATTCGACCTGCAATCATTCTTTATGAGCATCGACAAACGCCGTCTTTACGACGAGTTGGTCGCATTGGTCGCCAAGCGCTACGAGGGATGGGATAAGGATACGCTGTTGTATCTTATCCGCGTCGTTACGCTGCATAATCCGCAGGACAACGCC…
SRR413736_C627638	TR	37.48	-	6899	6948	AACAACGCGTTCATCTACAACGGCAACACGGGCAACGTGAACAACAACAA
SRR413736_C629238	RT	34.51	-	9780	10177	TACAAGTGCGTGTATCAAGGGAAAGGGATTACATTTTGGAGTAAGGAGAATGAAACGTTTTCTTCACCGGTACCCGGAATACAAATGGTTCGTAAAGACTGATTTCAAAAAGTTCTATCAAAGTATTCTTCATGAGCTTATTGTTGCTGCATTGAGAAGGAAATTCAAAGATGAACGATTTATTAAATTGATCGAGATAGCTGTTTTATCGTATGACAGCGGAACAGAGTTAGTTGACGTATTGGAGAATGAAGTTGAACGGAAGAAGAGGTGTTCCGATTGGAGCATTTACAAGCCAACCTATCGGGAATTTTGCGGCAAGCCGGATAGATCATACAATGAAGGAGAAATATCGTGTCAAATGCCTGCATAGATATTGCGATGATAATGTTATGCTG
SRR413736_C629238	TR	41.90	-	10917	10966	CTCGCTTATGCGAACTCGAATAACGATTGGTCGAACTCGAATGCGAATAT
SRR413736_C629332	RT	9.80	-	956	1067	TCCGCTGCTCGGCTTTATCGCCATTGAGCAACATCCACAAATCCTGAATAGCTGGACCATTACGTGCATCATCCAGATCAACAAACATTGGACCATCGCGCCAGAGAATATT
SRR413736_C629332	TR	17.27	+	9815	9882	TGATAACCCTTCCGGTTATATGTTATCTGGTGTGGTTATTCGTTAAACTACAGCGGTTGTCGCGGCGA
SRR413736_C629476	TR	35.95	+	481	518	CGAATACGAATAACACGGCTTCGAATACGAATGCGAAT
SRR413736_C629476	RT	114.81	+	936	1447	TATTTGGGTTTCGACCTTCACGGCGGACACTTATAGCTGCATTAAGAACCGGGGGATTCATGCGGCCGCGAAGAAGGTAAAACAGGCCCTACGGGAAGACCCGGAAGGTACTACGTTTTGTTTGAAATTGGATATTCGCAAGTTCTACCCTTCGATTAACCACGACGTGCTAAAATCCATTCTGCGCCGCAAGTTGAAGGATAAAAGGCTACTTCGCCTACTTGACGAAATTATAGATTCGGCGGACGGCGTACCTATCGGAAACTACCTAAGCCAATATTTCGCTAACCTCTATTTAACCTACTTCGACCATTGGATAAAGGAACAGAAGCGGGTAAAGCACTACTTCCGCTACGCGGACGATATTGTAATACTTGCTTCGGATAAATCCTACCTTCA…
SRR413736_C630832	TR	22.69	+	30	67	CGAATGCGAACAGCGGTCTCGCTTATGCGAACGCGAAC
SRR413736_C630832	RT	17.29	+	722	1112	ACCGCTGCTTCCATACAAGGACGTGGACCGCATGGGTTGTTTCATCAGATACAAGCTGCAATGGCAGAAAATCCTAATCTCAAATATTACTATCAAAGCGACTACAAAGGATATTATGACAGTATTAATCACGAAACTTTAATTTCTATTATTAAAAGATATGTAGGCGATCCTCTTCTTTTGCCCATTCTTGAAAATTTTGTGAAGGCACTCTATCCTGATGGAGAATGTGGTATCAGTAAGGGATTGCGATCGTCTCAATTCCTCGGTAATCTTTATCACAATGATATTGACCACCGGATGATTGATGTGCATGGAGCAAGATATTACTTTCGATTCTGCGATGACATTTTTATTCTTGGAGAAAGTAAACGCGAGTTGTGGAGGTTAC
SRR413737_scaffold23098	TR	38.21	+	562	615	CGTGAATGTGAACACCGACGGGACAGTCAACAACAACAACGCGAACTATTCCCT
SRR413737_scaffold23098	RT	23.12	+	1162	1388	AGGCATATTCGGAGCGTCCATATCTCCGAGCGCGTCGTACAACGGTGCTTATGCGATTACTGCCTCGTGCCGATGCTCTCCCGGTCATTCATTTACGACAACGGAGCGAGCTTGCGCGGCAAAGGGTACGATTTCGCCGTATCCCGGGTGACGCACTTTCTCGCGGAGCATTACAGAAAACACGGACGGGAGGGCTACGTCCTCGTATTCGATTTTTCAAAGTATTT
SRR413737_C735700	TR	39.22	+	202	254	TGTTCAACTTGAACCTCAACAATCCGCGCAGCAATTCCAACTGGAACATCGGG
SRR413737_C735700	RT	154.73	+	672	1334	AGAAGCGTTTGGTGATGGCCCTGCGCTATCCTGATCGTATCGTACAGTGGAGCCTATACCAGTACCTCAACCCGATATACGACAAACTCTTTATCGAGGATTCGTATGCGTGCAGGAAAGATAAGGGCAGCCACAAAGCGGCACAACGCCTGCAATACTGGATGCGGCAGGTCAGCCGGAAACCAGACGCGAAGTGGTACTACTTAAAGCTGGATATATCCAAATTCTTCTACCGGGTAAACCATGCCAAGCTGCTAGAAATTTTATCCAGAAGAATCAAAGACCCGGAGTTGATGCGCTTCCTGGACAGCGTGATAAACAGTCGGGCAGAAGCCTTTGGCCTGCCGCGCGGGAAAACACCGCAAGACACGCCGCCGGAAGAATGGTTATACGACGTGG…
SRR413737_C743489	RT	45.45	-	10044	10584	GAAACTTTCTGAGCGTATTGTTTCCGGCCAGTTTCATGTAACGCCAAATGACATTGAGGAGAAAGACATTATTGAAGCTGGTAAATTACGGCATATTCAATTTTTCAAGAGTCTAAAGAATAGTATAGCTGCTCATGCTATCATGTCCGTAGTGGATAAGCACCTAAAAAAGCGGTTTATAAGAACAACCTCCGCAAGCATTAAAAACAGGGGAATGCACGACCTTATGAAGTACATTCTTCGTGATATACAGGAAGTTCCTGAAGGAACACGCTACTGTTACAAGTTCGACATCTCTAAGTTCTACGAGAGTTTCAATCAGGATTTCGTTATGTATTGTGTACATCGGATTTTCAAAGACAAGAAGCTCATAGCTATGCTTGACAATTTTGTTCGCAT…
SRR413737_C743489	TR	55.72	-	10952	11021	ATGCGAACGCGAATGGCGGTGTCTCGAATGCGAATGCGAATAACGATGCCTCGAATGCGAATGCGAATGT
SRR413737_C744343	RT	38.89	-	13083	13437	GACCTCCGCAAGCATCAAGAACCGGGGAATGCACGACTTGATGAAGTACATTCGCCGTGACATGCAGAAAGACCCGGAGGGCACAAGGTTCTGTTACAAGTTCGACATCTCCAAGTTCTACGAGAGTGTCAACCAGGACTTCGTCATGTACAGTGTGCATCGGGTATTCAAAGACAAGAAGCTCATAGCCATGCTTGACAACTTTGTCCGCATCATACCGCAAGGTATCAGCATAGGGCTGCGATCGTCGCAGGGTTTGGGCAATCTGTTGTTGTCCGTGTATTTAGACCATTATCTGAAGGACAGGTACGGCGTGCGTCATTTCTACCGCTATTGTGATGACGGCGTGGTACTC
SRR413737_C744343	TR	53.41	-	14024	14090	ACGCCAACGCGAATGGCGGTGTGTCGTACGCGAATGCGAGTAACGATGCCTCGAATGCGAATGCGAA
SRR413738_scaffold32959	RT	154.95	-	4051	4710	AAAAAGCGGTTGATAATGGCGCAGCCTTTTAAAGATAGGGTGGTGCAATGGGCCATTTACCAGGTTTTGAACCCGGTATTTGCGCAAGGCTATATCATGGATAGTTATGCATGTATTAAAGAGAGAGGAACGCATAAGGCCGTGAAGCGCCTGCATTATTGGTTACGCCAGGTAGGGAAGAAGCCGGAAAAGTATTATTTCTTGAAGCTGGATATTAGCAAATATTTTTACAGGATTGACCATGATGTGTTAATGGGAATACTGAAACGGAAAATCCGTGATGATGACATGATTTTTCTTCTTGATAAGATTGTAAACAGTAGCGAAACGAATTTTGGTTTGCCGCCTGGGAAAAGTCCTGGAGAAGTGAAACGGTCAGACCGGGTGAGCGAAAAAGGT…
SRR413738_scaffold32959	TR	16.32	-	5110	5147	ATGAATTTGAATAACCCCCGTTCCAATTCCGGTACTAA
SRR413738_scaffold32959	TR	6.53	-	5378	5427	GTGTTCGCCGTCAACTTCAATGACCCCCGTTCCAACACGAATTGGAATAG
SRR413738_C605936	TR	38.30	+	675	724	CGAACGCGTGGTACGTGAACATGAACAACGGCAACGTGAACACGAACAAC
SRR413738_C605936	RT	19.66	+	965	1197	CGTGAAATTTTTGCTTCCGCTTATGTTGATCGTGTAATACAACATTGGGCTGATCTACGCCTTGATCCTATTTTGGAAGAGCGTTTTCAGGCACAGGGAAATGTTTCAAAAAATTGCCGTATTGGTGAAGGAGCACTTTCGGCTGTTACCTATCTGAATGGGATGATCATGGAAGTCAGTGAAAATTATACGAAAGACGCATACATTTTCAAGGGTGATTTCAAAAGCTTTTT
SRR413738_C608698	TR	47.60	+	135	184	TTTCGATGTCGAATGCGAACAACGATTCCTCGAATACGAACACGAACATC
SRR413738_C608698	RT	44.92	+	733	1117	ACCTCCGCCAGTATCAAGAGACGGGGTATGCACGACCTCCTGGCGTATGTCCGCCGTGACATGGCCGAGGACCCTGATGGTACGCGTTACTGTTACAAGTTTGACATCACCAAATTCTACGAGAGCGTGAAGCAGGATTTTGTGATGTATTGCGTCAGCCGGGTGTTCAAGGACGCAAAGCTCGTGACCATGCTGGAGAGCTTTGTCCGCCTGATGCCTGAAGGTCTGAGTATCGGCCTGCGCAGCTCGCAGGGGCTGGGCAATTTGCTTTTGTCTGTGTATCTGGACCATTATCTGAAGGACAGGTATGCTGTGCGTCATTTCTACCGCTATTGTGATGACGGCGTCGTACTGGGTAAAACGAAAGCGGAACTGTGGAAGATTC
SRR413738_C614362	RT	17.26	-	3530	3920	TACCGCTGCTTCCATACAAGGACGTGGCCCGCACGGGTTGTTTCATCAGATACAAGCTGCAATGGCAGAAAATCCTAATCTCAAATATTACTATCAAAGCGACTACAAAGGATATTATGACAGTATTAATCACGAAACTTTAATTTCTATTATTAAAAGATATGTAGGCGATCCTCTTCTTTTGCCCATTCTTGAAAATTTTGTGAAGGCACTCTATCCTGATGGAGAATGTGGTATCAGTAAGGGATTGCGATCATCTCAATTCCTCGGTAATCTTTATCACAATGATATTGACCACCGGATGATTGATGTGCATGGAGCAAGATATTACTTTCGATTCTGCGATGACATTTTTATTCTTGGAGAAAGTAAACGCGAGTTGTGGAGGTTA
SRR413738_C614362	TR	22.69	-	4575	4612	TCGAATGCGAACAGCGGTCTCGCTTATGCGAACGCGAA
SRR413739_C689434	TR	22.69	+	10	47	CGAATGCGAACAGCGGTCTCGCTTATGCGAACGCGAAC
SRR413739_C689434	RT	17.69	+	697	1087	ACGGCTGCATCCATACAAGGACGCGGACCGCATGGTCTGTTCCATCAGGTGCAGGATACATTGGCAGAGAACCCCAATATACACTATTATTATCAAAGCGATTATAAAGGATATTATGACAGTATTGACCATGATATATTAATCTCCACAATCAGGCGATATGTCGGAGACCCTGTCTTATTGCCTATTCTTGAAAATTTTGTCAAAGCACTATATCCCAACGGGAAGCATGGCATAAGCAAAGGACTGCGTTCCTCACAATTCTTTGGAAACCTTTACCATAATGATATTGATCACCGGATGATTGATGAATATGGTGCAAAACATTACTTCCGTTTTTGTGATGACATCTTTATTCTCGGTGAGAGTAAACGTGATTTGTGGAAATTGC
SRR413740_C956866	RT	166.10	-	208	822	AAGCGCCGCATGGTACACGCCCCCGCATTTGTGGACAAGGTGGTGCTGCACGCTCTGGTCGATAACATCCTGTATGATGCCCTGACAAAGAGCTTTATCCGGGACAGCCACGCCAGCCAGACCGGCAAAGGCACAGACGACGGCCTGATGCGCCTGAAAACCCACATGGTGGACTATTACCGCCGTGAGGGCCACGGCGCGGACGGCTGGGTGCTGAAAGGCGACGTGCGGCATTTCTTCGCCAGCATCGACCACCGGAAGCTAAAACGCAAGCTCAAAGCCGTGCTGGATAAGCGCGGCGTTGACCCGCGTGTCTATGAGCTGCTTTGCATCTACATCGACGTGATGGAGGACGGCTTGCCGCTGGGCTACCAGACGAGCCAGCTTTTCGCCCTCATG…
SRR413740_C956866	TR	29.98	-	1248	1311	AATAACAACAACGTCTGGAACGTCAACACCGATGGCTCCAACAACAACAACTGGTACAACAACT
SRR413740_C981411	RT	34.51	-	14991	15388	TACAAGTGCGTGTATCAAGGGAAAGGGATTACATTTTGGAGTAAGGAGAATGAAACGTTTTCTTCACCGGTACCCGGAATACAAATGGTTCGTAAAGACTGATTTCAAAAAGTTCTATCAAAGTATTCTTCATGAGCTTATTGTTGCTGCATTGAGAAGGAAATTCAAAGATGAACGATTTATTAAATTGATCGAGATAGCTGTTTTATCGTATGACAGCGGAACAGAGTTAGTTGACGTATTGGAGAATGAAGTTGAACGGAAGAAGAGGTGTTCCGATTGGAGCATTTACAAGCCAACCTATCGGGAATTTTGCGGCAAGCCGGATAGATCATACAATGAAGGAGAAATATCGTGTCAAATGCCTGCATAGATATTGCGATGATAATGTTATGCTG
SRR413740_C981411	TR	41.90	-	16128	16177	CTCGCTTATGCGAACTCGAATAACGATTGGTCGAACTCGAATGCGAATAT
SRR413741_scaffold18996	TR	15.69	-	10536	10595	TTGTTCATGGCGATGTAAACGCTTATGGCTCCGACAATTGCAACGACACCTGCAATGGCA
SRR413741_scaffold18996	RT	7.40	+	20111	20482	GATCGTGTTCCGCATCGGTTGGTGGGCGACGATATACTGTCAGCAGATATTGCTCGGAATGCTCACTATATTCGGTCCAATACAATGGGCATTTTCGTTGCTGCCCAAGTGGGAAGGAGCGTGGGCGAAGTGGCTAACCCGTTATTTGACAGTTCATTTCTACGGAGCCATGCTCTACTTCGTCGGTTTCTACGTCCTGTTGCTGTTTGATATTGTGCTCTGCATACAGGTAGAGAACCTGACGGCCATCACCGCCAGTGAGCAGACGATGGCAGCCTATCTGCAAAACTCGTTCTTCTCGGCAGGCTATCTGATGGCAGCGAGCATCGTGGCGTTGAAATGCCTGAACCTCGTGCCCGACCTTGCGGCATG
SRR413741_scaffold20172	RT	44.92	-	4207	4591	CACCTCCGCCAGTATCAAGAGACGGGGTATGCACGACCTCCTGGCGTATGTCCGCCGTGACATGGCCGAGGACCCTGATGGTACGCGTTACTGTTACAAGTTTGACATCACCAAATTCTACGAGAGCGTGAAGCAGGATTTTGTGATGTATTGCGTCAGCCGGGTGTTCAAGGACGCAAAGCTCGTGACCATGCTGGAGAGCTTTGTCCGCCTGATGCCTGAAGGTCTGAGTATCGGCCTGCGCAGCTCGCAGGGGCTGGGCAATTTGCTTTTGTCTGTGTATCTGGACCATTATCTGAAGGACAGGTATGCTGTGCGTCATTTCTACCGCTATTGTGATGACGGCGTCGTACTGGGTAAAACGAAAGCGGAACTGTGGAAGATT
SRR413741_scaffold20172	TR	47.60	-	5140	5189	GTTTCGATGTCGAATGCGAACAACGATTCCTCGAATACGAACACGAACAT
SRR413741_C314990	TR	56.39	+	573	633	ACAACGCTCTTTATGTGAATGTGAACAACGGCAACGTGAACAACAACAATAAGAACAACAG
SRR413741_C314990	RT	108.76	+	897	1095	GTTCCATCGCTTTCATTATCAACAAACCCGTGAAACGGGAGATTTTCGCCGCCGACTTCCGCGACCGTGTTGTACACCACCTCATAGCCCACAGGCTCGTTCCGCTTTTGGAAGAGAAGTTCATCGATGACAGTTACAGTACCCGCAAGGGAAAGGGTACGCTCTACGGCATAGAACGGGTGGAAGAACATATCCGGCT
SRR413741_C327231	RT	17.78	-	13276	13660	AACCGGTGCAAGCATCAAAAGGCGCGGTACTCATGATCTGATGAACTGCATACGTACCGATTTGCAAAAAGACCCGGAAGGCACACTTTACGCATACAAGTTTGACATCCGTAGGTTTTACGACAATGCGCGGCAGGACTTTGTTATGTGGTGCTTCCGGAGGGTGTTCAAGGACGAAAGGCTGTTGGTGCTACTGGAGCGGTTTGTTAAGCTGCTGCCGGAAGGTATAAGCTTCGGACTGCGCAGTTCACAAGGGGCAGGAAATCTGCTTCTGTCTGTATTTTTAGACCACTATCTGAAGGATAAGTACGGGGTTCGTTATTACTATCGCTATTGCGATGACGGACTGGTACTCGGTAAAACGAAAGCGGAATTGTGGAAGATT
SRR413741_C327231	TR	53.58	-	14198	14267	ATGCGAACGCGAATGGCGGTGTGTCGAATGCGAATGCGAATAACGATGCTTCGAATACGAATGCGAATAT
SRR413741_C327365	TR	19.92	+	106	164	CGAATGCTAGGTTACTCAATGTTAATTCTAACAATGAGCTTAGCAATGCTAATGCTAAT
SRR413741_C327365	RT	102.61	+	591	1102	TATTTGGGTATCATCCTTCATTAAAGGAACTTATAGTTGTATAAAAAATCGTGGTATACATAAAGCTCTGAAAGATGTTAAGTTCGCACTGAAAGATGAAGCCAATACAAAATACTGTCTTAAGTTAGATGTCAGAAAATTTTATCCTTCAATAGATCATGATATATTAAAATAGTTAATAAGAAGAAAAGTAAAAGATAAGAAACTATTAGTTATATTAGATGAAATAATAGATTCTGCATAGGGAGTACCTATTGGCAATTACTTATCACAATTCTTCGCTAATTTATATTTAACATATCTAGATCACTGGATCAAAGAAGAAAAACATATAAAATACTATTTCAGATACGCAGATGATATTGTAATACTTCATAGTGATAAAGACTATTTAAGATA…
SRR413742_C729884	TR	6.20	+	46	95	AGAACGCGGGCTTTCTGAACGTGAACTCGAATTGGGTGAACCCGGTGAAC
SRR413742_C729884	RT	62.14	+	1466	2009	AGAGAAGTGTTTGCCGCCCATTTTCGCGACCGCGTGGTGCATCACTTGCTGTATAACTATACCGCCCCGATTTTTGAGTGTACCTTTATTGCAGACAGCTACTCGTGCCGCAAGGGCATGGGAACACTCTATGGCGTGCAGCGTTTTGAGCATCATCTGCGCGCCTGCTCGGACAACTGGAGGAATAATTGCTATGTGCTGAAGCTGGATATAAGGGGATATTTTATGCACATCGTCAGGCAGAAACTCTACGATCTTACGATGGAAACCCTATGGCGCTATGCCCCGCGCAAAAATAGCAAAGGCAAGTGCTGGGCAGACGTGCTGGACTATGACCTGCTGGAATATCTGATGCGGGAAATTATCTTTAACGACCCCACTTTGGACTGCGAAATGCGG…
SRR413742_C738264	RT	44.92	-	4388	4772	CACCTCCGCCAGTATCAAGAGACGGGGTATGCACGACCTCCTGGCGTATGTCCGCCGTGACATGGCCGAGGACCCTGATGGTACGCGTTACTGTTACAAGTTTGACATCACCAAATTCTACGAGAGCGTGAAGCAGGATTTTGTGATGTATTGCGTCAGCCGGGTGTTCAAGGACGCAAAGCTCGTGACCATGCTGGAGAGCTTTGTCCGCCTGATGCCTGAAGGTCTGAGTATCGGCCTGCGCAGCTCGCAGGGGCTGGGCAATTTGCTTTTGTCTGTGTATCTGGACCATTATCTGAAGGACAGGTATGCTGTGCGTCATTTCTACCGCTATTGTGATGACGGCGTCGTACTGGGTAAAACGAAAGCGGAACTGTGGAAGATT
SRR413742_C738264	TR	47.60	-	5321	5370	GTTTCGATGTCGAATGCGAACAACGATTCCTCGAATACGAACACGAACAT
SRR413743_C232953	RT	89.26	-	3984	4903	AACTCTTGAAAAAGATGTTGACAGAGGAGTTGTTCATTCCGGACTATCACAAACCGAGCATCATCAACGAGAGCAGCAGCAAGAAAACACGCCGTATATTAAAACCACATTACAAATATGAGCAGGTCATTCACCATTGTGCAATAGGTCAGTTCAAACCGATTGTGATGAATGGATTGTATGAATTTTCATGCGGGAGCATTCCGGACAGGGGTGTTCATTACGGAAAGAAGTACATGAGAAAATGGCTTGATTCCTACGACGGAAAGAAATTCTTTGTTCTCAAGATGGATGTTCACCATTTCTTTGAATCCATAAACCGGAGAATCCTCAAAAGGAAACTCAAAGAGGTAATTCGAGATAAACGGTTTTATAGATTACTCTGCATACTGATTGAAC…
SRR413743_C232953	TR	52.00	-	5183	5232	GCGGATTACTTGAATTTGAACAATTCTGCGGGCAATGCGAACTGGAACAT
SRR413744_C584665	TR	17.14	+	99	148	ACAGCAACAATTTCTGCAATGTCAACACGGGCAGCTCCAACACTAACAAC
SRR413744_C584665	RT	12.53	+	683	947	GATTTTACTGTTTTAATCTCATGGAGCGCGGGAAATTAAGGGATATTGCAAGTGTGCATATATCCGAAAGATATGTGCAGCGGAGTCTCTGTGACAATGCCCTTGCGCCGGTGTGCACCCGCTCAATTTTATACTCAAACTGTGCCTCCATACGGGGAGCCGGGTTAAAAAGGTCCGAGGAGGTCCTTATAAAGCAGCTGAGGAGATATTACAGGAAACACGGAAACAATGGGTATATTGTGCTGTTTGATGCAAAAAGCTATTT
SRR413745_scaffold48089	TR	7.78	-	703	752	AACAGCGACCGCCGCGGCTACGGCAACAACCGCTACATCTACTCGAACCT
SRR413745_scaffold48089	RT	83.17	-	1195	1605	CTGAAGGGCGATTTTTCAAAGTTCTTTTACACCCTGCTCCATTCCTACTGTTACGAAACGGCCCGCCGGGCCCTGAAATGGCTGAAGGATCCCGAGCTGATCGACTTCGCTGAGTGGCTGCTGTGGCTCATAATCGACAGCACGCCAGACCCCGGCATCCCGATCGGCAACCAGTCGAGCCAACTGCTCGCGCTGCTCTATCTGGACGCCTTCGACCACTGGCTGAGGGATGACCGCGGCCTCGTATATGGCAGGTACATGGACGACTTCTACATCATCCACAGCGACAAGCTGCTGCTCCGGCAGATACTCAAGGAGATCGAGGCGTACATCAAGCCGCTCGGCCTTCGGCTGAACGGCAAGACGCAGATCCTCCCGCTGAAGAACGGCATCGACTTC…
SRR413745_C805707	RT	30.59	-	18	189	AAACAAAGAGTAATTGAATCATGTTCATTTAAAGATAAGGTAGTGCAACACATACTCTGTGACAACATTCTGCATCCAAAATTGAAGAATGTATTTATAAAATACAATTCTGCCGGACAAATAGGAAAAGGAACACTGTATGCATTAGATGGATTAAGGAACCACATGGAAT
SRR413745_C805707	TR	19.33	-	503	547	TTGTTTCTCCGTCCGGTAACATCAACAACAATAACTACAACAACA
SRR413745_C893807	RT	12.37	-	3570	3889	ATATATATTGCTAATAGATTTTTCAGGATATTATGCAAGTATTCCTCATGATTTATGTTTAAAGAATTTACAACATTTTTTAAGAAAAACAGACCCTGAAGAAGCAAAAATTACTTTGTGGATTTTAAAAAATTTATTTAATTTATTTAATATAGATAACAAAAATGGAAAAGGTGTAGACATTGGAAGTCAGCCTTCTCAAAACATAGGTATTTCATATCCATCCAAAATAGACAACTATATAAAAATAGTTAGAGGTTGTAAATACTATGGTAGATATACTGATGACAGTTACATTATTCACGAGGATAAAGAGTTCC
SRR413745_C893807	TR	41.22	-	4453	4524	TTGTTTCTTCTGCTAACTTCGCTAATGTGAGCAGCAATGGCAATGCTAACTACAACAACGCTTCGAACTCTA
SRR413745_C896673	RT	9.80	-	2252	2363	TCCGCTGCTCGGCTTTATCGCCATTGAGCAACATCCACAAATCCTGAATAGCTGGACCATTACGTGCATCATCCAGATCAACAAACATTGGACCATCGCGCCAGAGAATATT
SRR413745_C896673	TR	17.27	+	11111	11178	TGATAACCCTTCCGGTTATATGTTATCTGGTGTGGTTATTCGTTAAACTACAGCGGTTGTCGCGGCGA
SRR413745_C896809	RT	21.76	+	11470	11981	CATATAATATTTTTACAATTTATGAGCCAAAAGAAAGACGAATTGTAAGCCAAAATATGCAAGACAAAGTTATAAACCATTTAATTTCTAGGCATATACTCTACCCTGCTCTAATGCCTTGTTTACTAAACTTTAATGTTGCAAGTAGAAAAGACATGGGAATGAAAAGAGGATTAGAACTTTATATATATTATCGTAACTACTTTAAGCAAAAATATGGTACTTATTACATCTTAAAATGCGATATTAGCAAATTTTTTGCAAGTATTAATCATGACATTTTAAAAAGAAAATTGGAACGAAAAATTAAAGATAAAAAAGCTCTTGATGTAGTTTTTAAAGTTATAGATAGTGATTCCGAAGGCTTAAGTATTCGGAAACATGACAAGCCAGGTTCTT…
SRR413745_C896809	TR	10.03	-	12454	12503	ACTAACGGCTACGATATGTTCAATTCGAATGGTAACACGAACGGCAATAA
SRR413745_C897429	TR	8.21	+	6897	6946	TCTGCAAGAAGAACCCCAACTATAAGGGCGGCTGGGACAACAGCAAGATC
SRR413745_C897429	RT	13.52	+	8687	9337	GATCCATCGGATTTGCGGCGCCTGCACCTATTTTTAGTTTGCGGGACTGTTTTTCTTGAAACGCGGTCTCCTATGCCGTATAATTATTATAGATAAAGTCGAAGTTTTCGGGCGGCGTTGCCCGTTGACTCTAATGAAAGCTTTTGGGAGGTGCGGTATGTACAGGCTCTTTATCGTTGAGGACGACCCGGGTATAGCCAATGCAGTTGCGGCGCAGGCGCAGGCTTGGAATCTCCAAACGCATATCGTGAGTGATTTCGGAAATGTCATGCACGAGTTCGCCGAGTTTTCGCCGCATATAGTTCTGCTCGATATCATGCTGCCGTTTTTTGACGGCTATCACTGGTGCAGCGAGATTCGCCGCGTCTCGAAGGTGCCGATAATTTTCATATCCTCGGC…
SRR413746_C654276	TR	23.63	+	208	245	TGAACGCGAATAACGTGTTCGGCAACTCGAATTGGAAC
SRR413746_C654276	RT	82.06	+	694	1482	GATCGTATTGTGCATCACGCAATCGTTAACGTTATCGAGCCTAGACGTGTACGTAGCTTCATACGTGATACATTTTGTTGTATTAAAGGGCGTGGTTTGATGGATGGTACCAACCGATTGCAAAGAGCTTTGAGGCGGTACCCTGATGCAACTAAATTTTGTTTAAAAATTGATTTAAAGAAGTTCTTTCCGTCTGTAACTCCGGCAATTATGAGTCGTGAATTCCATAGATTGTATAAGGACAAAGCGTTTTTAGCACTCATGGATGACATTATTTTTAGTACGCCAAAAGGATTACCGATCGGCTCTTTAACTAGTCAATTAATGAGCAATGTTTATTTATCTCCATTAGACCATTATGTCAAAGATCAATTAGGTGTAAAATTTTATTACAGATAT…
SRR413746_C659002	RT	64.08	-	9676	10174	GAATATAATACATTTATAATTAGAGAACCTAAAGAAAGATTAATATTCAGATTACCTTATTATCCAGATAGAATAGTACATCATGCTGTAATGAATATAATGGAACCTATATGGGTATCTATCTTTATTAAAGACACTTATAGCTGTATTAAACACAGAGGTATTCATGAAGCATTACATAATGTTAAAGAAGCTTTAAAAGATGTAGATAATACTACTTATTGTCTTAAGTTAGATATCAGAAAGTTCTATCCTAGTATAGATCATGAAGTATTAAAAAGCATAATAAGAAAGAAGATAAAAGATTGGAAGTTATTACAGCTATTAGATGAAATAATAGATTCAGCAGAAGGTGTACCTATTGGTAATTACTTATCTTAGTTCTTTGCTAATCTGTAT…
SRR413746_C659002	TR	18.96	-	10502	10560	TCTAATGCAGGTTTGTTCAATTTGAATTCTAACAATGAGTTAGGTAATTCTAATGCTAA
SRR413747_C656890	RT	62.13	-	63	545	GGATGCTGGTCACGGCCATGAAGCCGGTGCTGATGCGCGGAATGCACCCGTGGTCCTGCGCGTCCATCCCCGGGCGCGGCGGGAAGCGCATCCACAGGAAAATCCGCAGCGTGCTCCGCAATGATCCGAAAGGAACGAAGTACGCCGCCGAGCTGGATGTCGCGCAGTATTACCCCAGCATCTCCGGCAAGCGGCTGATCTGGGCGCTGGCGCGGAAAATCAAGGACAAGCGCTTTCTGCGGACGGTCTATTCCATCATCGAATCCTGCGGCGGCGGGCTGGCCATCGGGTACTACATCTGCCAATGGCTGGCAAACTTCTACCTGGAGTCTCTGGACCAGTACATCATGACGCTGCCGGGCGTGAAGTATATGACCCGCTACATGGACAACATCACCC…
SRR413747_C656890	TR	48.86	-	960	1009	CTTTTCTACTTCAACGCGAACAACACCTCGTCGAACACGAACTCGAACGT
SRR413747_C664120	TR	21.77	+	91	140	ATAACGGTTACAACTTGAACTTCAACAGTGGCAACGTGAATCCTGCGAAC
SRR413747_C664120	RT	139.34	+	410	1140	TACTGAGAGAAGTCTTCGCCTCACAGTTCCGTGACAGGGTAGTTCACCATCTGTTGTTCAACTATATCGCTCCAATCTTCGAGAAAACATTTATATATGACAGTTATCCCGTAGAAAAGAGAAAGGAACACTGTTTGGTGTAGAGCGACTAGAACATCATATTCGTTCATGCACCAACAACTATACACATACAGCCTATATCCTCAAACTGGACATTCAAGGCTATTTCATGAGCATCAACAAGAAAATCCTCTACGGTATTATTTACAACAAACTCATGAAGCAATGGGAAGAGAAAGGCAAGAACTGTAACATCCCTGGAAAGAATCCGGAGTTTATTCTCTTCCTTGTAGAAAGCATCATCTTCAAAGACCACACACTGGACTGCGAGGTGATGGG…
SRR413747_C666850	RT	152.90	-	649	1290	AAGGAGCGCAGTCTCCACATCCCGCCGCTGCGGGACAAGATCGTGCAGCTCGTCATCCATCAGGAGCTGCAGACGCTCTTCCGCCCGGTATTCGTCAACCGTTCATTTGCGTGTATGTACGGAAAAGGCCCCATCCGAGCTGCCTTCAACGTACAGCATGACATGAGGGTCGCCCGCATGAAGTGGGGCGACGAGGCGACGGTCATCAAGATCGACGTCCGCAAGTTTTTCTACAGCATCGACCGCAGCGTGCTCAAGCAGATCATCGCGAAGCGGTTCAAGAAGCTCAAGAAGAAGTACCCCGAGAAATACGAGGACTTCCTCCGTTTTTACAGGCTTCTTTGCAAAGTGATCGACAGCTCGCCGGAGGGCGAGAGAGGGATTCCGCTGGGAAATGTG…
SRR413747_C666850	TR	34.06	-	1845	1897	AACCGTGCGATTCGCGGGTACAATTCGGCCCGCAACTGGAACAACAACAATGC
SRR413747_C667392	TR	29.31	-	2656	2728	ATTACAACAACAATTTCGCGAATAATCCAGCCGGTAATCGCAATAACAATTCTGACAATGCCAACGATAACAA
SRR413747_C667392	RT	59.81	-	3134	3539	CTATGTAATAAAAATGGACGTAGCAAAATATTTTCAAAACATAGACAAACAAATTTTATATGAAATTTTATGCAGAAAAATAAAAGATAAAAATTTGCTATGGCTAACCAGAAAAATACTATATTCAAATGGAGTAGATAAAGGATTACCAATAGGAAACTACACCAGCCAATGTTTTGCTAACATATATTTAAACGAACTAGACCAATATATGAAACATAAATTAAAGCTAAAATACACATGTCGTTATATGGACGATGTTGTAGCACTGGTAAATACTAAAAAAGAGGCAATAGAAAAACTTAATTTAATACGTAGCTTTTTAAAAGAAAAGCTTTGCTTAGAACTAAACAGAAAAACACAGATATTTCAGAGTACACAAGGAGTAAACTTTTGTGG…
SRR413747_C667912	TR	10.21	+	1057	1106	CTAACGGCTACAATATGTTCAACTCAGATGGTAACACGAACGGCAATAAC
SRR413747_C667912	RT	22.34	-	1580	2091	CCATATAATATTTTTACAATTTATGAGCCAAAAGAAAGACGAATTGTAAGCCAAAATATGCAAGACAAAGTTATAAACCATTTAATTTCTAGGCATATACTCTACCCTGCTCTAATGCCTTGTTTACTAAACTTTAATGTTGCAAGTAGAAAAGACATGGGAATGAAAAGAGGATTAGAACTTTATACATATTATCGTAACTACTTTAAACAGAAATATGGTACTTATTACATCTTAAAATGCGATATTAGCAAATTTTTTGCAAGTATTAATCATGACATTTTAAAAAGAAAATTGGAACGAAAAATTAAAGATAAAAAAGCTCTTGATGTAGTTTTTAAAGTTATAGATAGTGATTCCGAAGGTCTAAGCATTCGGTAACATGACAAGTCAAGTACT…
SRR413749_C797064	RT	47.10	-	1285	1663	TTCTGCTGCAAGCATTAAGGGAAGAGGTATGCACTATCTTCACCATATTGTTGAAAATGACATACATGAATGTGAGGAGCATTTATATTACTATCAATGTGATATATATCATTTCTATGACTCCATAAATCAAGATTTGATGTATGAAGATTTGAAAAAATACGTAAGTGATCCTGTTGTCTTAAAAATCTTTTCAAACTTTGTTCATTTGCTACCCAAAGGGCTTTCAAAAGGACTAAGAAGTTCGCAATGCTTTGCAAACCTCCACTTGTCACCCATAGACCATTATATGAAAGAAGTCGTAGGAATCCGCTATTATTACAGATATTGTGATGACATAGTAATGATGTCAACTGACAAGCGAGAACTTTGGAAGTGG
SRR413749_C797064	TR	20.87	-	2174	2211	GCGAATGCGAATGGCGGTCTCGCTTATGCGAATGCGAA
SRR413749_C802644	TR	26.01	+	342	379	CGAACTCGAACAACGGTTTCTCGAACTCGAGGACGAAC
SRR413749_C802644	RT	32.82	+	1078	1429	AGTGGAGCAAGTGTAAAAGGCAGAGGAATGATTTATGCGAAGCGCAGAACGGAACGTTGGATAGATGAAAATAAGTCATGTGGAAGATTGTATTACTGCAAACTTGACTTTATAAAGTTCTATGAGAACGTAGACCAGCAAGAGATATATGAATCTCTATGTGATTTCTTTACCGATGAAGGTATCAGAAGACTTCTGTATGAAGTTATTTTCGCTCTTCCTAAAGGTTTAGGGATTGGTCTGTATCCTATTCAGACTCTCACCAACTTCTATATGAGCATTTTATGTAGATTGGTATGTAGGAAGTTTGATGTTAAGGTAGAGATATATTGTGATGATGTTATTATCTTGG
SRR413750_scaffold11606	TR	36.21	+	94	131	CGAATTCGAATAACACGCCCTCGAATACGAATGCGAAT
SRR413750_scaffold11606	RT	28.25	+	350	591	GATATGGGTTTCGGTCTTCACAAAAGACACATATAGCTGCATCAAGGGCCGCGGGATTCACGGAGCGATGCGGAATGTCAAGCGGGCCATCANNNNNNNNNNNNNNNNNNNNNNNNNNNNNNNNNNNNNNNNNNNNNNNNNNNNNNNNNNNNNNCTGATGCTCGCCTACTTCGATCATTGGATCAAGGAGGAGAAGCGGGTGCGGAACTATTTCAGATATGCCGACGACATGGTATTTCTCG
SRR413750_C492972	TR	41.72	+	152	201	TCGGTTATCTGAATACGAATAATCGTTCCTCGAATGCGAATGCGAACAAT
SRR413750_C492972	RT	128.30	+	724	1315	GACAGAATTGTACACCACTGCATTATCAATGTGCTTGGGCGGTATTGGACTAATTTCTTCATTGCGAATACATACGCTTGCATCAAAGGCAGAGGTATTCATAAGTGTATGGAAGATGTGCATACGGCTTTGGTAACAGACAGGAAAGGAACAAAATTCTGCCTGAAAATTGATATTAAGAAGTTCTATGATAATATAGACCATTCGGCATTAAAGAAGATAATCAGATATGGCATTGCAGATGAGCAATTGCTAAGGCTGTTGGATAAGATAATAGATAGTAACGGTAAAGATAAAGGGTTGCCAATAGGCAATTTCACAAGCCAATACTTCGCTAATCTCTATTTGGCATACTTTGACCATTGGGTAAAAGAGGTGCTTTCAAAAATAGTTATGCAG…
SRR413751_scaffold51482	TR	44.11	+	788	837	TGTTCTACACGAACTTGAACAACCCTCGCTCCAATTCCAACTGGAACATC
SRR413751_scaffold51482	RT	166.18	+	1189	1848	AGCTTCGCCTCGTAATGGCGTTGCAATACCGTGACAGGATTGTGCAGTGGGCGATTTACAGACAGCTTTACCCGTTCTACGACAAAATGTTTATTGAGGATTCCTACGCCTGCAGGAGAGGGAAAGGCTCCCATAAGGCGGCGGACAAACTTCAATACTGGCTGCGACAGGTCAGCAGGAAACCCGGAAAATGGTATTACTTGAAGCTGGATATAAGCAAGTATTTTTACAGGGTAGACCACCTTGTATTACTTGAGATTTTGAGCCGGAGGATAAAAGACCCTCGGCTCTTTCAGCTTCTTAGGGAGATTATTAACAGCGAGGACACCCGTTTCGGGCTGCCAGCCGGGGTGAGCCCGGACGAATGCCCAGAGGAGGACTGGCTGAGTGATGTAGGAA…
SRR413751_C1145755	RT	70.96	-	50	288	AAAAGGCGCCTGGTTATGGCGCTGCCTTACGCAAGCCGGATTGTTCAATGGGCGATATACCTTGAACTAAATCCCTTTTACGACCGCATGATGATAGAGGATTCTTATGCGTGCCGTAAAGGAAAAGGAAGCCTTGCAGCGGCCAAACGGCTCCAATATTGGTTACAACAGGCAGAATCAAAGCCTGGTAAACAATATGTGCTGAAACTGGATATTTCTAAATATTTTTACCGCGTAGA
SRR413751_C1145755	TR	11.76	-	672	721	GTTTTCGCCCTGAATCTGAATAATCCGCGCTCGAATCGCTGGACGAACAT
SRR413751_C1150595	TR	53.53	+	673	733	TGCAACGGCTTCCAGCAGTTGGAACGTGAACTTCAACAACGGCAACGTCAACACGAACAAC
SRR413751_C1150595	RT	44.37	+	974	1305	CGGGAGGTTTTTGCCGCCGCTTTCATTGATCGTGTTGTCCATCACTGGATCGCTCTTCGTATCGAGCCGATTTTAGAGGAACGTTTTCGGGAACAAGGGAACGTCTCGAAGAACTGCCGGAAAGGTGAGGGATGTCTGTCTGCCGTGCACTATCTGAATAACATGATAGTCGAGGTCAGTGAGAATTATACTGCCGATGCGTACATTTTCAAAGATGACCTGTTCAGTTTCTTCATGTCTATCTCGAAATCGTTGGTATGGGAAATGCTGAACATATTCGTAAGGGACAATTATAAAGGCGATGATATTGAATGTCTGCTTTACCTTCTAGC
SRR413753_scaffold30673	RT	59.50	-	37	208	AAAGAACGAATCGTTATGACGAACGCATTCAAAGACAAGGTGGTTCAGCATTCCCTATGCGACAACATACTTGAACCCGCGTTTTCAAAAGCCTTTATCCGGGACAACTACGCATCGCAGAGCGGGCGCGGAACACATGACGGGTTATACCGCCTTGAAGAATTCATGCGGT
SRR413753_scaffold30673	TR	42.21	-	552	599	ACGTCAATTCCTCTGGCACGATGAACTGGAACAACGCTTACAACGGCA
SRR413753_C642968	RT	83.71	-	168	406	AAGAAGAGACTTGTTATGTCACTGCACTTCAAGGATAGAGTGGTGCAATGGGCAATCTATAAGAAGCTGATGCCGATCTATGATAAAACCTTTATTGAGGATAGCTATGGATGCAGAATTGGAAAAGGCTCACACAGAGCATCCAATAGGCTGCAATATTGGCTGAGGCAGGTACATAGAAAGCCGGGCAAATGGTATTATCTGAAGTTAGATATATCAAAATACTTTTATAGAGTGGA
SRR413753_C642968	TR	31.15	-	772	821	GTGTTCTATACTAACTTGAACAACCCTCGCTCGAATTCCAACAACAATGT
SRR413754_scaffold16488	TR	8.78	-	1328	1377	GGCAACTACAACAATTCCAACAACTACACGAGTAATCGTAACAACAACAA
SRR413754_scaffold16488	RT	41.20	-	1652	1916	AAACTTACCAATAGGAAACTATACTTCACAAATGTTTGCCAATATATATTTAAATGAACTAGACCAGTATATAAAACATAAACTACATTGCGAGTATTATTATAGGTACATGGATGATGGAATTATTTTAATAAAAACAAAAGAGCAAGCAAAAGAAATACTAGAGAACATAAAAATATTCTTAAAAGAAAACTTAGAATTAGAGCTAAATAAAAAAACACAAATATTTAAAAGCAAACAAGGAGTGAATTTTTGCGGTTATAAA
SRR413754_C291247	RT	49.87	+	255	660	TATATATTAAAAATGGATATAAAAAAGTATTTTGAAAATATAAATAAAAACATATTATATAGAATATTAAAAAAGAAAATAAAAGATGAAAAACTATTATGGTTAATAAATGAAATAGTATTTTCAAATGAAGGTATAAAAAACTTACCTATTGGAAACTATACTTCACAAATGTTTGCAAATATTTACTTGAACGAGTTAGACCAATATATAAAGCATAAATTATGCTGTAAATATTATTATAGATATATGGACGACGGAATTATATTAACAAAAACAAAGCAGCAAGCTAAAGAGATATTAGAAAGTATAAAAATATTTTTAAAAGAAAACTTAGAATTAGAGTTAAATAAAAAGACACAAATATTTAAAAGCAAACAAGGAGTAAACTTTTGTGGA…
SRR413754_C291247	TR	5.97	+	965	1014	ATTACACGTCTAACCGTAACAACAACAACACGACTAACAGCAACAGCAAC
SRR413755_C278138	RT	7.02	-	18606	19471	CTATCGATGCCGTGATTGCGGAAAACGACCTTCACGAGAAGCTGGCTCCAAGCGCGATGCGAAAAGCACCGTGCTATTTTTATGCCCGCTACGGCCGCATGAGGCCAAAGAGGGCGCAATATCAGTCTACCTGCGGACTTAACAAGGCAGGGGCAACAAGTCACAGCGACGAATTAAAACGCTTAGTTGCTGAACCGGAGGTATCCCATGAAAACCAGTGAACTGAAAGACCTTGGACTGAATCAGGAGCAGATCGACGCGGTCTTTAAGCTCAACGGCCTCGACGTGGAAAACGCCAAGGCCCCCATCGCCACGCTGACGGCGGAACGTGACGACCTGAAAGCCCGCTTGGCAACCGCAGAGGACACCCTGAAAGGCTTCGATGGCAAGTCTGCCGAT…
SRR413755_C278138	TR	6.37	-	22331	22380	TTCGGCGACATCACCTACAACTATGAGGAGGACAAGGCCAGCTGGAAGAA
SRR413757_scaffold8772	RT	14.29	-	2694	2947	ATATCCATAAGTTTTATCCATCTATAAACCACGAAATTCTCAAAAAGATTATTCGAAAGAAAATCAAAGACAAGGGAGTCTTGTGGTTGCTGGATGAAATCATAGATAGCAACCATTCCGAAACCAATGTTCCGATAGGTAACTACTTATCGCAATGGTTTGGAAATATCTATATGAACGAGCTGGACAGGCTGATAAAAGAGGCCCTTAAAATCGGACCATATGAAAGATATTGTGATGATTTCTTGATATTT
SRR413757_scaffold8772	TR	8.29	-	11182	11231	CAGATCAGCGTCAATGTCAATTTCTATGGGACTAGTGTCAATAATATGGG
SRR413757_C469702	RT	17.78	-	391	775	AACCGGTGCAAGCATCAAAAGGCGCGGTACTCATGACCTGATGAACTGCATACGTACCGATTTGCAAAAAAATCCGGAAGGCACGCTTTACGCATACAAATTTGACATCCGGAGGTTTTATGACAATGCGCGGCAGGACTTTGTTATGTGGTGCTTCCGGAGGGTGTTCAAGGACAAAAGGCTGTTGGTCTTGTTGGAGCGGTTTGTTAAGCTGCTGCCAGAAGGTATCAGTTTCGGACTGCGCAGTTCACAAGGGGCAGGAAATCTGCTTCTGTCTGTATTTTTAGACCACTATCTGAAGGATAAGTACGGGGTTCGTTATTACTATCGCTATTGCGATGACGGACTGGTACTCGGTAAAACGAAAGCGGAATTGTGGAAGATT
SRR413757_C469702	TR	47.58	-	1323	1382	ATGCGAATGCGAATGGCGGTGTGTCGAATGCGAATGCGAATAACGATGCTTCGAATACGA
SRR413757_C483102	RT	21.28	+	1448	3240	GAACGTGGTGCTGGGCAGTCTCGATCAGATGATCAACTGGGGCCGCAGCAACTCGCTGTGGTCGCTGACGTTCGGTACCTCGTGCTGCGGTATTGAGTTCATGGCTGTGGGTTGCGCCCGTTACGATTTCTCTCGCTTCGGCTTCGAGGTGACCCGTAACTCAGCCCGACAGGCCGACTTGATCATGTGCGCCGGTACGATTACCAACAAGATGGCTCCGGTGTTCAAGCGCCTGTATGATGAGATGGCCGAGCCAAAGTATGTCGTTGCTGTCGGCGGCTGTACCATCAGCGGCGGTCCTTTCAAGAAGAGCTACAGCGTCGTGCGCGGTATCGACCAGATCGTACCTGTCGACGTCTACATCCCGGGCTGTCCTCCGCGTCCGGAGGCTATCCTCTA…
SRR413757_C483102	TR	8.26	+	6121	6170	TCATCGGCGTGTTTGGCTTCGTCACTCACCGCAACCTGATCGCCATGCTC
SRR413757_C483102	TR	16.10	+	10961	11032	CGTCTTCTCCATTATCTCTTCCGTAGAGGAGCACAACGGTGGTGTGGTGAGCATGGATGCCTACAACGGTTT
SRR413757_C483366	RT	18.96	+	680	1509	CATGCACTTCCTCAATGGATTCAATCAACTGTTTATGAACGCGGGGGATCAGGTCATTGTCAACATGTATCACGGCATCAAACAGTTTCTTGCCAACAAGAACGAAGGAGACATCGACACTCTGGACGTCAGAACGATCAAAGGACTGATCCGTCGTGGCGAGACCCGCACGGCAAGTACATATAATGGAGTGAACTCTGATCATGTCCACTTCCTTGATCTTCCGTTCTACGAGAGCGGCAGGGTGGAGAAATATCCGATGACAGAGCGCGACGTGAACATCGTGCGCCGCTTGCTTCAGGACATCGAGCCTCATCAGATCTTTGTGGCCGGAGACCTTGCCGATCCACACGGCACACACCGCAAATGCACCGATGCCGTACTCGCTGCCGTTGACCT…
SRR413757_C483366	TR	11.22	-	2610	2659	AAGTGCGGGTTGATCTGGAACTTCAGATATTGCAGTTGCAGAAACATCCT
SRR413759_C614070	TR	47.58	+	537	596	TGCGAATGCGAATGGCGGTGTGTCGAATGCGAATGCGAATAACGATGCTTCGAATACGAA
SRR413759_C614070	RT	17.78	+	1144	1528	ACCGGTGCAAGCATCAAAAGGCGCGGTACTCATGACCTGATGAACTGCATACGTACCGATTTGCAAAAAAATCCGGAAGGCACGCTTTACGCATACAAATTTGACATCCGGAGGTTTTATGACAATGCGCGGCAGGACTTTGTTATGTGGTGCTTCCGGAGGGTGTTCAAGGACAAAAGGCTGTTGGTCTTGTTGGAGCGGTTTGTTAAGCTGCTGCCGGAAGGTATCAGTTTCGGACTGCGCAGTTCACAAGGGGCAGGAAATCTGCTTCTGTCTGTATTTTTAGACCACTATCTGAAGGATAAGTACGGGGTTCGTTATTACTATCGCTATTGCGATGACGGACTGGTACTCGGTAAAACGAAAGCGGAATTGTGGAAGATTC
SRR413760_scaffold26960	TR	6.75	+	617	666	ATGTGGATCGTTTCTGCAACGGCGACCCCACCAATGATATCCAGAACAAC
SRR413760_scaffold26960	RT	9.81	+	4998	6163	ATCCTGTGTTTCCTTCTGGGCAGGCAACAGCAGACCATCTTTTAAGAAAAGGACTTCCGTTGCCGCTTTTTCTACATCTGATACCACGTGGGTAGCAAAAATCACAATTCTATCCTCAGAGAACCCGGAGATAATATTTCGGATGCCGATTCTTTCCTTTGGGTCCAGTCCGGCTGTAGGCTCGTCAAATATGAGGATGGACGGGTGATCTAACAGAGCCTGACCAATCAGCAGTCGTTGCTTCATACCACCGGAATATTCCCTGATTTTTTTATCCTGCTGCTTCGTCAGATTTAACATATTAAGTATTTCAGGTATTTCCAGGTCGGCCCTCTTTTTATCCATGCCTTTTAATGCAGCCATATAGTATAGAAATCTCTTTCCTGTAAAAGTAGGATA…
SRR413760_C570524	RT	17.29	-	24678	25068	TACCGCTGCTTCCATACAAGGACGTGGACCGCATGGGTTGTTTCATCAGATACAAGCTGCAATGGCAGAAAATCCTAATCTCAAATATTACTATCAAAGCGACTACAAAGGATATTATGACAGTATTAATCACGAAACTTTAATTTCTATTATTAAAAGATATGTAGGCGATCCTCTTCTTTTGCCCATTCTTGAAAATTTTGTGAAGGCACTCTATCCTGATGGAGAATGTGGTATCAGTAAGGGATTGCGATCGTCTCAATTCCTCGGTAATCTTTATCACAATGATATTGACCACCGGATGATTGATGTGCATGGAGCAAGATATTACTTTCGATTCTGCGATGACATTTTTATTCTTGGAGAAAGTAAACGCGAGTTGTGGAGGTTA
SRR413760_C570524	TR	22.69	-	25723	25760	TCGAATGCGAACAGCGGTCTCGCTTATGCGAACGCGAA
SRR413761_C1336793	RT	128.30	-	2825	3416	TGACAGAATTGTACACCACTGCATTATCAATGTGCTTGGGCGGTATTGGACTAATTTCTTCATTGCGAATACATACGCTTGCATCAAAGGCAGAGGTATTCATAAGTGTATGGAAGATGTGCATACGGCTTTGGTAACAGACAGGAAAGGAACAAAATTCTGCCTGAAAATTGATATTAAGAAGTTCTATGATAATATAGACCATTCGGCATTAAAGAAGATAATCAGATATGGCATTGCAGATGAGCAATTGCTAAGGCTGTTGGATAAGATAATAGATAGTAACGGTAAAGATAAAGGGTTGCCAATAGGCAATTTCACAAGCCAATACTTCGCTAATCTCTATTTGGCATACTTTGACCATTGGGTAAAAGAGGTGCTTTCAAAAATAGTTATGCA…
SRR413761_C1336793	TR	41.72	-	3939	3988	TTCGGTTATCTGAATACGAATAATCGTTCCTCGAATGCGAATGCGAACAA
SRR413761_C1338564	TR	53.53	+	692	752	TGCAACGGCTTCCAGCAGTTGGAACGTGAACTTCAACAACGGCAACGTCAACACGAACAAC
SRR413761_C1338564	RT	43.61	+	993	1324	CGGGAGGTTTTTGCCGCCGCTTTCATTGATCGTGTTGTCCATCACTGGATCGCTCTTCGTATCGAGCCGATCTTAGAGGAACGCTTCCGGGAACAAGGAAACGTCTCCAAGAACTGCCGGAAAGGTGAGGGATGCTTGTCTGCCGTGCACTATCTGAATAACATGATAGTCGAGGTCAGTGAGCATTATACTGCCGATGCGTACATTTTCAAAGATGACCTGTTCAGTTTCTTCATGTCTATCTCGAAATCGTTGGTATGGGAAATGCTGAACATATTCGTAAGGGACAATTATAAAGGTGATGATATTGAATGTTTGCTTTACCTTCTAGC
SRR413761_C1338672	TR	47.58	+	550	609	TGCGAATGCGAATGGCGGTGTGTCGAATGCGAATGCGAATAACGATGCTTCGAATACGAA
SRR413761_C1338672	RT	17.78	+	1157	1541	ACCGGTGCAAGCATCAAAAGGCGCGGTACTCATGACCTGATGAACTGCATACGTACCGATTTGCAAAAAAATCCGGAAGGCACGCTTTACGCATACAAATTTGACATCCGGAGGTTTTATGACAATGCGCGGCAGGACTTTGTTATGTGGTGCTTCCGGAGGGTGTTCAAGGACAAAAGGCTGTTGGTCTTGTTGGAGCGGTTTGTTAAGCTGCTGCCGGAAGGTATCAGTTTCGGACTGCGCAGTTCACAAGGGGCAGGAAATCTGCTTCTGTCTGTATTTTTAGACCACTATCTGAAGGATAAGTACGGGGTTCGTTATTACTATCGCTATTGCGATGACGGACTGGTACTCGGTAAAACGAAAGCGGAATTGTGGAAGATTC
SRR413762_scaffold4903	TR	34.06	+	2525	2577	ACCGTGCGATTCGCGGGTACAATTCGGCCCGCAACTGGAACAACAACAATGCT
SRR413762_scaffold4903	RT	153.87	+	3132	3773	AGGAGCGCAGTCTTCACATCCCGCCGCTGCGGGACAAGATCGTGCAGCTCGTCATCCATCAGGAGCTGCAGACGCTCTTCCGCCCGGTATTCGTCAACCGTTCATTTGCGTGTATGTACGGAAAAGGCCCCATCCGAGCTGCCTTCAACGTACAGCATGACATGAGGGTCGCCCGCATGAAGTGGGGCGACGAGGCGACGGTCATCAAGATCGACGTCCGCAAGTTTTTCTACAGCATCGACCGCAGCGTGCTCAAGCAGATCATCGCGAAGCGGTTCAAGAAGCTCAAGAAGAAGTACCCCGAGAAATACGAGGACTTCCTCCGTTTTTACAGGCTTCTTTGCAAAGTGATCGACAGCTCGCCGGAGGGCGAGAGAGGGATTCCGCTGGGAAATGTGA…
SRR413762_scaffold17131	TR	38.21	+	28	81	CGTGAATGTGAACACCGACGGGACAGTCAACAACAACAACGCGAACTATTCCCT
SRR413762_scaffold17131	RT	16.35	+	492	550	AGGCATATTCGGAGCGTCCATATCTCCGAGCGCGTCGTACAACGGTGCTTGTGCGATTA
SRR413762_scaffold17982	TR	23.75	+	2252	2309	TCAATGCGGTTCTTCGACTCTCAACGTTAACAATGATGTCTCGAATGCCAACGGTAAC
SRR413762_scaffold17982	RT	19.61	+	2783	3523	AGCGCAGAGTGGTCAACAAACTCCCAGTCGCTGACCATGTCATGCAGCATGCCGCCCTCGCACCTGTCGAGGCAGACCTGCGCCGCACCATCCATGGTCACAGCCCAGCTGGCACCAAGGACAAGGGCACACATTATTTCTATCAGCTTGTCAAGCGAGACATTTTCTCCTCGCCACAAGCCGACACCTTCTATTGCCTGCCCATGGACATCCACCACTATTTTCCGTCTATCGACCACAACCTGCTTAAGGCAGAGTACCGCCGCAAGATCAAAGACCGCAAGCTCCTCGCCTTCATCGACGAGGTGGTGGATAGCTACAATCCCGGCATCGTGCTCGGTGTCAAGCTAGCCCAGCTCTTGGGGCAGCTCTTCCTCGCTCGTTTCGACTACCTCGCCA…
SRR413764_scaffold49020	RT	57.23	-	1161	1647	TACCGGGGCCAGCATTAAACGACGTGGCACTCATGATCTGATGCACTGCATACGTACCGATTTGCAAAAAGACCCGGAGTGCACGCTGTATGCCTACAAGTTTGACATCCGCAGGTTCTACGACAATGTGCGGCAGGATTTTGTGATGTGGTGTTTCCGCAGGGTATTCAAGGATGAAAGGCTGTTGGTGCTGCTGGAGCGGTTCGTGACACTGCTGCCGGAAGGTATCAGCTTTGGACTGCGCAGTTCACAAGGAGCAGGCAACCTGCTTCTGTCTGTATTTTTAGACCACTATCTGAAGGATAGGTACGGGGTTCGTTATTACTACCGCTATTGCGATGACGGACTGGTACTCGGTAAAACGAAAGCGGAATTGTGGAAGATTCGTGATGTTATTCA…
SRR413764_scaffold49020	TR	52.55	-	2191	2260	ATGCGAACGCGAATGGCGGTGTGTCGAATGCGAATGCGAATAACGATGCTTCGAACACGAATGCGAATGT
SRR413764_C881413	RT	17.78	-	264	648	AACCGGTGCAAGCATCAAAAGGCGCGGTACTCATGACCTGATGAACTGCATACGTACCGATTTGCAAAAAAATCCGGAAGGCACGCTTTACGCATACAAATTTGACATCCGGAGGTTTTATGACAATGCGCGGCAGGACTTTGTTATGTGGTGCTTCCGGAGGGTGTTCAAGGACAAAAGGCTGTTGGTCTTGTTGGAGCGGTTTGTTAAGCTGCTGCCGGAAGGTATCAGTTTCGGACTGCGCAGTTCACAAGGGGCAGGAAATCTGCTTCTGTCTGTATTTTTAGACCACTATCTGAAGGATAAGTACGGGGTTCGTTATTACTATCGCTATTGCGATGACGGACTGGTACTCGGTAAAACGAAAGCGGAATTGTGGAAGATT
SRR413764_C881413	TR	47.58	-	1196	1255	ATGCGAATGCGAATGGCGGTGTGTCGAATGCGAATGCGAATAACGATGCTTCGAATACGA
SRR413764_C885367	TR	47.60	+	336	385	TTTCGATGTCGAATGCGAACAACGATTCCTCGAATACGAACACGAACATC
SRR413764_C885367	RT	44.92	+	934	1318	ACCTCCGCCAGTATCAAGAGACGGGGTATGCACGACCTCCTGGCGTATGTCCGCCGTGACATGGCCGAGGACCCTGATGGTACGCGTTACTGTTACAAGTTTGACATCACCAAATTCTACGAGAGCGTGAAGCAGGATTTTGTGATGTATTGCGTCAGCCGGGTGTTCAAGGACGCAAAGCTCGTGACCATGCTGGAGAGCTTTGTCCGCCTGATGCCTGAAGGTCTGAGTATCGGCCTGCGCAGCTCGCAGGGGCTGGGCAATTTGCTTTTGTCTGTGTATCTGGACCATTATCTGAAGGACAGGTATGCTGTGCGTCATTTCTACCGCTATTGTGATGACGGCGTCGTACTGGGTAAAACGAAAGCGGAACTGTGGAAGATTC
SRR413764_C888283	RT	58.60	-	3944	4626	GGATATTTGTAACAAAGATAACATCAAAAAAGCAATAATTGAAGCAGCAAAAGGGAAAAAAGATAGGAACAATGTAGCAAGGATATTAGAGAATATTGATAAATATGTCGATATTCTCTTTAATATGTTAACTACGAAAGAAATAAAACTATCTCCATATAAAAAAATGACAATACATGATGGAGCAAATAAAAAGGAGAGAATTATTTTTAAACCAGCATTTTTCCCAGACCAATGTATTCACTGGTCATTAATGTTGCAATTACAACCAATCTTGCAAAAAGGCATGTATGAATATTGTTGTGCTAGTGTTCCTAATAGGGGAATACATTATGGCTCAACATATATTAAAAGAATATTAAAAGATGATAGAAAAAACACAAAATATTGTCTAAAATT…
SRR413764_C888283	TR	49.34	-	4820	4869	TTGTGGTATTGGAACTTCAACAATGGCTCTTCGAATGCGAATTGGAACAT
SRR413764_C889203	TR	35.10	+	161	198	CGAATACGAATAACACCCCCTCGAATACGAATGCGAAT
SRR413764_C889203	RT	90.59	+	621	1168	TATATGGGTGTCCTTATTTACAGAAGATACCTATTCTTGCATTAAGGATCGTGGTATTCATAAAGCAGCAGCTAAAGTAAAGAAGGCTTTGAAAGAAGATCCAGAACACACTACTTACTGCTTGAAAATGGATATAGTGAAGTTCTATCCAAGTATAGACCATGATATTTTGAAAACAATATTACGGAAGAAAATCAAAGATAAAGATCTGCTTTGGTTGCTTGACGTGATTATAGACAGTGCCGATGGCGTACCCATAGGGAACTATCTAAGTCAGTATTTTGCTAATATTTATCTGGCTTACTTCGATCACTGGATAAAAGAGGTTAAGAAGGTAAGATATTACTTTAGGTATGCAGATGATATTGTGATTTTAGGCGATGATCCTAAACAGCTTCA…
SRR413765_C768294	TR	40.89	+	30	79	TCGGTTATCTGAATACGAATAATCGCTCCTCGAACTCGAATGCGAACATT
SRR413765_C768294	RT	111.42	+	592	1156	GATCGGATAGTACACCATTGTATTATCAATATTCTGGGAGAGTATTGGACGAATGTTTTTATCTCTCATACATACGCTTGCATTAAAGGGCGGGGGACTCATAAATGTATGGAGGATATACACCATGACCTGGTTACAGATCGAAAAGGTACACAGTATTGCCTAAAGATCGACATAAAGAAGTTCTACGATAATGTAGATCATGAAGCACTCAAAAGGATCATAAGATATATGATAGCTGATGAGCAAATGCTGAGGCTGTTGGATAAAGTTATAGATAGCAACGGTAAAGAAAAAGGGTTGCCTATTGGCAACTTTACGAGCCAGTATCTGGCTAATTTATATCTGGCTTACTTCGATCACTGGATGAAAGAAGATCTGGGGATTAAGTATTACTAC…
SRR413765_C772270	RT	18.75	+	11981	13608	CCTCGTCGATCTCGCCGCGCTTGATCATCTCGGGGCCGTTGACGCTGGCCTCGGCGTTGTAGATGCGGCTGATGGTGTCGATGAAGACGTTGTCAGCGTCGTAGTTCTCGGGGTTCTTCTTCATGACCCAGGTCTCCAGAGACTCGTAGGCGGCCAGATAGAAGGCACCGCAGCTGTAAGTGGTCTCTGCGCTGGTAGCGAACTGGTCGCCGGTCTCCTCCAGCAGCGGGCCGTAAGCAGGCTCGTAGGGCAGATAGCACAGCAGGCTCAGGAAGCCCGGGAAGTCGTAGGTCAGGGTGTAGGTCAGGGTGTGGTCATCCACAGCGGTGACACCCACGGCGTCGAAGTCCACCGGTGCGTAGGTGGCGGGGTCAGAGTCGGGGGCAGTCACGGTGACGA…
SRR413765_C772270	TR	7.73	+	20149	20198	ACTGGTTCTGCGACGTGAATTTCTGGGGCAACAACGAGTACAACGACGGC
SRR413766_C856171	RT	47.00	-	122	283	CTATATGGGTGTCTATTTTCACGGCGGACACTTATAGCTGCATCAAAGGGCGTGGCATACAAGCGGCGGCAAATAAGTTAAGGCACGTTATCGACAGAGATAAGGCAGGCTGCGCGTATTGCTTGAAAATAGACATACGCAAATTTTACCCTTCCATAGACC
SRR413766_C856171	TR	33.80	-	707	744	GCGAATACGAATAACACGGCTACGAATACGAATGCGAA
SRR413766_C882607	RT	113.68	-	1044	1634	AAAGAGAGGAAGATCTTTAAACTTCCTTTCAGGGATCGTGTCGTTCATTGGGCGATAATGCAGGTGATTGAACCGATATGGCTCTCGAACTTCACCCGTGATACCTATTCTTGTATCCGTGGGCGTGGAATTCATCCTCTTTTATACAAGCTCCGCCGTGACTTGAAAGCGGATCCGGACGGAACCCGGTACTGCCTGAAAATCGACGTGCGCAAGTTTTATCCGAGTATAGACCACGAGATCATGAAACAGGTGATTCGCCGGAAGCTGAAAGATGCCCGGCTGCTTGCCTTGCTTGACGGTATCGTGGACTCGCCAGAGAGCGGAGTGCCTATCGGGAACTATCTCTCCCAATTTTTCGCAAACTTGTACCTTTCAGAGCTGGATCATATCATGAAA…
SRR413766_C882607	TR	33.63	-	2020	2057	ACGAATACGAACAATGCAGCCTCGAATTCGAATGCGAA
SRR413766_C888647	RT	43.96	-	1909	2240	TCGGGAGGTTTTTGCCGCCGCTTTCATTGATCGTGTTGTCCATCACTGGATCGCTCTTCGTATCGAGCCGATTTTAGAGGAACGTTTTCGGGAACAAGGGAACGTCTCGAAGAACTGCCGGAAAGGTGAGGGATGTCTGTCTGCCGTGCACTATCTGAATAACATGATAGTCGAGGTCAGTGAGAATTATACTGCCGATGCGTACATTTTCAAAGATGACCTGTTTAGTTTCTTCATGTCTATCTCGAAATCGTTGGTATGGGAAATGCTGAACATATTCGTAAGGGACAATTATAAAGGCGATGATATTGAATGTCTGCTTTACCTTCTAG
SRR413766_C888647	TR	53.53	-	2481	2541	ATGCAACGGCTTCCAGCAGTTGGAACGTGAACTTCAACAACGGCAACGTCAACACGAACAA
SRR413766_C898831	TR	6.88	+	9748	9797	TTACAGGCTGTAATTGCAACTATAACGCTGACAATGCCAACTGTAAGGTT
SRR413766_C898831	RT	10.66	-	12262	12816	ATTGCTCTTTTACTTTCTAAGTACTTTTCATCGCAAAAGCTGAAAAAAATTGATATTCTTATGTTGTTCGTATTTATTGTGTCGCTTATGCTGACCGGAAAACGAACCCTTTTCATTATTCCCGTCCTTTCATTTGCATTATTTATGGTCATCTCAAACATCAAAGGAAAATTTGCTAAAACAGGAGGAATAGTGCTGAGTGCCTTATCTGCCGTGTTTATTCTTTCAATGTTTATTCCAAAGGTTGCAAATATATTTGACCGTTTTATGGATGAAGAAAATATTATGGCCTTAGGTAATAGAGATTCTCTTTGGAAATATTTTTTACTGATGGGTGAAAAGTACCCGGTCTTTGGCGCAGGATTCGGCTCATACAATCAGTTCGCATATGATAACGGA…
SRR413767_scaffold32139	RT	17.78	-	2071	2455	AACCGGTGCAAGCATCAAAAGGCGCGGTACTCATGACCTGATGAACTGCATACGTACCGATTTGCAAAAAAATCCGGAAGGCACGCTTTACGCATACAAATTTGACATCCGGAGGTTTTATGACAATGCGCGGCAGGACTTTGTTATGTGGTGCTTCCGGAGGGTGTTCAAGGACAAAAGGCTGTTGGTCTTGTTGGAGCGGTTTGTTAAGCTGCTGCCGGAAGGTATCAGTTTCGGACTGCGCAGTTCACAAGGGGCAGGAAATCTGCTTCTGTCTGTATTTTTAGACCACTATCTGAAGGATAAGTACGGGGTTCGTTATTACTATCGCTATTGCGATGACGGACTGGTACTCGGTAAAACGAAAGCGGAATTGTGGAAGATT
SRR413767_scaffold32139	TR	47.58	-	3003	3062	ATGCGAATGCGAATGGCGGTGTGTCGAATGCGAATGCGAATAACGATGCTTCGAATACGA
SRR413767_C599543	TR	39.76	+	380	439	TGTTAAGACCGTTGTTCTTCCGTCCGGCAACATCAACAACAACAATTGCGACAACTGCAA
SRR413767_C599543	RT	64.88	+	726	1172	CGTATAACAAATTCAAAATATATGAGCCGAAAGAGCGAGAAATCAAGTCCTGCGCTTTTAAGGACAAAGTAGTTCAGAATTGTCTGTGTTATACCGTTCTTAGACCAAGACTACAGTCTCAATTTATTCGAACCAATTATGCAGGCCAGATAGATAAAGGTACTCATTTTGGAATGGATTGCCTGAAAGAACAGATGCTAAACTTTTACGAAGAACACGGAACAAATGGATGGATTTTAAAGTGCGATATACGAAAATTCTTTTACACCATAGAACATGATCCGGTGAAGGATATAGTAGATTATTATTTCTACGACGAATATACAGTATGGTTAAATCATTTGTTCATTGATAGTGTTGAAAGCCCAGGTCTTCCACTCGGAAATCCTGTTGCACTAA…
SRR413768_scaffold31620	TR	10.70	+	3418	3467	TCGGCTCGTTCAACGGCAACAACCCGCGGTCCAACGTGGACGATGATATC
SRR413768_scaffold31620	RT	56.22	+	3826	4522	TATCATGTTGGCGAACTTCACCAATTTTATGAATACTACCCCAAGAAGCGCATCATCAGCAGCCTGCCGTTCTATGACCGAGTGATAAACTGCGGAGCCTACAATGTTCTGTGGCCTATCTATTTGAAGTCTATGTACGAGTACAGCTACGGAAGTATCGATGGACGAGGGCCTCTAAAGGCGGCTTTTGACATTCAGCAATGGATGCGAAACGCAGCAAGGATGAATGGAGATTGGCGTGTCGTCAAGCTTGACATTGCCAAATTCTTCTTTCGGATTCCTGTTGATGTTCAGCTGCGAGAACTTACTCGTCCGCTGGACGACCCAGATATGGTGTGGTTTCTCGAAACGGCCGTCCGGGCGGATGGTCGTCCGTTGGGGCTTCCTGTTGACTGCACC…
SRR413769_scaffold24270	TR	31.14	+	35	82	CGTCAACACCGATGGCACTCTGAACAGGAACAACGCCTACAACGGCAA
SRR413769_scaffold24270	RT	47.00	+	485	709	TGAAGGGCGATTTTTCAAAGTTCTTTTACACCCTGCTCCATTCCTACTGTTACGAAACGGCCCGCCGGGCCCTGAAGTGGCTGAAGGATCCCGAGCTGATCGACTTCGCTGAGTGGCTGCTGTGGCTCATAATCGACAGCACGCCAGACCCCGGCATCCCGATCGGCAACCAGTCGAGCCAACTGCTCGCGCTGCTCTATCTGGACGCCTTCGACCACTGGCTGA
SRR413769_scaffold28119	TR	27.69	+	286	323	CGAATGCGAATGGCGGTGTGTCGAATGCGAATGCGAAT
SRR413769_scaffold28119	RT	17.78	+	755	1139	ACCGGTGCAAGCATCAAAAGGCGCGGTACTCATGACCTGATGAACTGCATACGTACCGATTTGCAAAAAAATCCGGAAGGCACGCTTTACGCATACAAATTTGACATCCGGAGGTTTTATGACAATGCGCGGCAGGACTTTGTTATGTGGTGCTTCCGGAGGGTGTTCAAGGACGAAAGGCTGTTGGTGCTACTGGAGCGGTTTGTTAAGCTGCTGCCGGAAGGTATAAGCTTCGGACTGCGCAGTTCACAAGGGGCAGGAAATCTGCTTCTGTCTGTATTTTTAGACCACTATCTGAAGGATAAGTACGGGGTTCGTTATTACTATCGCTATTGCGATGACGGACTGGTACTCGGTAAAACGAAAGCGGAATTGTGGAAGATTC
SRR413769_C558122	RT	115.30	-	3683	4273	AAAGAGCGGAAGATATTCAAACTGCCATTCCGTGATCGTGTCGTTCATTGGGCTATCATGCAGGTGATTGAACCGATATGGCTCTCCAATTTCACCCGTGATACCTATTCCTGTATCCGTGGACGTGGTATTCACCCTCTTTTATACAAGCTCCGCCGTGATTTGAAAGCGGATCCGGAGGGAACCCGGTACTGCCTGAAAATCGATGTGCGCAAATTTTATCCGAGTATAGACCATGAGATCATGAAACAGGTAATCCGCCGAAAGCTGAAAGATGCCCGGCTGCTTGCTTTGCTTGACGGTATCGTGGACTCGGCAGAGAACGGAGTGCCTATTGGAAATTATTTATCCCAATTCTTTGCTAACCTTTATTTATCCGAACTGGATCATATCATGAAA…
SRR413769_C558122	TR	33.63	-	4668	4705	ACGAATACGAACAATGCAGCCTCGAATTCGAATGCGAA
SRR413770_scaffold4454	RT	27.34	-	12	116	ATATTTCGCCGATTTTCGAGCGGACGTTCATTAATGATTGCTATTCCTGCAGGAAAGGGAAGGGGACGCTCTACGGGATCAAACGCCTGGACAAGCATATACGCA
SRR413770_scaffold4454	TR	11.11	-	323	372	GCCAACGCGAGCAACGTGAACTTCAATAGTGCTACGTTGAATACGAACAC
SRR413770_C540090	TR	34.59	+	25	62	CGAACGCGAATAACGATTCATCGAACACGAATGCGAAC
SRR413770_C540090	RT	62.00	+	586	999	GGCATTTGAAAGTACGTTTTATCCGGACTACTTCCGCATCCATTAAAAACAGGGGAACGCATGACCTTTTACAGTATATCGTTAAAGATATAAAGGATGATCCCGAAGGAACCCTGTTCGGGTACCAGTTCGATATAACGAAATTCTATGAGAGCGTAGACCAGGACGTTTTGCTGGATGCAGTGAAAAAGATGTTCAAGGATAAAATATTGATCGGAATCCTGGAAGAGTGCATCCGCATGATGCCTAAAGGCGTGAGTATCGGACTAAGATCATCGCAGGGGCTTTGTAATTTGCTTCTGTCTATTTATCTGGATCACCGGTTAAAGGATCAGGAGGCAGTAGCACACTATTACCGGTATTGTGACGACGGTCTGGTGCTTTCTGGTAGCAAGAAAT…
SRR413771_scaffold42994	RT	69.02	-	323	809	CCTTATAACTGCTTCATTGTGAAAGAACCGAAAGAACGGCTGATCATGTATAACAGCTTCCGCGACAAAATCGTTCAGCACAGTCTTTGCGATAATGTCCTGNNNNNNNNNNNNNNNNNNNNNNNNNNNNNNNNNNNNNNNNNNNNNNNNNNNNNNNNNNNNNNNNNNNNNNNNNNNNNNNNNNNNNNNNNNNNNNNNNNNNNNNNNNNNNNCCACAAAAGGGCCAGGAATCCCGATCGGGAACCATACTTCACAGTGGTTCGCCGTTCTGTACCTGTCCGGAATGGATCACATGATCAAGGAACGTCTGGGAATCAAAATGTACGGCCGCTACATGGACGACTTCTATTTGATTCACCCCGACAAGGACTATCTTCGTTATTGCCTGGAAGAAATCAA…
SRR413771_scaffold42994	TR	56.94	-	1192	1239	ATGTCAACACGGACGGCAGTCTGAACAACAACAACGCGTACAATGGCA
SRR413771_scaffold43667	TR	34.59	+	1921	1958	CGAACGCGAATAACGATTCATCGAACACGAATGCGAAC
SRR413771_scaffold43667	RT	60.32	+	2482	2895	GGCATTTGAAAGTACGTTTTATCCGGACTACTTCCGCATCCATTAAAAACAGGGGAACACATGACCTTTTACAGTATATTGTTAAAGATATAAAGGATGATCCCGAAGGAACCCTGTTCGCTTACAAGTTCGATATAACGAAATTCTATGAAAGTGTAGACCAGGACGTTTTGCTGGATGCAGTGAAAAAGATGTTCAAGGATAAAATACTGATCGGAATCCTGGAAGAGTGCATTCGTATGATGCCTAAAGGCGTGAGTATTGGGCTAAGATCATCACAGGGGCTTTGTAATTTGCTTCTATCCATTTACCTGGATCACCGGTTAAAAGATCAGGGGGCGGTAGCACACTATTACCGGTATTGTGACGACGGTCTGGTGCTTTCCGGTAGTAAGAAAT…
SRR413771_C855858	TR	9.57	+	234	283	CTCGTTCAGCTAATTGCAATGATTCGTCGGCTAATGTGAATGTCAACAAC
SRR413771_C855858	RT	12.29	+	862	1115	TATAAGTAAGTTTTATCCTTCTATTAATCACAGGCTTCTAAAGAAAGTGATACGTAAAAAAATAAAATGTAAAAAGACTTTAAATTTATTAGATGAGATAATTGATAGTGTTGATACGCCTGTAAATGTTCCTATAGGAAATTATCTAAGTCAGTGGTTTGGAAACTTATATTTAAATGAGTTAGATGTTTTTCTAAAGCAAGAGAATTGTGTAAAAAATTATTTAAGATATTGTGATGATTTTTTATTATTTT
SRR413771_C857642	RT	50.38	-	12061	12757	GTCTTGAGAGAGATCTTTGCCCCAGAGTTTAGGGACAGGGTAGATCAGCATTATTTTTCAGAAAAACTAGAACCATTGTTGGAAAAGGAATTGATCTATGACTGTTATTCTTGCAGGAAAGGAAAAGGAACTACCTTCGGTATCAATCGGCTAAAAAGATTCATCGCACAATGTTCCGCTAACTTCAAAAAAGACTGTTATGTGTTGCTTGGTGATATCAAAGGATATTTCATGTCTATCTTCCGGCCGGATTTGTGGGATCGACTGAAAAAATTTGTCGAAGAAAAATATCATGGCATCGATAAGGAAAAATTCCTTTGGCAATTGGAAACATTCCTCTTCCATTCACCATTGGATAATACCATCATTCGAGGAGATAGAAAAAAATGGGGCGATTTG…
SRR413771_C857642	TR	57.54	-	13024	13076	AACAACGGATGGAACGTGAACTTCAACAATGGCAACGTGAACAACAACAATAA
SRR413771_C858350	RT	9.80	-	2252	2363	TCCGCTGCTCGGCTTTATCGCCATTGAGCAACATCCACAAATCCTGAACGGCTGGACCATTACGTGCATCATCCAGATCAACAAACATTGGACCATCGCGCCAGAGAATATT
SRR413771_C858350	TR	17.27	+	11111	11178	TGATAACCCTTCCGGTTATATGTTATCTGGTGTGGTTATTCGTTAAACTACAGCGGTTGTCGCGGCGA
SRR413773_scaffold33301	TR	20.90	+	68	105	TCAATGGTAACAATGCGGTCTCGAACGCTAACGTGAAC
SRR413773_scaffold33301	RT	32.21	+	426	587	TTATTTTACGAGATCCTTCTCCGCGTATACCTACGGAGGGGTGAGAGGACGCGGTCCCCACGCCTACATGAGGATGATCCGGAAGGTCTTAAGAAAATATCCGGAACGTACCACCGACTATCTCCTGTGCGATATCCACCACTTCTATCCGACCGTCAATCA
SRR413569_scaffold31037	TR	32.95	+	234	271	CGAATGCGAATAACGATTTCTCGAATACGAACACGAAC
SRR413569_scaffold31037	RT	57.10	+	789	1202	GCCATTTGCGGAAACGTTTCATCCGTACCACCTCTGCCAGTATCAAGAAGCGGGGTATGCACGATCTTCTGTCGTATATCCGTCGTGACATGGTCGAGGATCCGGAGGGTACGCGGTACTGTTACAAGTTCGACATCACCAAGTTTTATGAGAGCGTGAAGCAGGACTTCGTGATGTATTGTGTCGGCCGGGTGTTCAAGGACAAGAAACTCATCGCCATACTTGACAATTTTGTCCGGCTGATGCCCGAGGGTTTGAGTATCGGGCTGCGTAGCTCGCAGGGTCTGGGTAATTTGCTTTTGTCTGTGTTTTTGGATCATTACTTGAAGGACAAGTACGGTGTCCGTCATTTCTACCGTTATTGTGATGATGGTGTCGTATTGGGTAAAACGAAAGCGG…
SRR413569_scaffold31712	RT	44.92	-	1224	1608	CACCTCCGCCAGTATCAAGAGACGGGGTATGCACGACCTCCTGGCGTATGTCCGCCGTGACATGGCCGAGGACCCTGATGGTACGCGTTACTGTTACAAGTTTGACATCACCAAATTCTACGAGAGCGTGAAGCAGGATTTTGTGATGTATTGCGTCAGCCGGGTGTTCAAGGACGCAAAGCTCGTGACCATGCTGGAGAGCTTTGTCCGCCTGATGCCTGAAGGTCTGAGTATCGGCCTGCGCAGCTCGCAGGGGCTGGGCAATTTGCTTTTGTCTGTGTATCTGGACCATTATCTGAAGGACAGGTATGCCGTGCGTCATTTCTACCGCTATTGTGATGACGGCGTCGTACTGGGTAAAACGAAAGCGGAACTGTGGAAGATT
SRR413569_scaffold31712	TR	47.60	-	2157	2206	GTTTCGATGTCGAATGCGAACAACGATTCCTCGAATACGAACACGAACAT
SRR413569_C912500	TR	5.48	-	25	74	CATTTTAGCTGCAAATTCTTCAGCACCCATAACACCTTCAGCAAGTACGA
SRR413569_C912500	RT	9.92	+	211	779	TTGGTGGTGTAGCTGTTGGTATCCACAATGAAGAGCTTGTTGAAAGCCCAATCCTTGGTACAGCAGAAGAAGGCGCTTTGTTCAGTCTTACTGAAGACGGTAAAATTATCGTTAACAATCCACACAAAGCTCGTCTTGACTTTGCAGACCTTAACCGTTCATTGGCTAACTTGAGCTAATCTCGGTTATTTAAATTATTGTTAATCCGTCGCTAGGGCGACAAAAAATATAAGGGAGTTTTTATTTATCATGAATAAACGCGTAAAAATCGTTGCAACACTTGGTCCTGCGGTTGAAATCCGTGGCGGCAAAAAATTTGGTGAAGATGGTTACTGGGGTGAAAAACTTGACCGTGAAGCATCTGCTAAAAACATTGCTCAATTGATCAAGGAAGGTGCC…
SRR413569_C940282	TR	19.22	+	566	622	TGTGAACCTTGTCCATAATCATGGTACTCTGAACAACGATAACGCCAACAACAGGTA
SRR413569_C940282	RT	62.76	+	982	1452	AGAAAAGGGAAGTAGTGGCGCTGCATTTACGCGATAGGCAAGTACAAAGGACTTTACTCGATAACCACCTTTACGATGAAATCACAAGGCATTTTATCTACGACAATGTGGCTTGTCAGAAAGGCAAGGGCACAAAGGCAGCAGTGAATCGCTTGAAAGTTATGATGATAAAGGCGCATCGAATATATGGAAATAATTACTATATCCATCTCTTCGATATCCGCCATTTCTTCGCCTCAACTTCCCACAAGGTAGCAAAAGAAACCATCAGAAAGAAGGTGAGAGACGAATAGGCCTGCCAAATGGTCGACATGCTGATAGATAGCTTCCACGGAGAAGCAGGAATAGGACTAGGAAGCGATATAGCGCAATTTATAGAATTATCCGTGCTGGATGACC…
SRR413569_C948110	TR	35.10	+	161	198	CGAATACGAATAACACCCCCTCGAATACGAATGCGAAT
SRR413569_C948110	RT	90.59	+	621	1168	TATATGGGTGTCCTTATTTACAGAAGATACCTATTCTTGCATTAAGGATCGTGGTATTCATAAAGCAGCAGCTAAAGTAAAGAAGGCTTTGAAAGAAGATCCAGAACACACTACTTACTGCTTGAAAATGGATATAGTGAAGTTCTATCCAAGTATAGACCATGATATTTTGAAAACAATATTACGGAAGAAAATCAAAGATAAAGATCTGCTTTGGTTGCTTGACGTGATTATAGACAGTGCCGATGGCGTACCCATAGGGAACTATCTAAGTCAGTATTTTGCTAATATTTATCTGGCTTACTTCGATCACTGGATAAAAGAGGTTAAGAAGGTAAGATATTACTTTAGGTATGCAGATGATATTGTGATTTTAGGCGATGATCCTAAACAGCTTCA…
SRR413570_scaffold26710	RT	42.33	-	5659	6191	ATTATTTTACGAGATCCTTCTCCGCGTATACCTACGGAGGGGTGAAAGGACGCGGTCCCCACGCCTACATGAGGATGATCCGGAAGGTCCTGAGAAAATATCCGGAACGTACCACCGACTATCTCCTGTGCGATATCCACCATTTCTATCCGACCGTCAATCACCCGGTACTGAAAAGCCAGCTCAGGACACGTATCAAGGATAATCATTTATTGCGAAGGCTTGATGAGATCATTGACAGCGTCGAGGGGGATACCGGTATGTTTCCCGGCACGAAGCTGGCGCAGTTCTTCTCGCTTGTCTATCTTTATCTTTTCGATCACGATTTGAAGCGGTGCTTCCATGTCGGGGAATGCCCGGCCTTGGTCGGGTATTATACGAGAAGATATATCGAGGAGA…
SRR413570_scaffold26710	TR	20.90	-	6648	6685	CTCAATGGTAACAATGCGGTCTCGAACGCTAACGTGAA
SRR413570_C589035	RT	9.53	-	3576	4141	ATGGGTACCATATCTTCTACAGGTATCCGGATGAGCGGTCGGGCAACCTGCCGGAAGGCTATTACCTACGGTTGTATGAAGGGAAGTGTACCGTGCTGGGGAAATGGTCTTGTATATTATCTAAGACGATAAAAGATATGAAGCTCGATGATTCCTTCGATCAGTCCGTAAAATACTACATCCGGAAGGAGGGCGTTTACTATACCGTGAGGAGCAAGGGCTCCGTGTTGAAGGTCCTCAAGTCCAAGAAAAAAGAGCTGGCCCGGTATATCAAGCGGCGAAAGCTGGATTTCAAGCACGCTCCCGAGGAAGCCATCGTAGCCGTGGTGAGACAGTATGAACAGTTAAACGAGATCCCATGAGAAAGAGCCTATATATCGGTATGGTAATGTGCCTGCT…
SRR413570_C589035	TR	5.54	+	5779	5828	CCGCCGAGCGGAAAGGCCTCTACGCCGAGGGCAACCGCAATAACTTCATC
SRR413572_scaffold25428	RT	29.74	-	854	1185	TCGGGAGGTTTTTGCCGCCGCTTTCATTGATCGTGTTGTCCATCACTGGATCGCTCTTCGTATCGAGTCGATTTTAGAGGAACGTTTTCGGGAACAAGGGAACGTCTCGAAGAACTGCCGGAAAGGTGAGGGATGTCTGTCTGCCGTGCACTATCTGAATAACATGATAGTCGAGGTCAGTGAGAATTATACTGCCGATGCGTACATTTTCAAAGATGACCTGTTCAGTTTCTTCATGTCTATCTCGAAATCGTTGGTATGGGAAATGCTGAACATATTCGTAAGGGACAATTATAAAGGTGATGATATTGAATGTTTGCTTTACCTTCTAG
SRR413572_scaffold25428	TR	53.53	-	1426	1486	ATGCAACGGCTTCCAGCAGTTGGAACGTGAACTTCAACAACGGCAACGTCAACACGAACAA
SRR413572_C824785	RT	128.30	-	3079	3670	TGACAGAATTGTACACCACTGCATTATCAATGTGCTTGGGCGGTATTGGACTAATTTCTTCATTGCGAATACATACGCTTGCATCAAAGGCAGAGGTATTCATAAGTGTATGGAAGATGTGCATACGGCTTTGGTAACAGACAGGAAAGGAACAAAATTCTGCCTGAAAATTGATATTAAGAAGTTCTATGATAATATAGACCATTCGGCATTAAAGAAGATAATCAGATATGGCATTGCAGATGAGCAATTGCTAAGGCTGTTGGATAAGATAATAGATAGTAACGGTAAAGATAAAGGGTTGCCAATAGGCAATTTCACAAGCCAATACTTCGCTAATCTCTATTTGGCATACTTTGACCATTGGGTAAAAGAGGTGCTTTCAAAAATAGTTATGCA…
SRR413572_C824785	TR	41.72	-	4193	4242	TTCGGTTATCTGAATACGAATAATCGTTCCTCGAATGCGAATGCGAACAA
SRR413573_C469972	RT	17.78	-	13274	13658	AACCGGTGCAAGCATCAAAAGGCGCGGTACTCATGATCTGATGAACTGCATACGTACCGATTTGCAAAAAGACCCGGAAGGCACACTTTACGCATACAAGTTTGACATCCGTAGGTTTTACGACAATGCGCGGCAGGACTTTGTTATGTGGTGCTTCCGGAGGGTGTTCAAGGACGAAAGGCTGTTGGTGCTACTGGAGCGGTTTGTTAAGCTGCTGCCGGAAGGTATAAGCTTCGGACTGCGCAGTTCACAAGGGGCAGGAAATCTGCTTCTGTCTGTATTTTTAGACCACTATCTGAAGGATAAGTACGGGGTTCGTTATTACTATCGCTATTGCGATGACGGACTGGTACTCGGTAAAACGAAAGCGGAATTGTGGAAGATT
SRR413573_C469972	TR	43.64	-	14196	14245	GTGTCGAATGCGAATGCGAATAACGATGCTTCGAATACGAATGCGAATAT
SRR413574_scaffold9457	RT	9.92	-	605	1173	ATTGGTGGTGTAGCTGTTGGTATCCACAATGAAGAGCTTGTTGAAAGCCCAATCCTTGGTACAGCAGAAGAAGGCGCTTTGTTCAGTCTTACTGAAGACGGTAAAATTATCGTTAACAATCCACACAAAGCTCGTCTTGACTTTGCAGACCTTAACCGTTCATTGGCTAACTTGAGCTAATCTCGGTTATTTAAATTATTGTTAATCCGTCGCTAGGGCGACAAAAAATATAAGGGAGTTTTTATTTATCATGAATAAACGCGTAAAAATCGTTGCAACACTTGGTCCTGCGGTTGAAATCCGTGGCGGCAAAAAATTTGGTGAAGATGGTTACTGGGGTGAAAAACTTGACCGTGAAGCATCTGCTAAAAACATTGCTCAATTGATCAAGGAAGGTGC…
SRR413574_scaffold9457	TR	5.48	+	1310	1359	ATTTTAGCTGCAAATTCTTCAGCACCCATAACACCTTCAGCAAGTACGAT
SRR413574_C970424	RT	34.51	-	521	918	TACAAGTGCGTGTATCAAGGGAAAGGGATTACATTTTGGAGTAAGGAGAATGAAACGTTTTCTTCACCGGTACCCGGAATACAAATGGTTCGTAAAGACTGATTTCAAAAAGTTCTATCAAAGTATTCTTCATGAGCTTATTGTTGCTGCATTGAGAAGGAAATTCAAAGATGAACGATTTATTAAATTGATCGAGATAGCTGTTTTATCGTATGACAGCGGAACAGAGTTAGTTGACGTATTGGAGAATGAAGTTGAACGGAAGAAGAGGTGTTCCGATTGGAGCATTTACAAGCCAACCTATCGGGAATTTTGCGGCAAGCCGGATAGATCATACAATGAAGGAGAAATATCGTGTCAAATGCCTGCATAGATATTGCGATGATAATGTTATGCTG
SRR413574_C970424	TR	41.90	-	1658	1707	CTCGCTTATGCGAACTCGAATAACGATTGGTCGAACTCGAATGCGAATAT
SRR413574_C982152	RT	58.97	-	4752	5511	GTATATCGATGCCCATCTGGACGACGAAGTTCAGAAGATGCACGATATGATTTTGAACACCAAACCCGATGGAGTAGAAGTCCAGAACCCGAAACTCGGATTCAAGCCCCATAAGCACACCCCGAAGATCATCTACGAACACGGTAAGATTCGGAAGATCTTTGAGCCGGAGATCCACGAACAATGGCTGCACCACATCATCGTGCTGGTGTTGGAGCCGATCATCACCGGCACCGCATACAAGTACAGCTGCGGCAGCTTCCCGAAACGCGGCGCACATTACGCCAAGCGGAGGATTGAGAAGTGGCTCCGTTCAGACCCGAAAGGGACCCGGAACTTCCTGAAAGTTGACATCCGGCATTTTTACGACAGCATCCGGCTGGACGTTTTGATGCGGGA…
SRR413574_C982152	TR	37.45	-	5846	5898	CCTCGGTGCATCAATCTGAACAATGACGCTGGCAACGCGAACTGGAACATCGG
SRR413575_scaffold38919	RT	48.16	-	670	978	AAAGAACGGCTTATTATGGCGTTGCCGTTCTATGATAGAGTGGTGCAACACATGATTTGTAACGCTATTCAACCCGTATTTGAAAACGGATTTTATTACCATTCTTACGCTTGCCGGAGCGGTAAGGGGATGCACGCCGCAAGTGATACATTGTATCAATGGATGTATGANGATAAGAAAGCCCTTATGTTAATGGATGATATTATAGACCACAACGGCATATTGCCGGACGGTGTGGGAATACCCGTTGGAAACCTCACAAGTCAGTTATTTGCGAATGTGTACGGCAATAAGTTAGATAAATTTTGC
SRR413575_scaffold38919	TR	45.49	-	1370	1419	AGCCGTGCCGTCAATTGCAACAATTACCCGTGGAACGTGAACACGAACAT
SRR413575_C762917	TR	39.22	+	21	73	TGTTCAACTTGAACCTCAACAATCCGCGCAGCAATTCCAACTGGAACATCGGG
SRR413575_C762917	RT	57.97	+	491	659	AGAAGCGTTTGGTGATGGCCCTGCGCTATCCTGATCGTATCGTACAGTGGAGCCTATACCAGTACCTCAACCCGATATACGACAAACTCTTTATCGAGGATTCGTATGCGTGCAGGAAAGATAAGGGCAGCCACAAAGCGGCACAACGCCTGCAATACTGGATGCGGCA
SRR413575_C796992	TR	33.63	+	63	100	CGAATACGAACAATGCAGCCTCGAATTCGAATGCGAAT
SRR413575_C796992	RT	102.83	+	494	1084	AAGAGCGGAAGATATTCAAACTGCCATTCCGTGATCGTGTCGTTCATTGGGCTATCATGCAGGTGATTGAACCGATATGGCTCTCCAATTTCACCTGTGATACCTATTCCTGTATCCGTGGACGTGGTATTCACCCTCTTTTATACAAGCTCCGCCGTGATTTGAAAGCGGATCCGGAGGGAACCCGGTACTGCCTGAAAATCGATGTGCGCAAATTTTATCCGAGTATAGACCACGAGATCATGAAACAGGTAATCCGCCGAAAGCTGAAAGATGCCCGGCTGCTTGCTTTGCTTGACGGTATCGTGGACTCGGCAGAGAACGGAGTGCCTATCGGGAATTATTTATCCCAATTCTTTGCTAACCTTTATTTATCCGAACTGGATCATATCATGAAAG…
SRR413575_C799488	TR	47.60	+	344	393	TTTCGATGTCGAATGCGAACAACGATTCCTCGAATACGAACACGAACATC
SRR413575_C799488	RT	44.68	+	942	1326	ACCTCCGCCAGTATCAAGAGACGGGGGATGCACGACCTCCTGGCGTATGTCCGCCGTGACATGGCCGAAGACCCTGATGGTACACGTTACTGTTACAAGTTTGACATCACCAAATTCTACGAGAGCGTGAAGCAGGATTTTGTGATGTATTGCGTCAGCCGGGTGTTCAAGGACGCAAAGCTCGTGACCATGCTGGAGAGCTTTATCCGCCTGATGCCTGAAGGTCTGAGTATCGGCCTGCGCAGCTCGCAGGGGCTGGGCAATTTGCTTTTGTCTGTGTATCTGGACCATTATCTGAAGGACAGGTATGCCGTGCGTCATTTCTACCGCTATTGTGATGACGGCGTCGTACTGGGTAAAACGAAAGCGGAACTGTGGAAGATTC
SRR413576_C467175	TR	23.81	+	14	63	GAAATGCGTGGTACGTCAACGTCAACAACGGCAACGCGAACTACAACAAC
SRR413576_C467175	RT	46.61	+	301	1030	CGCGAGGTCTTTGGTGCTGCCTATTGCGACAGAATTGTTCATCATTGGCTGGCTGAACGTATAGAGCCTTTGTTGGAGGCTCGATTTGATAGACAGCAAAATGTTTCTAAAAATTGTCGCAAGGGATTCGGGTGCCTGAGCGCAGTACGCTCGCTTGCAGAGAAGATGCAAAATCTTTCTCATAACTTTGAGATTGATTTCGACATTATAAGACTGGACATTCAAGGCTTCTTTATGTCTATCGACAAAGACATTTTGTGGTGGATGTTTGAAGATCTGATTCTCACAGAATATCATGAAGCTGACCGTGATCTTTTGCTCTTCCTGCTTAAGAAGACTATATATGATGCTCCGCAGCATCATTTCATTCGCCGGTCTCCTCAAAAACTTTGGCGTGGC…
SRR413576_C467641	TR	22.52	+	122	159	TGAATTCTAACAATGACCTTAGTAATGCGAATGCTAAT
SRR413576_C467641	RT	43.69	+	621	966	ACTTATAGTTGTATTAAGAAGAGAGGAATTCATAAGGCATTATATGATGTACAAAGCGCATTGAAAGATAAATAGAATACAGTATATTGTCTCAAGTTAGATGTAAGAAAGTTTTATCCAAGTATAGACCATGAAATATTAAAGTAGATAGTTAGAAAGAAGATTAAAGATAATAAGCTACTTGCATTATTAGATGGTATTATAGACTCTGTAGAAGGAGTTCCTATTGGTAATTATCTTTCTTAGTTCTTTGCCAATCTTTATTTGTCATACTTTGATCATTGGCTTAAAGAGGATAAAGCTGTAAAGTATTACTTCAGATATGCAGATGATATGGTAATACTTC
SRR413577_C426357	TR	31.90	+	1313	1362	CGAACGCGTACAACCTGAACGTCAATTCGGGCAATGCGAACTGGAACAAC
SRR413577_C426357	RT	91.50	+	1621	1892	CGTCTTATTGCTTTATCGTTGACAAACCCGTCAAGCGGGAAGTTTTCGCCTCACAGTTCCGTGACCGGGTCGTGCATCACCTACTATTTGATTATATCAATCCCGTCTTTGAGAAGCGTTTTATCTTCGACAGCTATTCGTGTCGTTTGGGGAAGGGGACTTTGGCGGGGATTGAACGTTTGGAACATCATATCCGATCCTGTACGCAGAATTACACGACTCATGCCTGGATACTGAAACTGGATTTGCAAGGGTACTTCATGAGCATAGAC
SRR413578_C570154	TR	53.58	+	30	99	TGCGAACGCGAATGGCGGTGTGTCGAATGCGAATGCGAATAACGATGCTTCGAATACGAATGCGAATATC
SRR413578_C570154	RT	17.78	+	637	1021	ACCGGTGCAAGCATCAAAAGGCGCGGTACTCATGATCTGATGAACTGCATACGTACCGATTTGCAAAAAGACCCGGAAGGCACACTTTACGCATACAAGTTTGACATCCGTAGGTTTTACGACAATGCGCGGCAGGACTTTGTTATGTGGTGCTTCCGGAGGGTGTTCAAGGACGAAAGGCTGTTGGTGCTACTGGAGCGGTTTGTTAAGCTGCTGCCGGAAGGTATAAGCTTCGGACTGCGCAGTTCACAAGGGGCAGGAAATCTGCTTCTGTCTGTATTTTTAGACCACTATCTGAAGGATAAGTACGGGGTTCGTTATTACTATCGCTATTGCGATGACGGACTGGTACTCGGTAAAACGAAAGCGGAATTGTGGAAGATTC
SRR413578_C572114	RT	87.78	-	3440	3923	GGACAGGATAGTACACCATTGCATTATCAATGTGTTGGGGCGTTACTGGACTAACTTCTTCATTGCGAATACATACGCTTGTATCAAAGGGCGTGGTATTCATAAATGTATGGAGGATGTGCATACGGCTTTAATCATAGACAGAAAAGGTACAAGGTTCTGTTTGAAGATTGACATCAAGAAGTTCTATGATAACATAGACCACGCAGCATTGAAAAGGATAATCCGCTACACTATAGCGGATGAACAACTGTTAAGGCTGTTGGATAAGATAATAGATAGTAACGGTAAAGACAAGGGGCTGCCAATAGGCAATTTCACAAGTCAATATTTGGCTAATCTCTATTTAGCATATTTCGACCATTGGGTTAAAGAAGAACTGGCTAAGATAGTGATGAA…
SRR413578_C572114	TR	47.31	-	4447	4496	TTCGGTTATCTGAATGCGAATAATCGTTCCTCGAATGCGAATGCGAACAT
SRR413579_C763849	RT	12.74	-	70	125	GATACATGGATGACATGGTGATACTGGGTAAGAGCAAAAAGAAACTGCATAAAATG!
SRR413579_C763849	RT	64.75	-	157	818	AACTCTTGAAAAAGATGTTGACAGAGGAGTTGTTCATTCCGGACTATCACAAACCGAGCATCATCAACGAGAGCAGCAGCAAGAAAACACGCCGTATATTGAAACCGCATTACAAATATGAGCAGGTTATTCATCATTGTGCAATAGGTCAGTTCAAACCGATTGTGATGAATGGATTGTATGAATTTTCCTGCGGGAGCATACCGGGCAGGGGCGTTCATTACGGGAAAAAGTACATGCGGAAATGGCTTGATTCATACGACGGGAAAAAGTTCTTTGTTCTCAAGATGGATGTACACCATTTCTTTGAATCCATAAACCGGAGAATCCTCAAGAGAAAACTCAAAGCAGTAATTCGGGATAAACGGTTTTATAGATTACTCTGCATACTGATTGAAC…
SRR413579_C763849	TR	52.00	-	1098	1147	GCGGATTACTTGAATTTGAACAATTCTGCGGGCAATGCGAACTGGAACAT
SRR413579_C780462	RT	105.09	-	8905	9416	CTATATGGGTTTCAACCTTCGTGAAAGGTACATATAGTTGCATTAAGAAACGTGGTATTCATAAAGCTATGAGAGATGTAAAAGAATCATTAAAGGACATACAAGGAACTCAGTATTGTCTAAAGTTAGATATCAGAAAGTTCTATCCTTCAATTGATAATGATATACTCAAACAAGTAATAAGAAGAAAGATAAAGGACGTTAAGTTATTAAATCTATTAGATAGTATAATAGACTCTGCTGAAGGAGTACCTATTGGAAATTACTTATCACAATTCTTTGCAAACTTATATTTAACTTATCTAGATCACTATATTAAGGAAGTTCAGAAAGTTAAACACTATTTCAGATATGCAGATGATATTGTAATATTACATAGTGATAAGAAATATCTTAGAT…
SRR413579_C780462	TR	21.07	-	9836	9879	CTGAATGTCAATTCTAACAATGAGTTGAGTAATTCCAATGCTAA
SRR413579_C780496	RT	46.05	-	9016	9407	TGGTATTAGAGCCAATCATCACAGCCACAGCCTATCCATACTCCTGCGGTTCGTTCCCAAAGCGTGGAGCACACTACGGAAAGAGACAGATAGAGCGGTGGCTTTTGCATGACCCGAAGGGAACACGGTGCTTCGCAAAGATGGATATCCGGCACTTTTATGATAGTATCCGGCTGAAAATTCTGATGAGGGAACTGGCAATCCGAATCAAGGATGACTGGTTTTTATACATCATCGGATTATGCCTACAGGGATTTAATAAAGGAATCCCTCTCGGATTTTACATCAGCCAGTGGTTGGCAAATTACCTCTTAGAACCACTCGACCGACTGATTACAGAGGTGCTCGGTCTACCAAAGCTGCAAAGGTACATGGACGACATCGTCATATTC��
SRR413579_C780496	TR	71.15	-	9971	10023	TTGCGCTACTTGAATGTGAACAACACTGCCGGGAATGCCAACTGGAACATCGG
SRR413581_C629134	RT	17.78	-	3586	3970	AACCGGTGCAAGCATCAAAAGGCGCGGTACTCATGATCTGATGAACTGCATACGTACCGATTTGCAAAAAGACCCGGAAGGCACACTTTACGCATACAAGTTTGACATCCGTAGGTTTTACGACAATGCGCGGCAGGACTTTGTTATGTGGTGCTTCCGGAGGGTGTTCAAGGACGAAAGGCTGTTGGTGCTACTGGAGCGGTTTGTTAAGCTGCTGCCGGAAGGTATAAGCTTCGGACTGCGCAGTTCACAAGGGGCAGGAAATCTGCTTCTGTCTGTATTTTTAGACCACTATCTGAAGGATAAGTACGGGGTTCGTTATTACTATCGCTATTGCGATGACGGACTGGTACTCGGTAAAACGAAAGCGGAATTGTGGAAGATT
SRR413581_C629134	TR	53.58	-	4508	4577	ATGCGAACGCGAATGGCGGTGTGTCGAATGCGAATGCGAATAACGATGCTTCGAATACGAATGCGAATAT
SRR413581_C632285	TR	6.87	-	4628	4677	ATCTGGACCAGCTTCCGTTACTTCAGCAAGACTTATGCGAACATCAACGA
SRR413581_C632285	RT	9.57	-	11238	11667	TTGGATCGTGTGACTTCTACGGCATATGATTTGTTCCTTCAAGGATCAGGAACATTCCCTTCTGGATATCGTGCAACTCAGCTTGCAAATCCTAACCTGAAATGGGAATCAGCGACTCAATACAATATCGGTACAGATTTTACTCTACTCAACAGCAGCTTGTATGGTACAATCGATGCTTATATTAAAGATGTAGATGATATGTTGATCAGTCCTGCTTATTTGGGAGTGATCGGAGAGGGTGGAGCCTCTTGGCTGAATGGTCCTTCTTTGCGAAACTGGGGTATGGAATTTAGTTTGGGTTATCGTAAGAATTTGGCTTGTGGCCTTGGTCTGGATGTAAATGCTAATGTTGATTTCTTCCGGAATAAAGTAACTTATCTGCCATCAACGACAACA…
SRR413582_scaffold48313	RT	9.80	-	2140	2251	TCCGCTGCTCGGCTTTATCGCCATTGAGCAACATCCACAAATCCTGAACGGCTGGACCATTACGTGCATCATCCAGATCAACAAACATTGGACCATCGCGCCAGAGAATATT
SRR413582_scaffold48313	TR	17.27	+	10996	11063	TGATAACCCTTCCGGTTATATGTTATCTGGTGTGGTTATTCGTTAAACTACAGCGGTTGTCGCGGCGA
SRR413582_C673220	RT	24.30	-	9555	9886	ACGTGAGGTTTTTGGCGCCCAATACCGTGACCGTGTCGTTCATCACTGGATAGCAGAGCGCATAGATCCATTGCTTGAAGCAAGGTTTAAACGACAATATAACGTTTCAAAAAATTGTCGTAAGGGTTTTGGCTGCCTTACGGCAGTGAAGTCTCTCGCTTCTAAAATCTACAGCATTACCGAGGGGTATACTAAAGATGTTATTGTTATACGGCTTGACATCAAGGGGTTCTTTATGTCTATTGATAAAGATATTTTATGGTGGATGTATGAGGACCTTATCATGGCTGACTATCATAAACCGGACATAGACCTGCTTCTCTATCTGCTTC
SRR413582_C673220	TR	28.30	-	10124	10173	GGTAACGCTTGGAACGTAAACCTCAACAACGGCAACGGCAACAACAACAA
SRR413583_scaffold37086	RT	159.02	-	2970	3573	AAGCCGCGAATTATTATGGCGCTGGAATATCCGGATCGCGTTGTTCAATGGGCCTATTACCAGATCTTAAACCCATTATTCGATAAGCAGTTTATAACGCACAGTTACGGTTGTAGACAAGGGAAAGGCACAACAAAAGCGCGCGATCAGCTTCAACGCTGGCTTCGAAAAGTGAATCGAAGTGGAAAAACCTGGTACGTGTTAAAGCTTGACATTTCAAAATATTTCTATCGCGTGGATCACGCGGTTTTGATGGATATATTATCACGAAAAATCAAGGACGAAGAAATTCTTCGCGACCTTTACAAACTGATAAATTGTGAAAATACGGCGTTCGGCCTTCCGGCTGGCGTGCAACCGGAACTTTGCAACGAAGAAGACTGGCTTTTTGATCGCGGT…
SRR413583_scaffold37086	TR	34.14	-	4060	4109	CCTTCCGCGTTGAACTTGAACAACGAACGTTCGAACGTCAGGACGAACCA
SRR413583_C868069	RT	34.51	-	1906	2303	TACAAGTGCGTGTATCAAGGGAAAGGGATTACATTTTGGAGTAAGGAGAATGAAACGTTTTCTTCACCGGTACCCGGAATACAAATGGTTCGTAAAGACTGATTTCAAAAAGTTCTATCAAAGTATTCTTCATGAGCTTATTGTTGCTGCATTGAGAAGGAAATTCAAAGATGAACGATTTATTAAATTGATCGAGATAGCTGTTTTATCGTATGACAGCGGAACAGAGTTAGTTGACGTATTGGAGAATGAAGTTGAACGGAAGAAGAGGTGTTCCGATTGGAGCATTTACAAGCCAACCTATCGGGAATTTTGCGGCAAGCCGGATAGATCATACAATGAAGGAGAAATATCGTGTCAAATGCCTGCATAGATATTGCGATGATAATGTTATGCTG
SRR413583_C868069	TR	41.90	-	3043	3092	CTCGCTTATGCGAACTCGAATAACGATTGGTCGAACTCGAATGCGAATAT
SRR413583_C868343	TR	43.56	+	32	91	TGCGAATGCGAATGGCGGCGTGTCGAATGCGAATGCGAATAACGATGCATCGAACTCGAA
SRR413583_C868343	RT	35.81	+	649	1003	ACCTCAGCCAGCATCAAGAACCGCGGCATGCACGACCTCATGGAGTACATACGCCGCGACATGAAAGAAGACCCGGAAGGAACACGCTACTGCTACAAATTCGACATCTCCAAGTTCTATGAGAGCGTGGGGCAGGATTTCGTAATGTATTGTGTCCGGAGGGTATTCAAGGACAAGAAACTCATCGCCATGCTTGACAACTTCGTAAGGCTCATGCCGCAAGGAATCAGCATCGGGCTGAGGTCGTCGCAAGGGTTGGGCAACCTGCTCCTGTCTGTTTTTTTAGACCATTATTTAAAGGACAAGTACGGCGTCCGCCATTTCTACCGCTATTGCGATGACGGCGTGGTACTCG
SRR413583_C872729	TR	8.51	-	5051	5100	GGCTGCGATTTGACTGACAACGGCACAAAGTCCTATCTGAACACCATGCT
SRR413583_C872729	RT	22.73	+	5529	6166	CTTCGTTTACCTTGTCGACATTGACCTCCTTTTCAACCTGCAATTGGTTGCTGTCGGGGAAGTTGAACGCCACCGCCATGTTGGAGTCCCACATACCGCGCTCCATATAGAACATGGTCAGGGTGTGGGTGGTGCGGTTTTTGTCCAATTGGGTGGGCTTGTCTGTCGTCTTGGTGAACTTGATAGGGTTCTGGTTGAAGTAGACGGTTTTGTTGTTGGCATCAGTCGTGTAAGCCATGGTGTTGTCGTTGTCGGTGTTCTTGTTGGAACTGACGTAGGGGGTTACGGTGTTGTCCTTGCCAAATTCCAGCAGACCGGACGCTTTGCCGTGCGCACCGCCGACATCCAGAACCAACTTGCCGTCAATGTAGACCCACACGTCATCGTCACCGGAGAAGA…
SRR413583_C873321	RT	90.59	-	7412	7959	CTATATGGGTGTCCTTATTTACAGAAGATACCTATTCTTGCATTAAGGATCGTGGTATTCATAAAGCAGCAGCTAAAGTAAAGAAGGCTTTGAAAGAAGATCCAGAACACACTACTTACTGCTTGAAAATGGATATAGTGAAGTTCTATCCAAGTATAGACCATGATATTTTGAAAACAATATTACGGAAGAAAATCAAAGATAAAGATCTGCTTTGGTTGCTTGACGTGATTATAGACAGTGCCGATGGCGTACCCATAGGGAACTATCTAAGTCAGTATTTTGCTAATATTTATCTGGCTTACTTCGATCACTGGATAAAAGAGGTTAAGAAGGTAAGATATTACTTTAGGTATGCAGATGATATTGTGATTTTAGGCGATGATCCTAAACAGCTTC…
SRR413583_C873321	TR	35.10	-	8382	8419	GCGAATACGAATAACACCCCCTCGAATACGAATGCGAA
SRR413584_scaffold40764	RT	28.35	-	23	156	TACCTATTCTTGCATTAAGGATCGTGGTATTCATAAAGCAGCAGCTAAAGTAAAGAAGGCTTTGAAAGAAGATCCAGAACACACTACTTACTGCTTGAAAATGGATATAGTGAAGTTCTATCCAAGTATAGACC
SRR413584_scaffold40764	TR	35.10	-	480	517	GCGAATACGAATAACACCCCCTCGAATACGAATGCGAA
SRR413584_scaffold53744	TR	28.88	+	73	122	CGTCCGCTCTCAACTTGAATAACCCTCGTTCCAACTCGAACGACAACATT
SRR413584_scaffold53744	RT	88.44	+	423	661	AGAAACGACTTATTATGTCCTTACCATTTAAGGACAGGATAGTACAATGGGCGATTTACAGGCAGTTATTTCCATTGTACGAAAAGACTTTTATTTTTGATTCCTATGCCTGTCGCAAGGGTAAAGGAACGCATAAGGCAGCCGACAGGTTGCAGTATTGGTTAAGGCAGACAGAAAGAAAGCCGGAACGATACTACTATCTGAAAATGGATATATCAAAATATTTCTACAGGGTAGAC
SRR413584_scaffold58430	TR	47.60	+	772	821	TTTCGATGTCGAATGCGAACAACGATTCCTCGAATACGAACACGAACATC
SRR413584_scaffold58430	RT	44.68	+	1370	1754	ACCTCCGCCAGTATCAAGAGACGGGGGATGCACGACCTCCTGGCGTATGTCCGCCGTGACATGGCCGAAGACCCTGATGGTACACGTTACTGTTACAAGTTTGACATCACCAAATTCTACGAGAGCGTGAAGCAGGATTTTGTGATGTATTGCGTCAGCCGGGTGTTCAAGGACGCAAAGCTCGTGACCATGCTGGAGAGCTTTATCCGCCTGATGCCTGAAGGTCTGAGTATCGGCCTGCGCAGCTCGCAGGGGCTGGGCAATTTGCTTTTGTCTGTGTATCTGGACCATTATCTGAAGGACAGGTATGCCGTGCGTCATTTCTACCGCTATTGTGATGACGGCGTCGTACTGGGTAAAACGAAAGCGGAACTGTGGAAGATTC
SRR413584_scaffold60044	RT	130.09	-	1952	2481	CGATATGGGTTTCGGTCTTCACGAAAGACACGTATAGCTGCATCAAGGGGCGCGGCATTCATGGAGCGATGCGGAATGTCAAGAGGGCTATCAAAGACCGGGAAAACGCCCGATATTGCCTCAAAATCGACATCCGGAAGTTCTACCCGTCGATAGACCACGACGTATTGAAAGCCATCATCCGCCGCAAAATCAAATGCAAGGATACGCTCGCCCTGCTCGATACGATCATCGACAGCACCGACGGCGTGCCTATCGGCAACTATTTGAGCCAATACTTCGCAAACCTGATGCTTGCCTACTTCGACCATTGGATCAAGGAGGAGAAGCGGGTGCGGTACTATTTCCGATATGCCGATGACATGGTATTTCTCGCCTCCACGAAAGAGGAACTGCACA…
SRR413584_scaffold60044	TR	36.21	-	2929	2966	GCGAATTCGAATAACACGCCCTCGAATACGAATGCGAA
SRR413584_C859427	RT	26.04	+	1464	1902	AGATAAGAGTCATAATGGCACAAGGAATTTATGATAAAATAATAAATCATTATATAACTTGATATATACTAATGCCAAAATTAGAGAAATATTTAGAAAATAGGAATTGTGCTACTAGAAAAGGAATGGGAACAAGTTATGCAATAAAATTATTAAAAAAAGATATTGAATGTTTCAAAAAATATAATAAATTCTATTTTTTGAAACTAGATATAAGTAAATATTTTTACAGTTTAGACCATGAAGTAATTATTTCTATTGTTAAACAAGATTTAAATCCTGATGAATTAAATCTTGTTAAGATAATACTTGAAAGTACTAATAAAGAGTATATTAATAAAAAGATAAAATATTTAGAAAATAAATATAATGTTGAATTACCAAAATATGAAAAAGGAA…
SRR413584_C859427	TR	18.37	+	2381	2437	TGTGTTCAATTTAGGCAACAATGGCAATTTAGGCACGAACAACGCGAACAATGGGAA
SRR413584_C865333	RT	34.51	-	9780	10177	TACAAGTGCGTGTATCAAGGGAAAGGGATTACATTTTGGAGTAAGGAGAATGAAACGTTTTCTTCACCGGTACCCGGAATACAAATGGTTCGTAAAGACTGATTTCAAAAAGTTCTATCAAAGTATTCTTCATGAGCTTATTGTTGCTGCATTGAGAAGGAAATTCAAAGATGAACGATTTATTAAATTGATCGAGATAGCTGTTTTATCGTATGACAGCGGAACAGAGTTAGTTGACGTATTGGAGAATGAAGTTGAACGGAAGAAGAGGTGTTCCGATTGGAGCATTTACAAGCCAACCTATCGGGAATTTTGCGGCAAGCCGGATAGATCATACAATGAAGGAGAAATATCGTGTCAAATGCCTGCATAGATATTGCGATGATAATGTTATGCTG
SRR413584_C865333	TR	41.90	-	10917	10966	CTCGCTTATGCGAACTCGAATAACGATTGGTCGAACTCGAATGCGAATAT
SRR413584_C865699	RT	17.78	-	13275	13659	AACCGGTGCAAGCATCAAAAGGCGCGGTACTCATGATCTGATGAACTGCATACGTACCGATTTGCAAAAAGACCCGGAAGGCACACTTTACGCATACAAGTTTGACATCCGTAGGTTTTACGACAATGCGCGGCAGGACTTTGTTATGTGGTGCTTCCGGAGGGTGTTCAAGGACGAAAGGCTGTTGGTGCTACTGGAGCGGTTTGTTAAGCTGCTGCCGGAAGGTATAAGCTTCGGACTGCGCAGTTCACAAGGGGCAGGAAATCTGCTTCTGTCTGTATTTTTAGACCACTATCTGAAGGATAAGTACGGGGTTCGTTATTACTATCGCTATTGCGATGACGGACTGGTACTCGGTAAAACGAAAGCGGAATTGTGGAAGATT
SRR413584_C865699	TR	53.58	-	14197	14266	ATGCGAACGCGAATGGCGGTGTGTCGAATGCGAATGCGAATAACGATGCTTCGAATACGAATGCGAATAT
SRR413585_scaffold13706	TR	36.21	+	76	113	CGAATTCGAATAACACGCCCTCGAATACGAATGCGAAT
SRR413585_scaffold13706	RT	120.69	+	434	883	GATATGGGTTTCGGTCTTCACGAAAGACACGTATAGCTGCATCAAGGGGCGCGGCATTCATGGAGCGATGCGGAATGTCAAGAGGGCTATCAAAGACCGGGAAAACGCCCGATATTGCCTCAAAATCGACATCCGGAAGTTCTACCCGTCGATAGACCACGACGTATTGAAAGCCATCATCCGCCGCAAAATCAAATGCAAGGATACGCTCGCCCTGCTCGATACGATCATCGACAGCACCGACGGCGTGCCTATCGGCAACTATTTGAGCCAATACTTCGCAAACCTGATGCTTGCCTACTTCGACCATTGGATCAAGGAGGAGAAGCGGGTGCGGTACTATTTCCGATATGCCGATGACATGGTATTTCTCGCCTCCACGAAAGAGGAACTGCACAT…
SRR413585_C246434	RT	9.80	-	2252	2363	TCCGCTGCTCGGCTTTATCGCCATTGAGCAACATCCACAAATCCTGAACGGCTGGACCATTACGTGCATCATCCAGATCAACAAACATTGGACCATCGCGCCAGAGAATATT
SRR413585_C246434	TR	17.27	+	11108	11175	TGATAACCCTTCCGGTTATATGTTATCTGGTGTGGTTATTCGTTAAACTACAGCGGTTGTCGCGGCGA
SRR413586_scaffold48794	RT	115.30	-	1254	1844	AAAGAGCGGAAGATATTCAAACTGCCATTCCGTGATCGTGTCGTTCATTGGGCTATCATGCAGGTGATTGAACCGATATGGCTCTCCAATTTCACCCGTGATACCTATTCCTGTATCCGTGGACGTGGTATTCACCCTCTTTTATACAAGCTCCGCCGTGATTTGAAAGCGGATCCGGAGGGAACCCGGTACTGCCTGAAAATCGATGTGCGCAAATTTTATCCGAGTATAGACCACGAGATCATGAAACAGGTAATCCGCCGAAAGCTGAAAGATGCCCGGCTGCTTGCTTTGCTTGACGGTATCGTGGACTCGGCAGAGAACGGAGTGCCTATTGGAAATTATTTATCCCAATTCTTTGCTAACCTTTATTTATCCGAACTGGATCATATCATGAAA…
SRR413586_scaffold48794	TR	33.63	-	2238	2275	ACGAATACGAACAATGCAGCCTCGAATTCGAATGCGAA
SRR413586_scaffold63592	RT	36.36	-	19	373	CACCTCCGCCAGTATCAAGAGACGGGGGATGCACGACCTCCTGGCGTATGTCCGCCGTGACATGGCCGAAGACCCTGATGGTACACGTTACTGTTACAAGTTTGACATCACCAAATTCTACGAGAGCGTGAAGCAGGATTTTGTGATGTATTGCGTCAGCCGGGTGTTCAAGGACGCAAAGCTCGTGACCATGCTGGAGAGCTTTATCCGCCTGATGCCTGAAGGTCTGAGTATCGGCCTGCGCAGCTCGCAGGGGCTGGGCAATTTGCTTTTGTCTGTGTATCTGGACCATTATCTGAAGGACAGGTATGCCGTGCGTCATTTCTACCGCTATTGTGATGACGGCGTCGTACTG
SRR413586_scaffold63592	TR	47.60	-	922	971	GTTTCGATGTCGAATGCGAACAACGATTCCTCGAATACGAACACGAACAT
SRR413586_C1343174	RT	130.09	-	1092	1621	CGATATGGGTTTCGGTCTTCACGAAAGACACGTATAGCTGCATCAAGGGGCGCGGCATTCATGGAGCGATGCGGAATGTCAAGAGGGCTATCAAAGACCGGGAAAACGCCCGATATTGCCTCAAAATCGACATCCGGAAGTTCTACCCGTCGATAGACCACGATGTATTGAAAGCCATCATCCGCCGCAAAATCAAATGCAAGGATACGCTCGCCCTGCTCGATACGATCATCGACAGCACCGACGGCGTGCCTATCGGCAACTATTTGAGCCAATACTTCGCAAACCTGATGCTTGCCTACTTCGACCATTGGATCAAGGAGGAGAAGCGGGTGCGGTACTATTTCCGATATGCCGATGACATGGTATTTCTCGCCTCCACGAAAGAGGAACTGCACA…
SRR413586_C1343174	TR	36.21	-	2069	2106	GCGAATTCGAATAACACGCCCTCGAATACGAATGCGAA
SRR413586_C1349108	TR	36.34	+	2399	2451	ACCGTGCGGTTCGCGGGTACAATTCGGCCCGCAACTGGAACAACAACAATGCT
SRR413586_C1349108	RT	155.31	+	3006	3647	AGGAGCGCAGTCTTCACATCCCGCCGCTGCGGGACAAGGTCGTGCAGCTCGTCATCCATCAGGAGCTGCAGACGCTCTTCCGCCCGGTATTCGTCAACCGTTCATTTGCGTGTATGTACGGAAAAGGCCCCATCCGAGCTGCCTTCAACGTACAGCATGACATGAGGGTCGCCCGCATGAAGTGGGGCGACGAGGCGACGGTCATCAAGATCGACGTCCGCAAGTTTTTCTACAGCATCGACCGCAGCGTGCTCAAGCAGATCATCGCGAAGCGGTTCAAGAAGCTCAAGAAGAAGTACCCCGAGAAATACGAGGACTTCCTCCGTTTTTACAGGCTTCTTTGCAAAGTGATCGACAGCTCGCCGGAGGGTGAGAGAGGGATTCCGCTGGGAAATGTGA…
SRR413587_scaffold24496	RT	9.57	+	60473	60902	TGGATCGTGTGACTTCTACGGCATATGATTTGTTCCTTCAAGGATCAGGAACATTCCCTTCTGGATATCGTGCAACTCAGCTTGCAAATCCTAACCTGAAATGGGAATCAGCGACTCAATACAATATCGGTACAGATTTTACTCTACTCAACAGTAGTTTGTATGGTACAATCGATGCTTATATTAAAGATGTAGATGATATGTTGATCAGTCCTGCTTATTTGGGAGTGATCGGAGAGGGTGGAGCCTCTTGGCTGAATGGTCCTTCTTTGCGAAACTGGGGTATGGAATTTAGTTTGGGTTATCGTAAGAATTTGGCTTGTGGCCTTGGCCTGGATGTAAATGCTAATGTTGATTTCTTCCGGAATAAAGTAACTTATCTGCCATCAACAACAACAG…
SRR413587_scaffold24496	TR	6.87	+	67463	67512	TCTGGACCAGCTTCCGTTACTTCAGCAAGACTTATGCGAACATCAACGAT
SRR413587_C416534	RT	41.69	-	1770	2265	AGAACTTGTTGTAGATATTCTTTCAAGACAAATACAAGATGGTACTTTCCGAATATCAGGTTATAAAGAACGGATAGTGACAGATGGACCAAAGGATAGAAGGGTTCAAGCGATACCAATAATAGAAAGAATAGGAATAAACGCAGTAATGAGCGTTGTTGAGCAAAGAGTATTCCGTAAATACATACGCACTACTTCCGCTTCTATTAAGAATAGAGGAACTCATGACCTTCTTAATTACATTCGCAGAGACATACGTCAATACCCAGAGGAGATGAGATATGTCTATAAGTTTGATATTACGAAGTTCTATGAAAGTATATGGCAAGACTTCATGATGTATTGTTTACGCAGAATGTTCAAAGATAGAATTTTGCTTACTATTCTTGAGCGTTTTGT…
SRR413587_C416534	TR	21.95	-	2645	2682	GCGAATGCTAATGGCGGTGTCTCGTATGCGAATGCGAA
SRR413587_C426050	TR	48.46	+	3	58	GTCCACGCACGCGCAATCTGAACAATGTTGCTGGTAATGCGAACTGGAACATCGGC
SRR413587_C426050	RT	19.17	+	359	950	TATATTGATGCGCATCTTGATGAAGAGGTTCAAAAGATGCGCATCATGATTTTTAATACAAAACCGGAAGGAATAAAAGTACATAATCCAGAATTAAGATATATCCCATTAGAGCGAAAACCTAAAATAATATATGAGCATGGCAAAGAGCGAAAAATATATATGCCTGAAATACACGAACAATGGCTTCATCATATAATAATTCTTATTCTAGCTCCTATTATAATGGCTACCTCATATGAGTTTTCCTGTGGTTCTTTTCCAGGAAGAGGAGCACATTATGGAAAACGGCAGATAGAAAGATGGTTAAGAAAAGATACAAAGGGAATGAAGTATTTTCTGAAAATTGATATCCGCCATTTTTATAATAATATTCGCGTAGATATTCTTTTTAAAGAG…
SRR413587_C426170	TR	5.93	+	5182	5231	CCAATGTTGGCAATAGCTACTTCCACACCTGAAGCGGGAATCATCACAAC
SRR413587_C426170	RT	10.68	-	14001	14812	TCTTCTTTTATCCCTTTTGGGTGCATGTACTCCTAAACCTGTTGAAAACTCATTCGTTCATGTGAATGCGAACGGACAGTTCATCCGTAATGGAAAACCCTATTATTATGTAGGTACCAATTTCTGGTATGGTGCCATTCTTGGTTCTGAAGGTGAAGGAGGTAATCGTGAACGCCTGCATAAAGAATTGGATTTTCTGAAAAGTATCGGTATTAATAATTTGCGTGTATTGGTAGGTGCGGACGGTGAAAATGGTGTGAAAACCCGTGTACAACCTTCTCTGCAAGTAGCTCCCGGTGTGTATAATGATACTATTTTAGCCGGATTGGATTACTTCATGAATGAGTTGCGCAAACGGGATATGACTGCCGTACTTTATTTGAATAACTCTTGGGAGTG…
SRR413587_C426750	TR	22.69	+	945	982	CGAATGCGAACAGCGGTCTCGCTTATGCGAACGCGAAC
SRR413587_C426750	RT	17.69	+	1632	2022	ACGGCTGCATCCATACAAGGACGCGGACCGCATGGTCTGTTCCATCAGGTGCAGGATACATTGGCAGAGAACCCCAATATACACTATTATTATCAAAGCGATTATAAAGGATATTATGACAGTATTGACCATGATATATTAATCTCCACAATCAGGCGATATGTCGGAGACCCTGTCTTATTGCCTATTCTTGAAAATTTTGTCAAAGCACTATATCCCAACGGGAAGCATGGCATAAGCAAAGGACTGCGTTCCTCACAATTCTTTGGAAACCTTTACCATAATGATATTGATCACCGGATGATTGATGAATATGGTGCAAAACATTACTTCCGTTTTTGTGATGACATCTTTATTCTCGGTGAGAGTAAACGTGATTTGTGGAAATTGC
SRR413587_C426940	TR	7.45	+	4182	4231	TTACAGGCTGCAATTGCAACTATAACGCTGACAATGCCAACTGTAAGGTT
SRR413587_C426940	RT	10.66	-	6696	7250	ATTGCTCTTTTACTTTCTAAGTACTTTTCATCGCAAAAGCTGAAAAAAATTGATATTCTTATGTTGTTCGTATTTATTGTGTCGCTTATGCTGACCGGAAAACGAACCCTTTTCATTATTCCCGTCCTTTCATTTGCATTATTTATGGTCATCTCAAACATCAAAGGAAAATTTGCTAAAACAGGAGGAATAGTGCTGAGTGCCTTATCTGCCGTGTTTATTCTTTCAATGTTTATTCCAAAGGTTGCAAATATATTTGACCGTTTTATGGATGAAGAAAATATTATGGCCTTAGGTAATAGAGATTCTCTTTGGAAATATTTTTTACTGATGGGTGAAAAGTACCCGGTCTTTGGCGCAGGATTCGGCTCATACAATCAGTTCGCATATGATAACGGA…
SRR413588_C566606	TR	80.40	+	32	95	ACAACAGCTGGAACGTGAACTTTAGTAATGGCAACTTCAACAACAACAACAAGTACAACAGTAA
SRR413588_C566606	RT	42.81	+	275	392	CAAGTACTTGTTTTATAGTTACCCGTCCTAAATTACGGGAAGTGTTTGCTGCAAATTTCCGTGACCGTATTGTACAACATTGGTTGTGCCTACGCTTAGAGCCACTGTTTGAGGCACG
SRR413588_C631783	RT	89.26	-	5710	6629	AACTCTTGAAAAAGATGTTGACAGAGGAGTTGTTCATTCCGGACTATCACAAACCGAGCATCATCAACGAGAGCAGCAGCAAGAAAACACGCCGTATATTGAAACCGCATTACAAATATGAGCAGGTTATTCATCATTGTGCAATAGGTCAGTTCAAACCGATTGTGATGAATGGATTGTATGAATTTTCATGCGGGAGCATTCCGGACAGGGGTGTTCATTACGGAAAGAAGTACATGAGAAAATGGCTTGATTCCTACGACGGAAAGAAATTCTTTGTTCTCAAGATGGATGTTCACCATTTCTTTGAATCCATAAACCGGAGAATCCTCAAAAGGAAACTCAAAGAGGTAATTCGAGATAAACGGTTTTATAGATTACTCTGCATACTGATTGAAC…
SRR413588_C631783	TR	52.00	-	6909	6958	GCGGATTACTTGAATTTGAACAATTCTGCGGGCAATGCGAACTGGAACAT
SRR413589_scaffold49243	TR	22.69	+	2082	2119	CGAATGCGAACAGCGGTCTCGCTTATGCGAACGCGAAC
SRR413589_scaffold49243	RT	17.82	+	2635	3025	ACGGCTGCATCCATACAAGGACGTGGACCGCATGGTCTGTTCCATCAGGTGCAGGATACATTGGCAGAGAACCCCAATATACACTATTATTATCAAAGCGATTATAAAGGATATTATGACAGTATCGACCATGATATATTAATCTCCACAATCAGGCGGTATGTCGGAGACCCTGTCTTATTGCCTATTCTTGAAAATTTTGTCAAAGCACTATATCCCAACGGGAAGCATGGCATAAGCAAAGGACTGCGTTCCTCACAATTCTTTGGAAACCTTTACCATAATGATATTGATCACCGGATGATTGATGAATATGGTGCAAAACATTACTTCCGTTTTTGTGATGACATCTTTATTCTCGGTGAGAGTAAACGTGATTTGTGGAAATTGC
SRR413589_C791533	TR	47.60	+	335	384	TTTCGATGTCGAATGCGAACAACGATTCCTCGAATACGAACACGAACATC
SRR413589_C791533	RT	44.68	+	933	1317	ACCTCCGCCAGTATCAAGAGACGGGGGATGCACGACCTCCTGGCGTATGTCCGCCGTGACATGGCCGAAGACCCTGATGGTACACGTTACTGTTACAAGTTTGACATCACCAAATTCTACGAGAGCGTGAAGCAGGATTTTGTGATGTATTGCGTCAGCCGGGTGTTCAAGGACGCAAAGCTCGTGACCATGCTGGAGAGCTTTATCCGCCTGATGCCTGAAGGTCTGAGTATCGGCCTGCGCAGCTCGCAGGGGCTGGGCAATTTGCTTTTGTCTGTGTATCTGGACCATTATCTGAAGGACAGGTATGCCGTGCGTCATTTCTACCGCTATTGTGATGACGGCGTCGTACTGGGTAAAACGAAAGCGGAACTGTGGAAGATTC
SRR413590_C428643	TR	21.77	+	2888	2937	ATAACGGTTACAACTTGAACTTCAACAGTGGCAACGTGAATCCTGCGAAC
SRR413590_C428643	RT	105.52	+	3207	3448	TACTGAGAGAAGTCTTCGCCTCACAGTTCCGTGACAGGGTAGTTCACCATCAGTTGTTCAACTATATCGCTCCAATCTTCGAGAAAACATTTATATATGACAGTTATTCCTGTAGAAAAGAGAAAGGAACACTGTTTGGTGTAGAGCGACTAGAACATCATATTCGTTCATGCACCAACAACTATACACATACAGCCTATATCCTCAAACTGGACATTCAAGGCTATTTCATGAGCATCAAC
SRR413590_C429209	RT	17.78	+	480	864	ACCGGTGCAAGCATCAAAAGGCGCGGTACTCATGACCTGATGAACTGCATACGTACCGATTTGCAAAAAAATCCGGAAGGCACGCTTTACGCATACAAATTTGACATCCGGAGGTTTTATGACAATGCGCGGCAGGACTTTGTTATGTGGTGCTTCCGGAGGGTGTTCAAGGACAAAAGGCTGTTGGTCTTGTTGGAGCGGTTTGTTAAGCTGCTGCCGGAAGGTATCAGTTTCGGACTGCGCAGTTCACAAGGGGCAGGAAATCTGCTTCTGTCTGTATTTTTAGACCACTATCTGAAGGATAAGTACGGGGTTCGTTATTACTATCGCTATTGCGATGACGGACTGGTACTCGGTAAAACGAAAGCGGAATTGTGGAAGATTC
SRR413590_C429209	TR	5.95	-	6960	7009	CACTCTGGTGACGATATCAATAAGAACCGTGCCAATGCCAACAAGTTGCT
SRR413591_C443273	TR	47.58	+	30	89	TGCGAATGCGAATGGCGGTGTGTCGAATGCGAATGCGAATAACGATGCTTCGAATACGAA
SRR413591_C443273	RT	17.78	+	637	1021	ACCGGTGCAAGCATCAAAAGGCGCGGTACTCATGACCTGATGAACTGCATACGTACCGATTTGCAAAAAAATCCGGAAGGCACGCTTTACGCATACAAATTTGACATCCGGAGGTTTTATGACAATGCGCGGCAGGACTTTGTTATGTGGTGCTTCCGGAGGGTGTTCAAGGACAAAAGGCTGTTGGTCTTGTTGGAGCGGTTTGTTAAGCTACTGCCGGAAGGTATCAGTTTCGGACTGCGCAGTTCACAAGGGGCAGGAAATCTGCTTCTGTCTGTATTTTTAGACCACTATCTGAAGGATAAGTACGGGGTTCGTTATTACTATCGCTATTGCGATGACGGACTGGTACTCGGTAAAACGAAAGCGGAATTGTGGAAGATTC
SRR413591_C446561	RT	39.10	-	1688	2270	TGATCGTATTGTTCGACATACCCTATGCGATGAAGTTTTACTTCCAGAAGTGAAGAAACACATCATCTACGACAACTGTGCGTCTATCAAAGGACGTGGCATATCACAGCAAAGAAAGCGATTCGAAATCCATCTTCACAAGTATTACCAGCTATACGGAAATGATGGCTGGATTCTATTCGGTGATTTTTCAAAATTTTATGACAACATCATTCACGAGATTGCGAAACGAGAATTACTGAAATTATTTGACGATGATGAGTTTATTGATTGGCTTTTAACCCTTATATTTAAAGGCTTCCAGATTGATGTCTCATATATGTCCGACGAGGAATACGAGACCTGTATGACAGATACTTTCAATAAATTGGAGTATCGAAACATTCCAAAGGACAAGCT…
SRR413591_C446561	TR	21.98	-	2628	2699	TCGTTTCTTCGGCTTACTTTGCCAATGTGAACAACAATGGCAATACGAACTACAACAACGCTTCGAACTCTA
SRR413591_C451123	TR	15.69	-	6394	6453	TTGTTCATGGCGATGTAAACGCTTATGGCTCCGACAATTGCAACGACACCTGCAATGGCA
SRR413591_C451123	RT	7.40	+	15969	16340	GATCGTGTTCCGCATCGGTTGGTGGGCGACGATATACTGTCAGCAGATATTGCTCGGAATGCTCACTATATTCGGTCCAATACAATGGGCATTTTCGTTGCTGCCCAAGTGGGAAGGAGCGTGGGCGAAGTGGCTAACCCGTTATTTGACAGTTCATTTCTACGGAGCCATGCTCTACTTCGTCGGTTTCTACGTCCTGTTGCTGTTTGATATTGTGCTCTGCATACAGGTAGAGAACCTGACGGCCATCACCGCCAGTGAGCAGACGATGGCAGCCTATCTGCAAAACTCGTTCTTCTCGGCAGGCTATCTGATGGCAGCGAGCATCGTGGCGTTGAAATGCCTGAACCTCGTGCCCGACCTTGCGGCATG
SRR413592_scaffold29831	RT	43.61	-	10012	10343	TCGGGAGGTTTTTGCCGCCGCTTTCATTGATCGTGTTGTCCATCACTGGATCGCTCTTCGTATCGAGCCGATCTTAGAGGAACGCTTCCGGGAACAAGGAAACGTCTCCAAGAACTGCCGGAAAGGTGAGGGATGCTTGTCTGCCGTGCACTATCTGAATAACATGATAGTCGAGGTCAGTGAGAATTATACTGCCGATGCGTACATTTTCAAAGATGACCTGTTCAGTTTCTTCATGTCTATCTCGAAATCGTTGGTATGGGAAATGCTGAACATATTCGTAAGGGACAATTATAAAGGCGATGATATTGAATGTTTGCTTTACCTTCTAG
SRR413592_scaffold29831	TR	53.53	-	10584	10644	ATGCAACGGCTTCCAGCAGTTGGAACGTGAACTTCAACAACGGCAACGTCAACACGAACAA
SRR413593_scaffold15558	TR	41.66	+	22	107	CGTGTGGTTTTTCGCTCGTACAACAATGCGAACTCGAATGGCGGTTTATCGAATGCCAATGCGAATAACGACTCTTCGAATACGAA
SRR413593_scaffold15558	RT	43.14	+	483	837	ACCTCCGCATCCATAAAGCACCGGGGGATGCACGACTTAATGGAGTATATCTGTCGGGATATGGATGATGACCCTATCGGTACTCAATATTGCTATAAGCTTGATATACACAAATTCTACGATAGTGTAGACCAAGACTTGTTAATGGAGAGTGTACGCAGGGTGTTTAAAGACAAAAAGCTGATTGCCATCTTAGACGGCTTTGTCCGGATGATGCCTAAAGGTATCAGTATAGGACTTCGTAGTTCTCAAGGCTTGGGTAATTTGTTTCTGTCAGAGCATTTAGACCATCATTTTAAGGATGTGATGGGGCTACAATACTATTATCGATACTGTGATGATATTGTTGTGCTTG
SRR413593_C256977	TR	47.58	+	544	603	TGCGAATGCGAATGGCGGTGTGTCGAATGCGAATGCGAATAACGATGCTTCGAATACGAA
SRR413593_C256977	RT	17.78	+	1151	1535	ACCGGTGCAAGCATCAAAAGGCGCGGTACTCATGACCTGATGAACTGCATACGTACCGATTTGCAAAAAAATCCGGAAGGCACGCTTTACGCATACAAATTTGACATCCGGAGGTTTTATGACAATGCGCGGCAGGACTTTGTTATGTGGTGCTTCCGGAGGGTGTTCAAGGACAAAAGGCTGTTGGTCTTGTTGGAGCGGTTTGTTAAGCTGCTGCCGGAAGGTATCAGTTTCGGACTGCGCAGTTCACAAGGGGCAGGAAATCTGCTTCTGTCTGTATTTTTAGACCACTATCTGAAGGATAAGTACGGGGTTCGTTATTACTATCGCTATTGCGATGACGGACTGGTACTCGGTAAAACGAAAGCGGAATTGTGGAAGATTC
SRR413594_scaffold26916	RT	74.62	-	1916	2511	TTCTATATGAGCCAATTCAGAGAGGATTCATCACTGACACATATGCATGCGTTACGGACAGAGGACAGCACGAAGCGGTTAGGAGACTTGCTTCGTGGTTTCGTGAGTTTAATGGTAGAGGACAGTATGCGTATTATTACAAGTTTGATGTTAGAAAATTCTTTTACCGGATTGACCACGAAGTTTTGATGAATATCATTAAAAAGAAGATCTCCGACAAATACACTGTAGAGCTCATGCGGTACTATATGTGCAGCACACAGCGACCGTTCGGGATGCCACTTGATGGCAACCATCTTACAATTACGGACGATAAAATGCTCTGGGATAAGGGAATCGCCATAGGAGGCGGACTGTCGCACATGATAGGGAATATGTATCTTGATCCGCTGGACCAGT…
SRR413594_scaffold26916	TR	52.53	-	2953	3002	CTGTTCGCCTTGAACGGCAACAATCCCCGCTCGAACTCGAACTGGAACAT
SRR413595_C146902	RT	167.17	-	1426	2098	GTACTGAGAGAAGTCTTCGCCTCACAGTTCCGTGACCGGGTAGTTCACCATCTGTTGTTCAACTATATCGCTCCAATCTTCGAGAAAACATTTATATATGACAGTTATTCCTGTAGAAAAGAGAAAGGAACACTGTTTGGTGTAGAGCGACTAGAACATCATATTCGTTCATGCACCAACAACTATACACATACAGCCTATATCCTCAAACTGGACATTCAAGGCTATTTCATGAGCATCAACAAGAACATCCTCTACGGTATTATTTACAACAAACTCATGAAGCAATGGGAAGAGAAAGGCAAGAACTGTAACATCCCTGGAAAGAATCCGGAGTTTATTCTCTTCCTTGTAGAAAGCATCATCTTCAAAGACCACACACTGGACTGCGAGGTGATG…
SRR413595_C146902	TR	21.77	-	2368	2417	AATAACGGTTACAACTTGAACTTCAACAGTGGCAACGTGAATCCTGCGAA
SRR413596_C480957	TR	52.00	+	145	194	CGGATTACTTGAATTTGAACAATTCTGCGGGCAATGCGAACTGGAACATC
SRR413596_C480957	RT	102.44	+	474	1390	ACTCTTGAAAAAGATGTTGACAGAGGAGTTGTTCATTCCGGACTATCACAAACCGAGCATCATCAACGAGAGCAGCAGCAAGAAAACACGCCGTATATTGAAACCGCATTACAAATATGAGCAGGTTATTCATCATTGTGCAATAGGTCAGTTCAAACCGATTGTGATGAATGGATTGTATGAATTTTCCTGCGGGAGCATACCGGGCAGGGGCGTTCATTACGGGAAAAAGTACATGCGGAAATGGCTTGATTCCTACGACGGGAAAAAGTTCTTTGTTCTCAAGATGGATGTACACCATTTCTTTGAATCCATAAACCGGAGAATCCTCAAGAGAAAACTCAAAGCAGTAATTCGGGATAAACGGTTTTATAGATTACTCTGCATACTGATTGAACA…
SRR413596_C485303	TR	15.69	-	10504	10563	TTGTTCATGGCGATGTAAACGCTTATGGCTCCGACAATTGCAACGACACCTGCAATGGCA
SRR413596_C485303	RT	7.40	+	20079	20450	GATCGTGTTCCGCATCGGTTGGTGGGCGACGATATACTGTCAGCAGATATTGCTCGGAATGCTCACTATATTCGGTCCAATACAATGGGCATTTTCGTTGCTGCCCAAGTGGGAAGGAGCGTGGGCGAAGTGGCTAACCCGTTATTTGACAGTTCATTTCTACGGAGCCATGCTCTACTTCGTCGGTTTCTACGTCCTGTTGCTGTTTGATATTGTGCTCTGCATACAGGTAGAGAACCTGACGGCCATCACCGCCAGTGAGCAGACGATGGCAGCCTATCTGCAAAACTCGTTCTTCTCGGCAGGCTATCTGATGGCAGCGAGCATCGTGGCGTTGAAATGCCTGAACCTCGTGCCCGACCTTGCGGCATG
SRR413597_scaffold25200	TR	35.17	-	907	954	CCGTCAATTCCTCTGGCGCGTTGAACTGGGACAACGCTTACTACGGCA
SRR413597_scaffold25200	RT	62.67	-	1879	2278	CTGGGTTTTGAAATGCGACATATCGAAGTATTTCTATTCAATCCAGCATGAACCGTTAAAGCAGATGACGCGGAAGTACATCAAAGACCCGGATATTCTGTGGTTAGTTGACCTTATCGTTGACAGCACGGAAAATCCGGGAATTCCTATCGGCAACCAGACTTCACAATGGTTCGCCGTCATGTATCTTTCGGGCATGGACCATTTCATAAAAGAAAAGCTGGGTATTCGCTATTATGGGCGGTACATGGACGATTTCTATTTGATACATGAGGACAAGGCATATTTGCAATACTGCCGGGGCGAGATCGAACAATACGTTGCCCGGCTGGGCCTGCGGATGAACAAGAAAACAAATATTTTTCCGTTGCGGAACGGTATTGATTTCTTGGGCTTCCAC
SRR413598_C1045874	RT	13.14	-	253	680	ATGTGTTTCTGACCCCTTTCTTTGAACAGATATATGTACCTAGAAACTGTGCATGCCGAAAGGAAAAAGGCACAGATTATGCTGCTAAATGTCTGAAAGCAGACTTGAAGTATTATTATCGAGAGAATGCTGATTCAAATTCTGGATATGTTTTAAAGGCAGACATTCATCATTATTTTCAAAGTATTGACCATGATATATTGAAACGTATGCTCCATCCAATCCTTCCAGATGGAGAAGTCAAAGATTTTCTTTTCTATATCATTGACAGTTTTGACAAGGGAGGTCTTCCTTTAGGTAATCAGACAAGCCAGCTACTGGCATTATATTATCTTCATCCAGTGGATATGCTGATTCAGAACAAGTATGGTGTGATGTTTGATTATGGAGCGTTGTTTT…
SRR413598_C1045874	TR	8.92	-	1173	1222	CGCAATGCGATGAATTTGAATTACAACAATCGTTCAATGAACAACAACAA
SRR413598_C1068954	TR	6.87	-	8592	8641	ATCTGGACCAGCTTCCGTTACTTCAGCAAGACTTATGCGAACATCAACGA
SRR413598_C1068954	RT	9.57	-	15202	15631	TTGGATCGTGTGACTTCTACGGCATATGATTTGTTCCTTCAAGGATCAGGAACATTCCCTTCTGGATATCGTGCAACTCAGCTTGCAAATCCTAACCTGAAATGGGAATCAGCGACTCAATACAATATCGGTACAGATTTTACTCTACTCAACAGTAGTTTGTATGGTACAATCGATGCTTATATTAAAGATGTAGATGATATGTTGATCAGTCCTGCTTATTTGGGAGTGATCGGAGAGGGTGGAGCCTCTTGGCTGAATGGTCCTTCTTTGCGAAACTGGGGTATGGAATTTAGTTTGGGTTATCGTAAGAATTTGGCTTGTGGCCTTGGCCTGGATGTAAATGCTAATGTTGATTTCTTCCGGAATAAAGTAACTTATCTGCCATCAACGACAACA…
SRR413598_C1068964	TR	53.41	+	11647	11713	CGCCAACGCGAATGGCGGTGTGTCGTACGCGAATGCGAGTAACGATGCCTCGAATGCGAATGCGAAC
SRR413598_C1068964	RT	38.89	+	12300	12654	ACCTCCGCAAGCATCAAGAACCGGGGAATGCACGACTTGATGAAGTACATTCGCCGTGACATGCAGAAAGACCCGGAGGGCACAAGGTTCTGTTACAAGTTCGACATCTCCAAGTTCTACGAGAGTGTCAACCAGGACTTCGTCATGTACAGTGTGCATCGGGTATTCAAAGACAAGAAGCTCATAGCCATGCTTGACAACTTTGTCCGCATCATACCGCAAGGTATCAGCATAGGGCTGCGATCGTCGCAGGGTTTGGGCAATCTGTTGTTGTCCGTGTATTTAGACCATTATCTGAAGGACAGGTACGGCGTGCGTCATTTCTACCGCTATTGTGATGACGGCGTGGTACTCG
SRR413599_C721430	RT	25.13	-	64	146	TCGGGAAGTCTTCGCCGCGGCCTTCCGTGATCGCATAGTGCACCACTGGATCTGCCTACGGCTTAACCCGCTTTTTGAAGCCA
SRR413599_C721430	TR	27.57	-	375	424	AACAACGCCTGGAACGTGAACTTTGCCAATGGCAACACGTGGAACAACAA
SRR413600_C662849	RT	28.55	-	12	366	TACCGGGGCCAGCATTAAACGACGTGGCACTCATGATCTGATGCACTGCATACGTACCGATTTGCAAAAAGACCCGGATTGCACGCTGTATGCCTACAAATTTGACATCCGCAGGTTCTACGACAATGTGCGGCAGGATTTTGTGATGTGGTGTTTCCGCAGGGTATTCAAGGATGAAAGGCTGTTGGTGCTGCTGGAGCGGTTCGTGACACTGCTGCCGGAAGGTATCAGCTTTGGACTGCGCAGTTCACAAGGAGCAGGCAACCTGCTTCTGTCTGTATTTTTAGACCACTATCTGAAGGATAGGTACGGGGTTCGTTATTACTACCGCTATTGCGATGACGGACTGGTACTC
SRR413600_C662849	TR	25.84	-	940	977	GCGAACGCGAATGGCGGTGTATCGAATGCGAATGCGAA
SRR413601_C272883	RT	17.78	-	13274	13658	AACCGGTGCAAGCATCAAAAGGCGCGGTACTCATGATCTGATGAACTGCATACGTACCGATTTGCAAAAAGACCCGGAAGGCACACTTTACGCATACAAGTTTGACATCCGTAGGTTTTACGACAATGCGCGGCAGGACTTTGTTATGTGGTGCTTCCGGAGGGTGTTCAAGGACGAAAGGCTGTTGGTGCTACTGGAGCGGTTTGTTAAGCTGCTGCCGGAAGGTATAAGCTTCGGACTGCGCAGTTCACAAGGGGCAGGAAATCTGCTTCTGTCTGTATTTTTAGACCACTATCTGAAGGATAAGTACGGGGTTCGTTATTACTATCGCTATTGCGATGACGGACTGGTACTCGGTAAAACGAAAGCGGAATTGTGGAAGATT
SRR413601_C272883	TR	53.58	-	14196	14265	ATGCGAACGCGAATGGCGGTGTGTCGAATGCGAATGCGAATAACGATGCTTCGAATACGAATGCGAATAT
SRR413602_C603088	RT	15.85	-	3	136	GTCGTGTGCAAGTATTCCCGGGCGCGGCGGCGCTCGTGCTATGCGGCAGATTAAGCGCATGGTACAGCGCAGACCGAAAGACAGTAAGTATTGCGCACAGATGGACGTTCGCAAGTTTTACGATAGTATTCCGT
SRR413602_C603088	TR	51.17	-	596	645	CTGTTGTACTTCAATGCGAACAACACCTCTTCGAATTCGAACTCGAACAT
SRR413602_C653557	RT	19.66	-	9073	9305	TCGTGAAATTTTTGCTTCCGCTTATGTTGATCGTGTAATACAACATTGGGCTGATCTACGCCTTGATCCTATTTTGGAAGAGCGTTTTCAGGCACAGGGAAATGTTTCAAAAAATTGCCGTATTGGTGAAGGAGCACTTTCGGCTGTTACCTATCTGAATGGGATGATCATGGAAGTCAGTGAAAATTATACGAAAGACGCATACATTTTCAAGGGTGATTTCAAAAGCTTTT
SRR413602_C653557	TR	38.30	-	9546	9595	TCGAACGCGTGGTACGTGAACATGAACAACGGCAACGTGAACACGAACAA
SRR413602_C655417	TR	53.58	+	19262	19331	TGCGAACGCGAATGGCGGTGTGTCGAATGCGAATGCGAATAACGATGCTTCGAATACGAATGCGAATATC
SRR413602_C655417	RT	17.78	+	19869	20253	ACCGGTGCAAGCATCAAAAGGCGCGGTACTCATGATCTGATGAACTGCATACGTACCGATTTGCAAAAAGACCCGGAAGGCACACTTTACGCATACAAGTTTGACATCCGTAGGTTTTACGACAATGCGCGGCAGGACTTTGTTATGTGGTGCTTCCGGAGGGTGTTCAAGGACGAAAGGCTGTTGGTGCTACTGGAGCGGTTTGTTAAGCTGCTGCCGGAAGGTATAAGCTTCGGACTGCGCAGTTCACAAGGGGCAGGAAATCTGCTTCTGTCTGTATTTTTAGACCACTATCTGAAGGATAAGTACGGGGTTCGTTATTACTATCGCTATTGCGATGACGGACTGGTACTCGGTAAAACGAAAGCGGAATTGTGGAAGATTC
SRR413603_scaffold29544	TR	6.57	+	4484	4533	CTATCTTTGGGATATTCTATAGTTCTAGCTATAACATCAATTCCACCAAC
SRR413603_scaffold29544	RT	66.59	-	11364	12015	ACAAGTACTTGTTTTATAGTTACCCGTCCTAAATTACGGGAAGTGTTTGCTGCAAATTTCCGTGACCGTATTGTACAACATTGGTTGTGCCTACGCTTAGAGCCACTGTTTGAGGCACGTTTTGTTGAGCACGGAAATGTATCATTTAACTGTCGAAAGGGTTTTGGAACATTTGCATGTATCGATCAGTTGACAAAAAATACTATTGAAGTCTCTGATAATTATTCCCATGAGGCTTGGTATGCTCAATTTGATATTAAAGGATTTTTCATGTCAATTGATTGTGAATGCTTATTAAAGTACTTATTGCCATTTATCAAAGAAAAATGGAACTATTGGAAAGGAACTATATATGAACAGGATTTAGATTTAGTGCTTTGGCTTACAGAAGTAATTGTA…
SRR413603_scaffold29544	TR	80.40	-	12195	12258	AACAACAGCTGGAACGTGAACTTTAGTAATGGCAACTTCAACAACAACAACAAGTACAACAGTA
SRR413604_scaffold21505	TR	24.24	+	3800	3837	CGAATGCGAATGGTGGTGTATCGAATGCGAATACGAAT
SRR413604_scaffold21505	RT	47.11	+	4316	4795	GTACTTTACAGATACTTTCTATGAAAGACCGTATTGCTGTGTTTGCTGTAATGAATGTTGTAGACCGTCATTTGCAGAAACGCTATATTCGGACAACGGGAGCAAGTATCAAAAGGCGTGGCACACATGACCTGATGAATCGCATACGTACCGATCTGCAAAAAGACCCGGAAGGCACGTTATATGCTTACAAGTTCGACATCTGCAGGTTCTATGATAACGTGCGGCAGGATTTTGTGATGTGGTGCTTCCGCAGGGTGTTCAAGGACGAAAGGCTATTGGTTTTACTGGAACGGTTTGTTAAGCTGCTGCCGGAAGGTATCAGTTTCGGACTGCGCAGTTCGCAGGGGGCGGGAAACTTGCTCCTGTCTGTTTATTTAGATCATTTTTTGAAAGATA…
SRR413604_C334441	RT	43.61	-	1214	1545	TCGGGAGGTTTTTGCCGCCGCTTTCATTGATCGTGTTGTCCATCACTGGATCGCTCTTCGTATCGAGCCGATCTTAGAGGAACGCTTCCGGGAACAAGGAAACGTCTCCAAGAACTGCCGGAAAGGTGAGGGATGCTTGTCTGCCGTGCACTATCTGAATAACATGATAGTCGAGGTCAGTGAGAATTATACTGCCGATGCGTACATTTTCAAAGATGACCTGTTCAGTTTCTTCATGTCTATCTCGAAATCGTTGGTATGGGAAATGCTGAACATATTCGTAAGGGACAATTATAAAGGCGATGATATTGAATGTTTGCTTTACCTTCTAG
SRR413604_C334441	TR	53.53	-	1786	1846	ATGCAACGGCTTCCAGCAGTTGGAACGTGAACTTCAACAACGGCAACGTCAACACGAACAA
SRR413605_scaffold24726	TR	43.52	+	5811	5860	CTCGTGCCGTGAATTGCAACAATTACCCGTGGAATGTCAATACGAACATT
SRR413605_scaffold24726	RT	183.30	+	6264	6908	AATACCATTACTTTAAAGTGTACGAACCGAAAGAGCGGCAGATAATGGCGCTGCCGTTCTATGACAGGGTGGTACAGCACGCCATAAACAACGTGTTAGAGCCTATATTTGATAAGCGGTTTATATCGCAGTCTTACGCCTGCCGGAAAGGTAAAGGTATGCACGCTGCGTCTGATACGCTAAAAGAGTGGCTGTATGAGTGGAACAAATACCACCCAGACCAGCCGCTTTATGCTATCAAGGCAGATATACACCACTATTTCCAGAGCATAGACCATGCGGTATTAAAGACTGAAATACGTAAGGTTATAAAAGACGCTGGGGTACTGGCATTGCTGGACAGGATAATAGACCACAACGGCAATATGCCGGACGGCGTAGGGATACCAGTAGGAAACC…
SRR413605_C407280	RT	7.40	-	10095	10466	TGATCGTGTTCCGCATCGGTTGGTGGGCGACGATATACTGTCAGCAGATATTGCTCGGAATGCTCACTATATTCGGTCCAATACAATGGGCATTTTCGTTGCTGCCCAAGTGGGAAGGAGCGTGGGCGAAGTGGCTAACCCGTTATTTGACAGTTCATTTCTACGGAGCCATGCTCTACTTCGTCGGTTTCTACGTCCTGTTGCTGTTTGATATTGTGCTCTGCATACAGGTAGAGAACCTGACGGCCATCACCGCCAGTGAGCAGACGATGGCAGCCTATCTGCAAAACTCGTTCTTCTCGGCAGGCTATCTGATGGCAGCGAGCATCGTGGCGTTGAAATGCCTGAACCTCGTGCCCGACCTTGCGGCAT
SRR413605_C407280	TR	15.69	+	19982	20041	TGTTCATGGCGATGTAAACGCTTATGGCTCCGACAATTGCAACGACACCTGCAATGGCAT
SRR413606_C691693	TR	5.44	+	1394	1443	AGCACACCTGGTTCAAGAATGGCAGTCAGAGGAATATGACCGGCAAGAAC
SRR413606_C691693	RT	6.98	+	2360	2547	ATTCGATCATTTCATAATAAAGGTCATTTCCTTCACGGGTACGCTCACCTACTCCGGTAAATACAGAGTATCCACCATGCTCCTGCGCAATATTTGTGATAAGTTCCTGGATCAATACAGTTTTACCTACACCGGCACCACCAAACAGACCGATCTTACCACCTTTCTGATAAGGACAAAGAAGATCT
SRR413606_C692425	TR	53.58	+	26233	26302	TGCGAACGCGAATGGCGGTGTGTCGAATGCGAATGCGAATAACGATGCTTCGAATACGAATGCGAATATC
SRR413606_C692425	RT	17.78	+	26840	27224	ACCGGTGCAAGCATCAAAAGGCGCGGTACTCATGATCTGATGAACTGCATACGTACCGATTTGCAAAAAGACCCGGAAGGCACACTTTACGCATACAAGTTTGACATCCGTAGGTTTTACGACAATGCGCGGCAGGACTTTGTTATGTGGTGCTTCCGGAGGGTGTTCAAGGACGAAAGGCTGTTGGTGCTACTGGAGCGGTTTGTTAAGCTGCTGCCGGAAGGTATAAGCTTCGGACTGCGCAGTTCACAAGGGGCAGGAAATCTGCTTCTGTCTGTATTTTTAGACCACTATCTGAAGGATAAGTACGGGGTTCGTTATTACTATCGCTATTGCGATGACGGACTGGTACTCGGTAAAACGAAAGCGGAATTGTGGAAGATTC
SRR413607_scaffold46560	TR	25.41	+	2620	2669	ACAACGGTCGTAACCTGAACTTCAACTCGTCGAACGTGAACCCGTTGAAC
SRR413607_scaffold46560	RT	122.16	+	2938	3589	TCAAACGGGAAATTTTCGCTTCGCCTTTCCGAGACAGGGTAGTACATCATCTGTTGTTCAATTATCTGGCACCGTTGTTCGAATGCCGGATGATTCACGACAGTTACTCCTGCCGCAAGGGCAAAGGAACGTCGTTGGGCATCGAGCGTTTCGAACACCATATTCGCAGTTGTACGCGGAATTATACGCGGTCCGCCTATATCCTGAAACTCGATTTGAGAGGATATTTCATGAGCATCGACAAACGGCTGCTTTACTCGATTATCGAGCGTACTGTCGGGCGGAAAAAGGGTGTTGCGGATTTCGATTATGAATTGACGGATTTCCTGCTGCGTGCGATTTTGTTCCGCAATCCGGTCGAGAACTGCCGCATAATCGGATCTTTGTCGGACTGGAACG…
SRR413607_C861074	RT	183.30	-	185	829	AAATACCATTACTTTAAAGTGTACGAACCGAAAGAGCGGCAGATAATGGCGCTGCCGTTCTATGACAGGGTGGTACAGCACGCCATAAACAACGTGTTAGAGCCTATATTTGATAAGCGGTTTATATCGCAGTCTTACGCCTGCCGGAAAGGTAAAGGTATGCACGCTGCGTCTGATACGCTAAAAGAGTGGCTGTATGAGTGGAACAAATACCACCCAGACCAGCCGCTTTATGCTATCAAGGCAGATATACACCACTATTTCCAGAGCATAGACCATGCGGTATTAAAGACTGAAATACGTAAGGTTATAAAAGACGCTGGGGTACTGGCATTGCTGGACAGGATAATAGACCACAACGGCAATATGCCGGACGGCGTAGGGATACCAGTAGGAAAC…
SRR413607_C861074	TR	43.52	-	1233	1282	GCTCGTGCCGTGAATTGCAACAATTACCCGTGGAATGTCAATACGAACAT
SRR413607_C870796	RT	42.56	-	477	1009	ATTATTTTACGAGATCCTTCTCCGCGTATACCTACGGAGGGGTGAAAGGACGCGGTCCCCACGCCTACATGAGGATGATCCGGAAGGTCCTGAGAAAATATCCGGAACGTACCACCGACTATCTCCTGTGCGATATCCACCACTTCTATCCGACCGTCAATCACCCTGTACTGAAAAGCCAGCTCAGGACACGTATCAAGGATAATCATTTATTGCGAAGGCTTGATGAGATCATCGATAGCGTCGAGGGGGATACCGGTATGTTTCCCGGCACGAAGCTGGCGCAGTTCTTCTCGCTTGTCTATCTGTATCTTTTCGATCACGATTTGAAGCGGTGCTTCCATGTCGGGGAATGCCCGGCTTTGGTTGAGTACTACACGAAAAGGTATATCGAGGAAA…
SRR413607_C870796	TR	20.90	-	1471	1508	CTCAATGGTAACAATGCGGTCTCGAACGCTAACGTGAA
SRR413607_C879552	TR	7.78	-	434	483	AACAGCGACCGCCGCGGCTACGGCAACAACCGCTACATCTACTCGAACCT
SRR413607_C879552	RT	197.04	-	926	1609	AAGGAGCGGCTCGTCCTCGCCATCGACTTCGAGGGCAAAGTCGTCCAGCACTCGCTCTGCGACAACGTCCTCGAGCCGGCGTTCTCCCGGCGCTTCGTCCGGGACAACTACGCCGGCCAGATCGGCAAAGGCACCCACGACGGCCTCGACCGTCTGGCTGCGGCCATGCGCCACTATTTCTTCAGCCGAAAGGCAGCAGACGAAGCAGCCCGCAAGGCTGCCGGCCTGCCGCCCCGGCCGATGAACGAGTGGGACTACGCCGACGGCTGGGTACTGAAGGGCGATTTTTCAAAGTTCTTTTACACCCTGCTCCATTCCTACTGTTACGAAACGGCCCGCCGGGCCCTGAAGTGGCTGAAGGATCCCGAGCTGATCGACTTCGCTGAGTGGCTGCTGTGG…
SRR413607_C879552	TR	31.14	-	2017	2064	ACGTCAACACCGATGGCACTCTGAACAGGAACAACGCCTACAACGGCA
SRR413607_C882686	TR	47.58	+	558	617	TGCGAATGCGAATGGCGGTGTGTCGAATGCGAATGCGAATAACGATGCTTCGAATACGAA
SRR413607_C882686	RT	17.78	+	1165	1549	ACCGGTGCAAGCATCAAAAGGCGCGGTACTCATGACCTGATGAACTGCATACGTACCGATTTGCAAAAAAATCCGGAAGGCACGCTTTACGCATACAAATTTGACATCCGGAGGTTTTATGACAATGCGCGGCAGGACTTTGTTATGTGGTGCTTCCGGAGGGTGTTCAAGGACAAAAGGCTGTTGGTCTTGTTGGAGCGGTTTGTTAAGCTGCTGCCAGAAGGTATCAGTTTCGGACTGCGCAGTTCACAAGGGGCAGGAAATCTGCTTCTGTCTGTATTTTTAGACCACTATCTGAAGGATAAGTACGGGGTTCGTTATTACTATCGCTATTGCGATGACGGACTGGTACTCGGTAAAACGAAAGCGGAATTGTGGAAGATTC
SRR413607_C886768	RT	34.51	-	14336	14733	TACAAGTGCGTGTATCAAGGGAAAGGGATTACATTTTGGAGTAAGGAGAATGAAACGTTTTCTTCACCGGTACCCGGAATACAAATGGTTCGTAAAGACTGATTTCAAAAAGTTCTATCAAAGTATTCTTCATGAGCTTATTGTTGCTGCATTGAGAAGGAAATTCAAAGATGAACGATTTATTAAATTGATCGAGATAGCTGTTTTATCGTATGACAGCGGAACAGAGTTAGTTGACGTATTGGAGAATGAAGTTGAACGGAAGAAGAGGTGTTCCGATTGGAGCATTTACAAGCCAACCTATCGGGAATTTTGCGGCAAGCCGGATAGATCATACAATGAAGGAGAAATATCGTGTCAAATGCCTGCATAGATATTGCGATGATAATGTTATGCTG
SRR413607_C886768	TR	41.90	-	15473	15522	CTCGCTTATGCGAACTCGAATAACGATTGGTCGAACTCGAATGCGAATAT
SRR413607_C887370	RT	7.40	-	10095	10466	TGATCGTGTTCCGCATCGGTTGGTGGGCGACGATATACTGTCAGCAGATATTGCTCGGAATGCTCACTATATTCGGTCCAATACAATGGGCATTTTCGTTGCTGCCCAAGTGGGAAGGAGCGTGGGCGAAGTGGCTAACCCGTTATTTGACAGTTCATTTCTACGGAGCCATGCTCTACTTCGTCGGTTTCTACGTCCTGTTGCTGTTTGATATTGTGCTCTGCATACAGGTAGAGAACCTGACGGCCATCACCGCCAGTGAGCAGACGATGGCAGCCTATCTGCAAAACTCGTTCTTCTCGGCAGGCTATCTGATGGCAGCGAGCATCGTGGCGTTGAAATGCCTGAACCTCGTGCCCGACCTTGCGGCAT
SRR413607_C887370	TR	15.69	+	19982	20041	TGTTCATGGCGATGTAAACGCTTATGGCTCCGACAATTGCAACGACACCTGCAATGGCAT
SRR413608_C433104	RT	44.37	-	497	828	TCGGGAGGTTTTTGCCGCCGCTTTCATTGATCGTGTTGTCCATCACTGGATCGCTCTTCGTATCGAGCCGATTTTAGAGGAACGTTTTCGGGAACAAGGGAACGTCTCGAAGAACTGCCGGAAAGGTGAGGGATGTCTGTCTGCCGTGCACTATCTGAATAACATGATAGTCGAGGTCAGTGAGAATTATACTGCCGATGCGTACATTTTCAAAGATGACCTGTTCAGTTTCTTCATGTCTATCTCGAAATCGTTGGTATGGGAAATGCTGAACATATTCGTAAGGGACAATTATAAAGGCGATGATATTGAATGTCTGCTTTACCTTCTAG
SRR413608_C433104	TR	53.53	-	1069	1129	ATGCAACGGCTTCCAGCAGTTGGAACGTGAACTTCAACAACGGCAACGTCAACACGAACAA
SRR413610_C471177	TR	35.94	+	38	87	CTTTCTATTGGAATCTGAATAATGCTTCTTCTAATCGTAATCGGAATATC
SRR413610_C471177	RT	71.92	+	603	1188	ACATACAGTGCAATACCAAACAAGGGTATTCATGCAGCATACAAGAAGTTACGGTTGGCGGTTGACACCGTGCCGGAAGAAATGATCTATTGCTTGAAAATAGACTGTAAGAAATTTTACCCTTCCATTGACCACGAAACACTAAAACAGAAGTTCAGACGGAAGTACAAAGACCCTGAACTGCTTGAACTGATTGATGAAGTAATTGATTCAATCAGCACTTGTCCGGCAACGGATGAAAACATTGAATTTTATCGGTCTTGTGGTAATGAAATCAAGATAGTGAAGGTAAACGGCAAGGACTTCATTGAAGGTGTCGGTATTCCAATAGGGAATTACTTTTCACAGTATGACGGCAATTTCTTCCTATCAGGTTTTGACCACTGGATAAAAGAAGTT…
SRR413610_C485117	RT	11.08	-	17066	17397	CTCGATAGATAGGCTTCTCGCGTGATAACATTCACTGAAATAAAATCGGGACCATTGATGTTGCTCAGCAAGAAATCGACAATGTTGTGGTAGATGATGTTTGATCCTGGCACGACCATTCTGCAATCTCTTAAAAATGCGTGAGTGAAATCCCAATTGGCTACAATCCTATTTGCGTAGAACAATGTGATGTCTTTATTGTCCTCAATAAGCTTAACCAAATATGGCACTGCAAACGGCATTAGAGCATCGTCATCACCGACAAGCATTATGTATTCTCCTGATGATAAGTCAATTGCCTCTTTGAAATTTGCATCAAGAAAAGGCGTATT
SRR413610_C485117	TR	11.45	+	18027	18076	CTATGGCGAGCATCGAGAATTTTTGGAATTCGACCTTGAGCAGCACCGTC
SRR413611_C579688	RT	168.45	-	178	850	GTACTGAGAGAAGTCTTCGCCTCACAGTTCCGAGACAGGGTAGTTCACCATCTGTTGTTCAACTATATCGCTCCAATCTTCGAGAAAACATTTATATATGACAGTTATTCCTGTAGAAAAGAGAAAGGAACACTGTTTGGTGTAGAGCGACTAGAACATCATATTCGTTCATGCACCAACAACTATACACATACAGCCTATATCCTCAAACTGGACATTCAAGGCTATTTCATGAGCATCAACAAGAAAATCCTCTACGGTATTATTTACAACAAACTCATGAAGCAATGGGAAGAGAAAGGCAAGAACTGTAACATCCCTGGAAAGAATCCGGAGTTTATTCTCTTCCTTGTAGAAAGCATCATCTTCAAAGACCACACACTGGACTGCGAGGTGATG…
SRR413611_C579688	TR	21.77	-	1120	1169	AATAACGGTTACAACTTGAACTTCAACAGTGGCAACGTGAATCCTGCGAA
SRR413612_scaffold48042	RT	44.49	-	162	426	GGGTATGCCAATAGGCAACCTGACAAGCCAGCTATTTGCAAACATCTACTTAAACGAGCTTGACCAGTATTGCAAGCACAAGCTGAAAATCCATTACTATATCCGCTACATGGACGATGTAATCATCTTGGGGCCGGACAAGGAAACCTTGCACCGCTGGAAAGCGGCGGTGGAAACTTTCTTGCGGGAGGAACTGGCGCTTGATTTGAACAGCAAGACCAGCATACGCCCGGTGCGCCAAGGGGTTGAATTTGTTGGTGTACGG
SRR413612_scaffold48042	TR	44.17	-	1119	1168	GTGTTCAATTCCAACCTGAACAACCCGCGCTCCAATGCCAACGGCAACAT
SRR413612_scaffold48890	RT	21.98	-	10	143	GACGGCAGCTTCGATAAAGGGGCGCGGCATGCATGACCTGCTGGACTGCATACGAAAGGACATGGAATCCGACCCTGAAGGCACCGCCTACTGTTACAAGCTGGATGTCCGCAAGTATTATGAGAGTGTCAGCC
SRR413612_scaffold48890	TR	24.25	-	688	725	GCGAATTGCGGTAACGATTCGTCGAATACGAACGCGAA
SRR413612_C1238690	TR	80.40	+	695	758	ACAACAGCTGGAACGTGAACTTTAGTAATGGCAACTTCAACAACAACAACAAGTACAACAGTAA
SRR413612_C1238690	RT	42.81	+	938	1055	CAAGTACTTGTTTTATAGTTACCCGTCCTAAATTACGGGAAGTGTTTGCTGCAAATTTCCGTGACCGTATTGTACAACATTGGTTGTGCCTACGCTTAGAGCCACTGTTTGAGGCACG
SRR413612_C1266379	TR	7.78	-	2297	2346	AACAGCGACCGCCGCGGCTACGGCAACAACCGCTACATCTACTCGAACCT
SRR413612_C1266379	RT	199.59	-	2789	3472	AAGGAGCGGCTCGTCCTCGCCATCGACTTCGAGGGCAAAGTCGTCCAGCACTCGCTCTGCGACAACGTCCTCGAGCCGGCGTTCTCCCGGCGCTTCATCCGGGACAACTACGCCGGCCAGATCGGCAAAGGCACCCACGACGGCCTCGACCGTCTGGCTGCGGCCATGCGCCACTATTTCTTCAGCCGAAAGACAGCGGACGAAGCAGCCCGCAAGGCTGCCGGCCTGCCGCCCCGGCCGATGAACGAGTGGGACTACGCCGACGGCTGGGTACTGAAGGGCGATTTTTCAAAGTTCTTTTACACCCTGCTCCATTCCTACTGTTACGAGACGGCCCGCCGGGCCCTGAAGTGGCTGAAGGATCCCGAGCTGATCGACTTCGCTGAGTGGCTGCTGTGG…
SRR413612_C1270885	TR	41.90	+	239	288	TCGCTTATGCGAACTCGAATAACGATTGGTCGAACTCGAATGCGAATATC
SRR413612_C1270885	RT	34.51	+	1028	1425	ACAAGTGCGTGTATCAAGGGAAAGGGATTACATTTTGGAGTAAGGAGAATGAAACGTTTTCTTCACCGGTACCCGGAATACAAATGGTTCGTAAAGACTGATTTCAAAAAGTTCTATCAAAGTATTCTTCATGAGCTTATTGTTGCTGCATTGAGAAGGAAATTCAAAGATGAACGATTTATTAAATTGATCGAGATAGCTGTTTTATCGTATGACAGCGGAACAGAGTTAGTTGACGTATTGGAGAATGAAGTTGAACGGAAGAAGAGGTGTTCCGATTGGAGCATTTACAAGCCAACCTATCGGGAATTTTGCGGCAAGCCGGATAGATCATACAATGAAGGAGAAATATCGTGTCAAATGCCTGCATAGATATTGCGATGATAATGTTATGCTGG
SRR413612_C1271943	TR	23.87	-	13465	13517	GATGTTAATTTGTACATATTCAACAGCAACGGCAATTGGAACAGGGACGACGG
SRR413612_C1271943	RT	9.94	+	13524	13732	GGCTTCCTTTATCTTCTGCATAAATCCCAGCGGCCAGGCGTAGGTGAAATACCTCTTCCAGCCATCCATGAACAATGCTACTTTTTTCATACCTTACCTCCTGATCAATCAGAACAACCCGTCCTGTCCCCATCTGTAAATTTGCCAAATATATTAAAAAGGCGCATCTGCATATATTATACACAGACCCGCCCAACCAAAACATATCC
SRR413613_scaffold35528	RT	49.86	-	2782	3157	GACTTATAGTTGTATTAAGAAAAGAGGTATTCACAAAGTTCTTAAATAGATATAGCATGATCTAAAAGATAGAGACAATACTAAATACTGTCTTAAAATAAATGTTAGAAAGTTTTATCCTTCAGTAGATCATGATATATTAAAACAAATAATTAGAATAAAAGTTGCAGATAGAGAACTGTTATAGTTACTAGATGAAATAATAGATTCTTCAGAAGGAGTACCTATTGGTAATTACTTATCTTAGTTCTTTGCTAATCTGTATCTATCTTACTTTGATCACTGGGTTAAAGAAGATAAAAACATAAAGTATTATTATAGATATGCAGATGATATAGTAATACTTTATAAAGATAAAGAGTCTTTGCAGACATTA��
SRR413613_scaffold35528	TR	19.45	-	3622	3659	CTTAATTCCAATAATGAGGTTAGTAATTCCAATGCTAA
SRR413613_scaffold35528	RT	37.46	-	11163	11454	ATACGTTTTGAAAATGGATATTAAGAAGTTTTATCCGTCCGTAAGACACAGCGTTTACAAGAAGGCATATAGCAAAGACTTGAAAGACAGGGATGCGTTATGGCTTATGAATACGCTTAATTACAGCAACAAAGGTCTGGCTATTGGCAATCCTGACGCTCAGATAGGAAGCCATTTGGTATTAAGGTCTTTGGATCATGTTGTGAAGGAGCAGTTCAAAGTAAAGCATTATTTCAGATTTGCCGATGATATGGTGATATTATCCCATGATAAGAAACAGTTGCATGAATGG
SRR413613_C919797	RT	21.53	+	736	1247	CATATAATATTTTTACAATTTATGAGCCAAAAGAAAGAAGAATTGTAAGCCAAAATATGCAAGACAAAGTTATAAACCATTTAATTTCTAGGCATATACTCTACCCTGCTCTAATGCCTTGTTTGCTAAACTTTAATGTTGCAAGTAGGAAAGGCATGGGAATGAAAAGAGGCTTAGAACTTTATACATATTATCGTAACTACTTTAAGCAGAAATATGGTACTTATTACATTTTAAAATGCGATATAAGCAAATTTTTTGCAAGTATTAACCATGACATTTTAAAAAGAAAATTGCAACGAAAAATTAAAGATAAAAAGGCTCTTGATGTGGTTTTTAAAGTTATAGATAGTGATTCCGAAGGTTTAAGTATTCGGAAACATGACGAGCCAGGTTCTT…
SRR413613_C919797	TR	11.19	-	1720	1769	ACTAACGGTAATAACATGTTCAACTCGAACGGCAACACTAACAACAATAA
SRR413613_C924093	TR	6.20	+	383	432	AGAACGCGGGCTTTCTGAACGTGAACTCGAATTGGGTGAACCCGGTGAAC
SRR413613_C924093	RT	75.32	+	1803	2839	AGAGAAGTGTTTGCCGCCCATTTTCGCGACCGCGTGGTGCATCACTTGCTGTATAACTATACCGCCCCGATTTTTGAGTGTACCTTTATTGCAGACAGCTACTCGTGCCGCAAGGGCATGGGAACACTCTATGGCGTGCAGCGTTTTGAGCATCATCTGCGCGCCTGCTCGGACAACTGGAGGAATAATTGCTATGTGCTGAAGCTGGATATAAGGGGATATTTTATGCACATCGTCAGGCAGAAACTCTACGATCTTACGATGGAAACCCTATGGCGCTATGCCCCGCGCAAAAATAGCAAAGGCAAGTGCTGGGCAGACGTGCTGGACTATGACCTGCTGGAATATCTGATGCGGGAAATTATCTTTAACGACCCCACTTTGGACTGCGAAATGCGG…
SRR413613_C926513	TR	10.65	+	1094	1143	TTTTTATTTTTATCGTCTTCTTCGCTGATTGTACCTTCAACATTTACATT
SRR413613_C926513	RT	14.13	+	3097	4046	TATCTTTATTACTTTCTTTTATAGTTATGGTATTTGGATCACCATCTGATATGTATCTATTTTTCTCTAAGTTAGTAAAGACCATTTCTATATCAAACTCTTTACCATTGTTATCATAAGCTCTACATCTTTTTAAGAAAGTCTTATCAAAGTCTTTATCAAAGCATGATACTTCTGGTTCCCATCCTACTCTTAAAGCAGCTTCAGTATCATAAGTTTTACCGTTATATGTAGTAGATAATACATATTTAAAATTATCATGTGTCTTTGTATATGGACTACCAAATGGTAAGGCTATTATTTTTACATATTTACCTGGAATTAGTTCTTCTAGTTTATCATAGACATAAGCTATTTCTTTTTGTACTCTATCACCACTTGATTTCTTTATATCTAGAT…
SRR413614_C830284	TR	41.43	+	7085	7132	CGTCAACTCCAATGGCGACTGGAACAACAACAACTGCTCCAACTCGTA
SRR413614_C830284	RT	142.35	+	7584	8192	AGAAGCGTCTGGTGCAAGCGCCGGCTTTTGTTGACAAAGTAGTTCTTCACGCGCTGACAGATAATGTTCTGTACGACGCGATCTGTACCAGCTTCATCCGCGACAACCACGCCTCACAGAAGGGAAAGGGGACGCTGGATGCTCTGGTACGGCTGAAGGAACACATGGTCGATTACTACCGGAAGAACGGAACAGCGGACGGATGGGTTCTAAAGTGCGATGTCCACCATTTCTTCGCCTCCATCGACCATGACATTCTGAAGGCAAAGCTGCGGGCGCTGATGAAAAAGCGCGGTCTCGACATGGGGTTTTACGACCTCATGTGTATCTACATTGACAAGACTGACGGTTTGCCTCTGGGGTATCAGACCAGCCAGTTGCTCGCCCTGATGTTCCTTG…
SRR413614_C831170	RT	9.94	-	4728	4936	TGGCTTCCTTTATCTTCTGCATAAATCCCAGCGGCCAGGCGTAGGTGAAATACCTCTTCCAGCCATCCATGAACAATGCTACTTTTTTCATACCTTACCTCCTGATCAATCAGAACAACCCGTCCTGTCCCCATCTGTAAATTTGCCAAATATATTAAAAAGGCGCATCTGCATATATTATACACAGACCCGCCCAACCAAAACATATC
SRR413614_C831170	TR	23.87	+	4943	4995	ATGTTAATTTGTACATATTCAACAGCAACGGCAATTGGAACAGGGACGACGGT
SRR413615_C888284	TR	52.00	+	147	196	CGGATTACTTGAATTTGAACAATTCTGCGGGCAATGCGAACTGGAACATC
SRR413615_C888284	RT	89.26	+	476	1395	ACTCTTGAAAAAGATGTTGACAGAGGAGTTGTTCATTCCGGACTATCACAAACCGAGCATCATCAACGAGAGCAGCAGCAAGAAAACACGCCGTATATTAAAACCACATTACAAATATGAGCAGGTCATTCACCATTGTGCAATAGGTCAGTTCAAACCGATTGTGATGAATGGATTGTATGAATTTTCATGCGGGAGCATTCCGGACAGGGGTGTTCATTACGGAAAAAAGTACATGAGAAAATGGCTTGATTCCTACGACGGAAAGAAATTCTTTGTTCTCAAGATGGATGTTCACCATTTCTTTGAATCCATAAACCGGAGAATCCTCAAAAGGAAACTCAAAGAGGTAATTCGAGATAAACGGTTTTATAGATTACTCTGCATACTGATTGAACA…
SRR413616_scaffold21593	RT	62.00	-	789	1202	CGGCATTTGAAAGTACGTTTTATCCGGACTACTTCCGCATCCATTAAAAACAGGGGAACGCATGACCTTTTACAGTATATCGTTAAAGATATAAAGGATGATCCCGAAGGAACCCTGTTCGGGTACCAGTTCGATATAACGAAATTCTATGAGAGCGTAGACCAGGACGTTTTGCTGGATGCAGTGAAAAAGATGTTCAAGGATAAAATATTGATCGGAATCCTGGAAGAGTGCATCCGCATGATGCCTAAAGGCGTGAGTATCGGACTAAGATCATCGCAGGGGCTTTGTAATTTGCTTCTGTCTATTTATCTGGATCACCGGTTAAAGGATCAGGAGGCAGTAGCACACTATTACCGGTATTGTGACGACGGTCTGGTGCTTTCTGGTAGCAAGAAA…
SRR413616_scaffold21593	TR	34.59	-	1726	1763	GCGAACGCGAATAACGATTCATCGAACACGAATGCGAA
SRR413616_C731387	RT	32.95	-	846	1137	ATACGTTTTGAAAATGGATATTAAGAAGTTTTATCCGTCCGTAAGACACAGCGTTTACAAGAAGGCATATAGCAAAGACTTGAAAGACAGGGATGCGTTATGGCTTATGAATACGCTTAATTACAGCAACAAAGGTCTGGCTATTGGCAATCCTGACGCTCAGATAGGAAGCCATTTGGTATTAAGGTCTTTGGATCATGTTATAAAGGAGCAGTTCAAAGTAAAGCATTATTTCAGATTTGCCGATGATATGGTGATATTATCCCACGACAAGAAACAGTTGCATGAATGG
SRR413616_C731387	TR	67.22	-	1740	1803	ACGACAATTGTTCTCTGCGGAATGGTAATGCGAACAATACCCCTTCGAATGCGAACACGAACAT
SRR413616_C743134	RT	34.51	-	4086	4483	TACAAGTGCGTGTATCAAGGGAAAGGGATTACATTTTGGAGTAAGGAGAATGAAACGTTTTCTTCACCGGTACCCGGAATACAAATGGTTCGTAAAGACTGATTTCAAAAAGTTCTATCAAAGTATTCTTCATGAGCTTATTGTTGCTGCATTGAGAAGGAAATTCAAAGATGAACGATTTATTAAATTGATCGAGATAGCTGTTTTATCGTATGACAGCGGAACAGAGTTAGTTGACGTATTGGAGAATGAAGTTGAACGGAAGAAGAGGTGTTCCGATTGGAGCATTTACAAGCCAACCTATCGGGAATTTTGCGGCAAGCCGGATAGATCATACAATGAAGGAGAAATATCGTGTCAAATGCCTGCATAGATATTGCGATGATAATGTTATGCTG
SRR413616_C743134	TR	41.90	-	5223	5272	CTCGCTTATGCGAACTCGAATAACGATTGGTCGAACTCGAATGCGAATAT
SRR413617_scaffold19471	TR	29.31	-	50	122	ATTACAACAACAATTTCGCGAATAATCCAGCCGGTAATCGCAATAACAATTCTGACAATGCCAACGATAACAA
SRR413617_scaffold19471	RT	41.67	-	584	803	CTATATAATAAAAATGGATGTAACAAAATATTTTAAAAACATAGACAAACAAATTTTATATGAAATTTTATGCAGAAAAATAAAAGATAAAAATTTGTTATGGCTAAGCAGAGAAATACTATATTCAAATGGAGTAGATAAAGGCTTACCAATAGGAAACTACACCAGTCAATGTTTTGCTAACATATATTTAAACGAACTAGATCAATATATGAAACAT
SRR413617_C778361	RT	25.95	-	43	125	TCGGGAGGTTTTTGCCGCCGCTTTCATTGATCGTGTTGTCCATCACTGGATCGCTCTTCGTATCGAGCCGATTTTAGAGGAAC
SRR413617_C778361	TR	53.53	-	366	426	ATGCAACGGCTTCCAGCAGTTGGAACGTGAACTTCAACAACGGCAACGTCAACACGAACAA
SRR413617_C842775	RT	84.49	-	59	508	CTATATGGGTTTCCGTGTTCACGGCTGATACGACATCATGTATCAAGGGAAGAGGAATAACGGAGGCGTATAAGAGGACAAGACGGGCTTTGTCCGATCGTGAATCCGTCTATTGCCTCAAGGTTGATATCCGCAAATTCTATCCGTCAATAGACCATGAGGTGTTGAAAGGCATCGCTCGGAAGAAGATCAAGGACGATCGCTTGCTTATGTTGTTGGATGAGATCATCGATTCCGCTCCCGGCGTTCCGATCGGGAACTATCTTAGCCAATATCTTGCGAATCTTTATCTCGCCTATCTGGATCACGAGATAAAGGAGATTATAGATATAAGGCATTATATCAGATACGCGGATGACATGACTTTTTTCCATCATGATAAGTGTTTCTTGAGAAACG…
SRR413617_C842775	TR	26.08	-	955	1013	TCGAATGCAGGCCTCGCTAACGTGAATACGAATAATGCGCCTTCCGATGCGAATCGTAA
SRR413617_C851539	RT	23.32	-	134	264	TACAAGTGCGTGTATCAAGGGAAAGGGATTACATTTTGGAGTAAGGAGAATGAAACGTTTTCTTCACCGGTACCCGGAATACAAATGGTTCGTAAAGACTGATTTCAAAAAGTTCTATCAAAGTATTCTTC
SRR413617_C851539	TR	41.90	-	1004	1053	CTCGCTTATGCGAACTCGAATAACGATTGGTCGAACTCGAATGCGAATAT
SRR413617_C858574	TR	38.36	+	210	259	CTTTCTACCGGAACTGTAACAACGGTACGGGTAATACGAACTGGAACATC
SRR413617_C858574	RT	58.24	+	768	1246	CGCATTCGTTCGCATTTTCAAACAGATCGTTCTGCATAGTGCCTATCCGTTCAGCTGCGGATGCGTACCGGGAAAAGGAACGCACGGAGCAAAGACCGCGATCGAGAAGTGGATCAGGAAGGATCCGAAGCATACCAAGTACGTCCTGAAGCTGGACGTCCGAAAATGCTATCCAACCATGAACCACGAAGAACTCCGGAAGAAGCTGCAGCGCAGGATAAAAGATAAGAAGTTCCTGCGCCTGGCAGATCGGATCATCGCGAGCTTTCAACAGCCGATGGCCACGCACGAAAGACTGCTGCCGGAGATCGAAGCAGTAGGAATCCCGGTCGGACTCTTTACCTCGCCATGGTTCTGCAACTTTTTCTTTCAGGACATCGACCACAAGGTCGCTGAGAA…
SRR413617_C860454	RT	7.04	-	54	112	GGGCAAAGTCGTCCAGCACTCGCTCTGCGACAACGTCCTCGAGCCCGTATTCTCCCGGC
SRR413617_C860454	TR	26.67	-	552	599	ACGTCAGGAACGATGGCACGCTGAACAGGAACAACGCCTACAACGGCA
SRR413617_C875888	RT	57.25	-	4439	5021	TGATAGAATTGTTCGCCATATTCTATGTGATGATATTCTTTTACCAGAAGTTAAAAAGCACATAATATATGATAATTGTGCATCAATTAAAGGGAGAGGTATATCTCAGCAGAGAAAGAGATTTGAAATACATTTGCACAAGTATTACAAATTGCATAGAAATGACGGATGGATTTTATTTGGAGACTTCTCAAAATTTTATGACAATATAATTCACGAGATTGCAAAACAAGAACTTCTTAAACTATTTGACGATGATGAATTTATTGACTGGCTTTTGACACTTATATTTGATGGCTTCAAAGTCGATGTGTCATATATGTCTGATGAGGAATATGAAAATTGCTATTTGGATTTGTTTAATAAGCTCGAATATCGAGATATACCATCTGAAAAATT…
SRR413617_C875888	TR	22.16	-	5385	5456	TCGTTTCTTCGGCTAATTTCGCTAATGTGAACAACAACGGCAATACGAACTACAACAACGCTTCGAACTCTA
SRR413617_C878568	TR	7.45	+	4182	4231	TTACAGGCTGCAATTGCAACTATAACGCTGACAATGCCAACTGTAAGGTT
SRR413617_C878568	RT	10.66	-	6696	7250	ATTGCTCTTTTACTTTCTAAGTACTTTTCATCGCAAAAGCTGAAAAAAATTGATATTCTTATGTTGTTCGTATTTATTGTGTCGCTTATGCTGACCGGAAAACGAACCCTTTTCATTATTCCCGTCCTTTCATTTGCATTATTTATGGTCATCTCAAACATCAAAGGAAAATTTGCTAAAACAGGAGGAATAGTGCTGAGTGCCTTATCTGCCGTGTTTATTCTTTCAATGTTTATTCCAAAGGTTGCAAATATATTTGACCGTTTTATGGATGAAGAAAATATTATGGCCTTAGGTAATAGAGATTCTCTTTGGAAATATTTTTTACTGATGGGTGAAAAGTACCCGGTCTTTGGCGCAGGATTCGGCTCATACAATCAGTTCGCATATGATAACGGA…
SRR413618_scaffold43109	TR	42.13	+	786	835	TCAGCTACTCGAATACGAATAATACGGCGTCGAATACGAATGCGAATATC
SRR413618_scaffold43109	RT	135.51	+	1322	1836	GATTTGGGTTTCAGTCTTCACAAATGACACCTATTCTTGCATCAAGAATAGGGGAATACATGCAGCCGCTAAACGGGTCAAATATGATTTAAAGACAGACCCGGAAGGCACAATTTATTGTCTAAAGATAGATGTTCGCAAGTTTTATCCTTCTATTGATCACGATATACTAAAACAGGTTATTCGCAGAAAAATAAAGGATAAACGCTTGCTTTGGTTACTTGACGAAATTATTGATTCGGCCGACGGTGTACCTATTGGGAATTACTTATCCCAATATTTCGCCAATTTATATCTTGCTTATTTTGATCATTGGATCAAAGAAGTCAAGCAAGTAAGATATTTCTATCGCTATGCCGATGATATTGTGATTCTATCTTCAAGCAAAGAATCACTTCA…
SRR413619_scaffold18333	TR	40.45	+	665	714	AGTCGTNCTTGAACGGCAACAATCCCCGCTCGAACTCGAACTGGAACATC
SRR413619_scaffold18333	RT	74.62	+	1156	1751	TCTATATGAGCCAATTCAGAGAGGATTCATCACTGACACATATGCATGCGTTACGGACAGAGGACAGCACGAAGCGGTTAGGAGACTTGCTTCGTGGTTTCGTGAGTTTAATGGTAGAGGACAGTATGCGTATTATTACAAGTTTGATGTTAGAAAATTCTTTTACCGGATTGACCACGAAGTTTTGATGAATATCATTAAAAAGAAGATCTCCGACAAATACACTGTAGAGCTCATGCGGTACTATATGTGCAGCACACAGCGACCGTTCGGGATGCCACTTGATGGCAACCATCTTACAATTACGGACGATAAAATGCTCTGGGATAAGGGAATCGCCATAGGAGGCGGACTGTCGCACATGATAGGGAATATGTATCTTGATCCGCTGGACCAGTA…
SRR413619_scaffold39153	RT	10.66	+	51528	52082	TCGCTCTTTTACTTTCTAAGTACTTTTCATCGCAAAAGCTGAAAAAAATTGATATTCTTATGTTGCTCGTATTTATTGTGTCGCTCATGCTGACCGGAAAACGAACCCTTTTCATTATTCCCGTCCTTTCATTTGCATTATTTATGGTCATCTCAAACATCAAAGGAAAATTTGCTAAAACAGGAGGAATAGTGCTAAGTGCCTTATCTGCCGTGTTTATTCTTTCAATGTTTATTCCAAAGGTTGCAAATATATTTGACCGTTTTATGGATGAAGAAAATATCATGGCCTTAGGTAATAGAGATTCTCTTTGGAAATATTTTTTACTGATGGGTGAAAAGTACCCGGTCTTTGGCGCAGGATTCGGCTCATACAATCAGTTCGCATATGATAACGGAT…
SRR413619_scaffold39153	TR	7.45	-	54547	54596	GTTACAGGCTGCAATTGCAACTATAACGCTGACAATGCCAACTGTAAGGT
SRR413619_C704075	TR	36.00	+	35	84	CGAACAGCTGGTACGTGAACATGAACAACGGCAACGTGAACACGAACAAC
SRR413619_C704075	RT	18.48	+	325	383	CGTGAAGTATTTGCTGCCGCCTATATCGACCGTGTCGTACATCACTGGATCGACCTCCG
SRR413619_C790219	RT	130.14	-	3758	4369	AAAGAACGGCTTATTATGGCGTTGCCGTTCTATGATAGAGTGGTGCAACACATGATTTGTAACGCTATTCAACCCGTATTTGAAAACGGATTTTATTACCATTCTTACGCTTGCCGGAGCGGTAAGGGGATGCACGCCGCAAGTGATACATTGTATCAATGGATGTATGAAACAGAGGTAAAGCAAGGGTTAAGGATGTATGCCTTTAAAGGGGATATATCAAAGTATTTTGCATCTATACCGCATGACAAATTAAAGGATGAAAACCGCCGCTATATAGGGGATAAGAAAGCCCTTATGTTAATGGATGATATTATAGACCACAACGGCATATTGCCGGACGGTGTGGGAATACCCGTTGGAAACCTCACAAGTCAGTTATTTGCGAATGTGTACGGC…
SRR413619_C790219	TR	45.49	-	4761	4810	AGCCGTGCCGTCAATTGCAACAATTACCCGTGGAACGTGAACACGAACAT
SRR413619_C791635	TR	44.95	+	5	54	TCTGGATTCTGAATGCGAACAATGGCTGGTCGAACACGAACTGGAATATC
SRR413619_C791635	RT	16.78	+	782	1071	CGTAAGGCACTGTTATCCGTCAATCGACACAGGAAAGCTCATGAGATTTTTAAGAAAACAGGTCAAGAACGATGACCTTCTTTATTTAGTTGAGGCACTGATTGAATCCTACAAACATGGCCTGTCAATAGGTTCCTATCTGAGCCAATGGCTTTGCAATTACTATCTGAGCTTTGCTTATCATTATGCAGAACAAAAGCTCTTTAAGATGTCTAAAAGGAGAGGACAAGAGAAGCGGACAAGGCTTTTTTACAAAATCATATTCTACATGGATGACATTCTGATTCTGG
SRR413620_C579689	TR	19.22	+	84	142	GTAATGCAGGTACTTTCAATTGGAATCTGAATAACAGTGTGGGTAATCGTAATCGGAAT
SRR413620_C579689	RT	64.86	+	699	1248	ACTTATTCAGCAATACCGAAAAGAGGGATTCATAATGCACTTCACAAATTACAAGATGCAATGTGGAATGACTCAGAAGAATGTAGGTATTGTTTGAAATTGGATGCAAGACATTATTACCAGTCAATCAACCATGATCTTCTGAAACAGAAATATGCACAAATGTTCAATGACCCTGAACTACTTTGGTTATTGAATGAAATCATTGATAGCATACAAACAGCAGAAATTGAGGATTTGACAGCGATTTATCTGTTAGACGAAGATATTGACCCTGAAACTGGAATACCAATAGGTAATTATCTTTCACAGTATTCAGGGAACTACTATTTTTCAAGTTTTGATCATTGGATAAAGGAACAGAAACACGTTAAATATTATTTTCGATATATGGATGAC…
SRR413620_C582651	TR	10.92	+	646	695	ACAACGCTTGGAATGTGAGCTTCGACAGCGGCAACAGCAACACCGACTAT
SRR413620_C582651	RT	146.06	+	969	1662	GTTCTGTCGCCTTTATCGTATTCAAACCCGTGCAGCGGGAAGTATTCGCCGCCGATTTCCGCGACCGGGTGGTGCATCATCTCATTGCCCGCAAGATAGAACCCCTGCTGGAAGCGGAATTTATCAACGACAGTTACAGCACCCGTAAGGAAAAAGGAACGCTTTACGGCATCCGCCGTGTGGAAGGCTTTGTGTGCGAGTGCTCTGCAAACTATACGCAGGACTGCCATGTAATGAAACTGGACATCCGCTCGTTCTTCATGAACATCTCCAAAGAGCTGCTTTACAAGCGTATGGAAACTTTCCTGAGGGAGCGTTATCGGGAGAACGACTTGGAAATGTTACTCTACCTGCTGCGTGAAACCCTTTTCAACTGCCCCGAAAAGAATTGTGTCCGCC…
SRR413620_C591340	RT	7.40	-	12398	12769	TGATCGTGTTCCGCATCGGTTGGTGGGCGACGATATACTGTCAGCAGATATTGCTCGGAATGCTCACTATATTCGGTCCAATACAATGGGCATTTTCGTTGCTGCCCAAGTGGGAAGGAGCGTGGGCGAAGTGGCTAACCCGTTATTTGACAGTTCATTTCTACGGAGCCATGCTCTACTTCGTCGGTTTCTACGTCCTGTTGCTGTTTGATATTGTGCTCTGCATACAGGTAGAGAACCTGACGGCCATCACCGCCAGTGAGCAGACGATGGCAGCCTATCTGCAAAACTCGTTCTTCTCGGCAGGCTATCTGATGGCAGCGAGCATCGTGGCGTTGAAATGCCTGAACCTCGTGCCCGACCTTGCGGCAT
SRR413620_C591340	TR	15.69	+	22285	22344	TGTTCATGGCGATGTAAACGCTTATGGCTCCGACAATTGCAACGACACCTGCAATGGCAT
SRR413640_C712563	RT	128.30	-	341	932	TGACAGAATTGTACACCACTGCATTATCAATGTGCTTGGGCGGTATTGGACTAATTTCTTCATTGCGAATACATACGCTTGCATCAAAGGCAGAGGTATTCATAAGTGTATGGAAGATGTGCATACGGCTTTGGTAACAGACAGGAAAGGAACAAAATTCTGCCTGAAAATTGATATTAAGAAGTTCTATGATAATATAGACCATTCGGCATTAAAGAAGATAATCAGATATGGCATTGCAGATGAGCAATTGCTAAGGCTGTTGGATAAGATAATAGATAGTAACGGTAAAGATAAAGGGTTGCCAATAGGCAATTTCACAAGCCAATACTTCGCTAATCTCTATTTGGCATACTTTGACCATTGGGTAAAAGAGGTGCTTTCAAAAATAGTTATGCA…
SRR413640_C712563	TR	41.72	-	1455	1504	TTCGGTTATCTGAATACGAATAATCGTTCCTCGAATGCGAATGCGAACAA
SRR413640_C720345	RT	17.78	-	1892	2276	AACCGGTGCAAGCATCAAAAGGCGCGGTACTCATGATCTGATGAACTGCATACGTACCGATTTGCAAAAAGACCCGGAAGGCACACTTTACGCATACAAGTTTGACATCCGTAGGTTTTACGACAATGCGCGGCAGGACTTTGTTATGTGGTGCTTCCGGAGGGTGTTCAAGGACGAAAGGCTGTTGGTGCTACTGGAGCGGTTTGTTAAGCTGCTGCCGGAAGGTATAAGCTTCGGACTGCGCAGTTCACAAGGGGCAGGAAATCTGCTTCTGTCTGTATTTTTAGACCACTATCTGAAGGATAAGTACGGGGTTCGTTATTACTATCGCTATTGCGATGACGGACTGGTACTCGGTAAAACGAAAGCGGAATTGTGGAAGATT
SRR413640_C720345	TR	53.58	-	2814	2883	ATGCGAACGCGAATGGCGGTGTGTCGAATGCGAATGCGAATAACGATGCTTCGAATACGAATGCGAATAT
SRR413640_C722381	TR	6.37	+	24287	24336	TCGGCGACATCACCTACAACTATGAGGAGGACAAGGCCAGCTGGAAGAAC
SRR413640_C722381	RT	6.98	+	26841	27294	AATCGCCCAGTACAAGAAGCAGGCCGAAGATGCCGGTAAGAACTTCCAGCTCCAGATGACCCAGCGTGACCAGCGCGATTGGGTCAACGGCCAGCTGGACAAGTACGGCGTTTCCTCTCCCTACGCCCGCCGCCAGCTCGCCGCTGACGTGATGGACGAAAAGGACGGTCTGAAGTGGAAGGATGGCGCATTTCAGGGCTTCGACGACTTCATGAAGAGCGCAAAGGAAAAGGATTCCGGCCTGTATCAGACCGCCGAGGAAAAGGCGGAAGCTGAGAAGCAGGCGCAGCTCGAAAAGAAGGCTCCGAAAATCGTCGGGCCCACCGGCAACACCACCCCGACGGAAACCAAGTACACCCCGCCCAAAATTTTCTAAACCGAAAGGAAGGTAAACCACTA…
