# Supplementary material for: Discovery and characterization of the evolution, variation and functions of diversity-generating retroelements using thousands of genomes and metagenomes
Source: BMC Genomics. 2019 Jul 19;20:595. doi: 10.1186/s12864-019-5951-3 (PMC6642488; doi:10.1186/s12864-019-5951-3)
Supplement: Supplementary file 15 — Data 1. DGRs identified in genomic and metagenomic datasets. URL: http://cgm.sjtu.edu.cn/index/pub/software/MetaCSST/supplementary/Supplementary_Data_1.zip (ZIP 3330 kb) [file 12864_2019_5951_MOESM15_ESM.zip › Data 1f - SRP011011/SRP011011-partial-confirmed.txt]

SRR413557_C676812	6	0	ACGAATACGAACAATGCAGCCTCGAATTCGAATGCGAA	ACGGGTACGAACCATGCAGCCTCGCATTCGTATGCGAC	1
SRR413557_C676812	7	0	ACGAATACGAACAATGCAGCCTCGAATTCGAATGCGAA	ACGTATACGAACAATGCGGCCTCGTCTTCGGATGCGTC	1
SRR413557_C676812	4	0	ACGAATACGAACAATGCAGCCTCGAATTCGAATGCGAA	ACGAATACGAACGGTGCGGCCTCGAATTCGTATGCGAA	1
SRR413557_C676812	6	0	ACGAATACGAACAATGCAGCCTCGAATTCGAATGCGAA	GCGCATACGTACAATGCGGCCTCGAATTCGTATGCGAC	1
SRR413557_C676812	7	0	ACGAATACGAACAATGCAGCCTCGAATTCGAATGCGAA	ACGGGTACGAACAATGCGGCCTCGTCTTCGAATGCGTT	1
SRR413558_C732047	1	0	CGAATGCGAACAGCGGTCTCGCTTATGCGAACGCGAAC	CGAATGCGAACAGCGGTCTCGCTTATGCGTACGCGAAC	1
SRR413558_C732047	1	1	CGAATGCGAACAGCGGTCTCGCTTATGCGAACGCGAAC	CGAATGCGAACGGCGGTCTCGCTGATGCGAACGCGAAC	1
SRR413558_C732047	6	0	CGAATGCGAACAGCGGTCTCGCTTATGCGAACGCGAAC	CGAGTGCGGTCAGCGGTCTCGCTTATGCGTTCGCGAGC	1
SRR413558_C732047	4	0	CGAATGCGAACAGCGGTCTCGCTTATGCGAACGCGAAC	CGGTTGCGATCAGCGGTCTCGCTTATGCGTACGCGAAC	1
SRR413558_C732857	8	0	GTTTCGATGTCGAATGCGAACAACGATTCCTCGAATACGAACACGAACAT	GTTTCGATGTCGTATGCGAGCACCGATTCCTCGGGTGCGTACACGAGCAT	1
SRR413558_C732857	8	0	GTTTCGATGTCGAATGCGAACAACGATTCCTCGAATACGAACACGAACAT	GTTTCGATGTCGTATGCGAGCTACGATTCCTCGTTTCCGAGCACGCACAT	1
SRR413558_C732857	7	0	GTTTCGATGTCGAATGCGAACAACGATTCCTCGAATACGAACACGAACAT	GTTTCGATGTCGGGTGCGAGCAACGATTCCTCGTATGCGAGCACGATCAT	1
SRR413558_C732857	6	0	GTTTCGATGTCGAATGCGAACAACGATTCCTCGAATACGAACACGAACAT	GTTTCGATGTCGAATGCGGCCTACGATTCCTCGTATACGCACACGTACAT	1
SRR413559_C965184	6	3	GCGAATACGAATAATACGGCTACGAATACGAATGCGAA	GCGAGTGCGAATAGCGATGCTTCGAATACGAATGCGAG	1
SRR413559_C965184	6	3	GCGAATACGAATAATACGGCTACGAATACGAATGCGAA	GCGAATGCGGATAAGGATGCTTCGTATACGAATGCGTA	1
SRR413559_C965184	6	3	GCGAATACGAATAATACGGCTACGAATACGAATGCGAA	GCGCATGCGAATAACGATGCTTCGGATACGAATGCGAG	1
SRR413559_C965184	6	0	GCGAATACGAATAATACGGCTACGAATACGAATGCGAA	GCGGATACGAATCTTGCGGCTACGTCTACGAATGCGAA	1
SRR413559_C965184	3	3	GCGAATACGAATAATACGGCTACGAATACGAATGCGAA	GCGAATGCGAATAACGATGCTTCGAATACGAATGCGAA	66
SRR413559_C965184	6	3	GCGAATACGAATAATACGGCTACGAATACGAATGCGAA	GCGAATGCGAGTAGCGATGCTTCGAATACGAATGCGTA	1
SRR413559_C965184	4	3	GCGAATACGAATAATACGGCTACGAATACGAATGCGAA	GCGAATGCGAATAACGATGCTTCGAATACGAATGCGGA	1
SRR413559_C965184	2	3	GCGAATACGAATAATACGGCTACGAATACGAATGCGAA	GCGAATTCGAATAACACGCCCTCGAATACGAATGCGAA	1
SRR413559_C965184	0	1	GCGAATACGAATAATACGGCTACGAATACGAATGCGAA	GCGAATACGAATAACACGGCTACGAATACGAATGCGAA	2
SRR413559_C965184	5	3	GCGAATACGAATAATACGGCTACGAATACGAATGCGAA	GCGTATGCGAATAACGATGCTTCGAGTACGAATGCGAA	1
SRR413559_C965184	7	3	GCGAATACGAATAATACGGCTACGAATACGAATGCGAA	GCGAGTGCGAGTAGCGATGCTTCGAATACGAATGCGTA	1
SRR413559_C965184	7	3	GCGAATACGAATAATACGGCTACGAATACGAATGCGAA	GCGTATGCGAGTTACGATGCTTCGAATACGAATGCGTA	1
SRR413559_C974330	3	1	CTTAATTCCAATAATGAGGTTAGTAATTCCAATGCTAA	CTTTATTCCAATAATGGGGTTAGGCATTCCAATGCTAA	30
SRR413560_C774097	8	0	ATGCGAACGCGAATGGCGGTGTGTCGAATGCGAATGCGAATAACGATGCTTCGAATACGAATGCGAATAT	GTGCGCACGCGTATGGCGGTGTGTCGCATGCGTATGCGTATAACGATGCTTCGTATACGAGTGCGAATAT	1
SRR413560_C774097	6	0	ATGCGAACGCGAATGGCGGTGTGTCGAATGCGAATGCGAATAACGATGCTTCGAATACGAATGCGAATAT	ATGCGAACGCGTATGGCGGTGTGTCGTATGCGAATGCGAGTTACGATGCTTCGTATACGAGTGCGAATAT	1
SRR413560_C774097	5	0	ATGCGAACGCGAATGGCGGTGTGTCGAATGCGAATGCGAATAACGATGCTTCGAATACGAATGCGAATAT	GTGCGTACGCGTATGGCGGTGTGTCGAATGCGGATGCGAATTACGATGCTTCGAATACGAATGCGAATAT	1
SRR413560_C774097	10	0	ATGCGAACGCGAATGGCGGTGTGTCGAATGCGAATGCGAATAACGATGCTTCGAATACGAATGCGAATAT	ATGCGTACGCGTATGGCGGTGTGTCGTATGCGTATGCGAGTAGCGATGCTTCGTATACGGGTGCGTATAT	1
SRR413560_C774097	7	0	ATGCGAACGCGAATGGCGGTGTGTCGAATGCGAATGCGAATAACGATGCTTCGAATACGAATGCGAATAT	ATGCGAACGCGCATGGCGGTGTGTCGAATGCGAATGCGCTTTACGATGCTTCGTATACGAATGCGGTTAT	1
SRR413561_C702526	7	1	CGTCAACAGTGACGGCAATACGAACAACAACAATGCCAGCAATTCCAA	CGTCAGCAGTGACGGCAGTACGAGCAACTACACGGCCAGCAATTCCCG	3
SRR413561_C715944	0	1	TGTTTATTCTTCCGCCGTTCGCCTCTGCGGGCAACAAGAGCTTTTACAGCGGCAG	TGTTTATTCTTCAGCCGTTCGCCTCTGCGGGCAACAAGAGCTTTTACAGCGGCAG	1
SRR413561_C715944	0	1	TGTTTATTCTTCCGCCGTTCGCCTCTGCGGGCAACAAGAGCTTTTACAGCGGCAG	TGTTTATTCTTCCGCCGTTCGCCTCTGGGGGCAACAAGAGCTTTTACAGCGGCAG	1
SRR413561_C715944	0	1	TGTTTATTCTTCCGCCGTTCGCCTCTGCGGGCAACAAGAGCTTTTACAGCGGCAG	TGTTTATTCTTCCGCCGTTCGCCTCTGCGGGAAACAAGAGCTTTTACAGCGGCAG	1
SRR413561_scaffold37667	9	0	ATGCGAACGCGAATGGCGGTGTGTCGAATGCGAATGCGAATAACGATGCTTCGAATACGAATGCGAATAT	ATGCGTACGCGTATGGCGGTGTGTCGAGTGCGAATGCGCATAGCGATGCTTCGCTTACGCATGCGGATAT	1
SRR413562_C867594	6	0	TTTCGATGTCGAATGCGAACAACGATTCCTCGAATACGAACACGAACATC	TTTCGTTGTCGTATGCGAGCAACGATTCCTCGAATACGAGCACGGTCATC	1
SRR413562_C867594	5	0	TTTCGATGTCGAATGCGAACAACGATTCCTCGAATACGAACACGAACATC	TTTCGATGTCGATTGCGTACTACGATTCCTCGAATACGTACACGAGCATC	1
SRR413562_C867594	5	0	TTTCGATGTCGAATGCGAACAACGATTCCTCGAATACGAACACGAACATC	TTTCGATGTCGAATGCGGACAACGATTCCTCGTATGCGAGCACGAGCATC	1
SRR413562_C867594	3	0	TTTCGATGTCGAATGCGAACAACGATTCCTCGAATACGAACACGAACATC	TTTCGATGTCGAATGCGTACAACGATTCCTCGAATACGGTCACGAACATC	1
SRR413562_C867594	9	0	TTTCGATGTCGAATGCGAACAACGATTCCTCGAATACGAACACGAACATC	TTTCGATGTCGAGTGCGTCCTACGATTCCTCGGATGCGAGCGCGAGCATC	1
SRR413562_C867594	5	1	TTTCGATGTCGAATGCGAACAACGATTCCTCGAATACGAACACGAACATC	TTTCGATGTCGAATGCGAGCTACGATTCGTCGTATACGAGCACGAGCATC	1
SRR413562_C867594	4	0	TTTCGATGTCGAATGCGAACAACGATTCCTCGAATACGAACACGAACATC	TTTCGATGTCGAGTGCGGACAACGATTCCTCGCATACGTACACGAACATC	1
SRR413562_C867594	8	1	TTTCGATGTCGAATGCGAACAACGATTCCTCGAATACGAACACGAACATC	TTTCGATGTCGAATGTGTGCTACGATTCCTCGTATCCGTACCCGTACATC	1
SRR413562_C867594	5	0	TTTCGATGTCGAATGCGAACAACGATTCCTCGAATACGAACACGAACATC	TTTCGATGTCGAATGCGTACTACGATTCCTCGAGTACGAGCACGAGCATC	1
SRR413562_C867594	7	0	TTTCGATGTCGAATGCGAACAACGATTCCTCGAATACGAACACGAACATC	TTTCGATGTCGTATGCGAGCTACGATTCCTCGTATGCGATCACGTACATC	1
SRR413562_C867594	6	0	TTTCGATGTCGAATGCGAACAACGATTCCTCGAATACGAACACGAACATC	TTTCGATGTCGAATGCGTGCAACGATTCCTCGCATACGTACACGGTCATC	1
SRR413562_C867594	6	0	TTTCGATGTCGAATGCGAACAACGATTCCTCGAATACGAACACGAACATC	TTTCGATGTCGTATGCGAGCAGCGATTCCTCGAATACGTACGCGAGCATC	1
SRR413562_C867594	5	0	TTTCGATGTCGAATGCGAACAACGATTCCTCGAATACGAACACGAACATC	TTTCGATGTCGAGTGCGTACTACGATTCCTCGTATACGAGCACGAACATC	1
SRR413562_C867594	7	0	TTTCGATGTCGAATGCGAACAACGATTCCTCGAATACGAACACGAACATC	TTTCGATGTCGAATGCGAGCTACGATTCCTCGTATGCGCACGCGAGCATC	1
SRR413562_C867594	1	0	TTTCGATGTCGAATGCGAACAACGATTCCTCGAATACGAACACGAACATC	TTTCGATGTCGAATGCGAACAACGATTCCTCGAATACGGACACGAACATC	1
SRR413562_C867594	5	1	TTTCGATGTCGAATGCGAACAACGATTCCTCGAATACGAACACGAACATC	TTTCGATGTCGAATGCGTACACCGATTCCCCGTATACGTACACGAGCATC	1
SRR413562_C867594	7	0	TTTCGATGTCGAATGCGAACAACGATTCCTCGAATACGAACACGAACATC	TTTCGATGTCGAATGCGTGCAGCGATTCCTCGTATTCGCACACGAGCATC	1
SRR413562_C867594	3	0	TTTCGATGTCGAATGCGAACAACGATTCCTCGAATACGAACACGAACATC	TTTCGATGTCGGATGCGAACTACGATTCCTCGAATACGAACACGAGCATC	1
SRR413562_C870412	10	0	CTCGCTTATGCGAACTCGAATAACGATTGGTCGAACTCGAATGCGAATAT	CTCGCTTCTGCGACCTCGGATGACGATTGGTCGTACTCGGCTGCGTCTGT	5
SRR413562_C870412	8	0	CTCGCTTATGCGAACTCGAATAACGATTGGTCGAACTCGAATGCGAATAT	CTCGCTTATGCGTCCTCGAATATCGCTTGGTCGTACTCGTCTGCGAATGT	14
SRR413562_C870412	6	0	CTCGCTTATGCGAACTCGAATAACGATTGGTCGAACTCGAATGCGAATAT	CTCGCTTGTGCGCACTCGAATAACGCTTGGTCGAGCTCGAATGCGTATGT	6
SRR413562_C870412	4	0	CTCGCTTATGCGAACTCGAATAACGATTGGTCGAACTCGAATGCGAATAT	CTCGCTTATGCGAGCTCGTATAACGATTGGTCGAACTCGAGTGCGATTAT	8
SRR413563_scaffold12590	5	0	TGTCGAATGCGAATGCGAATAACGATGCTTCGAACACGAATGCGAATGTC	TGTCGAATGCGAGTGCGAATAACGGTGCTTCGAGCACGGATGCGCATGTC	1
SRR413563_scaffold12590	6	0	TGTCGAATGCGAATGCGAATAACGATGCTTCGAACACGAATGCGAATGTC	TGTCGGATGCGAATGCGATTTACGATGCTTCGGGCACGCATGCGAATGTC	1
SRR413563_scaffold12590	8	0	TGTCGAATGCGAATGCGAATAACGATGCTTCGAACACGAATGCGAATGTC	TGTCGTGTGCGTATGCGCATTACGATGCTTCGAGCGCGTATGCGAATGTC	1
SRR413563_scaffold12590	5	0	TGTCGAATGCGAATGCGAATAACGATGCTTCGAACACGAATGCGAATGTC	TGTCGAATGCGTATGCGAATAACGATGCTTCGGTCACGTATGCGTATGTC	1
SRR413563_scaffold12590	0	2	TGTCGAATGCGAATGCGAATAACGATGCTTCGAACACGAATGCGAATGTC	TGTCGAATGCGAATGCGAATAACGATGCTTCGAATACGAATGCGAATATC	6
SRR413564_C1279326	7	0	CGGATTACTTGAATTTGAACAATTCTGCGGGCAATGCGAACTGGAACATC	CGGATTGCTTGTCTTTGAACAATTCTGCGGGCGTTGCGGACTGGAGCATC	10
SRR413564_C1279326	6	0	CGGATTACTTGAATTTGAACAATTCTGCGGGCAATGCGAACTGGAACATC	CGGATTGCTTGTCTTTGAACAATTCTGCGGGCATTGCGGACTGGAGCATC	1
SRR413566_C656547	12	0	TCGAATGCAGGCCTCGCTAACGTGAATACGAATAATGCGCCTTCCGATGCGAATCGTAA	TCGGCTGCGGGCCTCGCTTGCGTGGATACGTATTCTGCGCCTTCCGCTGCGTATCGTGA	2
SRR413566_C663911	7	0	CGAATTCGAATAACACGCCCTCGAATACGAATGCGAAT	CGTATTCGACTTACGCGCCCTCGAATTCGACTGCGCAT	6
SRR413566_C663911	6	0	CGAATTCGAATAACACGCCCTCGAATACGAATGCGAAT	CGTATTCGTCTAACGCGCCCTCGAATACGTATGCGTAT	8
SRR413566_C664479	0	1	TCGTTTCTTCGGCTTACTTTGCCAATGTGAACAACAATGGCAATACGAACTACAACAACGCTTCGAACTCTA	TCGTTTCTTCGGCTTACTTTGCCAATGTGAACAACAATGGCAATACGAACTACAACAACGCTTCGAACTCTAA	6
SRR413566_C664479	9	1	TCGTTTCTTCGGCTTACTTTGCCAATGTGAACAACAATGGCAATACGAACTACAACAACGCTTCGAACTCTA	TCGTTTCTTCGGCTTACTTTGCCCTTGTGGGCAACTATGGCAATACGAACTGCAACGACGCTTCGTACTCTTA	3
SRR413566_C664479	9	1	TCGTTTCTTCGGCTTACTTTGCCAATGTGAACAACAATGGCAATACGAACTACAACAACGCTTCGAACTCTA	TCGTTTCTTCGGCTTACTTTGCCCTTGTGGGCAACTATGGCAATACGAACTGCAACGACGCTTCGACCTCTTA	7
SRR413566_C671968	4	0	TCGAATGCGAACAGCGGTCTCGCTTATGCGAACGCGAA	TCGTTTGCGAACAGCGGTCTCGCTTATGCGCACGCGTA	2
SRR413566_C671968	4	0	TCGAATGCGAACAGCGGTCTCGCTTATGCGAACGCGAA	TCGAATGCGTACAGCGGTCTCGCTTATGCGCTCGCGTA	1
SRR413566_C671968	4	0	TCGAATGCGAACAGCGGTCTCGCTTATGCGAACGCGAA	TCGAGTGCGTACAGCGGTCTCGCTTATGCGAACGCGCT	1
SRR413566_C671968	3	0	TCGAATGCGAACAGCGGTCTCGCTTATGCGAACGCGAA	TCGAATGCGTACAGCGGTCTCGCTTGTGCGAACGCGAG	1
SRR413566_C671968	3	0	TCGAATGCGAACAGCGGTCTCGCTTATGCGAACGCGAA	TCGTATGCGAGCAGCGGTCTCGCTTATGCGAGCGCGAA	1
SRR413566_C671968	4	0	TCGAATGCGAACAGCGGTCTCGCTTATGCGAACGCGAA	TCGAATGCGTTCAGCGGTCTCGCTTATGCGCACGCGGA	1
SRR413566_C671968	3	0	TCGAATGCGAACAGCGGTCTCGCTTATGCGAACGCGAA	TCGAATGCGTACAGCGGTCTCGCTTTTGCGAGCGCGAA	1
SRR413566_C671968	4	0	TCGAATGCGAACAGCGGTCTCGCTTATGCGAACGCGAA	TCGATTGCGCACAGCGGTCTCGCTTATGCGTACGCGTA	1
SRR413566_C671968	1	0	TCGAATGCGAACAGCGGTCTCGCTTATGCGAACGCGAA	TCGAATGCGAGCAGCGGTCTCGCTTATGCGAACGCGAA	1
SRR413566_C671968	4	0	TCGAATGCGAACAGCGGTCTCGCTTATGCGAACGCGAA	TCGAATGCGCACAGCGGTCTCGCTTTTGCGTACGCGCA	1
SRR413566_C671968	3	0	TCGAATGCGAACAGCGGTCTCGCTTATGCGAACGCGAA	TCGAATGCGAACAGCGGTCTCGCTTTTGCGGACGCGCA	1
SRR413566_C671968	5	0	TCGAATGCGAACAGCGGTCTCGCTTATGCGAACGCGAA	TCGAGTGCGCACAGCGGTCTCGCTTGTGCGTACGCGCA	1
SRR413566_C671968	3	0	TCGAATGCGAACAGCGGTCTCGCTTATGCGAACGCGAA	TCGAATGCGTACGGCGGTCTCGCTTATGCGAACGCGAG	1
SRR413566_C671968	4	0	TCGAATGCGAACAGCGGTCTCGCTTATGCGAACGCGAA	TCGTATGCGTACGGCGGTCTCGCTTATGCGAACGCGTA	1
SRR413566_C671968	3	0	TCGAATGCGAACAGCGGTCTCGCTTATGCGAACGCGAA	TCGAATGCGAACAGCGGTCTCGCTTATGCGAGCGCGGG	1
SRR413566_C671968	4	0	TCGAATGCGAACAGCGGTCTCGCTTATGCGAACGCGAA	TCGCTTGCGTACAGCGGTCTCGCTTATGCGTACGCGAA	1
SRR413566_C671968	4	0	TCGAATGCGAACAGCGGTCTCGCTTATGCGAACGCGAA	TCGTATGCGCTCAGCGGTCTCGCTTATGCGCACGCGAA	1
SRR413566_C671968	4	0	TCGAATGCGAACAGCGGTCTCGCTTATGCGAACGCGAA	TCGCGTGCGTACAGCGGTCTCGCTTATGCGAGCGCGAA	1
SRR413566_C671968	2	0	TCGAATGCGAACAGCGGTCTCGCTTATGCGAACGCGAA	TCGAATGCGTACAGCGGTCTCGCTTATGCGTACGCGAA	1
SRR413566_C671968	8	0	TCGAATGCGAACAGCGGTCTCGCTTATGCGAACGCGAA	TCGTTTGCGTTCGGCGGTCTCGCTTTTGCGAGCGCGTA	1
SRR413566_C671968	6	0	TCGAATGCGAACAGCGGTCTCGCTTATGCGAACGCGAA	TCGCTTGCGAGCAGCGGTCTCGCTTTTGCGAACGCGTT	1
SRR413566_C671968	4	0	TCGAATGCGAACAGCGGTCTCGCTTATGCGAACGCGAA	TCGGTTGCGAACAGCGGTCTCGCTTATGCGAGCGCGCA	1
SRR413566_C671968	1	0	TCGAATGCGAACAGCGGTCTCGCTTATGCGAACGCGAA	TCGAATGCGAACAGCGGTCTCGCTTATGCGAGCGCGAA	2
SRR413566_C671968	4	0	TCGAATGCGAACAGCGGTCTCGCTTATGCGAACGCGAA	TCGAATGCGTACAGCGGTCTCGCTTGTGCGTACGCGCA	1
SRR413566_C671968	2	0	TCGAATGCGAACAGCGGTCTCGCTTATGCGAACGCGAA	TCGTATGCGAACAGCGGTCTCGCTTATGCGTACGCGAA	1
SRR413566_C671968	4	0	TCGAATGCGAACAGCGGTCTCGCTTATGCGAACGCGAA	TCGGGTGCGTACAGCGGTCTCGCTTATGCGAACGCGTA	1
SRR413566_C671968	4	0	TCGAATGCGAACAGCGGTCTCGCTTATGCGAACGCGAA	TCGAATGCGTACAGCGGTCTCGCTTATGCGCTCGCGCA	1
SRR413566_scaffold28147	12	0	AACAACAGCTGGAACGTGAACTTTAGTAATGGCAACTTCAACAACAACAACAAGTACAACAGTA	TACTACAGCTGGAACGTGGGCTTTAGTAATGGCAACTTCGGCAACGGCATCAAGTACGGCAGTC	1
SRR413566_scaffold28147	12	0	AACAACAGCTGGAACGTGAACTTTAGTAATGGCAACTTCAACAACAACAACAAGTACAACAGTA	TACTACAGCTGGAACGTGGGCTTTAGTAATGGCAACTTCGGCAACGGCATCAAGTACGGCAGTG	1
SRR413566_scaffold31476	9	0	GTTTCGATGTCGAATGCGAACAACGATTCCTCGAATACGAACACGAACAT	GTTTCGATGTCGAATGCGGGCGGCGATTCCTCGCATACGGGCGCGAGCAT	1
SRR413566_scaffold31476	6	0	GTTTCGATGTCGAATGCGAACAACGATTCCTCGAATACGAACACGAACAT	GTTTCGATGTCGGATGCGGTCAGCGATTCCTCGAATACGTACACGAGCAT	1
SRR413566_scaffold31476	7	0	GTTTCGATGTCGAATGCGAACAACGATTCCTCGAATACGAACACGAACAT	GTTTCGATGTCGTATGCGAGCTACGATTCCTCGTATGCGTACACGAGCAT	1
SRR413566_scaffold31476	6	0	GTTTCGATGTCGAATGCGAACAACGATTCCTCGAATACGAACACGAACAT	GTTTCGATGTCGTATGCGAGCTTCGATTCCTCGTATACGAACACGAGCAT	1
SRR413566_scaffold31476	3	0	GTTTCGATGTCGAATGCGAACAACGATTCCTCGAATACGAACACGAACAT	GTTTCGATGTCGAATGCGAACTACGATTCCTCGAATACGAGCACGGACAT	1
SRR413566_scaffold31476	5	0	GTTTCGATGTCGAATGCGAACAACGATTCCTCGAATACGAACACGAACAT	GTTTCGATGTCGTATGCGAGCTACGATTCCTCGAATACGTACACGAGCAT	1
SRR413566_scaffold31476	6	0	GTTTCGATGTCGAATGCGAACAACGATTCCTCGAATACGAACACGAACAT	GTTTCGATGTCGTATGCGTACAACGATTCCTCGTATCCGTACACGAGCAT	1
SRR413566_scaffold31476	3	0	GTTTCGATGTCGAATGCGAACAACGATTCCTCGAATACGAACACGAACAT	GTTTCGATGTCGAATGCGAACAACGATTCCTCGTATACGAGCACGCACAT	1
SRR413566_scaffold31476	8	0	GTTTCGATGTCGAATGCGAACAACGATTCCTCGAATACGAACACGAACAT	GTTTCGGTGTCGTATGCGAGCAACGATTCCTCGAGTGCGAGCTCGAGCAT	1
SRR413566_scaffold31476	7	0	GTTTCGATGTCGAATGCGAACAACGATTCCTCGAATACGAACACGAACAT	GTTTCGATGTCGTATGCGAGCAGCGATTCCTCGTATGCGAGCACGAGCAT	1
SRR413566_scaffold31476	4	0	GTTTCGATGTCGAATGCGAACAACGATTCCTCGAATACGAACACGAACAT	GTTTCGATGTCGAATGCGAGCTACGATTCCTCGAATACGTACACGAGCAT	1
SRR413566_scaffold31476	4	0	GTTTCGATGTCGAATGCGAACAACGATTCCTCGAATACGAACACGAACAT	GTTTCGATGTCGAATGCGAACAGCGATTCCTCGAATGCGTACACGAGCAT	1
SRR413566_scaffold31476	4	0	GTTTCGATGTCGAATGCGAACAACGATTCCTCGAATACGAACACGAACAT	GTTTCGATGTCGAGTGCGCACAACGATTCCTCGAATACGCACACGTACAT	1
SRR413566_scaffold31476	7	0	GTTTCGATGTCGAATGCGAACAACGATTCCTCGAATACGAACACGAACAT	GTTTCGATGTCGAGTGCGGACAACGATTCCTCGGGTGCGAGCACGAGCAT	1
SRR413566_scaffold31476	7	0	GTTTCGATGTCGAATGCGAACAACGATTCCTCGAATACGAACACGAACAT	GTTTCGATGTCGTATGCGAGCTACGATTCCTCGTTTTCGAACACGTACAT	1
SRR413566_scaffold31476	4	0	GTTTCGATGTCGAATGCGAACAACGATTCCTCGAATACGAACACGAACAT	GTTTCGATGTCGAATGCGAACAGCGATTCCTCGAATACGAGCGCGAGCAT	1
SRR413566_scaffold31476	8	1	GTTTCGATGTCGAATGCGAACAACGATTCCTCGAATACGAACACGAACAT	GTTTCGATGTCGGTTGCGGTCTACGATTCCTCTTATACGTACACGAGCAT	1
SRR413569_C940282	12	1	TGTGAACCTTGTCCATAATCATGGTACTCTGAACAACGATAACGCCAACAACAGGTA	TGTGTCCCTTGTCCAGAATCATGGTACTCTGTTCGGCGATTTCGCCAGCCGCGGGTA	1
SRR413569_C948110	6	0	CGAATACGAATAACACCCCCTCGAATACGAATGCGAAT	CGAATGCGAATTACGCCCCCTCGAATACGGATGCGTCT	17
SRR413569_C948110	1	1	CGAATACGAATAACACCCCCTCGAATACGAATGCGAAT	CGAATTCGAATAACACGCCCTCGAATACGAATGCGAAT	4
SRR413569_C948110	4	1	CGAATACGAATAACACCCCCTCGAATACGAATGCGAAT	CGAGGACGTATAACGCCCCCTCGAATACGAATGCGGAT	7
SRR413569_scaffold31037	3	2	CGAATGCGAATAACGATTTCTCGAATACGAACACGAAC	CGAGTGCGAACAACGATTCCTCGTATACGAACACGAGC	1
SRR413569_scaffold31037	0	2	CGAATGCGAATAACGATTTCTCGAATACGAACACGAAC	CGAATGCGAACAACGATTCCTCGAATACGAACACGAAC	8
SRR413569_scaffold31037	4	2	CGAATGCGAATAACGATTTCTCGAATACGAACACGAAC	CGTATGCGAGCAGCGATTCCTCGAATACGAACACGCAC	1
SRR413569_scaffold31037	3	2	CGAATGCGAATAACGATTTCTCGAATACGAACACGAAC	CGAATGCGAGCAGCGATTCCTCGAATACGAACACGCAC	1
SRR413569_scaffold31037	1	2	CGAATGCGAATAACGATTTCTCGAATACGAACACGAAC	CGAATGCGAACAACGATTCCTCGAATACGACCACGAAC	1
SRR413569_scaffold31037	3	0	CGAATGCGAATAACGATTTCTCGAATACGAACACGAAC	CGTATGCGAATAACGATTTCTCGATTACGAGCACGAAC	1
SRR413569_scaffold31037	5	2	CGAATGCGAATAACGATTTCTCGAATACGAACACGAAC	CGGATGCGATCTACGATTCCTCGAATACGAGCACGAGC	1
SRR413569_scaffold31712	8	0	GTTTCGATGTCGAATGCGAACAACGATTCCTCGAATACGAACACGAACAT	GTTTCGATGTCGCATGCGGGCAGCGATTCCTCGCATACGGGCACGAGCAT	1
SRR413569_scaffold31712	6	0	GTTTCGATGTCGAATGCGAACAACGATTCCTCGAATACGAACACGAACAT	GTTTCGATGTCGTATGCGAGCGACGATTCCTCGCATGCGAACACGTACAT	1
SRR413569_scaffold31712	6	0	GTTTCGATGTCGAATGCGAACAACGATTCCTCGAATACGAACACGAACAT	GTTTCGATGTCGAATGCGGACAGCGATTCCTCGCATACGAGCACGGGCAT	2
SRR413569_scaffold31712	7	0	GTTTCGATGTCGAATGCGAACAACGATTCCTCGAATACGAACACGAACAT	GTTTCGATGTCGGTTGCGGGCAACGATTCCTCGAATGCGAGCACGAGCAT	1
SRR413569_scaffold31712	5	0	GTTTCGATGTCGAATGCGAACAACGATTCCTCGAATACGAACACGAACAT	GTTTCGATGTCGAATGCGCACAACGATTCCTCGCATACGCTCACGTACAT	1
SRR413569_scaffold31712	7	0	GTTTCGATGTCGAATGCGAACAACGATTCCTCGAATACGAACACGAACAT	GTTTCGATGTCGCTTGCGTACAGCGATTCCTCGAGTACGTACACGAGCAT	1
SRR413569_scaffold31712	3	0	GTTTCGATGTCGAATGCGAACAACGATTCCTCGAATACGAACACGAACAT	GTTTCGATGTCGAATGCGAGCAGCGATTCCTCGAATACGAACACGCACAT	1
SRR413569_scaffold31712	5	0	GTTTCGATGTCGAATGCGAACAACGATTCCTCGAATACGAACACGAACAT	GTTTCGATGTCGAGTGCGAACAGCGATTCCTCGAGTACGAGCACGAGCAT	1
SRR413569_scaffold31712	8	0	GTTTCGATGTCGAATGCGAACAACGATTCCTCGAATACGAACACGAACAT	GTTTCGATGTCGAATGCGGGCAACGATTCCTCGGGTGCGAGCGCGAGCAT	1
SRR413569_scaffold31712	6	0	GTTTCGATGTCGAATGCGAACAACGATTCCTCGAATACGAACACGAACAT	GTTTCGATGTCGGATGCGAGCAGCGATTCCTCGTATGCGAGCACGAACAT	1
SRR413569_scaffold31712	4	0	GTTTCGATGTCGAATGCGAACAACGATTCCTCGAATACGAACACGAACAT	GTTTCGATGTCGTATGCGTACTACGATTCCTCGAATACGCACACGAACAT	1
SRR413569_scaffold31712	5	0	GTTTCGATGTCGAATGCGAACAACGATTCCTCGAATACGAACACGAACAT	GTTTCGATGTCGTATGCGAGCTACGATTCCTCGAATACGTACACGAGCAT	1
SRR413569_scaffold31712	3	0	GTTTCGATGTCGAATGCGAACAACGATTCCTCGAATACGAACACGAACAT	GTTTCGATGTCGAGTGCGAACAACGATTCCTCGTATACGAACACGAGCAT	1
SRR413569_scaffold31712	8	0	GTTTCGATGTCGAATGCGAACAACGATTCCTCGAATACGAACACGAACAT	GTTTCGATGTCGTATGCGAGCAGCGATTCCTCGGGTTCGAGCACGTACAT	1
SRR413569_scaffold31712	5	0	GTTTCGATGTCGAATGCGAACAACGATTCCTCGAATACGAACACGAACAT	GTTTCGATGTCGGATGCGATCTACGATTCCTCGAATACGAGCACGAGCAT	1
SRR413569_scaffold31712	4	0	GTTTCGATGTCGAATGCGAACAACGATTCCTCGAATACGAACACGAACAT	GTTTCGATGTCGTATGCGAGCAGCGATTCCTCGAATACGAACACGCACAT	1
SRR413569_scaffold31712	2	0	GTTTCGATGTCGAATGCGAACAACGATTCCTCGAATACGAACACGAACAT	GTTTCGATGTCGAATGCGAACAACGATTCCTCGAATACGTACACGTACAT	4
SRR413569_scaffold31712	7	0	GTTTCGATGTCGAATGCGAACAACGATTCCTCGAATACGAACACGAACAT	GTTTCGGTGTCGTATGCGAGCAGCGATTCCTCGAATACGGGCACGAGCAT	1
SRR413569_scaffold31712	0	3	GTTTCGATGTCGAATGCGAACAACGATTCCTCGAATACGAACACGAACAT	GTCTCGATGTCGAATGCGAATAACGATTTCTCGAATACGAACACGAACAT	4
SRR413570_scaffold26710	6	0	CTCAATGGTAACAATGCGGTCTCGAACGCTAACGTGAA	CTCTATGGTAGCTATGCGGTCTCGGACGCTTACGTGTA	1
SRR413570_scaffold26710	5	0	CTCAATGGTAACAATGCGGTCTCGAACGCTAACGTGAA	CTCATTGGTAACTATGCGGTCTCGGTCGCTCACGTGAA	1
SRR413570_scaffold26710	5	1	CTCAATGGTAACAATGCGGTCTCGAACGCTAACGTGAA	CTCAGTGGTAACTTTGCGGTCTCGAACGCGTACGTGCA	1
SRR413570_scaffold26710	6	0	CTCAATGGTAACAATGCGGTCTCGAACGCTAACGTGAA	CTCACTGGTGACAGTGCGGTCTCGAGCGCTAGCGTGTA	1
SRR413570_scaffold26710	4	0	CTCAATGGTAACAATGCGGTCTCGAACGCTAACGTGAA	CTCAATGGTAGCATTGCGGTCTCGTACGCTAACGTGTA	1
SRR413570_scaffold26710	6	0	CTCAATGGTAACAATGCGGTCTCGAACGCTAACGTGAA	CTCGGTGGTGACATTGCGGTCTCGTACGCTAACGTGTA	1
SRR413570_scaffold26710	6	0	CTCAATGGTAACAATGCGGTCTCGAACGCTAACGTGAA	CTCAGTGGTAGCTGTGCGGTCTCGAGCGCTTACGTGAA	1
SRR413570_scaffold26710	5	1	CTCAATGGTAACAATGCGGTCTCGAACGCTAACGTGAA	CTCGATGGTGACAATGCGGTCTCGTACGCCTACGTGTA	1
SRR413570_scaffold26710	4	0	CTCAATGGTAACAATGCGGTCTCGAACGCTAACGTGAA	CTCATTGGTAGCAATGCGGTCTCGAACGCTCACGTGTA	1
SRR413570_scaffold26710	7	0	CTCAATGGTAACAATGCGGTCTCGAACGCTAACGTGAA	CTCAGTGGTAGCTTTGCGGTCTCGAGCGCTTACGTGGA	1
SRR413570_scaffold26710	5	0	CTCAATGGTAACAATGCGGTCTCGAACGCTAACGTGAA	CTCTATGGTAGCCATGCGGTCTCGAGCGCTAACGTGAG	1
SRR413570_scaffold26710	4	0	CTCAATGGTAACAATGCGGTCTCGAACGCTAACGTGAA	CTCAATGGTAACTCTGCGGTCTCGTACGCTAACGTGGA	1
SRR413570_scaffold26710	6	0	CTCAATGGTAACAATGCGGTCTCGAACGCTAACGTGAA	CTCTATGGTAGCAGTGCGGTCTCGAGCGCTGGCGTGAA	1
SRR413570_scaffold26710	4	0	CTCAATGGTAACAATGCGGTCTCGAACGCTAACGTGAA	CTCGATGGTAACGATGCGGTCTCGAGCGCTAACGTGAG	1
SRR413570_scaffold26710	6	0	CTCAATGGTAACAATGCGGTCTCGAACGCTAACGTGAA	CTCAGTGGTAACCTTGCGGTCTCGAGCGCTTACGTGTA	1
SRR413570_scaffold26710	4	0	CTCAATGGTAACAATGCGGTCTCGAACGCTAACGTGAA	CTCGATGGTAACCATGCGGTCTCGAACGCTGACGTGTA	1
SRR413570_scaffold26710	5	0	CTCAATGGTAACAATGCGGTCTCGAACGCTAACGTGAA	CTCGATGGTAGCTATGCGGTCTCGTACGCTTACGTGAA	1
SRR413572_C824785	12	0	TTCGGTTATCTGAATACGAATAATCGTTCCTCGAATGCGAATGCGAACAA	TTCGGTTCTCTGTCTACGTCTCATCGTTCCTCGAGTGCGTATGCGGGCGC	10
SRR413572_C824785	12	0	TTCGGTTATCTGAATACGAATAATCGTTCCTCGAATGCGAATGCGAACAA	TTCGGTTCTCTGTCTACGCCTCATCGTTCCTCGAGTGCGTATGCGGGCGC	1
SRR413572_C824785	8	0	TTCGGTTATCTGAATACGAATAATCGTTCCTCGAATGCGAATGCGAACAA	TTCGGTTGTCTGACTACGACTAATCGTTCCTCGAATGCGGCTGCGATCCT	7
SRR413573_C469972	6	0	GTGTCGAATGCGAATGCGAATAACGATGCTTCGAATACGAATGCGAATAT	GTGTCGAATGCGAGTGCGCATAGCGATGCTTCGAGTACGTATGCGTATAT	1
SRR413573_C469972	4	0	GTGTCGAATGCGAATGCGAATAACGATGCTTCGAATACGAATGCGAATAT	GTGTCGAATGCGAATGCGTATTACGATGCTTCGTATACGAATGCGAGTAT	1
SRR413573_C469972	7	0	GTGTCGAATGCGAATGCGAATAACGATGCTTCGAATACGAATGCGAATAT	GTGTCGAGTGCGTATGCGAATTACGATGCTTCGTGTACGTATGCGTATAT	1
SRR413573_C469972	6	0	GTGTCGAATGCGAATGCGAATAACGATGCTTCGAATACGAATGCGAATAT	GTGTCGTATGCGAATGCGTATAGCGATGCTTCGTATACGTATGCGAGTAT	1
SRR413573_C469972	8	1	GTGTCGAATGCGAATGCGAATAACGATGCTTCGAATACGAATGCGAATAT	GTGTCGTTTGCGTATGCGAATAACTATGCTTCGGATACGTATGCGTTTGT	3
SRR413573_C469972	3	0	GTGTCGAATGCGAATGCGAATAACGATGCTTCGAATACGAATGCGAATAT	GTGTCGAATGCGATTGCGAATAACGATGCTTCGCATACGAATGCGTATAT	1
SRR413573_C469972	4	0	GTGTCGAATGCGAATGCGAATAACGATGCTTCGAATACGAATGCGAATAT	GTGTCGAATGCGAGTGCGAATAACGATGCTTCGTTTACGAGTGCGAATAT	1
SRR413573_C469972	5	0	GTGTCGAATGCGAATGCGAATAACGATGCTTCGAATACGAATGCGAATAT	GTGTCGTATGCGAGTGCGTATAACGATGCTTCGCATACGAGTGCGAATAT	1
SRR413573_C469972	6	0	GTGTCGAATGCGAATGCGAATAACGATGCTTCGAATACGAATGCGAATAT	GTGTCGTTTGCGTATGCGAATAACGATGCTTCGAGTACGAGTGCGTATAT	1
SRR413573_C469972	7	0	GTGTCGAATGCGAATGCGAATAACGATGCTTCGAATACGAATGCGAATAT	GTGTCGTATGCGAATGCGAGTGGCGGTGCTTCGAGTACGAGTGCGAATAT	1
SRR413573_C469972	5	0	GTGTCGAATGCGAATGCGAATAACGATGCTTCGAATACGAATGCGAATAT	GTGTCGTATGCGTATGCGATTAACGATGCTTCGTATACGAATGCGGATAT	1
SRR413573_C469972	5	0	GTGTCGAATGCGAATGCGAATAACGATGCTTCGAATACGAATGCGAATAT	GTGTCGAGTGCGAGTGCGAATAACGATGCTTCGTATACGAGTGCGCATAT	2
SRR413573_C469972	4	0	GTGTCGAATGCGAATGCGAATAACGATGCTTCGAATACGAATGCGAATAT	GTGTCGGTTGCGAATGCGAATAACGATGCTTCGAATACGCATGCGTATAT	1
SRR413574_C970424	9	0	CTCGCTTATGCGAACTCGAATAACGATTGGTCGAACTCGAATGCGAATAT	CTCGCTTTTGCGTCCTCGGATAACGATTGGTCGGCCTCGTATGCGGCTAT	3
SRR413574_C970424	0	1	CTCGCTTATGCGAACTCGAATAACGATTGGTCGAACTCGAATGCGAATAT	CTCGCTTATGCGAACTCGAATAACGATTGGTCGAACTCGAATGCAAATAT	1
SRR413574_C970424	10	0	CTCGCTTATGCGAACTCGAATAACGATTGGTCGAACTCGAATGCGAATAT	CTCGCTTCTGCGTCCTCGGATAACGGTTGGTCGAACTCGTCTGCGTTTGT	5
SRR413574_C970424	9	0	CTCGCTTATGCGAACTCGAATAACGATTGGTCGAACTCGAATGCGAATAT	CTCGCTTCTGCGAACTCGACTAACGCTTGGTCGGACTCGGTTGCGTCTCT	2
SRR413574_C970424	7	1	CTCGCTTATGCGAACTCGAATAACGATTGGTCGAACTCGAATGCGAATAT	CTCGCTTATGCGGCGTCGAGTAACGATTGGTCGTACTCGAGTGCGTATTT	1
SRR413574_C970424	9	0	CTCGCTTATGCGAACTCGAATAACGATTGGTCGAACTCGAATGCGAATAT	CTCGCTTCTGCGTACTCGCATATCGCTTGGTCGAACTCGTATGCGTGTTT	5
SRR413574_C982152	6	0	CCTCGGTGCATCAATCTGAACAATGACGCTGGCAACGCGAACTGGAACATCGG	CCTCGGTGCATCGCTCTGAACATTGACGCTGGCGACGCGTACTGGAGCATCGG	5
SRR413575_C796992	6	0	CGAATACGAACAATGCAGCCTCGAATTCGAATGCGAAT	CGAATACGAACAGTGCGGCCTCGTCTTCGGATGCGTAT	1
SRR413575_C796992	4	0	CGAATACGAACAATGCAGCCTCGAATTCGAATGCGAAT	CGTATACGAGCAATGCAGCCTCGAATTCGGATGCGACT	1
SRR413575_C796992	7	0	CGAATACGAACAATGCAGCCTCGAATTCGAATGCGAAT	CGAATACGTACTTTGCGGCCTCGAATTCGTATGCGCCT	1
SRR413575_C796992	7	0	CGAATACGAACAATGCAGCCTCGAATTCGAATGCGAAT	CGTATACGGGCAGTGCGGCCTCGTATTCGAATGCGTAT	1
SRR413575_C796992	4	0	CGAATACGAACAATGCAGCCTCGAATTCGAATGCGAAT	CGCATACGATCAATGCAGCCTCGAATTCGGGTGCGAAT	1
SRR413575_C796992	6	0	CGAATACGAACAATGCAGCCTCGAATTCGAATGCGAAT	CGCATACGAGCAATGCAGCCTCGTATTCGTATGCGGCT	1
SRR413575_C796992	4	0	CGAATACGAACAATGCAGCCTCGAATTCGAATGCGAAT	CGAATGCGGACAATGCGGCCTCGCATTCGAATGCGAAT	1
SRR413575_C796992	5	0	CGAATACGAACAATGCAGCCTCGAATTCGAATGCGAAT	CGGATACGAACAATGCGGCCTCGCTTTCGGATGCGAAT	1
SRR413575_C796992	7	0	CGAATACGAACAATGCAGCCTCGAATTCGAATGCGAAT	CGCGTACGGACCTTGCGGCCTCGCATTCGAATGCGAAT	1
SRR413575_C796992	3	0	CGAATACGAACAATGCAGCCTCGAATTCGAATGCGAAT	CGAATACGATCAATGCGGCCTCGAATTCGAATGCGAGT	1
SRR413575_C796992	5	0	CGAATACGAACAATGCAGCCTCGAATTCGAATGCGAAT	CGCATACGAACAATGCGGCCTCGGATTCGTATGCGACT	1
SRR413575_C796992	6	0	CGAATACGAACAATGCAGCCTCGAATTCGAATGCGAAT	CGAATACGCACTATGCAGCCTCGTCTTCGGATGCGTAT	1
SRR413575_C796992	6	0	CGAATACGAACAATGCAGCCTCGAATTCGAATGCGAAT	CGCATACGAACGATGCGGCCTCGAATTCGTATGCGGGT	1
SRR413575_C796992	5	0	CGAATACGAACAATGCAGCCTCGAATTCGAATGCGAAT	CGAATACGTACAATGCAGCCTCGTATTCGCATGCGGCT	1
SRR413575_C796992	3	0	CGAATACGAACAATGCAGCCTCGAATTCGAATGCGAAT	CGTATACGTACAATGCAGCCTCGAATTCGTATGCGAAT	1
SRR413575_C796992	6	0	CGAATACGAACAATGCAGCCTCGAATTCGAATGCGAAT	CGGATACGGACAATGCAGCCTCGTATTCGCTTGCGACT	1
SRR413575_C796992	3	0	CGAATACGAACAATGCAGCCTCGAATTCGAATGCGAAT	CGAATACGAACGATGCAGCCTCGTATTCGTATGCGAAT	1
SRR413575_C796992	4	0	CGAATACGAACAATGCAGCCTCGAATTCGAATGCGAAT	CGAATACGAACCGTGCAGCCTCGTATTCGTATGCGAAT	1
SRR413575_C796992	4	0	CGAATACGAACAATGCAGCCTCGAATTCGAATGCGAAT	CGTATACGAACAATGCGGCCTCGGATTCGAGTGCGAAT	1
SRR413575_C796992	6	0	CGAATACGAACAATGCAGCCTCGAATTCGAATGCGAAT	CGTATACGAACCATGCGGCCTCGAATTCGCATGCGCCT	1
SRR413575_C796992	6	0	CGAATACGAACAATGCAGCCTCGAATTCGAATGCGAAT	CGAATACGAACGATGCTGCCTCGTATTCGATTGCGGCT	1
SRR413575_C796992	4	0	CGAATACGAACAATGCAGCCTCGAATTCGAATGCGAAT	CGAATACGCACTATGCGGCCTCGAGTTCGAATGCGAAT	1
SRR413575_C799488	7	0	TTTCGATGTCGAATGCGAACAACGATTCCTCGAATACGAACACGAACATC	TTTCGATGTCGTATGCGAGCTACGATTCCTCGTTTACGAGCACGAGCATC	1
SRR413575_C799488	7	0	TTTCGATGTCGAATGCGAACAACGATTCCTCGAATACGAACACGAACATC	TTTCGATGTCGTATGCGAGCCACGATTCCTCGTATGCGTACACGAGCATC	1
SRR413575_C799488	6	1	TTTCGATGTCGAATGCGAACAACGATTCCTCGAATACGAACACGAACATC	TTTCGATGTCGTATGCGAGCAGCGATTCTTCGTATACGATCACGAGCATC	1
SRR413575_C799488	6	0	TTTCGATGTCGAATGCGAACAACGATTCCTCGAATACGAACACGAACATC	TTTCGATGTCGAATGCGAGCAGCGATTCCTCGTATTCGAACACGGGCATC	1
SRR413575_C799488	8	0	TTTCGATGTCGAATGCGAACAACGATTCCTCGAATACGAACACGAACATC	TTTCGATGTCGTATGCGAGCATCGATTCCTCGTATGCGTACACGGTCATC	1
SRR413575_C799488	5	0	TTTCGATGTCGAATGCGAACAACGATTCCTCGAATACGAACACGAACATC	TTTCGATGTCGTATGCGAGCTTCGATTCCTCGAATACGAGCACGAACATC	1
SRR413575_C799488	5	0	TTTCGATGTCGAATGCGAACAACGATTCCTCGAATACGAACACGAACATC	TTTCGATGTCGTATGCGAGCCACGATTCCTCGTATACGTACACGAACATC	1
SRR413575_C799488	6	0	TTTCGATGTCGAATGCGAACAACGATTCCTCGAATACGAACACGAACATC	TTTCGATGTCGAATGCGAGCAGCGATTCCTCGAGTACGAGCCCGTACATC	1
SRR413575_C799488	5	0	TTTCGATGTCGAATGCGAACAACGATTCCTCGAATACGAACACGAACATC	TTTCGATGTCGTATGCGAGCAACGATTCCTCGTATACGCACACGAGCATC	1
SRR413575_C799488	8	0	TTTCGATGTCGAATGCGAACAACGATTCCTCGAATACGAACACGAACATC	TTTCGATGTCGGTTGCGAGCTACGATTCCTCGTATCCGAGCACGAGCATC	1
SRR413575_C799488	5	0	TTTCGATGTCGAATGCGAACAACGATTCCTCGAATACGAACACGAACATC	TTTCGATGTCGAGTGCGCACTACGATTCCTCGAATACGGGCACGAACATC	1
SRR413575_C799488	5	0	TTTCGATGTCGAATGCGAACAACGATTCCTCGAATACGAACACGAACATC	TTTCGATGTCGTATGCGAGCAGCGATTCCTCGAGTACGAACACGCACATC	1
SRR413575_scaffold38919	10	0	AGCCGTGCCGTCAATTGCAACAATTACCCGTGGAACGTGAACACGAACAT	AGCCGTGCCGTCGGTTGCGACTATTACCCGTGGGGCGTGGGCACGAGCGT	1
SRR413576_C467175	10	0	GAAATGCGTGGTACGTCAACGTCAACAACGGCAACGCGAACTACAACAAC	GAAATGCGTGGTGCGTCGGCGTCGGCTACGGCAACGCGAGCTTCAGCATC	1
SRR413576_C467175	13	0	GAAATGCGTGGTACGTCAACGTCAACAACGGCAACGCGAACTACAACAAC	GAGGTGCGTGGTACGTCAACGTCGGCGGCGGCGGCGCGACCTGCGTCAGC	1
SRR413576_C467175	10	0	GAAATGCGTGGTACGTCAACGTCAACAACGGCAACGCGAACTACAACAAC	GAAATGCGTGGTACGTCGGCGTCGGCTACGGCAGCGCGGGCTGCAACTAC	1
SRR413576_C467175	9	0	GAAATGCGTGGTACGTCAACGTCAACAACGGCAACGCGAACTACAACAAC	GAAATGCGTGGTGCGTCTACGTCGGCTACGGCAGCGCGAACTACTACGGC	1
SRR413576_C467175	7	0	GAAATGCGTGGTACGTCAACGTCAACAACGGCAACGCGAACTACAACAAC	GAAATGCGTGGTTCGTCAACGTCAACAACGGCGGCGCGAACTTCAGCGGC	1
SRR413576_C467175	7	0	GAAATGCGTGGTACGTCAACGTCAACAACGGCAACGCGAACTACAACAAC	GAAATGCGTGGTACGTCACCGTCAACAACGGCAGCGCGGGCTACGGCAGC	1
SRR413576_C467175	10	0	GAAATGCGTGGTACGTCAACGTCAACAACGGCAACGCGAACTACAACAAC	GGAATGCGTGGTGCGTCGGCGTCAGCGGCGGCAGCGCGAACTACAACGGC	1
SRR413576_C467175	10	0	GAAATGCGTGGTACGTCAACGTCAACAACGGCAACGCGAACTACAACAAC	GAAATGCGTGGTACGTCACCGTCGGCTACGGCGGCGCGGGCTGCAACAGC	1
SRR413576_C467175	7	0	GAAATGCGTGGTACGTCAACGTCAACAACGGCAACGCGAACTACAACAAC	GAAATGCGTGGTACGTCTACGTCAGCAGCGGCAGCGCGAGCTACTACACC	1
SRR413576_C467175	7	1	GAAATGCGTGGTACGTCAACGTCAACAACGGCAACGCGAACTACAACAAC	GAAATGCGTGGTACGTCGGCGTCAACTACGGCATCGCGAGGTACAGCAGC	1
SRR413576_C467175	3	0	GAAATGCGTGGTACGTCAACGTCAACAACGGCAACGCGAACTACAACAAC	GAAATGCGTGGTACGTCAACGTCAACAACGGCAGCGCGAGCTACAGCAAC	1
SRR413576_C467175	7	2	GAAATGCGTGGTACGTCAACGTCAACAACGGCAACGCGAACTACAACAAC	GAAATGCGTGGTACGTCAGCGTCAGCAGCGGCGGCGCGACCTACAATATT	1
SRR413576_C467641	9	0	TGAATTCTAACAATGACCTTAGTAATGCGAATGCTAAT	TGGATTCTTACGGTGGCCTTGGTGATGCGAATGCTTCT	1
SRR413577_C426357	7	0	CGAACGCGTACAACCTGAACGTCAATTCGGGCAATGCGAACTGGAACAAC	CGAGCGCGTACATCCTGGGCGTCACTTCGGGCAATGCGCGCTGGAACAAC	5
SRR413577_C426357	9	0	CGAACGCGTACAACCTGAACGTCAATTCGGGCAATGCGAACTGGAACAAC	CGGGCGCGTGCAACCTGAGCGTCAATTCGGGCGGTGCGTACTGGAACGCC	1
SRR413578_C570154	9	0	TGCGAACGCGAATGGCGGTGTGTCGAATGCGAATGCGAATAACGATGCTTCGAATACGAATGCGAATATC	TGCGAGCGCGTATGGCGGTGTGTCGTATGCGAGTGCGAGTAGCGATGCTTCGAGTACGTATGCGTATATC	1
SRR413578_C570154	9	0	TGCGAACGCGAATGGCGGTGTGTCGAATGCGAATGCGAATAACGATGCTTCGAATACGAATGCGAATATC	TGCGTTCGCGTATGGCGGTGTGTCGAATGCGAATGCGCATCTCGATGCTTCGTATACGTATGCGTATATC	1
SRR413578_C570154	8	0	TGCGAACGCGAATGGCGGTGTGTCGAATGCGAATGCGAATAACGATGCTTCGAATACGAATGCGAATATC	TGCGAGCGCGTATGGCGGTGTGTCGAGTGCGCATGCGTATTACGATGCTTCGTATACGAATGCGTATATC	1
SRR413578_C570154	9	0	TGCGAACGCGAATGGCGGTGTGTCGAATGCGAATGCGAATAACGATGCTTCGAATACGAATGCGAATATC	TGCGAACGCGTATGGCGGTGTGTCGTATGCGGATGCGCATTACGATGCTTCGTATACGTATGCGATTGTC	1
SRR413578_C570154	8	0	TGCGAACGCGAATGGCGGTGTGTCGAATGCGAATGCGAATAACGATGCTTCGAATACGAATGCGAATATC	TGCGAGCGCGTATGGCGGTGTGTCGAATGCGGGTGCGCATAACGATGCTTCGTATGCGTATGCGAATATC	1
SRR413578_C570154	8	0	TGCGAACGCGAATGGCGGTGTGTCGAATGCGAATGCGAATAACGATGCTTCGAATACGAATGCGAATATC	TGCGAGCGCGCATGGCGGTGTGTCGAGTGCGGATGCGAATAGCGATGCTTCGAGTACGGATGCGTATATC	1
SRR413578_C570154	8	0	TGCGAACGCGAATGGCGGTGTGTCGAATGCGAATGCGAATAACGATGCTTCGAATACGAATGCGAATATC	TGCGAGCGCGTATGGCGGTGTGTCGTATGCGTATGCGTATTACGATGCTTCGCATACGAATGCGTATATC	1
SRR413578_C570154	11	0	TGCGAACGCGAATGGCGGTGTGTCGAATGCGAATGCGAATAACGATGCTTCGAATACGAATGCGAATATC	TGCGAGCGCGGGTGGCGGTGTGTCGTATGCGAGTGCGTTTTACGATGCTTCGCATACGTATGCGTATATC	1
SRR413578_C570154	6	0	TGCGAACGCGAATGGCGGTGTGTCGAATGCGAATGCGAATAACGATGCTTCGAATACGAATGCGAATATC	TGCGAACGCGAGTGGCGGTGTGTCGAATGCGTATGCGAATAACGATGCTTCGTATACGGGTGCGAGTATC	1
SRR413578_C570154	9	0	TGCGAACGCGAATGGCGGTGTGTCGAATGCGAATGCGAATAACGATGCTTCGAATACGAATGCGAATATC	TGCGGACGCGGATGGCGGTGTGTCGAGTGCGTTTGCGCATAACGATGCTTCGTATACGAGTGCGTATATC	1
SRR413578_C570154	6	0	TGCGAACGCGAATGGCGGTGTGTCGAATGCGAATGCGAATAACGATGCTTCGAATACGAATGCGAATATC	TGCGTACGCGTATGGCGGTGTGTCGAATGCGAATGCGAATTACGATGCTTCGTATACGTATGCGTATATC	1
SRR413578_C570154	8	0	TGCGAACGCGAATGGCGGTGTGTCGAATGCGAATGCGAATAACGATGCTTCGAATACGAATGCGAATATC	TGCGAGCGCGTATGGCGGTGTGTCGTATGCGTATGCGAATAGCGTTGCTTCGGTTACGAATGCGAATATC	1
SRR413578_C570154	8	0	TGCGAACGCGAATGGCGGTGTGTCGAATGCGAATGCGAATAACGATGCTTCGAATACGAATGCGAATATC	TGCGCACGCGCATGGCGGTGTGTCGGATGCGTATGCGAGTTACGATGCTTCGAATGCGAATGCGCATATC	1
SRR413578_C570154	8	0	TGCGAACGCGAATGGCGGTGTGTCGAATGCGAATGCGAATAACGATGCTTCGAATACGAATGCGAATATC	TGCGAGCGCGCATGGCGGTGTGTCGAGTGCGAATGCGGGTAACGATGCTTCGCATACGTATGCGAGTATC	1
SRR413578_C570154	10	0	TGCGAACGCGAATGGCGGTGTGTCGAATGCGAATGCGAATAACGATGCTTCGAATACGAATGCGAATATC	TGCGTACGCGTATGGCGGTGTGTCGTATGCGGTTGCGGATAACGTTGCTTCGTATACGAGTGCGTATATC	1
SRR413578_C570154	7	0	TGCGAACGCGAATGGCGGTGTGTCGAATGCGAATGCGAATAACGATGCTTCGAATACGAATGCGAATATC	TGCGAGCGCGCATGGCGGTGTGTCGAGTGCGTATGCGAGTAACGATGCTTCGTATACGAGTGCGAATATC	1
SRR413578_C570154	6	0	TGCGAACGCGAATGGCGGTGTGTCGAATGCGAATGCGAATAACGATGCTTCGAATACGAATGCGAATATC	TGCGAACGCGAATGGCGGTGTGTCGTATGCGTATGCGTTTAACGTTGCTTCGTATACGAATGCGAATATC	1
SRR413578_C570154	10	0	TGCGAACGCGAATGGCGGTGTGTCGAATGCGAATGCGAATAACGATGCTTCGAATACGAATGCGAATATC	TGCGAGCGCGCATGGCGGTGTGTCGTTTGCGAGTGCGCATCACGATGCTTCGTATACGAGTGCGCATATC	1
SRR413578_C570154	12	0	TGCGAACGCGAATGGCGGTGTGTCGAATGCGAATGCGAATAACGATGCTTCGAATACGAATGCGAATATC	TGCGAGCGCGTATGGCGGTGTGTCGAGTGCGCATGCGGCTCACGGTGCTTCGAGTACGTATGCGTATGTC	1
SRR413578_C572114	8	0	TTCGGTTATCTGAATGCGAATAATCGTTCCTCGAATGCGAATGCGAACAT	TTCGGTTGTCTGCATGCGGGTAATCGTTCCTCGAATGCGGATGCGGCCCT	7
SRR413578_C572114	10	0	TTCGGTTATCTGAATGCGAATAATCGTTCCTCGAATGCGAATGCGAACAT	TTCGGTTGTCTGGGTGCGGCTGGTCGTTCCTCGATTGCGCATGCGAACGT	3
SRR413579_C763849	10	0	GCGGATTACTTGAATTTGAACAATTCTGCGGGCAATGCGAACTGGAACAT	GCGGATTGCTTGGCTTTGTCCGATTCTGCGGGCAATGCGGGCTGGTACGT	1
SRR413579_C780462	8	0	CTGAATGTCAATTCTAACAATGAGTTGAGTAATTCCAATGCTAA	CTGCTTGTCAATTCTTACGCTGGGTTGGGTTATTCCAATGCTAA	1
SRR413581_C629134	9	0	ATGCGAACGCGAATGGCGGTGTGTCGAATGCGAATGCGAATAACGATGCTTCGAATACGAATGCGAATAT	ATGCGAACGCGTATGGCGGTGTGTCGATTGCGAGTGCGTATCACGATGCTTCGTATACGTGTGCGTATAT	1
SRR413581_C629134	9	0	ATGCGAACGCGAATGGCGGTGTGTCGAATGCGAATGCGAATAACGATGCTTCGAATACGAATGCGAATAT	ATGCGTACGCGCTTGGCGGTGTGTCGGATGCGAGTGCGAGTAACGATGCTTCGTATACGAGTGCGAGTAT	1
SRR413581_C629134	8	0	ATGCGAACGCGAATGGCGGTGTGTCGAATGCGAATGCGAATAACGATGCTTCGAATACGAATGCGAATAT	ATGCGTACGCGAGTGGCGGTGTGTCGTATGCGAATGCGAGTAACGATGCTTCGTATGCGTATGCGTATAT	1
SRR413581_C629134	6	0	ATGCGAACGCGAATGGCGGTGTGTCGAATGCGAATGCGAATAACGATGCTTCGAATACGAATGCGAATAT	ATGCGAACGCGGGTGGCGGTGTGTCGAATGCGTATGCGAATTACGATGCTTCGGATACGAATGCGGATAT	1
SRR413582_C673220	5	0	GGTAACGCTTGGAACGTAAACCTCAACAACGGCAACGGCAACAACAACAA	GGTAACGCTTGGACCGTAACCCTCAACAACGGCAACGGCAGCTACAGCAA	2
SRR413582_C673220	10	0	GGTAACGCTTGGAACGTAAACCTCAACAACGGCAACGGCAACAACAACAA	GGTATCGCTTGGCACGTATACCTCTACTACGGCGGCGGCAACAACAGCGC	1
SRR413582_C673220	8	0	GGTAACGCTTGGAACGTAAACCTCAACAACGGCAACGGCAACAACAACAA	GGTAGCGCTTGGTACGTAAACCTCTACAGCGGCAACGGCTTCAACCTCAA	1
SRR413582_C673220	8	0	GGTAACGCTTGGAACGTAAACCTCAACAACGGCAACGGCAACAACAACAA	GGTAACGCTTGGGGCGTATACCTCAACAACGGCGGCGGCAGCAGCAACAG	1
SRR413582_C673220	9	1	GGTAACGCTTGGAACGTAAACCTCAACAACGGCAACGGCAACAACAACAA	GGTAGCGTTTGGAACGTAGGCCTCAACGTCGGCTACGGCAACGGCATCAA	1
SRR413582_C673220	9	0	GGTAACGCTTGGAACGTAAACCTCAACAACGGCAACGGCAACAACAACAA	GGTGGCGCTTGGTACGTAGACCTCAACGGCGGCGGCGGCAACAACAACAG	1
SRR413582_C673220	12	0	GGTAACGCTTGGAACGTAAACCTCAACAACGGCAACGGCAACAACAACAA	GGTAACGCTTGGCACGTAAACCTCGGCAGCGGCGGCGGCCTCAGCTACCT	1
SRR413583_C868069	10	0	CTCGCTTATGCGAACTCGAATAACGATTGGTCGAACTCGAATGCGAATAT	CTCGCTTATGCGTCCTCGAGTTACGATTGGTCGGCCTCGCATGCGTCTTT	6
SRR413583_C868069	9	0	CTCGCTTATGCGAACTCGAATAACGATTGGTCGAACTCGAATGCGAATAT	CTCGCTTGTGCGTCCTCGTATAACGATTGGTCGTACTCGGCTGCGGATTT	1
SRR413583_C868069	1	0	CTCGCTTATGCGAACTCGAATAACGATTGGTCGAACTCGAATGCGAATAT	CTCGCTTATGCGCACTCGAATAACGATTGGTCGAACTCGAATGCGAATAT	1
SRR413583_C868069	6	0	CTCGCTTATGCGAACTCGAATAACGATTGGTCGAACTCGAATGCGAATAT	CTCGCTTGTGCGACCTCGAGTACCGATTGGTCGAACTCGGGTGCGAATAT	4
SRR413583_C868343	11	1	TGCGAATGCGAATGGCGGCGTGTCGAATGCGAATGCGAATAACGATGCATCGAACTCGAA	TGCGTATGCGTTTGGCGGCGTGTCGTATGCGTTTGCGTTTTACGATGCATCGTACTCTTA	1
SRR413583_C868343	8	0	TGCGAATGCGAATGGCGGCGTGTCGAATGCGAATGCGAATAACGATGCATCGAACTCGAA	TGCGTATGCGAATGGCGGCGTGTCGCATGCGTATGCGGGTAGCGATGCATCGTACTCGTA	1
SRR413583_C868343	6	1	TGCGAATGCGAATGGCGGCGTGTCGAATGCGAATGCGAATAACGATGCATCGAACTCGAA	TGCGAATGCGAATGGCGGCGTGTCGCATGCCCATGCGAATTACGATGCATCGCACTCGTT	1
SRR413583_C868343	7	3	TGCGAATGCGAATGGCGGCGTGTCGAATGCGAATGCGAATAACGATGCATCGAACTCGAA	TGCGTATGCGCATGGCGGTGTGTCGGGTGCGAGTGCGAATCACGATGCTTCGAATGCGAA	1
SRR413583_C868343	6	0	TGCGAATGCGAATGGCGGCGTGTCGAATGCGAATGCGAATAACGATGCATCGAACTCGAA	TGCGTATGCGTATGGCGGCGTGTCGTATGCGAATGCGAATACCGATGCATCGAGCTCGAG	1
SRR413583_C873321	9	0	GCGAATACGAATAACACCCCCTCGAATACGAATGCGAA	GCGTCTGCGAATTACGCCCCCTCGAATACGGCTGCGTC	5
SRR413583_C873321	6	0	GCGAATACGAATAACACCCCCTCGAATACGAATGCGAA	GCGAGTACGCATGACGCCCCCTCGAATACGCGTGCGAA	3
SRR413583_C873321	6	0	GCGAATACGAATAACACCCCCTCGAATACGAATGCGAA	GCGCTTACGAATGACGCCCCCTCGAATACGCATGCGTA	1
SRR413583_C873321	7	0	GCGAATACGAATAACACCCCCTCGAATACGAATGCGAA	GCGGCTACGACTAACGCCCCCTCGAATACGACTGCGGC	5
SRR413583_scaffold37086	8	0	CCTTCCGCGTTGAACTTGAACAACGAACGTTCGAACGTCAGGACGAACCA	CCTTCCGCGTTGGACTTGGGCAACGTACGTTCGGGCGTCTGGACGAACCG	1
SRR413583_scaffold37086	11	0	CCTTCCGCGTTGAACTTGAACAACGAACGTTCGAACGTCAGGACGAACCA	CCTTCCGCGTTGGACTTGAACAGCGTTCGTTCGGGCGTCTGGGCGCTCCT	1
SRR413583_scaffold37086	6	0	CCTTCCGCGTTGAACTTGAACAACGAACGTTCGAACGTCAGGACGAACCA	CCTTCCGCGTTGAACTTGAGCGCCGAACGTTCGCTCGTCAGGACGGACCA	1
SRR413583_scaffold37086	3	0	CCTTCCGCGTTGAACTTGAACAACGAACGTTCGAACGTCAGGACGAACCA	CCTTCCGCGTTGAACTTGAACCACGAACGTTCGAACGTCAGGACGAGCCG	2
SRR413583_scaffold37086	6	0	CCTTCCGCGTTGAACTTGAACAACGAACGTTCGAACGTCAGGACGAACCA	CCTTCCGCGTTGATCTTGAGCGGCGGACGTTCGAACGTCAGGACGAACCT	2
SRR413584_C865333	9	0	CTCGCTTATGCGAACTCGAATAACGATTGGTCGAACTCGAATGCGAATAT	CTCGCTTCTGCGCTCTCGAATAACGCTTGGTCGTCCTCGAGTGCGTATGT	1
SRR413584_C865333	9	0	CTCGCTTATGCGAACTCGAATAACGATTGGTCGAACTCGAATGCGAATAT	CTCGCTTGTGCGCCCTCGACTTACGATTGGTCGTACTCGAGTGCGTCTAT	1
SRR413584_C865333	6	0	CTCGCTTATGCGAACTCGAATAACGATTGGTCGAACTCGAATGCGAATAT	CTCGCTTATGCGAACTCGAATGACGATTGGTCGAACTCGGGTGCGTCTGT	3
SRR413584_C865699	7	0	ATGCGAACGCGAATGGCGGTGTGTCGAATGCGAATGCGAATAACGATGCTTCGAATACGAATGCGAATAT	ATGCGTACGCGTATGGCGGTGTGTCGCATGCGAGTGCGAATAGCGATGCTTCGGATACGAGTGCGAATAT	1
SRR413584_C865699	8	0	ATGCGAACGCGAATGGCGGTGTGTCGAATGCGAATGCGAATAACGATGCTTCGAATACGAATGCGAATAT	ATGCGAACGCGAGTGGCGGTGTGTCGAATGCGTATGCGAGTAACGATGCTTCGGGTACGTTTGCGTATAT	1
SRR413584_C865699	2	0	ATGCGAACGCGAATGGCGGTGTGTCGAATGCGAATGCGAATAACGATGCTTCGAATACGAATGCGAATAT	ATGCGAACGCGAATGGCGGTGTGTCGAATGCGAATGCGAATAACGATGCTTCGGATACGAATGCGAGTAT	1
SRR413584_C865699	10	0	ATGCGAACGCGAATGGCGGTGTGTCGAATGCGAATGCGAATAACGATGCTTCGAATACGAATGCGAATAT	ATGCGTACGCGAATGGCGGTGTGTCGAGTGCGTATGCGCTTGACGTTGCTTCGTATACGAGTGCGTATAT	1
SRR413584_C865699	6	0	ATGCGAACGCGAATGGCGGTGTGTCGAATGCGAATGCGAATAACGATGCTTCGAATACGAATGCGAATAT	ATGCGAGCGCGTATGGCGGTGTGTCGCTTGCGAATGCGAATAACGATGCTTCGAATACGAGTGCGGATAT	1
SRR413584_C865699	9	1	ATGCGAACGCGAATGGCGGTGTGTCGAATGCGAATGCGAATAACGATGCTTCGAATACGAATGCGAATAT	ATGCGCACGCGTATGGCGGTGTGTCGAGTGCGGGTGCGTATAACGATGCTTCGTATACGTATGCGGACAT	1
SRR413584_scaffold40764	6	0	GCGAATACGAATAACACCCCCTCGAATACGAATGCGAA	GCGAATACGGATAGCGCCCCCTCGAATGCGAATGCGGG	4
SRR413584_scaffold40764	1	1	GCGAATACGAATAACACCCCCTCGAATACGAATGCGAA	TCGAATACGAATAACACCCCCTCGAATGCGAATGCGAA	1
SRR413584_scaffold40764	7	0	GCGAATACGAATAACACCCCCTCGAATACGAATGCGAA	GCGAATACGCATTACGCCCCCTCGAATGCGGCTGCGAG	4
SRR413584_scaffold40764	1	1	GCGAATACGAATAACACCCCCTCGAATACGAATGCGAA	GCGAATTCGAATAACACGCCCTCGAATACGAATGCGAA	10
SRR413584_scaffold40764	1	0	GCGAATACGAATAACACCCCCTCGAATACGAATGCGAA	GCGAATACGAATAACACCCCCTCGAATGCGAATGCGAA	3
SRR413584_scaffold53744	7	0	CGTCCGCTCTCAACTTGAATAACCCTCGTTCCAACTCGAACGACAACATT	CGTCCGCTCTCTACTTGTTTTACCCTCGTTCCGACTCGCACGTCAACATT	1
SRR413584_scaffold53744	6	0	CGTCCGCTCTCAACTTGAATAACCCTCGTTCCAACTCGAACGACAACATT	CGTCCGCTCTCAGCTTGCATAACCCTCGTTCCTACTCGCTCGTCAACATT	1
SRR413584_scaffold58430	7	0	TTTCGATGTCGAATGCGAACAACGATTCCTCGAATACGAACACGAACATC	TTTCGATGTCGAATGCGAGCAGCGATTCCTCGCATGCGGGCACGATCATC	1
SRR413584_scaffold58430	7	0	TTTCGATGTCGAATGCGAACAACGATTCCTCGAATACGAACACGAACATC	TTTCGATGTCGAGTGCGAGCTACGATTCCTCGTATACGAGCCCGCACATC	1
SRR413584_scaffold58430	4	0	TTTCGATGTCGAATGCGAACAACGATTCCTCGAATACGAACACGAACATC	TTTCGATGTCGTATGCGAGCAACGATTCCTCGGATACGAGCACGAACATC	1
SRR413584_scaffold58430	7	1	TTTCGATGTCGAATGCGAACAACGATTCCTCGAATACGAACACGAACATC	TTTCGATGTCGAATGCGAGCTACGATTCCTCGGGTACGAGCTCGTACACC	1
SRR413584_scaffold58430	7	0	TTTCGATGTCGAATGCGAACAACGATTCCTCGAATACGAACACGAACATC	TTTCGATGTCGAATGCGCTCTACGATTCCTCGTATGCGACCACGATCATC	1
SRR413584_scaffold60044	0	2	GCGAATTCGAATAACACGCCCTCGAATACGAATGCGAA	GCGAATACGAATAACACCCCCTCGAATACGAATGCGAA	8
SRR413585_scaffold13706	6	0	CGAATTCGAATAACACGCCCTCGAATACGAATGCGAAT	CGCATTCGTATAGCACGCCCTCGAATACGGATGCGTCT	2
SRR413585_scaffold13706	7	1	CGAATTCGAATAACACGCCCTCGAATACGAATGCGAAT	CGTCTTTGACTAACGCGCCCTCGAATGCGGATGCGCAT	6
SRR413585_scaffold13706	5	0	CGAATTCGAATAACACGCCCTCGAATACGAATGCGAAT	CGTATTCGAGTAACGCGCCCTCGAATACGTTTGCGAAT	2
SRR413586_C1343174	1	1	GCGAATTCGAATAACACGCCCTCGAATACGAATGCGAA	GCGAATTCGAATAACACGCCCTCGAATACGAATGCCAG	1
SRR413586_C1343174	7	0	GCGAATTCGAATAACACGCCCTCGAATACGAATGCGAA	GCGTATTCGTCTTACGCGCCCTCGAATTCGTATGCGAA	7
SRR413586_C1343174	1	0	GCGAATTCGAATAACACGCCCTCGAATACGAATGCGAA	GCGAGTTCGAATAACACGCCCTCGAATACGAATGCGAA	1
SRR413586_C1343174	0	1	GCGAATTCGAATAACACGCCCTCGAATACGAATGCGAA	TCGAATTCGAATAACACGCCCTCGAATACGAATGCGAA	2
SRR413586_C1343174	7	0	GCGAATTCGAATAACACGCCCTCGAATACGAATGCGAA	GCGGATTCGAATAACGCGCCCTCGTTTACGTATGCGGG	6
SRR413586_C1343174	7	0	GCGAATTCGAATAACACGCCCTCGAATACGAATGCGAA	GCGAGTTCGGATCACGCGCCCTCGAATACGTCTGCGTA	3
SRR413586_C1343174	0	1	GCGAATTCGAATAACACGCCCTCGAATACGAATGCGAA	GCGAATTCGAATAACACGCGCTCGAATACGAATGCGAA	1
SRR413586_C1343174	7	0	GCGAATTCGAATAACACGCCCTCGAATACGAATGCGAA	GCGGCTTCGAATAACGCGCCCTCGAATACGTCTGCGTC	6
SRR413586_C1349108	4	1	ACCGTGCGGTTCGCGGGTACAATTCGGCCCGCAACTGGAACAACAACAATGCT	TCCGTGCGGTTCGCGGGTACAATTCGGCCCGCAACGGGGACATCGACAATGCT	1
SRR413586_C1349108	6	2	ACCGTGCGGTTCGCGGGTACAATTCGGCCCGCAACTGGAACAACAACAATGCT	ACCGTGCGGTTCGCGGGTACGGTTCGGCCCGCTACTGGAACAGCCACTACTCT	2
SRR413586_C1349108	7	0	ACCGTGCGGTTCGCGGGTACAATTCGGCCCGCAACTGGAACAACAACAATGCT	ACCGTGCGGTTCGCGGGTACTATTCGGCCCGCTTCTGGAACTACTTCGATGCT	1
SRR413586_C1349108	6	0	ACCGTGCGGTTCGCGGGTACAATTCGGCCCGCAACTGGAACAACAACAATGCT	ACCGTGCGGTTCGCGGGTACGGTTCGGCCCGCTACTGGAACTACTACTATGCT	1
SRR413586_C1349108	8	0	ACCGTGCGGTTCGCGGGTACAATTCGGCCCGCAACTGGAACAACAACAATGCT	ACCGTGCGGTTCGCGGGTTCTATTCGGCCCGCTACTGGTACTACGACTTTGCT	1
SRR413586_C1349108	5	1	ACCGTGCGGTTCGCGGGTACAATTCGGCCCGCAACTGGAACAACAACAATGCT	ACCGTGCGGTTCGCGGGTACTGTTCGGCCCGCAATTGGTACTACATCAATGCT	1
SRR413586_C1349108	7	0	ACCGTGCGGTTCGCGGGTACAATTCGGCCCGCAACTGGAACAACAACAATGCT	ACCGTGCGGTTCGCGGGTTCAGTTCGGCCCGCTACTGGTACGACTACTATGCT	1
SRR413586_C1349108	5	0	ACCGTGCGGTTCGCGGGTACAATTCGGCCCGCAACTGGAACAACAACAATGCT	ACCGTGCGGTTCGCGGGTACTATTCGGCCCGCTACTGGTACTACAACATTGCT	1
SRR413586_C1349108	8	1	ACCGTGCGGTTCGCGGGTACAATTCGGCCCGCAACTGGAACAACAACAATGCT	TCCGTGCGATTCGCGGGTACACTTCGGCCCGCTACTGGAGCTCCACCACTGCT	1
SRR413586_scaffold48794	7	0	ACGAATACGAACAATGCAGCCTCGAATTCGAATGCGAA	GCGTATACGTACAGTGCGGCCTCGCGTTCGAATGCGAA	3
SRR413586_scaffold48794	6	0	ACGAATACGAACAATGCAGCCTCGAATTCGAATGCGAA	ACGAATACGAACCGTGCGGCCTCGTATTCGGATGCGAC	1
SRR413586_scaffold48794	8	3	ACGAATACGAACAATGCAGCCTCGAATTCGAATGCGAA	GCGTATTCGTCTTACGCGCCCTCGAATTCGTATGCGAA	7
SRR413586_scaffold48794	5	0	ACGAATACGAACAATGCAGCCTCGAATTCGAATGCGAA	TCGAATACGAACGATGCGGCCTCGTATTCGTATGCGAA	1
SRR413586_scaffold48794	5	0	ACGAATACGAACAATGCAGCCTCGAATTCGAATGCGAA	ACGCGTACGTACAATGCAGCCTCGTCTTCGAATGCGAA	1
SRR413586_scaffold48794	5	0	ACGAATACGAACAATGCAGCCTCGAATTCGAATGCGAA	GCGCATACGAACGATGCGGCCTCGTATTCGAATGCGAA	1
SRR413586_scaffold63592	6	0	GTTTCGATGTCGAATGCGAACAACGATTCCTCGAATACGAACACGAACAT	GTTTCGATGTCGTTTGCGTACTACGATTCCTCGAGTACGGACACGAACAT	1
SRR413586_scaffold63592	0	1	GTTTCGATGTCGAATGCGAACAACGATTCCTCGAATACGAACACGAACAT	GTTTCGATGTCGAATGCGAACAACGATTCTTCGAATACGAACACGAACAT	1
SRR413586_scaffold63592	8	0	GTTTCGATGTCGAATGCGAACAACGATTCCTCGAATACGAACACGAACAT	GTTTCGATGTCGTATGCGGGCAGCGATTCCTCGAATACGTACGCGGGCAT	1
SRR413586_scaffold63592	5	0	GTTTCGATGTCGAATGCGAACAACGATTCCTCGAATACGAACACGAACAT	GTTTCGATGTCGTATGCGAGCTACGATTCCTCGAATACGAGCACGGACAT	1
SRR413586_scaffold63592	2	1	GTTTCGATGTCGAATGCGAACAACGATTCCTCGAATACGAACACGAACAT	GTTTCGATGTCGAATGCGAACAACGATTCCTAGAATACGAGCACGTACAT	1
SRR413586_scaffold63592	4	0	GTTTCGATGTCGAATGCGAACAACGATTCCTCGAATACGAACACGAACAT	GTTTCGATGTCGAATGCGAGCAGCGATTCCTCGAATACGAGCACGAGCAT	1
SRR413586_scaffold63592	7	0	GTTTCGATGTCGAATGCGAACAACGATTCCTCGAATACGAACACGAACAT	GTTTCGATGTCGAGTGCGTACTACGATTCCTCGAATACGTTCACGGTCAT	1
SRR413586_scaffold63592	8	0	GTTTCGATGTCGAATGCGAACAACGATTCCTCGAATACGAACACGAACAT	GTTTCGATGTCGTATGCGAGCTACGGTTCCTCGCTTACGTACACGTACAT	1
SRR413587_C416534	3	3	GCGAATGCTAATGGCGGTGTCTCGTATGCGAATGCGAA	GCGAATGCGAATGGCGGTGTGTCGAATGCGGATGCGGT	1
SRR413587_C416534	1	3	GCGAATGCTAATGGCGGTGTCTCGTATGCGAATGCGAA	GCGAATGCGAATGGCGGTGTGTCGCATGCGTATGCGAA	1
SRR413587_C416534	2	2	GCGAATGCTAATGGCGGTGTCTCGTATGCGAATGCGAA	GCGAATGCGAATGGCGGTGTGTCGTATGCGAGTGCGAG	1
SRR413587_C416534	2	3	GCGAATGCTAATGGCGGTGTCTCGTATGCGAATGCGAA	GCGAATGCGAATGGCGGTGTGTCGATTGCGAATGCGTA	1
SRR413587_C416534	0	3	GCGAATGCTAATGGCGGTGTCTCGTATGCGAATGCGAA	GCGAATGCGAATGGCGGTGTGTCGAATGCGAATGCGAA	44
SRR413587_C416534	5	2	GCGAATGCTAATGGCGGTGTCTCGTATGCGAATGCGAA	GCGTTTGCGCATGGCGGTGTGTCGTTTGCGAATGCGAG	1
SRR413587_C416534	1	3	GCGAATGCTAATGGCGGTGTCTCGTATGCGAATGCGAA	GCGAATGCGAATGGCGGTGTGTCGCATGCGAATGCGCA	1
SRR413587_C416534	4	3	GCGAATGCTAATGGCGGTGTCTCGTATGCGAATGCGAA	GCGGGTGCGTATGGCGGTGTGTCGAATGCGAATGCGAG	1
SRR413587_C416534	2	3	GCGAATGCTAATGGCGGTGTCTCGTATGCGAATGCGAA	GCGATTGCGAGTGGCGGTGTGTCGCATGCGAATGCGAA	1
SRR413587_C416534	2	3	GCGAATGCTAATGGCGGTGTCTCGTATGCGAATGCGAA	GCGAGTGCGAATGGCGGTGTGTCGAGTGCGAATGCGAA	1
SRR413587_C416534	2	3	GCGAATGCTAATGGCGGTGTCTCGTATGCGAATGCGAA	GCGAATGCGTATGGCGGTGTGTCGAATGCGAATGCGCA	1
SRR413587_C416534	1	3	GCGAATGCTAATGGCGGTGTCTCGTATGCGAATGCGAA	GCGTATGCGAATGGCGGTGTGTCGCATGCGAATGCGAA	1
SRR413587_C416534	3	2	GCGAATGCTAATGGCGGTGTCTCGTATGCGAATGCGAA	GCGTATGCGAGTGGCGGTGTGTCGTTTGCGAATGCGAA	1
SRR413587_C416534	4	2	GCGAATGCTAATGGCGGTGTCTCGTATGCGAATGCGAA	GCGCCTGCGAATGGCGGTGTGTCGTATGCGAGTGCGTA	1
SRR413587_C416534	1	0	GCGAATGCTAATGGCGGTGTCTCGTATGCGAATGCGAA	GCGAATGCTAATGGCGGTGTCTCGTATGCGAATGCGTA	11
SRR413587_C416534	2	2	GCGAATGCTAATGGCGGTGTCTCGTATGCGAATGCGAA	GCGAATGCGAATGGCGGTGTGTCGTATGCGGTTGCGAA	1
SRR413587_C416534	3	3	GCGAATGCTAATGGCGGTGTCTCGTATGCGAATGCGAA	GCGGATGCGAATGGCGGTGTGTCGAATGCGATTGCGTA	1
SRR413587_C416534	3	3	GCGAATGCTAATGGCGGTGTCTCGTATGCGAATGCGAA	GCGAATGCGAATGGCGGTGTGTCGAGTGCGGATGCGGA	1
SRR413587_C416534	2	3	GCGAATGCTAATGGCGGTGTCTCGTATGCGAATGCGAA	GCGAATGCGAATGGCGGTGTGTCGAATGCGAATGCGGT	1
SRR413587_C416534	3	3	GCGAATGCTAATGGCGGTGTCTCGTATGCGAATGCGAA	GCGCATGCGAGTGGCGGTGTGTCGAATGCGAATGCGAC	1
SRR413587_C416534	4	3	GCGAATGCTAATGGCGGTGTCTCGTATGCGAATGCGAA	GCGCATGCGAATGGCGGTGTGTCGAATGCGTATGCGCC	1
SRR413587_C416534	2	3	GCGAATGCTAATGGCGGTGTCTCGTATGCGAATGCGAA	GCGAGTGCGAATGGCGGTGTGTCGAATGCGAATGCGTA	1
SRR413587_C416534	2	3	GCGAATGCTAATGGCGGTGTCTCGTATGCGAATGCGAA	GCGAATGCGAATGGCGGTGTGTCGAGTGCGGATGCGAA	1
SRR413587_C416534	2	3	GCGAATGCTAATGGCGGTGTCTCGTATGCGAATGCGAA	GCGTATGCGAATGGCGGTGTGTCGAATGCGAATGCGAG	1
SRR413587_C416534	3	3	GCGAATGCTAATGGCGGTGTCTCGTATGCGAATGCGAA	GCGAGTGCGAATGGCGGTGTGTCGAGTGCGAATGCGAG	2
SRR413587_C416534	2	3	GCGAATGCTAATGGCGGTGTCTCGTATGCGAATGCGAA	GCGTATGCGAATGGCGGTGTGTCGAATGCGTATGCGAA	1
SRR413587_C416534	4	3	GCGAATGCTAATGGCGGTGTCTCGTATGCGAATGCGAA	GCGGATGCGAATGGCGGTGTGTCGGATGCGATTGCGGT	1
SRR413587_C416534	3	3	GCGAATGCTAATGGCGGTGTCTCGTATGCGAATGCGAA	GCGAATGCGCATGGCGGTGTGTCGCATGCGAATGCGGT	1
SRR413587_C416534	3	3	GCGAATGCTAATGGCGGTGTCTCGTATGCGAATGCGAA	GCGAGTGCGAATGGCGGTGTGTCGAATGCGTTTGCGAA	1
SRR413587_C416534	3	3	GCGAATGCTAATGGCGGTGTCTCGTATGCGAATGCGAA	GCGCGTGCGAATGGCGGTGTGTCGGATGCGTATGCGAA	1
SRR413587_C416534	1	3	GCGAATGCTAATGGCGGTGTCTCGTATGCGAATGCGAA	GCGAATGCGAATGGCGGTGTGTCGCATGCGAATGCGAG	1
SRR413587_C416534	2	3	GCGAATGCTAATGGCGGTGTCTCGTATGCGAATGCGAA	GCGAATGCGAATGGCGGTGTGTCGAGTGCGAATGCGAG	2
SRR413587_C426050	4	0	GTCCACGCACGCGCAATCTGAACAATGTTGCTGGTAATGCGAACTGGAACATCGGC	GTCCACGCACGCGCAATCTGAACAATGTTGCTGGTACTGCGGCCTGGTACATCGGC	3
SRR413587_C426750	5	0	CGAATGCGAACAGCGGTCTCGCTTATGCGAACGCGAAC	CGGATGCGAGCAGCGGTCTCGCTTATGCGCTCGCGCAC	1
SRR413587_C426750	1	0	CGAATGCGAACAGCGGTCTCGCTTATGCGAACGCGAAC	CGAATGCGAACAGCGGTCTCGCTTATGCGTACGCGAAC	1
SRR413587_C426750	4	0	CGAATGCGAACAGCGGTCTCGCTTATGCGAACGCGAAC	CGAGTGCGTACAGCGGTCTCGCTTATGCGTACGCGTAC	1
SRR413587_C426750	6	0	CGAATGCGAACAGCGGTCTCGCTTATGCGAACGCGAAC	CGAGTGCGTACAGCGGTCTCGCTTGTGCGCTCGCGTAC	1
SRR413587_C426750	6	0	CGAATGCGAACAGCGGTCTCGCTTATGCGAACGCGAAC	CGTATGCGGACAGCGGTCTCGCTTTTGCGGGCGCGAGC	1
SRR413587_C426750	6	0	CGAATGCGAACAGCGGTCTCGCTTATGCGAACGCGAAC	CGTATGCGTACAGCGGTCTCGCTTTTGCGTTCGCGTAC	1
SRR413587_C426750	2	0	CGAATGCGAACAGCGGTCTCGCTTATGCGAACGCGAAC	CGAATGCGTACAGCGGTCTCGCTTATGCGTACGCGAAC	2
SRR413587_C426750	5	0	CGAATGCGAACAGCGGTCTCGCTTATGCGAACGCGAAC	CGCTTGCGAGCAGCGGTCTCGCTTATGCGTACGCGTAC	1
SRR413587_C426750	2	0	CGAATGCGAACAGCGGTCTCGCTTATGCGAACGCGAAC	CGAATGCGAACAGCGGTCTCGCTTATGCGAGCGCGAGC	1
SRR413587_C426750	6	0	CGAATGCGAACAGCGGTCTCGCTTATGCGAACGCGAAC	CGGGTGCGGGCGGCGGTCTCGCTTATGCGAGCGCGAAC	2
SRR413587_C426750	4	0	CGAATGCGAACAGCGGTCTCGCTTATGCGAACGCGAAC	CGAATGCGAGCAGCGGTCTCGCTTATGCGCTCGCGTAC	4
SRR413587_C426750	6	0	CGAATGCGAACAGCGGTCTCGCTTATGCGAACGCGAAC	CGGGTGCGAGCAGCGGTCTCGCTTATGCGCTCGCGTAC	4
SRR413587_C426750	6	0	CGAATGCGAACAGCGGTCTCGCTTATGCGAACGCGAAC	CGAATGCGTCCAGCGGTCTCGCTTTTGCGTTCGCGTAC	1
SRR413587_C426750	3	0	CGAATGCGAACAGCGGTCTCGCTTATGCGAACGCGAAC	CGAATGCGAACGGCGGTCTCGCTTATGCGCACGCGTAC	1
SRR413587_C426750	3	0	CGAATGCGAACAGCGGTCTCGCTTATGCGAACGCGAAC	CGAGTGCGTACAGCGGTCTCGCTTATGCGAGCGCGAAC	1
SRR413587_C426750	2	1	CGAATGCGAACAGCGGTCTCGCTTATGCGAACGCGAAC	CAAATGCGTACAGCGGTCTCGCTTATGCGAACGCGTAC	1
SRR413587_C426750	6	0	CGAATGCGAACAGCGGTCTCGCTTATGCGAACGCGAAC	CGCTTGCGCACAGCGGTCTCGCTTATGCGTACGCGTGC	1
SRR413587_C426750	6	0	CGAATGCGAACAGCGGTCTCGCTTATGCGAACGCGAAC	CGTTTGCGAGCAGCGGTCTCGCTTATGCGTTCGCGTAC	1
SRR413587_C426750	1	0	CGAATGCGAACAGCGGTCTCGCTTATGCGAACGCGAAC	CGAATGCGAACAGCGGTCTCGCTTATGCGAACGCGAGC	1
SRR413587_C426750	5	0	CGAATGCGAACAGCGGTCTCGCTTATGCGAACGCGAAC	CGTATGCGCACAGCGGTCTCGCTTGTGCGCACGCGCAC	1
SRR413587_C426750	2	0	CGAATGCGAACAGCGGTCTCGCTTATGCGAACGCGAAC	CGTATGCGAACAGCGGTCTCGCTTATGCGAACGCGAGC	1
SRR413587_C426750	2	0	CGAATGCGAACAGCGGTCTCGCTTATGCGAACGCGAAC	CGGATGCGAACAGCGGTCTCGCTTATGCGTACGCGAAC	1
SRR413587_C426750	4	0	CGAATGCGAACAGCGGTCTCGCTTATGCGAACGCGAAC	CGTTTGCGTACAGCGGTCTCGCTTATGCGTACGCGAAC	1
SRR413587_C426750	4	0	CGAATGCGAACAGCGGTCTCGCTTATGCGAACGCGAAC	CGAATGCGAGCAGCGGTCTCGCTTGTGCGTACGCGTAC	1
SRR413587_C426750	3	0	CGAATGCGAACAGCGGTCTCGCTTATGCGAACGCGAAC	CGTATGCGCACAGCGGTCTCGCTTATGCGAACGCGTAC	1
SRR413587_C426750	4	0	CGAATGCGAACAGCGGTCTCGCTTATGCGAACGCGAAC	CGTATGCGTACAGCGGTCTCGCTTATGCGTACGCGTAC	1
SRR413587_C426750	6	0	CGAATGCGAACAGCGGTCTCGCTTATGCGAACGCGAAC	CGGGTGCGCACAGCGGTCTCGCTTGTGCGGGCGCGAAC	1
SRR413587_C426750	1	0	CGAATGCGAACAGCGGTCTCGCTTATGCGAACGCGAAC	CGAATGCGAACAGCGGTCTCGCTTATGCGAGCGCGAAC	1
SRR413587_C426750	2	0	CGAATGCGAACAGCGGTCTCGCTTATGCGAACGCGAAC	CGAATGCGTACAGCGGTCTCGCTTATGCGAGCGCGAAC	1
SRR413587_C426750	4	0	CGAATGCGAACAGCGGTCTCGCTTATGCGAACGCGAAC	CGAATGCGCACAGCGGTCTCGCTTTTGCGGACGCGTAC	1
SRR413587_C426750	3	1	CGAATGCGAACAGCGGTCTCGCTTATGCGAACGCGAAC	CGAATGCGTACAGCGGTCTCGCTGTTGCGTACGCGAAC	1
SRR413587_C426750	3	0	CGAATGCGAACAGCGGTCTCGCTTATGCGAACGCGAAC	CGTATGCGTACAGCGGTCTCGCTTATGCGTACGCGAAC	1
SRR413587_C426750	5	0	CGAATGCGAACAGCGGTCTCGCTTATGCGAACGCGAAC	CGAGTGCGAGCAGCGGTCTCGCTTGTGCGCACGCGTAC	1
SRR413588_C566606	12	0	ACAACAGCTGGAACGTGAACTTTAGTAATGGCAACTTCAACAACAACAACAAGTACAACAGTAA	CCAACAGCTGGAACGTGTACTTTAGTAATGGCAACTTCTACGGCAGCTACAAGTGCGGCAGTGG	1
SRR413588_C631783	8	0	GCGGATTACTTGAATTTGAACAATTCTGCGGGCAATGCGAACTGGAACAT	GCGGATTACTTGGATTTGCACTATTCTGCGGGCGGTGCGGACTGGAGCGT	1
SRR413588_C631783	6	0	GCGGATTACTTGAATTTGAACAATTCTGCGGGCAATGCGAACTGGAACAT	GCGGATTGCTTGAATTTGAACGATTCTGCGGGCGCTGCGAGCTGGAGCAT	1
SRR413588_C631783	10	0	GCGGATTACTTGAATTTGAACAATTCTGCGGGCAATGCGAACTGGAACAT	GCGGATTCCTTGGCTTTGAGCAATTCTGCGGGCTCTGCGAGCTGGGCCTT	5
SRR413589_C791533	7	0	TTTCGATGTCGAATGCGAACAACGATTCCTCGAATACGAACACGAACATC	TTTCGATGTCGCATGCGAGCTACGATTCCTCGAGTGCGAGCACGGACATC	1
SRR413589_C791533	6	0	TTTCGATGTCGAATGCGAACAACGATTCCTCGAATACGAACACGAACATC	TTTCGGTGTCGAATGCGAGCTACGATTCCTCGAGTACGTACACGAGCATC	1
SRR413589_C791533	7	0	TTTCGATGTCGAATGCGAACAACGATTCCTCGAATACGAACACGAACATC	TTTCGATGTCGTATGCGAGCAGCGATTCCTCGTTTGCGAACACGTACATC	1
SRR413589_C791533	6	0	TTTCGATGTCGAATGCGAACAACGATTCCTCGAATACGAACACGAACATC	TTTCGATGTCGTATGCGAACACCGGTTCCTCGTATACGAGCACGAGCATC	1
SRR413589_C791533	5	0	TTTCGATGTCGAATGCGAACAACGATTCCTCGAATACGAACACGAACATC	TTTCGGTGTCGAATGCGAACAGCGATTCCTCGATTACGAGCACGTACATC	1
SRR413589_C791533	4	0	TTTCGATGTCGAATGCGAACAACGATTCCTCGAATACGAACACGAACATC	TTTCGATGTCGAATGCGAACAACGATTCCTCGGATACGATCACGTGCATC	1
SRR413589_C791533	2	0	TTTCGATGTCGAATGCGAACAACGATTCCTCGAATACGAACACGAACATC	TTTCGATGTCGAATGCGATCAACGATTCCTCGAATACGAACACGAGCATC	1
SRR413589_C791533	4	0	TTTCGATGTCGAATGCGAACAACGATTCCTCGAATACGAACACGAACATC	TTTCGATGTCGAATGCGAGCCACGATTCCTCGAATACGTACACGTACATC	1
SRR413589_C791533	6	0	TTTCGATGTCGAATGCGAACAACGATTCCTCGAATACGAACACGAACATC	TTTCGTTGTCGAATGCGAGCAGCGATTCCTCGAGTACGAGCACGTACATC	1
SRR413589_C791533	3	0	TTTCGATGTCGAATGCGAACAACGATTCCTCGAATACGAACACGAACATC	TTTCGATGTCGTATGCGAGCAACGATTCCTCGAATACGAACACGAGCATC	1
SRR413589_C791533	5	1	TTTCGATGTCGAATGCGAACAACGATTCCTCGAATACGAACACGAACATC	TTTCGATGTCGTATGCGAGCTATGATTCCTCGAATACGAGCACGAGCATC	1
SRR413589_C791533	3	0	TTTCGATGTCGAATGCGAACAACGATTCCTCGAATACGAACACGAACATC	TTTCGATGTCGTATGCGAGCTACGATTCCTCGAATACGAACACGAACATC	1
SRR413589_C791533	5	0	TTTCGATGTCGAATGCGAACAACGATTCCTCGAATACGAACACGAACATC	TTTCGATGTCGATTGCGAGCAACGATTCCTCGATTACGAGCACGGACATC	1
SRR413589_scaffold49243	3	1	CGAATGCGAACAGCGGTCTCGCTTATGCGAACGCGAAC	CGAGTGCGTACAGCGGTCTCGCTTATGCTTACGCGAAC	1
SRR413589_scaffold49243	4	0	CGAATGCGAACAGCGGTCTCGCTTATGCGAACGCGAAC	CGTATGCGAGCAGCGGTCTCGCTTGTGCGTACGCGAAC	1
SRR413589_scaffold49243	4	0	CGAATGCGAACAGCGGTCTCGCTTATGCGAACGCGAAC	CGTTTGCGAACAGCGGTCTCGCTTATGCGGGCGCGAAC	1
SRR413591_C443273	7	0	TGCGAATGCGAATGGCGGTGTGTCGAATGCGAATGCGAATAACGATGCTTCGAATACGAA	TGCGAATGCGAATGGCGGTGTGTCGAGTGCGCATGCGAGTATCGATGCTTCGTATGCGCA	3
SRR413591_C443273	6	0	TGCGAATGCGAATGGCGGTGTGTCGAATGCGAATGCGAATAACGATGCTTCGAATACGAA	TGCGGATGCGAATGGCGGTGTGTCGAATGCGAGTGCGAGTAGCGATGCTTCGAATGCGCA	1
SRR413591_C443273	7	0	TGCGAATGCGAATGGCGGTGTGTCGAATGCGAATGCGAATAACGATGCTTCGAATACGAA	TGCGAGTGCGAGTGGCGGTGTGTCGAATGCGGGTGCGAATAACGATGCTTCGTATGCGGA	1
SRR413591_C443273	6	0	TGCGAATGCGAATGGCGGTGTGTCGAATGCGAATGCGAATAACGATGCTTCGAATACGAA	TGCGCATGCGAGTGGCGGTGTGTCGAATGCGTATGCGGATAACGGTGCTTCGAATACGAG	1
SRR413591_C443273	6	0	TGCGAATGCGAATGGCGGTGTGTCGAATGCGAATGCGAATAACGATGCTTCGAATACGAA	TGCGAATGCGAATGGCGGTGTGTCGAGTGCGAGTGCGAGTAGCGATGCTTCGTATTCGAA	1
SRR413591_C443273	8	0	TGCGAATGCGAATGGCGGTGTGTCGAATGCGAATGCGAATAACGATGCTTCGAATACGAA	TGCGTATGCGTATGGCGGTGTGTCGAGTGCGAATGCGCTTTACGATGCTTCGTATACGTA	1
SRR413591_C443273	5	0	TGCGAATGCGAATGGCGGTGTGTCGAATGCGAATGCGAATAACGATGCTTCGAATACGAA	TGCGTATGCGAATGGCGGTGTGTCGAGTGCGAGTGCGAATAACGATGCTTCGTATACGAG	1
SRR413591_C443273	6	0	TGCGAATGCGAATGGCGGTGTGTCGAATGCGAATGCGAATAACGATGCTTCGAATACGAA	TGCGCATGCGGATGGCGGTGTGTCGAATGCGAATGCGCATTACGATGCTTCGTATGCGAA	1
SRR413591_C443273	8	0	TGCGAATGCGAATGGCGGTGTGTCGAATGCGAATGCGAATAACGATGCTTCGAATACGAA	TGCGAGTGCGAGTGGCGGTGTGTCGTCTGCGTATGCGAGTAACGATGCTTCGAGTACGAG	1
SRR413591_C443273	7	0	TGCGAATGCGAATGGCGGTGTGTCGAATGCGAATGCGAATAACGATGCTTCGAATACGAA	TGCGAGTGCGCATGGCGGTGTGTCGTATGCGAGTGCGGGTAACGATGCTTCGTATACGAA	1
SRR413591_C446561	0	1	TCGTTTCTTCGGCTTACTTTGCCAATGTGAACAACAATGGCAATACGAACTACAACAACGCTTCGAACTCTA	TCGTTTCTTCGGCTTACTTTGCCAATGTGAACAACAATGGCAATACGAACTACAACAACGCTTCGAACTCTAA	2
SRR413593_C256977	8	0	TGCGAATGCGAATGGCGGTGTGTCGAATGCGAATGCGAATAACGATGCTTCGAATACGAA	TGCGTATGCGAATGGCGGTGTGTCGAGTGCGCTTGCGCATAGCGATGCTTCGTATACGGA	1
SRR413593_C256977	8	0	TGCGAATGCGAATGGCGGTGTGTCGAATGCGAATGCGAATAACGATGCTTCGAATACGAA	TGCGAATGCGAATGGCGGTGTGTCGGTTGCGTATGCGCATTACGATGCTTCGTATGCGAG	1
SRR413593_C256977	8	0	TGCGAATGCGAATGGCGGTGTGTCGAATGCGAATGCGAATAACGATGCTTCGAATACGAA	TGCGTATGCGAATGGCGGTGTGTCGTATGCGCATGCGCTTGACGATGCTTCGTATACGTA	1
SRR413593_C256977	5	0	TGCGAATGCGAATGGCGGTGTGTCGAATGCGAATGCGAATAACGATGCTTCGAATACGAA	TGCGTATGCGAATGGCGGTGTGTCGTATGCGCATGCGAATAACGATGCTTCGAGTACGAT	1
SRR413593_C256977	9	0	TGCGAATGCGAATGGCGGTGTGTCGAATGCGAATGCGAATAACGATGCTTCGAATACGAA	TGCGTATGCGAATGGCGGTGTGTCGTATGCGCATGCGAGTAGCGGTGCTTCGTGTACGAG	1
SRR413593_C256977	6	0	TGCGAATGCGAATGGCGGTGTGTCGAATGCGAATGCGAATAACGATGCTTCGAATACGAA	TGCGAATGCGAGTGGCGGTGTGTCGAATGCGAGTGCGAGTAACGATGCTTCGTATTCGAG	1
SRR413593_C256977	7	0	TGCGAATGCGAATGGCGGTGTGTCGAATGCGAATGCGAATAACGATGCTTCGAATACGAA	TGCGAATGCGATTGGCGGTGTGTCGTATGCGAATGCGGATTACGATGCTTCGCTTACGGA	1
SRR413593_C256977	4	0	TGCGAATGCGAATGGCGGTGTGTCGAATGCGAATGCGAATAACGATGCTTCGAATACGAA	TGCGAATGCGAATGGCGGTGTGTCGAATGCGAATGCGTTTAACGATGCTTCGAATACGGG	1
SRR413593_C256977	2	0	TGCGAATGCGAATGGCGGTGTGTCGAATGCGAATGCGAATAACGATGCTTCGAATACGAA	TGCGTATGCGAGTGGCGGTGTGTCGAATGCGAATGCGAATAACGATGCTTCGAATACGAA	1
SRR413593_C256977	7	0	TGCGAATGCGAATGGCGGTGTGTCGAATGCGAATGCGAATAACGATGCTTCGAATACGAA	TGCGTATGCGAGTGGCGGTGTGTCGTATGCGTATGCGAATAGCGATGCTTCGAGTACGTA	1
SRR413593_C256977	7	0	TGCGAATGCGAATGGCGGTGTGTCGAATGCGAATGCGAATAACGATGCTTCGAATACGAA	TGCGAATGCGTATGGCGGTGTGTCGCATGCGTATGCGCATAGCGATGCTTCGAGTACGTA	1
SRR413593_C256977	8	1	TGCGAATGCGAATGGCGGTGTGTCGAATGCGAATGCGAATAACGATGCTTCGAATACGAA	TGCGTATGCGTATGGCGGTGTGTCGCATGCGAATGCGTATAGCGACGCTTCGGTTACGCA	1
SRR413593_C256977	8	0	TGCGAATGCGAATGGCGGTGTGTCGAATGCGAATGCGAATAACGATGCTTCGAATACGAA	TGCGGTTGCGAATGGCGGTGTGTCGAATGCGGTTGCGTATTACGATGCTTCGTATACGTA	1
SRR413593_C256977	4	0	TGCGAATGCGAATGGCGGTGTGTCGAATGCGAATGCGAATAACGATGCTTCGAATACGAA	TGCGAATGCGAATGGCGGTGTGTCGTATGCGAGTGCGAGTAACGATGCTTCGGATACGAA	1
SRR413593_C256977	1	0	TGCGAATGCGAATGGCGGTGTGTCGAATGCGAATGCGAATAACGATGCTTCGAATACGAA	TGCGAATGCGAATGGCGGTGTGTCGAATGCGAATGCGAATAACGATGCTTCGAGTACGAA	1
SRR413593_C256977	6	0	TGCGAATGCGAATGGCGGTGTGTCGAATGCGAATGCGAATAACGATGCTTCGAATACGAA	TGCGGGTGCGGATGGCGGTGTGTCGAATGCGAATGCGAGTTACGATGCTTCGAATACGTA	1
SRR413593_C256977	8	0	TGCGAATGCGAATGGCGGTGTGTCGAATGCGAATGCGAATAACGATGCTTCGAATACGAA	TGCGAATGCGTATGGCGGTGTGTCGGATGCGAGTGCGTATAGCGATGCTTCGGCTACGAT	1
SRR413593_C256977	7	0	TGCGAATGCGAATGGCGGTGTGTCGAATGCGAATGCGAATAACGATGCTTCGAATACGAA	TGCGAATGCGTTTGGCGGTGTGTCGAATGCGAGTGCGCATAGCGATGCTTCGTATACGAG	1
SRR413593_C256977	12	0	TGCGAATGCGAATGGCGGTGTGTCGAATGCGAATGCGAATAACGATGCTTCGAATACGAA	TGCGGGTGCGAGTGGCGGTGTGTCGAATGCGAGTGCGGGTGGCGGTGCTTCGTATACGGT	1
SRR413593_C256977	9	0	TGCGAATGCGAATGGCGGTGTGTCGAATGCGAATGCGAATAACGATGCTTCGAATACGAA	TGCGCATGCGCATGGCGGTGTGTCGTTTGCGTATGCGTATAGCGATGCTTCGGATACGCA	1
SRR413593_C256977	7	0	TGCGAATGCGAATGGCGGTGTGTCGAATGCGAATGCGAATAACGATGCTTCGAATACGAA	TGCGGGTGCGAATGGCGGTGTGTCGTTTGCGAATGCGAATAGCGATGCTTCGGGTACGAA	1
SRR413593_C256977	7	0	TGCGAATGCGAATGGCGGTGTGTCGAATGCGAATGCGAATAACGATGCTTCGAATACGAA	TGCGTATGCGAATGGCGGTGTGTCGAGTGCGAATGCGGGTGACGATGCTTCGAGTGCGAA	1
SRR413593_C256977	7	1	TGCGAATGCGAATGGCGGTGTGTCGAATGCGAATGCGAATAACGATGCTTCGAATACGAA	TGCGTTTGCTCATGGCGGTGTGTCGTATGCGTATGCGAATAGCGATGCTTCGAATACGCA	1
SRR413593_C256977	10	0	TGCGAATGCGAATGGCGGTGTGTCGAATGCGAATGCGAATAACGATGCTTCGAATACGAA	TGCGAGTGCGCATGGCGGTGTGTCGCTTGCGTATGCGTATAGCGATGCTTCGCATACGTT	1
SRR413594_scaffold26916	7	0	CTGTTCGCCTTGAACGGCAACAATCCCCGCTCGAACTCGAACTGGAACAT	CTGTTCGCCTTGGACGGCGGCGATCCCCGCTCGACCTCGACCTGGAGCAT	3
SRR413596_C480957	8	0	CGGATTACTTGAATTTGAACAATTCTGCGGGCAATGCGAACTGGAACATC	CGGATTGCTTGTATTTGAGCTATTCTGCGGGCGTTGCGAGCTGGAACGTC	2
SRR413597_scaffold25200	4	2	CCGTCAATTCCTCTGGCGCGTTGAACTGGGACAACGCTTACTACGGCA	GCGTCTATTCCTCTGGCGCGATGGGCTGGGACGACGCTTACTACGGCA	6
SRR413598_C1068954	1	3	ATCTGGACCAGCTTCCGTTACTTCAGCAAGACTTATGCGAACATCAACGA	CTCTGGACCAGCTTCCGTTACTTCAGCAAGACCTACGCCAACATCAACGA	7
SRR413598_C1068964	7	0	CGCCAACGCGAATGGCGGTGTGTCGTACGCGAATGCGAGTAACGATGCCTCGAATGCGAATGCGAAC	CGCCAGCGCGAGTGGCGGTGTGTCGTACGCGTATGCGAGTTACGATGCCTCGTATGCGGATGCGAGC	1
SRR413598_C1068964	9	0	CGCCAACGCGAATGGCGGTGTGTCGTACGCGAATGCGAGTAACGATGCCTCGAATGCGAATGCGAAC	CGCCAGCGCGGATGGCGGTGTGTCGTTCGCGAATGCGGGTTGCGATGCCTCGTATGCGAATGCGCTC	1
SRR413598_C1068964	4	0	CGCCAACGCGAATGGCGGTGTGTCGTACGCGAATGCGAGTAACGATGCCTCGAATGCGAATGCGAAC	CGCCAGCGCGAATGGCGGTGTGTCGTCCGCGAATGCGAGTAACGATGCCTCGAATGCGAATGCGGTC	1
SRR413598_C1068964	5	0	CGCCAACGCGAATGGCGGTGTGTCGTACGCGAATGCGAGTAACGATGCCTCGAATGCGAATGCGAAC	CGCCAACGCGTATGGCGGTGTGTCGTACGCGAATGCGAGTAACGATGCCTCGCATGCGATTGCGCTC	1
SRR413599_C721430	7	0	AACAACGCCTGGAACGTGAACTTTGCCAATGGCAACACGTGGAACAACAA	CACAACGCCTGGATCGTGGGCTTTGCCAATGGCTACACGTGGAACTACTA	1
SRR413600_C662849	3	0	GCGAACGCGAATGGCGGTGTATCGAATGCGAATGCGAA	GCGAGCGCGTATGGCGGTGTATCGAATGCGAATGCGCA	1
SRR413600_C662849	3	1	GCGAACGCGAATGGCGGTGTATCGAATGCGAATGCGAA	GCGAGTGCGAATGGCGGTGTGTCGAATGCGAATGCGAG	1
SRR413600_C662849	3	1	GCGAACGCGAATGGCGGTGTATCGAATGCGAATGCGAA	GCGAGTGCGGATGGCGGTGTGTCGAATGCGAATGCGAA	1
SRR413600_C662849	4	1	GCGAACGCGAATGGCGGTGTATCGAATGCGAATGCGAA	GCGTATGCGAATGGCGGTGTGTCGGATGCGAATGCGTA	1
SRR413600_C662849	0	1	GCGAACGCGAATGGCGGTGTATCGAATGCGAATGCGAA	GCGAATGCGAATGGCGGTGTATCGAATGCGAATGCGAA	1
SRR413600_C662849	1	1	GCGAACGCGAATGGCGGTGTATCGAATGCGAATGCGAA	GCGAATGCGAATGGCGGTGTGTCGAATGCGAATGCGAA	12
SRR413600_C662849	6	1	GCGAACGCGAATGGCGGTGTATCGAATGCGAATGCGAA	GCGTATGCGGGTGGCGGTGTGTCGTATGCGAATGCGAG	1
SRR413600_C662849	3	1	GCGAACGCGAATGGCGGTGTATCGAATGCGAATGCGAA	GCGAATGCGAATGGCGGTGTGTCGAGTGCGAATGCGTA	1
SRR413600_C662849	6	0	GCGAACGCGAATGGCGGTGTATCGAATGCGAATGCGAA	GCGTTCGCGGTTGGCGGTGTATCGAATGCGAGTGCGAG	1
SRR413600_C662849	2	1	GCGAACGCGAATGGCGGTGTATCGAATGCGAATGCGAA	GCGCATGCGAATGGCGGTGTGTCGAATGCGAATGCGAA	1
SRR413600_C662849	6	0	GCGAACGCGAATGGCGGTGTATCGAATGCGAATGCGAA	GCGAGCGCGTATGGCGGTGTATCGGGTGCGAGTGCGAG	1
SRR413600_C662849	4	0	GCGAACGCGAATGGCGGTGTATCGAATGCGAATGCGAA	GCGAGCGCGAATGGCGGTGTATCGAATGCGGTTGCGTA	1
SRR413600_C662849	7	0	GCGAACGCGAATGGCGGTGTATCGAATGCGAATGCGAA	GCGAGCGCGGGTGGCGGTGTATCGTTTGCGTATGCGAG	1
SRR413600_C662849	7	1	GCGAACGCGAATGGCGGTGTATCGAATGCGAATGCGAA	GCGCTTGCGAATGGCGGTGTGTCGGTTGCGTATGCGTA	1
SRR413600_C662849	5	1	GCGAACGCGAATGGCGGTGTATCGAATGCGAATGCGAA	GCGAATGCGAGTGGCGGTGTGTCGAGTGCGTATGCGCA	1
SRR413600_C662849	5	0	GCGAACGCGAATGGCGGTGTATCGAATGCGAATGCGAA	GCGGACGCGAGTGGCGGTGTATCGAATGCGGGTGCGAG	1
SRR413600_C662849	6	0	GCGAACGCGAATGGCGGTGTATCGAATGCGAATGCGAA	GCGAACGCGAGTGGCGGTGTATCGTATGCGGTTGCGGT	1
SRR413600_C662849	2	1	GCGAACGCGAATGGCGGTGTATCGAATGCGAATGCGAA	GCGAATGCGAATGGCGGTGTGTCGTATGCGAATGCGAA	1
SRR413600_C662849	6	1	GCGAACGCGAATGGCGGTGTATCGAATGCGAATGCGAA	GCGTATGCGAATGGCGGTGTGTCGAGTGCGTCTGCGAG	1
SRR413600_C662849	5	1	GCGAACGCGAATGGCGGTGTATCGAATGCGAATGCGAA	GCGTATGCGAATGGCGGTGTGTCGTATGCGTATGCGAG	1
SRR413600_C662849	6	1	GCGAACGCGAATGGCGGTGTATCGAATGCGAATGCGAA	GCGTATGCGAATGGCGGTGTGTCGAGTGCGGGTGCGAG	1
SRR413600_C662849	4	0	GCGAACGCGAATGGCGGTGTATCGAATGCGAATGCGAA	GCGGACGCGAGTGGCGGTGTATCGGATGCGTATGCGAA	1
SRR413601_C272883	4	0	ATGCGAACGCGAATGGCGGTGTGTCGAATGCGAATGCGAATAACGATGCTTCGAATACGAATGCGAATAT	ATGCGAGCGCGAATGGCGGTGTGTCGGATGCGGATGCGAATAACGATGCTTCGAATACGAATGCGTATAT	1
SRR413601_C272883	9	0	ATGCGAACGCGAATGGCGGTGTGTCGAATGCGAATGCGAATAACGATGCTTCGAATACGAATGCGAATAT	ATGCGAGCGCGCATGGCGGTGTGTCGGGTGCGGATGCGGATAGCGATGCTTCGAATACGAATGCGGGTAT	1
SRR413601_C272883	8	0	ATGCGAACGCGAATGGCGGTGTGTCGAATGCGAATGCGAATAACGATGCTTCGAATACGAATGCGAATAT	ATGCGGGCGCGTATGGCGGTGTGTCGTTTGCGAATGCGTATAACGATGCTTCGTATACGAGTGCGAATAT	1
SRR413602_C653557	7	1	TCGAACGCGTGGTACGTGAACATGAACAACGGCAACGTGAACACGAACAA	TCGAACGCGTGGGACGTGAACATGGGCAGCGGCAACGTGAGCGCGAACGG	1
SRR413602_C653557	7	0	TCGAACGCGTGGTACGTGAACATGAACAACGGCAACGTGAACACGAACAA	TCGAGCGCGTGGTACGTGCACATGAACCACGGCGGCGTGAACACGAGCAC	1
SRR413602_C653557	5	0	TCGAACGCGTGGTACGTGAACATGAACAACGGCAACGTGAACACGAACAA	TCGAGCGCGTGGTACGTGACCATGAACTACGGCAACGTGAACGCGAACAG	1
SRR413602_C653557	7	0	TCGAACGCGTGGTACGTGAACATGAACAACGGCAACGTGAACACGAACAA	TCGAACGCGTGGTACGTGAACATGACCGACGGCTACGTGAGCACGGGCAG	1
SRR413602_C653557	11	0	TCGAACGCGTGGTACGTGAACATGAACAACGGCAACGTGAACACGAACAA	TCGAGCGCGTGGTACGTGGGCATGACCGGCGGCCACGTGTACGCGCACTA	1
SRR413602_C653557	8	0	TCGAACGCGTGGTACGTGAACATGAACAACGGCAACGTGAACACGAACAA	TCGAACGCGTGGTACGTGCGCATGAACGGCGGCAACGTGTACACGAGCTT	1
SRR413602_C653557	6	0	TCGAACGCGTGGTACGTGAACATGAACAACGGCAACGTGAACACGAACAA	TCGAACGCGTGGTGCGTGAGCATGTACAACGGCAACGTGAACGCGAACCG	1
SRR413602_C653557	4	0	TCGAACGCGTGGTACGTGAACATGAACAACGGCAACGTGAACACGAACAA	TCGAACGCGTGGTACGTGAACATGAGCAACGGCATCGTGTACACGAACAG	1
SRR413602_C653557	4	0	TCGAACGCGTGGTACGTGAACATGAACAACGGCAACGTGAACACGAACAA	TCGAACGCGTGGTACGTGAACATGAGCAACGGCAGCGTGCACACGAACTA	1
SRR413602_C653557	8	0	TCGAACGCGTGGTACGTGAACATGAACAACGGCAACGTGAACACGAACAA	TCGAGCGCGTGGTACGTGTACATGCTCAGCGGCTACGTGAACACGTACAG	1
SRR413602_C653557	6	1	TCGAACGCGTGGTACGTGAACATGAACAACGGCAACGTGAACACGAACAA	TCGAACGCGTGGGACGTGAGCATGAACCACGGCTACGTGCACGCGAACAG	1
SRR413602_C655417	9	0	TGCGAACGCGAATGGCGGTGTGTCGAATGCGAATGCGAATAACGATGCTTCGAATACGAATGCGAATATC	TGCGAGCGCGTATGGCGGTGTGTCGAGTGCGAATGCGGGTAACGATGCTTCGAGTACGAGTGCGGATGTC	2
SRR413602_C655417	6	0	TGCGAACGCGAATGGCGGTGTGTCGAATGCGAATGCGAATAACGATGCTTCGAATACGAATGCGAATATC	TGCGTACGCGAATGGCGGTGTGTCGAGTGCGGGTGCGAATAACGATGCTTCGTATACGCATGCGAATATC	1
SRR413602_C655417	7	0	TGCGAACGCGAATGGCGGTGTGTCGAATGCGAATGCGAATAACGATGCTTCGAATACGAATGCGAATATC	TGCGAACGCGTATGGCGGTGTGTCGAATGCGGTTGCGATTAGCGATGCTTCGTATACGAGTGCGAATATC	1
SRR413603_scaffold29544	8	0	AACAACAGCTGGAACGTGAACTTTAGTAATGGCAACTTCAACAACAACAACAAGTACAACAGTA	TACTACAGCTGGATCGTGAACTTTAGTAATGGCCTCTTCGGCAACACCAACAAGTACAACAGTA	9
SRR413603_scaffold29544	14	0	AACAACAGCTGGAACGTGAACTTTAGTAATGGCAACTTCAACAACAACAACAAGTACAACAGTA	GGCCACAGCTGGTACGTGAACTTTAGTGTTGGCCTCTTCATCAGCTACGTCAAGTACAACAGTG	6
SRR413604_scaffold21505	7	0	CGAATGCGAATGGTGGTGTATCGAATGCGAATACGAAT	CGGGTGCGTATGGTGGTGTATCGAGTGCGTATTCGAGT	1
SRR413604_scaffold21505	5	0	CGAATGCGAATGGTGGTGTATCGAATGCGAATACGAAT	CGAATGCGGTTGGTGGTGTATCGTATGCGGATACGAGT	1
SRR413604_scaffold21505	4	0	CGAATGCGAATGGTGGTGTATCGAATGCGAATACGAAT	CGAATGCGATTGGTGGTGTATCGAATGCGCATTCGGAT	1
SRR413604_scaffold21505	5	0	CGAATGCGAATGGTGGTGTATCGAATGCGAATACGAAT	CGAATGCGAGTGGTGGTGTATCGTATGCGTATGCGTAT	1
SRR413604_scaffold21505	5	0	CGAATGCGAATGGTGGTGTATCGAATGCGAATACGAAT	CGAATGCGTATGGTGGTGTATCGTATGCGAATGCGGGT	1
SRR413604_scaffold21505	5	0	CGAATGCGAATGGTGGTGTATCGAATGCGAATACGAAT	CGAATGCGGTTGGTGGTGTATCGTATGCGAGTACGAGT	1
SRR413604_scaffold21505	4	0	CGAATGCGAATGGTGGTGTATCGAATGCGAATACGAAT	CGAATGCGAGTGGTGGTGTATCGGATGCGAATACGTTT	1
SRR413604_scaffold21505	4	0	CGAATGCGAATGGTGGTGTATCGAATGCGAATACGAAT	CGAGTGCGAATGGTGGTGTATCGTATGCGAGTACGAGT	1
SRR413605_C407280	0	1	TGTTCATGGCGATGTAAACGCTTATGGCTCCGACAATTGCAACGACACCTGCAATGGCAT	TGTTCATGGCGATGTAAACGCTTATGGCACCGACAATTGCAACGACACCTGCAATGGCAT	1
SRR413605_C407280	1	0	TGTTCATGGCGATGTAAACGCTTATGGCTCCGACAATTGCAACGACACCTGCAATGGCAT	TGTTCATGGCGATGTAAACGCTTATGGCTCCGACAATTGCAACGACCCCTGCAATGGCAT	1
SRR413605_C407280	0	1	TGTTCATGGCGATGTAAACGCTTATGGCTCCGACAATTGCAACGACACCTGCAATGGCAT	TGTTCATAGCGATGTAAACGCTTATGGCTCCGACAATTGCAACGACACCTGCAATGGCAT	1
SRR413605_C407280	0	1	TGTTCATGGCGATGTAAACGCTTATGGCTCCGACAATTGCAACGACACCTGCAATGGCAT	TGTTCATGGCGATGTAAACGCTTATGGCCCCGACAATTGCAACGACACCTGCAATGGCAT	1
SRR413605_scaffold24726	8	0	CTCGTGCCGTGAATTGCAACAATTACCCGTGGAATGTCAATACGAACATT	CTCGTGCCGTGCTTTGCGGCCGTTACCCGTGGAATGTCAATACGGACGTT	5
SRR413605_scaffold24726	7	0	CTCGTGCCGTGAATTGCAACAATTACCCGTGGAATGTCAATACGAACATT	CTCGTGCCGTGCTTTGCGGCCGTTACCCGTGGAATGTCAATACGTACATT	8
SRR413606_C692425	11	0	TGCGAACGCGAATGGCGGTGTGTCGAATGCGAATGCGAATAACGATGCTTCGAATACGAATGCGAATATC	TGCGCACGCGCTTGGCGGTGTGTCGTATGCGCTTGCGGTTTACGATGCTTCGAATACGAGTGCGTATATC	1
SRR413606_C692425	6	0	TGCGAACGCGAATGGCGGTGTGTCGAATGCGAATGCGAATAACGATGCTTCGAATACGAATGCGAATATC	TGCGTACGCGAATGGCGGTGTGTCGTATGCGAATGCGTATCACGATGCTTCGTATACGCATGCGAATATC	1
SRR413606_C692425	7	0	TGCGAACGCGAATGGCGGTGTGTCGAATGCGAATGCGAATAACGATGCTTCGAATACGAATGCGAATATC	TGCGAGCGCGAATGGCGGTGTGTCGAGTGCGTATGCGTATTACGATGCTTCGTATACGAGTGCGAATATC	1
SRR413606_C692425	10	0	TGCGAACGCGAATGGCGGTGTGTCGAATGCGAATGCGAATAACGATGCTTCGAATACGAATGCGAATATC	TGCGAGCGCGTATGGCGGTGTGTCGCATGCGTTTGCGAGTTACGATGCTTCGTATACGTATGCGCATATC	1
SRR413607_C861074	8	0	GCTCGTGCCGTGAATTGCAACAATTACCCGTGGAATGTCAATACGAACAT	GCTCGTGCCGTGTATTGCGACTCTTACCCGTGGAATGTCAGTACGCGCGT	2
SRR413607_C861074	6	0	GCTCGTGCCGTGAATTGCAACAATTACCCGTGGAATGTCAATACGAACAT	GCTCGTGCCGTGGATTGCTACTATTACCCGTGGAATGTCTATGCGAGCAT	3
SRR413607_C861074	7	0	GCTCGTGCCGTGAATTGCAACAATTACCCGTGGAATGTCAATACGAACAT	GCTCGTGCCGTGCATTGCGACTATTACCCGTGGTATGTCGATACGTACGT	2
SRR413607_C870796	5	0	CTCAATGGTAACAATGCGGTCTCGAACGCTAACGTGAA	CTCAGTGGTAGCAATGCGGTCTCGTACGCTAGCGTGTA	1
SRR413607_C870796	7	0	CTCAATGGTAACAATGCGGTCTCGAACGCTAACGTGAA	CTCTGTGGTAACTATGCGGTCTCGGACGCTTGCGTGAG	1
SRR413607_C870796	3	0	CTCAATGGTAACAATGCGGTCTCGAACGCTAACGTGAA	CTCAATGGTAACAATGCGGTCTCGAGCGCTAGCGTGGA	1
SRR413607_C879552	8	0	ACGTCAACACCGATGGCACTCTGAACAGGAACAACGCCTACAACGGCA	TCGTCGACACCGATGGCACTCTGGACTGGAGCAACGCCTACGGCGGCC	3
SRR413607_C879552	10	1	ACGTCAACACCGATGGCACTCTGAACAGGAACAACGCCTACAACGGCA	ACGTCTACACCGATGGCACTCTGGGCGGGGGCGGCGCCGTCGACGGCA	2
SRR413607_C882686	7	0	TGCGAATGCGAATGGCGGTGTGTCGAATGCGAATGCGAATAACGATGCTTCGAATACGAA	TGCGCATGCGAATGGCGGTGTGTCGAATGCGAGTGCGAGTTACGATGCTTCGGTTACGTA	1
SRR413607_C882686	11	0	TGCGAATGCGAATGGCGGTGTGTCGAATGCGAATGCGAATAACGATGCTTCGAATACGAA	TGCGGTTGCGCATGGCGGTGTGTCGAATGCGAGTGCGGGTCTCGATGCTTCGGATGCGCA	1
SRR413607_C882686	9	0	TGCGAATGCGAATGGCGGTGTGTCGAATGCGAATGCGAATAACGATGCTTCGAATACGAA	TGCGCATGCGCATGGCGGTGTGTCGCATGCGAGTGCGATTTACGCTGCTTCGAGTACGAG	1
SRR413607_C882686	9	0	TGCGAATGCGAATGGCGGTGTGTCGAATGCGAATGCGAATAACGATGCTTCGAATACGAA	TGCGTATGCGAGTGGCGGTGTGTCGAGTGCGCATGCGGGTAGCGATGCTTCGGGTACGAA	1
SRR413607_C882686	5	0	TGCGAATGCGAATGGCGGTGTGTCGAATGCGAATGCGAATAACGATGCTTCGAATACGAA	TGCGTATGCGAATGGCGGTGTGTCGTATGCGAATGCGAATTACGATGCTTCGAGTACGTA	1
SRR413607_C882686	7	0	TGCGAATGCGAATGGCGGTGTGTCGAATGCGAATGCGAATAACGATGCTTCGAATACGAA	TGCGAGTGCGTATGGCGGTGTGTCGAGTGCGGATGCGAATGACGATGCTTCGTATACGGA	1
SRR413607_C882686	9	0	TGCGAATGCGAATGGCGGTGTGTCGAATGCGAATGCGAATAACGATGCTTCGAATACGAA	TGCGAGTGCGTATGGCGGTGTGTCGATTGCGAGTGCGGTTAACGGTGCTTCGTATACGAG	1
SRR413607_C882686	8	0	TGCGAATGCGAATGGCGGTGTGTCGAATGCGAATGCGAATAACGATGCTTCGAATACGAA	TGCGAATGCGAGTGGCGGTGTGTCGAGTGCGGATGCGCATTACGATGCTTCGGGTACGTA	1
SRR413607_C882686	9	0	TGCGAATGCGAATGGCGGTGTGTCGAATGCGAATGCGAATAACGATGCTTCGAATACGAA	TGCGTATGCGAATGGCGGTGTGTCGAGTGCGCATGCGTTTGACGATGCTTCGTATACGGG	1
SRR413607_C882686	8	0	TGCGAATGCGAATGGCGGTGTGTCGAATGCGAATGCGAATAACGATGCTTCGAATACGAA	TGCGTATGCGCATGGCGGTGTGTCGAGTGCGTATGCGCCTAGCGATGCTTCGCATACGAA	1
SRR413607_C882686	5	0	TGCGAATGCGAATGGCGGTGTGTCGAATGCGAATGCGAATAACGATGCTTCGAATACGAA	TGCGAATGCGGGTGGCGGTGTGTCGTATGCGAATGCGAATTACGATGCTTCGAATACGTA	1
SRR413607_C882686	10	0	TGCGAATGCGAATGGCGGTGTGTCGAATGCGAATGCGAATAACGATGCTTCGAATACGAA	TGCGAGTGCGTTTGGCGGTGTGTCGAGTGCGAGTGCGCTTGACGATGCTTCGTATACGAG	1
SRR413607_C882686	7	0	TGCGAATGCGAATGGCGGTGTGTCGAATGCGAATGCGAATAACGATGCTTCGAATACGAA	TGCGAATGCGTATGGCGGTGTGTCGTATGCGCATGCGGATAACGTTGCTTCGAGTACGTA	1
SRR413607_C882686	9	0	TGCGAATGCGAATGGCGGTGTGTCGAATGCGAATGCGAATAACGATGCTTCGAATACGAA	TGCGGATGCGTATGGCGGTGTGTCGAATGCGAGTGCGCTTTACGGTGCTTCGAGTACGCA	1
SRR413607_C882686	9	0	TGCGAATGCGAATGGCGGTGTGTCGAATGCGAATGCGAATAACGATGCTTCGAATACGAA	TGCGAATGCGGGTGGCGGTGTGTCGCTTGCGAGTGCGAGTAGCGATGCTTCGTATACGCA	1
SRR413607_C882686	6	0	TGCGAATGCGAATGGCGGTGTGTCGAATGCGAATGCGAATAACGATGCTTCGAATACGAA	TGCGAGTGCGAATGGCGGTGTGTCGAATGCGAATGCGGTTTACGATGCTTCGTATGCGAA	1
SRR413607_C882686	12	0	TGCGAATGCGAATGGCGGTGTGTCGAATGCGAATGCGAATAACGATGCTTCGAATACGAA	TGCGATTGCGTATGGCGGTGTGTCGGGTGCGGTTGCGTTTTACGATGCTTCGTATGCGAG	1
SRR413607_C882686	8	1	TGCGAATGCGAATGGCGGTGTGTCGAATGCGAATGCGAATAACGATGCTTCGAATACGAA	TGCGAGTGCGCTTGGCGGTGTGTCGAGTGCGGATCCGAATCACGATGCTTCGCATACGAG	1
SRR413607_C882686	2	0	TGCGAATGCGAATGGCGGTGTGTCGAATGCGAATGCGAATAACGATGCTTCGAATACGAA	TGCGCATGCGAATGGCGGTGTGTCGAATGCGAATGCGAATAACGATGCTTCGAATACGAG	1
SRR413607_C882686	8	0	TGCGAATGCGAATGGCGGTGTGTCGAATGCGAATGCGAATAACGATGCTTCGAATACGAA	TGCGATTGCGAATGGCGGTGTGTCGAGTGCGAGTGCGTATTACGATGCTTCGTATGCGAG	1
SRR413607_C882686	9	0	TGCGAATGCGAATGGCGGTGTGTCGAATGCGAATGCGAATAACGATGCTTCGAATACGAA	TGCGCATGCGGGTGGCGGTGTGTCGAGTGCGAGTGCGGATGACGATGCTTCGGATACGAG	1
SRR413607_C882686	5	0	TGCGAATGCGAATGGCGGTGTGTCGAATGCGAATGCGAATAACGATGCTTCGAATACGAA	TGCGAGTGCGTATGGCGGTGTGTCGAATGCGCATGCGAATAGCGATGCTTCGAATACGTA	1
SRR413607_C882686	9	0	TGCGAATGCGAATGGCGGTGTGTCGAATGCGAATGCGAATAACGATGCTTCGAATACGAA	TGCGGGTGCGTATGGCGGTGTGTCGAGTGCGAGTGCGGCTTACGATGCTTCGAATACGAG	1
SRR413607_C882686	0	1	TGCGAATGCGAATGGCGGTGTGTCGAATGCGAATGCGAATAACGATGCTTCGAATACGAA	TGCGAATGCGAATGGCGGTGTGTCGAATGCGAATGCGAATAACGACGCTTCGAATACGAA	1
SRR413607_C882686	9	0	TGCGAATGCGAATGGCGGTGTGTCGAATGCGAATGCGAATAACGATGCTTCGAATACGAA	TGCGAGTGCGTTTGGCGGTGTGTCGAATGCGTATGCGTATTACGATGCTTCGGGTACGTA	1
SRR413607_C882686	6	0	TGCGAATGCGAATGGCGGTGTGTCGAATGCGAATGCGAATAACGATGCTTCGAATACGAA	TGCGTATGCGCATGGCGGTGTGTCGAGTGCGGATGCGAGTAACGATGCTTCGTATACGAA	1
SRR413607_C882686	8	0	TGCGAATGCGAATGGCGGTGTGTCGAATGCGAATGCGAATAACGATGCTTCGAATACGAA	TGCGAATGCGTATGGCGGTGTGTCGTATGCGCTTGCGAATCACGATGCTTCGGGTACGGA	1
SRR413607_C882686	10	0	TGCGAATGCGAATGGCGGTGTGTCGAATGCGAATGCGAATAACGATGCTTCGAATACGAA	TGCGAGTGCGGGTGGCGGTGTGTCGAGTGCGTATGCGTGTAGCGATGCTTCGTTTACGAA	1
SRR413607_C882686	10	0	TGCGAATGCGAATGGCGGTGTGTCGAATGCGAATGCGAATAACGATGCTTCGAATACGAA	TGCGAGTGCGCATGGCGGTGTGTCGAGTGCGTATGCGAGTTACGGTGCTTCGGGTACGAG	1
SRR413607_C882686	7	0	TGCGAATGCGAATGGCGGTGTGTCGAATGCGAATGCGAATAACGATGCTTCGAATACGAA	TGCGAATGCGTATGGCGGTGTGTCGAATGCGAGTGCGGGTAGCGATGCTTCGGGTACGAA	1
SRR413607_C882686	3	0	TGCGAATGCGAATGGCGGTGTGTCGAATGCGAATGCGAATAACGATGCTTCGAATACGAA	TGCGTATGCGAATGGCGGTGTGTCGAATGCGAGTGCGAATAACGATGCTTCGTATACGAA	1
SRR413607_C882686	5	0	TGCGAATGCGAATGGCGGTGTGTCGAATGCGAATGCGAATAACGATGCTTCGAATACGAA	TGCGTATGCGAATGGCGGTGTGTCGAGTGCGAGTGCGAATAACGATGCTTCGAATGCGAG	1
SRR413607_C882686	5	0	TGCGAATGCGAATGGCGGTGTGTCGAATGCGAATGCGAATAACGATGCTTCGAATACGAA	TGCGTATGCGCATGGCGGTGTGTCGTATGCGAATGCGAATAGCGATGCTTCGAGTACGAA	2
SRR413607_C882686	5	0	TGCGAATGCGAATGGCGGTGTGTCGAATGCGAATGCGAATAACGATGCTTCGAATACGAA	TGCGATTGCGAATGGCGGTGTGTCGAGTGCGAATGCGAATCACGATGCTTCGTATACGTA	1
SRR413607_C882686	7	0	TGCGAATGCGAATGGCGGTGTGTCGAATGCGAATGCGAATAACGATGCTTCGAATACGAA	TGCGAGTGCGAGTGGCGGTGTGTCGAGTGCGAATGCGCATCACGATGCTTCGAGTACGTA	1
SRR413607_C886768	1	1	CTCGCTTATGCGAACTCGAATAACGATTGGTCGAACTCGAATGCGAATAT	CTCGCTTATGCGAACTCGAATAACGATTGGTCGAACTCGAATGGGAATGT	1
SRR413607_C886768	9	0	CTCGCTTATGCGAACTCGAATAACGATTGGTCGAACTCGAATGCGAATAT	CTCGCTTATGCGTACTCGTATGACGCTTGGTCGTTCTCGTCTGCGTATAT	4
SRR413607_C886768	6	1	CTCGCTTATGCGAACTCGAATAACGATTGGTCGAACTCGAATGCGAATAT	CTCGCTTATGCGTACTCGAATGACGATTGGTCGTACTCGCCGGCGAGTAT	1
SRR413607_C886768	9	0	CTCGCTTATGCGAACTCGAATAACGATTGGTCGAACTCGAATGCGAATAT	CTCGCTTTTGCGTACTCGGGTGACGTTTGGTCGAACTCGCATGCGGGTAT	19
SRR413607_C887370	0	1	TGTTCATGGCGATGTAAACGCTTATGGCTCCGACAATTGCAACGACACCTGCAATGGCAT	TGTTCATGGCGATGTAAACGCATATGGCTCCGACAATTGCAACGACACCTGCAATGGCAT	1
SRR413607_C887370	1	0	TGTTCATGGCGATGTAAACGCTTATGGCTCCGACAATTGCAACGACACCTGCAATGGCAT	TGTTCATGGCGATGTAAACGCTTATGGCTCCGACAATTGCAACGACACCTGCAATGGCTT	1
SRR413607_C887370	0	1	TGTTCATGGCGATGTAAACGCTTATGGCTCCGACAATTGCAACGACACCTGCAATGGCAT	TGTTCATGGCGATGTAAACGCTCATGGCTCCGACAATTGCAACGACACCTGCAATGGCAT	1
SRR413607_scaffold46560	6	0	ACAACGGTCGTAACCTGAACTTCAACTCGTCGAACGTGAACCCGTTGAAC	ACGGCGGTCGTTACCTGAACTTCTACTCGTCGAGCGTGTACCCGTTGAAC	4
SRR413608_C433104	1	0	ATGCAACGGCTTCCAGCAGTTGGAACGTGAACTTCAACAACGGCAACGTCAACACGAACAA	ATGCAACGGCTTCCAGCAGTTGGAACGTGAACTTCAACAACGGCAACGTCAACTCGAACAA	1
SRR413611_C579688	6	1	AATAACGGTTACAACTTGAACTTCAACAGTGGCAACGTGAATCCTGCGAA	GATAGCGGTTACAGCTTGTACTTCAGCACTGGCAGCGTGAATCCTGCGAA	1
SRR413611_C579688	6	0	AATAACGGTTACAACTTGAACTTCAACAGTGGCAACGTGAATCCTGCGAA	GATAGCGGTTACAGCTTGTACTTCAGCAGTGGCAGCGTGAATCCTGCGAA	24
SRR413611_C579688	6	1	AATAACGGTTACAACTTGAACTTCAACAGTGGCAACGTGAATCCTGCGAA	GATAGCGGTTACAGCTTGTACGTCAGCAGTGGCAGCGTGAATCCTGCGAA	1
SRR413611_C579688	0	1	AATAACGGTTACAACTTGAACTTCAACAGTGGCAACGTGAATCCTGCGAA	AATAACGGTTACAACTTGAACTTCAACAGTGCCAACGTGAATCCTGCGAA	1
SRR413611_C579688	0	1	AATAACGGTTACAACTTGAACTTCAACAGTGGCAACGTGAATCCTGCGAA	AATAACGGTTACAACTTGAACTTCAACAGTGGGAACGTGAATCCTGCGAA	1
SRR413611_C579688	8	0	AATAACGGTTACAACTTGAACTTCAACAGTGGCAACGTGAATCCTGCGAA	GATGGCGGTTACAGCTTGTACTTCGACAGTGGCGACGTGAATCCTGCGAG	44
SRR413612_C1238690	11	0	ACAACAGCTGGAACGTGAACTTTAGTAATGGCAACTTCAACAACAACAACAAGTACAACAGTAA	ACAACAGCTGGTTCGTGAACTTTAGTAATGGCTACTTCTACTACGGCAGCAAGTGCAACAGTTT	1
SRR413612_C1238690	13	0	ACAACAGCTGGAACGTGAACTTTAGTAATGGCAACTTCAACAACAACAACAAGTACAACAGTAA	ACAACAGCTGGGGCGTGTACTTTAGTAATGGCAACTTCGGCGGCAGCAGCAAGTACCTCAGTGG	1
SRR413612_C1238690	9	0	ACAACAGCTGGAACGTGAACTTTAGTAATGGCAACTTCAACAACAACAACAAGTACAACAGTAA	ACAACAGCTGGGACGTGAACTTTAGTTATGGCAACTTCTACGGCAGCTACAAGTCCTACAGTAA	1
SRR413612_C1270885	8	1	TCGCTTATGCGAACTCGAATAACGATTGGTCGAACTCGAATGCGAATATC	TCGCTTATGCGACCTCGAGTAACGCTTGGTCGAACTCGGCTGCGTCCCTC	7
SRR413612_C1270885	9	0	TCGCTTATGCGAACTCGAATAACGATTGGTCGAACTCGAATGCGAATATC	TCGCTTTTGCGTCCTCGAGTTACGATTGGTCGAACTCGTATGCGTCTTTC	5
SRR413612_C1270885	8	2	TCGCTTATGCGAACTCGAATAACGATTGGTCGAACTCGAATGCGAATATC	TCGCTTATGCGACCTCGAGTAACGCTTGGTCGAACTCGGCTGTGTCCCTC	1
SRR413612_C1270885	9	0	TCGCTTATGCGAACTCGAATAACGATTGGTCGAACTCGAATGCGAATATC	TCGCTTCTGCGACCTCGGATCACGATTGGTCGGGCTCGAATGCGGCTTTC	1
SRR413612_scaffold48042	6	2	GTGTTCAATTCCAACCTGAACAACCCGCGCTCCAATGCCAACGGCAACAT	GTGTTCAATTCCTACCTGGACTACCCGCGATCCGGTGCCTACGGCAATAT	2
SRR413612_scaffold48890	2	1	GCGAATTGCGGTAACGATTCGTCGAATACGAACGCGAA	GCCAATTGCGGTTACGATTCGTCGAATACGACCGCGAA	1
SRR413612_scaffold48890	8	0	GCGAATTGCGGTAACGATTCGTCGAATACGAACGCGAA	GCGTATTGCGGTTACGATTCGTCGGGTTCGAGCGCGGG	1
SRR413612_scaffold48890	5	0	GCGAATTGCGGTAACGATTCGTCGAATACGAACGCGAA	GCGGATTGCGGTTACGATTCGTCGTATACGAGCGCGAG	1
SRR413612_scaffold48890	6	0	GCGAATTGCGGTAACGATTCGTCGAATACGAACGCGAA	GCGGATTGCGGTCACGATTCGTCGTATGCGACCGCGAG	1
SRR413612_scaffold48890	6	0	GCGAATTGCGGTAACGATTCGTCGAATACGAACGCGAA	GCGTATTGCGGTTACGATTCGTCGTATGCGAGCGCGAG	1
SRR413612_scaffold48890	6	0	GCGAATTGCGGTAACGATTCGTCGAATACGAACGCGAA	GCGGATTGCGGTTACGATTCGTCGTATACGAGCGCGGG	1
SRR413612_scaffold48890	5	1	GCGAATTGCGGTAACGATTCGTCGAATACGAACGCGAA	GCGTATTGCGGTTACTATTCGTCGTATACGAACGCGTT	1
SRR413612_scaffold48890	4	0	GCGAATTGCGGTAACGATTCGTCGAATACGAACGCGAA	GCGAATTGCGGTGGCGATTCGTCGTATACGAACGCGTA	1
SRR413612_scaffold48890	5	0	GCGAATTGCGGTAACGATTCGTCGAATACGAACGCGAA	GCGTATTGCGGTTACGATTCGTCGGATGCGATCGCGAA	1
SRR413613_C919797	11	0	ACTAACGGTAATAACATGTTCAACTCGAACGGCAACACTAACAACAATAA	ACTAACGGTTATGGCATGTTCGGCTCGAACGGCAACGCTGGCTACTATGA	2
SRR413613_C924093	4	1	AGAACGCGGGCTTTCTGAACGTGAACTCGAATTGGGTGAACCCGGTGAAC	AGAACGCGGGCTTTCTGCGCGTGCACTCGAAGTGGGTGTACCCGGTGAAC	4
SRR413613_scaffold35528	7	0	CTTAATTCCAATAATGAGGTTAGTAATTCCAATGCTAA	CTTAATTCCAATGGTGGGGTTGGTAGTTCCTATGCTTA	5
SRR413614_C830284	7	0	CGTCAACTCCAATGGCGACTGGAACAACAACAACTGCTCCAACTCGTA	CGTCAACTCCAATGGCGTCTGGTTCAACGGCTACTGCTCCAACTCGTG	6
SRR413614_C830284	7	0	CGTCAACTCCAATGGCGACTGGAACAACAACAACTGCTCCAACTCGTA	CGTCAGCTCCAATGGCGACTGGGGCAACGGCTACTGCTCCAGCTCGTA	10
SRR413615_C888284	7	0	CGGATTACTTGAATTTGAACAATTCTGCGGGCAATGCGAACTGGAACATC	CGGATTGCTTGTATTTGGGCTATTCTGCGGGCGATGCGAACTGGAACTTC	4
SRR413616_C731387	11	0	ACGACAATTGTTCTCTGCGGAATGGTAATGCGAACAATACCCCTTCGAATGCGAACACGAACAT	ACGACAATTGTTCTCTGCGGTCTGGTAGTGCGTACCTTACCCCTTCGTCTGCGAGCGCGAGCAT	1
SRR413616_C743134	11	0	CTCGCTTATGCGAACTCGAATAACGATTGGTCGAACTCGAATGCGAATAT	CTCGCTTATGCGTGCTCGTATTCCGTTTGGTCGAGCTCGGGTGCGCTTAT	4
SRR413616_C743134	7	0	CTCGCTTATGCGAACTCGAATAACGATTGGTCGAACTCGAATGCGAATAT	CTCGCTTATGCGTACTCGTCTAACGCTTGGTCGTACTCGGGTGCGAATAT	8
SRR413616_scaffold21593	8	0	GCGAACGCGAATAACGATTCATCGAACACGAATGCGAA	GCGAGCGCGGGTTACGATTCATCGGTCACGTATGCGTA	2
SRR413616_scaffold21593	2	3	GCGAACGCGAATAACGATTCATCGAACACGAATGCGAA	GCGAACGCGAACAACGCTTCATCGAACTCGAACACGAA	45
SRR413616_scaffold21593	5	0	GCGAACGCGAATAACGATTCATCGAACACGAATGCGAA	GCGTACGCGAGTCACGATTCATCGAACACGAATGCGGC	4
SRR413616_scaffold21593	6	0	GCGAACGCGAATAACGATTCATCGAACACGAATGCGAA	GCGAGCGCGAATAACGATTCGTCGTTCACGAATGCGGT	1
SRR413616_scaffold21593	6	3	GCGAACGCGAATAACGATTCATCGAACACGAATGCGAA	GCGGGTGCGAATAACGATGCTTCGAATACGGGTGCGTA	1
SRR413616_scaffold21593	1	3	GCGAACGCGAATAACGATTCATCGAACACGAATGCGAA	GCGAATGCGAATAACGATGCTTCGAATACGAATGCGAA	65
SRR413616_scaffold21593	6	0	GCGAACGCGAATAACGATTCATCGAACACGAATGCGAA	GCGTCCGCGAATAACGATTCGTCGAGCACGTATGCGAG	3
SRR413616_scaffold21593	3	3	GCGAACGCGAATAACGATTCATCGAACACGAATGCGAA	GCGAATGCGAATAACGATGCTTCGAATACGTATGCGTA	1
SRR413616_scaffold21593	4	3	GCGAACGCGAATAACGATTCATCGAACACGAATGCGAA	GCGAATGCGAGTCACGATGCTTCGAGTACGAATGCGAA	1
SRR413616_scaffold21593	7	0	GCGAACGCGAATAACGATTCATCGAACACGAATGCGAA	GCGGACGCGGTTAGCGATTCATCGTTCACGAATGCGAG	3
SRR413616_scaffold21593	2	2	GCGAACGCGAATAACGATTCATCGAACACGAATGCGAA	GCGAACTCGAATAACGATTGGTCGAACTCGAATGCGAA	49
SRR413616_scaffold21593	2	3	GCGAACGCGAATAACGATTCATCGAACACGAATGCGAA	GCGAATGCGAATAACGATGCTTCGAATACGAATGCGAG	1
SRR413616_scaffold21593	8	3	GCGAACGCGAATAACGATTCATCGAACACGAATGCGAA	GCGAATACGGTCTACGATTCATCGCGCACGTATGCGCT	1
SRR413616_scaffold21593	3	3	GCGAACGCGAATAACGATTCATCGAACACGAATGCGAA	GCGAACGCGAACAACGCTTCATCGAACTCGAACACGTA	1
SRR413616_scaffold21593	4	2	GCGAACGCGAATAACGATTCATCGAACACGAATGCGAA	GCGAATGCGTATAACGATGCTTCGTACACGAATGCGGA	1
SRR413616_scaffold21593	5	3	GCGAACGCGAATAACGATTCATCGAACACGAATGCGAA	GCGGATGCGAATAACGATGCTTCGTATGCGAATGCGAG	1
SRR413616_scaffold21593	5	0	GCGAACGCGAATAACGATTCATCGAACACGAATGCGAA	GCGGTCGCGAATATCGATTCATCGTACACGAATGCGTA	2
SRR413616_scaffold21593	5	3	GCGAACGCGAATAACGATTCATCGAACACGAATGCGAA	GCGAACGCGAATGGCGGTGTGTCGAATGCGAATGCGAA	14
SRR413616_scaffold21593	6	3	GCGAACGCGAATAACGATTCATCGAACACGAATGCGAA	GCGAACGCGAACAACGCTTCGTCGTACTCGTACACGCA	1
SRR413617_C842775	13	0	TCGAATGCAGGCCTCGCTAACGTGAATACGAATAATGCGCCTTCCGATGCGAATCGTAA	TCGGGTGCGGGCCTCGCTGGCGTGCGTACGCTTGGTGCGCCTTCCGATGCGTCTCGTAA	2
SRR413617_C851539	1	0	CTCGCTTATGCGAACTCGAATAACGATTGGTCGAACTCGAATGCGAATAT	CTCGCTTATGCGGACTCGAATAACGATTGGTCGAACTCGAATGCGAATAT	1
SRR413617_C851539	9	0	CTCGCTTATGCGAACTCGAATAACGATTGGTCGAACTCGAATGCGAATAT	CTCGCTTTTGCGTACTCGACTGACGATTGGTCGAACTCGTCTGCGTCTGT	1
SRR413617_C851539	8	0	CTCGCTTATGCGAACTCGAATAACGATTGGTCGAACTCGAATGCGAATAT	CTCGCTTATGCGAACTCGAATCCCGCTTGGTCGTACTCGACTGCGTCTCT	2
SRR413617_C851539	3	3	CTCGCTTATGCGAACTCGAATAACGATTGGTCGAACTCGAATGCGAATAT	CTCGCTTATGCGAACTCGAATAACGATTGGTCGAACTCGAATGCACGCGC	1
SRR413617_C858574	10	0	CTTTCTACCGGAACTGTAACAACGGTACGGGTAATACGAACTGGAACATC	CTTTCTACCGGTACTGTATCGACGGTACGGGTGCTGCGGACTGGGCCTTC	2
SRR413617_C860454	13	0	ACGTCAGGAACGATGGCACGCTGAACAGGAACAACGCCTACAACGGCA	TCGTCGGGCGCGATGGCACGCTGAACTGGTGCTGCGCCTGCTTCGGCG	4
SRR413617_C860454	10	0	ACGTCAGGAACGATGGCACGCTGAACAGGAACAACGCCTACAACGGCA	TCGTCAGGGACGATGGCACGCTGGGCTGGTACAGCGCCTACCTCGGCT	2
SRR413617_C860454	10	0	ACGTCAGGAACGATGGCACGCTGAACAGGAACAACGCCTACAACGGCA	ACGTCTGGAGCGGTGGCACGCTGAACTGGGACCTCGCCTGCTACGGCT	2
SRR413617_C860454	8	0	ACGTCAGGAACGATGGCACGCTGAACAGGAACAACGCCTACAACGGCA	ACGTCAGGAACGGTGGCACGCTGTACTGGGGCAGCGCCTACTACGGCG	4
SRR413617_C860454	10	0	ACGTCAGGAACGATGGCACGCTGAACAGGAACAACGCCTACAACGGCA	TCGTCAGGAGCGATGGCACGCTGTACTGGGGCTACGCCTACTTCGGCG	2
SRR413617_C875888	0	1	TCGTTTCTTCGGCTAATTTCGCTAATGTGAACAACAACGGCAATACGAACTACAACAACGCTTCGAACTCTA	TCGTTTCTTCGGCTAATTTCGCTAATGTGAACAACAACGGCAATACGAACTACAACAACGCTTCGAACTCTAA	6
SRR413617_C875888	0	2	TCGTTTCTTCGGCTAATTTCGCTAATGTGAACAACAACGGCAATACGAACTACAACAACGCTTCGAACTCTA	TGGTTTCTTCGGCTAATTTCGCTAATGTGAACAACAACGGCAATACGAACTACAACAACGCTTCGAACTCTAA	1
SRR413617_scaffold19471	15	2	ATTACAACAACAATTTCGCGAATAATCCAGCCGGTAATCGCAATAACAATTCTGACAATGCCAACGATAACAA	CTTACTACGACGGTTTCGCGCGTTATCCAGCCGGTCATCGCAATGGCAGTTCAGGCAATGCCAACGAGCACGA	1
SRR413618_scaffold43109	8	0	TCAGCTACTCGAATACGAATAATACGGCGTCGAATACGAATGCGAATATC	TCGGCTGCTCGCGTACGCATAATACGGCGTCGTATACGAATGCGCATTTC	2
SRR413618_scaffold43109	9	0	TCAGCTACTCGAATACGAATAATACGGCGTCGAATACGAATGCGAATATC	TCGGCTACTCGTATACGTCTAATACGGCGTCGAATGCGTGTGCGTCTATC	2
SRR413619_C704075	2	1	CGAACAGCTGGTACGTGAACATGAACAACGGCAACGTGAACACGAACAAC	CGTACAGCTGGGGCGTGAACATGAACAACGGCAACGTGAACACGAACAAC	1
SRR413619_C790219	10	0	AGCCGTGCCGTCAATTGCAACAATTACCCGTGGAACGTGAACACGAACAT	AGCCGTGCCGTCTCTTGCAGCAGTTACCCGTGGGGCGTGGGCACGTACGT	1
SRR413619_C790219	0	1	AGCCGTGCCGTCAATTGCAACAATTACCCGTGGAACGTGAACACGAACAT	AGCCGTGCCGTCAATTGCAACAATTACCCGTGGAACGTAAACACGAACAT	1
SRR413619_C790219	6	0	AGCCGTGCCGTCAATTGCAACAATTACCCGTGGAACGTGAACACGAACAT	AGCCGTGCCGTCTATTGCCACAGTTACCCGTGGAACGTGAGCTCGGACAT	1
SRR413619_C790219	10	0	AGCCGTGCCGTCAATTGCAACAATTACCCGTGGAACGTGAACACGAACAT	AGCCGTGCCGTCAGTTGCGGCAATTGCCCGTGGAGCGTGGCCGCGGGCAT	1
SRR413619_C790219	5	0	AGCCGTGCCGTCAATTGCAACAATTACCCGTGGAACGTGAACACGAACAT	AGCCGTGCCGTCTATTGCGACATTTGCCCGTGGAACGTGAACACGGACAT	4
SRR413619_C790219	5	0	AGCCGTGCCGTCAATTGCAACAATTACCCGTGGAACGTGAACACGAACAT	AGCCGTGCCGTCTATTGCAGCTATTACCCGTGGTACGTGAACACGGACAT	1
SRR413619_C790219	6	0	AGCCGTGCCGTCAATTGCAACAATTACCCGTGGAACGTGAACACGAACAT	AGCCGTGCCGTCTATTGCAACAATTACCCGTGGTACGTGGGCACGAGCGT	1
SRR413619_C790219	6	0	AGCCGTGCCGTCAATTGCAACAATTACCCGTGGAACGTGAACACGAACAT	AGCCGTGCCGTCTATTGCAGCAATTACCCGTGGTACGTGCTCACGAACCT	2
SRR413619_C790219	9	0	AGCCGTGCCGTCAATTGCAACAATTACCCGTGGAACGTGAACACGAACAT	AGCCGTGCCGTCGCTTGCAGCTATTACCCGTGGTACGTGGGCACGTACCT	1
SRR413619_C790219	7	0	AGCCGTGCCGTCAATTGCAACAATTACCCGTGGAACGTGAACACGAACAT	AGCCGTGCCGTCTTTTGCAACAATTACCCGTGGAGCGTGCACGCGGGCAT	14
SRR413619_C790219	11	0	AGCCGTGCCGTCAATTGCAACAATTACCCGTGGAACGTGAACACGAACAT	AGCCGTGCCGTCCATTGCTCCGTTTGCCCGTGGGGCGTGAACACGTCCGT	1
SRR413619_C790219	8	1	AGCCGTGCCGTCAATTGCAACAATTACCCGTGGAACGTGAACACGAACAT	AGCCGTGCCGTCTTTTGCAACAATTACCCGTGGAGCGTGCACGCGGGCCA	1
SRR413619_C790219	4	0	AGCCGTGCCGTCAATTGCAACAATTACCCGTGGAACGTGAACACGAACAT	AGCCGTGCCGTCAATTGCAGCGATTACCCGTGGAACGTGATCACGTACAT	1
SRR413619_C790219	8	0	AGCCGTGCCGTCAATTGCAACAATTACCCGTGGAACGTGAACACGAACAT	GGCCGTGCCGTCAATTGCGACGCTTACCCGTGGGACGTGGGCACGCACAT	1
SRR413619_C790219	8	0	AGCCGTGCCGTCAATTGCAACAATTACCCGTGGAACGTGAACACGAACAT	AGCCGTGCCGTCGATTGCAACGATTACCCGTGGGGCGTGTACTCGTACTT	1
SRR413619_C790219	11	0	AGCCGTGCCGTCAATTGCAACAATTACCCGTGGAACGTGAACACGAACAT	TGCCGTGCCGTCGATTGCGACAGTTGCCCGTGGTACGTGGGCACGGGCGT	1
SRR413619_C790219	12	0	AGCCGTGCCGTCAATTGCAACAATTACCCGTGGAACGTGAACACGAACAT	GGCCGTGCCGTCAGTTGCGACGTTTACCCGTGGTTCGTGGTCACGGCCGT	1
SRR413619_C790219	10	0	AGCCGTGCCGTCAATTGCAACAATTACCCGTGGAACGTGAACACGAACAT	GGCCGTGCCGTCTGTTGCAGCTCTTACCCGTGGTACGTGGGCACGTACAT	1
SRR413619_C790219	7	0	AGCCGTGCCGTCAATTGCAACAATTACCCGTGGAACGTGAACACGAACAT	AGCCGTGCCGTCGCTTGCAGCTATTACCCGTGGAACGTGATCACGTACGT	10
SRR413619_C790219	5	0	AGCCGTGCCGTCAATTGCAACAATTACCCGTGGAACGTGAACACGAACAT	AGCCGTGCCGTCTATTGCAACAATTACCCGTGGTACGTGAGCACGAGCTT	1
SRR413619_C790219	8	0	AGCCGTGCCGTCAATTGCAACAATTACCCGTGGAACGTGAACACGAACAT	AGCCGTGCCGTCGCTTGCAGCTATTACCCGTGGTACGTGGGCACGTACAT	1
SRR413619_C790219	7	0	AGCCGTGCCGTCAATTGCAACAATTACCCGTGGAACGTGAACACGAACAT	AGCCGTGCCGTCTATTGCAGCGATTACCCGTGGGACGTGTTCACGAACGT	1
SRR413619_C790219	7	1	AGCCGTGCCGTCAATTGCAACAATTACCCGTGGAACGTGAACACGAACAT	AGCCGTGCCGTCTTGTGCAACAATTACCCGTGGAGCGTGCACGCGGGCAT	1
SRR413619_C790219	8	0	AGCCGTGCCGTCAATTGCAACAATTACCCGTGGAACGTGAACACGAACAT	AGCCGTGCCGTCATTTGCAGCCGTTACCCGTGGGGCGTGGACACGTACAT	3
SRR413619_C791635	10	1	TCTGGATTCTGAATGCGAACAATGGCTGGTCGAACACGAACTGGAATATC	TCTGGATTCTGGGTGCGGACCGTGGCTGGTCGGCCGCGCACTGGAGGATC	5
SRR413620_C582651	7	0	ACAACGCTTGGAATGTGAGCTTCGACAGCGGCAACAGCAACACCGACTAT	GCCACGCTTGGAGTGTGAGCTTCGGCAGCGGCCCCAGCTACACCGACTAT	52
SRR413620_C582651	7	1	ACAACGCTTGGAATGTGAGCTTCGACAGCGGCAACAGCAACACCGACTAT	ATCTCGCTTGGAGTGTGAGCTTCGGCAGCGGCCCCAGCTACACCGACTAT	2
SRR413620_C582651	7	0	ACAACGCTTGGAATGTGAGCTTCGACAGCGGCAACAGCAACACCGACTAT	ACCGCGCTTGGTATGTGGGCTTCGACAGCGGCTACAGCGGCACCGACTAT	4
SRR413640_C712563	7	0	TTCGGTTATCTGAATACGAATAATCGTTCCTCGAATGCGAATGCGAACAA	TTCGGTTCTCTGACTACGAGTCATCGTTCCTCGAATGCGCATGCGTACAC	1
SRR413640_C712563	5	0	TTCGGTTATCTGAATACGAATAATCGTTCCTCGAATGCGAATGCGAACAA	TTCGGTTGTCTGAATACGGGTAATCGTTCCTCGATTGCGAATGCGCACAA	1
SRR413640_C712563	6	0	TTCGGTTATCTGAATACGAATAATCGTTCCTCGAATGCGAATGCGAACAA	TTCGGTTTTCTGCATACGAATAATCGTTCCTCGAATGCGACTGCGTACTT	3
SRR413640_C712563	11	0	TTCGGTTATCTGAATACGAATAATCGTTCCTCGAATGCGAATGCGAACAA	TTCGGTTGTCTGCATGCGGATAATCGTTCCTCGGCTGCGTCTGCGTACGT	1
SRR413640_C712563	7	0	TTCGGTTATCTGAATACGAATAATCGTTCCTCGAATGCGAATGCGAACAA	TTCGGTTCTCTGCATACGAGTCATCGTTCCTCGTATGCGTATGCGCACAA	2
SRR413640_C712563	7	0	TTCGGTTATCTGAATACGAATAATCGTTCCTCGAATGCGAATGCGAACAA	TTCGGTTTTCTGCATACGAATAATCGTTCCTCGAATGCGCCTGCGTACTT	1
SRR413640_C720345	7	0	ATGCGAACGCGAATGGCGGTGTGTCGAATGCGAATGCGAATAACGATGCTTCGAATACGAATGCGAATAT	ATGCGAGCGCGTATGGCGGTGTGTCGAATGCGAATGCGAGTAGCGTTGCTTCGTATACGAATGCGTATAT	1
SRR413642_C490453	7	0	ATGCGAACGCGAATGGCGGTGTGTCGAATGCGAATGCGAATAACGATGCTTCGAATACGAATGCGAATAT	ATGCGTACGCGTATGGCGGTGTGTCGAATGCGAATGCGAGTTACGATGCTTCGTATACGAATGCGGTTAT	4
SRR413642_scaffold27943	0	1	CGGATTACTTGAATTTGAACAATTCTGCGGGCAATGCGAACTGGAACATC	CGGATTACTTGAATTTGAACAATTCTGCGGGCAATGCGAACAGGAACATC	1
SRR413642_scaffold27943	9	0	CGGATTACTTGAATTTGAACAATTCTGCGGGCAATGCGAACTGGAACATC	CGGCTTGCTTGATTTTGAGCAATTCTGCGGGCTCTGCGTACTGGGACGTC	1
SRR413642_scaffold27943	5	0	CGGATTACTTGAATTTGAACAATTCTGCGGGCAATGCGAACTGGAACATC	CGGATTCCTTGATTTTGAACAATTCTGCGGGCATTGCGTACTGGAGCATC	2
SRR413644_C871743	6	1	ATAACAACAACGTCTGGAACGTCAACACCGATGGCTCCAACAACAACAACTGGTACAACAACTC	ATAACTACAACGTCTGGTACGTCAACACCGATGGCTCCAACGGCTACAACGGGTACAACTACTC	4
SRR413644_C871743	9	0	ATAACAACAACGTCTGGAACGTCAACACCGATGGCTCCAACAACAACAACTGGTACAACAACTC	ATAACGTCTACGTCTGGCGCGTCAGCACCGATGGCTCCAGCCACTACAACTGGTACAACAACTC	5
SRR413645_C448318	10	0	CTAACGGTAATAACATGTTCAACTCGAACGGCAACACTAACAACAATAAC	CTTACGGTGATAACATGTTCTCCTCGAACGGCGACGCTTACAACGATGGC	3
SRR413645_C449224	11	0	AACAACGCTCTTTATGTGAATGTGAACAACGGCAACGTGAACAACAACAATAAGAACAACA	GACTACGCTCTTTATGTGAATGTGTACAGCGGCCGCGTGAGCAGCTACGATAAGAACTACA	12
SRR413645_C450108	10	0	ATGCGAACGCGAATGGCGGTGTCTCGAATGCGAATGCGAATAACGATGCCTCGAATGCGAATGCGAATGT	ATGCGAGCGCGCATGGCGGTGTCTCGGGTGCGAATGCGAGTAGCGGTGCCTCGAGTGCGAGTGCGAGTGT	1
SRR413645_C450108	6	0	ATGCGAACGCGAATGGCGGTGTCTCGAATGCGAATGCGAATAACGATGCCTCGAATGCGAATGCGAATGT	ATGCGTACGCGTTTGGCGGTGTCTCGAATGCGAATGCGAGTAACGATGCCTCGTATGCGAATGCGCATGT	1
SRR413645_C450108	6	0	ATGCGAACGCGAATGGCGGTGTCTCGAATGCGAATGCGAATAACGATGCCTCGAATGCGAATGCGAATGT	ATGCGAACGCGAATGGCGGTGTCTCGAATGCGGGTGCGAGTTACGGTGCCTCGTATGCGAATGCGAATGT	1
SRR413645_C450108	9	0	ATGCGAACGCGAATGGCGGTGTCTCGAATGCGAATGCGAATAACGATGCCTCGAATGCGAATGCGAATGT	ATGCGTACGCGGGTGGCGGTGTCTCGTATGCGAGTGCGAATAGCGATGCCTCGGGTGCGAGTGCGAATGT	1
SRR413645_scaffold25237	8	0	ACAACGCGTTCATCTACAACGGCAACACGGGCAACGTGAACAACAACAAC	GCCACGCGTTCTTCTACAACGGCAACCCGGGCAACGTGAGCTACCTCAAC	2
SRR413646_C518848	1	0	GCTAATGCTAATAATGCATCCTCGAATTCATAGACGAA	GCTAATGCTAATAATGCATCCTCGAATTCCTAGACGAA	2
SRR413646_C518848	6	0	GCTAATGCTAATAATGCATCCTCGAATTCATAGACGAA	GCTAATGCTGATAATGCATCCTCGGATTCGTGGGCGAC	1
SRR413646_C518848	0	1	GCTAATGCTAATAATGCATCCTCGAATTCATAGACGAA	GCTAATGCTAATAATGCAGCCTCGAATTCATAGACGAA	1
SRR413646_C518848	0	1	GCTAATGCTAATAATGCATCCTCGAATTCATAGACGAA	GCTAATGCTAATAATGCATACTCGAATTCATAGACGAA	1
SRR413647_C634693	6	0	GGAACTGTAACAACGGTACGGGTAATACGAACTGGAAC	GGTACTGTGCCTACGGTACGGGTAATACGTACTGGCAC	1
SRR413647_C634693	3	0	GGAACTGTAACAACGGTACGGGTAATACGAACTGGAAC	GGCGCTGTGACAACGGTACGGGTAATACGAACTGGAAC	1
SRR413649_C408249	6	0	CGAATACGAATAACACCCCCTCGAATACGAATGCGAAT	CGGATACGAATAGCGCCCCCTCGAATGCGTGTGCGAAT	6
SRR413649_C408345	17	0	AACAACGCTCTTTATGTGAATGTGAACAACGGCAACGTGAACAACAACAATAAGAACAACA	CGCTACGCTCTTTATGTGCGTGTGCTCGCCGGCCTCGTGGACAGCAACCCTAAGGACAGCA	6
SRR413649_C408345	13	0	AACAACGCTCTTTATGTGAATGTGAACAACGGCAACGTGAACAACAACAATAAGAACAACA	CGCTACGCTCTTTATGTGGATGTGCGCAACGGCCGCGTGGACTACAACGTTAAGAACTACA	2
SRR413649_scaffold14040	17	0	ACAACAGCTGGAACGTGAACTTTAGTAATGGCAACTTCAACAACAACAACAAGTACAACAGTAA	GCGGCAGCTGGGACGTGGGCTTTAGTAATGGCTACTTCTACGGCTACAGCAAGTGCGGCAGTGG	1
SRR413649_scaffold19463	9	0	CTCGCTTATGCGAACTCGAATAACGATTGGTCGAACTCGAATGCGAATAT	CTCGCTTTTGCGGACTCGTTTTACGGTTGGTCGCGCTCGAATGCGAGTAT	3
SRR413649_scaffold22320	2	0	TCGAATGCGAACAGCGGTCTCGCTTATGCGAACGCGAA	TCGAGTGCGAGCAGCGGTCTCGCTTATGCGAACGCGAA	1
SRR413649_scaffold22320	3	0	TCGAATGCGAACAGCGGTCTCGCTTATGCGAACGCGAA	TCGAATGCGCACAGCGGTCTCGCTTTTGCGAGCGCGAA	1
SRR413649_scaffold22320	3	0	TCGAATGCGAACAGCGGTCTCGCTTATGCGAACGCGAA	TCGAATGCGAACAGCGGTCTCGCTTGTGCGAGCGCGCA	1
SRR413649_scaffold22320	3	0	TCGAATGCGAACAGCGGTCTCGCTTATGCGAACGCGAA	TCGAATGCGTACAGCGGTCTCGCTTTTGCGAACGCGTA	1
SRR413649_scaffold22320	5	0	TCGAATGCGAACAGCGGTCTCGCTTATGCGAACGCGAA	TCGCATGCGTTCAGCGGTCTCGCTTTTGCGAGCGCGAA	1
SRR413649_scaffold22320	9	2	TCGAATGCGAACAGCGGTCTCGCTTATGCGAACGCGAA	TCGGTTGCGCTCAGCGGTCTCGCTTGTGCTCGCGAGCT	1
SRR413649_scaffold22320	4	1	TCGAATGCGAACAGCGGTCTCGCTTATGCGAACGCGAA	TCGAATGCGAATTGCGGTCTCGCTTTTGCGTACGCGCA	1
SRR413649_scaffold22320	4	0	TCGAATGCGAACAGCGGTCTCGCTTATGCGAACGCGAA	TCGAATGCGTACAGCGGTCTCGCTTGTGCGTTCGCGAA	1
SRR413649_scaffold22320	4	0	TCGAATGCGAACAGCGGTCTCGCTTATGCGAACGCGAA	TCGAATGCGCACGGCGGTCTCGCTTTTGCGAACGCGAG	1
SRR413649_scaffold22320	3	0	TCGAATGCGAACAGCGGTCTCGCTTATGCGAACGCGAA	TCGAATGCGAGCAGCGGTCTCGCTTGTGCGTACGCGAA	1
SRR413649_scaffold22320	5	0	TCGAATGCGAACAGCGGTCTCGCTTATGCGAACGCGAA	TCGTATGCGAACAGCGGTCTCGCTTGTGCGGTCGCGGA	1
SRR413649_scaffold22320	4	1	TCGAATGCGAACAGCGGTCTCGCTTATGCGAACGCGAA	CCGAATGCGCACAGCGGTCTCGCTTATGCGCTCGCGTA	1
SRR413649_scaffold22320	4	0	TCGAATGCGAACAGCGGTCTCGCTTATGCGAACGCGAA	TCGAATGCGTACAGCGGTCTCGCTTGTGCGAGCGCGCA	1
SRR413650_C786798	9	0	TTGAACGGCAACAATCCCCGCTCGAACTCGAACTGGAA	TTGTACGGCGGCTATCCCCGCTCGTACTCGGGCTGGGG	1
SRR413650_C789480	0	1	AATGGCGGTTACTACTTGAGCTTCAGCAGTGGCAACGTGAATCCTGCGAA	AATGGCGGTTACTACTTGAGCTTCAGCAGTGGCAACGCGAATCCTGCGAA	1
SRR413650_C792342	0	1	ATGTTAATTTGTACATATTCAACAGCAACGGCAATTGGAACAGGGACGACGGT	ATGTTAATTTGTACATATTCAACAGCAACGGCAATAGGAACAGGGACGACGGT	1
SRR413650_scaffold42950	8	0	AATAACAACAACGTCTGGAACGTCAACACCGATGGCTCCAACAACAACAACTGGTACAACAACT	AATTACAACTTCGTCTGGTACGTCAACGCCGATGGCTCCCACAACAACTACTGGTACAACTACT	1
SRR413650_scaffold42950	11	0	AATAACAACAACGTCTGGAACGTCAACACCGATGGCTCCAACAACAACAACTGGTACAACAACT	AATCACGACGACGTCTGGGACGTCCGCACCGATGGCTCCCTCAGCAACTACTGGTACAACTACT	1
SRR413650_scaffold42950	12	0	AATAACAACAACGTCTGGAACGTCAACACCGATGGCTCCAACAACAACAACTGGTACAACAACT	AGTAACGGCAACGTCTGGCACGTCGGCACCGATGGCTCCAACGGCTACAGCTGGTACAGCTACT	2
SRR413650_scaffold42950	10	0	AATAACAACAACGTCTGGAACGTCAACACCGATGGCTCCAACAACAACAACTGGTACAACAACT	AATCACGACGACGTCTGGGACGTCCGCACCGATGGCTCCAACTACAACTACTGGTACGACTACT	1
SRR413651_scaffold27761	6	0	TTGCGGATTGCCAATCTGAACAATTGGCTCGGTAACGGCAACTGGAACAT	TTGCGGGTTGCCGGTCTGAACAATTGGCTCGGTGTCGGCAACTGGAACGT	1
SRR413652_C628432	9	2	CTCGCTTATGCGAACTCGAATAACGATTGGTCGAACTCGAATGCGAATAT	CTCGCTTGTGCGGACTCGTATTACGGGCGGTCGTACTCGAATGCGGCTCT	1
SRR413652_C628432	9	0	CTCGCTTATGCGAACTCGAATAACGATTGGTCGAACTCGAATGCGAATAT	CTCGCTTCTGCGGGCTCGAATAGCGCTTGGTCGTACTCGAATGCGTCTTT	1
SRR413652_C628432	6	0	CTCGCTTATGCGAACTCGAATAACGATTGGTCGAACTCGAATGCGAATAT	CTCGCTTATGCGTACTCGGATGACGTTTGGTCGAACTCGAATGCGTATGT	4
SRR413652_scaffold11321	5	1	TGCGAATGCGAATGGCGGTGTGTCGAATGCGAATGCGAATAACGATGCTTCGAATACGAATGCGAATATC	TGCGAGCGCGAATGGCGGTGTGTCGGATGCGAATGCGAATAACGGTGCTTCGAATACGAGTGCGGATATC	1
SRR413652_scaffold11321	8	1	TGCGAATGCGAATGGCGGTGTGTCGAATGCGAATGCGAATAACGATGCTTCGAATACGAATGCGAATATC	TGCGTACGCGTATGGCGGTGTGTCGTATGCGTATGCGCATAACGATGCTTCGAGTACGTATGCGATTATC	1
SRR413653_C812879	8	0	AGCCGTGCCGTCAATTGCAACAATTACCCGTGGAACGTGAACACGAACAT	AGCCGTGCCGTCAGTTGCGACAATTGCCCGTGGAGCGTGGGCGCGCACAT	1
SRR413653_C838364	5	0	GTTTCGATGTCGAATGCGAACAACGATTCCTCGAATACGAACACGAACAT	GTTTCGATGTCGAATGCGAGCAGCGATTCCTCGAATGCGAGCACGTACAT	1
SRR413653_C838364	9	1	GTTTCGATGTCGAATGCGAACAACGATTCCTCGAATACGAACACGAACAT	GTTTCCCTGTCGTATGCGGCCTACGATTCCTCGTATACGAGCACGGGCAT	2
SRR413653_C838364	7	0	GTTTCGATGTCGAATGCGAACAACGATTCCTCGAATACGAACACGAACAT	GTTTCGGTGTCGAATGCGAGCTACGATTCCTCGTATACGAGCTCGAGCAT	1
SRR413653_C838364	7	0	GTTTCGATGTCGAATGCGAACAACGATTCCTCGAATACGAACACGAACAT	GTTTCGATGTCGGATGCGAACTTCGATTCCTCGAGTTCGCTCACGAACAT	1
SRR413653_C838364	5	0	GTTTCGATGTCGAATGCGAACAACGATTCCTCGAATACGAACACGAACAT	GTTTCGATGTCGAGTGCGAGCTACGATTCCTCGAATACGTACACGTACAT	1
SRR413653_C838364	6	0	GTTTCGATGTCGAATGCGAACAACGATTCCTCGAATACGAACACGAACAT	GTTTCGATGTCGGATGCGGGCTACGATTCCTCGAATACGAGCACGTACAT	2
SRR413653_C838364	8	0	GTTTCGATGTCGAATGCGAACAACGATTCCTCGAATACGAACACGAACAT	GTTTCGATGTCGAGTGCGGGCAGCGATTCCTCGGGTACGTACACGAGCAT	1
SRR413653_C838364	3	0	GTTTCGATGTCGAATGCGAACAACGATTCCTCGAATACGAACACGAACAT	GTTTCGATGTCGAATGCGAACAACGGTTCCTCGAATACGAGCGCGAACAT	19
SRR413653_C838364	6	0	GTTTCGATGTCGAATGCGAACAACGATTCCTCGAATACGAACACGAACAT	GTTTCGATGTCGAGTGCGGTCAACGATTCCTCGGATACGAGCACGAGCAT	1
SRR413653_C838364	6	0	GTTTCGATGTCGAATGCGAACAACGATTCCTCGAATACGAACACGAACAT	GTTTCGATGTCGTATGCGCTCTACGATTCCTCGAATACGAGCACGTACAT	1
SRR413653_C838364	7	0	GTTTCGATGTCGAATGCGAACAACGATTCCTCGAATACGAACACGAACAT	GTTTCGATGTCGATTGCGTACTACGGTTCCTCGTATACGAGCACGTACAT	1
SRR413653_C838364	6	0	GTTTCGATGTCGAATGCGAACAACGATTCCTCGAATACGAACACGAACAT	GTTTCGATGTCGAATGCGAGCTACGGTTCCTCGCTTACGAGCACGAACAT	1
SRR413653_C838364	5	0	GTTTCGATGTCGAATGCGAACAACGATTCCTCGAATACGAACACGAACAT	GTTTCGATGTCGAATGCGAGCTACGATTCCTCGCATACGAACGCGAGCAT	1
SRR413653_C838364	5	0	GTTTCGATGTCGAATGCGAACAACGATTCCTCGAATACGAACACGAACAT	GTTTCGATGTCGTATGCGAGCAACGATTCCTCGAATGCGGACACGAGCAT	1
SRR413653_C838364	4	0	GTTTCGATGTCGAATGCGAACAACGATTCCTCGAATACGAACACGAACAT	GTTTCGATGTCGTATGCGGACAACGATTCCTCGAATACGATCACGTACAT	1
SRR413653_C838364	6	0	GTTTCGATGTCGAATGCGAACAACGATTCCTCGAATACGAACACGAACAT	GTTTCGATGTCGTATGCGAGCTACGATTCCTCGTATACGTACACGAGCAT	1
SRR413653_C838364	5	0	GTTTCGATGTCGAATGCGAACAACGATTCCTCGAATACGAACACGAACAT	GTTTCGATGTCGTATGCGTACTACGATTCCTCGTATACGAGCACGAACAT	1
SRR413655_C675266	1	0	TTCGGCTATCTGAATGCGAATAATCGCTCCTCGAATTCGAATGCGAATAT	TTCGGCTATCTGAATGCGAATAATCGCTCCTCGAATTCGGATGCGAATAT	1
SRR413655_C675266	6	0	TTCGGCTATCTGAATGCGAATAATCGCTCCTCGAATTCGAATGCGAATAT	TTCGGCTATCTGAATGCGTATTATCGCTCCTCGGTTTCGGTTGCGAATAT	46
SRR413655_C675266	7	0	TTCGGCTATCTGAATGCGAATAATCGCTCCTCGAATTCGAATGCGAATAT	TTCGGCTATCTGAGTGCGAATCGTCGCTCCTCGCATTCGCATGCGTATCT	1
SRR413655_C675266	12	3	TTCGGCTATCTGAATGCGAATAATCGCTCCTCGAATTCGAATGCGAATAT	TTCGGCTATCTGTCTGCGTCTTATCGCTCCTCGTTTTCATTTGCGTGCGA	17
SRR413655_C675266	7	0	TTCGGCTATCTGAATGCGAATAATCGCTCCTCGAATTCGAATGCGAATAT	TTCGGCTGTCTGAGTGCGCATTATCGCTCCTCGCGTTCGAATGCGTATAT	12
SRR413655_C675266	4	0	TTCGGCTATCTGAATGCGAATAATCGCTCCTCGAATTCGAATGCGAATAT	TTCGGCTGTCTGAGTGCGAATAATCGCTCCTCGAATTCGGATGCGAATGT	13
SRR413655_C675266	9	0	TTCGGCTATCTGAATGCGAATAATCGCTCCTCGAATTCGAATGCGAATAT	TTCGGCTCTCTGAGTGCGACTTATCGCTCCTCGGATTCGACTGCGCTTCT	54
SRR413655_C675266	0	1	TTCGGCTATCTGAATGCGAATAATCGCTCCTCGAATTCGAATGCGAATAT	TTCGGCTATCTGAATGCGAATAATCGCTCCTCGAATACGAATGCGAATAT	1
SRR413655_C675266	11	0	TTCGGCTATCTGAATGCGAATAATCGCTCCTCGAATTCGAATGCGAATAT	TTCGGCTATCTGCGTGCGACTTATCGCTCCTCGGGTTCGGCTGCGGCTTT	5
SRR413656_C1161283	13	0	GTGTTCAACTTGAACCTCAACAATCCGCGCTCTAATTCGTGGACGAACAA	GTGTTCCGCTTGTCCCTCTCCGATCCGCGCTCTGGTTCGTGGGCGTACGG	2
SRR413656_C1161283	7	0	GTGTTCAACTTGAACCTCAACAATCCGCGCTCTAATTCGTGGACGAACAA	GTGTTCGACTTGAACCTCAGCGGTCCGCGCTCTAGTTCGTGGACGAGCAG	1
SRR413657_C286290	6	0	TCGGTTATCTGAATACGAATAATCGTTCCTCGAATGCGAATGCGAACAAT	TCGGTTCTCTGCATACGAATAATCGTTCCTCGTATGCGTTTGCGAACACT	1
SRR413657_C286290	7	1	TCGGTTATCTGAATACGAATAATCGTTCCTCGAATGCGAATGCGAACAAT	TCGGGTCTCTGAATACGAATTATCGTTCCTCGTATGCGATTGCGGACTTT	3
SRR413657_C286290	7	0	TCGGTTATCTGAATACGAATAATCGTTCCTCGAATGCGAATGCGAACAAT	TCGGTTCTCTGCATACGAATGGTCGTTCCTCGTATGCGAATGCGCACTAT	1
SRR413657_C294627	8	1	TCGGCTATCTGAATGCGAATAATCGCTCCTCGAATTCGAATGCGAATATT	TCGGCTGTCTGTATGCGCATAATCGCTCCTCGGGTTCGGCTGCGAGGATT	1
SRR413657_C294627	1	0	TCGGCTATCTGAATGCGAATAATCGCTCCTCGAATTCGAATGCGAATATT	TCGGCTATCTGAATGCGAGTAATCGCTCCTCGAATTCGAATGCGAATATT	1
SRR413657_C294627	0	1	TCGGCTATCTGAATGCGAATAATCGCTCCTCGAATTCGAATGCGAATATT	TCGGCTATCTGAATGCGAATAATCGCTCCTCGAATTTGAATGCGAATATT	1
SRR413657_C294627	6	1	TCGGCTATCTGAATGCGAATAATCGCTCCTCGAATTCGAATGCGAATATT	TCGGCTCTCTGTTTGCGAATGGTCGCTCCTCGAATTCGGATGCGAAGATT	108
SRR413657_C294627	7	1	TCGGCTATCTGAATGCGAATAATCGCTCCTCGAATTCGAATGCGAATATT	TCGGCTATCTGAGTGCGAATCGTCTCTCCTCGCATTCGCATGCGTATCTT	1
SRR413657_C294627	8	2	TCGGCTATCTGAATGCGAATAATCGCTCCTCGAATTCGAATGCGAATATT	TCGGCTGTCTGTATGCGCATAATCGCTCCACGGGTTCGGCTGCGAGGATT	1
SRR413657_C294627	7	1	TCGGCTATCTGAATGCGAATAATCGCTCCTCGAATTCGAATGCGAATATT	TCGGCTCTCTGTTTGCGAATGGTCGCTCCTCGAATTCGGATGCGGAGATT	1
SRR413657_C294627	10	0	TCGGCTATCTGAATGCGAATAATCGCTCCTCGAATTCGAATGCGAATATT	TCGGCTTTCTGTTTGCGGCTTATCGCTCCTCGTCTTCGGATGCGTATATT	1
SRR413657_C294627	6	0	TCGGCTATCTGAATGCGAATAATCGCTCCTCGAATTCGAATGCGAATATT	TCGGCTATCTGAATGCGAATCGTCGCTCCTCGCATTCGCATGCGTATCTT	1
SRR413657_C294627	7	0	TCGGCTATCTGAATGCGAATAATCGCTCCTCGAATTCGAATGCGAATATT	TCGGCTCTCTGAATGCGAATCATCGCTCCTCGTCTTCGGGTGCGGATATT	2
SRR413657_C294627	7	0	TCGGCTATCTGAATGCGAATAATCGCTCCTCGAATTCGAATGCGAATATT	TCGGCTATCTGAGTGCGAATCGTCGCTCCTCGCATTCGCATGCGTATCTT	60
SRR413657_C295079	5	0	CCAACGCTTGGAATCTCAACCTCAACGATGGTAATACGAACAATTGGAAC	CCAACGCTTGGAGTCTCAGCCTCAACGATGGTAATGCGGGCAATTGGAAC	1
SRR413657_C295079	8	0	CCAACGCTTGGAATCTCAACCTCAACGATGGTAATACGAACAATTGGAAC	CCAACGCTTGGATTCTCTACCTCAGCGATGGTGATACGGGCAATTGGTGC	60
SRR413657_C295079	7	0	CCAACGCTTGGAATCTCAACCTCAACGATGGTAATACGAACAATTGGAAC	CCAACGCTTGGAATCTCAGCCTCAACGCTGGTAGTACGTACATTTGGGGC	28
SRR413657_C295079	8	0	CCAACGCTTGGAATCTCAACCTCAACGATGGTAATACGAACAATTGGAAC	CCAACGCTTGGAATCTCAGCCTCAACGCTGGTAGTACGTCCATTTGGGGC	1
SRR413659_C781572	2	2	CTAACGGCTACAATATGTTCAACTCAGATGGTAACACGAACGGCAATAAC	CTAACGGCTACGATATGTTCAATTCGAATGGTAACACGAACGGCAATAAC	2
SRR413659_C781572	8	0	CTAACGGCTACAATATGTTCAACTCAGATGGTAACACGAACGGCAATAAC	CTAACGGCTACATTATGTTCTACTCAGATGGTTACGCGTACGGCTATGTC	1
SRR413659_C781572	11	0	CTAACGGCTACAATATGTTCAACTCAGATGGTAACACGAACGGCAATAAC	CTGGCGGCTGCTGTATGTTCTACTCAGATGGTGGCACGTACGGCTATAGC	1
SRR413659_C781572	10	0	CTAACGGCTACAATATGTTCAACTCAGATGGTAACACGAACGGCAATAAC	CTTACGGCTACGTTATGTTCGGCTCGGGTGGTTACACGAACGGCACTTAC	1
SRR413659_C781572	10	3	CTAACGGCTACAATATGTTCAACTCAGATGGTAACACGAACGGCAATAAC	CTGGCGGCTCTGATATGTTCTATTCGTATGGTAACACGCACGGCCGTAGC	2
SRR413659_C781572	9	0	CTAACGGCTACAATATGTTCAACTCAGATGGTAACACGAACGGCAATAAC	CTTACGGCTGCCTTATGTTCTACTCAGATGGTTACACGAACGGCTATGGC	1
SRR413659_C792130	8	0	CTGCGGAATGGTAATTTGAACCATGATCCTTCGAACGCGAACACGAACAT	CTGCGGTCTGGTTCTTTGCACCTTGATCCTTCGGACGCGAACACGAGCAT	1
SRR413659_C792130	9	0	CTGCGGAATGGTAATTTGAACCATGATCCTTCGAACGCGAACACGAACAT	CTGCGGGTTGGTAGTTTGTACCCTGATCCTTCGAACGCGGGCACGCACCT	7
SRR413659_C792776	6	0	TCGAATGCGAACAGCGGTCTCGCTTATGCGAACGCGAA	TCGGGTGCGGGCAGCGGTCTCGCTTGTGCGAGCGCGAA	1
SRR413659_C792776	5	0	TCGAATGCGAACAGCGGTCTCGCTTATGCGAACGCGAA	TCGAATGCGAGCTGCGGTCTCGCTTGTGCGTACGCGTA	1
SRR413659_C792776	5	0	TCGAATGCGAACAGCGGTCTCGCTTATGCGAACGCGAA	TCGTTTGCGTACAGCGGTCTCGCTTCTGCGTACGCGAA	1
SRR413659_C792776	5	0	TCGAATGCGAACAGCGGTCTCGCTTATGCGAACGCGAA	TCGCTTGCGTACAGCGGTCTCGCTTATGCGTACGCGTA	1
SRR413659_C792776	4	0	TCGAATGCGAACAGCGGTCTCGCTTATGCGAACGCGAA	TCGTATGCGTACAGCGGTCTCGCTTATGCGAGCGCGCA	1
SRR413659_C792776	0	1	TCGAATGCGAACAGCGGTCTCGCTTATGCGAACGCGAA	TCGAATGCGAACAGCGGGCTCGCTTATGCGAACGCGAA	1
SRR413659_C792776	5	0	TCGAATGCGAACAGCGGTCTCGCTTATGCGAACGCGAA	TCGGGTGCGCACAGCGGTCTCGCTTATGCGAGCGCGGA	1
SRR413659_C792776	5	0	TCGAATGCGAACAGCGGTCTCGCTTATGCGAACGCGAA	TCGGGTGCGAGCAGCGGTCTCGCTTGTGCGAGCGCGAA	1
SRR413659_C792776	3	0	TCGAATGCGAACAGCGGTCTCGCTTATGCGAACGCGAA	TCGAATGCGCACAGCGGTCTCGCTTGTGCGAGCGCGAA	1
SRR413659_C792776	0	1	TCGAATGCGAACAGCGGTCTCGCTTATGCGAACGCGAA	TCGAATGCGAACAGCGGTCTCGCTTATGCGAACGCCAA	1
SRR413659_C792776	4	0	TCGAATGCGAACAGCGGTCTCGCTTATGCGAACGCGAA	TCGTATGCGTACAGCGGTCTCGCTTATGCGTTCGCGAA	1
SRR413659_C792776	3	0	TCGAATGCGAACAGCGGTCTCGCTTATGCGAACGCGAA	TCGAATGCGTTCAGCGGTCTCGCTTATGCGAGCGCGAA	1
SRR413659_C792776	5	0	TCGAATGCGAACAGCGGTCTCGCTTATGCGAACGCGAA	TCGTCTGCGTACAGCGGTCTCGCTTATGCGAGCGCGCA	1
SRR413659_C792776	3	0	TCGAATGCGAACAGCGGTCTCGCTTATGCGAACGCGAA	TCGAGTGCGAGCAGCGGTCTCGCTTATGCGAACGCGTA	2
SRR413659_C792776	0	1	TCGAATGCGAACAGCGGTCTCGCTTATGCGAACGCGAA	TCGAATGCGAACAGCGGTCTCGCTTATGCAAACGCGAA	1
SRR413659_C792776	6	1	TCGAATGCGAACAGCGGTCTCGCTTATGCGAACGCGAA	TCGTTTGCGCACAGCGGTCTCGCTTATGCCTTCGCGTA	1
SRR413659_C792776	8	0	TCGAATGCGAACAGCGGTCTCGCTTATGCGAACGCGAA	TCGTCTGCGAGCTGCGGTCTCGCTTGTGCGCTCGCGTA	1
SRR413659_C792776	3	0	TCGAATGCGAACAGCGGTCTCGCTTATGCGAACGCGAA	TCGAATGCGCACAGCGGTCTCGCTTATGCGCACGCGAG	1
SRR413660_C724450	9	0	CGAATTCGAATAACGTTCCCTCGGACACGAATGCGAAT	CGTCTTCGCTTAGCGTTCCCTCGGACGCGGCTGCGAGT	5
SRR413661_C500579	4	0	CGGATTACTTGAATTTGAACAATTCTGCGGGCAATGCGAACTGGAACATC	CGGATTACTTGTCTTTGAACAATTCTGCGGGCAATGCGGACTGGAGCATC	7
SRR413662_C225179	6	0	ATGCGAATGCGAATGGCGGTGTGTCGAATGCGAATGCGAATAACGATGCTTCGAATACGA	GTGCGAATGCGAATGGCGGTGTGTCGATTGCGAATGCGAATTACGGTGCTTCGGGTACGA	1
SRR413662_C225179	5	0	ATGCGAATGCGAATGGCGGTGTGTCGAATGCGAATGCGAATAACGATGCTTCGAATACGA	ATGCGTATGCGAATGGCGGTGTGTCGCATGCGAATGCGAGTAACGATGCTTCGAGTGCGA	1
SRR413662_C225179	7	0	ATGCGAATGCGAATGGCGGTGTGTCGAATGCGAATGCGAATAACGATGCTTCGAATACGA	ATGCGTATGCGTATGGCGGTGTGTCGTATGCGTATGCGAATAACGGTGCTTCGTATACGC	1
SRR413662_C225179	8	1	ATGCGAATGCGAATGGCGGTGTGTCGAATGCGAATGCGAATAACGATGCTTCGAATACGA	ATGCGTATGCGCTTGGCGGTGTGTCGAATGCGGATGCGTATGGCGATGCTTCTTATACGA	1
SRR413662_C225179	8	0	ATGCGAATGCGAATGGCGGTGTGTCGAATGCGAATGCGAATAACGATGCTTCGAATACGA	CTGCGAATGCGAATGGCGGTGTGTCGCATGCGCATGCGTTTAACGATGCTTCGTTTACGT	1
SRR413662_C225179	5	0	ATGCGAATGCGAATGGCGGTGTGTCGAATGCGAATGCGAATAACGATGCTTCGAATACGA	GTGCGAATGCGAATGGCGGTGTGTCGTATGCGTATGCGAATAACGATGCTTCGTATACGT	1
SRR413662_C225179	7	0	ATGCGAATGCGAATGGCGGTGTGTCGAATGCGAATGCGAATAACGATGCTTCGAATACGA	ATGCGTATGCGTATGGCGGTGTGTCGAATGCGAATGCGTATGACGATGCTTCGTATGCGG	1
SRR413662_C225179	6	0	ATGCGAATGCGAATGGCGGTGTGTCGAATGCGAATGCGAATAACGATGCTTCGAATACGA	ATGCGAGTGCGCATGGCGGTGTGTCGAGTGCGAGTGCGAGTAGCGATGCTTCGAATACGA	1
SRR413663_C822563	9	3	TGTCGAATGCGAATGCGAATAACGATGCTACGAACACGAACACGAATGTC	TCTCGTATGCGAATGCGTTTTACGATGCTTCGTATGCGAATGCGTATGTC	4
SRR413663_C822563	6	0	TGTCGAATGCGAATGCGAATAACGATGCTACGAACACGAACACGAATGTC	TGTCGTATGCGAATGCGGGTAACGATGCTACGTACACGAGCACGTATGTC	1
SRR413663_C822563	4	0	TGTCGAATGCGAATGCGAATAACGATGCTACGAACACGAACACGAATGTC	TGTCGTATGCGAATGCGAATAACGATGCTACGAGCACGAGCACGTATGTC	1
SRR413663_C822563	2	1	TGTCGAATGCGAATGCGAATAACGATGCTACGAACACGAACACGAATGTC	TGTCGAATGCGAATGCGAATAACGATGCTTCGAACACGAATGCGAATGTC	2
SRR413663_C822563	4	0	TGTCGAATGCGAATGCGAATAACGATGCTACGAACACGAACACGAATGTC	TGTCGATTGCGAATGCGAATAACGATGCTACGAGCACGATCACGTATGTC	1
SRR413663_C822563	7	0	TGTCGAATGCGAATGCGAATAACGATGCTACGAACACGAACACGAATGTC	TGTCGAATGCGTATGCGAATACCGATGCTACGTACGCGAGCGCGAGTGTC	1
SRR413663_C822563	6	2	TGTCGAATGCGAATGCGAATAACGATGCTACGAACACGAACACGAATGTC	TGTCGAATGCGTATGCGGCTTACGATGCTTCGAATACGAATGCGAATGTC	1
SRR413663_C822563	7	1	TGTCGAATGCGAATGCGAATAACGATGCTACGAACACGAACACGAATGTC	TGTCGCTTGCGAATGCGAATAACGATGCTTCGAGCACGCATGCGTATGTC	1
SRR413663_C822563	4	0	TGTCGAATGCGAATGCGAATAACGATGCTACGAACACGAACACGAATGTC	TGTCGAGTGCGAATGCGTTTAACGATGCTACGTACACGAACACGAATGTC	1
SRR413663_scaffold39287	4	3	TGTCGAATGCGAATGCGAATAACGATGCTTCGAACACGAATGCGAATGTC	TGTCGATTGCGAATGCGAATAACGATGCTACGAGCACGATCACGTATGTC	1
SRR413663_scaffold39287	5	0	TGTCGAATGCGAATGCGAATAACGATGCTTCGAACACGAATGCGAATGTC	TGTCGAGTGCGAATGCGGATTACGATGCTTCGAGCACGAATGCGCATGTC	1
SRR413663_scaffold39287	8	0	TGTCGAATGCGAATGCGAATAACGATGCTTCGAACACGAATGCGAATGTC	TGTCGGATGCGAGTGCGGATAGCGATGCTTCGAGCGCGTATGCGGATGTC	1
SRR413663_scaffold39287	5	0	TGTCGAATGCGAATGCGAATAACGATGCTTCGAACACGAATGCGAATGTC	TGTCGCTTGCGAATGCGAATAACGATGCTTCGAGCACGCATGCGTATGTC	1
SRR413663_scaffold39287	6	3	TGTCGAATGCGAATGCGAATAACGATGCTTCGAACACGAATGCGAATGTC	TGTCGTATGCGAATGCGGGTAACGATGCTACGTACACGAGCACGTATGTC	1
SRR413663_scaffold39287	4	1	TGTCGAATGCGAATGCGAATAACGATGCTTCGAACACGAATGCGAATGTC	TGTCGAATGCGTATGCGGCTTACGATGCTTCGAATACGAATGCGAATGTC	1
SRR413663_scaffold39287	1	3	TGTCGAATGCGAATGCGAATAACGATGCTTCGAACACGAATGCGAATGTC	TCTCGAATGCGAATGCGAATAACGATGCCTCGAATGCGAATGCGAATGTC	1
SRR413663_scaffold39287	7	2	TGTCGAATGCGAATGCGAATAACGATGCTTCGAACACGAATGCGAATGTC	TCTCGTATGCGAATGCGTTTTACGATGCTTCGTATGCGAATGCGTATGTC	4
SRR413663_scaffold39287	0	3	TGTCGAATGCGAATGCGAATAACGATGCTTCGAACACGAATGCGAATGTC	TGTCGAATGCGAATGCGAATAACGATGCTACGAACACGAACACGAATGTC	3
SRR413663_scaffold39287	6	2	TGTCGAATGCGAATGCGAATAACGATGCTTCGAACACGAATGCGAATGTC	TGTCGAATGCGTATGCGAATACCGATGCTACGTACGCGAGCGCGAGTGTC	1
SRR413663_scaffold39287	4	3	TGTCGAATGCGAATGCGAATAACGATGCTTCGAACACGAATGCGAATGTC	TGTCGTATGCGAATGCGAATAACGATGCTACGAGCACGAGCACGTATGTC	1
SRR413663_scaffold39287	9	0	TGTCGAATGCGAATGCGAATAACGATGCTTCGAACACGAATGCGAATGTC	TGTCGGGTGCGCATGCGAATTACGATGCTTCGCACACGGGTGCGTTTGTC	1
SRR413664_scaffold32686	11	0	AACAACAGCTGGAACGTGAACTTTAGTAATGGCAACTTCAACAACAACAACAAGTACAACAGTA	CACGGCAGCTGGAGCGTGAACTTTAGTAATGGCTACTTCCACAACGGCTACAAGTACTACAGTT	3
SRR413664_scaffold32686	13	0	AACAACAGCTGGAACGTGAACTTTAGTAATGGCAACTTCAACAACAACAACAAGTACAACAGTA	TACGGCAGCTGGAGCGTGCACTTTAGTAATGGCGGCTTCTACGGCAACAGCAAGTGCAACAGTG	1
SRR413667_C759156	0	1	CTCGGTGCATCAATCTGAACAATGACGCTGGTTGGAGCAACTGGAACATC	CTCGGTGCATCAATCTGAACAATGACGCTGGTTGAAGCAACTGGAACATC	1
SRR413667_C759156	5	0	CTCGGTGCATCAATCTGAACAATGACGCTGGTTGGAGCAACTGGAACATC	CTCGGTGCATCAATCTGAACCCTGACGCTGGTTGGAGCAGCTGGAGCCTC	1
SRR413667_C759156	5	0	CTCGGTGCATCAATCTGAACAATGACGCTGGTTGGAGCAACTGGAACATC	CTCGGTGCATCAATCTGAACCCTGACGCTGGTTGGAGCACCTGGAGCCTC	1
SRR413667_C759156	4	0	CTCGGTGCATCAATCTGAACAATGACGCTGGTTGGAGCAACTGGAACATC	CTCGGTGCATCAATCTGAACCCTGACGCTGGTTGGAGCAACTGGAGCCTC	15
SRR413668_C420263	1	0	CGAACTCGAACAACGGTTTCTCGAACTCGAGGACGAAC	CGAACTCGATCAACGGTTTCTCGAACTCGAGGACGAAC	1
SRR413668_C420263	9	0	CGAACTCGAACAACGGTTTCTCGAACTCGAGGACGAAC	CGCACTCGGCCGACGGTTTCTCGGCCTCGTGGGCGGAC	11
SRR413668_C420263	8	0	CGAACTCGAACAACGGTTTCTCGAACTCGAGGACGAAC	CGACCTCGTACCACGGTTTCTCGTCCTCGTGGGCGGAC	1
SRR413668_C420263	9	0	CGAACTCGAACAACGGTTTCTCGAACTCGAGGACGAAC	CGGCCTCGGCCGACGGTTTCTCGGCCTCGTGGACGGAC	1
SRR413668_C420263	1	0	CGAACTCGAACAACGGTTTCTCGAACTCGAGGACGAAC	CGAACTCGAACACCGGTTTCTCGAACTCGAGGACGAAC	1
SRR413668_C420263	1	0	CGAACTCGAACAACGGTTTCTCGAACTCGAGGACGAAC	CGCACTCGAACAACGGTTTCTCGAACTCGAGGACGAAC	1
SRR413668_C420881	2	0	TCGAACTCGAATAACGCTCCCTCGGACACGAATGCGAA	TCGAACTCGAATAACGCTCCCTCGGACACGAATGCGTG	1
SRR413668_C420881	0	1	TCGAACTCGAATAACGCTCCCTCGGACACGAATGCGAA	TGGAACTCGAATAACGCTCCCTCGGACACGAATGCGAA	1
SRR413668_C420881	7	0	TCGAACTCGAATAACGCTCCCTCGGACACGAATGCGAA	TCGTCCTCGTATAGCGCTCCCTCGGGCACGATTGCGTA	83
SRR413668_C420881	0	1	TCGAACTCGAATAACGCTCCCTCGGACACGAATGCGAA	ACGAACTCGAATAACGCTCCCTCGGACACGAATGCGAA	1
SRR413668_C420881	6	0	TCGAACTCGAATAACGCTCCCTCGGACACGAATGCGAA	TCGCGCTCGAATGGCGCTCCCTCGGACTCGAATGCGTA	67
SRR413669_scaffold16044	10	0	ACGTCAATTCGGACGGCAGCGAGAACAACAACAACGCGTACAACGGCA	TCGTCTATTCGGGCGGCAGCGAGAGCTACGACGGCGCGTACAGCGGCT	4
SRR413670_C567072	13	0	AGTAATGCTAGGTTACTCAATGTGAATTCTAACAATGAGCTTAGTAATTCCAATGCTAA	GGTTCTGCTGGGTTACTCAGTGTGTATTCTCACGGTGGGCTTGGTCATTCCAATGCTGA	1
SRR413670_C567072	12	0	AGTAATGCTAGGTTACTCAATGTGAATTCTAACAATGAGCTTAGTAATTCCAATGCTAA	GGTTATGCTGGGTTACTCCATGTGTCTTCTAGCCTTGGGCTTGGTACTTCCAATGCTAA	1
SRR413670_C567072	11	0	AGTAATGCTAGGTTACTCAATGTGAATTCTAACAATGAGCTTAGTAATTCCAATGCTAA	GGTAATGCTGGGTTGCTCCTTGTGTATTCTCACCATGGGCTTAGTGGTTCCAATGCTAA	1
SRR413670_C567072	12	2	AGTAATGCTAGGTTACTCAATGTGAATTCTAACAATGAGCTTAGTAATTCCAATGCTAA	GAATCTGCTGGGTTGCTCTATGTGAATTCTCACTATGGGCTTAGTTATTCCGATGCTGA	2
SRR413670_C567072	11	2	AGTAATGCTAGGTTACTCAATGTGAATTCTAACAATGAGCTTAGTAATTCCAATGCTAA	GAATCTGCTGGGTTGCTCAATGTGCTTTCTGACGATGGGCTTAGTAATTCCAATGCTCA	1
SRR413670_C567072	14	2	AGTAATGCTAGGTTACTCAATGTGAATTCTAACAATGAGCTTAGTAATTCCAATGCTAA	GAATCTGCTGGGTTGCTCTATGTGGGTTCTAACAATGGGCTTGGTAGTTCCTATGCTTC	1
SRR413670_C567072	13	0	AGTAATGCTAGGTTACTCAATGTGAATTCTAACAATGAGCTTAGTAATTCCAATGCTAA	GGTGCTGCTGGGTTGCTCAATGTGCATTCTAACCTTGGGCTTGGTTATTCCAATGCTGC	1
SRR413670_C567072	13	2	AGTAATGCTAGGTTACTCAATGTGAATTCTAACAATGAGCTTAGTAATTCCAATGCTAA	GAATCTGCTGGGTTGCTCGATGTGGATTCTTACATTGGGCTTGGTTATTCCAATGCTGA	27
SRR413670_C567072	10	0	AGTAATGCTAGGTTACTCAATGTGAATTCTAACAATGAGCTTAGTAATTCCAATGCTAA	GGTGATGCTGGGTTGCTCTATGTGAATTCTGACACTGGGCTTGGTAATTCCTATGCTAA	1
SRR413670_C567072	0	1	AGTAATGCTAGGTTACTCAATGTGAATTCTAACAATGAGCTTAGTAATTCCAATGCTAA	AGTAATGCTAGGTTACTCAATGTGAATGCTAACAATGAGCTTAGTAATTCCAATGCTAA	1
SRR413670_C567072	13	2	AGTAATGCTAGGTTACTCAATGTGAATTCTAACAATGAGCTTAGTAATTCCAATGCTAA	GAATCTGCTGGGTTGCTCTATGTGTCTTCTAGCAATGTGCTTGGTTATTCCAATGCTGA	1
SRR413670_C570710	0	1	TTGTTCATGGCGATGTAAACGCTTATGGCTCCGACAATTGCAACGACACCTGCAATGGCA	TTGTTCATGGCGATGTAAAGGCTTATGGCTCCGACAATTGCAACGACACCTGCAATGGCA	1
SRR413671_C947809	6	1	GCGAATACGAATAACACGCCTACGAATGCGAATGCGAA	GCGGCTACGAAGCACACGCCTACGTATGCGTGTGCGAA	8
SRR413671_C947809	1	3	GCGAATACGAATAACACGCCTACGAATGCGAATGCGAA	GCGAATACGAATAACACGGCTTCGAATACGAATACGAA	1
SRR413671_C947809	5	0	GCGAATACGAATAACACGCCTACGAATGCGAATGCGAA	GCGAATACGAATTGCACGCCTACGACTGCGGATGCGTA	7
SRR413671_C948889	13	0	AACAACGCTCTTTATGTGAATGTGAACAACGGCAACGTGAACAACAACAATAAGAACAACA	AGCAACGCTCTTTGTGTGGATGTGGACGACGGCCGCGTGCTCGACTACAATAAGAGCAGCA	2
SRR413671_C948889	15	0	AACAACGCTCTTTATGTGAATGTGAACAACGGCAACGTGAACAACAACAATAAGAACAACA	CGCTACGCTCTTTATGTGCGTGTGCTCAGCGGCCTCGTGGACAGCAACCCTAAGGACAACA	3
SRR413671_C948889	14	0	AACAACGCTCTTTATGTGAATGTGAACAACGGCAACGTGAACAACAACAATAAGAACAACA	AGCAGCGCTCTTTATGTGCGTGTGAACCGCGGCGGCGTGAACGACGACCTTAAGAACCTCA	2
SRR413671_C948889	17	0	AACAACGCTCTTTATGTGAATGTGAACAACGGCAACGTGAACAACAACAATAAGAACAACA	GGCTACGCTCTTTATGTGGTTGTGGACGGCGGCGACGTGCGCAGCGACGGTAAGTACTACA	1
SRR413671_C948889	15	0	AACAACGCTCTTTATGTGAATGTGAACAACGGCAACGTGAACAACAACAATAAGAACAACA	TACCGCGCTCTTTATGTGAGTGTGGACTACGGCCTCGTGGGCAACAGCATTAAGAGCGGCA	2
SRR413671_scaffold46905	16	0	ACAACAGCTGGAACGTGAACTTTAGTAATGGCAACTTCAACAACAACAACAAGTACAACAGTAA	GCCTCAGCTGGGGCGTGGGCTTTAGTAATGGCGGCTTCAGCTACTACAGCAAGTACGGCAGTTA	1
SRR413672_C674576	12	0	ACCAACGCGTGGAATTTGAACCTCAACAACGGCAACGCGAACAACAACAC	ACCGACGCGTGGGTTTTGTACCTCAACCCCGGCAACGCGAGCTTCGGCTC	13
SRR413672_C674576	10	0	ACCAACGCGTGGAATTTGAACCTCAACAACGGCAACGCGAACAACAACAC	ACCAACGCGTGGGGTTTGTACCTCGGCAACGGCGGCGCGGACAACGGCAC	9
SRR413672_C674576	8	0	ACCAACGCGTGGAATTTGAACCTCAACAACGGCAACGCGAACAACAACAC	ACCTACGCGTGGAATTTGTACCTCGGCAACGGCTACGCGGACTACTACAC	11
SRR413674_C492777	4	0	TCGAATGCGAACAGCGGTCTCGCTTATGCGAACGCGAA	TCGTTTGCGAACTGCGGTCTCGCTTATGCGTACGCGAA	1
SRR413674_C492777	5	0	TCGAATGCGAACAGCGGTCTCGCTTATGCGAACGCGAA	TCGAGTGCGTACAGCGGTCTCGCTTGTGCGTACGCGTA	1
SRR413674_C492777	4	0	TCGAATGCGAACAGCGGTCTCGCTTATGCGAACGCGAA	TCGAATGCGGGCGGCGGTCTCGCTTGTGCGAACGCGAA	1
SRR413674_C492777	2	0	TCGAATGCGAACAGCGGTCTCGCTTATGCGAACGCGAA	TCGAATGCGAACAGCGGTCTCGCTTATGCGCACGCGAG	1
SRR413674_C492777	6	2	TCGAATGCGAACAGCGGTCTCGCTTATGCGAACGCGAA	TCGAGTGCTTACAGCGGTCTCGCTGTTGCGTACGCGGT	1
SRR413675_C692770	9	2	ATAACAACAACGTCTGGAACGTCAACACCGATGGCTCCAACAACAACAACTGGTACAACAACTC	ATAGCAGCAGCGTCTGGGGCGTCAACACCGATGGCTCCAACTACTACAATTGGCACGGCAACTC	6
SRR413675_scaffold42047	8	0	CTCGTGCCGTGAATTGCAACAATTACCCGTGGAATGTCAATACGAACATT	CTCGTGCCGTGGATTGCATCTCTTCCCCGTGGAATGTCTATACGAGCTTT	1
SRR413675_scaffold42047	5	0	CTCGTGCCGTGAATTGCAACAATTACCCGTGGAATGTCAATACGAACATT	CTCGTGCCGTGCGTTGCAACAATTACCCGTGGTATGTCAATACGTACGTT	1
SRR413676_C846775	8	0	CGAATGCGAATGCGAATAACGATGCTTCGAATACGAATGCGAAT	CGTATGCGGTTGCGGATTACGATGCTTCGAATACGGATGCGGGT	1
SRR413676_C846775	8	0	CGAATGCGAATGCGAATAACGATGCTTCGAATACGAATGCGAAT	CGAGTGCGTATGCGTATGACGATGCTTCGGTTACGCATGCGTAT	3
SRR413676_C846775	6	0	CGAATGCGAATGCGAATAACGATGCTTCGAATACGAATGCGAAT	CGAATGCGTATGCGTTTCACGATGCTTCGAATACGGATGCGATT	1
SRR413676_C846775	6	3	CGAATGCGAATGCGAATAACGATGCTTCGAATACGAATGCGAAT	CGTATGCGAATACGAGTAACGTTGCGTCGAGTTCGCATACGAAT	1
SRR413676_C846775	8	0	CGAATGCGAATGCGAATAACGATGCTTCGAATACGAATGCGAAT	CGAGTGCGGATGCGTATCACGATGCTTCGTATACGAGTGCGGGT	1
SRR413676_C846775	9	2	CGAATGCGAATGCGAATAACGATGCTTCGAATACGAATGCGAAT	CGCATGCGAGTGCGGATAACGATGCGTCGGGTTCGGTTACGAGT	1
SRR413676_C846775	1	3	CGAATGCGAATGCGAATAACGATGCTTCGAATACGAATGCGAAT	CGAATGCGAATACGAATAACGATGCGTCGAATTCGAATACGAAT	10
SRR413676_C846775	6	0	CGAATGCGAATGCGAATAACGATGCTTCGAATACGAATGCGAAT	CGAATGCGAATGCGAGTAACGATGCTTCGTATGCGTATGCGCTT	1
SRR413676_C846775	1	0	CGAATGCGAATGCGAATAACGATGCTTCGAATACGAATGCGAAT	CGAATGCGAATGCGAATAACGATGCTTCGAATGCGAATGCGAAT	3
SRR413676_C870224	5	0	GTTTCGATGTCGAATGCGAACAACGATTCCTCGAATACGAACACGAACAT	GTTTCGATGTCGCATGCGGACAACGATTCCTCGAATACGAGCGCGCACAT	1
SRR413676_C870224	6	0	GTTTCGATGTCGAATGCGAACAACGATTCCTCGAATACGAACACGAACAT	GTTTCGATGTCGTATGCGAGCATCGATTCCTCGAGTACGTACGCGAACAT	1
SRR413676_scaffold58890	5	0	CGTCAATTCGGACGGCTCTTTGAACAACAACAACGCGTACAACGGCAA	CGTCATTTCGGACGGCTCTTTGAGCTACAACAACGCGTACTACGGCAG	1
SRR413676_scaffold58890	10	0	CGTCAATTCGGACGGCTCTTTGAACAACAACAACGCGTACAACGGCAA	CGTCTATTCGGACGGCTCTTTGAGCGGCAACTTCGCGTACGGCGGCGG	9
SRR413676_scaffold58890	10	0	CGTCAATTCGGACGGCTCTTTGAACAACAACAACGCGTACAACGGCAA	CGTCATTTCGGACGGCTCTTTGAGCTTCGACATCGCGTTCAGCGGCGG	3
SRR413676_scaffold58890	6	0	CGTCAATTCGGACGGCTCTTTGAACAACAACAACGCGTACAACGGCAA	CGTCTATTCGGACGGCTCTTTGAACAACTACTACGCGTACTACGGCCT	4
SRR413676_scaffold58988	3	0	GCGAATGCGAATGGTGGTGTATCGAATGCGAATACGAA	GCGAATGCGGTTGGTGGTGTATCGTATGCGAATACGAA	1
SRR413676_scaffold58988	4	1	GCGAATGCGAATGGTGGTGTATCGAATGCGAATACGAA	GCGTATGCGAATGGCGGTGTGTCGAATGCGAATGCGAG	1
SRR413676_scaffold58988	8	0	GCGAATGCGAATGGTGGTGTATCGAATGCGAATACGAA	GCGTATGCGGGTGGTGGTGTATCGAGTGCGGGTACGGG	1
SRR413676_scaffold58988	2	1	GCGAATGCGAATGGTGGTGTATCGAATGCGAATACGAA	GCGAATGCGAATGGCGGTGTGTCGAATGCGAATGCGAA	3
SRR413676_scaffold58988	4	0	GCGAATGCGAATGGTGGTGTATCGAATGCGAATACGAA	GCGCATGCGAGTGGTGGTGTATCGAATGCGTATACGTA	1
SRR413676_scaffold58988	1	0	GCGAATGCGAATGGTGGTGTATCGAATGCGAATACGAA	GCGTATGCGAATGGTGGTGTATCGAATGCGAATACGAA	1
SRR413676_scaffold58988	5	0	GCGAATGCGAATGGTGGTGTATCGAATGCGAATACGAA	GCGAGTGCGGGTGGTGGTGTATCGAATGCGAATACGGG	1
SRR413676_scaffold58988	4	0	GCGAATGCGAATGGTGGTGTATCGAATGCGAATACGAA	GCGAATGCGAATGGTGGTGTATCGCATGCGAGTGCGGA	1
SRR413676_scaffold58988	3	0	GCGAATGCGAATGGTGGTGTATCGAATGCGAATACGAA	GCGAATGCGAATGGTGGTGTATCGTATGCGTATACGAG	1
SRR413676_scaffold58988	2	2	GCGAATGCGAATGGTGGTGTATCGAATGCGAATACGAA	GCGAACGCGAATGGCGGTGTGTCGAATGCGAATGCGAA	3
SRR413676_scaffold58988	2	0	GCGAATGCGAATGGTGGTGTATCGAATGCGAATACGAA	GCGTATGCGAATGGTGGTGTATCGAATGCGAATACGAG	1
SRR413676_scaffold58988	1	2	GCGAATGCGAATGGTGGTGTATCGAATGCGAATACGAA	GCGAACGCGAATGGCGGTGTATCGAATGCGAATGCGAA	4
SRR413676_scaffold58988	3	0	GCGAATGCGAATGGTGGTGTATCGAATGCGAATACGAA	GCGAATGCGAGTGGTGGTGTATCGTATGCGAGTACGAA	1
SRR413676_scaffold58988	7	0	GCGAATGCGAATGGTGGTGTATCGAATGCGAATACGAA	GCGGGTGCGTATGGTGGTGTATCGTATGCGCATACGCT	1
SRR413676_scaffold58988	4	0	GCGAATGCGAATGGTGGTGTATCGAATGCGAATACGAA	GCGAGTGCGAATGGTGGTGTATCGTATGCGTATACGCA	1
SRR413676_scaffold58988	2	2	GCGAATGCGAATGGTGGTGTATCGAATGCGAATACGAA	GTGAATGCGAATGGCGGTGTGTCGAATGCGAATGCGAA	1
SRR413676_scaffold58988	4	0	GCGAATGCGAATGGTGGTGTATCGAATGCGAATACGAA	GCGAATGCGTATGGTGGTGTATCGAGTGCGAGTACGAG	1
SRR413676_scaffold58988	4	0	GCGAATGCGAATGGTGGTGTATCGAATGCGAATACGAA	GCGCATGCGAGTGGTGGTGTATCGCATGCGAATACGAG	1
SRR413676_scaffold58988	3	0	GCGAATGCGAATGGTGGTGTATCGAATGCGAATACGAA	GCGAATGCGTATGGTGGTGTATCGTATGCGAATACGAG	2
SRR413676_scaffold59169	4	0	TTGTCGTACTGGAATGTGAACAACCCTGCGACGAACGTGAACACGAACAT	TTGTCGTACTGGAGTGTGAACAACCCTGCGACGGACGTGAGCACGAGCAT	1
SRR413676_scaffold59169	10	0	TTGTCGTACTGGAATGTGAACAACCCTGCGACGAACGTGAACACGAACAT	TTGTCGTGCTGGCATGTGTACAGCCCTGCGACGAGCGTGCGCACGTTCGT	2
SRR413677_C764646	3	0	CGAATGCGAACAGCGGTCTCGCTTATGCGAACGCGAAC	CGAATGCGTACAGCGGTCTCGCTTATGCGAGCGCGCAC	1
SRR413677_C764646	5	0	CGAATGCGAACAGCGGTCTCGCTTATGCGAACGCGAAC	CGCTTGCGAGCAGCGGTCTCGCTTATGCGGACGCGTAC	1
SRR413677_C764646	4	1	CGAATGCGAACAGCGGTCTCGCTTATGCGAACGCGAAC	CGAGTGCGCACAGCGGTCTCGCTGTTGCGAACGCGAGC	1
SRR413677_C764646	3	0	CGAATGCGAACAGCGGTCTCGCTTATGCGAACGCGAAC	CGAGTGCGAACAGCGGTCTCGCTTATGCGCGCGCGAAC	1
SRR413677_C764646	2	0	CGAATGCGAACAGCGGTCTCGCTTATGCGAACGCGAAC	CGAATGCGAACAGCGGTCTCGCTTATGCGAGCGCGAGC	2
SRR413677_C764646	3	0	CGAATGCGAACAGCGGTCTCGCTTATGCGAACGCGAAC	CGAGTGCGAACAGCGGTCTCGCTTATGCGCACGCGCAC	1
SRR413677_C764646	4	0	CGAATGCGAACAGCGGTCTCGCTTATGCGAACGCGAAC	CGAGTGCGTACAGCGGTCTCGCTTATGCGTTCGCGAAC	1
SRR413677_C764646	5	0	CGAATGCGAACAGCGGTCTCGCTTATGCGAACGCGAAC	CGTATGCGTACAGCGGTCTCGCTTATGCGTTCGCGTAC	1
SRR413677_C764646	2	0	CGAATGCGAACAGCGGTCTCGCTTATGCGAACGCGAAC	CGAATGCGCACAGCGGTCTCGCTTATGCGAACGCGAGC	1
SRR413677_C764646	5	1	CGAATGCGAACAGCGGTCTCGCTTATGCGAACGCGAAC	CGTATGCGTACAGCGGTCTCGCTTATGCTTCCGCGAGC	1
SRR413677_C764646	2	1	CGAATGCGAACAGCGGTCTCGCTTATGCGAACGCGAAC	CGAATGCGAGCAGCGGTCTCGCTTATGTGTACGCGAAC	1
SRR413677_C764646	2	0	CGAATGCGAACAGCGGTCTCGCTTATGCGAACGCGAAC	CGAATGCGAACAGCGGTCTCGCTTATGCGTACGCGCAC	1
SRR413677_C764646	3	0	CGAATGCGAACAGCGGTCTCGCTTATGCGAACGCGAAC	CGTATGCGTACAGCGGTCTCGCTTATGCGAGCGCGAAC	1
SRR413677_C764646	5	0	CGAATGCGAACAGCGGTCTCGCTTATGCGAACGCGAAC	CGAGTGCGAACAGCGGTCTCGCTTGTGCGTCCGCGAGC	1
SRR413677_C764646	6	0	CGAATGCGAACAGCGGTCTCGCTTATGCGAACGCGAAC	CGGGTGCGTACAGCGGTCTCGCTTGTGCGTACGCGTAC	1
SRR413677_C764646	3	0	CGAATGCGAACAGCGGTCTCGCTTATGCGAACGCGAAC	CGAATGCGCACAGCGGTCTCGCTTATGCGAGCGCGCAC	1
SRR413677_C764646	5	0	CGAATGCGAACAGCGGTCTCGCTTATGCGAACGCGAAC	CGCATGCGTACAGCGGTCTCGCTTATGCGCTCGCGAGC	1
SRR413677_C764646	2	0	CGAATGCGAACAGCGGTCTCGCTTATGCGAACGCGAAC	CGAATGCGAACAGCGGTCTCGCTTATGCGTACGCGTAC	1
SRR413677_C764646	2	0	CGAATGCGAACAGCGGTCTCGCTTATGCGAACGCGAAC	CGAATGCGGACAGCGGTCTCGCTTATGCGAGCGCGAAC	1
SRR413677_C764646	1	0	CGAATGCGAACAGCGGTCTCGCTTATGCGAACGCGAAC	CGAATGCGAACAGCGGTCTCGCTTTTGCGAACGCGAAC	1
SRR413677_C764646	3	0	CGAATGCGAACAGCGGTCTCGCTTATGCGAACGCGAAC	CGGTTGCGAACAGCGGTCTCGCTTATGCGCACGCGAAC	1
SRR413677_C764646	3	0	CGAATGCGAACAGCGGTCTCGCTTATGCGAACGCGAAC	CGAATGCGTACAGCGGTCTCGCTTATGCGTACGCGTAC	2
SRR413677_C764646	4	0	CGAATGCGAACAGCGGTCTCGCTTATGCGAACGCGAAC	CGTTTGCGAACAGCGGTCTCGCTTATGCGCTCGCGAAC	1
SRR413677_C764646	3	0	CGAATGCGAACAGCGGTCTCGCTTATGCGAACGCGAAC	CGAGTGCGCACAGCGGTCTCGCTTATGCGAACGCGTAC	1
SRR413677_C764646	4	1	CGAATGCGAACAGCGGTCTCGCTTATGCGAACGCGAAC	CGCATGCGTTCAGCGGTCTCGCTTATGCGTACGCGAAT	1
SRR413678_C1627700	9	0	TGTGAACTCCGATGGTAACGTCAACAACAACAACGCGAACTGGGCTAA	TGTGAACTCCGATGGTTACGTCAGCGGCGGCAGCGCGACCTGGGCTAG	1
SRR413678_C1627700	7	0	TGTGAACTCCGATGGTAACGTCAACAACAACAACGCGAACTGGGCTAA	TGTGTACTCCGATGGTAGCGTCTACAGCAACGACGCGACCTGGGCTTA	1
SRR413678_C1646180	6	0	ACGTCAATTCCGACGGCAGTCTGAACTGGAACAATGCCTGGAATGGCA	ACGTCTATTCCGGCGGCGGTCTGGACTGGGACTATGCCTGGAATGGCA	1
SRR413678_C1646180	4	0	ACGTCAATTCCGACGGCAGTCTGAACTGGAACAATGCCTGGAATGGCA	ACGTCAGTTCCGACGGCAGTCTGGACTGGAACTATGCCTGGTATGGCA	2
SRR413678_C1646180	8	0	ACGTCAATTCCGACGGCAGTCTGAACTGGAACAATGCCTGGAATGGCA	ACGTCTATTCCGACGGCAGTCTGGACTGGGCCCTTGCCTGGGTTGGCA	7
SRR413678_C1646180	6	0	ACGTCAATTCCGACGGCAGTCTGAACTGGAACAATGCCTGGAATGGCA	ACGTCTATTCCGGCGGCAGTCTGGACTGGCGCAATGCCTGGAATGGCC	1
SRR413678_C1646180	9	0	ACGTCAATTCCGACGGCAGTCTGAACTGGAACAATGCCTGGAATGGCA	GCGTCGATTCCGACGGCGGTCTGGACTGGGGCGATGCCTGGGATGGCG	1
SRR413678_C1646180	7	0	ACGTCAATTCCGACGGCAGTCTGAACTGGAACAATGCCTGGAATGGCA	ACGTCCGTTCCGACGGCGGTCTGAACTGGAACTTTGCCTGGGATGGCT	1
SRR413678_C1651236	10	0	TCGTGAATGTGAACACCGACGGGACAGTCAACAACAACAACGCGAACTATTCCC	TCGTGCGTGTGAGCGCCGACGGGACAGTCGCCTACTTCAACGCGGACTATTCCC	1
SRR413678_C1651236	13	0	TCGTGAATGTGAACACCGACGGGACAGTCAACAACAACAACGCGAACTATTCCC	TCGTGCGTGTGGGCGCCGACGGGACAGTCGGCTACTACGACGCGCGCTGTTCCC	1
SRR413678_C1651236	0	1	TCGTGAATGTGAACACCGACGGGACAGTCAACAACAACAACGCGAACTATTCCC	TCGTGAATGTGAACACCGACGGCACAGTCAACAACAACAACGCGAACTATTCCC	2
SRR413678_C1651236	7	1	TCGTGAATGTGAACACCGACGGGACAGTCAACAACAACAACGCGAACTATTCCC	CCGTGCGTGTGGACACCGACGGGACAGTCGACTACACCAACGCGCACTATTCCC	1
SRR413678_C1651236	8	0	TCGTGAATGTGAACACCGACGGGACAGTCAACAACAACAACGCGAACTATTCCC	TCGTGCCTGTGTACACCGACGGGACAGTCTACAACAGCTACGCGGTCTATTCCC	1
SRR413678_C1651236	7	0	TCGTGAATGTGAACACCGACGGGACAGTCAACAACAACAACGCGAACTATTCCC	TCGTGTTTGTGAACACCGACGGGACAGTCGGCAGCAACGACGCGGACTATTCCC	1
SRR413678_C1651236	7	1	TCGTGAATGTGAACACCGACGGGACAGTCAACAACAACAACGCGAACTATTCCC	GCGTGTTTGTGAACACCGACGGGACGGTCGGCATCAACACCGCGAACTATTCCC	1
SRR413678_C1657436	9	0	ACCAACGCGTGGAATTTGAACCTCAACAACGGCAACGCGAACAACAACAC	ACCAACGCGTGGCTTTTGTACCTCCTCAACGGCTACGCGGGCAACAGCAC	14
SRR413678_C1657436	10	0	ACCAACGCGTGGAATTTGAACCTCAACAACGGCAACGCGAACAACAACAC	ACCAACGCGTGGTTTTTGTACCTCAACGACGGCGGCGCGTACTACACCGC	10
SRR413678_C1660645	0	1	GGAATTTGAATAACAGTGTTGGGAATCGTAATCGTAAT	GGAATCTGAATAACAGTGTTGGGAATCGTAATCGTAAT	1
SRR413678_C1662926	7	1	CCTTCCGCGTTGAACTTGAACAACGAACGTTCGAACGTCAGGACGAACCA	CCTTCCGCGTTGTACTTGTACGACGAGCGTTCGAGCGTCGGGACTTACCA	1
SRR413678_C1662926	9	0	CCTTCCGCGTTGAACTTGAACAACGAACGTTCGAACGTCAGGACGAACCA	CCTTCCGCGTTGAACTTGAGCTACGGACGTTCGGACGTCTGGGCGGCCCT	1
SRR413678_C1662926	9	0	CCTTCCGCGTTGAACTTGAACAACGAACGTTCGAACGTCAGGACGAACCA	CCTTCCGCGTTGAGCTTGGGCAACGATCGTTCGATCGTCTGGGCGGACCT	1
SRR413678_C1662926	7	0	CCTTCCGCGTTGAACTTGAACAACGAACGTTCGAACGTCAGGACGAACCA	CCTTCCGCGTTGATCTTGAACCTCGCACGTTCGAACGTCTGGACGGACCG	2
SRR413678_C1662926	11	0	CCTTCCGCGTTGAACTTGAACAACGAACGTTCGAACGTCAGGACGAACCA	CCTTCCGCGTTGAGCTTGGGCAGCGCTCGTTCGGTCGTCTGGACGACCCT	1
SRR413678_C1662926	8	0	CCTTCCGCGTTGAACTTGAACAACGAACGTTCGAACGTCAGGACGAACCA	CCTTCCGCGTTGAACTTGAGCTACGGACGTTCGGACGTCTGGGCGGACCT	1
SRR413678_C1662926	8	1	CCTTCCGCGTTGAACTTGAACAACGAACGTTCGAACGTCAGGACGAACCA	CCTTCCGCGTTGCACTTGTACCACGGGCGTTCGAACGTCGGCACGTACCT	1
SRR413678_C1662926	10	0	CCTTCCGCGTTGAACTTGAACAACGAACGTTCGAACGTCAGGACGAACCA	CCTTCCGCGTTGGGCTTGAACTACGGACGTTCGCACGTCTGGGCGGTCCT	1
SRR413678_C1662926	9	0	CCTTCCGCGTTGAACTTGAACAACGAACGTTCGAACGTCAGGACGAACCA	CCTTCCGCGTTGGGCTTGGTCAACGAGCGTTCGCTCGTCGGGACGAACCT	1
SRR413678_C1662926	12	0	CCTTCCGCGTTGAACTTGAACAACGAACGTTCGAACGTCAGGACGAACCA	CCTTCCGCGTTGGTCTTGGGCCACGGACGTTCGTTCGTCTGGCCGGACCT	1
SRR413678_C1662926	9	0	CCTTCCGCGTTGAACTTGAACAACGAACGTTCGAACGTCAGGACGAACCA	CCTTCCGCGTTGCTCTTGAGCGACGGGCGTTCGAACGTCGGGGCGCACCA	1
SRR413678_C1662926	7	0	CCTTCCGCGTTGAACTTGAACAACGAACGTTCGAACGTCAGGACGAACCA	CCTTCCGCGTTGCTCTTGAACAACGTACGTTCGCACGTCTGGACGTACCT	1
SRR413678_C1662926	5	0	CCTTCCGCGTTGAACTTGAACAACGAACGTTCGAACGTCAGGACGAACCA	CCTTCCGCGTTGTACTTGGGCAACGAACGTTCGAACGTCTGGACGAACCG	1
SRR413678_C1666386	8	0	GTGTTCTACCTCAACGGCAACAACTCCCGCAGCAATGCGAACACGAACAT	GTGTTCTACCTCACCGGCTACAACTCCCGCAGCATTGCGCTCACGTCCCT	1
SRR413678_scaffold90626	6	0	CTCTTTACGGCTAATTTGAACAATGACTCGTCCAACTCGAACTCGAACAT	CTCTTTACGGCTAATTTGAGCGTTGACTCGTCCAACTCGGCCTCGAGCAT	1
SRR413678_scaffold90626	6	0	CTCTTTACGGCTAATTTGAACAATGACTCGTCCAACTCGAACTCGAACAT	CTCTTTACGGCTGATTTGGGCAATGACTCGTCCAGCTCGGACTCGAGCAT	1
SRR413678_scaffold90630	4	0	GCGAATACGAATAACACGCCTACGAATGCGAATGCGAA	GCGAATTCGAATTACGCGCCTACGTATGCGAATGCGAA	3
SRR413678_scaffold90630	7	0	GCGAATACGAATAACACGCCTACGAATGCGAATGCGAA	GCGCATGCGTATCGCACGCCTGCGAGTGCGAATGCGAA	9
SRR413678_scaffold90630	5	3	GCGAATACGAATAACACGCCTACGAATGCGAATGCGAA	GCGAATGCGAATAACGATGCTTCGTATGCGAGTGCGAA	1
SRR413679_C1057014	5	0	CTGTTCTACACGAACTTGAACAACCCTCGCTCCAATTCCAACTGGAACAT	CTGTTCTGCACGAACTTGCGCCACCCTCGCTCCAATTCCTACTGGAACAT	2
SRR413679_C1057014	4	0	CTGTTCTACACGAACTTGAACAACCCTCGCTCCAATTCCAACTGGAACAT	CTGTTCTACACGAACTTGCACAACCCTCGCTCCCATTCCCACTGGCACAT	1
SRR413679_C1059134	7	0	TGTTCAACTTGAACCTCAACAATGCTCGTTCTAACTCGAACAGCAACATC	TGTTCCACTTGTACCTCAACGATGCTCGTTCTAGCTCGAGCAGCCACGTC	1
SRR413679_C1075625	11	0	ACCAACGCGTGGAATCTGAACCTCAACGACGGTAATACGAACAATTGGAA	GCCGGCGCGTGGGGTCTGAGCCTCTTCGACGGTAATACGAGCTATTGGGA	8
SRR413679_C1075625	0	1	ACCAACGCGTGGAATCTGAACCTCAACGACGGTAATACGAACAATTGGAA	ACCAACGCGTGGAATCTGAACCTCAACGACGGCAATACGAACAATTGGAA	1
SRR413679_C1075625	7	0	ACCAACGCGTGGAATCTGAACCTCAACGACGGTAATACGAACAATTGGAA	ACCTACGCGTGGGTTCTGTACCTCAGCGACGGTACTACGAACAATTGGTA	6
SRR413679_C1075899	8	0	ATGCGAATGCGAATGGCGGCGTGTCGAATGCGAATGCGAATAACGATGCATCGAACTCGA	ATGCGAATGCGTTTGGCGGCGTGTCGTATGCGAATGCGTTTTACGATGCATCGTTCTCGA	1
SRR413679_C1075899	6	3	ATGCGAATGCGAATGGCGGCGTGTCGAATGCGAATGCGAATAACGATGCATCGAACTCGA	ATGCGAGTGCGAGTGGCGGTGTGTCGAATGCGAATGCGAGTAACGATGCTTCGGTTACGA	1
SRR413679_C1075899	10	3	ATGCGAATGCGAATGGCGGCGTGTCGAATGCGAATGCGAATAACGATGCATCGAACTCGA	ATGCGTATGCGAATGGCGGTGTGTCGAGTGCGAGTGCGAGTGGCGATGCTTCGGGTACGG	1
SRR413679_C1075899	7	0	ATGCGAATGCGAATGGCGGCGTGTCGAATGCGAATGCGAATAACGATGCATCGAACTCGA	ATGCGAGTGCGGGTGGCGGCGTGTCGTATGCGAGTGCGAATAACGATGCATCGTACTCGT	1
SRR413679_C1075899	8	3	ATGCGAATGCGAATGGCGGCGTGTCGAATGCGAATGCGAATAACGATGCATCGAACTCGA	ATGCGTTTGCGAGTGGCGGTGTGTCGTATGCGAATGCGCATTACGATGCTTCGGATACGA	2
SRR413679_C1075899	8	3	ATGCGAATGCGAATGGCGGCGTGTCGAATGCGAATGCGAATAACGATGCATCGAACTCGA	ATGCGTATGCGAATGGCGGTGTGTCGTATGCGAGTGCGTATAGCGATGCTTCGGATACGT	1
SRR413679_C1075899	5	3	ATGCGAATGCGAATGGCGGCGTGTCGAATGCGAATGCGAATAACGATGCATCGAACTCGA	ATGCGAGTGCGAATGGCGGTGTGTCGGATGCGAATGCGAGTAACGATGCTTCGAGGACGA	1
SRR413679_C1075899	5	0	ATGCGAATGCGAATGGCGGCGTGTCGAATGCGAATGCGAATAACGATGCATCGAACTCGA	ATGCGAATGCGTATGGCGGCGTGTCGTATGCGAATGCGGGTAACGATGCATCGAACTCGT	1
SRR413679_C1075899	1	3	ATGCGAATGCGAATGGCGGCGTGTCGAATGCGAATGCGAATAACGATGCATCGAACTCGA	ATGCGAATGCGAATGGCGGTGTGTCGAATGCGAATGCGAATAACGATGCTTCGAATACGA	1
SRR413679_C1075899	5	1	ATGCGAATGCGAATGGCGGCGTGTCGAATGCGAATGCGAATAACGATGCATCGAACTCGA	ATGCGGTTGCGAATGGCGGCGTGTCGGATGCGAATGCGAATAGCGATGCACCGAACTCGC	1
SRR413679_C1075899	11	0	ATGCGAATGCGAATGGCGGCGTGTCGAATGCGAATGCGAATAACGATGCATCGAACTCGA	GTGCGTATGCGTATGGCGGCGTGTCGTATGCGTATGCGAGTACCGGTGCATCGCTCTCGT	1
SRR413679_C1075899	8	3	ATGCGAATGCGAATGGCGGCGTGTCGAATGCGAATGCGAATAACGATGCATCGAACTCGA	ATGCGGATGCGGGTGGCGGTGTGTCGTATGCGAATGCGAGTATCGATGCTTCGAGTACGA	1
SRR413679_C1075899	10	0	ATGCGAATGCGAATGGCGGCGTGTCGAATGCGAATGCGAATAACGATGCATCGAACTCGA	ATGCGGTTGCGAATGGCGGCGTGTCGGGTGCGTATGCGTTTTACGATGCATCGTACTCGG	1
SRR413679_C1075899	5	0	ATGCGAATGCGAATGGCGGCGTGTCGAATGCGAATGCGAATAACGATGCATCGAACTCGA	ATGCGAATGCGAATGGCGGCGTGTCGAGTGCGAATGCGTATTACGATGCGTCGTACTCGA	1
SRR413679_C1075899	9	0	ATGCGAATGCGAATGGCGGCGTGTCGAATGCGAATGCGAATAACGATGCATCGAACTCGA	ATGCGTATGCGAGTGGCGGCGTGTCGGATGCGGATGCGGTTGACGATGCATCGGGCTCGA	1
SRR413679_C1075899	8	3	ATGCGAATGCGAATGGCGGCGTGTCGAATGCGAATGCGAATAACGATGCATCGAACTCGA	GTGCGCATGCGTATGGCGGTGTGTCGATTGCGTATGCGAATAACGATGCTTCGTATACGT	1
SRR413679_C1075899	7	3	ATGCGAATGCGAATGGCGGCGTGTCGAATGCGAATGCGAATAACGATGCATCGAACTCGA	ATGCGAATGCGCTTGGCGGTGTGTCGAATGCGCATGCGAGTTACGATGCTTCGTATGCGA	1
SRR413679_C1075899	4	0	ATGCGAATGCGAATGGCGGCGTGTCGAATGCGAATGCGAATAACGATGCATCGAACTCGA	ATGCGAATGCGGATGGCGGCGTGTCGCATGCGAGTGCGAATAGCGATGCATCGAACTCGA	1
SRR413679_C1075899	7	3	ATGCGAATGCGAATGGCGGCGTGTCGAATGCGAATGCGAATAACGATGCATCGAACTCGA	ATGCGTATGCGAATGGCGGTGTGTCGAATGCGGATGCGGGTAACGTTGCTTCGAGTACGA	1
SRR413679_C1075899	7	3	ATGCGAATGCGAATGGCGGCGTGTCGAATGCGAATGCGAATAACGATGCATCGAACTCGA	ATGCGAATGCGAGTGGCGGTGTGTCGGATGCGTATGCGGGTAACGATGCTTCGAATACGG	1
SRR413679_C1075899	9	3	ATGCGAATGCGAATGGCGGCGTGTCGAATGCGAATGCGAATAACGATGCATCGAACTCGA	ATGCGTATGCGAATGGCGGTGTGTCGAGTGCGTATGCGAGTTACGATGCTTCGTTTACGT	1
SRR413679_C1075899	6	3	ATGCGAATGCGAATGGCGGCGTGTCGAATGCGAATGCGAATAACGATGCATCGAACTCGA	ATGCGTATGCGTATGGCGGTGTGTCGGATGCGAATGCGAATAACGATGCTTCGTATACGT	4
SRR413679_C1075899	4	0	ATGCGAATGCGAATGGCGGCGTGTCGAATGCGAATGCGAATAACGATGCATCGAACTCGA	ATGCGAGTGCGAATGGCGGCGTGTCGAATGCGAGTGCGAATAACGATGCATCGAGCTCGT	1
SRR413679_C1075899	10	0	ATGCGAATGCGAATGGCGGCGTGTCGAATGCGAATGCGAATAACGATGCATCGAACTCGA	ATGCGTATGCGGTTGGCGGCGTGTCGAGTGCGTATGCGTATAGCGTTGCATCGTACTCGT	1
SRR413679_C1075899	5	3	ATGCGAATGCGAATGGCGGCGTGTCGAATGCGAATGCGAATAACGATGCATCGAACTCGA	ATGCGAGTGCGTATGGCGGTGTGTCGCATGCGCATGCGAATAACGATGCTTCGAATACGA	1
SRR413679_C1075899	6	3	ATGCGAATGCGAATGGCGGCGTGTCGAATGCGAATGCGAATAACGATGCATCGAACTCGA	ATGCGAATGCGTTTGGCGGTGTGTCGAATGCGAATGCGAATAGCGATGCTTCGAGTACGT	1
SRR413679_C1075899	6	0	ATGCGAATGCGAATGGCGGCGTGTCGAATGCGAATGCGAATAACGATGCATCGAACTCGA	ATGCGAATGCGAATGGCGGCGTGTCGGTTGCGAATGCGAGTTACGATGCATCGTACTCGT	1
SRR413679_C1075899	5	3	ATGCGAATGCGAATGGCGGCGTGTCGAATGCGAATGCGAATAACGATGCATCGAACTCGA	ATGCGTATGCGAATGGCGGTGTGTCGTATGCGAATGCGAATAACGATGCTTCGTATACGC	1
SRR413679_C1075899	5	0	ATGCGAATGCGAATGGCGGCGTGTCGAATGCGAATGCGAATAACGATGCATCGAACTCGA	ATGCGAGTGCGTATGGCGGCGTGTCGAATGCGAATGCGAGTAACGATGCATCGAGCTCGG	1
SRR413679_C1075899	7	1	ATGCGAATGCGAATGGCGGCGTGTCGAATGCGAATGCGAATAACGATGCATCGAACTCGA	ATGCGTATGCGAGTGGCGGCGTGTCGAGTGCCTATGCGTATTACGATGCATCGAGCTCGA	1
SRR413679_C1075899	7	0	ATGCGAATGCGAATGGCGGCGTGTCGAATGCGAATGCGAATAACGATGCATCGAACTCGA	ATGCGCATGCGAGTGGCGGCGTGTCGTATGCGAATGCGAGTAGCGATGCATCGAGCTCGT	1
SRR413679_C1075899	8	3	ATGCGAATGCGAATGGCGGCGTGTCGAATGCGAATGCGAATAACGATGCATCGAACTCGA	ATGCGAATGCGTATGGCGGTGTGTCGCATGCGAATGCGCCTTACGATGCTTCGAGTACGT	1
SRR413679_C1081216	5	0	CGAATGCGAACAGCGGTCTCGCTTATGCGAACGCGAAC	CGAGTGCGAGCAGCGGTCTCGCTTATGCGAGCGCGTTC	1
SRR413679_C1081216	5	0	CGAATGCGAACAGCGGTCTCGCTTATGCGAACGCGAAC	CGAGTGCGGTCAGCGGTCTCGCTTGTGCGAACGCGAGC	1
SRR413679_C1081216	5	0	CGAATGCGAACAGCGGTCTCGCTTATGCGAACGCGAAC	CGAGTGCGTACAGCGGTCTCGCTTATGCGCTCGCGAGC	3
SRR413679_C1081216	6	0	CGAATGCGAACAGCGGTCTCGCTTATGCGAACGCGAAC	CGCTTGCGTACAGCGGTCTCGCTTCTGCGAGCGCGCAC	1
SRR413679_C1081216	5	0	CGAATGCGAACAGCGGTCTCGCTTATGCGAACGCGAAC	CGAATGCGTACAGCGGTCTCGCTTGTGCGGGCGCGAGC	8
SRR413679_C1081216	5	0	CGAATGCGAACAGCGGTCTCGCTTATGCGAACGCGAAC	CGTCTGCGTACAGCGGTCTCGCTTTTGCGAACGCGTAC	1
SRR413679_C1081216	6	0	CGAATGCGAACAGCGGTCTCGCTTATGCGAACGCGAAC	CGAATGCGAGCGGCGGTCTCGCTTGTGCGCTCGCGCAC	1
SRR413679_C1081216	2	0	CGAATGCGAACAGCGGTCTCGCTTATGCGAACGCGAAC	CGGTTGCGAACAGCGGTCTCGCTTATGCGAACGCGAAC	1
SRR413679_C1081216	3	0	CGAATGCGAACAGCGGTCTCGCTTATGCGAACGCGAAC	CGAATGCGCACAGCGGTCTCGCTTATGCGTACGCGCAC	1
SRR413679_C1081530	5	0	TTTCGATGTCGAATGCGAACAACGATTCCTCGAATACGAACACGAACATC	TTTCGATGTCGAGTGCGAGCTACGATTCCTCGCATACGAGCACGAACATC	1
SRR413679_C1081530	6	0	TTTCGATGTCGAATGCGAACAACGATTCCTCGAATACGAACACGAACATC	TTTCGATGTCGAATGCGTTCAACGATTCCTCGAGTGCGAGCACGAGCATC	1
SRR413679_C1081530	7	1	TTTCGATGTCGAATGCGAACAACGATTCCTCGAATACGAACACGAACATC	TTTCGATGTCGCTTGCGAGCGACGGTTCCTTGTATACGAGCACGAACATC	1
SRR413679_C1081530	6	0	TTTCGATGTCGAATGCGAACAACGATTCCTCGAATACGAACACGAACATC	TTTCGATGTCGTATGCGAGCTACGATTCCTCGAGTACGAACACGGGCATC	1
SRR413679_C1081530	6	0	TTTCGATGTCGAATGCGAACAACGATTCCTCGAATACGAACACGAACATC	TTTCGATGTCGTATGCGAGCTACGATTCCTCGTATTCGAGCACGAACATC	1
SRR413679_C1081530	7	0	TTTCGATGTCGAATGCGAACAACGATTCCTCGAATACGAACACGAACATC	TTTCGATGTCGCATGCGAGCTACGATTCCTCGCATCCGAGCACGAGCATC	1
SRR413679_C1081530	7	1	TTTCGATGTCGAATGCGAACAACGATTCCTCGAATACGAACACGAACATC	TTTCGATGTCGAATGCTTACAGCGATTCCTCGTATACGTGCGCGAGCATC	1
SRR413679_C1081530	4	0	TTTCGATGTCGAATGCGAACAACGATTCCTCGAATACGAACACGAACATC	TTTCGATGTCGTATGCGTACAACGATTCCTCGAATACGTACACGTACATC	1
SRR413679_C1081530	7	0	TTTCGATGTCGAATGCGAACAACGATTCCTCGAATACGAACACGAACATC	TTTCGATGTCGAATGCGAGCGGCGGTTCCTCGAGTACGAGCACGAGCATC	1
SRR413679_C1081530	7	0	TTTCGATGTCGAATGCGAACAACGATTCCTCGAATACGAACACGAACATC	TTTCGATGTCGTATGCGGGCAACGATTCCTCGTATGCGATCACGTACATC	1
SRR413679_C1081530	9	0	TTTCGATGTCGAATGCGAACAACGATTCCTCGAATACGAACACGAACATC	TTTCGATGTCGTATGCGAGCAGCGGTTCCTCGCATGCGAGCACGGTCATC	1
SRR413679_C1081530	6	0	TTTCGATGTCGAATGCGAACAACGATTCCTCGAATACGAACACGAACATC	TTTCGATGTCGTATGCGGTCAACGATTCCTCGAGTACGTACACGTACATC	1
SRR413679_C1081530	8	0	TTTCGATGTCGAATGCGAACAACGATTCCTCGAATACGAACACGAACATC	TTTCGATGTCGTATGCGAGCTACGATTCCTCGTATACGCGCGCGAGCATC	1
SRR413679_C1081530	7	0	TTTCGATGTCGAATGCGAACAACGATTCCTCGAATACGAACACGAACATC	TTTCGATGTCGCATGCGTACTACGATTCCTCGGTTTCGAACACGAGCATC	1
SRR413679_C1081530	7	0	TTTCGATGTCGAATGCGAACAACGATTCCTCGAATACGAACACGAACATC	TTTCGATGTCGAGTGCGGACTACGATTCCTCGTATGCGTACACGAGCATC	1
SRR413679_C1081530	4	3	TGCGTATGCGTATGGCGGTGTGTCGGATGCGAATGCGAATAACGATGCTTCGTATACGTT	TGCGTATGCGTATGGCGGTGTGTCGGATGCGCATGCGCATCACGATGCTTCGCATGCGAG	1
SRR413679_C1081530	8	0	TTTCGATGTCGAATGCGAACAACGATTCCTCGAATACGAACACGAACATC	TTTCGATGTCGTATGCGAGCAGCGATTCCTCGGGTTCGCACACGCACATC	1
SRR413679_C1081530	2	3	TGCGTATGCGTATGGCGGTGTGTCGGATGCGAATGCGAATAACGATGCTTCGTATACGTT	TGCGCATGCGTATGGCGGTGTGTCGATTGCGTATGCGAATAACGATGCTTCGTATACGTA	1
SRR413679_C1081530	5	0	TTTCGATGTCGAATGCGAACAACGATTCCTCGAATACGAACACGAACATC	TTTCGATGTCGAATGCGAGCAACGATTCCTCGGTTACGTACACGTACATC	1
SRR413679_C1081530	6	0	TTTCGATGTCGAATGCGAACAACGATTCCTCGAATACGAACACGAACATC	TTTCGATGTCGTATGCGGGCTACGATTCCTCGAATACGTACACGATCATC	1
SRR413679_C1081530	2	3	TGCGTATGCGTATGGCGGTGTGTCGGATGCGAATGCGAATAACGATGCTTCGTATACGTT	TGCGTATGCGAGTGGCGGTGTGTCGAATGCGAATGCGTATAACGATGCTTCTTATACGTT	2
SRR413679_C1081530	5	3	TGCGTATGCGTATGGCGGTGTGTCGGATGCGAATGCGAATAACGATGCTTCGTATACGTT	TGCGTATGCGAATGGCGGTGTGTCGAGTGCGTATGCGAGTTACGATGCTTCGTTTACGTA	1
SRR413680_C915717	7	0	TCGAATGCGAACAGCGGTCTCGCTTATGCGAACGCGAA	TCGGGTGCGTACAGCGGTCTCGCTTGTGCGATCGCGGT	1
SRR413680_C915717	3	0	TCGAATGCGAACAGCGGTCTCGCTTATGCGAACGCGAA	TCGAATGCGAGCAGCGGTCTCGCTTATGCGCACGCGTA	1
SRR413680_C915717	6	0	TCGAATGCGAACAGCGGTCTCGCTTATGCGAACGCGAA	TCGAGTGCGTGCAGCGGTCTCGCTTCTGCGGTCGCGAA	1
SRR413680_C915717	4	0	TCGAATGCGAACAGCGGTCTCGCTTATGCGAACGCGAA	TCGTATGCGAACAGCGGTCTCGCTTATGCGTTCGCGTA	1
SRR413680_C915717	4	0	TCGAATGCGAACAGCGGTCTCGCTTATGCGAACGCGAA	TCGTATGCGTACAGCGGTCTCGCTTATGCGAGCGCGTA	1
SRR413680_C915717	4	1	TCGAATGCGAACAGCGGTCTCGCTTATGCGAACGCGAA	TCGAATGCGAGCAGCGGTCTCGCGTTTGCGCTCGCGAA	1
SRR413680_C915717	4	0	TCGAATGCGAACAGCGGTCTCGCTTATGCGAACGCGAA	TCGTATGCGCTCGGCGGTCTCGCTTATGCGAACGCGAA	1
SRR413680_C915717	3	1	TCGAATGCGAACAGCGGTCTCGCTTATGCGAACGCGAA	TCGAATGCGAACAGCGGTCTCGCTTTTGCTTACGCGCA	1
SRR413680_C918949	9	0	TTCGGTTATCTGAATACGAATAATCGTTCCTCGAATGCGAATGCGAACAA	TTCGGTTCTCTGGGTACGGATCTTCGTTCCTCGAATGCGACTGCGTACAC	13
SRR413680_C918949	6	0	TTCGGTTATCTGAATACGAATAATCGTTCCTCGAATGCGAATGCGAACAA	TTCGGTTATCTGAGTACGAATTCTCGTTCCTCGTATGCGAGTGCGAACTA	1
SRR413680_C918949	4	0	TTCGGTTATCTGAATACGAATAATCGTTCCTCGAATGCGAATGCGAACAA	TTCGGTTATCTGCATACGAATAATCGTTCCTCGTATGCGGATGCGAACGA	1
SRR413680_C918949	7	0	TTCGGTTATCTGAATACGAATAATCGTTCCTCGAATGCGAATGCGAACAA	TTCGGTTGTCTGAATGCGGGTAATCGTTCCTCGGGTGCGACTGCGAACAA	1
SRR413680_C918949	9	0	TTCGGTTATCTGAATACGAATAATCGTTCCTCGAATGCGAATGCGAACAA	TTCGGTTTTCTGCTTACGGCTTATCGTTCCTCGAATGCGCATGCGTACAC	3
SRR413680_scaffold28902	9	0	TGTTTCGCCTTCCGGCAACATCAACAACAATAACTACAACAACAG	TGTTTCGCCTTCCGGCGACTTCAACGGCGATTACTACGACTGCAG	3
SRR413681_C677710	7	0	CTGAATTCTAACAATGACCTTAGTAATGCGAATGCTAA	CTGTATTCTAGCAATGGCCTTGGTGTTGCGAATGCTAC	11
SRR413681_C677710	9	0	CTGAATTCTAACAATGACCTTAGTAATGCGAATGCTAA	CTGTATTCTTACTTTGGCCTTGGTTATGCGAATGCTGT	5
SRR413682_scaffold23551	14	1	TCTAATGCAGGTTTGTTCAATTTGAATTCTAACAATGAGTTAGACAATTCCAATGCGAA	TCTAGGGCGGGTTTGTTCTCTTTGGCTTCTAGCGCTGGGTTGGACTATTCCAATGCGTC	1
SRR413682_scaffold23551	10	3	TCTAATGCAGGTTTGTTCAATTTGAATTCTAACAATGAGTTAGACAATTCCAATGCGAA	AAAACTGCGGGTTTGTTCTATTTGGGTTCTAACGATGGGTTGGACCATTCCAATGCGGA	1
SRR413682_scaffold23551	12	0	TCTAATGCAGGTTTGTTCAATTTGAATTCTAACAATGAGTTAGACAATTCCAATGCGAA	TCTGGTGCGGGTTTGTTCTATTTGAATTCTCACCATGGGTTGGACTATTCCGATGCGGC	1
SRR413682_scaffold23551	9	2	TCTAATGCAGGTTTGTTCAATTTGAATTCTAACAATGAGTTAGACAATTCCAATGCGAA	TCTAGGGCGGGTTGGTTCTATTTGAATTCTAGCAATGGGTTGGACTATTCCGATGCGAG	1
SRR413683_C946651	5	0	ACGAATACGAACAATGCAGCCTCGAATTCGAATGCGAA	ACGTATACGTACTATGCGGCCTCGAATTCGGATGCGAA	1
SRR413683_C946651	6	0	ACGAATACGAACAATGCAGCCTCGAATTCGAATGCGAA	ACGCATTCGTACAATGCGGCCTCGAATTCGTATGCGAC	1
SRR413683_C946651	7	0	ACGAATACGAACAATGCAGCCTCGAATTCGAATGCGAA	ACGTATACGTACGGTGCAGCCTCGACTTCGGCTGCGAA	1
SRR413683_C946651	7	0	ACGAATACGAACAATGCAGCCTCGAATTCGAATGCGAA	ACGGTTACGAACGATGCGGCCTCGGCTTCGAATGCGAC	1
SRR413683_C946651	7	0	ACGAATACGAACAATGCAGCCTCGAATTCGAATGCGAA	ACGTATACGAACAATGCGGCCTCGGCTTCGAGTGCGCT	1
SRR413683_scaffold28992	5	0	AACAACGCGTTCATCTACAACGGCAACACGGGCAACGTGAACAACAACAA	AACAACGCGTTCATCTACAACGGCTACTCGGGCAGCGTGAACCTCAACAA	4
SRR413683_scaffold32818	13	0	ACAACAGCTGGAACGTGAACTTTAGTAATGGCAACTTCAACAACAACAACAAGTACAACAGTAA	ACTGCAGCTGGTACGTGGGCTTTAGTAATGGCAACTTCGGCAACGGCTACAAGTTCTACAGTTA	1
SRR413683_scaffold32818	13	0	ACAACAGCTGGAACGTGAACTTTAGTAATGGCAACTTCAACAACAACAACAAGTACAACAGTAA	ACCACAGCTGGTACGTGCTCTTTAGTAATGGCCACTTCGGCAGCAACGGCAAGTACTACAGTGG	3
SRR413683_scaffold32818	16	2	ACAACAGCTGGAACGTGAACTTTAGTAATGGCAACTTCAACAACAACAACAAGTACAACAGTAA	TCTACAGCTGGCTCGTGAACTTTAGTATTGGCAACTTCATCGGCAGCAGCAAGTGCTTGCGATG	1
SRR413683_scaffold32818	13	0	ACAACAGCTGGAACGTGAACTTTAGTAATGGCAACTTCAACAACAACAACAAGTACAACAGTAA	ACGGCAGCTGGTACGTGGGCTTTAGTAATGGCAACTTCGGCAACGGCTACAAGTTCTACAGTTA	2
SRR413684_C800976	6	0	TGCGAATGCGAATGGCGGTGTGTCGAATGCGAATGCGAATAACGATGCTTCGAATACGAA	TGCGGATGCGAGTGGCGGTGTGTCGAATGCGCATGCGAGTAACGATGCTTCGAGTACGAG	1
SRR413684_C800976	8	0	TGCGAATGCGAATGGCGGTGTGTCGAATGCGAATGCGAATAACGATGCTTCGAATACGAA	TGCGCATGCGCATGGCGGTGTGTCGAGTGCGAATGCGAGTAGCGATGCTTCGGGTACGTA	1
SRR413684_C800976	4	0	TGCGAATGCGAATGGCGGTGTGTCGAATGCGAATGCGAATAACGATGCTTCGAATACGAA	TGCGAATGCGATTGGCGGTGTGTCGCATGCGAATGCGAATAACGATGCTTCGTATACGCA	1
SRR413684_C800976	6	0	TGCGAATGCGAATGGCGGTGTGTCGAATGCGAATGCGAATAACGATGCTTCGAATACGAA	TGCGGATGCGAGTGGCGGTGTGTCGAATGCGTATGCGTATAACGATGCTTCGAGTACGTA	1
SRR413684_scaffold55249	6	0	TTTCGATGTCGAATGCGAACAACGATTCCTCGAATACGAACACGAACATC	TTTCGATGTCGCATGCGAGCAACGATTCCTCGTTTACGTACACGAGCATC	1
SRR413684_scaffold55249	5	0	TTTCGATGTCGAATGCGAACAACGATTCCTCGAATACGAACACGAACATC	TTTCGGTGTCGTATGCGAACATCGATTCCTCGAATACGAGCACGGACATC	1
SRR413684_scaffold55249	5	0	TTTCGATGTCGAATGCGAACAACGATTCCTCGAATACGAACACGAACATC	TTTCGATGTCGAATGCGATCAACGATTCCTCGAGTACGGTCACGTACATC	1
SRR413684_scaffold55249	5	0	TTTCGATGTCGAATGCGAACAACGATTCCTCGAATACGAACACGAACATC	TTTCGGTGTCGTATGCGAACATCGATTCCTCGAATACGAGCACGTACATC	1
SRR413684_scaffold55249	6	0	TTTCGATGTCGAATGCGAACAACGATTCCTCGAATACGAACACGAACATC	TTTCGATGTCGCATGCGAGCTACGGTTCCTCGAATACGAGCACGATCATC	1
SRR413684_scaffold55249	6	0	TTTCGATGTCGAATGCGAACAACGATTCCTCGAATACGAACACGAACATC	TTTCGATGTCGTATGCGAACTACGATTCCTCGAATACGAGCGCGGTCATC	1
SRR413684_scaffold55249	8	1	TTTCGATGTCGAATGCGAACAACGATTCCTCGAATACGAACACGAACATC	TTTCGATGTCGAGTGCGAACTTCGATTCCTCGAGGCCGAGCACGGGCATC	1
SRR413686_C1093261	2	3	GCGAACGCGAATAACGATTCATCGAACACGAATGCGAA	GCGAACGCGAACAACGCTTCATCGAACTCGAACACGAA	8
SRR413686_C1093261	6	3	GCGAACGCGAATAACGATTCATCGAACACGAATGCGAA	GCGAACGCGAATGGCGGTGTGTCGAATGCGTATGCGAA	2
SRR413686_C1093261	2	2	GCGAACGCGAATAACGATTCATCGAACACGAATGCGAA	GCGAACTCGAATAACGATTGGTCGAACTCGAATGCGAA	10
SRR413686_C1093261	1	2	GCGAACGCGAATAACGATTCATCGAACACGAATGCGAA	GCGAATGCGAATAACGATGCTTCGAACACGAATGCGAA	8
SRR413686_C1093261	7	0	GCGAACGCGAATAACGATTCATCGAACACGAATGCGAA	GCGAGCGCGGGTTACGATTCATCGTACACGTATGCGAG	8
SRR413686_C1093261	4	3	GCGAACGCGAATAACGATTCATCGAACACGAATGCGAA	GCGTATGCGAATAACGATGCTTCGTATACGAATGCGTA	2
SRR413686_C1093261	1	3	GCGAACGCGAATAACGATTCATCGAACACGAATGCGAA	GCGAATGCGAATAACGATGCTTCGAATACGAATGCGAA	3
SRR413686_C1093261	7	0	GCGAACGCGAATAACGATTCATCGAACACGAATGCGAA	GCGCACGCGTATGACGATTCATCGAGCACGGGTGCGAG	1
SRR413686_C1093261	9	0	GCGAACGCGAATAACGATTCATCGAACACGAATGCGAA	GCGAGCGCGTCTTACGATTCATCGTACACGCTTGCGGG	14
SRR413686_C1093261	5	3	GCGAACGCGAATAACGATTCATCGAACACGAATGCGAA	GCGAACGCGAATGGCGGTGTGTCGAATGCGAATGCGAA	12
SRR413686_C1093261	6	0	GCGAACGCGAATAACGATTCATCGAACACGAATGCGAA	GCGAGCGCGAGTTACGATTCATCGTACACGTATGCGAG	1
SRR413686_C1099891	5	0	CGTCAACACCGATGGCACTCTGAACAGGAACAACGCCTACAACGGCAA	CGTCAGCACCGATGGCGCTCTGAACTGGGACAACGCCTACTACGGCAA	1
SRR413686_C1099891	8	0	CGTCAACACCGATGGCACTCTGAACAGGAACAACGCCTACAACGGCAA	CGTCGACACCGATGGCACTCTGTACGGGGACTACGCCTGCTACGGCGA	16
SRR413686_C1099891	1	3	CGTCAACACCGATGGCACTCTGAACAGGAACAACGCCTACAACGGCAA	CGTCAGGAACGATGGCACGCTGAACAGGAACAACGCCTACAACGGCAA	11
SRR413686_C1099891	12	0	CGTCAACACCGATGGCACTCTGAACAGGAACAACGCCTACAACGGCAA	CGTCCGCTCCGATGGCACTCTGGTCGGGTACGGCGCCTACCTCGGCTA	2
SRR413686_C1099891	9	3	CGTCAACACCGATGGCACTCTGAACAGGAACAACGCCTACAACGGCAA	CGTCGGGAACGTTGGCGCGCTGGACTGGAACAACGCCTACTTCGGCAG	1
SRR413686_C1099891	9	0	CGTCAACACCGATGGCACTCTGAACAGGAACAACGCCTACAACGGCAA	CGTCCGCACCGATGGCACTCTGAGCTGGGACGGCGCCTACTACGGCTA	1
SRR413686_C1099891	8	0	CGTCAACACCGATGGCACTCTGAACAGGAACAACGCCTACAACGGCAA	CGTCTACGCCGATGGCACTCTGGGCAGGGTCAACGCCTACTACGGCAG	1
SRR413686_C1099891	10	0	CGTCAACACCGATGGCACTCTGAACAGGAACAACGCCTACAACGGCAA	CGTCCACTCCGATGGCACTCTGAACTGGAACGGCGCCTTCGGCGGCCT	4
SRR413686_C1099891	9	0	CGTCAACACCGATGGCACTCTGAACAGGAACAACGCCTACAACGGCAA	CGTCCTCGCCGATGGCACTCTGAGCAGGAGCGTCGCCTACGGCGGCAA	1
SRR413686_C1112125	8	1	CGTGAATGTGAACACCGACGGGACAGTCAACAACAACAACGCGAACTATTCCCT	CGTGAATGGGTACGCCGACGGGACAGTCGGCAGCTACGACGCGGACTATTCCCT	1
SRR413686_C1115827	0	1	ACAGCGACCGCCGCGGCTACGGCAACAACCGCTACATCTACTCGAACCTG	ACAGCGACCGCCGCAGCTACGGCAACAACCGCTACATCTACTCGAACCTG	2
SRR413686_C1119793	9	0	CGAACGCGTGGTACGTGAACATGAACAACGGCAACGTGAACACGAACAAC	CGAGCGCGTGGTACGTGAGCATGGGCTACGGCTACGTGAGCACGACCAGC	1
SRR413686_C1119793	8	0	CGAACGCGTGGTACGTGAACATGAACAACGGCAACGTGAACACGAACAAC	CGAGCGCGTGGTACGTGCTCATGGGCAACGGCAACGTGAGCACGTACAGC	1
SRR413686_C1119793	7	1	CGAACGCGTGGTACGTGAACATGAACAACGGCAACGTGAACACGAACAAC	CGAGCGCGTGGGACGTGAACATGTACTACGGCAACGTGCACGCGTACAGC	1
SRR413686_C1119793	8	0	CGAACGCGTGGTACGTGAACATGAACAACGGCAACGTGAACACGAACAAC	CGAACGCGTGGTGCGTGACCATGTACAGCGGCTACGTGAACGCGAACGGC	1
SRR413686_C1119793	7	0	CGAACGCGTGGTACGTGAACATGAACAACGGCAACGTGAACACGAACAAC	CGAGCGCGTGGTGCGTGAACATGAGCAGCGGCAACGTGAGCACGTACAGC	1
SRR413686_C1119793	9	0	CGAACGCGTGGTACGTGAACATGAACAACGGCAACGTGAACACGAACAAC	CGAGCGCGTGGTACGTGAGCATGGGCAACGGCGGCGTGTACACGAACGGC	1
SRR413686_C1126387	8	1	CGTCAATTCGGACGGCTCTTTGAACAACAACAACGCGTACAACGGCAA	CGTCCATTCGGACGGCTCTTTGGACATCATCAGCGCGGCCTACGGCTA	1
SRR413686_C1126387	5	1	CGTCAATTCGGACGGCTCTTTGAACAACAACAACGCGTACAACGGCAA	CGTCTATGCGGACGGCTCTTTGAGCATCAGCAACGCGTACAACGGCTA	1
SRR413686_C1126387	6	1	CGTCAATTCGGACGGCTCTTTGAACAACAACAACGCGTACAACGGCAA	CGTCTATTCGGACGGCTCTCTGAGCAGCAACGACGCGTACGACGGCTA	1
SRR413686_C1126387	7	0	CGTCAATTCGGACGGCTCTTTGAACAACAACAACGCGTACAACGGCAA	CGTCACTTCGGACGGCTCTTTGAGCAACTACGGCGCGTACGACGGCGA	1
SRR413686_C1126387	9	0	CGTCAATTCGGACGGCTCTTTGAACAACAACAACGCGTACAACGGCAA	CGTCATTTCGGACGGCTCTTTGGACATCAACCTCGCGTACGGCGGCGT	1
SRR413686_C1129687	13	0	CCAACAACGCCGTTTACTTGAACACCAATGGCAATGTCAACAACAACAACTGCACCAACACCAA	CCAGCCACGCCGTTTACTTGTACACCGATGGCTATGTCGGCAGCGGCTACTGCGCCAACACCCA	1
SRR413686_C1132521	7	0	AACCGTGCGGTTCGCGGGTACAATTCGGCCCGCAACTGGAACAACAACAATGC	AGCCGTGCGGTTCGCGGGTGCAATTCGGCCCGCATCTGGGGCATCAACACTGC	1
SRR413686_C1132521	9	0	AACCGTGCGGTTCGCGGGTACAATTCGGCCCGCAACTGGAACAACAACAATGC	TTCCGTGCGGTTCGCGGGTACTATTCGGCCCGCTTCTGGGTCAACTACGATGC	2
SRR413686_C1132521	9	0	AACCGTGCGGTTCGCGGGTACAATTCGGCCCGCAACTGGAACAACAACAATGC	TCCCGTGCGGTTCGCGGGTACTATTCGGCCCGCTTCTGGGTCAACTACGATGC	2
SRR413686_C1132521	7	0	AACCGTGCGGTTCGCGGGTACAATTCGGCCCGCAACTGGAACAACAACAATGC	TACCGTGCGGTTCGCGGGTACAATTCGGCCCGCTTCTGGGTCAACTACGATGC	1
SRR413686_C1132521	5	0	AACCGTGCGGTTCGCGGGTACAATTCGGCCCGCAACTGGAACAACAACAATGC	TACCGTGCGGTTCGCGGGTACAATTCGGCCCGCACCTGGGACAACATCAGTGC	1
SRR413686_C1132521	6	0	AACCGTGCGGTTCGCGGGTACAATTCGGCCCGCAACTGGAACAACAACAATGC	TCCCGTGCGGTTCGCGGGTACAATTCGGCCCGCACCTGGGACAACATCAGTGC	2
SRR413686_C1132521	8	0	AACCGTGCGGTTCGCGGGTACAATTCGGCCCGCAACTGGAACAACAACAATGC	TACCGTGCGGTTCGCGGGTACTATTCGGCCCGCTTCTGGAACCTCAACTCTGC	1
SRR413686_C1132521	8	0	AACCGTGCGGTTCGCGGGTACAATTCGGCCCGCAACTGGAACAACAACAATGC	TCCCGTGCGGTTCGCGGGTACAATTCGGCCCGCTTCTGGGTCAACTACGATGC	3
SRR413686_C1132521	9	1	AACCGTGCGGTTCGCGGGTACAATTCGGCCCGCAACTGGAACAACAACAATGC	TATCGTGCGGTTCGCGGGTACTATTCGGCCCGCGGCTGGGGCAACTACGGTGC	4
SRR413686_C1132521	5	0	AACCGTGCGGTTCGCGGGTACAATTCGGCCCGCAACTGGAACAACAACAATGC	AGCCGTGCGGTTCGCGGGTACAATTCGGCCCGCACCTGGGACAACATCAGTGC	1
SRR413686_C1132521	7	1	AACCGTGCGGTTCGCGGGTACAATTCGGCCCGCAACTGGAACAACAACAATGC	GGCCGTGCGTTTCGCGGGTACTATTCGGCCCGCTACTGGAGCAGCAACTATGC	1
SRR413686_C1132521	4	1	AACCGTGCGGTTCGCGGGTACAATTCGGCCCGCAACTGGAACAACAACAATGC	CACCGTGCGATTCGCGGGTACAATTCGGCCCGCTACTGGTACATCAACAATGC	1
SRR413686_C1138419	3	0	TGTTCTACTTCAACGGCAACTACGGCTCGTCCAATGCGAACTCGAACATC	TGTTCTACTTCAACGGCAACTACGGCTCGTCCTATGCGTACTCGTACATC	6
SRR413686_C1138577	7	3	ACTACGGCCAGAACCAGAACCACGGCGCTTTCTACCTGAACGGCAACAACGCCGCCTCGAACGCGAACACGAAC	ACTACGGCCAGAGCCAGAACTACGGCGCTTTCGACCTGTACGGCTACAGCGCCGCCTCGAGCGCGGACACGGAT	1
SRR413686_C1138577	7	1	ACTACGGCCAGAACCAGAACCACGGCGCTTTCTACCTGAACGGCAACAACGCCGCCTCGAACGCGAACACGAAC	ACTACGGCCAGGACCAGTACTACGGCGCTTTCTACCTGTACGGCAACTACGCCGCCTCGTACGCGGACACGTAC	1
SRR413686_C1138577	6	0	ACTACGGCCAGAACCAGAACCACGGCGCTTTCTACCTGAACGGCAACAACGCCGCCTCGAACGCGAACACGAAC	ACTACGGCCAGGTCCAGATCCACGGCGCTTTCTACCTGTACGGCAACAACGCCGCCTCGGACGCGAACACGAGC	1
SRR413686_C1138577	11	0	ACTACGGCCAGAACCAGAACCACGGCGCTTTCTACCTGAACGGCAACAACGCCGCCTCGAACGCGAACACGAAC	ACTACGGCCAGTTCCAGGACCACGGCGCTTTCTGCCTGGGCGGCAACTACGCCGCCTCGAGCGCGAGCGCGAGC	2
SRR413686_C1140375	6	0	TCGAATGCGAACAGCGGTCTCGCTTATGCGAACGCGAA	TCGTATGCGTACGGCGGTCTCGCTTATGCGCACGCGGG	1
SRR413686_C1140375	3	0	TCGAATGCGAACAGCGGTCTCGCTTATGCGAACGCGAA	TCGAATGCGTACAGCGGTCTCGCTTATGCGTACGCGTA	2
SRR413686_C1140375	4	0	TCGAATGCGAACAGCGGTCTCGCTTATGCGAACGCGAA	TCGGGTGCGTACAGCGGTCTCGCTTATGCGAGCGCGAA	1
SRR413686_C1140375	2	0	TCGAATGCGAACAGCGGTCTCGCTTATGCGAACGCGAA	TCGAATGCGTACAGCGGTCTCGCTTATGCGAACGCGTA	4
SRR413686_C1140375	3	0	TCGAATGCGAACAGCGGTCTCGCTTATGCGAACGCGAA	TCGAGTGCGAGCAGCGGTCTCGCTTATGCGAGCGCGAA	1
SRR413686_C1140375	2	1	TCGAATGCGAACAGCGGTCTCGCTTATGCGAACGCGAA	TCGAATGCGTACAGCGGTCTCGCTTATGCGAACACGTA	1
SRR413686_C1140375	3	0	TCGAATGCGAACAGCGGTCTCGCTTATGCGAACGCGAA	TCGAATGCGCACAGCGGTCTCGCTTATGCGGGCGCGAA	2
SRR413686_scaffold69147	9	0	TCGCTTATGCGAACTCGAATAACGATTGGTCGAACTCGAATGCGAATATC	TCGCTTGTGCGCTCTCGAATCACGCTTGGTCGTCCTCGAATGCGACTCTC	3
SRR413686_scaffold69147	9	0	TCGCTTATGCGAACTCGAATAACGATTGGTCGAACTCGAATGCGAATATC	TCGCTTCTGCGCACTCGTCTGACGCTTGGTCGCCCTCGAATGCGAGTATC	4
SRR413687_C439136	11	0	CTCGTGCCGTGAATTGCAACAATTACCCGTGGAATGTCAATACGAACATT	CTCGTGCCGTGGATTGCTCCTATTTCCCGTGGTTTGTCCTTACGTACGTT	1
SRR413687_C458204	7	0	CGAATACGAATGGCGGTGTGGCGTATGCGAATGCGAAT	CGGTTACGGATGGCGGTGTGGCGTTTGCGTATGCGGGT	2
SRR413687_C458204	4	3	CGAATACGAATGGCGGTGTGGCGTATGCGAATGCGAAT	CGTACGCGTATGGCGGTGTGTCGAATGCGATTGCGAAT	1
SRR413687_C458204	5	3	CGAATACGAATGGCGGTGTGGCGTATGCGAATGCGAAT	CGGGCGCGCATGGCGGTGTGTCGGTTGCGAATGCGAAT	1
SRR413687_C458204	5	3	CGAATACGAATGGCGGTGTGGCGTATGCGAATGCGAAT	CGTACGCGAATGGCGGTGTGTCGAGTGCGATTGCGTAT	1
SRR413687_C458204	3	2	CGAATACGAATGGCGGTGTGGCGTATGCGAATGCGAAT	CGAATGCGCATGGCGGTGTGTCGAATGCGAGTGCGAAT	1
SRR413687_C458204	5	2	CGAATACGAATGGCGGTGTGGCGTATGCGAATGCGAAT	CGGATGCGAATGGCGGTGTGTCGGGTGCGAATGCGTCT	1
SRR413687_C458204	7	3	CGAATACGAATGGCGGTGTGGCGTATGCGAATGCGAAT	CGCGCGCGTATGGCGGTGTGACGAATGCGGATGCGCTT	1
SRR413687_C458204	1	2	CGAATACGAATGGCGGTGTGGCGTATGCGAATGCGAAT	CGAATGCGAATGGCGGTGTGTCGAATGCGAATGCGAAT	3
SRR413687_C458204	1	3	CGAATACGAATGGCGGTGTGGCGTATGCGAATGCGAAT	CGAACGCGAATGGCGGTGTGTCGAATGCGAATGCGAAT	13
SRR413687_C458204	4	2	CGAATACGAATGGCGGTGTGGCGTATGCGAATGCGAAT	CGAATGCGTATGGCGGTGTGTCGCATGCGCATGCGCAT	1
SRR413687_C458204	4	3	CGAATACGAATGGCGGTGTGGCGTATGCGAATGCGAAT	CGCACGCGAATGGCGGTGTGTCGAATGCGAGTGCGGAT	1
SRR413687_C458204	4	3	CGAATACGAATGGCGGTGTGGCGTATGCGAATGCGAAT	CGATCGCGAGTGGCGGTGTGTCGAGTGCGAATGCGAAT	1
SRR413687_C458204	4	2	CGAATACGAATGGCGGTGTGGCGTATGCGAATGCGAAT	CGCATGCGAATGGCGGTGTGTCGAATGCGAGTGCGAGT	1
SRR413687_C458204	5	1	CGAATACGAATGGCGGTGTGGCGTATGCGAATGCGAAT	CGAATGCGGATGGCGGTGTGTCGTTTGCGCATGCGAGT	1
SRR413687_C458204	2	2	CGAATACGAATGGCGGTGTGGCGTATGCGAATGCGAAT	CGAATGCGAATGGCGGTGTGTCGAGTGCGAATGCGAAT	1
SRR413687_C458204	5	0	CGAATACGAATGGCGGTGTGGCGTATGCGAATGCGAAT	CGTATGCGCATGGCGGTGTGGCGTATGCGCATGCGATT	1
SRR413687_C458204	8	2	CGAATACGAATGGCGGTGTGGCGTATGCGAATGCGAAT	CGGTTGCGGATGGCGGTGTGTCGAGTGCGAGTGCGCTT	1
SRR413687_C458204	4	3	CGAATACGAATGGCGGTGTGGCGTATGCGAATGCGAAT	CGAACGCGAATGGCGGTGTGTCGAATGCGGGTGCGAGT	1
SRR413687_C458204	4	2	CGAATACGAATGGCGGTGTGGCGTATGCGAATGCGAAT	CGTATGCGAGTGGCGGTGTGTCGAATGCGAATGCGGAT	1
SRR413687_C458204	1	3	CGAATACGAATGGCGGTGTGGCGTATGCGAATGCGAAT	CGAATGCGAATGGCAGTGTGTCGAATGCGAATGCGAAT	1
SRR413687_C458204	5	3	CGAATACGAATGGCGGTGTGGCGTATGCGAATGCGAAT	CGTACGCGAATGGCGGTGTGTCGGTTGCGAATGCGTTT	1
SRR413687_C458204	5	2	CGAATACGAATGGCGGTGTGGCGTATGCGAATGCGAAT	CGAGCGCGTTTGGCGGTGTGTCGTATGCGAATGCGCAT	1
SRR413687_C458204	4	2	CGAATACGAATGGCGGTGTGGCGTATGCGAATGCGAAT	CGAGCGCGTATGGCGGTGTGTCGTATGCGGATGCGAAT	1
SRR413687_C458204	6	2	CGAATACGAATGGCGGTGTGGCGTATGCGAATGCGAAT	CGCATGCGAATGGCGGTGTGTCGAGTGCGTATGCGCTT	6
SRR413687_C458204	3	3	CGAATACGAATGGCGGTGTGGCGTATGCGAATGCGAAT	CGAATGCGTATGGTGGTGTGTCGTATGCGAATACGAGT	1
SRR413687_C458204	3	1	CGAATACGAATGGCGGTGTGGCGTATGCGAATGCGAAT	CGAGTGCGTATGGCGGTGTGTCGTATGCGAATGCGAAT	1
SRR413687_C458204	3	2	CGAATACGAATGGCGGTGTGGCGTATGCGAATGCGAAT	CGTATGCGTATGGTGGTGTGTCGTATGCGAATGCGAAT	1
SRR413687_C458204	5	2	CGAATACGAATGGCGGTGTGGCGTATGCGAATGCGAAT	CGAATGCGCATGGCGGTGTGTCGAGTGCGAATGCGGGT	1
SRR413687_C458204	6	0	CGAATACGAATGGCGGTGTGGCGTATGCGAATGCGAAT	CGATTACGAGTGGCGGTGTGGCGTTTGCGTATGCGGGT	1
SRR413687_C458204	3	2	CGAATACGAATGGCGGTGTGGCGTATGCGAATGCGAAT	CGAGTGCGTATGGCGGTGTGTCGAATGCGAATGCGAAT	1
SRR413687_C458204	3	3	CGAATACGAATGGCGGTGTGGCGTATGCGAATGCGAAT	CGAACGCGGATGGCGGTGTGTCGGATGCGTATGCGAAT	1
SRR413687_C458204	4	3	CGAATACGAATGGCGGTGTGGCGTATGCGAATGCGAAT	CGAGCGCGTATGGCGGTGTGTCGCATGCGAATGCGATT	1
SRR413687_C458204	4	2	CGAATACGAATGGCGGTGTGGCGTATGCGAATGCGAAT	CGAGTGCGAGTGGCGGTGTGTCGAATGCGAATGCGATT	1
SRR413687_C458204	5	2	CGAATACGAATGGCGGTGTGGCGTATGCGAATGCGAAT	CGAGTGCGGTTGGCGGTGTGTCGAATGCGAATGCGAGT	1
SRR413687_C458204	3	3	CGAATACGAATGGCGGTGTGGCGTATGCGAATGCGAAT	CGAACGCGAATGGCGGTGTGTCGAATGCGAGTGCGGAT	1
SRR413687_C458732	7	0	CTGAATTCTAACAATGACCTTAGTAATGCGAATGCTAA	CTGAATTCTAACTTTGGCCTTGGTACTGCGACTGCTCA	1
SRR413687_C458732	7	0	CTGAATTCTAACAATGACCTTAGTAATGCGAATGCTAA	CTGCATTCTGGCAATGGCCTTGGTGATGCGAATGCTAG	1
SRR413687_C458732	6	1	CTGAATTCTAACAATGACCTTAGTAATGCGAATGCTAA	CTGTATTTTAACGGTGGCCTTGGTAATGCGAATGCTAC	1
SRR413687_C458732	1	0	CTGAATTCTAACAATGACCTTAGTAATGCGAATGCTAA	CTGAATTCTAACAATGACCTTAGTAATGCGAATGCTAC	1
SRR413687_C458732	7	0	CTGAATTCTAACAATGACCTTAGTAATGCGAATGCTAA	CTGGGTTCTAACAATGACCTTGGTTATGCGATTGCTCC	1
SRR413687_C458874	2	0	TCGAATGCGAACAGCGGTCTCGCTTATGCGAACGCGAA	TCGAATGCGAACAGCGGTCTCGCTTATGCGTACGCGAG	1
SRR413687_C458874	4	0	TCGAATGCGAACAGCGGTCTCGCTTATGCGAACGCGAA	TCGAATGCGAGCAGCGGTCTCGCTTGTGCGTACGCGAG	1
SRR413687_C458874	4	0	TCGAATGCGAACAGCGGTCTCGCTTATGCGAACGCGAA	TCGCATGCGGGCAGCGGTCTCGCTTATGCGAGCGCGAA	1
SRR413687_C458874	3	0	TCGAATGCGAACAGCGGTCTCGCTTATGCGAACGCGAA	TCGAATGCGTTCAGCGGTCTCGCTTATGCGAGCGCGAA	1
SRR413687_C458874	1	0	TCGAATGCGAACAGCGGTCTCGCTTATGCGAACGCGAA	TCGAATGCGAACAGCGGTCTCGCTTATGCGTACGCGAA	2
SRR413687_C458874	5	0	TCGAATGCGAACAGCGGTCTCGCTTATGCGAACGCGAA	TCGAATGCGGGCAGCGGTCTCGCTTGTGCGTACGCGAG	1
SRR413687_C458874	5	0	TCGAATGCGAACAGCGGTCTCGCTTATGCGAACGCGAA	TCGAATGCGAGCAGCGGTCTCGCTTGTGCGTCCGCGTA	1
SRR413687_C458874	7	0	TCGAATGCGAACAGCGGTCTCGCTTATGCGAACGCGAA	TCGGGTGCGTTCAGCGGTCTCGCTTATGCGTTCGCGTA	1
SRR413687_C458874	3	1	TCGAATGCGAACAGCGGTCTCGCTTATGCGAACGCGAA	TCGAATGCGCACAGCGGTCTCGCTTATGCTCACGCGAG	1
SRR413687_C458874	3	0	TCGAATGCGAACAGCGGTCTCGCTTATGCGAACGCGAA	TCGAGTGCGAGCTGCGGTCTCGCTTATGCGAACGCGAA	1
SRR413691_C198451	0	1	TGTTCATGGCGATGTAAACGCTTATGGCTCCGACAATTGCAACGACACCTGCAATGGCAT	TGTTCATGGCGATGTAAACGCTTATGGCTCCGACAATTGCAACGACACCTGCAAAGGCAT	1
SRR413692_C441221	7	1	AACAACGGTCGCAACCTGAACTTCAACTCGTCGAACGTGAACCCGTTGAA	AACTACGGTCTCACCCTGTACTTCAACTCGTCGTCCGTGATCCCGTTGCA	1
SRR413692_C450771	5	0	CTCAATGGTAACAATGCGGTCTCGAACGCTAACGTGAA	CTCATTGGTAGCAATGCGGTCTCGTACGCTTACGTGTA	1
SRR413692_C450771	5	0	CTCAATGGTAACAATGCGGTCTCGAACGCTAACGTGAA	CTCCATGGTAACAGTGCGGTCTCGAGCGCTTACGTGAG	1
SRR413692_C450771	5	0	CTCAATGGTAACAATGCGGTCTCGAACGCTAACGTGAA	CTCATTGGTAACTATGCGGTCTCGTACGCTTACGTGAG	1
SRR413692_C450771	6	0	CTCAATGGTAACAATGCGGTCTCGAACGCTAACGTGAA	CTCCGTGGTAGCAATGCGGTCTCGAGCGCTTACGTGTA	1
SRR413692_C450771	4	0	CTCAATGGTAACAATGCGGTCTCGAACGCTAACGTGAA	CTCATTGGTAACAATGCGGTCTCGTACGCTTACGTGTA	1
SRR413692_C463523	16	0	AACAACAGCTGGAACGTGAACTTTAGTAATGGCAACTTCAACAACAACAACAAGTACAACAGTA	GTCAACAGCTGGTTCGTGAACTTTAGTGGTGGCGGCTTCGGCTACTACGGCAAGTGCTACAGTA	1
SRR413692_C474798	4	0	CGAACGCGAATGGCGGGTTATCGAATGCGAATGCGAAT	CGTACGCGAATGGCGGGTTATCGTATGCGTATGCGAGT	1
SRR413692_C474798	4	0	CGAACGCGAATGGCGGGTTATCGAATGCGAATGCGAAT	CGTACGCGTATGGCGGGTTATCGAATGCGAGTGCGAGT	1
SRR413692_C474798	4	2	CGAACGCGAATGGCGGGTTATCGAATGCGAATGCGAAT	CGAGCGCGTATGGCGGTGTGTCGAATGCGCATGCGAAT	1
SRR413692_C474798	6	0	CGAACGCGAATGGCGGGTTATCGAATGCGAATGCGAAT	CGTACGCGGTTGGCGGGTTATCGTATGCGTATGCGAGT	1
SRR413692_C474798	5	0	CGAACGCGAATGGCGGGTTATCGAATGCGAATGCGAAT	CGTACGCGAGTGGCGGGTTATCGAATGCGAGTGCGGGT	1
SRR413692_C474798	4	0	CGAACGCGAATGGCGGGTTATCGAATGCGAATGCGAAT	CGAACGCGTATGGCGGGTTATCGAGTGCGAATGCGGGT	1
SRR413692_C474798	5	0	CGAACGCGAATGGCGGGTTATCGAATGCGAATGCGAAT	CGAACGCGAATGGCGGGTTATCGGGTGCGTATGCGGGT	1
SRR413692_C474798	5	0	CGAACGCGAATGGCGGGTTATCGAATGCGAATGCGAAT	CGAACGCGTATGGCGGGTTATCGGGTGCGGATGCGTAT	1
SRR413692_C474798	4	0	CGAACGCGAATGGCGGGTTATCGAATGCGAATGCGAAT	CGTACGCGTATGGCGGGTTATCGAATGCGATTGCGAGT	1
SRR413692_C474798	1	3	CGAACGCGAATGGCGGGTTATCGAATGCGAATGCGAAT	CGAATGCGAATGGCGGTGTGTCGAATGCGAATGCGAAT	8
SRR413692_C474798	3	2	CGAACGCGAATGGCGGGTTATCGAATGCGAATGCGAAT	CGAGCGCGAATGGCGGTGTGTCGAATGCGAATGCGGAT	1
SRR413692_C474798	5	0	CGAACGCGAATGGCGGGTTATCGAATGCGAATGCGAAT	CGAACGCGGGTGGCGGGTTATCGAGTGCGTATGCGTAT	1
SRR413692_C474798	4	0	CGAACGCGAATGGCGGGTTATCGAATGCGAATGCGAAT	CGTACGCGTATGGCGGGTTATCGAATGCGTATGCGAGT	1
SRR413692_C474798	5	0	CGAACGCGAATGGCGGGTTATCGAATGCGAATGCGAAT	CGTACGCGTATGGCGGGTTATCGTATGCGATTGCGTAT	1
SRR413692_C474798	5	0	CGAACGCGAATGGCGGGTTATCGAATGCGAATGCGAAT	CGTACGCGAGTGGCGGGTTATCGAGTGCGAGTGCGCAT	1
SRR413692_C474798	6	2	CGAACGCGAATGGCGGGTTATCGAATGCGAATGCGAAT	CGAGCGCGAATGGCGGTGTGTCGAGTGCGAGTGCGGCT	1
SRR413692_C474798	5	0	CGAACGCGAATGGCGGGTTATCGAATGCGAATGCGAAT	CGTACGCGAGTGGCGGGTTATCGTATGCGAATGCGCTT	1
SRR413692_C474798	5	0	CGAACGCGAATGGCGGGTTATCGAATGCGAATGCGAAT	CGTACGCGCATGGCGGGTTATCGGGTGCGTATGCGAAT	1
SRR413692_C474798	4	0	CGAACGCGAATGGCGGGTTATCGAATGCGAATGCGAAT	CGCACGCGGATGGCGGGTTATCGTATGCGTATGCGAAT	1
SRR413692_C474798	3	0	CGAACGCGAATGGCGGGTTATCGAATGCGAATGCGAAT	CGAACGCGCATGGCGGGTTATCGAGTGCGCATGCGAAT	1
SRR413692_C474798	5	0	CGAACGCGAATGGCGGGTTATCGAATGCGAATGCGAAT	CGAACGCGTTTGGCGGGTTATCGTATGCGAGTGCGTAT	1
SRR413692_C474798	6	0	CGAACGCGAATGGCGGGTTATCGAATGCGAATGCGAAT	CGTCCGCGAATGGCGGGTTATCGTATGCGGATGCGGGT	1
SRR413692_C474798	6	0	CGAACGCGAATGGCGGGTTATCGAATGCGAATGCGAAT	CGAACGCGAGTGGCGGGTTATCGGGTGCGAGTGCGGGT	1
SRR413692_C474798	4	0	CGAACGCGAATGGCGGGTTATCGAATGCGAATGCGAAT	CGAACGCGAATGGCGGGTTATCGGGTGCGGATGCGTAT	1
SRR413692_C474798	3	3	CGAACGCGAATGGCGGGTTATCGAATGCGAATGCGAAT	CGAATGCGAATGGCGGTGTGTCGTATGCGCATGCGAAT	1
SRR413692_C474798	7	0	CGAACGCGAATGGCGGGTTATCGAATGCGAATGCGAAT	CGCACGCGTTTGGCGGGTTATCGTTTGCGTATGCGTAT	1
SRR413692_C474798	4	0	CGAACGCGAATGGCGGGTTATCGAATGCGAATGCGAAT	CGAACGCGTATGGCGGGTTATCGTATGCGTATGCGAGT	1
SRR413692_C474798	5	0	CGAACGCGAATGGCGGGTTATCGAATGCGAATGCGAAT	CGTACGCGAGTGGCGGGTTATCGTATGCGACTGCGTAT	1
SRR413692_C474798	8	0	CGAACGCGAATGGCGGGTTATCGAATGCGAATGCGAAT	CGGACGCGTTTGGCGGGTTATCGCATGCGCTTGCGCTT	1
SRR413692_C474798	5	0	CGAACGCGAATGGCGGGTTATCGAATGCGAATGCGAAT	CGTACGCGAATGGCGGGTTATCGTATGCGTATGCGCGT	1
SRR413692_C474798	6	0	CGAACGCGAATGGCGGGTTATCGAATGCGAATGCGAAT	CGAGCGCGGGTGGCGGGTTATCGTATGCGTATGCGGAT	1
SRR413692_C474798	5	0	CGAACGCGAATGGCGGGTTATCGAATGCGAATGCGAAT	CGAGCGCGTATGGCGGGTTATCGAGTGCGTATGCGCAT	1
SRR413692_C474798	4	0	CGAACGCGAATGGCGGGTTATCGAATGCGAATGCGAAT	CGAGCGCGAATGGCGGGTTATCGAGTGCGAGTGCGAGT	1
SRR413692_C474798	6	3	CGAACGCGAATGGCGGGTTATCGAATGCGAATGCGAAT	CGAATGCGAATGGCGGTGTGTCGCTTGCGGTTGCGTAT	1
SRR413692_C474798	4	0	CGAACGCGAATGGCGGGTTATCGAATGCGAATGCGAAT	CGTACGCGAGTGGCGGGTTATCGAATGCGAATGCGGTT	1
SRR413692_C474798	5	0	CGAACGCGAATGGCGGGTTATCGAATGCGAATGCGAAT	CGTACGCGTATGGCGGGTTATCGAGTGCGTATGCGTAT	1
SRR413692_C474798	4	3	CGAACGCGAATGGCGGGTTATCGAATGCGAATGCGAAT	CGAATGCGAATGGCGGTGTGTCGCATGCGAGTGCGCAT	1
SRR413692_C474798	6	0	CGAACGCGAATGGCGGGTTATCGAATGCGAATGCGAAT	CGTACGCGGATGGCGGGTTATCGTATGCGAGTGCGGGT	1
SRR413692_C474798	3	3	CGAACGCGAATGGCGGGTTATCGAATGCGAATGCGAAT	CGAGTGCGAATGGCGGTGTGTCGAATGCGTATGCGAAT	1
SRR413692_C474798	5	2	CGAACGCGAATGGCGGGTTATCGAATGCGAATGCGAAT	CGTACGCGTATGGCGGTGTGTCGTATGCGAATGCGAGT	1
SRR413692_C474798	2	3	CGAACGCGAATGGCGGGTTATCGAATGCGAATGCGAAT	CGAGTGCGAATGGCGGTGTGTCGAATGCGAATGCGAAT	1
SRR413692_C474798	4	0	CGAACGCGAATGGCGGGTTATCGAATGCGAATGCGAAT	CGTACGCGAATGGCGGGTTATCGAGTGCGTATGCGAGT	1
SRR413692_C474798	5	0	CGAACGCGAATGGCGGGTTATCGAATGCGAATGCGAAT	CGAGCGCGTATGGCGGGTTATCGTATGCGGATGCGGAT	1
SRR413692_C474798	5	0	CGAACGCGAATGGCGGGTTATCGAATGCGAATGCGAAT	CGTACGCGAATGGCGGGTTATCGCGTGCGTATGCGTAT	1
SRR413692_C474798	5	3	CGAACGCGAATGGCGGGTTATCGAATGCGAATGCGAAT	CGAGTGCGAATGGCGGTGTGTCGAGTGCGTATGCGAGT	1
SRR413692_C474798	4	0	CGAACGCGAATGGCGGGTTATCGAATGCGAATGCGAAT	CGTACGCGAGTGGCGGGTTATCGTATGCGAATGCGACT	1
SRR413692_C474798	1	2	CGAACGCGAATGGCGGGTTATCGAATGCGAATGCGAAT	CGAACGCGAATGGCGGTGTGTCGAATGCGAATGCGAAT	15
SRR413692_C474798	5	0	CGAACGCGAATGGCGGGTTATCGAATGCGAATGCGAAT	CGTACGCGGGTGGCGGGTTATCGAATGCGTATGCGTAT	1
SRR413692_C474798	3	0	CGAACGCGAATGGCGGGTTATCGAATGCGAATGCGAAT	CGTACGCGTATGGCGGGTTATCGAATGCGAGTGCGAAT	1
SRR413692_C474798	6	0	CGAACGCGAATGGCGGGTTATCGAATGCGAATGCGAAT	CGTACGCGTATGGCGGGTTATCGTTTGCGTATGCGTAT	1
SRR413692_C474798	4	2	CGAACGCGAATGGCGGGTTATCGAATGCGAATGCGAAT	CGTACGCGAATGGCGGTGTGTCGAATGCGCATGCGAGT	1
SRR413692_C474798	5	0	CGAACGCGAATGGCGGGTTATCGAATGCGAATGCGAAT	CGTACGCGAATGGCGGGTTATCGGGTGCGTATGCGAGT	1
SRR413692_C474798	4	0	CGAACGCGAATGGCGGGTTATCGAATGCGAATGCGAAT	CGCACGCGTATGGCGGGTTATCGTATGCGAATGCGAGT	1
SRR413692_C474798	5	0	CGAACGCGAATGGCGGGTTATCGAATGCGAATGCGAAT	CGCACGCGCATGGCGGGTTATCGTATGCGTATGCGAGT	1
SRR413692_C474798	4	0	CGAACGCGAATGGCGGGTTATCGAATGCGAATGCGAAT	CGTACGCGTATGGCGGGTTATCGGATGCGCATGCGAAT	1
SRR413692_C474798	5	1	CGAACGCGAATGGCGGGTTATCGAATGCGAATGCGAAT	CGTACGCGCATGGCGGGTTATCTCATGCGGATGCGCAT	1
SRR413692_C474798	4	0	CGAACGCGAATGGCGGGTTATCGAATGCGAATGCGAAT	CGAACGCGTATGGCGGGTTATCGGATGCGTATGCGTAT	1
SRR413692_C474798	3	0	CGAACGCGAATGGCGGGTTATCGAATGCGAATGCGAAT	CGTACGCGCATGGCGGGTTATCGAATGCGTATGCGAAT	1
SRR413692_C474798	5	0	CGAACGCGAATGGCGGGTTATCGAATGCGAATGCGAAT	CGAGCGCGTATGGCGGGTTATCGTATGCGAATGCGGGT	1
SRR413692_C474798	5	2	CGAACGCGAATGGCGGGTTATCGAATGCGAATGCGAAT	CGAGCGCGAATGGCGGTGTGTCGTATGCGCATGCGATT	1
SRR413692_C474798	4	0	CGAACGCGAATGGCGGGTTATCGAATGCGAATGCGAAT	CGTACGCGAATGGCGGGTTATCGAGTGCGTATGCGTAT	1
SRR413692_C474798	6	0	CGAACGCGAATGGCGGGTTATCGAATGCGAATGCGAAT	CGAGCGCGAGTGGCGGGTTATCGCATGCGGATGCGTTT	1
SRR413692_C474798	4	3	CGAACGCGAATGGCGGGTTATCGAATGCGAATGCGAAT	CGAATGCGAGTGGCGGTGTGTCGTATGCGAATGCGGAT	1
SRR413692_C474798	3	0	CGAACGCGAATGGCGGGTTATCGAATGCGAATGCGAAT	CGAGCGCGCATGGCGGGTTATCGAATGCGAATGCGAGT	1
SRR413692_C474798	4	0	CGAACGCGAATGGCGGGTTATCGAATGCGAATGCGAAT	CGAGCGCGAATGGCGGGTTATCGTATGCGTATGCGTAT	1
SRR413692_C474798	6	0	CGAACGCGAATGGCGGGTTATCGAATGCGAATGCGAAT	CGTACGCGGCTGGCGGGTTATCGTATGCGTATGCGGAT	1
SRR413692_C474798	5	0	CGAACGCGAATGGCGGGTTATCGAATGCGAATGCGAAT	CGCACGCGCATGGCGGGTTATCGAGTGCGAATGCGCTT	1
SRR413692_C474798	4	0	CGAACGCGAATGGCGGGTTATCGAATGCGAATGCGAAT	CGTACGCGTTTGGCGGGTTATCGAATGCGCATGCGAAT	1
SRR413692_C474798	4	0	CGAACGCGAATGGCGGGTTATCGAATGCGAATGCGAAT	CGTACGCGTATGGCGGGTTATCGAGTGCGTATGCGAAT	1
SRR413692_scaffold15366	4	0	GCGAACGCGAACAATGCATCTTCGAACTCGAACACGAA	GCGAACGCGTACAATGCTTCTTCGAACTCGAGCACGAG	1
SRR413692_scaffold15366	6	0	GCGAACGCGAACAATGCATCTTCGAACTCGAACACGAA	GCGTTCGCGAACAATGCATCTTCGAGCTCGCTCACGAG	1
SRR413692_scaffold15366	1	2	GCGAACGCGAACAATGCATCTTCGAACTCGAACACGAA	GCGAACGCGAACAACGCTTCATCGAACTCGAACACGAA	5
SRR413692_scaffold15366	6	1	GCGAACGCGAACAATGCATCTTCGAACTCGAACACGAA	GCTCTCGCGAGCCATGCATCTTCGTACTCGAACACGAG	1
SRR413692_scaffold15366	4	0	GCGAACGCGAACAATGCATCTTCGAACTCGAACACGAA	GCGTACGCGCACTATGCATCTTCGAACTCGAGCACGAA	1
SRR413692_scaffold15366	4	0	GCGAACGCGAACAATGCATCTTCGAACTCGAACACGAA	GCGCACGCGAACAATGCATCTTCGAACTCGAGCGCGTA	1
SRR413692_scaffold15366	6	0	GCGAACGCGAACAATGCATCTTCGAACTCGAACACGAA	GCGCTCGCGAACTATGCATCTTCGTACTCGTACACGCA	1
SRR413692_scaffold15366	5	2	GCGAACGCGAACAATGCATCTTCGAACTCGAACACGAA	GCGTACGCGAGCTACGCTTCATCGAGCTCGAACACGAA	1
SRR413693_C1516342	1	0	TGCAACGGCTTCCAGCAGTTGGAACGTGAACTTCAACAACGGCAACGTCAACACGAACAAC	TGCAACGGCTTCCAGCAGTTGGCACGTGAACTTCAACAACGGCAACGTCAACACGAACAAC	1
SRR413693_C1533081	8	0	CGTCAATTCGGACGGCTCTTTGAACAACAACAACGCGTACAACGGCAA	CGTCTATTCGGACGGCTCTTTGCACGGCGGCGACGCGTGCAACGGCAA	4
SRR413693_C1533081	7	0	CGTCAATTCGGACGGCTCTTTGAACAACAACAACGCGTACAACGGCAA	CGTCTATTCGGACGGCTCTTTGAGCAACAGCAACGCGTACCGCGGCTT	3
SRR413693_C1566629	1	2	TGTGAACTCCGATGGTAACGTCAACAACAACAACGCGAACTGGGCTAA	TGTGAACTCCGATGGTAACGTCAACAACAACAACGCGAACTGGAATAC	1
SRR413693_C1566629	8	0	TGTGAACTCCGATGGTAACGTCAACAACAACAACGCGAACTGGGCTAA	TGTGCACTCCGATGGTTACGTCAGCAACGGCACCGCGAACTGGGCTCT	1
SRR413693_C1566629	9	0	TGTGAACTCCGATGGTAACGTCAACAACAACAACGCGAACTGGGCTAA	TGTGACCTCCGATGGTTGCGTCTACTACTACGGCGCGAACTGGGCTGA	1
SRR413693_C1566629	9	1	TGTGAACTCCGATGGTAACGTCAACAACAACAACGCGAACTGGGCTAA	TGTGTACTCCTGTGGTGGCGTCTACTACGACTGCGCGAACTGGGCTAA	1
SRR413693_C1566629	2	0	TGTGAACTCCGATGGTAACGTCAACAACAACAACGCGAACTGGGCTAA	TGTGAACTCCGATGGTAGCGTCAACAACAACGACGCGAACTGGGCTAA	1
SRR413693_C1566629	8	0	TGTGAACTCCGATGGTAACGTCAACAACAACAACGCGAACTGGGCTAA	TGTGAACTCCGATGGTTACGTCTACGGCTACTACGCGAACTGGGCTTT	10
SRR413693_C1566629	5	0	TGTGAACTCCGATGGTAACGTCAACAACAACAACGCGAACTGGGCTAA	TGTGACCTCCGATGGTTACGTCGGCAACGACAACGCGAACTGGGCTAA	1
SRR413693_C1566629	6	0	TGTGAACTCCGATGGTAACGTCAACAACAACAACGCGAACTGGGCTAA	TGTGAACTCCGATGGTACCGTCGGCAACTACAGCGCGTACTGGGCTAA	1
SRR413693_C1566629	10	1	TGTGAACTCCGATGGTAACGTCAACAACAACAACGCGAACTGGGCTAA	TGTGTACTCCTGTGGTGGCGTCTACTACGACTGCGCGAACTGGGCTAT	59
SRR413693_C1566629	10	0	TGTGAACTCCGATGGTAACGTCAACAACAACAACGCGAACTGGGCTAA	TGTGAACTCCGATGGTTTCGTCGGCAACTACGGCGCGGGCTGGGCTAG	12
SRR413693_C1566629	8	0	TGTGAACTCCGATGGTAACGTCAACAACAACAACGCGAACTGGGCTAA	TGTGAACTCCGATGGTGGCGTCAGCAACCACGGCGCGATCTGGGCTCA	1
SRR413693_C1566629	5	0	TGTGAACTCCGATGGTAACGTCAACAACAACAACGCGAACTGGGCTAA	TGTGAACTCCGATGGTGACGTCTACTACGGCAACGCGAACTGGGCTAA	1
SRR413693_C1566629	10	0	TGTGAACTCCGATGGTAACGTCAACAACAACAACGCGAACTGGGCTAA	TGTGCACTCCGATGGTACCGTCGACAGCCTCGGCGCGTACTGGGCTTA	2
SRR413693_C1566629	5	0	TGTGAACTCCGATGGTAACGTCAACAACAACAACGCGAACTGGGCTAA	TGTGAACTCCGATGGTTACGTCTACGGCTACAACGCGAACTGGGCTAA	1
SRR413693_C1598835	2	0	CGAATGCGAACAGCGGTCTCGCTTATGCGAACGCGAAC	CGAATGCGAACAGCGGTCTCGCTTATGCGGTCGCGAAC	1
SRR413693_C1598835	2	0	CGAATGCGAACAGCGGTCTCGCTTATGCGAACGCGAAC	CGAATGCGAACAGCGGTCTCGCTTATGCGAGCGCGAGC	1
SRR413693_C1598835	3	0	CGAATGCGAACAGCGGTCTCGCTTATGCGAACGCGAAC	CGGATGCGAACAGCGGTCTCGCTTATGCGAGCGCGTAC	1
SRR413693_C1598835	2	0	CGAATGCGAACAGCGGTCTCGCTTATGCGAACGCGAAC	CGAATGCGAGCAGCGGTCTCGCTTATGCGTACGCGAAC	1
SRR413693_C1598835	3	1	CGAATGCGAACAGCGGTCTCGCTTATGCGAACGCGAAC	CGAATGCGCACAGCGGTCTCGCTTATGTGTACGCGTAC	1
SRR413693_scaffold60167	0	1	CTCGTGCCGTGAATTGCAACAATTACCCGTGGAATGTCAATACGAACATT	CTCGTGCCGTGAATTGCAACAACTACCCGTGGAATGTCAATACGAACATT	3
SRR413694_C617936	3	0	GTTTCGATGTCGAATGCGAACAACGATTCCTCGAATACGAACACGAACAT	GTTTCGATGTCGTATGCGAGCAACGATTCCTCGAATACGTACACGAACAT	1
SRR413694_C617936	6	0	GTTTCGATGTCGAATGCGAACAACGATTCCTCGAATACGAACACGAACAT	GTTTCGATGTCGTATGCGGTCAACGATTCCTCGATTACGAGCACGTACAT	1
SRR413694_C617936	8	0	GTTTCGATGTCGAATGCGAACAACGATTCCTCGAATACGAACACGAACAT	GTTTCGATGTCGAATGCGAGCTACGATTCCTCGTATGCGGGCACGTGCAT	1
SRR413694_C617936	5	0	GTTTCGATGTCGAATGCGAACAACGATTCCTCGAATACGAACACGAACAT	GTTTCGATGTCGTATGCGAGCTACGATTCCTCGAATACGTACACGATCAT	1
SRR413694_C617936	7	1	GTTTCGATGTCGAATGCGAACAACGATTCCTCGAATACGAACACGAACAT	GTTTCGATGTCGTATGCGAGCTGCGATTCCTCGAGTACGTACACGAGCAC	1
SRR413694_C617936	6	1	GTTTCGATGTCGAATGCGAACAACGATTCCTCGAATACGAACACGAACAT	GTTTCGATGTTGTATGCGAGCAGCGATTCCTCGAGTACGTACACGAGCAT	1
SRR413695_C639682	15	3	CGTTTCTTCGGCTAACTTTGCCAATGTGAACAACAATGGCAATACGAACTACAACAACGCTTCGAACTCTAA	ATTTTCTTCGGCTACCTTTGCCTGTGTGGACAACTATGGCAATGCGGCCTACGGCATCGCTTTGCTCTCTGG	1
SRR413695_C639682	13	0	CGTTTCTTCGGCTAACTTTGCCAATGTGAACAACAATGGCAATACGAACTACAACAACGCTTCGAACTCTAA	CGTTTCTTCGGCTAACTTTGCCTTTGTGGACTACGCTGGCTATACGAACTGCTACTACGCTTCGGCCTCTTA	5
SRR413695_C639682	10	2	CGTTTCTTCGGCTAACTTTGCCAATGTGAACAACAATGGCAATACGAACTACAACAACGCTTCGAACTCTAA	ATTTTCTTCGGCTGGCTTTGCCGATGTGAACAACGATGGCTATCCGAACTCCAACGGCGCTTCGAACTCTCA	1
SRR413695_C649680	0	3	CGAATACGAATAACACCCCCTCGAATACGAATGCGAAT	CGAATACGAATAACACGGCTTCGAATACGAATGCGAAT	1
SRR413695_C649680	6	0	CGAATACGAATAACACCCCCTCGAATACGAATGCGAAT	CGTATACGAATGACGCCCCCTCGAATGCGAATGCGTCT	2
SRR413695_C649680	9	0	CGAATACGAATAACACCCCCTCGAATACGAATGCGAAT	CGCATGCGGATAGCGCCCCCTCGAATACGGCTGCGGCT	8
SRR413695_C649680	0	1	CGAATACGAATAACACCCCCTCGAATACGAATGCGAAT	CGAATACGAATAACACCCGCTCGAATACGAATGCGAAT	1
SRR413695_C663774	7	0	GCGGATTACTTGAATTTGAACAATTCTGCGGGCAATGCGAACTGGAACAT	GCGGCTTCCTTGCCTTTGAACAATTCTGCGGGCGCTGCGAGCTGGAACAT	2
SRR413695_C670637	9	0	TCGGTTATCTGAATACGAATAATCGTTCCTCGAATGCGAATGCGAACAAT	TCGGTTCTCTGTTTACGTATTATCGTTCCTCGCATGCGTATGCGCACTAT	1
SRR413695_C670637	11	1	TCGGTTATCTGAATACGAATAATCGTTCCTCGAATGCGAATGCGAACAAT	TCGGTTATCTGACTACGAGTGCTCGTTCCTCGTCTGCGTCTGCGCACTGG	8
SRR413695_C670637	0	1	TCGGTTATCTGAATACGAATAATCGTTCCTCGAATGCGAATGCGAACAAT	TCGGTTATCTGAATACCAATAATCGTTCCTCGAATGCGAATGCGAACAAT	1
SRR413695_C670637	9	0	TCGGTTATCTGAATACGAATAATCGTTCCTCGAATGCGAATGCGAACAAT	TCGGTTGTCTGAATACGTTTGGTCGTTCCTCGACTGCGGATGCGTACACT	9
SRR413695_C672429	0	1	AATAACGGTTACAACTTGAACTTCAACAGTGGCAACGTGAATCCTGCGAA	AATAACAGTTACAACTTGAACTTCAACAGTGGCAACGTGAATCCTGCGAA	1
SRR413695_C672429	5	0	AATAACGGTTACAACTTGAACTTCAACAGTGGCAACGTGAATCCTGCGAA	AATATCGGTTACAACTTGTACTTCAGCAGTGGCGGCGTGAATCCTGCGAA	31
SRR413695_C673285	4	0	CTCGCTTATGCGAACTCGAATAACGATTGGTCGAACTCGAATGCGAATAT	CTCGCTTCTGCGTACTCGACTAACGATTGGTCGAACTCGAGTGCGAATAT	6
SRR413695_C673285	9	0	CTCGCTTATGCGAACTCGAATAACGATTGGTCGAACTCGAATGCGAATAT	CTCGCTTCTGCGTCCTCGACTTCCGCTTGGTCGAACTCGTCTGCGAATAT	23
SRR413695_C673285	5	0	CTCGCTTATGCGAACTCGAATAACGATTGGTCGAACTCGAATGCGAATAT	CTCGCTTCTGCGAACTCGAATAACGCTTGGTCGTACTCGGATGCGTATAT	4
SRR413695_C673285	0	1	CTCGCTTATGCGAACTCGAATAACGATTGGTCGAACTCGAATGCGAATAT	CTCGCTTATGCGAACTCGAATAACCATTGGTCGAACTCGAATGCGAATAT	1
SRR413695_scaffold33007	3	0	GCCGTGCCGTCAATTGCAACAATTACCCGTGGAACGTGAACACGAACATT	GCCGTGCCGTCAATTGCAACAATTACCCGTGGATCGTGGACACGAGCATT	1
SRR413695_scaffold35933	15	0	ACAACGCTCTTTATGTGAATGTGAACAACGGCAACGTGAACAACAACAATAAGAACAACAG	GCCGCGCTCTTTATGTGAGTGTGCGCAACGGCGACGTGTTCCGCAGCTATAAGTACAGCAG	2
SRR413696_C894944	10	0	GCCGTGCCGTCAATTGCAACAATTACCCGTGGAACGTGAACACGAACATT	GCCGTGCCGTCCATTGCGGCAATTGCCCGTGGTACGTGGCCGCGAGCGTT	5
SRR413696_scaffold33979	7	0	GCGTGAACGTCAACAACAACGGGAACTCCAACAACTGGAACGCCAGCAAC	GCGTGTACGTCCACTACAACGGGTACTCCGGCAACTGGGACGCCAGCAAC	5
SRR413696_scaffold34302	5	0	TGTTCGCCTTGAACGGCAACAATCCCCGCTCGAACTCGAACTGGAACATC	TGTTCGCCTTGAACGGCTACAATCCCCGCTCGTACTCGGGCTGGACCATC	6
SRR413696_scaffold34302	10	0	TGTTCGCCTTGAACGGCAACAATCCCCGCTCGAACTCGAACTGGAACATC	TGTTCGCCTTGGGCGGCTCCGATCCCCGCTCGGGCTCGTACTGGACCGTC	7
SRR413697_C887785	15	1	ACAACGCTCTTTATGTGAATGTGAACAACGGCAACGTGAACAACAACAATAAGAACAACAG	GCCGCGCTCTTTATGTGAGTGTGCGCAACGGCGACGTGTTCCGCAGCTATAACTACAGCAG	1
SRR413697_C887785	15	0	ACAACGCTCTTTATGTGAATGTGAACAACGGCAACGTGAACAACAACAATAAGAACAACAG	GCCGCGCTCTTTATGTGAGTGTGCGCAACGGCGACGTGTTCCGCAGCTATAAGTACAGCAG	1
SRR413697_C887785	16	0	ACAACGCTCTTTATGTGAATGTGAACAACGGCAACGTGAACAACAACAATAAGAACAACAG	GCTTCGCTCTTTATGTGAGTGTGTACGGCGGCCGCGTGTACGACATCAGTAAGAGCCTCAG	3
SRR413697_C902472	8	0	ATGCGAATGCGAATGGCGGTGTTTCGTATGCGAATGCGAATAACGATTCATCGAATGCGA	ATGCGGTTGCGAGTGGCGGTGTTTCGTATGCGAATGCGTTTAGCGATTCATCGGTTGCGA	1
SRR413697_C904040	7	0	GCGAACGCGAATAACGATTCATCGAACACGAATGCGAA	GCGTACGCGGTTTTCGATTCATCGAGCACGAATGCGAG	28
SRR413697_C904040	7	0	GCGAACGCGAATAACGATTCATCGAACACGAATGCGAA	GCGGTCGCGAGTCACGATTCATCGAGCACGAATGCGGT	1
SRR413697_C904040	0	1	GCGAACGCGAATAACGATTCATCGAACACGAATGCGAA	GCGAACGCGAATAACCATTCATCGAACACGAATGCGAA	1
SRR413697_C904040	5	0	GCGAACGCGAATAACGATTCATCGAACACGAATGCGAA	GCGTACGCGAATTACGATTCATCGAGCACGAGTGCGAG	13
SRR413699_C470979	0	1	ATGCAACGGCTTCCAGCAGTTGGAACGTGAACTTCAACAACGGCAACGTCAACACGAACAA	ATGCAACGGCTTCCAGCAGTTGGAACGTGAACTCCAACAACGGCAACGTCAACACGAACAA	1
SRR413699_C475487	3	0	TTTCGATGTCGAATGCGAACAACGATTCCTCGAATACGAACACGAACATC	TTTCGATGTCGAATGCGTACAACGATTCCTCGGGTACGAACACGAACATC	1
SRR413699_C475487	7	0	TTTCGATGTCGAATGCGAACAACGATTCCTCGAATACGAACACGAACATC	TTTCGATGTCGTATGCGAGCTACGATTCCTCGTATGCGTACCCGAACATC	1
SRR413699_C475487	6	0	TTTCGATGTCGAATGCGAACAACGATTCCTCGAATACGAACACGAACATC	TTTCGATGTCGTATGCGAGCTACGATTCCTCGTATACGTACACGAGCATC	1
SRR413699_C475487	6	0	TTTCGATGTCGAATGCGAACAACGATTCCTCGAATACGAACACGAACATC	TTTCGATGTCGTATGCGAGCTACGATTCCTCGTATACGAGCACGAGCATC	2
SRR413699_C475487	5	0	TTTCGATGTCGAATGCGAACAACGATTCCTCGAATACGAACACGAACATC	TTTCGATGTCGCATGCGAGCAACGATTCCTCGTATACGTACACGAGCATC	1
SRR413699_C475487	5	1	TTTCGATGTCGAATGCGAACAACGATTCCTCGAATACGAACACGAACATC	TTTCGATGTCGAATGCGTACTACGATTCCTCTTATACGTACACGAGCATC	2
SRR413699_C475487	7	0	TTTCGATGTCGAATGCGAACAACGATTCCTCGAATACGAACACGAACATC	TTTCGATGTCGCTTGCGAACTCCGATTCCTCGGATGCGAACACGATCATC	1
SRR413699_C475487	5	0	TTTCGATGTCGAATGCGAACAACGATTCCTCGAATACGAACACGAACATC	TTTCGATGTCGAATGCGAGCTACGATTCCTCGAATGCGTACACGGACATC	1
SRR413699_C475487	7	0	TTTCGATGTCGAATGCGAACAACGATTCCTCGAATACGAACACGAACATC	TTTCGATGTCGGATGCGAGCTCCGATTCCTCGAATTCGTACACGAGCATC	1
SRR413699_C475487	5	0	TTTCGATGTCGAATGCGAACAACGATTCCTCGAATACGAACACGAACATC	TTTCGATGTCGTATGCGAGCTACGATTCCTCGAATACGAGCACGTACATC	1
SRR413699_C477651	9	0	TCGCTTATGCGAACTCGAATAACGATTGGTCGAACTCGAATGCGAATATC	TCGCTTATGCGTCCTCGCATCTCGATTGGTCGTACTCGGGTGCGAGTATC	3
SRR413699_C477651	5	0	TCGCTTATGCGAACTCGAATAACGATTGGTCGAACTCGAATGCGAATATC	TCGCTTCTGCGTACTCGAATAACGATTGGTCGTACTCGACTGCGAATGTC	3
SRR413699_C477651	9	1	TCGCTTATGCGAACTCGAATAACGATTGGTCGAACTCGAATGCGAATATC	TCGCTTGTGCGTACTCGCATAGCGTTTGGTCGAACTCGGGTGCGGACCTC	1
SRR413699_C477651	7	0	TCGCTTATGCGAACTCGAATAACGATTGGTCGAACTCGAATGCGAATATC	TCGCTTCTGCGACCTCGAATCACGATTGGTCGGCCTCGACTGCGCATATC	2
SRR413699_C477651	7	0	TCGCTTATGCGAACTCGAATAACGATTGGTCGAACTCGAATGCGAATATC	TCGCTTATGCGTACTCGCGTACCGATTGGTCGACCTCGTATGCGATTATC	1
SRR413699_C477651	10	0	TCGCTTATGCGAACTCGAATAACGATTGGTCGAACTCGAATGCGAATATC	TCGCTTATGCGAACTCGTCTCACGATTGGTCGGGCTCGGCTGCGGCTGTC	4
SRR413699_C477651	9	0	TCGCTTATGCGAACTCGAATAACGATTGGTCGAACTCGAATGCGAATATC	TCGCTTCTGCGTCCTCGTATTACGATTGGTCGACCTCGTATGCGTCTATC	6
SRR413699_C477651	8	0	TCGCTTATGCGAACTCGAATAACGATTGGTCGAACTCGAATGCGAATATC	TCGCTTTTGCGAACTCGTATGACGATTGGTCGGACTCGGCTGCGTATTTC	1
SRR413699_C477651	7	1	TCGCTTATGCGAACTCGAATAACGATTGGTCGAACTCGAATGCGAATATC	TCGCTTCTGCGTACTCGGATAACGCTTGGTCGAACTCGACTGCGAGGTTC	1
SRR413700_scaffold32744	10	0	GCTCGTGCCGTGAATTGCAACAATTACCCGTGGAATGTCAATACGAACAT	GCTCGTGCCGTGGGTTGCGACAGTTTCCCGTGGAATGTCGGTACGCGCGT	1
SRR413700_scaffold32744	6	0	GCTCGTGCCGTGAATTGCAACAATTACCCGTGGAATGTCAATACGAACAT	GCTCGTGCCGTGTTTTGCAGCAATTACCCGTGGCATGTCAATACGTACGT	7
SRR413701_C653557	7	0	GTTTCGATGTCGAATGCGAACAACGATTCCTCGAATACGAACACGAACAT	GTTTCGATGTCGTATGCGTACAACGATTCCTCGTATCCGAGCACGTTCAT	1
SRR413701_C653557	5	0	GTTTCGATGTCGAATGCGAACAACGATTCCTCGAATACGAACACGAACAT	GTTTCGATGTCGTATGCGAGCTACGATTCCTCGAATACGTACACGAGCAT	1
SRR413701_C653557	7	0	GTTTCGATGTCGAATGCGAACAACGATTCCTCGAATACGAACACGAACAT	GTTTCGTTGTCGTATGCGAGCACCGATTCCTCGAATGCGAGCACGTACAT	1
SRR413701_C653557	6	0	GTTTCGATGTCGAATGCGAACAACGATTCCTCGAATACGAACACGAACAT	GTTTCGATGTCGTATGCGTACAACGTTTCCTCGTATACGAGCACGAGCAT	1
SRR413701_scaffold42076	7	2	GCGAATACGAATAACACGGCTTCGAATACGAATGCGAA	GCGTATGCGCATTACGATGCTTCGAATACGCATGCGTA	1
SRR413701_scaffold42076	5	2	GCGAATACGAATAACACGGCTTCGAATACGAATGCGAA	GCGCATGCGAATAACGGTGCTTCGCATACGAATGCGCA	1
SRR413701_scaffold42076	8	0	GCGAATACGAATAACACGGCTTCGAATACGAATGCGAA	GCGTCTACGTATTACACGGCTTCGAATACGTCTGCGCT	1
SRR413701_scaffold42076	2	2	GCGAATACGAATAACACGGCTTCGAATACGAATGCGAA	GCGAATGCGAATAACGATGCTTCGAATACGAATGCGAA	7
SRR413701_scaffold42076	6	2	GCGAATACGAATAACACGGCTTCGAATACGAATGCGAA	GCGTATGCGACTTACGATGCTTCGAATACGAATGCGTA	1
SRR413701_scaffold42076	6	0	GCGAATACGAATAACACGGCTTCGAATACGAATGCGAA	GCGCATTCGAGTAACGCGGCTTCGTATACGAATGCGCA	1
SRR413702_C974357	2	0	TCGAATGCGAACAGCGGTCTCGCTTATGCGAACGCGAA	TCGAATGCGTACAGCGGTCTCGCTTATGCGAGCGCGAA	1
SRR413702_C974357	4	0	TCGAATGCGAACAGCGGTCTCGCTTATGCGAACGCGAA	TCGGTTGCGCACAGCGGTCTCGCTTATGCGTACGCGAA	1
SRR413702_C974357	5	0	TCGAATGCGAACAGCGGTCTCGCTTATGCGAACGCGAA	TCGTATGCGTACAGCGGTCTCGCTTATGCGGGCGCGTA	1
SRR413702_C974357	3	1	TCGAATGCGAACAGCGGTCTCGCTTATGCGAACGCGAA	TCGAATGCGTACAGCGGTCTCGCTTATACGCACGCGTA	1
SRR413702_C974357	4	0	TCGAATGCGAACAGCGGTCTCGCTTATGCGAACGCGAA	TCGTATGCGCACAGCGGTCTCGCTTATGCGCACGCGCA	1
SRR413702_C974357	5	0	TCGAATGCGAACAGCGGTCTCGCTTATGCGAACGCGAA	TCGAATGCGAGCGGCGGTCTCGCTTATGCGTTCGCGTA	1
SRR413702_C974357	2	0	TCGAATGCGAACAGCGGTCTCGCTTATGCGAACGCGAA	TCGAATGCGAACAGCGGTCTCGCTTATGCGCTCGCGAA	1
SRR413702_C974357	4	0	TCGAATGCGAACAGCGGTCTCGCTTATGCGAACGCGAA	TCGTATGCGTACAGCGGTCTCGCTTATGCGTACGCGTA	1
SRR413702_C974357	5	0	TCGAATGCGAACAGCGGTCTCGCTTATGCGAACGCGAA	TCGGATGCGTACAGCGGTCTCGCTTATGCGAGCGCGCT	1
SRR413702_C974357	3	0	TCGAATGCGAACAGCGGTCTCGCTTATGCGAACGCGAA	TCGTATGCGAACAGCGGTCTCGCTTATGCGTTCGCGAA	1
SRR413704_scaffold14111	3	0	TGCGAATGCGAATGGCGGTGTGTCGAATGCGAATGCGAATAACGATGCTTCGAATACGAA	TGCGTATGCGAATGGCGGTGTGTCGAGTGCGAATGCGAGTAACGATGCTTCGAATACGAA	1
SRR413704_scaffold14111	9	0	TGCGAATGCGAATGGCGGTGTGTCGAATGCGAATGCGAATAACGATGCTTCGAATACGAA	TGCGAATGCGTATGGCGGTGTGTCGAGTGCGAGTGCGGGTGTCGATGCTTCGTTTACGAA	1
SRR413704_scaffold14111	6	0	TGCGAATGCGAATGGCGGTGTGTCGAATGCGAATGCGAATAACGATGCTTCGAATACGAA	TGCGTATGCGAATGGCGGTGTGTCGTATGCGGATGCGAGTAACGATGCTTCGAGTACGTA	2
SRR413704_scaffold14111	6	0	TGCGAATGCGAATGGCGGTGTGTCGAATGCGAATGCGAATAACGATGCTTCGAATACGAA	TGCGAGTGCGAATGGCGGTGTGTCGCATGCGAATGCGAATAACGATGCTTCGAGTGCGGG	1
SRR413704_scaffold14111	8	0	TGCGAATGCGAATGGCGGTGTGTCGAATGCGAATGCGAATAACGATGCTTCGAATACGAA	TGCGGGTGCGAGTGGCGGTGTGTCGGATGCGTATGCGTATTACGATGCTTCGAATGCGAA	5
SRR413704_scaffold14111	3	0	TGCGAATGCGAATGGCGGTGTGTCGAATGCGAATGCGAATAACGATGCTTCGAATACGAA	TGCGTATGCGTATGGCGGTGTGTCGAATGCGAATGCGAATAACGATGCTTCGAATACGCA	1
SRR413704_scaffold14111	8	0	TGCGAATGCGAATGGCGGTGTGTCGAATGCGAATGCGAATAACGATGCTTCGAATACGAA	TGCGTATGCGTATGGCGGTGTGTCGTATGCGTTTGCGAATAACGATGCTTCGTATACGGT	2
SRR413704_scaffold14111	11	0	TGCGAATGCGAATGGCGGTGTGTCGAATGCGAATGCGAATAACGATGCTTCGAATACGAA	TGCGCATGCGAGTGGCGGTGTGTCGTTTGCGGGTGCGCTTAACGATGCTTCGAGTTCGTA	1
SRR413704_scaffold14111	6	0	TGCGAATGCGAATGGCGGTGTGTCGAATGCGAATGCGAATAACGATGCTTCGAATACGAA	TGCGAATGCGAATGGCGGTGTGTCGCATGCGCTTGCGATTAGCGATGCTTCGAATACGTA	1
SRR413704_scaffold14111	5	0	TGCGAATGCGAATGGCGGTGTGTCGAATGCGAATGCGAATAACGATGCTTCGAATACGAA	TGCGTATGCGAGTGGCGGTGTGTCGCATGCGAATGCGAATAGCGATGCTTCGTATACGAA	1
SRR413704_scaffold14111	8	0	TGCGAATGCGAATGGCGGTGTGTCGAATGCGAATGCGAATAACGATGCTTCGAATACGAA	TGCGAATGCGAATGGCGGTGTGTCGGTTGCGTATGCGAATTACGATGCTTCGGTTACGTT	1
SRR413704_scaffold14422	5	1	CTCTGGATTCTGAATGCGAACAATGGCTGGTCGAACACGAACTGGAATAT	CTCTGGATTCTGAATGTGAACTATGGCTGGTCGTCCACGGACTGGTATAT	1
SRR413705_C622263	8	0	TTGCGGATTGCCAATCTGAACAATTGGCTCGGTAACGGCAACTGGAACAT	TTGCGGATTGCCCATCTGAACGGTTGGCTCGGTTACGGCCTCTGGCTCAT	5
SRR413707_C693863	2	0	TCGAATGCGAACAGCGGTCTCGCTTATGCGAACGCGAA	TCGAATGCGAACAGCGGTCTCGCTTATGCGAGCGCGTA	1
SRR413707_C693863	4	0	TCGAATGCGAACAGCGGTCTCGCTTATGCGAACGCGAA	TCGTATGCGCACAGCGGTCTCGCTTATGCGAGCGCGTA	1
SRR413707_C693863	3	0	TCGAATGCGAACAGCGGTCTCGCTTATGCGAACGCGAA	TCGAATGCGGACAGCGGTCTCGCTTATGCGTACGCGTA	1
SRR413707_C693863	4	0	TCGAATGCGAACAGCGGTCTCGCTTATGCGAACGCGAA	TCGAATGCGCACAGCGGTCTCGCTTATGCGTCCGCGAG	1
SRR413707_C693863	5	0	TCGAATGCGAACAGCGGTCTCGCTTATGCGAACGCGAA	TCGGATGCGTACAGCGGTCTCGCTTGTGCGTACGCGTA	1
SRR413707_C693863	4	0	TCGAATGCGAACAGCGGTCTCGCTTATGCGAACGCGAA	TCGGGTGCGAACAGCGGTCTCGCTTGTGCGTACGCGAA	1
SRR413707_C693863	4	0	TCGAATGCGAACAGCGGTCTCGCTTATGCGAACGCGAA	TCGGTTGCGAACAGCGGTCTCGCTTTTGCGAACGCGTA	1
SRR413707_C693863	5	0	TCGAATGCGAACAGCGGTCTCGCTTATGCGAACGCGAA	TCGTATGCGAACAGCGGTCTCGCTTTTGCGCTCGCGTA	1
SRR413707_C693863	5	0	TCGAATGCGAACAGCGGTCTCGCTTATGCGAACGCGAA	TCGTATGCGAGCAGCGGTCTCGCTTATGCGTACGCGTT	1
SRR413707_C693863	4	0	TCGAATGCGAACAGCGGTCTCGCTTATGCGAACGCGAA	TCGAATGCGCACGGCGGTCTCGCTTATGCGTTCGCGAA	1
SRR413707_C693863	7	0	TCGAATGCGAACAGCGGTCTCGCTTATGCGAACGCGAA	TCGGTTGCGTTCAGCGGTCTCGCTTATGCGTACGCGGG	1
SRR413707_C693863	4	0	TCGAATGCGAACAGCGGTCTCGCTTATGCGAACGCGAA	TCGGTTGCGAGCAGCGGTCTCGCTTATGCGAGCGCGAA	1
SRR413707_C693863	2	0	TCGAATGCGAACAGCGGTCTCGCTTATGCGAACGCGAA	TCGAATGCGCACAGCGGTCTCGCTTATGCGGACGCGAA	1
SRR413708_C668234	4	0	CTCAATGGTAACAATGCGGTCTCGAACGCTAACGTGAA	CTCTATGGTAACATTGCGGTCTCGAGCGCTTACGTGAA	1
SRR413708_C668234	3	0	CTCAATGGTAACAATGCGGTCTCGAACGCTAACGTGAA	CTCAGTGGTAACAATGCGGTCTCGGACGCTTACGTGAA	1
SRR413708_C668234	4	0	CTCAATGGTAACAATGCGGTCTCGAACGCTAACGTGAA	CTCGATGGTAACTATGCGGTCTCGAGCGCTTACGTGAA	1
SRR413708_C668234	3	0	CTCAATGGTAACAATGCGGTCTCGAACGCTAACGTGAA	CTCTATGGTAACAATGCGGTCTCGAACGCTTACGTGGA	1
SRR413708_C668234	5	0	CTCAATGGTAACAATGCGGTCTCGAACGCTAACGTGAA	CTCTATGGTAGCAATGCGGTCTCGAGCGCTGACGTGGA	1
SRR413708_C679008	3	0	CGAATGCGAACAGCGGTCTCGCTTATGCGAACGCGAAC	CGAATGCGAACAGCGGTCTCGCTTATGCGTCCGCGTAC	1
SRR413708_C679008	5	0	CGAATGCGAACAGCGGTCTCGCTTATGCGAACGCGAAC	CGAATGCGTACGGCGGTCTCGCTTATGCGCTCGCGTAC	1
SRR413708_C679008	7	0	CGAATGCGAACAGCGGTCTCGCTTATGCGAACGCGAAC	CGCTTGCGTTCAGCGGTCTCGCTTATGCGCTCGCGTAC	1
SRR413708_C679008	4	0	CGAATGCGAACAGCGGTCTCGCTTATGCGAACGCGAAC	CGAATGCGGTCAGCGGTCTCGCTTATGCGAGCGCGAGC	1
SRR413708_C679008	2	0	CGAATGCGAACAGCGGTCTCGCTTATGCGAACGCGAAC	CGCATGCGTACAGCGGTCTCGCTTATGCGAACGCGAAC	1
SRR413708_C679008	3	0	CGAATGCGAACAGCGGTCTCGCTTATGCGAACGCGAAC	CGAATGCGCACAGCGGTCTCGCTTATGCGGGCGCGAAC	1
SRR413709_C779195	8	1	TTCGGTTATCTGAATACGAATAATCGTTCCTCGAATGCGAATGCGAACAA	TTCGGTTATCTGAGCACGATTGATCGTTCCTCGTATGCGTATGCGTCCCA	3
SRR413709_C779195	7	1	TTCGGTTATCTGAATACGAATAATCGTTCCTCGAATGCGAATGCGAACAA	TTCGGTTATCTGAGTACGCTTTATCGATCCTCGAATGCGTATGCGTACAT	4
SRR413709_scaffold51016	9	0	ATGCGAATGCGAATGGCGGTGTCGTGAATGCGAATGCGAATAACGATGCAGCGAATGCGAATGCGAA	ATGCGTATGCGTATGGCGGTGTCGTGGGTGCGTATGCGAGTTACGATGCAGCGCATGCGTATGCGAA	1
SRR413711_scaffold29324	9	0	CTAACGGCTACAATATGTTCAACTCAAATGGTAACACGAACGGCAATAAC	CTGACGGCTACAATTTGTTCTACTCGGATGGTGACACGTACGGCTATGAC	1
SRR413711_scaffold29324	9	0	CTAACGGCTACAATATGTTCAACTCAAATGGTAACACGAACGGCAATAAC	CTGACGGCTACTATATGTTCGGCTCATATGGTAACACGGGCGGCTATGAC	1
SRR413712_scaffold32699	6	0	CGAACGCGAATAACGATTCATCGAACACGAATGCGAAC	CGAGCGCGAATTACGATTCATCGGTCACGTATGCGTAC	2
SRR413712_scaffold32699	4	0	CGAACGCGAATAACGATTCATCGAACACGAATGCGAAC	CGTACGCGAATAACGATTCATCGTTCACGAATGCGAGC	4
SRR413713_C489679	11	0	ATGCGAACGCGAATGGCGGTGTGTCGAATGCGAATGCGAATAACGATGCTTCGAATACGAATGCGAATAT	ATGCGGGCGCGGTTGGCGGTGTGTCGCTTGCGAATGCGAGTCACGATGCTTCGTATACGTTTGCGAATAT	1
SRR413713_C489679	10	0	ATGCGAACGCGAATGGCGGTGTGTCGAATGCGAATGCGAATAACGATGCTTCGAATACGAATGCGAATAT	GTGCGTACGCGAATGGCGGTGTGTCGTATGCGTTTGCGATTAACGATGCTTCGATTACGGTTGCGTATAT	1
SRR413713_C489679	5	0	ATGCGAACGCGAATGGCGGTGTGTCGAATGCGAATGCGAATAACGATGCTTCGAATACGAATGCGAATAT	ATGCGTACGCGAATGGCGGTGTGTCGAATGCGTATGCGAATAACGATGCTTCGAGTACGTATGCGTATAT	1
SRR413713_C489679	7	0	ATGCGAACGCGAATGGCGGTGTGTCGAATGCGAATGCGAATAACGATGCTTCGAATACGAATGCGAATAT	ATGCGAACGCGGTTGGCGGTGTGTCGAATGCGAATGCGAGTTACGATGCTTCGTATTCGGATGCGAATAT	1
SRR413713_C489679	11	0	ATGCGAACGCGAATGGCGGTGTGTCGAATGCGAATGCGAATAACGATGCTTCGAATACGAATGCGAATAT	ATGCGTACGCGGTTGGCGGTGTGTCGCTTGCGCATGCGTATTACGGTGCTTCGTATGCGAATGCGAATAT	1
SRR413713_C489679	9	0	ATGCGAACGCGAATGGCGGTGTGTCGAATGCGAATGCGAATAACGATGCTTCGAATACGAATGCGAATAT	GTGCGAGCGCGAGTGGCGGTGTGTCGAATGCGTATGCGAGTTACGATGCTTCGGATACGAGTGCGTATAT	1
SRR413713_C489679	9	0	ATGCGAACGCGAATGGCGGTGTGTCGAATGCGAATGCGAATAACGATGCTTCGAATACGAATGCGAATAT	ATGCGAGCGCGTATGGCGGTGTGTCGCATGCGTATGCGAGTTACGATGCTTCGTATACGTATGCGTATAT	1
SRR413715_C609577	10	0	GTCAATGCGGTTCTTCGACTCTCAACGTTAACAATGATGTCTCGAATGCCAACGGTAA	GTCTATGCGGTTCTTCGGCTCTCAGCGTTGACGATGTTGTCTCGTGTGCCAGCGGTTA	1
SRR413715_C609577	7	0	GTCAATGCGGTTCTTCGACTCTCAACGTTAACAATGATGTCTCGAATGCCAACGGTAA	GTCAGTGCGGTTCTTCGACTCTCAACGTTAGCTTTGATGTCTCGGATGCCAGCGGTAG	1
SRR413715_C609577	1	0	GTCAATGCGGTTCTTCGACTCTCAACGTTAACAATGATGTCTCGAATGCCAACGGTAA	GTCAATGCGGTTCTTCGTCTCTCAACGTTAACAATGATGTCTCGAATGCCAACGGTAA	1
SRR413715_C609577	8	0	GTCAATGCGGTTCTTCGACTCTCAACGTTAACAATGATGTCTCGAATGCCAACGGTAA	GTCCATGCGGTTCTTCGGCTCTCCTCGTTAGCAATGATGTCTCGAGTGCCAGCGGTAG	1
SRR413715_C609577	8	0	GTCAATGCGGTTCTTCGACTCTCAACGTTAACAATGATGTCTCGAATGCCAACGGTAA	GTCAATGCGGTTCTTCGACTCTCTACGTTCACGATGTTGTCTCGCATGCCAGCGGTTT	1
SRR413715_C609577	8	0	GTCAATGCGGTTCTTCGACTCTCAACGTTAACAATGATGTCTCGAATGCCAACGGTAA	GTCAATGCGGTTCTTCGGCTCTCAGCGTTGGCAGTGATGTCTCGCTTGCCAGCGGTAA	1
SRR413715_C609577	7	1	GTCAATGCGGTTCTTCGACTCTCAACGTTAACAATGATGTCTCGAATGCCAACGGTAA	GTCTTTGCGGTTCTTCGACTCTCCTCGTTAGCAATGATGTCTCTTATGCCAGCGGTAA	1
SRR413715_C609577	6	0	GTCAATGCGGTTCTTCGACTCTCAACGTTAACAATGATGTCTCGAATGCCAACGGTAA	GTCTATGCGGTTCTTCGGCTCTCAGCGTTAGCAATGATGTCTCGAATGCCAGCGGTCA	1
SRR413715_C609577	7	0	GTCAATGCGGTTCTTCGACTCTCAACGTTAACAATGATGTCTCGAATGCCAACGGTAA	GTCAATGCGGTTCTTCGACTCTCGACGTTGACTCTGATGTCTCGAATGCCCTCGGTAG	7
SRR413715_C609577	10	0	GTCAATGCGGTTCTTCGACTCTCAACGTTAACAATGATGTCTCGAATGCCAACGGTAA	GTCGATGCGGTTCTTCGGCTCTCTACGTTAGCAGTGATGTCTCGTCTGCCAGCGGTCT	1
SRR413715_C609577	8	0	GTCAATGCGGTTCTTCGACTCTCAACGTTAACAATGATGTCTCGAATGCCAACGGTAA	GTCTATGCGGTTCTTCGGCTCTCCGCGTTAGCATTGATGTCTCGAATGCCAGCGGTAG	11
SRR413715_C609577	10	0	GTCAATGCGGTTCTTCGACTCTCAACGTTAACAATGATGTCTCGAATGCCAACGGTAA	GTCCTTGCGGTTCTTCGACTCTCAGCGTTCACGTTGATGTCTCGCTTGCCTGCGGTAA	1
SRR413715_C609577	7	0	GTCAATGCGGTTCTTCGACTCTCAACGTTAACAATGATGTCTCGAATGCCAACGGTAA	GTCAATGCGGTTCTTCGGCTCTCAGCGTTAGCAGTGATGTCTCGACTGCCAGCGGTAG	3
SRR413715_C609577	8	0	GTCAATGCGGTTCTTCGACTCTCAACGTTAACAATGATGTCTCGAATGCCAACGGTAA	GTCGATGCGGTTCTTCGACTCTCTACGTTAGCGTTGATGTCTCGGGTGCCAACGGTGA	1
SRR413715_C609577	1	0	GTCAATGCGGTTCTTCGACTCTCAACGTTAACAATGATGTCTCGAATGCCAACGGTAA	GTCAATGCGGTTCTTCGGCTCTCAACGTTAACAATGATGTCTCGAATGCCAACGGTAA	1
SRR413715_C609577	11	0	GTCAATGCGGTTCTTCGACTCTCAACGTTAACAATGATGTCTCGAATGCCAACGGTAA	GTCTATGCGGTTCTTCGGCTCTCGGCGTTTACTTTGATGTCTCGGATGCCGTCGGTTA	1
SRR413715_C617906	4	0	CGAATGCGAATGGCGGTCTCGCTTATGCGAATGCGAAC	CGAATGCGTGTGGCGGTCTCGCTTGTGCGAATGCGTAC	1
SRR413715_C617906	4	0	CGAATGCGAATGGCGGTCTCGCTTATGCGAATGCGAAC	CGTATGCGTATGGCGGTCTCGCTTATGCGTATGCGTAC	1
SRR413715_C617906	4	0	CGAATGCGAATGGCGGTCTCGCTTATGCGAATGCGAAC	CGGGTGCGAGTGGCGGTCTCGCTTATGCGAATGCGTAC	1
SRR413715_C617906	3	0	CGAATGCGAATGGCGGTCTCGCTTATGCGAATGCGAAC	CGGTTGCGCATGGCGGTCTCGCTTATGCGAATGCGAAC	1
SRR413715_C617906	2	0	CGAATGCGAATGGCGGTCTCGCTTATGCGAATGCGAAC	CGAGTGCGAATGGCGGTCTCGCTTATGCGTATGCGAAC	18
SRR413715_C617906	3	0	CGAATGCGAATGGCGGTCTCGCTTATGCGAATGCGAAC	CGAATGCGCTTGGCGGTCTCGCTTGTGCGAATGCGAAC	2
SRR413715_C617906	4	1	CGAATGCGAATGGCGGTCTCGCTTATGCGAATGCGAAC	CGTATGCTTATGGCGGTCTCGCTTATGCGAGTGCGAGC	1
SRR413715_C617906	4	0	CGAATGCGAATGGCGGTCTCGCTTATGCGAATGCGAAC	CGAATGCGTATGGCGGTCTCGCTTATGCGGTTGCGTAC	4
SRR413715_C617906	4	0	CGAATGCGAATGGCGGTCTCGCTTATGCGAATGCGAAC	CGCATGCGAATGGCGGTCTCGCTTATGCGGTTGCGTAC	2
SRR413715_C617906	5	0	CGAATGCGAATGGCGGTCTCGCTTATGCGAATGCGAAC	CGGGTGCGTATGGCGGTCTCGCTTGTGCGAGTGCGAAC	1
SRR413715_C617906	2	0	CGAATGCGAATGGCGGTCTCGCTTATGCGAATGCGAAC	CGAATGCGAGTGGCGGTCTCGCTTATGCGAATGCGTAC	4
SRR413715_C617906	5	0	CGAATGCGAATGGCGGTCTCGCTTATGCGAATGCGAAC	CGAATGCGTGTGGCGGTCTCGCTTATGCGGGTGCGAGC	1
SRR413715_C617906	8	0	CGAATGCGAATGGCGGTCTCGCTTATGCGAATGCGAAC	CGGGTGCGGGTGGCGGTCTCGCTTATGCGGTTGCGGGC	1
SRR413715_C617906	7	0	CGAATGCGAATGGCGGTCTCGCTTATGCGAATGCGAAC	CGGGTGCGTTTGGCGGTCTCGCTTGTGCGAGTGCGAGC	2
SRR413715_C617906	4	0	CGAATGCGAATGGCGGTCTCGCTTATGCGAATGCGAAC	CGTATGCGTATGGCGGTCTCGCTTATGCGAATGCGCTC	1
SRR413715_C617906	6	0	CGAATGCGAATGGCGGTCTCGCTTATGCGAATGCGAAC	CGTTTGCGGGTGGCGGTCTCGCTTATGCGAATGCGGTC	1
SRR413715_C617906	2	0	CGAATGCGAATGGCGGTCTCGCTTATGCGAATGCGAAC	CGGTTGCGAATGGCGGTCTCGCTTATGCGAATGCGAAC	1
SRR413715_C617906	3	0	CGAATGCGAATGGCGGTCTCGCTTATGCGAATGCGAAC	CGAATGCGTATGGCGGTCTCGCTTATGCGAATGCGTTC	1
SRR413715_C617906	3	0	CGAATGCGAATGGCGGTCTCGCTTATGCGAATGCGAAC	CGAATGCGTATGGCGGTCTCGCTTATGCGAATGCGGTC	1
SRR413715_C617906	5	0	CGAATGCGAATGGCGGTCTCGCTTATGCGAATGCGAAC	CGTATGCGTATGGCGGTCTCGCTTTTGCGCATGCGTAC	2
SRR413715_C617906	2	3	CGAATGCGAATGGCGGTCTCGCTTATGCGAATGCGAAC	CGAATGCGAACAGCGGTCTCGCTTATGCGAGCGCGAGC	1
SRR413715_C617906	7	0	CGAATGCGAATGGCGGTCTCGCTTATGCGAATGCGAAC	CGGATGCGTTTGGCGGTCTCGCTTATGCGGTTGCGTGC	1
SRR413715_C617906	6	0	CGAATGCGAATGGCGGTCTCGCTTATGCGAATGCGAAC	CGAGTGCGTGTGGCGGTCTCGCTTATGCGAGTGCGGGC	1
SRR413715_C617906	3	0	CGAATGCGAATGGCGGTCTCGCTTATGCGAATGCGAAC	CGAATGCGTATGGCGGTCTCGCTTATGCGTATGCGAGC	1
SRR413715_C617906	1	0	CGAATGCGAATGGCGGTCTCGCTTATGCGAATGCGAAC	CGAATGCGAATGGCGGTCTCGCTTATGCGAATGCGAGC	1
SRR413715_C617906	6	0	CGAATGCGAATGGCGGTCTCGCTTATGCGAATGCGAAC	CGAGTGCGTGTGGCGGTCTCGCTTGTGCGTATGCGTAC	2
SRR413715_C617906	4	0	CGAATGCGAATGGCGGTCTCGCTTATGCGAATGCGAAC	CGAATGCGTGTGGCGGTCTCGCTTATGCGTATGCGAGC	1
SRR413715_C617906	4	0	CGAATGCGAATGGCGGTCTCGCTTATGCGAATGCGAAC	CGAATGCGTATGGCGGTCTCGCTTTTGCGTATGCGAGC	1
SRR413715_C617906	5	0	CGAATGCGAATGGCGGTCTCGCTTATGCGAATGCGAAC	CGGGTGCGTATGGCGGTCTCGCTTGTGCGAATGCGTAC	1
SRR413715_C617906	5	0	CGAATGCGAATGGCGGTCTCGCTTATGCGAATGCGAAC	CGCATGCGTATGGCGGTCTCGCTTGTGCGTATGCGAGC	1
SRR413715_C617906	5	0	CGAATGCGAATGGCGGTCTCGCTTATGCGAATGCGAAC	CGAATGCGTGTGGCGGTCTCGCTTATGCGTATGCGGGC	1
SRR413715_C617906	2	1	CGAATGCGAATGGCGGTCTCGCTTATGCGAATGCGAAC	CGTATGCGAATGGCGGTCTCGCCTATGCGAATGCGTAC	1
SRR413715_C617906	2	0	CGAATGCGAATGGCGGTCTCGCTTATGCGAATGCGAAC	CGAATGCGAATGGCGGTCTCGCTTTTGCGAATGCGTAC	1
SRR413715_C617906	2	0	CGAATGCGAATGGCGGTCTCGCTTATGCGAATGCGAAC	CGAATGCGAATGGCGGTCTCGCTTATGCGTATGCGTAC	1
SRR413715_C617906	6	0	CGAATGCGAATGGCGGTCTCGCTTATGCGAATGCGAAC	CGGATGCGGGTGGCGGTCTCGCTTTTGCGTATGCGTAC	1
SRR413715_C617906	4	0	CGAATGCGAATGGCGGTCTCGCTTATGCGAATGCGAAC	CGAGTGCGTTTGGCGGTCTCGCTTGTGCGAATGCGAAC	1
SRR413715_C617906	6	0	CGAATGCGAATGGCGGTCTCGCTTATGCGAATGCGAAC	CGGGTGCGGATGGCGGTCTCGCTTATGCGGTTGCGTAC	11
SRR413715_C617906	6	0	CGAATGCGAATGGCGGTCTCGCTTATGCGAATGCGAAC	CGTATGCGGGTGGCGGTCTCGCTTGTGCGAGTGCGAGC	2
SRR413715_C617906	3	0	CGAATGCGAATGGCGGTCTCGCTTATGCGAATGCGAAC	CGAGTGCGTATGGCGGTCTCGCTTATGCGAATGCGTAC	2
SRR413715_C617906	6	0	CGAATGCGAATGGCGGTCTCGCTTATGCGAATGCGAAC	CGAGTGCGGGTGGCGGTCTCGCTTATGCGAGTGCGTTC	1
SRR413715_C617906	4	0	CGAATGCGAATGGCGGTCTCGCTTATGCGAATGCGAAC	CGGATGCGTATGGCGGTCTCGCTTATGCGTATGCGTAC	1
SRR413715_C617906	6	0	CGAATGCGAATGGCGGTCTCGCTTATGCGAATGCGAAC	CGTATGCGAGTGGCGGTCTCGCTTTTGCGTATGCGGTC	1
SRR413715_C617906	3	0	CGAATGCGAATGGCGGTCTCGCTTATGCGAATGCGAAC	CGTATGCGAGTGGCGGTCTCGCTTATGCGAATGCGTAC	1
SRR413715_C617906	5	0	CGAATGCGAATGGCGGTCTCGCTTATGCGAATGCGAAC	CGTATGCGTATGGCGGTCTCGCTTGTGCGTATGCGAGC	1
SRR413715_C617906	6	0	CGAATGCGAATGGCGGTCTCGCTTATGCGAATGCGAAC	CGGGTGCGTATGGCGGTCTCGCTTATGCGAGTGCGGGC	1
SRR413715_C617906	6	0	CGAATGCGAATGGCGGTCTCGCTTATGCGAATGCGAAC	CGGGTGCGTATGGCGGTCTCGCTTATGCGGTTGCGAGC	1
SRR413715_C617906	4	0	CGAATGCGAATGGCGGTCTCGCTTATGCGAATGCGAAC	CGTATGCGTATGGCGGTCTCGCTTATGCGAGTGCGAGC	1
SRR413715_C617906	4	1	CGAATGCGAATGGCGGTCTCGCTTATGCGAATGCGAAC	CGAATGCGGGTGGCCGTCTCGCTTATGCGTATGCGAGC	1
SRR413715_C617906	1	0	CGAATGCGAATGGCGGTCTCGCTTATGCGAATGCGAAC	CGAATGCGAATGGCGGTCTCGCTTATGCGTATGCGAAC	1
SRR413715_C617906	5	0	CGAATGCGAATGGCGGTCTCGCTTATGCGAATGCGAAC	CGTTTGCGATTGGCGGTCTCGCTTATGCGTATGCGAGC	1
SRR413715_C617906	3	0	CGAATGCGAATGGCGGTCTCGCTTATGCGAATGCGAAC	CGAATGCGTATGGCGGTCTCGCTTGTGCGAATGCGAGC	1
SRR413715_C617906	5	0	CGAATGCGAATGGCGGTCTCGCTTATGCGAATGCGAAC	CGTATGCGTTTGGCGGTCTCGCTTATGCGAGTGCGTAC	1
SRR413715_C617906	2	0	CGAATGCGAATGGCGGTCTCGCTTATGCGAATGCGAAC	CGAATGCGAATGGCGGTCTCGCTTATGCGGTTGCGAAC	1
SRR413715_C617906	4	0	CGAATGCGAATGGCGGTCTCGCTTATGCGAATGCGAAC	CGAATGCGTATGGCGGTCTCGCTTTTGCGAGTGCGTAC	1
SRR413715_C617906	5	0	CGAATGCGAATGGCGGTCTCGCTTATGCGAATGCGAAC	CGAGTGCGTATGGCGGTCTCGCTTTTGCGTATGCGTAC	1
SRR413715_C617906	5	0	CGAATGCGAATGGCGGTCTCGCTTATGCGAATGCGAAC	CGTTTGCGTATGGCGGTCTCGCTTATGCGTATGCGAGC	1
SRR413715_C617906	5	0	CGAATGCGAATGGCGGTCTCGCTTATGCGAATGCGAAC	CGGGTGCGGGTGGCGGTCTCGCTTATGCGAATGCGTAC	3
SRR413715_C617906	3	0	CGAATGCGAATGGCGGTCTCGCTTATGCGAATGCGAAC	CGAATGCGTTTGGCGGTCTCGCTTATGCGAATGCGTAC	1
SRR413715_C617906	3	0	CGAATGCGAATGGCGGTCTCGCTTATGCGAATGCGAAC	CGAATGCGAATGGCGGTCTCGCTTGTGCGAATGCGGTC	8
SRR413715_C617906	6	0	CGAATGCGAATGGCGGTCTCGCTTATGCGAATGCGAAC	CGGGTGCGAGTGGCGGTCTCGCTTATGCGGGTGCGCAC	1
SRR413715_C617906	4	0	CGAATGCGAATGGCGGTCTCGCTTATGCGAATGCGAAC	CGAATGCGAGTGGCGGTCTCGCTTATGCGGGTGCGTAC	1
SRR413715_C617906	5	0	CGAATGCGAATGGCGGTCTCGCTTATGCGAATGCGAAC	CGAATGCGTATGGCGGTCTCGCTTGTGCGTATGCGGGC	2
SRR413715_C617906	3	0	CGAATGCGAATGGCGGTCTCGCTTATGCGAATGCGAAC	CGTATGCGTGTGGCGGTCTCGCTTATGCGAATGCGAAC	2
SRR413715_C617906	6	0	CGAATGCGAATGGCGGTCTCGCTTATGCGAATGCGAAC	CGGGTGCGTATGGCGGTCTCGCTTGTGCGTATGCGAGC	1
SRR413715_C617906	5	0	CGAATGCGAATGGCGGTCTCGCTTATGCGAATGCGAAC	CGTATGCGTATGGCGGTCTCGCTTGTGCGAATGCGTGC	1
SRR413715_C617906	3	1	CGAATGCGAATGGCGGTCTCGCTTATGCGAATGCGAAC	CGTATGCGTATGGCGGTCTCGCTGGTGCGAATGCGAAC	1
SRR413715_C617906	3	0	CGAATGCGAATGGCGGTCTCGCTTATGCGAATGCGAAC	CGTATGCGTATGGCGGTCTCGCTTATGCGTATGCGAAC	1
SRR413715_C617906	4	0	CGAATGCGAATGGCGGTCTCGCTTATGCGAATGCGAAC	CGAATGCGCATGGCGGTCTCGCTTATGCGAGTGCGTTC	1
SRR413715_C617906	3	0	CGAATGCGAATGGCGGTCTCGCTTATGCGAATGCGAAC	CGAATGCGGGTGGCGGTCTCGCTTATGCGAATGCGTAC	1
SRR413715_C617906	2	0	CGAATGCGAATGGCGGTCTCGCTTATGCGAATGCGAAC	CGTATGCGAATGGCGGTCTCGCTTATGCGAATGCGAGC	1
SRR413715_C617906	2	0	CGAATGCGAATGGCGGTCTCGCTTATGCGAATGCGAAC	CGAATGCGTATGGCGGTCTCGCTTGTGCGAATGCGAAC	2
SRR413715_C617906	3	0	CGAATGCGAATGGCGGTCTCGCTTATGCGAATGCGAAC	CGAATGCGTATGGCGGTCTCGCTTGTGCGAATGCGTAC	2
SRR413715_C617906	7	0	CGAATGCGAATGGCGGTCTCGCTTATGCGAATGCGAAC	CGAATGCGTGTGGCGGTCTCGCTTGTGCGGGTGCGTTC	1
SRR413715_C617906	4	0	CGAATGCGAATGGCGGTCTCGCTTATGCGAATGCGAAC	CGGGTGCGTATGGCGGTCTCGCTTATGCGAATGCGTAC	6
SRR413715_C617906	6	0	CGAATGCGAATGGCGGTCTCGCTTATGCGAATGCGAAC	CGGGTGCGAGTGGCGGTCTCGCTTGTGCGAATGCGTGC	1
SRR413715_C617906	4	0	CGAATGCGAATGGCGGTCTCGCTTATGCGAATGCGAAC	CGTATGCGTATGGCGGTCTCGCTTATGCGAATGCGTTC	1
SRR413715_C617906	2	0	CGAATGCGAATGGCGGTCTCGCTTATGCGAATGCGAAC	CGAATGCGTATGGCGGTCTCGCTTATGCGAATGCGTAC	3
SRR413715_C617906	4	0	CGAATGCGAATGGCGGTCTCGCTTATGCGAATGCGAAC	CGAATGCGTTTGGCGGTCTCGCTTTTGCGTATGCGAAC	1
SRR413715_C617906	2	0	CGAATGCGAATGGCGGTCTCGCTTATGCGAATGCGAAC	CGAATGCGTATGGCGGTCTCGCTTATGCGAATGCGAGC	1
SRR413715_C617906	2	0	CGAATGCGAATGGCGGTCTCGCTTATGCGAATGCGAAC	CGAATGCGAATGGCGGTCTCGCTTATGCGGGTGCGAAC	1
SRR413715_C617906	4	0	CGAATGCGAATGGCGGTCTCGCTTATGCGAATGCGAAC	CGAATGCGTATGGCGGTCTCGCTTATGCGTATGCGGGC	1
SRR413715_C617906	4	0	CGAATGCGAATGGCGGTCTCGCTTATGCGAATGCGAAC	CGAATGCGGGTGGCGGTCTCGCTTATGCGATTGCGAGC	1
SRR413715_C617906	4	0	CGAATGCGAATGGCGGTCTCGCTTATGCGAATGCGAAC	CGAATGCGGGTGGCGGTCTCGCTTATGCGAGTGCGAGC	1
SRR413715_C617906	5	0	CGAATGCGAATGGCGGTCTCGCTTATGCGAATGCGAAC	CGGTTGCGTATGGCGGTCTCGCTTATGCGAGTGCGAGC	1
SRR413715_C617906	5	0	CGAATGCGAATGGCGGTCTCGCTTATGCGAATGCGAAC	CGTATGCGTATGGCGGTCTCGCTTTTGCGAGTGCGAGC	1
SRR413715_C617906	6	0	CGAATGCGAATGGCGGTCTCGCTTATGCGAATGCGAAC	CGTATGCGGGTGGCGGTCTCGCTTATGCGGGTGCGTAC	1
SRR413715_C617906	1	2	CGAATGCGAATGGCGGTCTCGCTTATGCGAATGCGAAC	CGAATGCTTATGGTGGTCTCGCTTATGCGAATGCGAAC	1
SRR413715_C617906	6	0	CGAATGCGAATGGCGGTCTCGCTTATGCGAATGCGAAC	CGTATGCGGGTGGCGGTCTCGCTTATGCGTATGCGTTC	3
SRR413715_C617906	4	0	CGAATGCGAATGGCGGTCTCGCTTATGCGAATGCGAAC	CGGGTGCGTATGGCGGTCTCGCTTATGCGAATGCGAGC	1
SRR413715_C617906	6	0	CGAATGCGAATGGCGGTCTCGCTTATGCGAATGCGAAC	CGTATGCGGGTGGCGGTCTCGCTTATGCGGTTGCGTAC	1
SRR413715_C617906	5	0	CGAATGCGAATGGCGGTCTCGCTTATGCGAATGCGAAC	CGCTTGCGTATGGCGGTCTCGCTTATGCGAATGCGGGC	1
SRR413715_C617906	3	0	CGAATGCGAATGGCGGTCTCGCTTATGCGAATGCGAAC	CGAATGCGTATGGCGGTCTCGCTTATGCGCTTGCGAAC	1
SRR413715_C617906	2	0	CGAATGCGAATGGCGGTCTCGCTTATGCGAATGCGAAC	CGAATGCGAATGGCGGTCTCGCTTATGCGAGTGCGTAC	1
SRR413715_C617906	3	0	CGAATGCGAATGGCGGTCTCGCTTATGCGAATGCGAAC	CGAATGCGTATGGCGGTCTCGCTTATGCGGGTGCGAAC	2
SRR413715_C617906	2	0	CGAATGCGAATGGCGGTCTCGCTTATGCGAATGCGAAC	CGGATGCGTATGGCGGTCTCGCTTATGCGAATGCGAAC	1
SRR413715_C617906	5	1	CGAATGCGAATGGCGGTCTCGCTTATGCGAATGCGAAC	CGAATGCGTATGGCGGTCTCGCTGTTGCGAGTGCGGGC	1
SRR413715_C617906	2	0	CGAATGCGAATGGCGGTCTCGCTTATGCGAATGCGAAC	CGCATGCGAATGGCGGTCTCGCTTATGCGAATGCGTAC	1
SRR413715_C617906	6	0	CGAATGCGAATGGCGGTCTCGCTTATGCGAATGCGAAC	CGTATGCGGGTGGCGGTCTCGCTTATGCGAGTGCGTTC	3
SRR413715_C617906	5	0	CGAATGCGAATGGCGGTCTCGCTTATGCGAATGCGAAC	CGGGTGCGTATGGCGGTCTCGCTTATGCGTATGCGGAC	1
SRR413715_C617906	5	0	CGAATGCGAATGGCGGTCTCGCTTATGCGAATGCGAAC	CGGGTGCGTATGGCGGTCTCGCTTTTGCGGATGCGAAC	1
SRR413715_C617906	4	0	CGAATGCGAATGGCGGTCTCGCTTATGCGAATGCGAAC	CGAATGCGGGTGGCGGTCTCGCTTATGCGGTTGCGAAC	1
SRR413715_C617906	4	0	CGAATGCGAATGGCGGTCTCGCTTATGCGAATGCGAAC	CGAATGCGTATGGCGGTCTCGCTTTTGCGTTTGCGAAC	1
SRR413715_C617906	3	0	CGAATGCGAATGGCGGTCTCGCTTATGCGAATGCGAAC	CGCATGCGTATGGCGGTCTCGCTTATGCGTATGCGAAC	1
SRR413715_C617906	3	0	CGAATGCGAATGGCGGTCTCGCTTATGCGAATGCGAAC	CGAATGCGTATGGCGGTCTCGCTTATGCGTATGCGCAC	1
SRR413715_C617906	4	0	CGAATGCGAATGGCGGTCTCGCTTATGCGAATGCGAAC	CGCATGCGAATGGCGGTCTCGCTTGTGCGAGTGCGTAC	1
SRR413715_C617906	2	0	CGAATGCGAATGGCGGTCTCGCTTATGCGAATGCGAAC	CGAATGCGTATGGCGGTCTCGCTTATGCGAATGCGCAC	1
SRR413715_C617906	5	0	CGAATGCGAATGGCGGTCTCGCTTATGCGAATGCGAAC	CGAGTGCGGTTGGCGGTCTCGCTTATGCGAGTGCGTAC	1
SRR413715_C617906	1	0	CGAATGCGAATGGCGGTCTCGCTTATGCGAATGCGAAC	CGAATGCGAATGGCGGTCTCGCTTTTGCGAATGCGAAC	1
SRR413715_C617906	4	0	CGAATGCGAATGGCGGTCTCGCTTATGCGAATGCGAAC	CGTATGCGCTTGGCGGTCTCGCTTATGCGAATGCGTAC	1
SRR413715_C617906	4	0	CGAATGCGAATGGCGGTCTCGCTTATGCGAATGCGAAC	CGTATGCGAGTGGCGGTCTCGCTTATGCGAATGCGTTC	1
SRR413715_C617906	2	0	CGAATGCGAATGGCGGTCTCGCTTATGCGAATGCGAAC	CGTATGCGTATGGCGGTCTCGCTTATGCGAATGCGAAC	1
SRR413715_C617906	1	0	CGAATGCGAATGGCGGTCTCGCTTATGCGAATGCGAAC	CGAATGCGTATGGCGGTCTCGCTTATGCGAATGCGAAC	1
SRR413715_C617906	7	0	CGAATGCGAATGGCGGTCTCGCTTATGCGAATGCGAAC	CGTTTGCGTTTGGCGGTCTCGCTTGTGCGTATGCGTAC	1
SRR413715_C617906	4	0	CGAATGCGAATGGCGGTCTCGCTTATGCGAATGCGAAC	CGTATGCGTATGGCGGTCTCGCTTATGCGTATGCGAGC	1
SRR413715_C621876	15	0	ATAACAACAACGTCTGGAACGTCAACACCGATGGCTCCAACAACAACAACTGGTACAACAACTC	ATGACGTCAGCGTCTGGTGCGTCCTCACCGATGGCTCCGGCGACTACGACTGGTACAGCCACTC	4
SRR413715_C621876	13	0	ATAACAACAACGTCTGGAACGTCAACACCGATGGCTCCAACAACAACAACTGGTACAACAACTC	ATGGCAGCGACGTCTGGTACGTCAGCACCGATGGCTCCAGCTACGTCAGCTGGTACAACGGCTC	1
SRR413715_C621876	11	0	ATAACAACAACGTCTGGAACGTCAACACCGATGGCTCCAACAACAACAACTGGTACAACAACTC	ATGGCAGCTACGTCTGGCACGTCAGCACCGATGGCTCCAACGGCAGCTACTGGTACTACAACTC	12
SRR413715_C621876	12	0	ATAACAACAACGTCTGGAACGTCAACACCGATGGCTCCAACAACAACAACTGGTACAACAACTC	GTAACAACTACGTCTGGCGCGTCAGCACCGATGGCTCCTACTACAACAGCTGGTGCGGCGACTC	1
SRR413715_C621876	2	3	ATAACAACAACGTCTGGAACGTCAACACCGATGGCTCCAACAACAACAACTGGTACAACAACTC	ACACCAACAACGTCTGGAACGTCAATTCGGATGGCTCCAACAACAACAACTGGTACAACAACTC	2
SRR413718_C764889	4	3	ACGTCAGCTCCGATGGCGCTCTGGACTGGGGCAACGCCTACAACGGCA	GCGTCCGCACCGATGGCGCTCTGAACTGGGACTGCGCCTACAACGGCA	1
SRR413718_C764889	7	3	ACGTCAGCTCCGATGGCGCTCTGGACTGGGGCAACGCCTACAACGGCA	ACGTCCTCGCCGGTGGCGCTCTGAGCTGGGGCAACGCCTGCGGCGGCT	2
SRR413718_C764889	4	2	ACGTCAGCTCCGATGGCGCTCTGGACTGGGGCAACGCCTACAACGGCA	GCGTCGGCGCCGATGGCACTCTGGACTGGGGCAACGCCTACCGCGGCA	1
SRR413718_C767515	8	0	CGTCAACACCGATGGCACTCTGAACAGGAACAACGCCTACAACGGCAA	CGTCCGCACCGATGGCGCTCTGAACTGGGACTGCGCCTACAACGGCAG	1
SRR413718_C767515	9	0	CGTCAACACCGATGGCACTCTGAACAGGAACAACGCCTACAACGGCAA	CGTCAGCACCGATGGCACTCTGGGCTGGAACGGCGCCTACGGCGGCTA	2
SRR413718_C767515	12	0	CGTCAACACCGATGGCACTCTGAACAGGAACAACGCCTACAACGGCAA	CGTCAGCGCCGATGGCACTCTGGGCGGGAACGGCGCCTGCGGCGGCCT	1
SRR413718_C767515	4	0	CGTCAACACCGATGGCACTCTGAACAGGAACAACGCCTACAACGGCAA	CGTCTACACCGATGGCACTCTGAGCAGGAACAGCGCCTACAACGGCGA	1
SRR413718_C767515	9	0	CGTCAACACCGATGGCACTCTGAACAGGAACAACGCCTACAACGGCAA	CGTCGGCGCCGATGGCACTCTGGACTGGGGCAACGCCTACCGCGGCAA	1
SRR413718_C767515	11	0	CGTCAACACCGATGGCACTCTGAACAGGAACAACGCCTACAACGGCAA	CGTCAGCGCCGATGGCACTCTGGGCGGGGTCAGCGCCTGCTTCGGCAA	1
SRR413718_C767515	7	0	CGTCAACACCGATGGCACTCTGAACAGGAACAACGCCTACAACGGCAA	CGTCAGCTCCGATGGCGCTCTGGACTGGGGCAACGCCTACAACGGCAA	3
SRR413718_scaffold56107	8	0	TGTTCTACCTCAACGGCAACAACTCCCGCAGCAATGCGAACACGAACGTC	TGTTCTCCCTCGGCGGCGGCAACTCCCGCGGCTATGCGAACACGTACGTC	1
SRR413718_scaffold56107	8	0	TGTTCTACCTCAACGGCAACAACTCCCGCAGCAATGCGAACACGAACGTC	TGTTCTCCCTCGACGGCGACGACTCCCGCAGCTATGCGTACACGCCCGTC	1
SRR413718_scaffold56107	9	0	TGTTCTACCTCAACGGCAACAACTCCCGCAGCAATGCGAACACGAACGTC	TGTTCTGCCTCTACGGCCACGACTCCCGCAGCCGTGCGTACACGCTCGTC	1
SRR413718_scaffold56107	11	0	TGTTCTACCTCAACGGCAACAACTCCCGCAGCAATGCGAACACGAACGTC	TGTTCTCCCTCCGCGGCCTCAACTCCCGCAGCCATGCGTCCCCGCTCGTC	1
SRR413720_C613601	5	0	ATGCGAATGCGAATGGCGGTGTGTCGAATGCGAATGCGAATAACGATGCTTCGAATACGA	ATGCGAATGCGTATGGCGGTGTGTCGAGTGCGTATGCGAATTACGATGCTTCGAATACGT	1
SRR413720_C613601	2	0	ATGCGAATGCGAATGGCGGTGTGTCGAATGCGAATGCGAATAACGATGCTTCGAATACGA	ATGCGAATGCGTATGGCGGTGTGTCGGATGCGAATGCGAATAACGATGCTTCGAATACGA	1
SRR413720_C613601	7	0	ATGCGAATGCGAATGGCGGTGTGTCGAATGCGAATGCGAATAACGATGCTTCGAATACGA	ATGCGAGTGCGTTTGGCGGTGTGTCGAGTGCGAATGCGAATAGCGATGCTTCGTATACGG	1
SRR413720_C613601	5	0	ATGCGAATGCGAATGGCGGTGTGTCGAATGCGAATGCGAATAACGATGCTTCGAATACGA	ATGCGAGTGCGTATGGCGGTGTGTCGAATGCGGATGCGAATAACGATGCTTCGTATTCGA	1
SRR413720_C613601	7	0	ATGCGAATGCGAATGGCGGTGTGTCGAATGCGAATGCGAATAACGATGCTTCGAATACGA	TTGCGAATGCGTATGGCGGTGTGTCGATTGCGCTTGCGAGTTACGATGCTTCGAATACGA	1
SRR413720_C613601	9	0	ATGCGAATGCGAATGGCGGTGTGTCGAATGCGAATGCGAATAACGATGCTTCGAATACGA	ATGCGTATGCGAATGGCGGTGTGTCGAGTGCGGTTGCGGGTAACGATGCTTCGGGTACGT	1
SRR413720_scaffold41303	6	2	GCGAATACGAATAACACGGCTTCGAATACGAATACGAA	GCGTATGCGAATTACGATGCTTCGAATACGTATGCGAA	2
SRR413720_scaffold41303	7	2	GCGAATACGAATAACACGGCTTCGAATACGAATACGAA	GCGCATGCGGTTCACGATGCTTCGAATACGAATGCGAA	1
SRR413720_scaffold41303	4	2	GCGAATACGAATAACACGGCTTCGAATACGAATACGAA	GCGAATGCGAATAACGATGCTTCGAATACGAATGCGAG	1
SRR413720_scaffold41303	8	2	GCGAATACGAATAACACGGCTTCGAATACGAATACGAA	GCGCTTGCGAGTTACGATGCTTCGAATACGATTGCGAA	1
SRR413720_scaffold41303	7	0	GCGAATACGAATAACACGGCTTCGAATACGAATACGAA	GCGAATGCGCCTTACGCGGCTTCGTATACGAATACGGA	4
SRR413720_scaffold41303	3	2	GCGAATACGAATAACACGGCTTCGAATACGAATACGAA	GCGAATGCGAATAACGATGCTTCGAATACGAATGCGAA	10
SRR413720_scaffold41303	7	0	GCGAATACGAATAACACGGCTTCGAATACGAATACGAA	GCGAGTACGAATGACGCGGCTTCGAATACGCATTCGGC	2
SRR413721_C496546	10	0	CTCGTGCCGTGAATTGCAACAATTACCCGTGGAATGTCAATACGAACATT	CTCGTGCCGTGGATTGCGGCGGTTACCCGTGGGTTGTCAATTCGTACGTT	2
SRR413721_C526028	8	0	TCGGTTATCTGAATACGAATAATCGTTCCTCGAATGCGAATGCGAACAAT	TCGGTTATCTGTTTACGAGTTATCGTTCCTCGATTGCGTATGCGAACGCT	6
SRR413721_C526028	8	0	TCGGTTATCTGAATACGAATAATCGTTCCTCGAATGCGAATGCGAACAAT	TCGGTTATCTGTATACGACTTTTCGTTCCTCGACTGCGCTTGCGCACAAT	32
SRR413721_C526028	6	0	TCGGTTATCTGAATACGAATAATCGTTCCTCGAATGCGAATGCGAACAAT	TCGGTTGTCTGAATACGAATTATCGTTCCTCGAATGCGTCTGCGATCCAT	7
SRR413721_C526028	11	0	TCGGTTATCTGAATACGAATAATCGTTCCTCGAATGCGAATGCGAACAAT	TCGGTTTTCTGGCTACGACTTATCGTTCCTCGTCTGCGTCTGCGTTCAAT	1
SRR413721_C526028	1	0	TCGGTTATCTGAATACGAATAATCGTTCCTCGAATGCGAATGCGAACAAT	TCGGTTTTCTGAATACGAATAATCGTTCCTCGAATGCGAATGCGAACAAT	1
SRR413721_C526028	0	1	TCGGTTATCTGAATACGAATAATCGTTCCTCGAATGCGAATGCGAACAAT	TCGGTTATCTGAATACGAATAATCGTTCCTTGAATGCGAATGCGAACAAT	1
SRR413721_C526028	10	0	TCGGTTATCTGAATACGAATAATCGTTCCTCGAATGCGAATGCGAACAAT	TCGGTTATCTGGGTACGAATCTTCGTTCCTCGTCTGCGTATGCGTACGTT	1
SRR413721_C526028	7	0	TCGGTTATCTGAATACGAATAATCGTTCCTCGAATGCGAATGCGAACAAT	TCGGTTATCTGTATACGACTTTTCGTTCCTCGACTGCGCTTGCGAACAAT	41
SRR413721_C526028	9	2	TCGGTTATCTGAATACGAATAATCGTTCCTCGAATGCGAATGCGAACAAT	TCGGTTTTCTCCATACGTTTAATCGTTCCTCGTCTGCGAATGCGTACCTC	1
SRR413721_C526028	11	0	TCGGTTATCTGAATACGAATAATCGTTCCTCGAATGCGAATGCGAACAAT	TCGGTTTTCTGGCTACGGCTTATCGTTCCTCGTCTGCGTCTGCGTACAAT	1
SRR413721_C526028	9	1	TCGGTTATCTGAATACGAATAATCGTTCCTCGAATGCGAATGCGAACAAT	TCGGTTTTCTGCATACGTTTAATCGTTCCTCGTCTGCGAATGCGTACCTC	23
SRR413721_C526028	10	0	TCGGTTATCTGAATACGAATAATCGTTCCTCGAATGCGAATGCGAACAAT	TCGGTTATCTGCATACGTATGGTCGTTCCTCGGCTGCGGATGCGTACGCT	6
SRR413721_C526028	7	1	TCGGTTATCTGAATACGAATAATCGTTCCTCGAATGCGAATGCGAACAAT	TCGGTTATCTGTATACGACTTTTCGTTCCTCGACCGCGCTTGCGAACAAT	1
SRR413721_C526028	10	0	TCGGTTATCTGAATACGAATAATCGTTCCTCGAATGCGAATGCGAACAAT	TCGGTTTTCTGGCTACGACTTATCGTTCCTCGTCTGCGTCTGCGTACAAT	42
SRR413722_C1016822	2	3	CTCGCTTATGCGAACTCGAATAACGATTGGTCGAACTCGAATGCGAATAT	TTGGCGTATGCGAACTCGAATAACGCTTGGTCGAACTCGAATGCGAATGT	4
SRR413722_C1016822	9	0	CTCGCTTATGCGAACTCGAATAACGATTGGTCGAACTCGAATGCGAATAT	CTCGCTTATGCGAGCTCGGATTACGCTTGGTCGCACTCGGGTGCGAGTCT	2
SRR413722_C1016822	10	0	CTCGCTTATGCGAACTCGAATAACGATTGGTCGAACTCGAATGCGAATAT	CTCGCTTATGCGAGCTCGTATCACGCTTGGTCGCACTCGCTTGCGTCTTT	3
SRR413722_C1016822	7	0	CTCGCTTATGCGAACTCGAATAACGATTGGTCGAACTCGAATGCGAATAT	CTCGCTTATGCGTACTCGAATTACGCTTGGTCGTACTCGAATGCGTCTGT	7
SRR413722_C1019638	12	0	ATGCGAATGCGAATGGCGGTGTGTCGAATGCGAATGCGAATAACGATGCTTCGAATACGA	TTGCGCATGCGGTTGGCGGTGTGTCGAGTGCGAGTGCGAGTGGCGGTGCTTCGAGTGCGA	1
SRR413722_C1019638	15	0	ATGCGAATGCGAATGGCGGTGTGTCGAATGCGAATGCGAATAACGATGCTTCGAATACGA	ATGCGAGTGCGTTTGGCGGTGTGTCGGTTGCGGGTGCGGGTGGCGGTGCTTCGGGTACGG	1
SRR413722_C1019638	5	0	ATGCGAATGCGAATGGCGGTGTGTCGAATGCGAATGCGAATAACGATGCTTCGAATACGA	ATGCGAATGCGAGTGGCGGTGTGTCGAATGCGAATGCGAGTTACGATGCTTCGTATACGT	1
SRR413722_C1019638	7	0	ATGCGAATGCGAATGGCGGTGTGTCGAATGCGAATGCGAATAACGATGCTTCGAATACGA	GTGCGAATGCGCATGGCGGTGTGTCGTATGCGCATGCGTATAACGATGCTTCGAATGCGT	1
SRR413722_C1019638	6	0	ATGCGAATGCGAATGGCGGTGTGTCGAATGCGAATGCGAATAACGATGCTTCGAATACGA	ATGCGGATGCGAGTGGCGGTGTGTCGAATGCGGATGCGAGTAACGATGCTTCGTATGCGA	1
SRR413722_C1019638	3	0	ATGCGAATGCGAATGGCGGTGTGTCGAATGCGAATGCGAATAACGATGCTTCGAATACGA	ATGCGAATGCGAATGGCGGTGTGTCGAATGCGAATGCGTATAACGATGCTTCGTATACGT	2
SRR413722_C1019638	6	0	ATGCGAATGCGAATGGCGGTGTGTCGAATGCGAATGCGAATAACGATGCTTCGAATACGA	ATGCGTATGCGCATGGCGGTGTGTCGCATGCGTATGCGAATAACGATGCTTCGTATACGT	1
SRR413722_C1019638	6	0	ATGCGAATGCGAATGGCGGTGTGTCGAATGCGAATGCGAATAACGATGCTTCGAATACGA	ATGCGTATGCGTATGGCGGTGTGTCGAATGCGTATGCGAGTTACGATGCTTCGAATACGG	1
SRR413722_C1019638	8	0	ATGCGAATGCGAATGGCGGTGTGTCGAATGCGAATGCGAATAACGATGCTTCGAATACGA	ATGCGAATGCGAGTGGCGGTGTGTCGGTTGCGCATGCGAGTAGCGATGCTTCGCATACGT	1
SRR413722_C1019638	6	0	ATGCGAATGCGAATGGCGGTGTGTCGAATGCGAATGCGAATAACGATGCTTCGAATACGA	ATGCGGGTGCGGGTGGCGGTGTGTCGGTTGCGAATGCGAATAACGATGCTTCGAATACGA	2
SRR413722_C1019638	7	0	ATGCGAATGCGAATGGCGGTGTGTCGAATGCGAATGCGAATAACGATGCTTCGAATACGA	GTGCGTATGCGAATGGCGGTGTGTCGAGTGCGAGTGCGGTTAGCGATGCTTCGAATACGA	2
SRR413722_C1019638	7	0	ATGCGAATGCGAATGGCGGTGTGTCGAATGCGAATGCGAATAACGATGCTTCGAATACGA	ATGCGTATGCGGTTGGCGGTGTGTCGAATGCGAATGCGAGTAGCGATGCTTCGGATACGC	2
SRR413722_C1019638	7	0	ATGCGAATGCGAATGGCGGTGTGTCGAATGCGAATGCGAATAACGATGCTTCGAATACGA	ATGCGAATGCGTATGGCGGTGTGTCGAATGCGCATGCGGTTGACGATGCTTCGTATACGT	1
SRR413722_C1019638	4	0	ATGCGAATGCGAATGGCGGTGTGTCGAATGCGAATGCGAATAACGATGCTTCGAATACGA	ATGCGAATGCGAATGGCGGTGTGTCGTATGCGTATGCGAGTAACGGTGCTTCGAATACGA	1
SRR413722_C1019638	5	0	ATGCGAATGCGAATGGCGGTGTGTCGAATGCGAATGCGAATAACGATGCTTCGAATACGA	ATGCGAATGCGAATGGCGGTGTGTCGAATGCGAATGCGGGTCACGATGCTTCGATTACGC	1
SRR413722_C1019638	7	0	ATGCGAATGCGAATGGCGGTGTGTCGAATGCGAATGCGAATAACGATGCTTCGAATACGA	ATGCGAATGCGTATGGCGGTGTGTCGAATGCGAGTGCGTTTAGCGATGCTTCGTATACGC	4
SRR413722_C1019638	3	0	ATGCGAATGCGAATGGCGGTGTGTCGAATGCGAATGCGAATAACGATGCTTCGAATACGA	ATGCGAATGCGTATGGCGGTGTGTCGAATGCGAATGCGAATAACGATGCTTCGTATACGT	1
SRR413722_C1019638	3	0	ATGCGAATGCGAATGGCGGTGTGTCGAATGCGAATGCGAATAACGATGCTTCGAATACGA	ATGCGAGTGCGAATGGCGGTGTGTCGAATGCGTATGCGAATAACGATGCTTCGAATACGT	1
SRR413722_C1019638	4	0	ATGCGAATGCGAATGGCGGTGTGTCGAATGCGAATGCGAATAACGATGCTTCGAATACGA	ATGCGTATGCGAATGGCGGTGTGTCGGATGCGAATGCGAGTAACGATGCTTCGGATACGA	5
SRR413722_C1019638	4	0	ATGCGAATGCGAATGGCGGTGTGTCGAATGCGAATGCGAATAACGATGCTTCGAATACGA	ATGCGAATGCGAGTGGCGGTGTGTCGAATGCGAATGCGAATAGCGGTGCTTCGAATGCGA	1
SRR413722_C1019638	5	0	ATGCGAATGCGAATGGCGGTGTGTCGAATGCGAATGCGAATAACGATGCTTCGAATACGA	ATGCGCATGCGAGTGGCGGTGTGTCGTATGCGCATGCGAATAACGATGCTTCGTATACGA	1
SRR413722_C1019638	5	0	ATGCGAATGCGAATGGCGGTGTGTCGAATGCGAATGCGAATAACGATGCTTCGAATACGA	ATGCGTATGCGTATGGCGGTGTGTCGAGTGCGTATGCGAATAACGATGCTTCGAATACGG	1
SRR413722_C1019638	8	1	ATGCGAATGCGAATGGCGGTGTGTCGAATGCGAATGCGAATAACGATGCTTCGAATACGA	ATGCGCATGCGAATGGCGGTGTGTCTTGTGCGCATGCGATTAGCGATGCTTCGTATACGT	1
SRR413722_C1019638	7	1	ATGCGAATGCGAATGGCGGTGTGTCGAATGCGAATGCGAATAACGATGCTTCGAATACGA	ATGCGAGTGCGCATGGCGGTGTGTCGAGTGCGAATGCCTTTAACGATGCTTCGAGTACGG	1
SRR413722_C1019638	8	0	ATGCGAATGCGAATGGCGGTGTGTCGAATGCGAATGCGAATAACGATGCTTCGAATACGA	ATGCGGATGCGAATGGCGGTGTGTCGGGTGCGAATGCGGGTAGCGATGCTTCGAGTACGT	1
SRR413722_C1019638	6	0	ATGCGAATGCGAATGGCGGTGTGTCGAATGCGAATGCGAATAACGATGCTTCGAATACGA	ATGCGTATGCGTTTGGCGGTGTGTCGAATGCGAATGCGAGTAACGGTGCTTCGGATACGA	1
SRR413722_C1019638	5	0	ATGCGAATGCGAATGGCGGTGTGTCGAATGCGAATGCGAATAACGATGCTTCGAATACGA	ATGCGAATGCGAGTGGCGGTGTGTCGGGTGCGTATGCGAATAACGATGCTTCGTATACGA	1
SRR413722_C1019638	6	0	ATGCGAATGCGAATGGCGGTGTGTCGAATGCGAATGCGAATAACGATGCTTCGAATACGA	ATGCGCATGCGCATGGCGGTGTGTCGAATGCGAATGCGTATAACGATGCTTCGCATGCGG	50
SRR413722_C1019638	3	0	ATGCGAATGCGAATGGCGGTGTGTCGAATGCGAATGCGAATAACGATGCTTCGAATACGA	ATGCGCATGCGAATGGCGGTGTGTCGTATGCGTATGCGAATAACGATGCTTCGAATACGA	1
SRR413722_C1021538	15	2	CGTTTCTTCGGCTAACTTTGCCAATGTGAACAACAATGGCAATACGAACTACAACAACGCTTCGAACTCTAA	ATTTTCTTCGGCTCACTTTGCCTATGTGAGCAGCCTTGGCGGTACGAACTACGGCGGCGCTTCGGACTCTTG	1
SRR413722_C1021538	14	0	CGTTTCTTCGGCTAACTTTGCCAATGTGAACAACAATGGCAATACGAACTACAACAACGCTTCGAACTCTAA	CGTTTCTTCGGCTTACTTTGCCCTTGTGGGCAACGGTGGCAATGCGAACTGCGACGCCGCTTCGAGCTCTTA	2
SRR413722_C914178	7	1	ACAACGCGTTCATCTACAACGGCAACACGGGCAACGTGAACAACAACAAC	ACTACGCGTTCATCTACAGCGGTGGCACGGGCAACGTGAGCAACAACGGC	2
SRR413722_scaffold51170	3	3	GCGAACGCGAATAACGATTCATCGAACACGAATGCGAA	GCGTATGCGAATAACGATGCTTCGAATACGTATGCGAA	1
SRR413722_scaffold51170	2	2	GCGAACGCGAATAACGATTCATCGAACACGAATGCGAA	GCGAACTCGAATAACGATTGGTCGAACTCGAATGCGAA	25
SRR413722_scaffold51170	4	3	GCGAACGCGAATAACGATTCATCGAACACGAATGCGAA	GCGAATGCGAATAACGATGCTTCGTATACGTATGCGAG	1
SRR413722_scaffold51170	10	0	GCGAACGCGAATAACGATTCATCGAACACGAATGCGAA	GCGTCCGCGGGTGGCGATTCATCGAGCACGCTTGCGAG	10
SRR413722_scaffold51170	4	3	GCGAACGCGAATAACGATTCATCGAACACGAATGCGAA	GCGTATGCGAGTTACGATGCTTCGAATACGAATGCGAA	1
SRR413722_scaffold51170	5	3	GCGAACGCGAATAACGATTCATCGAACACGAATGCGAA	GCGATTGCGCATCACGATGCTTCGTATACGAATGCGAA	1
SRR413722_scaffold51170	1	3	GCGAACGCGAATAACGATTCATCGAACACGAATGCGAA	GCGAATGCGAATAACGATGCTTCGAATACGAATGCGAA	66
SRR413722_scaffold51170	8	0	GCGAACGCGAATAACGATTCATCGAACACGAATGCGAA	GCGAGCGCGGGTTACGATTCATCGCTCACGGATGCGTA	1
SRR413722_scaffold51170	5	3	GCGAACGCGAATAACGATTCATCGAACACGAATGCGAA	GCGTATGCGAATAACGATGCTTCGAATACGGGTGCGGA	1
SRR413722_scaffold51170	4	3	GCGAACGCGAATAACGATTCATCGAACACGAATGCGAA	GCGTTTGCGAATAACGATGCTTCGAATACGAGTGCGAA	1
SRR413722_scaffold51170	8	0	GCGAACGCGAATAACGATTCATCGAACACGAATGCGAA	GCGTTCGCGAGTTACGATTCATCGAGCGCGTATGCGTA	5
SRR413722_scaffold51170	4	3	GCGAACGCGAATAACGATTCATCGAACACGAATGCGAA	GCGCATGCGAATAACGATGCTTCGAATACGTATGCGAG	1
SRR413722_scaffold51170	3	3	GCGAACGCGAATAACGATTCATCGAACACGAATGCGAA	GCGAATGCGAATAACGATGCTTCGAATACGAGTGCGTA	5
SRR413723_scaffold47955	7	1	ACAACGCGTTCATCTACAACGGCAACACGGGCAACGTGAACAACAACAAC	ACTACGCGTTCATCTACAGCGGTGGCACGGGCAACGTGAGCAACAACGGC	1
SRR413724_C1359140	0	1	ATAACGGTTACAACTTGAACTTCAACAGTGGCAACGTGAATCCTGCGAAC	ATAACGGTTACAACTTGAACTTCAACAATGGCAACGTGAATCCTGCGAAC	1
SRR413724_C1359140	8	0	ATAACGGTTACAACTTGAACTTCAACAGTGGCAACGTGAATCCTGCGAAC	ATGGCGGTTACGGCTTGTACTTCGACAGTGGCTACGTGAATCCTGCGAGC	16
SRR413724_C1369934	6	2	GCGAACTCGAACAACGATTTCTCGAACTCGAGGACGAA	GGTACCTCGTACGACGATTTCTCGCACTCGTGGTCGAA	1
SRR413724_C1369934	4	3	GCGAACTCGAACAACGATTTCTCGAACTCGAGGACGAA	GCGAACTCGAACAACGATTTCTCGAACTCGCAACGGTT	1
SRR413724_C1369934	7	2	GCGAACTCGAACAACGATTTCTCGAACTCGAGGACGAA	GAATCCTCGTACGACGATTTCTCGCACTCGTGGTCGAA	1
SRR413724_C1369934	6	3	GCGAACTCGAACAACGATTTCTCGAACTCGAGGACGAA	GAAAGCTTGCGCTACGATTTCTCGCACTCGGGGACGAA	1
SRR413724_C1369934	6	2	GCGAACTCGAACAACGATTTCTCGAACTCGAGGACGAA	GTTGCCTCGGACTACGATTTCTCGCACTCGGGGACGAA	1
SRR413724_C1369934	9	2	GCGAACTCGAACAACGATTTCTCGAACTCGAGGACGAA	GCGTCCTCGTACGACGATTTCTCGCACTCGTGGTTCTT	1
SRR413724_C1369934	7	0	GCGAACTCGAACAACGATTTCTCGAACTCGAGGACGAA	GCGTCCTCGTACGACGATTTCTCGCACTCGTGGTCGAA	26
SRR413724_C1369934	6	0	GCGAACTCGAACAACGATTTCTCGAACTCGAGGACGAA	GCGGCCTCGGACTACGATTTCTCGCACTCGGGGACGAA	22
SRR413724_C1373712	5	3	CGAATGCGAATAACGATTTCTCGAATACGAACACGAAC	CGAGTGCGAATAACGATTTCTCGAATACGCGATGGACT	1
SRR413724_C1373712	1	2	CGAATGCGAATAACGATTTCTCGAATACGAACACGAAC	GTGATGCGAATAACGATTTCTCGAATACGAACACGAAC	1
SRR413724_C1373712	7	0	CGAATGCGAATAACGATTTCTCGAATACGAACACGAAC	CGTATGCGGGTCACGATTTCTCGCATACGAGCACGCAC	1
SRR413724_C1373712	5	0	CGAATGCGAATAACGATTTCTCGAATACGAACACGAAC	CGTATGCGAGTAGCGATTTCTCGAATACGGACACGTAC	1
SRR413724_C1373712	3	0	CGAATGCGAATAACGATTTCTCGAATACGAACACGAAC	CGGATGCGAATAACGATTTCTCGGTTACGAACACGAAC	1
SRR413724_C1373712	2	2	CGAATGCGAATAACGATTTCTCGAATACGAACACGAAC	CGAATGCGAATAACGATTTCTCGAATACGAACACTTCG	1
SRR413724_scaffold59910	8	0	GGAATGCGAACCTGAACAATGGGCTTTCCAACTCGAACTGGAAC	GGCTTGCGTACCTGTTCAATGGGCTTTCCTACTCGTACTGGTAC	1
SRR413724_scaffold59910	10	0	GGAATGCGAACCTGAACAATGGGCTTTCCAACTCGAACTGGAAC	GGCGTGCGTACCTGGACAATGGGCTTTCCCCCTCGGCCTGGCCC	2
SRR413724_scaffold60420	5	0	GCGAATACGAATAACACCCCCTCGAATACGAATGCGAA	GCGAATGCGGCTTACACCCCCTCGAATACGAATGCGCA	3
SRR413724_scaffold60420	3	3	GCGAATACGAATAACACCCCCTCGAATACGAATGCGAA	TCTAATTCGGATAACACCCCCTCGATTACGAATACGAA	1
SRR413725_C825461	8	0	CTGCGGAATGGTAATTTGAACCATGATCCTTCGAACACGAACACGAACAT	CTGCGGTTTGGTCATTTGAACCATGATCCTTCGTACTCGTACACGACCCT	3
SRR413725_C825461	9	1	CTGCGGAATGGTAATTTGAACCATGATCCTTCGAACACGAACACGAACAT	CTGCGGTTTGGTGTTTTGTCTCCTGATCCTTCGAGCACGAGCACGAACAT	3
SRR413725_C825461	9	0	CTGCGGAATGGTAATTTGAACCATGATCCTTCGAACACGAACACGAACAT	CTGCGGACTGGTGTTTTGGACCCTGCTCCTTCGAACACGTACCCGTACAT	1
SRR413725_C825461	8	0	CTGCGGAATGGTAATTTGAACCATGATCCTTCGAACACGAACACGAACAT	CTGCGGACTGGTGATTTGTACCGTGATCCTTCGAACGCGGGCACGCACAT	33
SRR413725_C825461	0	1	CTGCGGAATGGTAATTTGAACCATGATCCTTCGAACACGAACACGAACAT	CTGCGGAATGCTAATTTGAACCATGATCCTTCGAACACGAACACGAACAT	1
SRR413725_C825461	6	0	CTGCGGAATGGTAATTTGAACCATGATCCTTCGAACACGAACACGAACAT	CTGCGGTTTGGTTATTTGGACCTTGATCCTTCGGACACGAACACGAACAT	1
SRR413725_C825461	6	0	CTGCGGAATGGTAATTTGAACCATGATCCTTCGAACACGAACACGAACAT	CTGCGGTCTGGTCATTTGAACCATGATCCTTCGCACACGTACACGAACCT	2
SRR413725_C825461	10	0	CTGCGGAATGGTAATTTGAACCATGATCCTTCGAACACGAACACGAACAT	CTGCGGGCTGGTAATTTGAACCCTGCTCCTTCGAGCACGGACTCGTTCCT	1
SRR413725_C825461	8	0	CTGCGGAATGGTAATTTGAACCATGATCCTTCGAACACGAACACGAACAT	CTGCGGGCTGGTAATTTGTACCCTGCTCCTTCGGACACGAACACGCACCT	1
SRR413725_C825461	9	1	CTGCGGAATGGTAATTTGAACCATGATCCTTCGAACACGAACACGAACAT	CTGCGGGCTGGTAATTTGAACCCTGCTCCTTCGAACACGGACTCGTTCCA	1
SRR413725_C825461	6	1	CTGCGGAATGGTAATTTGAACCATGATCCTTCGAACACGAACACGAACAT	CTGCGGGCAGGTAATTTGTACCATGATCCTTCGGGCACGAACACGTACAT	1
SRR413725_C825461	6	0	CTGCGGAATGGTAATTTGAACCATGATCCTTCGAACACGAACACGAACAT	CTGCGGAGTGGTGCTTTGAGCCATGATCCTTCGAACGCGAGCACGAACAT	3
SRR413725_C825461	7	0	CTGCGGAATGGTAATTTGAACCATGATCCTTCGAACACGAACACGAACAT	CTGCGGTCTGGTTCTTTGAACCATGATCCTTCGTACACGTACACGAGCAT	1
SRR413725_C825461	10	0	CTGCGGAATGGTAATTTGAACCATGATCCTTCGAACACGAACACGAACAT	CTGCGGTGTGGTGGTTTGAACCATGATCCTTCGGGCACGCACACGTCCCT	1
SRR413725_C825461	8	0	CTGCGGAATGGTAATTTGAACCATGATCCTTCGAACACGAACACGAACAT	CTGCGGGGTGGTTATTTGCTCCGTGATCCTTCGGACGCGAACACGAACAT	1
SRR413725_C825461	5	0	CTGCGGAATGGTAATTTGAACCATGATCCTTCGAACACGAACACGAACAT	CTGCGGTTTGGTAATTTGAACCATGATCCTTCGAGCACGAGCACGGACAT	1
SRR413726_C695569	0	1	ATAACGGTTACAACTTGAACTTCAACAGTGGCAACGTGAATCCTGCGAAC	AAAACGGTTACAACTTGAACTTCAACAGTGGCAACGTGAATCCTGCGAAC	1
SRR413726_C695569	0	1	ATAACGGTTACAACTTGAACTTCAACAGTGGCAACGTGAATCCTGCGAAC	ATAACGGTTACAACTTGAACTTCAACAGTGGCAACATGAATCCTGCGAAC	1
SRR413726_C695569	1	0	ATAACGGTTACAACTTGAACTTCAACAGTGGCAACGTGAATCCTGCGAAC	ATAACGGTTTCAACTTGAACTTCAACAGTGGCAACGTGAATCCTGCGAAC	1
SRR413727_C1248671	12	0	ACAACGCGTTCATCTACAACGGCAACACGGGCAACGTGAACAACAACAAC	GCTACGCGTTCGTCTGCGGCGGCTACGCGGGCAACGTGTACGGCAGCAAC	1
SRR413727_C1248671	5	0	ACAACGCGTTCATCTACAACGGCAACACGGGCAACGTGAACAACAACAAC	GCAACGCGTTCATCTACAACGGCGGCACGGGCAACGTGAACAACGGCAAC	7
SRR413727_C1248671	11	0	ACAACGCGTTCATCTACAACGGCAACACGGGCAACGTGAACAACAACAAC	ACGGCGCGTTCGTCTACGGCGGCTACGCGGGCAACGTGTACGGCAGCAAC	2
SRR413727_C1266183	7	0	ATGCGAACGCGAATGGCGGTGTGTCGAATGCGAATGCGAATAACGATGCTTCGAATACGAATGCGAATAT	GTGCGAGCGCGTATGGCGGTGTGTCGAGTGCGAGTGCGAATAACGATGCTTCGAGTACGAATGCGAGTAT	1
SRR413727_C1266183	9	0	ATGCGAACGCGAATGGCGGTGTGTCGAATGCGAATGCGAATAACGATGCTTCGAATACGAATGCGAATAT	ATGCGGGCGCGAATGGCGGTGTGTCGAGTGCGTATGCGTATTACGATGCTTCGTATACGTATGCGTATAT	1
SRR413727_C1266183	7	0	ATGCGAACGCGAATGGCGGTGTGTCGAATGCGAATGCGAATAACGATGCTTCGAATACGAATGCGAATAT	ATGCGCACGCGGATGGCGGTGTGTCGCGTGCGTATGCGAATAACGATGCTTCGTATACGAATGCGGATAT	1
SRR413727_C1266183	10	0	ATGCGAACGCGAATGGCGGTGTGTCGAATGCGAATGCGAATAACGATGCTTCGAATACGAATGCGAATAT	ATGCGAGCGCGGTTGGCGGTGTGTCGGTTGCGAGTGCGAATAACGATGCTTCGAGTGCGGATGCGTATAT	1
SRR413727_C1266183	7	0	ATGCGAACGCGAATGGCGGTGTGTCGAATGCGAATGCGAATAACGATGCTTCGAATACGAATGCGAATAT	ATGCGTACGCGTATGGCGGTGTGTCGTATGCGAATGCGAATTACGATGCTTCGATTACGAGTGCGAGTAT	1
SRR413727_C1266183	8	0	ATGCGAACGCGAATGGCGGTGTGTCGAATGCGAATGCGAATAACGATGCTTCGAATACGAATGCGAATAT	ATGCGAGCGCGAATGGCGGTGTGTCGAGTGCGGGTGCGGGTAACGATGCTTCGTATACGAATGCGAGTAT	1
SRR413727_C1266183	8	0	ATGCGAACGCGAATGGCGGTGTGTCGAATGCGAATGCGAATAACGATGCTTCGAATACGAATGCGAATAT	ATGCGAGCGCGTATGGCGGTGTGTCGCATGCGTATGCGCTTCACGATGCTTCGAATACGAGTGCGAATAT	1
SRR413727_C1266183	8	0	ATGCGAACGCGAATGGCGGTGTGTCGAATGCGAATGCGAATAACGATGCTTCGAATACGAATGCGAATAT	ATGCGAGCGCGAGTGGCGGTGTGTCGAATGCGCATGCGAGTAACGTTGCTTCGTATACGAGTGCGAGTAT	1
SRR413727_C1266183	6	0	ATGCGAACGCGAATGGCGGTGTGTCGAATGCGAATGCGAATAACGATGCTTCGAATACGAATGCGAATAT	ATGCGAACGCGTATGGCGGTGTGTCGAATGCGAGTGCGAATAGCGATGCTTCGAGTACGAGTGCGTATAT	1
SRR413727_C1266183	0	1	ATGCGAACGCGAATGGCGGTGTGTCGAATGCGAATGCGAATAACGATGCTTCGAATACGAATGCGAATAT	ATGCGAACGCGAATGGCGGTGTGTCCAATGCGAATGCGAATAACGATGCTTCGAATACGAATGCGAATAT	1
SRR413727_C1266183	6	0	ATGCGAACGCGAATGGCGGTGTGTCGAATGCGAATGCGAATAACGATGCTTCGAATACGAATGCGAATAT	ATGCGTACGCGAATGGCGGTGTGTCGAATGCGGTTGCGAATAACGATGCTTCGTATACGTATGCGGATAT	1
SRR413727_C1266183	6	0	ATGCGAACGCGAATGGCGGTGTGTCGAATGCGAATGCGAATAACGATGCTTCGAATACGAATGCGAATAT	ATGCGAACGCGTATGGCGGTGTGTCGAGTGCGTATGCGAGTTACGATGCTTCGTATACGAATGCGAATAT	1
SRR413727_C1275693	2	0	CGAATGCGAACAGCGGTCTCGCTTATGCGAACGCGAAC	CGAATGCGAACAGCGGTCTCGCTTATGCGAGCGCGTAC	1
SRR413727_C1275693	5	0	CGAATGCGAACAGCGGTCTCGCTTATGCGAACGCGAAC	CGGTTGCGTTCGGCGGTCTCGCTTATGCGAACGCGAAC	1
SRR413727_C1275693	5	0	CGAATGCGAACAGCGGTCTCGCTTATGCGAACGCGAAC	CGAATGCGTCCGGCGGTCTCGCTTATGCGAACGCGCTC	1
SRR413727_C1275693	3	0	CGAATGCGAACAGCGGTCTCGCTTATGCGAACGCGAAC	CGAATGCGAACAGCGGTCTCGCTTGTGCGTACGCGTAC	2
SRR413727_C1275693	4	0	CGAATGCGAACAGCGGTCTCGCTTATGCGAACGCGAAC	CGAATGCGTACAGCGGTCTCGCTTTTGCGGGCGCGAAC	1
SRR413727_C1275693	4	0	CGAATGCGAACAGCGGTCTCGCTTATGCGAACGCGAAC	CGAATGCGTACGGCGGTCTCGCTTGTGCGTACGCGAAC	1
SRR413727_C1275693	4	0	CGAATGCGAACAGCGGTCTCGCTTATGCGAACGCGAAC	CGAGTGCGGGCAGCGGTCTCGCTTATGCGAGCGCGAAC	1
SRR413727_C1275693	4	0	CGAATGCGAACAGCGGTCTCGCTTATGCGAACGCGAAC	CGTATGCGAGCAGCGGTCTCGCTTATGCGAGCGCGTAC	1
SRR413727_C1275693	3	0	CGAATGCGAACAGCGGTCTCGCTTATGCGAACGCGAAC	CGGTTGCGAACAGCGGTCTCGCTTATGCGATCGCGAAC	1
SRR413727_C1275693	3	0	CGAATGCGAACAGCGGTCTCGCTTATGCGAACGCGAAC	CGAATGCGAACAGCGGTCTCGCTTGTGCGAGCGCGAGC	1
SRR413727_C1275693	4	1	CGAATGCGAACAGCGGTCTCGCTTATGCGAACGCGAAC	CGAATGCGTACAGCGGTCTCGCTGTTGCGAGCGCGCAC	1
SRR413727_C1275693	4	0	CGAATGCGAACAGCGGTCTCGCTTATGCGAACGCGAAC	CGCTTGCGTACAGCGGTCTCGCTTATGCGCACGCGAAC	1
SRR413727_C1275693	3	0	CGAATGCGAACAGCGGTCTCGCTTATGCGAACGCGAAC	CGAATGCGCACAGCGGTCTCGCTTGTGCGAACGCGCAC	1
SRR413727_C1275693	3	0	CGAATGCGAACAGCGGTCTCGCTTATGCGAACGCGAAC	CGAATGCGCACAGCGGTCTCGCTTATGCGGTCGCGAAC	1
SRR413727_C1275693	5	0	CGAATGCGAACAGCGGTCTCGCTTATGCGAACGCGAAC	CGTATGCGGACAGCGGTCTCGCTTATGCGTTCGCGTAC	1
SRR413727_C1275693	3	0	CGAATGCGAACAGCGGTCTCGCTTATGCGAACGCGAAC	CGAATGCGAACAGCGGTCTCGCTTGTGCGCTCGCGAAC	1
SRR413727_C1275693	2	0	CGAATGCGAACAGCGGTCTCGCTTATGCGAACGCGAAC	CGAATGCGAACAGCGGTCTCGCTTGTGCGAACGCGTAC	1
SRR413727_C1275693	3	0	CGAATGCGAACAGCGGTCTCGCTTATGCGAACGCGAAC	CGAATGCGAACTGCGGTCTCGCTTATGCGCACGCGAGC	1
SRR413727_C1275693	4	0	CGAATGCGAACAGCGGTCTCGCTTATGCGAACGCGAAC	CGTATGCGAACAGCGGTCTCGCTTGTGCGCACGCGTAC	1
SRR413727_C1275693	2	0	CGAATGCGAACAGCGGTCTCGCTTATGCGAACGCGAAC	CGAATGCGAACAGCGGTCTCGCTTATGCGCACGCGTAC	1
SRR413727_C1275693	5	2	CGAATGCGAACAGCGGTCTCGCTTATGCGAACGCGAAC	CGAGTGCGAACAGCGGTCTCGCTTATGCGCGTGTGTGC	1
SRR413727_C1275693	6	0	CGAATGCGAACAGCGGTCTCGCTTATGCGAACGCGAAC	CGTATGCGTACGGCGGTCTCGCTTATGCGCTCGCGTAC	1
SRR413727_C1275693	5	0	CGAATGCGAACAGCGGTCTCGCTTATGCGAACGCGAAC	CGAGTGCGGGCAGCGGTCTCGCTTATGCGTACGCGAGC	1
SRR413727_C1275693	8	0	CGAATGCGAACAGCGGTCTCGCTTATGCGAACGCGAAC	CGTTTGCGTACGGCGGTCTCGCTTGTGCGTTCGCGTAC	1
SRR413727_C1275693	3	0	CGAATGCGAACAGCGGTCTCGCTTATGCGAACGCGAAC	CGTTTGCGTACAGCGGTCTCGCTTATGCGAACGCGAAC	1
SRR413727_C1275693	2	0	CGAATGCGAACAGCGGTCTCGCTTATGCGAACGCGAAC	CGAATGCGAACAGCGGTCTCGCTTATGCGTACGCGTAC	1
SRR413727_C1275693	2	0	CGAATGCGAACAGCGGTCTCGCTTATGCGAACGCGAAC	CGAATGCGGGCAGCGGTCTCGCTTATGCGAACGCGAAC	1
SRR413727_C1275693	5	0	CGAATGCGAACAGCGGTCTCGCTTATGCGAACGCGAAC	CGTATGCGTACGGCGGTCTCGCTTATGCGTTCGCGAAC	1
SRR413727_C1275693	6	0	CGAATGCGAACAGCGGTCTCGCTTATGCGAACGCGAAC	CGGATGCGTACAGCGGTCTCGCTTGTGCGGGCGCGAGC	1
SRR413727_C1275693	5	0	CGAATGCGAACAGCGGTCTCGCTTATGCGAACGCGAAC	CGTATGCGTACAGCGGTCTCGCTTATGCGCTCGCGGAC	1
SRR413727_C1275693	3	0	CGAATGCGAACAGCGGTCTCGCTTATGCGAACGCGAAC	CGAATGCGTACAGCGGTCTCGCTTATGCGTACGCGTAC	1
SRR413727_C1275693	3	0	CGAATGCGAACAGCGGTCTCGCTTATGCGAACGCGAAC	CGAATGCGAGCAGCGGTCTCGCTTGTGCGAGCGCGAAC	1
SRR413727_C1275693	4	0	CGAATGCGAACAGCGGTCTCGCTTATGCGAACGCGAAC	CGAATGCGAGCAGCGGTCTCGCTTTTGCGTTCGCGAAC	1
SRR413727_C1275693	7	0	CGAATGCGAACAGCGGTCTCGCTTATGCGAACGCGAAC	CGGGTGCGCACGGCGGTCTCGCTTATGCGTACGCGTTC	1
SRR413727_C1275693	3	0	CGAATGCGAACAGCGGTCTCGCTTATGCGAACGCGAAC	CGAATGCGCACAGCGGTCTCGCTTATGCGTACGCGTAC	1
SRR413727_C1275693	3	0	CGAATGCGAACAGCGGTCTCGCTTATGCGAACGCGAAC	CGAATGCGAACAGCGGTCTCGCTTATGCGTACGCGTGC	1
SRR413727_C1275693	3	0	CGAATGCGAACAGCGGTCTCGCTTATGCGAACGCGAAC	CGAATGCGAACAGCGGTCTCGCTTATGCGTACGCGGGC	1
SRR413727_C1275693	3	0	CGAATGCGAACAGCGGTCTCGCTTATGCGAACGCGAAC	CGTATGCGAACAGCGGTCTCGCTTATGCGAGCGCGGAC	1
SRR413727_C1275693	4	0	CGAATGCGAACAGCGGTCTCGCTTATGCGAACGCGAAC	CGAATGCGTACAGCGGTCTCGCTTGTGCGAGCGCGTAC	1
SRR413727_C1275693	2	0	CGAATGCGAACAGCGGTCTCGCTTATGCGAACGCGAAC	CGAATGCGTACAGCGGTCTCGCTTATGCGAACGCGTAC	1
SRR413727_C1276005	6	1	TGTCAACACGGACGGCAGTCTGAACAACAACAACGCGTACAATGGCAA	TGTCAGCACGGACGGCAGTCTGGACAACGGCGACGCGTACAATGGGGA	2
SRR413727_C1276005	10	0	TGTCAACACGGACGGCAGTCTGAACAACAACAACGCGTACAATGGCAA	TGTCGGCACGGACGGCAGTCTGGGCGGCAGCAGCGCGTACAATGGCCG	3
SRR413727_scaffold43765	2	2	GTTACAGGCTGCAATTGCAACTATAACGCTGACAATGCCAACTGTAAGGT	GTTACAGGCTGCAATTGCAACTATAACGCTGACAATGCCAACTGTGTTTT	1
SRR413727_scaffold43765	0	1	GTTACAGGCTGCAATTGCAACTATAACGCTGACAATGCCAACTGTAAGGT	GTTACAGGCTGCAATTGCAACTATAACGCTGACAATGCCAACCGTAAGGT	1
SRR413727_scaffold49499	10	0	TGTTCAACTTGAACCTCAACAATCCGCGCTCTAATTCGTGGACGAACAAC	TGTTCAGCTTGAGCCTCGGCAGTCCGCGCTCTGATTCGTGGACGGGCGGC	3
SRR413727_scaffold49499	11	0	TGTTCAACTTGAACCTCAACAATCCGCGCTCTAATTCGTGGACGAACAAC	TGTTCGGCTTGAACCTCAGCAGTCCGCGCTCTGGTTCGTGGGCGGGCCGC	4
SRR413728_C729968	5	0	CTGTTTTACTTCAATGCGAACAACACCTCGTCGAACGCGAACTCGAACGT	CTGTTTTACTTCAATGCGAACTACACCTCGTCGTACGCGGGCTCGTACGT	1
SRR413728_C729968	7	0	CTGTTTTACTTCAATGCGAACAACACCTCGTCGAACGCGAACTCGAACGT	CTGTTTTACTTCTATGCGTACTACGCCTCGTCGTACGCGTACTCGAGCGT	1
SRR413728_C743962	9	0	CTCGCTTATGCGAACTCGAATAACGATTGGTCGAACTCGAATGCGAATAT	CTCGCTTTTGCGTACTCGTATTACGATTGGTCGTACTCGGATGCGGTTTT	33
SRR413728_C743962	10	0	CTCGCTTATGCGAACTCGAATAACGATTGGTCGAACTCGAATGCGAATAT	CTCGCTTCTGCGGCCTCGAATTACGATTGGTCGCCCTCGTATGCGGCTCT	10
SRR413728_scaffold1920	9	0	CGTCAATTCGGACGGCTCTTTGAACAACAACAACGCGTACAACGGCAA	CGTCTATTCGGACGGCTCTTTGAGCAGCCGCAGCGCGTGCTACGGCAG	2
SRR413728_scaffold23002	7	0	CGAACGCGAACAACGCTTCATCGAACTCGAACACGAAC	CGAGCGCGAGCTACGCTTCATCGGTCTCGTACACGAGC	1
SRR413728_scaffold23002	5	0	CGAACGCGAACAACGCTTCATCGAACTCGAACACGAAC	CGAGCGCGTACAGCGCTTCATCGAACTCGAGCACGTAC	1
SRR413728_scaffold23002	2	0	CGAACGCGAACAACGCTTCATCGAACTCGAACACGAAC	CGAACGCGAACAACGCTTCATCGTACTCGAACACGAGC	1
SRR413728_scaffold23002	7	0	CGAACGCGAACAACGCTTCATCGAACTCGAACACGAAC	CGTACGCGTACCACGCTTCTTCGAACTCGAACGCGGCC	1
SRR413728_scaffold23002	9	0	CGAACGCGAACAACGCTTCATCGAACTCGAACACGAAC	CGAGCGCGCACTACGCTTCATCGGGCTCGGGCACGTGC	1
SRR413728_scaffold23002	7	0	CGAACGCGAACAACGCTTCATCGAACTCGAACACGAAC	CGTACGCGCACTACGCTTCATCGTACTCGTGCACGTAC	1
SRR413728_scaffold23002	8	0	CGAACGCGAACAACGCTTCATCGAACTCGAACACGAAC	CGGGCGCGCACTACGCTTCATCGCTCTCGAGCACGATC	1
SRR413728_scaffold23002	7	0	CGAACGCGAACAACGCTTCATCGAACTCGAACACGAAC	CGAGCGCGAGCAACGCTTCATCGGGCTCGAACGCGGGC	1
SRR413728_scaffold23002	8	0	CGAACGCGAACAACGCTTCATCGAACTCGAACACGAAC	CGTACGCGAGCCACGCTTCATCGAGCTCGGGCGCGAGC	1
SRR413728_scaffold276	16	0	AACAACAGCTGGAACGTGAACTTTAGTAATGGCAACTTCAACAACAACAACAAGTACAACAGTA	GGCAACAGCTGGGGCGTGGGCTTTAGTAATGGCGGCTTCTACTTCAACGTCAAGTGCAGCAGTG	3
SRR413728_scaffold276	14	0	AACAACAGCTGGAACGTGAACTTTAGTAATGGCAACTTCAACAACAACAACAAGTACAACAGTA	GCCAGCAGCTGGTACGTGAACTTTAGTGATGGCACCTTCAACGGCCTCAGCAAGTACGGCAGTG	3
SRR413728_scaffold276	15	0	AACAACAGCTGGAACGTGAACTTTAGTAATGGCAACTTCAACAACAACAACAAGTACAACAGTA	TACTACAGCTGGGGCGTGGGCTTTAGTGATGGCAACTTCTACAGCGGCAGCAAGTGCCACAGTG	10
SRR413729_C814126	5	1	CGAACTCGAACAACGGTTTTTCGAACTCGAGGACGAAC	CGATCTCGAACGACGGTTTTTCGGCCTCGTGGAAGAAC	56
SRR413729_C814126	5	0	CGAACTCGAACAACGGTTTTTCGAACTCGAGGACGAAC	CGGTCTCGCACAACGGTTTTTCGATCTCGTGGACGAAC	59
SRR413729_C814126	1	0	CGAACTCGAACAACGGTTTTTCGAACTCGAGGACGAAC	CGAACTCGTACAACGGTTTTTCGAACTCGAGGACGAAC	1
SRR413729_C814126	5	1	CGAACTCGAACAACGGTTTTTCGAACTCGAGGACGAAC	CGATCTCGAACGACGGTTTTTCGGCCTTGTGGACGAAC	1
SRR413729_C814126	8	0	CGAACTCGAACAACGGTTTTTCGAACTCGAGGACGAAC	CGTACTCGAACTACGGTTTTTCGGTCTCGGGGCCGGGC	21
SRR413729_C814126	5	0	CGAACTCGAACAACGGTTTTTCGAACTCGAGGACGAAC	CGATCTCGAACGACGGTTTTTCGGCCTCGTGGACGAAC	9
SRR413729_C814126	9	0	CGAACTCGAACAACGGTTTTTCGAACTCGAGGACGAAC	CGGCCTCGGCCGACGGTTTTTCGATCTCGTGGGCGCAC	3
SRR413729_C815622	5	0	TCGAATGCGAACAGCGGTCTCGCTTATGCGAACGCGAA	TCGAATGCGTGCAGCGGTCTCGCTTGTGCGAGCGCGAG	2
SRR413729_C815622	5	0	TCGAATGCGAACAGCGGTCTCGCTTATGCGAACGCGAA	TCGGATGCGAGCAGCGGTCTCGCTTATGCGTACGCGGG	1
SRR413729_C815622	6	0	TCGAATGCGAACAGCGGTCTCGCTTATGCGAACGCGAA	TCGAGTGCGAGCGGCGGTCTCGCTTGTGCGGTCGCGAA	1
SRR413729_C815622	4	0	TCGAATGCGAACAGCGGTCTCGCTTATGCGAACGCGAA	TCGTATGCGGACAGCGGTCTCGCTTATGCGAGCGCGAG	1
SRR413729_C815622	2	0	TCGAATGCGAACAGCGGTCTCGCTTATGCGAACGCGAA	TCGAATGCGTACAGCGGTCTCGCTTATGCGAACGCGTA	1
SRR413729_C815622	5	0	TCGAATGCGAACAGCGGTCTCGCTTATGCGAACGCGAA	TCGTTTGCGAACAGCGGTCTCGCTTGTGCGTACGCGAG	1
SRR413729_C815622	2	0	TCGAATGCGAACAGCGGTCTCGCTTATGCGAACGCGAA	TCGAATGCGTACAGCGGTCTCGCTTATGCGAGCGCGAA	1
SRR413729_C815622	1	0	TCGAATGCGAACAGCGGTCTCGCTTATGCGAACGCGAA	TCGAATGCGAACAGCGGTCTCGCTTATGCGTACGCGAA	1
SRR413729_C815622	2	0	TCGAATGCGAACAGCGGTCTCGCTTATGCGAACGCGAA	TCGAATGCGAACAGCGGTCTCGCTTATGCGAGCGCGAG	1
SRR413729_C815622	2	0	TCGAATGCGAACAGCGGTCTCGCTTATGCGAACGCGAA	TCGCATGCGAACAGCGGTCTCGCTTATGCGAACGCGAG	1
SRR413729_C815622	3	0	TCGAATGCGAACAGCGGTCTCGCTTATGCGAACGCGAA	TCGAATGCGTACAGCGGTCTCGCTTTTGCGAACGCGTA	1
SRR413729_C815622	4	0	TCGAATGCGAACAGCGGTCTCGCTTATGCGAACGCGAA	TCGAATGCGTACGGCGGTCTCGCTTATGCGAGCGCGTA	1
SRR413729_C817354	5	0	TCGAATGCGAACAGCGGTCTCGCTTATGCGAACGCGAA	TCGAATGCGTGCAGCGGTCTCGCTTGTGCGAGCGCGAG	2
SRR413729_C817354	5	0	TCGAATGCGAACAGCGGTCTCGCTTATGCGAACGCGAA	TCGTTTGCGAACAGCGGTCTCGCTTGTGCGTACGCGAG	1
SRR413729_C817354	4	0	TCGAATGCGAACAGCGGTCTCGCTTATGCGAACGCGAA	TCGTATGCGGACAGCGGTCTCGCTTATGCGAGCGCGAG	1
SRR413729_C817354	2	0	TCGAATGCGAACAGCGGTCTCGCTTATGCGAACGCGAA	TCGCATGCGAACAGCGGTCTCGCTTATGCGAACGCGAG	1
SRR413729_C817354	6	0	TCGAATGCGAACAGCGGTCTCGCTTATGCGAACGCGAA	TCGAGTGCGAGCGGCGGTCTCGCTTGTGCGGTCGCGAA	1
SRR413729_C817354	3	0	TCGAATGCGAACAGCGGTCTCGCTTATGCGAACGCGAA	TCGAATGCGTACAGCGGTCTCGCTTTTGCGAACGCGTA	1
SRR413729_C817354	1	0	TCGAATGCGAACAGCGGTCTCGCTTATGCGAACGCGAA	TCGAATGCGAACAGCGGTCTCGCTTATGCGTACGCGAA	1
SRR413729_C817354	5	0	TCGAATGCGAACAGCGGTCTCGCTTATGCGAACGCGAA	TCGGATGCGAGCAGCGGTCTCGCTTATGCGTACGCGGG	1
SRR413729_C817354	2	0	TCGAATGCGAACAGCGGTCTCGCTTATGCGAACGCGAA	TCGAATGCGTACAGCGGTCTCGCTTATGCGAGCGCGAA	1
SRR413729_C817354	2	0	TCGAATGCGAACAGCGGTCTCGCTTATGCGAACGCGAA	TCGAATGCGAACAGCGGTCTCGCTTATGCGAGCGCGAG	1
SRR413729_C817354	2	0	TCGAATGCGAACAGCGGTCTCGCTTATGCGAACGCGAA	TCGAATGCGTACAGCGGTCTCGCTTATGCGAACGCGTA	1
SRR413729_C817354	4	0	TCGAATGCGAACAGCGGTCTCGCTTATGCGAACGCGAA	TCGAATGCGTACGGCGGTCTCGCTTATGCGAGCGCGTA	1
SRR413729_scaffold43802	5	0	ATGTCAACACTTCGGGGGCGTTGAACAACAACAACGCGTACAACGGCA	ATGTCAACACTTCGGGGGCGTTGCACTACAACGGCGCGTACTACGGCA	1
SRR413730_C549417	5	0	CGAATGCGAACAGCGGTCTCGCTTATGCGAACGCGAAC	CGAATGCGTACAGCGGTCTCGCTTGTGCGGGCGCGTAC	1
SRR413730_C549417	5	0	CGAATGCGAACAGCGGTCTCGCTTATGCGAACGCGAAC	CGTATGCGAGCAGCGGTCTCGCTTTTGCGAGCGCGTAC	1
SRR413730_C549417	4	1	CGAATGCGAACAGCGGTCTCGCTTATGCGAACGCGAAC	CGTATGCGTACAGCGGTCTCGCTTTTGCTTACGCGAAC	1
SRR413730_C549417	5	0	CGAATGCGAACAGCGGTCTCGCTTATGCGAACGCGAAC	CGCATGCGAGCAGCGGTCTCGCTTGTGCGAGCGCGTAC	1
SRR413730_C549417	2	0	CGAATGCGAACAGCGGTCTCGCTTATGCGAACGCGAAC	CGAATGCGCACAGCGGTCTCGCTTATGCGAACGCGTAC	1
SRR413731_C648649	9	1	AACAACGCTCTTTATGTGAATGTGAACAACGGCAACGTGAACAACAACAATAAGAACAACA	AGTTACGCTCTTTATGTGAATGTGTACTACGGCTACGTGAACTACTACATTAAGAACTACA	2
SRR413731_C702585	9	0	ACAACGGTCGCAACCTGAACTTCAACTCGTCGAACGTGAACCCGTTGAAC	GCGCCGGTCGCGTCCTGTACTTCAGCTCGTCGTACGTGAACCCGTTGTAC	3
SRR413731_C711591	7	1	GCGAACTCGAATAACGCTTGGTCGAACTCGAATGCGAA	GCGCACTCGTCTAACGGTTGGTCGAACTCGGCTGCGTC	9
SRR413731_C711591	7	0	GCGAACTCGAATAACGCTTGGTCGAACTCGAATGCGAA	GCGTACTCGTATGACGCTTGGTCGAACTCGCCTGCGGG	4
SRR413731_C711591	6	0	GCGAACTCGAATAACGCTTGGTCGAACTCGAATGCGAA	GCGCACTCGTATAACGCTTGGTCGCTCTCGCTTGCGAA	2
SRR413731_C711591	3	0	TTGTCTTTTGGGGCGGTAATGCGAATAACGGTGCGAACTGCGGCT	TTGTCTTTTGGGGCGGTACTGCGTATAACGGTGCGTACTGCGGCT	1
SRR413731_C711591	7	0	TTGTCTTTTGGGGCGGTAATGCGAATAACGGTGCGAACTGCGGCT	TTGTCTTTTGGGGCGGTCTTGCGCATCTCGGTGCGCTCTGCGGCT	1
SRR413731_C711591	6	0	GCGAACTCGAATAACGCTTGGTCGAACTCGAATGCGAA	GCGACCTCGTCTAACGCTTGGTCGAACTCGGATGCGGG	4
SRR413731_C711591	2	2	GCGAACTCGAATAACGCTTGGTCGAACTCGAATGCGAA	GCGAACTCGAATAACGCTTGGTCGAACTCGCACGAGAC	1
SRR413731_C711591	2	1	TTGTCTTTTGGGGCGGTAATGCGAATAACGGTGCGAACTGCGGCT	ATGTCTTTTGGGGCGGTAATGCGAATAACGGTGCGCTCTGCGGCT	1
SRR413731_C711591	7	0	GCGAACTCGAATAACGCTTGGTCGAACTCGAATGCGAA	GCGCTCTCGAGTAACGCTTGGTCGCACTCGGGTGCGAC	10
SRR413731_C711591	6	0	TTGTCTTTTGGGGCGGTAATGCGAATAACGGTGCGAACTGCGGCT	TTGTCTTTTGGGGCGGTCTTGCGAATTTCGGTGCGCTCTGCGGCT	3
SRR413731_C711591	9	1	GCGAACTCGAATAACGCTTGGTCGAACTCGAATGCGAA	GCGGCCTCGCATGACGGTTGGTCGTCCTCGGGTGCGAC	1
SRR413731_C711591	3	0	TTGTCTTTTGGGGCGGTAATGCGAATAACGGTGCGAACTGCGGCT	TTGTCTTTTGGGGCGGTAGTGCGAATCACGGTGCGTACTGCGGCT	5
SRR413731_C711591	9	0	GCGAACTCGAATAACGCTTGGTCGAACTCGAATGCGAA	GCGGTCTCGAGTTACGCTTGGTCGTCCTCGGGTGCGTA	4
SRR413731_C711591	6	3	GCGAACTCGAATAACGCTTGGTCGAACTCGAATGCGAA	GCCTTTACGTCTAACGCTTGGTCGGACTCGCATGCGAA	1
SRR413731_C711591	6	1	GCGAACTCGAATAACGCTTGGTCGAACTCGAATGCGAA	GCGACCTCGGATAACGATTGGTCGCGCTCGGATGCGAC	1
SRR413731_C711591	0	1	GCGAACTCGAATAACGCTTGGTCGAACTCGAATGCGAA	GCGAACTCGAATAACGATTGGTCGAACTCGAATGCGAA	25
SRR413731_C711591	5	1	TTGTCTTTTGGGGCGGTAATGCGAATAACGGTGCGAACTGCGGCT	TTGTCTTTTGGGGCGGTCATGCGTTGGACGGTGCGTACTGCGGCT	5
SRR413731_C711591	7	0	GCGAACTCGAATAACGCTTGGTCGAACTCGAATGCGAA	GCGCTCTCGAGTAACGCTTGGTCGCACTCGGGTGCGAT	1
SRR413731_C711591	2	1	GCGAACTCGAATAACGCTTGGTCGAACTCGAATGCGAA	GCGAACTCGAATAACGATTGGTCGAACTCGAATGCGTG	1
SRR413731_C711591	2	0	TTGTCTTTTGGGGCGGTAATGCGAATAACGGTGCGAACTGCGGCT	TTGTCTTTTGGGGCGGTAATGCGAATAACGGTGCGCTCTGCGGCT	4
SRR413731_C711591	6	0	GCGAACTCGAATAACGCTTGGTCGAACTCGAATGCGAA	GCGGTCTCGTCTAACGCTTGGTCGGACTCGCATGCGAA	5
SRR413731_C711591	9	0	GCGAACTCGAATAACGCTTGGTCGAACTCGAATGCGAA	GCGTACTCGCATGCCGCTTGGTCGGCCTCGTCTGCGAC	1
SRR413731_C711591	7	0	GCGAACTCGAATAACGCTTGGTCGAACTCGAATGCGAA	GCGTACTCGGTTAACGCTTGGTCGTACTCGCTTGCGAG	3
SRR413732_C739010	1	0	TTTTCAGTTGTTTCTATTATAATCATAATAGCAATCTCAACAACACCGAT	TTTTCAGTTGTTTCTATTATAATCATAATAGCAATCTCAACAACACCGTT	1
SRR413734_C441994	8	0	TGCGAACGCGAATGGCGGTGTGTCGAATGCGAATGCGAATAACGATGCTTCGAATACGAATGCGAATATC	TGCGGTCGCGAATGGCGGTGTGTCGGTTGCGTATGCGAATTACGATGCTTCGAGTACGAGTGCGAATATC	1
SRR413734_C441994	1	0	TGCGAACGCGAATGGCGGTGTGTCGAATGCGAATGCGAATAACGATGCTTCGAATACGAATGCGAATATC	TGCGAACGCGATTGGCGGTGTGTCGAATGCGAATGCGAATAACGATGCTTCGAATACGAATGCGAATATC	1
SRR413734_C441994	10	1	TGCGAACGCGAATGGCGGTGTGTCGAATGCGAATGCGAATAACGATGCTTCGAATACGAATGCGAATATC	TGCGTACGCGTATGGCGGTGTGTCGAATGCGGGTGCGGATTACGATGCTTCCTATACGGATGCGGTTATC	1
SRR413734_C441994	9	0	TGCGAACGCGAATGGCGGTGTGTCGAATGCGAATGCGAATAACGATGCTTCGAATACGAATGCGAATATC	TGCGAGCGCGTATGGCGGTGTGTCGTATGCGAGTGCGTATTACGATGCTTCGTATACGAGTGCGTATATC	1
SRR413734_C441994	8	0	TGCGAACGCGAATGGCGGTGTGTCGAATGCGAATGCGAATAACGATGCTTCGAATACGAATGCGAATATC	TGCGAGCGCGAGTGGCGGTGTGTCGTATGCGAATGCGGATAACGATGCTTCGTATACGGGTGCGTATATC	1
SRR413734_C441994	10	0	TGCGAACGCGAATGGCGGTGTGTCGAATGCGAATGCGAATAACGATGCTTCGAATACGAATGCGAATATC	TGCGAGCGCGAATGGCGGTGTGTCGAGTGCGGATGCGAGTTGCGATGCTTCGCTTACGTATGCGTATATC	1
SRR413734_C441994	8	0	TGCGAACGCGAATGGCGGTGTGTCGAATGCGAATGCGAATAACGATGCTTCGAATACGAATGCGAATATC	TGCGAGCGCGTATGGCGGTGTGTCGCATGCGCATGCGTATAACGATGCTTCGTATACGGGTGCGAATATC	1
SRR413734_C441994	10	0	TGCGAACGCGAATGGCGGTGTGTCGAATGCGAATGCGAATAACGATGCTTCGAATACGAATGCGAATATC	TGCGTACGCGAATGGCGGTGTGTCGATTGCGTTTGCGCTTTACGATGCTTCGTATACGAGTGCGAGTATC	1
SRR413734_scaffold27976	12	0	CTGTTCTACGTCAACTCGAACAACGAGACCGGGAACACGAGGTGGAACAT	CTGTTCTACGTCGGCTCGGGCAGCGCGGCCGGGGGCTCGTGGTGGTACAT	4
SRR413735_C1179143	4	0	CGGATTACTTGAATTTGAACAATTCTGCGGGCAATGCGAACTGGAACATC	CGGATTACTTGAATTTGAACGCTTCTGCGGGCGATGCGAACTGGAACGTC	1
SRR413735_C1179143	6	0	CGGATTACTTGAATTTGAACAATTCTGCGGGCAATGCGAACTGGAACATC	CGGATTGCTTGGCTTTGAACAATTCTGCGGGCCTTGCGTACTGGAACATC	1
SRR413735_C1179143	6	1	CGGATTACTTGAATTTGAACAATTCTGCGGGCAATGCGAACTGGAACATC	CGGATTGCTTGGATGTGAACGATTCTGCGGGCATTGCGGACTGGAGCATC	1
SRR413735_C1179143	4	0	CGGATTACTTGAATTTGAACAATTCTGCGGGCAATGCGAACTGGAACATC	CGGATTACTTGGGTTTGAACTATTCTGCGGGCAATGCGAGCTGGAACATC	2
SRR413735_C1179143	8	0	CGGATTACTTGAATTTGAACAATTCTGCGGGCAATGCGAACTGGAACATC	CGGATTGCTTGCTTTTGTACAATTCTGCGGGCGATGCGGGCTGGTACATC	3
SRR413736_C612977	8	1	GCGGATTACTTGAATTTGAACAATTCTGCGGGCAATGCGAACTGGAACAT	GCGGATTGCTTGAATTTGAGCGATTCTGCGGGCTCTGCGAACCGGGCCTT	3
SRR413736_C624400	5	0	TTTCGATGTCGAATGCGAACAACGATTCCTCGAATACGAACACGAACATC	TTTCGATGTCGTATGCGAGCAACGATTCCTCGCATACGATCACGATCATC	1
SRR413736_C624400	8	0	TTTCGATGTCGAATGCGAACAACGATTCCTCGAATACGAACACGAACATC	TTTCGATGTCGGATGCGAGCTACGATTCCTCGTATCCGAGCACGTGCATC	1
SRR413736_C624400	8	0	TTTCGATGTCGAATGCGAACAACGATTCCTCGAATACGAACACGAACATC	TTTCGATGTCGTATGCGTGCTACGATTCCTCGCATACGCACGCGAGCATC	1
SRR413736_C624400	6	0	TTTCGATGTCGAATGCGAACAACGATTCCTCGAATACGAACACGAACATC	TTTCGATGTCGAATGCGAGCAGCGATTCCTCGAGTACGTACACGAGCGTC	1
SRR413736_C624400	5	0	TTTCGATGTCGAATGCGAACAACGATTCCTCGAATACGAACACGAACATC	TTTCGATGTCGTATGCGAACTACGATTCCTCGTATACGAGCACGTACATC	1
SRR413736_C624400	8	0	TTTCGATGTCGAATGCGAACAACGATTCCTCGAATACGAACACGAACATC	TTTCGATGTCGTATGCGAGCGGCGATTCCTCGCTTACGTACCCGAACATC	1
SRR413736_C624400	8	0	TTTCGATGTCGAATGCGAACAACGATTCCTCGAATACGAACACGAACATC	TTTCGATGTCGTATGCGAGCTTCGATTCCTCGTATGCGCACGCGAACATC	1
SRR413736_C624400	8	0	TTTCGATGTCGAATGCGAACAACGATTCCTCGAATACGAACACGAACATC	TTTCGATGTCGAGTGCGGTCAGCGATTCCTCGAGTACGAGCCCGTACATC	1
SRR413736_C624400	5	0	TTTCGATGTCGAATGCGAACAACGATTCCTCGAATACGAACACGAACATC	TTTCGATGTCGAATGCGAGCTACGATTCCTCGTATACGAGCACGCACATC	1
SRR413736_C624400	8	0	TTTCGATGTCGAATGCGAACAACGATTCCTCGAATACGAACACGAACATC	TTTCGATGTCGTATGCGTGCTACGATTCCTCGTATACGCACTCGTACATC	1
SRR413736_C624400	7	0	TTTCGATGTCGAATGCGAACAACGATTCCTCGAATACGAACACGAACATC	TTTCGGTGTCGAATGCGAGCAGCGATTCCTCGTATACGAGCGCGTACATC	1
SRR413736_C624400	7	0	TTTCGATGTCGAATGCGAACAACGATTCCTCGAATACGAACACGAACATC	TTTCGATGTCGCATGCGAGCTACGATTCCTCGTATACGAGCCCGAGCATC	1
SRR413736_C624400	7	0	TTTCGATGTCGAATGCGAACAACGATTCCTCGAATACGAACACGAACATC	TTTCGATGTCGTATGCGAGCCACGATTCCTCGTATACGAGCGCGAGCATC	1
SRR413736_C624400	9	0	TTTCGATGTCGAATGCGAACAACGATTCCTCGAATACGAACACGAACATC	TTTCGATGTCGGTTGCGAGCTACGATTCCTCGGGTCCGCACACGTACATC	1
SRR413736_C624400	11	0	TTTCGATGTCGAATGCGAACAACGATTCCTCGAATACGAACACGAACATC	TTTCGATGTCGGTTGCGTCCAGCGATTCCTCGGTTGCGAGCACGTTCATC	1
SRR413736_C624400	6	0	TTTCGATGTCGAATGCGAACAACGATTCCTCGAATACGAACACGAACATC	TTTCGATGTCGAATGCGAGCACCGATTCCTCGTATACGAACGCGGGCATC	1
SRR413736_C624400	5	0	TTTCGATGTCGAATGCGAACAACGATTCCTCGAATACGAACACGAACATC	TTTCGATGTCGAATGCGGTCAACGATTCCTCGTGTACGAACACGAGCATC	1
SRR413736_C624400	5	0	TTTCGATGTCGAATGCGAACAACGATTCCTCGAATACGAACACGAACATC	TTTCGATGTCGATTGCGAGCAACGATTCCTCGTATACGTACACGAGCATC	1
SRR413736_C624400	6	0	TTTCGATGTCGAATGCGAACAACGATTCCTCGAATACGAACACGAACATC	TTTCGATGTCGAATGCGGTCGTCGATTCCTCGAATACGCACACGAGCATC	1
SRR413736_C624400	5	0	TTTCGATGTCGAATGCGAACAACGATTCCTCGAATACGAACACGAACATC	TTTCGATGTCGAATGCGAACTACGATTCCTCGTATACGAGCGCGAGCATC	1
SRR413736_C624400	5	1	TTTCGATGTCGAATGCGAACAACGATTCCTCGAATACGAACACGAACATC	TTTCGATGTCGAATGCTCACAACGATTCCTCGCATGCGAGCACGAGCATC	1
SRR413736_C624400	4	0	TTTCGATGTCGAATGCGAACAACGATTCCTCGAATACGAACACGAACATC	TTTCGATGTCGTATGCGAGCAACGATTCCTCGAATACGAGCACGAGCATC	1
SRR413736_C624400	5	0	TTTCGATGTCGAATGCGAACAACGATTCCTCGAATACGAACACGAACATC	TTTCGATGTCGAATGCGAGCTACGATTCCTCGAATACGAGCGCGACCATC	1
SRR413736_C624400	5	0	TTTCGATGTCGAATGCGAACAACGATTCCTCGAATACGAACACGAACATC	TTTCGATGTCGAATGCGAGCTACGATTCCTCGAATACGAGCACGGGCATC	1
SRR413736_C624400	7	0	TTTCGATGTCGAATGCGAACAACGATTCCTCGAATACGAACACGAACATC	TTTCGATGTCGTATGCGAACAGCGGTTCCTCGGGTACGAGCACGTACATC	1
SRR413736_C624400	5	0	TTTCGATGTCGAATGCGAACAACGATTCCTCGAATACGAACACGAACATC	TTTCGGTGTCGAATGCGAGCTACGATTCCTCGTATACGAGCACGAACATC	1
SRR413736_C624400	7	0	TTTCGATGTCGAATGCGAACAACGATTCCTCGAATACGAACACGAACATC	TTTCGATGTCGTATGCGCACTACGATTCCTCGTATACGAGCACGTCCATC	1
SRR413736_C624400	9	0	TTTCGATGTCGAATGCGAACAACGATTCCTCGAATACGAACACGAACATC	TTTCGATGTCGTTTGCGTACAGCGATTCCTCGTATGCGGTCACGTACATC	1
SRR413736_C624400	6	0	TTTCGATGTCGAATGCGAACAACGATTCCTCGAATACGAACACGAACATC	TTTCGATGTCGAATGCGCACTACGATTCCTCGATTGCGCACACGTACATC	1
SRR413736_C624400	7	1	TTTCGATGTCGAATGCGAACAACGATTCCTCGAATACGAACACGAACATC	TTTCGATGTCGTATGCGTACTGCGATTCCTCCTATACGAGCCCGAACATC	1
SRR413736_C624400	8	0	TTTCGATGTCGAATGCGAACAACGATTCCTCGAATACGAACACGAACATC	TTTCGATGTCGTATGCGAGCAGCGATTCCTCGTATGCGTACACGTTCATC	1
SRR413736_C624400	5	0	TTTCGATGTCGAATGCGAACAACGATTCCTCGAATACGAACACGAACATC	TTTCGATGTCGAATGCGAGCTACGATTCCTCGAATACGTACGCGTACATC	1
SRR413736_C624400	8	1	TTTCGATGTCGAATGCGAACAACGATTCCTCGAATACGAACACGAACATC	TTTCGCGGTCGAATGCGAGCCACGATTCCTCGTATGCGAGCACGTACCTC	1
SRR413736_C624400	7	0	TTTCGATGTCGAATGCGAACAACGATTCCTCGAATACGAACACGAACATC	TTTCGATGTCGAATGCGCACAGCGCTTCCTCGTATGCGAGCACGTACATC	1
SRR413736_C624400	7	0	TTTCGATGTCGAATGCGAACAACGATTCCTCGAATACGAACACGAACATC	TTTCGATGTCGAATGCGGGCCACGATTCCTCGTATGCGTACACGAGCATC	8
SRR413736_C624400	6	0	TTTCGATGTCGAATGCGAACAACGATTCCTCGAATACGAACACGAACATC	TTTCGATGTCGAATGCGAGCTACGGTTCCTCGTATACGAGCACGTACATC	1
SRR413736_C624400	6	0	TTTCGATGTCGAATGCGAACAACGATTCCTCGAATACGAACACGAACATC	TTTCGATGTCGTATGCGTACAACGTTTCCTCGAATACGGTCACGTACATC	1
SRR413736_C624400	7	0	TTTCGATGTCGAATGCGAACAACGATTCCTCGAATACGAACACGAACATC	TTTCGATGTCGAATGCGGGCCACGATTCCTCGTATGCGTACACGATCATC	2
SRR413736_C624400	9	0	TTTCGATGTCGAATGCGAACAACGATTCCTCGAATACGAACACGAACATC	TTTCGATGTCGAATGCGGCCTACGATTCCTCGGGTCCGCGCACGAGCATC	1
SRR413736_C627638	6	0	AACAACGCGTTCATCTACAACGGCAACACGGGCAACGTGAACAACAACAA	AACAGCGCGTTCATCTACAACGGCAGCACGGGCTACGTGGACAACAACTT	10
SRR413736_C629238	6	0	CTCGCTTATGCGAACTCGAATAACGATTGGTCGAACTCGAATGCGAATAT	CTCGCTTATGCGAACTCGAATCTCGCTTGGTCGACCTCGAATGCGACTTT	90
SRR413736_C629238	10	0	CTCGCTTATGCGAACTCGAATAACGATTGGTCGAACTCGAATGCGAATAT	CTCGCTTATGCGTCCTCGCATGACGGTTGGTCGCCCTCGATTGCGAGTGT	5
SRR413736_C629238	7	0	CTCGCTTATGCGAACTCGAATAACGATTGGTCGAACTCGAATGCGAATAT	CTCGCTTTTGCGCACTCGAATAACGCTTGGTCGTACTCGTCTGCGTATAT	16
SRR413736_C629238	11	0	CTCGCTTATGCGAACTCGAATAACGATTGGTCGAACTCGAATGCGAATAT	CTCGCTTATGCGTACTCGTCTTTCGCTTGGTCGGGCTCGCCTGCGACTAT	1
SRR413736_C629238	6	0	CTCGCTTATGCGAACTCGAATAACGATTGGTCGAACTCGAATGCGAATAT	CTCGCTTGTGCGTACTCGAATAACGCTTGGTCGAACTCGACTGCGACTTT	5
SRR413736_C629332	1	1	TGATAACCCTTCCGGTTATATGTTATCTGGTGTGGTTATTCGTTAAACTACAGCGGTTGTCGCGGCGA	TTATAACCCTTCCGGTTATATGTTATCTGGTGTGGTTATTCGTTAAACTACGGCGGTTGTCGCGGCGA	1
SRR413736_C629476	1	2	CGAATACGAATAACACGGCTTCGAATACGAATGCGAAT	CGAATTCGAATAACACGCCCTCGAATACGAATGCGAAT	16
SRR413736_C630832	4	0	CGAATGCGAACAGCGGTCTCGCTTATGCGAACGCGAAC	CGAATGCGGTCAGCGGTCTCGCTTTTGCGCACGCGAAC	1
SRR413736_C630832	4	0	CGAATGCGAACAGCGGTCTCGCTTATGCGAACGCGAAC	CGGATGCGTACAGCGGTCTCGCTTATGCGAGCGCGAGC	1
SRR413736_C630832	5	0	CGAATGCGAACAGCGGTCTCGCTTATGCGAACGCGAAC	CGTTTGCGAACAGCGGTCTCGCTTTTGCGTACGCGAGC	1
SRR413736_C630832	2	0	CGAATGCGAACAGCGGTCTCGCTTATGCGAACGCGAAC	CGAATGCGCACAGCGGTCTCGCTTATGCGAGCGCGAAC	1
SRR413736_C630832	6	0	CGAATGCGAACAGCGGTCTCGCTTATGCGAACGCGAAC	CGTTTGCGCACGGCGGTCTCGCTTGTGCGAGCGCGAAC	39
SRR413736_C630832	5	0	CGAATGCGAACAGCGGTCTCGCTTATGCGAACGCGAAC	CGGATGCGAGCAGCGGTCTCGCTTTTGCGTACGCGAGC	1
SRR413736_C630832	2	0	CGAATGCGAACAGCGGTCTCGCTTATGCGAACGCGAAC	CGAATGCGAACAGCGGTCTCGCTTTTGCGAACGCGAGC	1
SRR413736_C630832	4	0	CGAATGCGAACAGCGGTCTCGCTTATGCGAACGCGAAC	CGAATGCGTACAGCGGTCTCGCTTGTGCGTACGCGCAC	1
SRR413736_C630832	4	0	CGAATGCGAACAGCGGTCTCGCTTATGCGAACGCGAAC	CGAATGCGAGCAGCGGTCTCGCTTATGCGGGCGCGTAC	1
SRR413736_C630832	4	0	CGAATGCGAACAGCGGTCTCGCTTATGCGAACGCGAAC	CGAATGCGTACAGCGGTCTCGCTTATGCGAGCGCGGGC	1
SRR413736_C630832	5	0	CGAATGCGAACAGCGGTCTCGCTTATGCGAACGCGAAC	CGAGTGCGTACAGCGGTCTCGCTTTTGCGTACGCGTAC	1
SRR413736_C630832	5	0	CGAATGCGAACAGCGGTCTCGCTTATGCGAACGCGAAC	CGTATGCGAGCGGCGGTCTCGCTTTTGCGAGCGCGAAC	1
SRR413736_C630832	5	0	CGAATGCGAACAGCGGTCTCGCTTATGCGAACGCGAAC	CGAATGCGTACGGCGGTCTCGCTTATGCGCTCGCGTAC	1
SRR413736_C630832	3	0	CGAATGCGAACAGCGGTCTCGCTTATGCGAACGCGAAC	CGAATGCGAGCAGCGGTCTCGCTTATGCGTACGCGCAC	1
SRR413736_C630832	4	0	CGAATGCGAACAGCGGTCTCGCTTATGCGAACGCGAAC	CGAATGCGTACAGCGGTCTCGCTTTTGCGTACGCGTAC	1
SRR413736_C630832	4	0	CGAATGCGAACAGCGGTCTCGCTTATGCGAACGCGAAC	CGAATGCGTACAGCGGTCTCGCTTATGCGGGCGCGAGC	2
SRR413736_C630832	3	0	CGAATGCGAACAGCGGTCTCGCTTATGCGAACGCGAAC	CGTGTGCGAACAGCGGTCTCGCTTATGCGTACGCGAAC	1
SRR413736_C630832	5	0	CGAATGCGAACAGCGGTCTCGCTTATGCGAACGCGAAC	CGAATGCGTACAGCGGTCTCGCTTGTGCGTTCGCGTAC	1
SRR413736_C630832	3	0	CGAATGCGAACAGCGGTCTCGCTTATGCGAACGCGAAC	CGAATGCGAACAGCGGTCTCGCTTATGCGGGCGCGCAC	1
SRR413736_C630832	4	0	CGAATGCGAACAGCGGTCTCGCTTATGCGAACGCGAAC	CGAATGCGTACAGCGGTCTCGCTTGTGCGAGCGCGAGC	1
SRR413736_C630832	4	0	CGAATGCGAACAGCGGTCTCGCTTATGCGAACGCGAAC	CGAATGCGCTCAGCGGTCTCGCTTATGCGAGCGCGAGC	1
SRR413736_C630832	2	1	CGAATGCGAACAGCGGTCTCGCTTATGCGAACGCGAAC	CGAATGCGAGCAGCGGTCTCGCTTATGCGTACGCGAAT	1
SRR413736_C630832	3	0	CGAATGCGAACAGCGGTCTCGCTTATGCGAACGCGAAC	CGAATGCGAGCAGCGGTCTCGCTTATGCGTACGCGAGC	1
SRR413736_C630832	7	0	CGAATGCGAACAGCGGTCTCGCTTATGCGAACGCGAAC	CGGGTGCGTACTGCGGTCTCGCTTATGCGCTCGCGTAC	1
SRR413736_C630832	3	0	CGAATGCGAACAGCGGTCTCGCTTATGCGAACGCGAAC	CGAATGCGAACAGCGGTCTCGCTTATGCGAGCGCGGGC	1
SRR413736_C630832	2	0	CGAATGCGAACAGCGGTCTCGCTTATGCGAACGCGAAC	CGAATGCGAACAGCGGTCTCGCTTATGCGCTCGCGAAC	1
SRR413736_C630832	2	0	CGAATGCGAACAGCGGTCTCGCTTATGCGAACGCGAAC	CGAATGCGTACAGCGGTCTCGCTTATGCGTACGCGAAC	1
SRR413736_C630832	3	0	CGAATGCGAACAGCGGTCTCGCTTATGCGAACGCGAAC	CGAATGCGCACGGCGGTCTCGCTTATGCGCACGCGAAC	1
SRR413736_C630832	3	0	CGAATGCGAACAGCGGTCTCGCTTATGCGAACGCGAAC	CGAATGCGTACAGCGGTCTCGCTTATGCGCTCGCGAAC	1
SRR413736_C630832	1	0	CGAATGCGAACAGCGGTCTCGCTTATGCGAACGCGAAC	CGAATGCGAACAGCGGTCTCGCTTATGCGTACGCGAAC	5
SRR413736_C630832	5	0	CGAATGCGAACAGCGGTCTCGCTTATGCGAACGCGAAC	CGCTTGCGAGCAGCGGTCTCGCTTTTGCGAACGCGCAC	1
SRR413736_C630832	3	0	CGAATGCGAACAGCGGTCTCGCTTATGCGAACGCGAAC	CGAATGCGTACAGCGGTCTCGCTTATGCGAGCGCGAGC	1
SRR413736_C630832	3	0	CGAATGCGAACAGCGGTCTCGCTTATGCGAACGCGAAC	CGTATGCGAACAGCGGTCTCGCTTATGCGAGCGCGAGC	1
SRR413736_scaffold22639	7	0	CGCGCGCGGTCAACGCCAACAATTACCCGTGGAACGTCAACGGCAACATT	CGCGCGCGGTCAGCGCCCACGATTACCCGTGGAACGTCGTCGGCGGCATT	1
SRR413737_C735700	9	0	TGTTCAACTTGAACCTCAACAATCCGCGCAGCAATTCCAACTGGAACATCGGG	TGTTCAGCTTGGACCTCTACGATCCGCGCAGCCATTCCAGCTGGCGCGTCGGG	5
SRR413737_C735700	9	1	TGTTCAACTTGAACCTCAACAATCCGCGCAGCAATTCCAACTGGAACATCGGG	TGTTCCACTTGAACCTCGCCGGTACGCGCAGCGGTTCCAGCTGGAGCATCGGG	1
SRR413737_C743489	7	0	ATGCGAACGCGAATGGCGGTGTCTCGAATGCGAATGCGAATAACGATGCCTCGAATGCGAATGCGAATGT	ATGCGTACGCGTATGGCGGTGTCTCGTATGCGAATGCGTATTACGATGCCTCGTATGCGAATGCGTATGT	11
SRR413737_C744343	6	0	ACGCCAACGCGAATGGCGGTGTGTCGTACGCGAATGCGAGTAACGATGCCTCGAATGCGAATGCGAA	ACGCCTACGCGAATGGCGGTGTGTCGTGCGCGAATGCGAGTTACGTTGCCTCGAATGCGAATGCGGT	1
SRR413737_C744343	8	0	ACGCCAACGCGAATGGCGGTGTGTCGTACGCGAATGCGAGTAACGATGCCTCGAATGCGAATGCGAA	ACGCCAGCGCGTTTGGCGGTGTGTCGTACGCGAATGCGTGTTACGATGCCTCGTATGCGTATGCGAG	1
SRR413737_C744343	10	0	ACGCCAACGCGAATGGCGGTGTGTCGTACGCGAATGCGAGTAACGATGCCTCGAATGCGAATGCGAA	TCGCCAGCGCGGTTGGCGGTGTGTCGTTCGCGTATGCGAGTTACGATGCCTCGTATGCGTATGCGAG	1
SRR413737_C744343	9	0	ACGCCAACGCGAATGGCGGTGTGTCGTACGCGAATGCGAGTAACGATGCCTCGAATGCGAATGCGAA	ACGCCAGCGCGGGTGGCGGTGTGTCGTCCGCGAATGCGGGTTACGATGCCTCGTATGCGAATGCGGT	1
SRR413737_C744343	8	0	ACGCCAACGCGAATGGCGGTGTGTCGTACGCGAATGCGAGTAACGATGCCTCGAATGCGAATGCGAA	TCGCCATCGCGAATGGCGGTGTGTCGTTCGCGTATGCGAGTAACGATGCCTCGGATGCGTATGCGGT	1
SRR413737_C744343	9	0	ACGCCAACGCGAATGGCGGTGTGTCGTACGCGAATGCGAGTAACGATGCCTCGAATGCGAATGCGAA	ACGCCAGCGCGGTTGGCGGTGTGTCGTGCGCGATTGCGAGTAACGGTGCCTCGAGTGCGTATGCGAT	1
SRR413737_C744343	6	0	ACGCCAACGCGAATGGCGGTGTGTCGTACGCGAATGCGAGTAACGATGCCTCGAATGCGAATGCGAA	ACGCCGTCGCGGATGGCGGTGTGTCGTACGCGAATGCGAGTAACGATGCCTCGAATGCGTATGCGGT	9
SRR413737_C744343	10	0	ACGCCAACGCGAATGGCGGTGTGTCGTACGCGAATGCGAGTAACGATGCCTCGAATGCGAATGCGAA	ACGCCAGCGCGAGTGGCGGTGTGTCGTGCGCGGGTGCGAGTGTCGATGCCTCGAATGCGGTTGCGAG	1
SRR413737_C744343	8	0	ACGCCAACGCGAATGGCGGTGTGTCGTACGCGAATGCGAGTAACGATGCCTCGAATGCGAATGCGAA	GCGCCTACGCGAGTGGCGGTGTGTCGTTCGCGAATGCGAGTAGCGATGCCTCGTATGCGTATGCGTA	1
SRR413737_C744343	3	1	ACGCCAACGCGAATGGCGGTGTGTCGTACGCGAATGCGAGTAACGATGCCTCGAATGCGAATGCGAA	ACGCCAACGCGAATGGCGGTGTGTCGTGCGCGAATGCGAGTAACGATGCCTCGAGTGTGAATGCGTA	1
SRR413737_C744343	8	1	ACGCCAACGCGAATGGCGGTGTGTCGTACGCGAATGCGAGTAACGATGCCTCGAATGCGAATGCGAA	ACGCCTACGCTAATGGCGGTGTGTCGTCCGCGTATGCGAGTTACGATGCCTCGTATGCGTATGCGTT	1
SRR413737_scaffold23098	11	0	CGTGAATGTGAACACCGACGGGACAGTCAACAACAACAACGCGAACTATTCCCT	CGTGCTTGTGTCCGCCGACGGGACAGTCGACTACTACTACGCGATCTGTTCCCT	1
SRR413737_scaffold23098	8	0	CGTGAATGTGAACACCGACGGGACAGTCAACAACAACAACGCGAACTATTCCCT	CGTGCTTGTGCTCACCGACGGGACAGTCGACTACAACACCGCGTACTATTCCCT	1
SRR413738_C605936	7	0	CGAACGCGTGGTACGTGAACATGAACAACGGCAACGTGAACACGAACAAC	CGAACGCGTGGTACGTGCCCATGTCCTACGGCAACGTGAACACGTACTAC	1
SRR413738_C605936	10	0	CGAACGCGTGGTACGTGAACATGAACAACGGCAACGTGAACACGAACAAC	CGAGCGCGTGGTACGTGAGCATGTCCAGCGGCAGCGTGTACACGGGCAGC	3
SRR413738_C608698	6	0	TTTCGATGTCGAATGCGAACAACGATTCCTCGAATACGAACACGAACATC	TTTCGATGTCGTATGCGAACTCCGGTTCCTCGAATACGAGCACGTACATC	1
SRR413738_C608698	6	0	TTTCGATGTCGAATGCGAACAACGATTCCTCGAATACGAACACGAACATC	TTTCGATGTCGAGTGCGAGCGGCGATTCCTCGAATACGGACACGTACATC	1
SRR413738_C608698	7	0	TTTCGATGTCGAATGCGAACAACGATTCCTCGAATACGAACACGAACATC	TTTCGATGTCGCATGCGGTCTACGGTTCCTCGAATACGTACACGAGCATC	1
SRR413738_C608698	5	0	TTTCGATGTCGAATGCGAACAACGATTCCTCGAATACGAACACGAACATC	TTTCGATGTCGAATGCGAGCAACGATTCCTCGAGTGCGTACACGAGCATC	1
SRR413738_C608698	5	0	TTTCGATGTCGAATGCGAACAACGATTCCTCGAATACGAACACGAACATC	TTTCGATGTCGTATGCGAGCTACGATTCCTCGATTACGAACACGTACATC	1
SRR413738_C608698	7	0	TTTCGATGTCGAATGCGAACAACGATTCCTCGAATACGAACACGAACATC	TTTCGATGTCGTATGCGAGCTACGATTCCTCGTTTACGAGCACGAGCATC	1
SRR413738_C608698	6	0	TTTCGATGTCGAATGCGAACAACGATTCCTCGAATACGAACACGAACATC	TTTCGATGTCGTATGCGAGCTACGATTCCTCGTATACGAGCACGAGCATC	1
SRR413738_C608698	4	0	TTTCGATGTCGAATGCGAACAACGATTCCTCGAATACGAACACGAACATC	TTTCGATGTCGAATGCGAGCTACGATTCCTCGAATACGGGCACGAACATC	1
SRR413738_C608698	4	0	TTTCGATGTCGAATGCGAACAACGATTCCTCGAATACGAACACGAACATC	TTTCGATGTCGAATGCGAACAGCGATTCCTCGCATGCGAACACGTACATC	10
SRR413738_C608698	6	1	TTTCGATGTCGAATGCGAACAACGATTCCTCGAATACGAACACGAACATC	TTTCGATGTCGTATGCGTACAGCGATTCCTCTTATACGAGCACGTACATC	1
SRR413738_C608698	4	0	TTTCGATGTCGAATGCGAACAACGATTCCTCGAATACGAACACGAACATC	TTTCGATGTCGCATGCGAGCTACGATTCCTCGAATACGAACACGTACATC	1
SRR413738_C608698	4	1	TTTCGATGTCGAATGCGAACAACGATTCCTCGAATACGAACACGAACATC	TTTCGATGTCGTATGCGAGCAACGATTCCTCGTATACGAATACGGACATC	3
SRR413738_C608698	5	0	TTTCGATGTCGAATGCGAACAACGATTCCTCGAATACGAACACGAACATC	TTTCGATGTCGAATGCGGACTACGATTCCTCGTATACGAGCACGAGCATC	1
SRR413738_C608698	9	0	TTTCGATGTCGAATGCGAACAACGATTCCTCGAATACGAACACGAACATC	TTTCGATGTCGTATGCGAGCTCCGATTCCTCGTATGCGTACGCGAGCATC	1
SRR413738_C608698	5	0	TTTCGATGTCGAATGCGAACAACGATTCCTCGAATACGAACACGAACATC	TTTCGATGTCGAATGCGCACAACGATTCCTCGAATGCGGGCACGAGCATC	1
SRR413738_C608698	7	0	TTTCGATGTCGAATGCGAACAACGATTCCTCGAATACGAACACGAACATC	TTTCGATGTCGTATGCGAGCTACGATTCCTCGAGTGCGAGCACGAGCATC	1
SRR413738_C608698	8	0	TTTCGATGTCGAATGCGAACAACGATTCCTCGAATACGAACACGAACATC	TTTCGATGTCGGTTGCGGACTACGATTCCTCGGTTACGCACACGAGCATC	1
SRR413738_C608698	5	0	TTTCGATGTCGAATGCGAACAACGATTCCTCGAATACGAACACGAACATC	TTTCGATGTCGAATGCGCACTACGATTCCTCGAATTCGTACACGTACATC	2
SRR413738_C608698	4	0	TTTCGATGTCGAATGCGAACAACGATTCCTCGAATACGAACACGAACATC	TTTCGATGTCGCATGCGAACTACGATTCCTCGAATACGTACACGAGCATC	2
SRR413738_C608698	6	0	TTTCGATGTCGAATGCGAACAACGATTCCTCGAATACGAACACGAACATC	TTTCGATGTCGTATGCGCACAACGATTCCTCGGGTACGAGCACGTACATC	1
SRR413738_C608698	9	0	TTTCGATGTCGAATGCGAACAACGATTCCTCGAATACGAACACGAACATC	TTTCGATGTCGTATGCGTGCTACGATTCCTCGGGTACGTTCGCGAACATC	1
SRR413738_C608698	4	0	TTTCGATGTCGAATGCGAACAACGATTCCTCGAATACGAACACGAACATC	TTTCGATGTCGAATGCGAGCCACGATTCCTCGTATACGAACACGAGCATC	1
SRR413738_C608698	6	0	TTTCGATGTCGAATGCGAACAACGATTCCTCGAATACGAACACGAACATC	TTTCGATGTCGTATGCGTACAACGATTCCTCGTATACGAGCCCGTACATC	1
SRR413738_C608698	4	0	TTTCGATGTCGAATGCGAACAACGATTCCTCGAATACGAACACGAACATC	TTTCGATGTCGAATGCGTACTACGATTCCTCGAATACGAGCCCGAACATC	1
SRR413738_C614362	4	0	TCGAATGCGAACAGCGGTCTCGCTTATGCGAACGCGAA	TCGTATGCGGGCAGCGGTCTCGCTTATGCGTACGCGAA	1
SRR413738_C614362	3	0	TCGAATGCGAACAGCGGTCTCGCTTATGCGAACGCGAA	TCGGATGCGCACAGCGGTCTCGCTTATGCGAGCGCGAA	1
SRR413738_C614362	4	0	TCGAATGCGAACAGCGGTCTCGCTTATGCGAACGCGAA	TCGGATGCGCACAGCGGTCTCGCTTATGCGTACGCGTA	1
SRR413738_C614362	3	0	TCGAATGCGAACAGCGGTCTCGCTTATGCGAACGCGAA	TCGTATGCGAGCAGCGGTCTCGCTTATGCGAACGCGTA	1
[truncated: 382 more rows]
