# Supplementary material for: Discovery and characterization of the evolution, variation and functions of diversity-generating retroelements using thousands of genomes and metagenomes
Source: BMC Genomics. 2019 Jul 19;20:595. doi: 10.1186/s12864-019-5951-3 (PMC6642488; doi:10.1186/s12864-019-5951-3)
Supplement: Supplementary file 15 — Data 1. DGRs identified in genomic and metagenomic datasets. URL: http://cgm.sjtu.edu.cn/index/pub/software/MetaCSST/supplementary/Supplementary_Data_1.zip (ZIP 3330 kb) [file 12864_2019_5951_MOESM15_ESM.zip › Data 1e - SRP008047/SRP008047-intact.gtf]

SRR341584_C461075	TR	-	8374	8411	8352	8466	19	0	GGGTGTCCTTTTCAGCGGTAATACGAATAATGGCGTTCATGCAGGCTTCGGTTATGCGAATACGAATAACACCCCCTCGAATACGAATGCGAATGTCAGCTCTCAGCTATGATTT
SRR341584_C461075	VR	-	*	*	8550	8664	19	0	GGGTGTCCTTTTCGGCGGTTATACGTATAATGGCGTTCCTGCGGGCTTCGGTTTTGCGGATGCGACTAACGCCCCCTCGAATGCGCTTGCGTCTGTCGGCTCTCGGCTTTGTTTT
SRR341584_C461075	RT	-	7404	7951	CTATATGGGTGTCCTTATTTACAGAAGATACCTATTCTTGCATTAAGGATCGTGGTATTCATAAAGCAGCAGCTAAAGTAAAGAAGGCTTTGAAAGAAGATCCAGAACACACTACTTACTGCTTGAAAATGGATATAGTGAAGTTCTATCCAAGTATAGACCATGATATTTTGAAAACAATATTACGGAAGAAAATCAAAGATAAAGATCTGCTTTGGTTGCTTGACGTGATTATAGACAGTGCCGATGGCGTACCCATAGGGAACTATCTAAGTCAGTATTTTGCTAATATTTATCTGGCTTACTTCGATCACTGGATAAAAGAGGTTAAGAAGGTAAGATATTACTTTAGGTATGCAGATGATATTGTGATTTTAGGCGATGATCCTAAACAGCTTCACAAACTCCGTATAGAGATTGAAGAATATCTGCATGACAATTTAAAGCTATCACTTCGTAAAGTGGATCCTAAAACTGGAAAAAAGAAATGGAAGTTTCAAGTATTCAAAATTGATAGCCATAGAGGTATTGATTTTGTCGGGTATGTC
SRR341584_C461723	TR	-	2938	3001	2935	3017	16	3	AACCCAGAACTCGGCGACCAACGCTTGGAACTTGAATCTGAACGATGGCAACGTGAACAACAACTATAAGTTCAATCAGAACA
SRR341584_C461723	VR	-	*	*	3613	3695	16	3	TACCCAGTGCTCGGCGTACCACGCTTGGTACTTGGCTCTGAGCGATGGCAACATGAACGGCTACTGGAAGTTCAATCAGGGCG
SRR341584_C461723	RT	-	2064	2730	AAATCTATCTGCTTTGTCGTCCGCTATCCTCGCTACAGAGAGGTGTTTGCGGGTGAGTTCAGAGATAGAATCATTCATCATTATATTGCGTTAAGATTAGAGCCACTGTTTGAACAGATATTCTGCGACAGAACCTACAACTGCCGCAAAGGGAAAGGTCAGTTAGCTGGCGTTACTCAACTTGCTGAAGATATTCGTGAGGAGAGTGAGAATTACACCAAGGATGCCTATGTAATGAAGGTTGATTTGAAGGGTTTCTTTATGAGCATTCCTAAGCACATTCTTGCAAAGATGGTAGATGATTTTGTAGTTGAGCACTATAAAGGAGACGACAAGGAAGACCTAAGATGGCTTTGTAATCTTGTCATTATGCACAGACCAGAACTAAACTGTGAGCGAAGGAGTCCGCTTTGGATGTGGAACTTTATCCCAAAGGAGAAGTCACTGTTTACCAACGGAGAAGACAGAGGAATTGCTATCGGCAATCTCTTTGCCCAGCTGTTTGCGAACTTCCTGCTGAATGTGATAGATTGGAAAGTAGATGCCGTATGCGTAAGGCATAATAGGTATGTGGACGATATATCATTCGTAAGCAAGGACAAAGAGAAGCTGCTATCGGTTATCCCTATGCTCAGAACAGAACTCGGAAAGCTGGGTCTAAGGCTCA
SRR341585_C667578	TR	+	14275	14324	14230	14344	18	0	ATCGTGTTATCCGTGGTGGCAATTACAACAATAATGGAAACAATTATCCTGTCGCCTATCGCAATTACAACAATCCTAATAACAACTATAACAACACTGGTTTTCGTGCCACGCT
SRR341585_C667578	VR	+	*	*	12602	12716	18	0	GTCGTGTTATCCGTGGTGGCAATTACTGCAATTATGGGGACGGTTTTCCTGTCGCCTGTCGCAATTGCTTCAATCCTAATGTCAACTATCACTGCACTGGTTTTCGTGCCACGCT
SRR341585_C667578	RT	+	13411	14013	AAGAAAGAATAATTATGGCATCAGAATATAAGGATAGAGTAGTACATCAATGGTATGTCGAAAAATTTATAAAGCCATACTTTGTACCACAATTTATTAGTACATCATATGCTGGAATAGAAGGAAGAGGAATGCATAAAGCATCTAAAGATGTTCAAAAAGCAATGAGAAGTGCAAAATCTAAATGGAAGAATTATTACATATTAAAAATGGATGTTACAAAGTATTTTCAAAATATAGACAAAAGAATACTTTGGAAAATATTAAAAAGAAAGATGAAGGATAAAAAGTTACTATGGTTAACTAGAGAAATTTTATTATCTACAGAAGGCATGGTAGGACTTCCTTTAGGTAATTATACATCTCAAATGTTTGCTAATATATATTTAAATGAATTAGATCAGTATGTTAAACACAAATTAAAATGCAAATATTATTATAGATATATGGATGATATGGTTATAATGTGCGAAAATAAAGAAATTGCAAAAGATAGCTTAAATAATATAACTAAATTTTTAAAAGAAAATTTAAAATTAACTTTAAACTCAAAAACAAGAATTTTCAAAGATATACAAGGGGTTAATTTTTGTGGTTATAAAA
SRR341640_C454693	TR	+	171	201	158	211	14	0	TCAATGTGAATTCTAACAATGAGCTTAGTAATTCCAATGCTAATGTCAGTACAC
SRR341640_C454693	VR	+	*	*	0	53	14	0	TCATTGTGGGTTCTCGCGATGGGCTTGGTCGTTCCCTTGCTAATGTCGGTACTC
SRR341640_C454693	RT	+	624	1135	TATATGGGTTTCAACCTTCGTGAAAGGTACATATAGTTGCATTAAGAAACGTGGTATTCATAAAGCTATGAGAGATGTAAAAGAATCATTAAAGGACATACAAGGAACTCAGTATTGTCTAAAGTTAGATATCAGAAAGTTCTATCCTTCAATTGATAATGATATACTCAAACAAGTAATAAGAAGAAAGATAAAGGACGTTAAGTTATTAAATCTATTAGATAGTATAATAGACTCTGCTGAAGGAGTACCTATTGGAAATTACTTATCACAATTCTTTGCAAACTTATATTTAACTTATCTAGATCACTATATTAAGGAAGTTCAGAAAGTTAAACACTATTTCAGATATGCAGATGATATTGTAATATTACATAGTGATAAGAAATATCTTAGATATCTATATGAAGATATTAAGGATTATTTAGAGAATAAACTTAATTTACATTTCAAAGATAACTGGCAGATATTTAAAGTAGATTCTAGAGGAATAGATTTTGTAGGATACAGAT
SRR341654_C402198	TR	-	5089	5126	5063	5170	20	1	TTGGGGGTAACGCTAACAACAGGTCGCAATGCGGTCTTTCGTACGCGAACTCGAACAACGGTTTTTCGAACTCGAGGACGAACATCGGCGCTCGCTTGAATTACTACA
SRR341654_C402198	VR	-	*	*	5438	5545	20	1	TTGGGGGTTTCGCTGCCAACGGGTCGCAGTGCGGTCTTTCGTCCGCGTCCTCGGACGACGGTTTTTCGGCCTTGAGGACGGCCGTCGGCGCTCGCTTGGCTTTCTACG
SRR341654_C402198	RT	-	4041	4392	GAGTGGAGCAAGTGTAAAAGGCAGAGGAATGATTTATGCGAAGCGCAGAACGGAACGTTGGATAGATGAAAATAAGTCATGTGGAAGATTGTATTACTGCAAACTTGACTTTATAAAGTTCTATGAGAACGTAGACCAGCAAGAGATATATGAATCTCTATGTGATTTCTTTACCGATGAAGGTATCAGAAGACTTCTGTATGAAGTTATTTTCGCTCTTCCTAAAGGTTTAGGGATTGGTCTGTATCCTATTCAGACTCTCACCAACTTCTATATGAGCATTTTATGTAGATTGGTATGTAGGAAGTTTGATGTTAAGGTAGAGATATATTGTGATGATGTTATTATCTTG
SRR341654_C403632	TR	-	3466	3503	3466	3554	25	0	AAAAAACAGTCAGGTAATTCAGATAATGGTTCTCAGTGCAGAGTCTTCATAGCTAATGCTAATAATGCATCCTCGAATTCATAGACGAA
SRR341654_C403632	VR	-	*	*	3737	3825	25	0	TTTCTACGGTCGGGTGCTTCGGGTTATGGTTCTCAGTGCGGGGTCTTCGTGGCTTCTGCTGATCTTGCCTCCTCGACTTCGTGGACGAA
SRR341654_C403632	RT	-	2637	3016	CTTACCTTGTTAGTAGATTTACTGCAGATATCTTTAACTGTTTAAAAGGAAGAGGTATCCATTATGGAGTAAAGAGATTGAAAAGAGATTTAAAAGCTGATAAAGAAGGCACAAAATATTGTTTAAAATTAGATATTAAAAAGTTCTTTCCTTCTATAGATCAAGATGTGTTATACTCACAGTTTGAAAAGGTATTTAAGGATAAGAAACTATTAAGATTATTACATCATGTAGTTTATTCTACACCAAAAGGTTTACCAATTGGAAATTATATATCTCAATTTGCAGCAAATTTGAATTTGGCTTGGTTCGATAGGTGGATTAAACAAGTATTAAAAATAAAATATTATTACAGGTATTGTGATGATATTGTTATATTA
SRR341656_C650121	TR	+	3699	3748	3653	3759	19	0	GGTGCCCTTTTGTCTGCGAATGCGAATAATGGTGCGAATGCGGGTTTCGGTTATCTGAATACGAATAATCGTTCCTCGAATGCGAATGCGAACAATGGGTTCCGCTT
SRR341656_C650121	VR	+	*	*	3453	3559	19	0	GGTGCCCTTTTGTCTGCGGGTGCGGCTGGTGGTGCGCATGCGGGTTTCGGTTCTCTGTCTACGGGTAATCGTTCCTCGGTTGCGTATGCGGGCTCTGGGTTCCGCTT
SRR341656_C650121	RT	+	4271	4862	GACAGAATTGTACACCACTGCATTATCAATGTGCTTGGGCGGTATTGGACTAATTTCTTCATTGCGAATACATACGCTTGCATCAAAGGCAGAGGTATTCATAAGTGTATGGAAGATGTGCATACGGCTTTGGTAACAGACAGGAAAGGAACAAAATTCTGCCTGAAAATTGATATTAAGAAGTTCTATGATAATATAGACCATTCGGCATTAAAGAAGATAATCAGATATGGCATTGCAGATGAGCAATTGCTAAGGCTGTTGGATAAGATAATAGATAGTAACGGTAAAGATAAAGGGTTGCCAATAGGCAATTTCACAAGCCAATACTTCGCTAATCTCTATTTGGCATACTTTGACCATTGGGTAAAAGAGGTGCTTTCAAAAATAGTTATGCAGCGTTTTGGTGTGAAATTCTACTTCTTCCGCTATATGGATGATATGGTAATATTGTGCGCTGACAAAGAGGCACTACATTTCATACTTGATATGATGGGGCTTTACTTGGGCGCAGAACTGAAAGTAGAGATAAAAGAAAATTGGCAGATATTCCCGGTTGATGCTCGTAGCATTGATTATGTGGGATTCAAGC
SRR341657_C257402	TR	+	8175	8212	8125	8229	13	0	CCTTTGGGGCGGCAGTCTGAATGACAGGTCGAATTGCGGCGCTCGCTGCGTGAATGCGAACAATGGCGTTGGGAATGCCAGGTGGAACATCCTGCGTCGTCTTTC
SRR341657_C257402	VR	+	*	*	7896	8000	13	0	CCTTTGGGGCGGCAGTCTGGGTGACTGGTCGCTTTGCGGCGCTCGCTGCGTGGCTGCGTACCATGGCGTTGGGAGTGCCTGGTGGCACTTCCTGCGTCGTCTTTC
SRR341657_C257402	RT	+	8926	9215	TGTGCGACAGTGCTATCCATCCATTCCCCACGATAAACTTAAAGCGGTTTTTACGCGGGATATTAAAAATCCAACATTATTATGGTTGATATATGAGCTGATCGATGCCTTTCCAACAGGATTGTCGATCGGCTCTTATTTTAGCCAGTTTGCTTGTAATTATTATTTATCCAGGATATACCACTACATTGCAGAAAAGCTATATAGAGTTCAGATACGGCGTGGCAATGAAACGAGGGTGCGTCTTATTCACCATCATTTGTTTTACATGGATGACATTCTGCTGCTTG
SRR341658_scaffold48616	TR	+	145	167	132	172	6	0	AACGTCAATTCGGACGGCTCTTTGAACAACAACAACGCGTA
SRR341658_scaffold48616	VR	+	*	*	1983	2023	6	0	GTCGTCAATTCGGGCGGCTCTTTGAGCAGCTACAACGCGTA
SRR341658_scaffold48616	RT	+	434	1036	AGCGCCGCGTGGTTATGTCGAACAGCTACAAAGACAAGGTTGTTCAACATTCGCTTTGCGATAACGTGCTTGAACCGATTTTGACACGATCGTTCATTCGCGATAACTACGCGTCGCAGGTGGGGAAAGGTACGCATTACGGGTTAGACAGGCTTCAAGAGTTCATGCGGAGGTTTTACAGAAAGAACGGAATTGACGGCTGGATACTGAAAGGCGATATTTCAAAGTATTTCTATTCGATCCGGCACGACGTTTTGAAAACCTTAATCCGCGAGAAGATAACCGATCCGGACGTTTTGTGGCTTGTCGATCTTATTATCGACAGTACCGAAGGCAACGTCGGAATACCGATCGGCAATCAAACTTCACAGCTTTTCGCCCTTCTCTACCTTGACGGGCTGGATCACTTCGTAAAGGAAAAGCTGGGTATCAAATATTACGGGCGCTATATGGACGACTTCTTTTTGATCCATCACGACAAAGCATATTTGCAGGAGTGTCGGAAGCAGATTGAAGCGTTCGTACAAGCGCGCGGGCTTTCGCTGAATGCGAAAACAAATATCTTTCCCTTAAAACACGGCGTTGATTTCTTGGGCTTTCATA
SRR341658_C815708	TR	+	1235	1272	1177	1295	17	0	ACTCGTGTGGTGTATCGGTCGAACAACAACGCGAACGCGTTAGGCGGTGTTTCGTATGCGAACGCGAATAACGATTCATCGAACACGAATGCGAACATCGGTGTTCGGCTTGCAAACAA
SRR341658_C815708	VR	+	*	*	891	1009	17	0	TCTCGTGTGGTGTGTCGGTCGAACAACTACGCGTACGCGTTGGGCGGTGTTTCGTGTGCGAGCGCGTTTTACGATTCATCGTTCACGAATGCGAGCATCGGTGTTCGGCTTGCCTTCAG
SRR341658_C815708	RT	+	1796	2209	GGCATTTGAAAGTACGTTTTATCCGGACTACTTCCGCATCCATTAAAAACAGGGGAACGCATGACCTTTTACAGTATATCGTTAAAGATATAAAGGATGATCCCGAAGGAACCCTGTTCGGGTACCAGTTCGATATAACGAAATTCTATGAGAGCGTAGACCAGGACGTTTTGCTGGATGCAGTGAAAAAGATGTTCAAGGATAAAATATTGATCGGAATCCTGGAAGAGTGCATCCGCATGATGCCTAAAGGCGTGAGTATCGGACTAAGATCATCGCAGGGGCTTTGTAATTTGCTTCTGTCTATTTATCTGGATCACCGGTTAAAGGATCAGGAGGCAGTAGCACACTATTACCGGTATTGTGACGACGGTCTGGTGCTTTCTGGTAGCAAGAAATACCTTTGGAAGGTTA
SRR341658_C819862	TR	+	2363	2412	2315	2426	16	0	AGCTGGTTCTTTGGGGCGGTAATGCGAATAACGGTGCGAATTGCGGCCTCGCTTATGCGAACTCGAATAACGATTGGTCGAACTCGAATGCGAATATCGGCTCTCGCCATAC
SRR341658_C819862	VR	+	*	*	2028	2139	16	0	AGCTGGTTCTTTGGGGCGGTGCTGCGTCTTACGGTGCGTCTTGCGGCCTCGCTTTTGCGACCTCGAATTACGCTTGGTCGTACTCGAGTGCGAGTATCGGCTCTCGCCTTGC
SRR341658_C819862	RT	+	3152	3282	ACAAGTGCGTGTATCAAGGGAAAGGGATTACATTTTGGAGTAAGGAGAATGAAACGTTTTCTTCACCGGTACCCGGAATACAAATGGTTCGTAAAGACTGATTTCAAAAAGTTCTATCAAAGTATTCTTCA
SRR341658_C824876	TR	+	3932	3981	3841	4024	19	0	ATCCCCGCTTCGGGGTATCGCAACAACAGCAATGGGCAGTTGAACAACGTGGGCAACAACGGCAACTATTGGTCGGGCTCGCCAAATGGTACGAACGGGTACAACCTGAACTTCAACAGTGGCAACGTGAACCCGGACAACAACAACAATCGCTCGAACGGCTTCTCCGTGAGGTGTGTTGCAG
SRR341658_C824876	VR	+	*	*	2449	2632	19	0	TTCCCCGCTTCGGGGTATCGCAGCACCAGCAATGGGCAGTTGCGCTACGTGGGCGGCAACGGCTACTATTGGTCGGGCTCGCCAAATGGTACGTACGGGTACGGCCTGTACTTCAACAGTGGCTACGTGTACCCGGACCCCAACAACAATCGCTCGTCCGGCTTCTCCGTGAGGTGTGTTGCAG
SRR341658_C824876	RT	+	4254	4932	TGCAAAGGGAAGTGTTTGCTGCTGATTTCTGTGACAGGGTTGTGCACCATTTATTTTTCAACTATGTTAACCCGATTTTTGAACGCACGTATATAGAGGATTGCTATTCGTGCCGGAAAGGTAAGGGAACGCTATATGGAGTGAAACGAATATTTCATCATATCAGAAGTTGTTCTGACAATTACACTCGCCCATGCTTTATCCTTAAACTGGACCTGCAAGGGTATTTTATGAGTATAGACAGGAGGATACTGTATGAGAAGGTAAGAGGTACTATGGAGAAATATGCGTACCGGAAAGATGGTGACGGAATCCGCTGGAAGGATAAACTGGACTATGAGTTGGTTATGTATCTGGCGAAAGTAATCATTTTTAATGATCCGGTTAAAAATTATCAGATTAAAGGTCATAAATCTGATTGGGACGGATTGCCGCTGAATAAGAGCCTTTTCTATTCGGATGAGGGATGTGGTTTGCCTATCGGCAACCTGACAAGCCAATTGTTCAGCAATGTGTATTTGACTTGTTTCGACCATTATGTCAAACGTGAACTTGGTTTTAAACATTATGGCAGGTATGTGGATGATTTCTATCTTATAGATGAGGATAAAGAGAAGCTGAAAGCGGTGATACCCAAGCTGGCTGCTTTTTTGAAAGAGCATCTGAAGCTAACAATACA
SRR341658_C829946	TR	+	33290	33339	33247	33374	20	0	AACAGCACAGGCAACCATTGGTCTTCCACTGAGAACTCCGCTCATAACTCGTGGAACGTGAATTTCAACAATGGTAATAGCAACAACAACAACAAGTACAACGCTAACGTTGTTCGCCCTGCTGTAGC
SRR341658_C829946	VR	+	*	*	32415	32542	20	0	CACAGCGCAGGCAGCCATTGGTCTTCCACTGAGTACTCCGCTCTTGGCTCGTGGCGCGTGTATTTCACCTATGGTTATAGCACCGGCAGCTACAAGTACTACGCTTACGTTGTTCGCCCTGCTGTAGC
SRR341658_C829946	RT	+	33580	33662	CGAGAAGTGTTTGCCGCAGCTTTCAGAGACCGTATAATTCACCATTGGATATGTATGAGATTGGTTCCGCATTTTGAAGAACT
SRR341661_C749494	TR	+	41984	42021	41931	42031	33	0	TAAGTAAAAAAGTAGTAACTCTGACAATAGCAGTAAAGCAGGTCTATTCAATCTTAATTCCAATAATGAGGTTAGTAATTCCAATGCTAATATCAGTTCAA
SRR341661_C749494	VR	+	*	*	41717	41817	33	0	TTTGTTAATCGGTGGTCGCTCTGGCTCTGGCGGTACGGCGGGTCTATTCTCTCTTCTTTCCTATTCTGTGGTTGGTTATTCCCATGCTACTGTCGGTTCTC
SRR341661_C749494	RT	+	42486	42969	ACTTATAGTTGTATCAAGAAAAGAGGAATTCACAAAGTTCTTAAGTAGATATAGCATGATCTGAAAGATAGAAAGAATACTAAATACTGTCTTAAAATAGATATTAGAAAGTTTTATCCTTCAGTAGATCATGATACATTAAAACAAATAATTAGAATAAAGATTGCAGATAGAGAACTGTTATAGTTACTAGATGAAATAATAGATTCATCAGATGGAGTACCTATTAGTAATTACTTATCTTAGTTCTTTGCTAATCTGTATCTATCTTACTTTGATCATTGGGTTAAAGAAGATAAAAACATAAAGTACTATTATAGATATGCAGATGATATAGTAATACTTTATAAAGATAAAGAGTCTTTGTAGACATTACTTAGAGATATAAAGTAGTATTTAAAAGATAACTTAAAACTATAGTTAAAGAATAATTATCAGGTATTCCCAGTAGAAAGTAGAAGTATAGATTTTGTTGGATATAAAA
SRR341662_scaffold50477	TR	+	3467	3516	3419	3538	18	1	GTGGTGTCCTGTTCAGCGGTAACGCGAATAACAGTGCGAATGCAGGTCTCGCTTATGCGAATTCGAATAACACCCCCTCGAATACGAATGCGAATATCGGTTCTCACCTATGCTTTAAAA
SRR341662_scaffold50477	VR	+	*	*	2805	2924	18	1	GTGGTGTCCTGTTCGGCGGTCTCGCGTATAACGGTGCGAATGCGGGTCTCGCTGATGCGTATTCGTATAACGCCCCCTCGGCTGCGACTGCGTATATCGGTTCTCGCCTTTGCTTTATAC
SRR341662_scaffold50477	RT	+	3972	4504	GATTTGGGTCAGGACTTTCACGCACAATACTTTTTCATGTGTCAAGGGACGTGGGATAGAGGGGTGTGCCCGGCATATAGATAAAATCATTGAGAAGTACAAAGGCAAGCCATTATACTGTCTTAAAATTGATATAACCAAATATTATCCCTCCATTAACCATGAAGTCTTAAAAAAAATTGTACGCCGGAAGATAAAAGACAAAGACCTACTGTGGCTTCTTGATGAAATTATTGACAGCGCAGAGGGGCTTCCTATCGGGAACTATCTTTCACAATATCTCGCCAACCTGTTCTTGTGCTATTTCATGCACCGTGTGAACGAAGTATTGAAACTTGACGCAGCCGAATACGCTGATGACATCACGTTTTTCTCTTCATCAAAAGAACAACTGCGGGAAGCGTTCAAAGAGATAAGAAAAATGATTGAAGATGAACTAAAACTGAAAATCAAAGGAAACTATCAGATATTCCCAATAGCAGCCAACCGTTATGACAAACACGGGCGTGCGCTTGATTATGTCGGTTACAAGT
SRR341662_C788329	TR	-	3049	3112	3023	3152	14	0	CTCCGCCTCGTGGTATTGGTCCAGTACCGAGAACAGCCGCAACAACAGTTGGTATGTGAACTTCTCCAGTGGCAACACGAACAACAACAACAAGTACTACGGTGGTAGGGCGCGGGCGGTGGCAGCATAC
SRR341662_C788329	VR	-	*	*	3762	3891	14	0	CTCCGCCTCGTGGTATTGGTCCAGTACCGAGGGCAGCCGCAACGGCAGTTGGTATGTGGGCTTCTCCAGTGGCGGCACGTACAACTACGGCAAGTACTACGGTGGTTGGGCGCGGGCGGTGGCAGCATTC
SRR341662_C788329	RT	-	2170	2830	AAACTGAGGGAAGTGTTTGCTGCCAATTTCCGTGACCGTATCGTGCACCATTGGATATGCCTGCGGCTTGAACCTTTGTTTGAAGAGCGGTTCGAATCGCAGGGGAACGTGTCACATAACTGCCGTAAGGGTTACGGTACCAGGACAGCCGTATTAAGTGCTGTGCAAGGCATGGAGGCTGTTTCCTGCGGCTACCGCAGACCGGCATGGGTGTTCAAAGGCGATTTGGTTTCGTTCTTCATGTCGATAGACCGGGTGTTGCAGCTTGGCATGCTGCTGCGCTTCACGAAAAGGAAATACCATGGCGGGTACAAGGAAATCCTTTTAAGGGTGATACGGGCGGTTGTATTGCACAGCCCGGAAAAGGATTGCGTGTTCAACGGTGATACGACCTTGTGGAGGCAGTTGCCCGAAAACAAATCCCTGCTTCGCAACGGGGAGGGCAAAGGCGGTCCGATAGGCAATCTGACCACGCAGTTGTTTGCCAATTTCCTCATGTCCTTCTTTGACAGTTATGTAATATGGAAGACACGTCGGTTGAACTCCCATTATGTGAGGTTCGTGGACGATTTCCTGTTGGTATGCGACGACCTGAAAGCATTGCAGGGGGTGATACCGGAACTTGAAGCATTTCTTGGCGGGAAATTGCTGTTGAAGCTGC
SRR341662_C789129	TR	-	6192	6229	6182	6275	22	0	AGTAGGCAGCAACGCGAATAATGGCAGCAATGCAGGTCTCAGCTATTTCAATTCTAACAATGACGTCAGCAATGCCAATTCCAATGTCAAGTTA
SRR341662_C789129	VR	-	*	*	6383	6476	22	0	GGTGGGCGGCGGCGCGCTTCATGGCGGCGATGCGGGTCTCGGCTATTTCAATTCTAGCGATGACGTCGGCATTGCCGGTTCCCATGTCGGGTTC
SRR341662_C789129	RT	-	5242	5862	GAATATAGTACCTTTATAATATACGAACCTAAAGAAAGATTAATCTTTAGACTTCCATACTATCCAGATAGAATAACTCACCATGCTATAATGAATATTATGGAGCCTATTTGGACTAGTATATTTATAGACCAAACATATTCCTCTATACGAAATAGAGGTATTCATAAAGTAGAGTATGATTTGTTTAAGGTGTTATAGAAACATCCAGAAGAAACAAAGTATTGCTTGAAAATGGATATAAAAAAATTCTATCCTTCTATAACTCACGACATTTTATACGAAATGTTATAGAGAAAGATAAAGGATAAAAAACTATTAAAACTGTTGAAAGAAATAATTTATTCAGCGAAGGGAGTTCCTATTGGAAATTATCTATCACAATTCTTTGCAAATTTATATCTGACATATTTTGACCACTGGGTAAAAGAGGAGTTAAAATGTAAGTACTACTTTCGATATGCTGACGATATTGTGATTCTTGGTAATGACAAGAATTATTTGAGAAATGTATTAGTATCTATAAAACTATATTTGAAACAGGTTCTTAACCTAGAGTTGAAGCCTAATTATCAAATATTCCCTGTAGAAAGCAGAGGTATTAATTTCGTAGGCTATAAA
SRR341664_C771053	TR	-	1511	1569	1487	1604	19	0	AGGTGGTGCTGGTTGGCGGTAACGCGGACAACAGGTCGAATGCAGGCCTCGCTAACGTGAATACGAATAATGCGCCTTCCGATGCGAATCGTAACATCGGTTCACGCCTATACTTTTA
SRR341664_C771053	VR	-	*	*	2049	2166	19	0	AGGTGGTGCTGGTTGGCGGTTACGCGGACAGCGGGTCGACTGCGGGCCTCGCTGGCGTGAATGCGAATCTTGCGCCTTCCGCTGCGGCTCGTTACCTCGGTTCGCGCCTTTGCTTTTT
SRR341664_C771053	RT	-	535	1064	CTATATGGGTTTCCGTGTTCACGGCTGATACGACATCATGTATCAAGGGAAGAGGAATAACGGAGGCGTATAAGAGGACAAGACGGGCTTTGTCCGATCGTGAATCCGTCTATTGCCTCAAGGTTGATATCCGCAAATTCTATCCGTCAATAGACCATGAGGTGTTAAAAGGCATCGCTCGGAAGAAGATCAAGGACGATCGCTTGCTTATGTTGTTGGATGAGATCATCGATTCCGCTCCCGGCGTTCCGATCGGGAACTATCTTAGCCAATATCTTGCGAATCTTTATCTCGCCTATCTGGATCACGAGATAAAGGAGATTATAGATATAAGGCATTATATCAGATACGCGGATGACATGACTTTTTTCCATCATGATAAGTGTTTCTTGAGAAACGTATTACTTCCGTGGCTTATCGATAGATTGGCCGTGTTGAAGTTGGAGCTGAAAGGGAATTACCAGATATTTAAGATCGCTGAGAGAAGATCGGATAAAAGCGGCCGTGGTGTAGATTTCGTGGGTTTCGTA
SRR341664_C778871	TR	+	16288	16337	16240	16351	15	0	AGCTGGTTCTTTGGGGCGGTAATGCGAATAACGGTGCGAATTGCGGCCTCGCTTATGCGAACTCGAATAACGATTGGTCGAACTCGAATGCGAATATCGGCTCTCGCCATAC
SRR341664_C778871	VR	+	*	*	15953	16064	15	0	AGCTGGTTCTTTGGGGCGGTGGTGCGCATAACGGTGCGAATTGCGGCCTCGCTTCTGCGGCCTCGAATAGCGATTGGTCGAGCTCGTCTGCGGGTGTCGGCTCTCGCCTTGC
SRR341664_C778871	TR	+	16288	16337	16240	16352	14	1	AGCTGGTTCTTTGGGGCGGTAATGCGAATAACGGTGCGAATTGCGGCCTCGCTTATGCGAACTCGAATAACGATTGGTCGAACTCGAATGCGAATATCGGCTCTCGCCATACT
SRR341664_C778871	VR	-	*	*	31785	31897	14	1	AGCTGGTTCTTTGGGGCGGTGCTGCGTATGGCGGTGCGTATTGCGGCCTCGCTTATGCGACTTCGTATAACGCTTGGTCGTACTCGTATGCGAATGTCGGCTCTCGCCTTGCT
SRR341664_C778871	RT	+	17077	17474	ACAAGTGCGTGTATCAAGGGAAAGGGATTACATTTTGGAGTAAGGAGAATGAAACGTTTTCTTCACCGGTACCCGGAATACAAATGGTTCGTAAAGACTGATTTCAAAAAGTTCTATCAAAGTATTCTTCATGAGCTTATTGTTGCTGCATTGAGAAGGAAATTCAAAGATGAACGATTTATTAAATTGATCGAGATAGCTGTTTTATCGTATGACAGCGGAACAGAGTTAGTTGACGTATTGGAGAATGAAGTTGAACGGAAGAAGAGGTGTTCCGATTGGAGCATTTACAAGCCAACCTATCGGGAATTTTGCGGCAAGCCGGATAGATCATACAATGAAGGAGAAATATCGTGTCAAATGCCTGCATAGATATTGCGATGATAATGTTATGCTGG
SRR341665_C585813	TR	+	1040	1077	1012	1125	15	1	CGTTGTGTTTTGCGGTCCGGCAACAACTCGAATGCGAACAGCGGTCTCGCTTATGCGAACGCGAACAACGCTTCATCGAACTCGAACACGAACTACGGGGCGCGTCTGAAATTC
SRR341665_C585813	VR	+	*	*	0	113	15	1	CGTTGTGTTTTGCGGTCCGGCAGCTACTCGAATGCGCACAGCGGTCTCGCTGTTGCGCTCGCGAGCAACGCTTCATCGAGCTCGTACACGGGCTGCGGGGCGCGTCTGGCCTTC
SRR341665_C585813	RT	+	1727	2117	ACGGCTGCATCCATACAAGGACGCGGACCGCATGGTCTGTTCCATCAGGTGCAGGATACATTGGCAGAGAACCCCAATATACACTATTATTATCAAAGCGATTATAAAGGATATTATGACAGTATTGACCATGATATATTAATCTCCACAATCAGGCGATATGTCGGAGACCCTGTCTTATTGCCTATTCTTGAAAATTTTGTCAAAGCACTATATCCCAACGGGAAGCATGGCATAAGCAAAGGACTGCGTTCCTCACAATTCTTTGGAAACCTTTACCATAATGATATTGATCACCGGATGATTGATGAATATGGTGCAAAACATTACTTCCGTTTTTGTGATGACATCTTTATTCTCGGTGAGAGTAAACGTGATTTGTGGAAATTGC
SRR341666_C588968	TR	+	24670	24719	24623	24730	9	0	TGGTGCCCTTTTGTCTGCGAATGCGAATAATGGTGCGAATGCGGGTTTCGGTTATCTGAATACGAATAATCGTTCCTCGAATGCGAATGCGAACAATGGGTTCCGCTT
SRR341666_C588968	VR	+	*	*	24423	24530	9	0	TGGTGCCCTTTTGTCTGCGTATGCGTATAATGGTGCGAATGCGGGTTTCGGTTGTCTGAATACGTATTATCGTTCCTCGTATGCGAATGCGCCCCATGGGTTCCGCTT
SRR341666_C588968	RT	+	25242	25833	GACAGAATTGTACACCACTGCATTATCAATGTGCTTGGGCGGTATTGGACTAATTTCTTCATTGCGAATACATACGCTTGCATCAAAGGCAGAGGTATTCATAAGTGTATGGAAGATGTGCATACGGCTTTGGTAACAGACAGGAAAGGAACAAAATTCTGCCTGAAAATTGATATTAAGAAGTTCTATGATAATATAGACCATTCGGCATTAAAGAAGATAATCAGATATGGCATTGCAGATGAGCAATTGCTAAGGCTGTTGGATAAGATAATAGATAGTAACGGTAAAGATAAAGGGTTGCCAATAGGCAATTTCACAAGCCAATACTTCGCTAATCTCTATTTGGCATACTTTGACCATTGGGTAAAAGAGGTGCTTTCAAAAATAGTTATGCAGCGTTTTGGTGTGAAATTCTACTTCTTCCGCTATATGGATGATATGGTAATATTGTGCGCTGACAAAGAGGCACTACATTTCATACTTGATATGATGGGGCTTTACTTGGGCGCAGAACTGAAAGTAGAGATAAAAGAAAATTGGCAGATATTCCCGGTTGATGCTCGTAGCATTGATTATGTGGGATTCAAGC
SRR341667_C785987	TR	+	636	683	636	702	8	1	TGTCAACTCCTCGGGCGAAGTGAACAACAACAATGCGTACAACGGTAACGGCGTAGCCCCCGATTGT
SRR341667_C785987	VR	+	*	*	9	75	8	1	TGTCAACTCCTCGGGCGAAGGGACCAGCAACAGTGCGTGCGACGGTTACGGCGTGGCCCCCGCTTGT
SRR341667_C785987	RT	+	1049	1587	CGGGACATTGTAGCCACAAGGTTAAAAGACCGACAATTTCAGCGTTCGCTCTGCGACAACGGCTTTTATGAGCAGATTACAAAATCCTTTATAACAGATAATTGCGCTTGCCTCAAGGGGCGCGGCGTAGACTATACGCTAAACCGTATGACCGCACATCTGCGGCGGTATTATGCCGCGCACGGTTGCGACGGTTGGGTGCTTAAATGTGATATACGGCATTATTTCCAAAGCATACGGCACGACATAGCAAAGGCAGCAATATGCAAGCGGGTTACAGATACTCAAATTGCGGAGCGGGCTTGCGAAATTGTGGACTCTTTCGGGGAAATCGGGTTAGGGCTCGGCTCCCAGGTATCGCAGCTTGTAGCTCTCGCCGTCCTGGACGACCTCGACCATTTCATAAAGGAGCGGTTGAGAATAAAGCATTATATCCGATATATGGACGACTTTATTTTAGTACACGAGGACAAAGAGTATTTGCGACAATGCAAAAAGGAAATCGAGGCGCGCCTATTCGCCCTCGGCTTACAGCTCAA
SRR341669_C524806	TR	-	13085	13134	13070	13181	11	0	AGCTGGTTCTTTGGGGCGGTAATGCGAATAACGGTGCGAATTGCGGCCTCGCTTATGCGAACTCGAATAACGATTGGTCGAACTCGAATGCGAATATCGGCTCTCGCCATAC
SRR341669_C524806	VR	-	*	*	13357	13468	11	0	AGCTGGTTCTTTGGGGCGGTAATGCGAATGACGGTGCGAGTTGCGGCCTCGCTTATGCGTACTCGAATCACGATTGGTCGAACTCGCTTGCGTCTTTCGGCTCTCGCCTTGC
SRR341669_C524806	RT	-	11948	12345	TACAAGTGCGTGTATCAAGGGAAAGGGATTACATTTTGGAGTAAGGAGAATGAAACGTTTTCTTCACCGGTACCCGGAATACAAATGGTTCGTAAAGACTGATTTCAAAAAGTTCTATCAAAGTATTCTTCATGAGCTTATTGTTGCTGCATTGAGAAGGAAATTCAAAGATGAACGATTTATTAAATTGATCGAGATAGCTGTTTTATCGTATGACAGCGGAACAGAGTTAGTTGACGTATTGGAGAATGAAGTTGAACGGAAGAAGAGGTGTTCCGATTGGAGCATTTACAAGCCAACCTATCGGGAATTTTGCGGCAAGCCGGATAGATCATACAATGAAGGAGAAATATCGTGTCAAATGCCTGCATAGATATTGCGATGATAATGTTATGCTG
SRR341670_C1284188	TR	+	1465	1514	1426	1524	11	0	ACGTCGGGGGCAACTGGAACAACGGCGGCAATGCCGGCCTTTTCTACTTCAACGCGAACAACTCTTCGTCGGACTCGAACTCGAACGTCGGTGCGCGAC
SRR341670_C1284188	VR	+	*	*	1053	1151	11	0	ACGTCGGGGGCTACTGGGACATCGGCGGCGATGCCGGCCTTTTCTGCTTCGACGCGTACGACTCTTCGTCGGACTCGTACTCGGGCGTCGGTGCGCGAC
SRR341670_C1284188	RT	+	1930	2412	GATGCTGGTGACGGCCATGAAACCGGTACTCATGCGCGGAATGCACCCATGGTCCTGCGCGTCCATCCCTGGGCGCGGTGGGAAGCGAATTCACAAGAAGATCCGCGGCGCGCTCCGCAATGATCCAAAGGGGACGAAGTACGCGGCGGAGCTGGATGTCGCGCGGTATTACCCCAGCATCTCCGGCAAGCGCCTGATCTGGGCTCTTGCGCGGAAGATCAAGGACAAGCGCTTTCTGCGGACGGTCTATTCCATCATCGAATCCTGCGGCGGCGGGCTGGCTATCGGGTATTACATCTGCCAATGGCTGGCAAACTTCTACCTGGAGTCTCTGGACCAGTACATCATGACGCTGCCGGGCGTGAAGTATATGACCCGCTACATGGACAACATCACCCTGCTCGGGCCGAATAAGAAGCAGCTGCACAAGGCGCGGAAGCTGATCGCCGCATTCATGCAGCAGCGGCTCGGCCTGTCCATGAA
SRR341670_C1286874	TR	+	1243	1306	1183	1331	17	0	CTGGCTTGCGTCTTCGTATGTGAATGCGAACTCTAACAATTCGAACTTTGGTTTGCGCAATGTGAACTCTGATGGCAACGTGAACAACTATAACTTGTGGAACTCGAACGGTAACACTAACAACCCTTCGTTAGGCGTGCGTGCCGTAG
SRR341670_C1286874	VR	+	*	*	17	165	17	0	CTGGCTTGCGTCTTCGTATGTGACTGCGGACTCTAACGGTTCGGACTTTGGTTTGCGCGGTGTGAACTCTGATGGCCTCGTGTACGACTATAGCTTGTGGTACTCGGGCGGTGACACTAACTACCCTTCGTTAGGCGTGCGTGCCGTAG
SRR341670_C1286874	RT	-	1777	2060	TTATATTTTAAAAGCTGATGTAAGTAAATTTTTTGCAAGTATTGACCATGATATTTTAAAAGAAAAACTCAAAAGAAAAATAAACGATGTAGAGGCATTAAAAATTGTTTTTGATATAATAGATAGTGAAGAAAACGGTTTAGGAATAGGTGCTATGACAAGCCAAGTTTTGGCAATTTTTTATTTAAATGATTTAGACCATTATATTAAAGAAGTGTTAAAAATAAAATACTATGTAAGATATCAAGATGATTTTTTATTATTTCATCATTCAAAAGAATATT
SRR341670_C1288660	TR	-	3398	3435	3374	3492	16	0	ACTCGTGTGGTGTATCGGTCGAACAACAACGCGAACGCGTTAGGCGGTGTTTCGTATGCGAACGCGAATAACGATTCATCGAACACGAATGCGAACATCGGTGTTCGGCTTGCAAACAA
SRR341670_C1288660	VR	-	*	*	3660	3778	16	0	TCTCGTGTGGTGTATCGGTCGTACTACTACGCGAACGCGTTGGGCGGTGTTTCGTATGCGTACGCGAGTTACGATTCATCGAGCACGGTTGCGAGCATCGGTGTTCGGCTTGCCTTCAG
SRR341670_C1288660	RT	-	2461	2874	CGGCATTTGAAAGTACGTTTTATCCGGACTACTTCCGCATCCATTAAAAACAGGGGAACGCATGACCTTTTACAGTATATCGTTAAAGATATAAAGGATGATCCCGAAGGAACCCTGTTCGGGTACCAGTTCGATATAACGAAATTCTATGAGAGCGTAGACCAGGACGTTTTGCTGGATGCAGTGAAAAAGATGTTCAAGGATAAAATATTGATCGGAATCCTGGAAGAGTGCATCCGCATGATGCCTAAAGGCGTGAGTATCGGACTAAGATCATCGCAGGGGCTTTGTAATTTGCTTCTGTCTATTTATCTGGATCACCGGTTAAAGGATCAGGAGGCAGTAGCACACTATTACCGGTATTGTGACGACGGTCTGGTGCTTTCTGGTAGCAAGAAATACCTTTGGAAGGTT
SRR341670_C1289132	TR	+	8229	8266	8199	8314	12	0	GCCGTTGTGTTTTGCGGTCTGGCAACAACTCGAATGCGAACAGCGGTCTCGCTTATGCGAACGCGAACAATGCATCTTCGAACTCGAACACGAACTACGGGGCGCGGCTGAAATTC
SRR341670_C1289132	VR	+	*	*	7189	7304	12	0	GCCGTTGTGTTTTGCGGTCTGGCTACAACTCGAATGCGTACAGCGGTCTCGCTTATGCGTCCGCGCACAATGCATCTTCGTACTCGTACACGTACTGCGGGGCGCGGCTGGCCTTC
SRR341670_C1289132	RT	+	8921	9311	ACCGCTGCTTCCATACAAGGACGTGGACCGCATGGGTTGTTTCATCAGATACAAGCTGCAATGGCAGAAAATCCTAATCTCAAATATTACTATCAAAGCGACTACAAAGGATATTATGACAGTATTAATCACGAAACTTTAATTTCTATTATTAAAAGATATGTAGGCGATCCTCTTCTTTTGCCCATTCTTGAAAATTTTGTGAAGGCACTCTATCCTGATGGAGAATGTGGTATCAGTAAGGGATTGCGATCGTCTCAATTCCTCGGTAATCTTTATCACAATGATATTGACCACCGGATGATTGATGTGCATGGAGCAAGATATTACTTTCGATTCTGCGATGACATTTTTATTCTTGGAGAAAGTAAACGCGAGTTGTGGAGGTTAC
SRR341670_C1289826	TR	-	8698	8735	8684	8784	27	0	AAAAAAGTCAGGTAATTCAGACAATGGTTCTCAATGCAGAGTCTTCATAGCTAATGCTAATAATACTTCTTCGAATTCGTAGACGAATATCAGTTCACAGT
SRR341670_C1289826	VR	-	*	*	8925	9025	27	0	ACTTCGGTCGGGTCATTCGGGCCATGGTTCTCTCTGCGGGGTCTTCCTGGCTGATGCTGATGGTGCTTCTTCGACTTCGTGGCCGAATCTCGGTTCACGGT
SRR341670_C1289826	RT	-	7719	8236	CTTACCTTGTTAATAGATTTACTACGGATACTTTTAATTGTTTAAAAGATCGTGGTATACATTATGGAGTAAAAAGATTAAAGAGAGACCTAAAAGCAGATGCAGAAGGTACAAAATATTGTTTAAAATTAGATATTAGAAAGTTCTTTCCTTCAGTTGACCAAGACATATTGTATGGTCAATTTGGTAAAATATTTAAGGATAAGAAATTAATGAGGTTATTACATCATGTGATATACTCTACACCAAAGGGATTACCTATTGGAAATTACATATCTCAATTCGCAGCAAATTTGAATTTAACATGGTTTGATAGATGGGTAAAACAAGTATTAAAGATAAAATATTATCACAGGTATTGCGATGATATTGTTATATTGCATCACAACAAAGACTACTTAAAACAGTGTTTGGTAGACATTAAGAAGTATTTGAAAGATAATCTGAAACTAGATGTTAAAGATAATTGGCAAATATTTCCTACTGAAATAAGAGGTATAGATTTTATAGGATATGTA
SRR341670_C1290198	TR	+	14551	14622	14547	14642	14	0	ATGTTGTTTCTTCTTCGAACTTTGCTAATGTCAACAACAACGGTAATGCCAACAACAACAGTGCAGGCAATTCGAACGGTGTTCGTCCTGATTTCA
SRR341670_C1290198	VR	+	*	*	13789	13884	14	0	ATGTTGTTTCTTCTTCGACCTTTGCTAATGTCAGCAGCGACGGTTATGCCAACAACGCCGGTGCGGGCGGTTCGAGCGGTGTTCGTCCTGCTTTCC
SRR341670_C1290198	RT	+	15184	15887	TATATATTGCTAATAGACTTTTCAGGATATTATGCAAGTATTCCTCATAATTTATGTTTGAAAAATCTACAACAATTTTTAAAAAAAGCAGATCCAGAAGAAGCACAAATTACTCTAAGCATTTTAAAAAAATTATTCAAAATATTTGATATTGATAATCAAAATGGAAAGGGTGTAGATATAGGTAGCCAACCGAGCCAAAGCATTGGTATTTCTTATCCCTCTAAAATTGATAATTACATTAAAATAGTAAGAGGTTGTAAATATTATGGAAGATATACTGATGATAGTTACATTATTCATGAAAGCAAAGAATTTTTAAAAGATATTCTAAAAAATATCAAGAAAATAGCAAATGAATTAGGATTAGTTGTAAATGATAAAAAAACAAGAATTGCTAAACTATCTCAACAATTCAAAGTTTTACAAATTAATTATTCGTTAACAGAAACAGGGAGAATTATTAAAAAAATAAACTCAAAATCAATAACAAGAGAAAGAAGAAAATTAAAATCATACAAAAGGTTACTAGATAAGAACAGAATAACTATTGATGATATAGAAAATATATTCAAAAGTTGGATGTCTAGTAATTATAAAATTATGTCAAAAATGCAAATAAGTAATATGTATCAATTATACTATGACTTATTTGGAAGGAGGGTAAAATGGAAAAATCATTCAAAATTACATTGGCTGATGGA
SRR341670_C1290730	TR	+	27706	27798	27701	27826	23	0	GCTCTCGTGTCCTCTTTCGCTCGTATAACAATGCGAATTCGAATGGCGGTGTTGCGTATGCGAATGCGAAGAACGATGCTTCGAATACGAATAACAATGTGGGTGCTCGGCTTAAAATCCAAAAAA
SRR341670_C1290730	VR	+	*	*	27361	27486	23	0	GCTCTCGTGTCCTCTTTCGCTCGTGTGGCAATGCGGGTTCGCATGGCGGTGTTGCGTGTGCGGATGCGAGGTACGATGCTTCGAATGCGTATAGCGATGTGGGTGCTCGGCTTGCTTTCCGTGGCA
SRR341670_C1290730	RT	+	28291	29365	TCCTATGCTTCTATAAAAGGAAAAGGACTACATGATGGTCTTAAACGAGTAGTAAAAGCATTAGAAGATGGGGAAAATACAGTTTATTGTTTAAAATTAGATATTCACCATTTTTATCCTTCTGTGAATCAGGAAATTTTAATTTCTTTAATTAAAAAGAAAATTAAAGACAAAAAAGTAATTGATTTACTTATTAGGATAATTAGAAGTTTTAAAGAAGGTTTGCCTATTGGTTATCATTCATCTCAGTATTTTGGTAATTTTTATTTATCTTATTTAGACCATTTTATTAAAGAAACATTACATGTAAAATATTATTTTAGATATTGTGATGATATTGTTATCTTGGATTCTAATAAGGAAAAATTAAAACATATTTATTGTGAAATAAAGGAATATGTTACTACATACTTGAAATTGACCATTAAGAAAAATGCACAAATTTTCCCTGTTGAAAGTAGGGGAATTGATTTCTTGGGTTATGTAATCAGACATGATTATATAAGATTAAGAAAAACCATCAAAGTTAAAGCTTTGAAGCATTTAAAGAAAGTTAAAAGTGAAAAACGATTAAAATCTATATTAGGTGCTTTTTATGGATGGGCAAAGCATAGTAATTATATTCATTTATTTGAAACAACAATAAGAAATGATAAAAAAATTTATAAAATATACAAAGAGATGAAATTTAAAGATATGAAGCTTAATCTCTCTAAAAATTATGGAGATAAGAAAGTGTTTGATTGTGACCAAGTACCATTGAGTGACTTAGTGAATATGGAAATTGAAATTCTTGATTTTGAGACTAATGTAAAAACAAGCTATGGTGATAATAGATGCGTTGTTAAATTCAAGATGGATGGTGCAGAAAAGAAGTATATAACATCATCATCAAAAATGATTCAAGAGTTGGAAGCCATCAAAGAACAGTATGGTTTTCCTTTTGAAGCAACAATAAAGAAACATAAATTTGCTAATGGAAATTACAGATATGTGTTTGTATAATAAAAATTAAAAATTGTTTTTATAATGATAGTGCATGGTACTAAAAATGTGGATTTATTCGAATGTACTA
SRR341672_C190558	TR	-	4636	4690	4624	4706	12	0	ACTTCCTATGTTCAGATTGTTAACAGTAATGGTAACGTGAACTACAACGATTGCAATTGGAACGATTATGGAGTTCGTCCGTT
SRR341672_C190558	VR	-	*	*	5213	5295	12	0	TCTTCCTATGTTCAGGTTGTTGACAGTGATGGTTACGTGGGCTACGACGATTGCGATTGGGACGATTGTGGGGTTCGTCCGTT
SRR341672_C190558	RT	-	3695	4324	AGATATAACAGATTTAAAGTATATGAACCGAAAGAGAGAATTATAGAAGCAGGAAGTTTTAAAGACAAAATTGTGCAGCACAGTTTATGTGATAATGTGCTTCTTCCTATTTTAAGTAATGAATTTATATATACGAATTATGCCGGACAAATAGGAAAAGGAACATTGTTTGGTTTGGATTGTCTGAAATATCAAATGTATTTAGCATATCAGAAATACGGATATGATTGTTGGATTATTAAAGGTGATATTAAAAAATTTTTCTATAATATTGATCATAATATTCTGAAAGATATTGTTTCATATTTTATATCTAATCCAGATACGTACTGGTTATGTGAAAAATTTATTGATAGCACAAGCGGAAATGGCTTGCCTCTTGGAAATCAAGTTAGTCAGGTATTTGCTTTATTATATTTGTCTGGTTTTGATCATTTTATAACTGGAGAGTTGGGTGTCAAATATTATGGAAGATACATGGATGATTTCTATTTAATTGTGGAATCAAAGCAATATGCAAAATATTGTTTGTGTGCAATAGAAGATTTTGTAAACACACTAAATCTTGAATTGAACGGCAAAACTCAGATTATACCTTTTAAAAACGGAATTAAATTTTGTGGTTTTCAT
SRR341673_C346481	TR	-	3158	3207	3115	3224	18	1	CCACCGAGAACAGTGCTACCAACGCATGGAATCTGAACCTCAACGACGGTAATACGAACAATTGGAACACTAAGGCCAGCAACACGAACAGAGTTAGGGCAGTGTCAGCA
SRR341673_C346481	VR	-	*	*	3790	3899	18	1	CCACCGAGGGCAGTGCTCCCGGCGCATGGTTTCTGGGCCTCTACGACGGTAAGACGGGCAGTTGGGGCGCTAAGGCCAGCACCACGAGCAGAGTTAGGGCAGTGTCAGCA
SRR341673_C346481	RT	-	2311	2923	AAGTCTATTTGCTTTGTCGTAACACGCCCAAGATACAGAGAGGTATTTGCAGCATCCTTTGAGGATAGAATCGTACACCACTACATAGCTTTGCGCCTAACGCCACTATTTGAAGAAATCTTTAGTGAGCGTACATTTAATTGCAGGAAAGGCAAAGGGCAGCTATATGGTATTAATACGCTGAAAGAAGATATAAGGCAGTGCAGCAATAATTATACGGAAGATTGCCACATTATGAAACTTGACTTAAAAGGTTTCTTTATGAGCATTGACAAAAAGTTATTAGCTGAAATGGTAGATCGCTTTATAGTCAAGTACTACAAGGGCGAAGACATAGACGATTTGCGCTACCTTTGCCGTGTCGTTATTTTACACAGCCCCGAAAAGAATTGTGAACGGCACAGCCCTTTGAGCTATTGGGAGAAGTTGGATAAGAACAAATCACTATTTACAAATGGTGAGGGTAAGGGCGTAGCCATCGGCAACCTGTTTGCCCAGATATTCGCAAACTTCTTACTTAATACGCTTGATTGGTATATCGAGAATGAGGGTATAAAACATCATGGCAGGTATGTAGACGACTTCTATTGCATCCATAAGGACAAAGAAAAGC
SRR341675_scaffold41897	TR	+	364	413	363	424	7	3	AACAATGCGTGGAAATTGAACATGAATAACGGTAACAGGAACAACAACAATAAGAACAACAA
SRR341675_scaffold41897	VR	+	*	*	0	61	7	3	AACAATGCGTGGAAATTGCGTATGAGTGACGGTAACAGGGATTGGAACAATAAGAACAACAA
SRR341675_scaffold41897	RT	+	671	942	GATCTATCGCCTTTATTGTCAGCGAGCCGGTGCAGCGGGAAGTATTTGCCGCCGATTTCCGCGACAGAATCGTACATCATCTGATTATTAATAAGCTGAACCATTTGTTTGAGGCGCAGTTTATTAATGACAGTTACAGCTGTCGGGAGGGAAAAGGAACCCAGTACGGGGTTAACCGGATTGCCGAATTTATCCGCCTTTGTTCGGAGAATTATACCAAAGACTGTTATATCCTGAAGATGGACATACAGTCTTTTTTTATGAGCATTGAC
SRR341675_scaffold44928	TR	-	1516	1553	1494	1609	20	0	GCGGTGTCCTGTTCAGCGGTAATGCGAATAACAGCGCGAATGCCGGTTTTGCGTATGCGAATTCGAATAACACGCCCTCGAATACGAATGCGAATGTCAGGTCTCGCCAATGATTT
SRR341675_scaffold44928	VR	-	*	*	2046	2161	20	0	GCGGTGTCCTGTTCGGCGGTTATGCGGCTAACGGCGCGTATGCCGGTTTTGCGTCTGCGCATTCGCATTACGCGCCCTCGACTACGTCTGCGCCTGTCGGGTCTCGCCTTTGCTTT
SRR341675_scaffold44928	RT	-	539	1068	CGATATGGGTTTCGGTCTTCACGAAAGACACGTATAGCTGCATCAAGGGGCGCGGCATTCATGGAGCGATGCGGAATGTCAAGAGGGCTATCAAAGACCGGGAAAACGCCCGATATTGCCTCAAAATCGACATCCGGAAGTTCTACCCGTCGATAGACCACGACGTATTGAAAGCCATCATCCGCCGCAAAATCAAATGCAAGGATACGCTCGCCCTGCTCGATACGATCATCGACAGCACCGACGGCGTGCCTATCGGCAACTATTTGAGCCAATACTTCGCAAACCTGATGCTTGCCTACTTCGACCATTGGATCAAGGAGGAGAAGCGGGTGCGGTACTATTTCCGATATGCCGATGACATGGTATTTCTCGCCTCCACGAAAGAGGAACTGCACATCCTGCTGGCCGACATCAAGAAGTATCTCGCGGCCTTGAAACTGACGCTGAAAGGCAACGAGCAGATATTTCCGATTGCCGAGAACCGGGCGGACAAGCACGGGCGCGGCCTCGATTTCGTCGGGTTCGTG
SRR341675_scaffold50601	TR	-	958	1007	940	1028	9	0	AACAATGGCGAGAACTGCGGTGCGGATTACTTGAATTTGAACAATTCTGCGGGCAATGCGAACTGGAACATCGGTGCGTCCAATTTCTT
SRR341675_scaffold50601	VR	-	*	*	1053	1141	9	0	AACGCTGGCGAGTACTGCGGTGCGGATTCCTTGGATTTGAACAATTCTGCGGGCAATGCGTACTGGCACATCGGTGCGTCCGTTTTCTT
SRR341675_scaffold50601	RT	-	66	678	AACTCTTGAAAAAGATGTTGACAGAGGAGTTGTTCATTCCGGACTATCACAAACCGAGCATCATCAACGAGAGCAGCAGCAAGAAAACACGCCGTATATTAAAACCACATTACAAATATGAGCAGGTCATTCACCATTGTGCAATAGGTCAGTTTAAACAGATTGTGATGAATGGATTGTATGAATTTTCATGCGGGAGCATTCCGGACAGGGGTGTTCATTACGGAAAGAAGTACATGAGAAAATGGNNNNNNNNNNNNNNNNNNNNNNNNNNNNNNNNNNNNNNNNNNNNNNNNNNNNNNNNNNNNNNNNNNNNNATGCAGAGCAGACGAAAACGCTTGTCGGATGCATAGCATTTGACGACATCTCCGGAGCGTTGGAGATATTGCAGGAAATCGGCATCACAGGAGCGATGTTTGATGAACTGAAAGAAATTATTGAGGAGATGCGAAAAGGCGTTCCGTTGGGATATTTCACATCACAATGGTTCGGCAATTTTTACTTGAAAGCACTCGACCATTACATCAAGGAGGAACTCCATGCAGAGCATTACATGCGATATATGGACGACATGGTGATACTGGGAAAGAGCAAAAAGAAACTGCACAAAATA
SRR341675_C773219	TR	-	3567	3611	3549	3612	14	0	ATTGTTTCCCCTTCGGGCAATATCAACAACAACAATTACAACAACGAAAATGGTGTTCGCCCAA
SRR341675_C773219	VR	-	*	*	4059	4122	14	0	GTTGTTTCCCCTTCGGGCGGTATCTGCGGCAACATTTACCGCATCGTTAATGGTGTTCGCCCAG
SRR341675_C773219	RT	-	2707	3250	AAAGAGCGCACGATAGAATCATGTGCATTTAAGGACAAAGTAGTGCAGAGATGCTTTTCTGATTACATTCTGACACCGAAACTTGAAAATATCCTGATTAAATGGAACACTGCCGGACAGCAAGGAAAAGGACAACACATGGCAATGGACGGGTTAAGAAATCAAATGTTGGATTTCTATAAAAGAAATGGAATGAATAGTTGGATTGTAAAATGTGATATTCACAAATACTTTTATTGCATAGACCATGAAATCATGAAAGATGTTTTGGATTATTACTTTGATGATGATTTTACAGTCTGGTTGAACCATTTGTTTATTGACAGTACAGGTAATCCCGGGCTTCCATTAGGAAATCAGGTAAATCAAAAGTACGCATTGTTGCTTTTACATTCACTGGATCAGATGATAACGATTGAATTTGGAAATCCATATTACGGACGATACAACGATGATTTTTATGTGATTTGTAAAACGAAAGAAGATGCCAGAGAAATTCTTGAAGCAATCCGAATGATGATTGAAAGACTTGGATTGGAGCTAA
SRR341676_C774531	TR	+	378	427	369	447	10	0	ATGGCGGTGTTTCGATGTCGAATGCGAACAACGATTCCTCGAATACGAACACGAACATCGGTTCTCGTCTGAACAACAA
SRR341676_C774531	VR	+	*	*	0	78	10	0	ATGGCGGTGTTTCGATGTCGAATGCGAGCTACGATTCCTCGAATACGAGCACGTACATCGGTTCTCGTCTGGCCTTCCG
SRR341676_C774531	RT	+	976	1360	ACCTCCGCCAGTATCAAGAGACGGGGTATGCACGACCTCCTGGCGTATGTCCGCCGTGACATGGCCGAGGACCCTGATGGTACGCGTTACTGTTACAAGTTTGACATCACCAAATTCTACGAGAGCGTGAAGCAGGATTTTGTGATGTATTGCGTCAGCCGGGTGTTCAAGGACGCAAAGCTCGTGACCATGCTGGAGAGCTTTGTCCGCCTGATGCCTGAAGGTCTGAGTATCGGCCTGCGCAGCTCGCAGGGGCTGGGCAATTTGCTTTTGTCTGTGTATCTGGACCATTATCTGAAGGACAGGTATGCTGTGCGTCATTTCTACCGCTATTGTGATGACGGCGTCGTACTGGGTAAAACGAAAGCGGAACTGTGGAAGATTC
SRR341677_C362776	TR	+	1677	1714	1625	1724	23	0	AAAAAACAGTCAGGTAATTCAGATAATGGTTCTCAATGCAGAGTCTTCATAGCTAATGCTAATAATGCATCCTCGAATTCATAGACGAATATCAGTGAAA
SRR341677_C362776	VR	+	*	*	1354	1453	23	0	TTTCTACGGTCGGGTAATTCGGCTGATGGTTCTCAATGCGGGGTCTTCGTGGCTTATGCTAATCATGCATCCTCGCATTCGTGGACGACTGTCGGTGCAA
SRR341677_C362776	RT	+	2164	2325	TTACCTTGTTAATAGATTTACTGCAGATACCTTCAACTGTTTAAAAGGAAGAGGTATTCATTATGGAGTAAAGAGATTGAAAAGAGATTTAAAAGCTGACAAAGAAGGCACAAAATATTGTTTAAAATTAGATATTAAAAAGTTCTTTCCTTCTATAGATCA
SRR341678_C535440	TR	-	6264	6313	6245	6357	17	0	GCTTCTTCCGCGGTGGGAATTGGAACAACACGTCTAACGCTGGCGTTTTCTATCTGAATGGCAACAACCCGCGTTCTAATTCCAATGACAACATTGGCTTTCGCCCCGCTTAA
SRR341678_C535440	VR	-	*	*	6801	6913	17	0	GCTTCTTCCGCGGTGGGCTTTGGAGCAACACGTCTGACGCTGGCGTTTTCTCTCTGCGTGGCGGCTACCCGCGTTCTTATTCCTATGCCGGCGTTGGCTTTCGCCCCGCTTAC
SRR341678_C535440	RT	-	5213	5866	AAGAAAAGGCTTATTATGGCGCTTCCCTTTCGTGATCGCGTCGCCCAGTGGTGGGTGTATTCTTTGCTTTACCCTATCTTTGATAAAACTTTCATAGAAGACAGCTACGCTTGTCGGCGCGGTAAAGGTCAAAAGGCCGCCGCTGATCGTCTGCAAGATATGATAAAACAGACGGAAGTTTTAGGCGGTAAGTGGTATTACCTTAAGCTGGACATAGCGAAATACTTCTACAGAATTTACCATGATAAGCTTATGGAAATTCTGGAAAGAAAAATTAAAGACCCGGATATGCTGGAACTGTTAAACGTTATCGTAAAAGGTGACGGTACAAATGCTTTCGGTTTGTCTATATGTGACAATGTAGAAGACGCCGAACGCCTTACTGATCGTGGTATGCCTATCGGTAATCTGACAAGCCAGCTTTTAGCAAATGTCTATTTGAATGAGTTAGACCAGTTCTGTAAAAAGGTACTGGGAACAAAATTCTATATACGTTATATGGACGATGTAATAATACTTTCACAGAGTAAGGAAGAATTACACGAAATCAAAGAACGTATAAGTAAGTTCCTGGACGAAGAACTACAGCTTACTTTAAACAAAAAGACTTGCATACGTCCGGTATCTATGGGTATCCAGTTCGTAGGCTTACAT
SRR341679_C727276	TR	-	663	681	643	693	10	0	CGAATAACACGGCTTCGAATACGAATACGAATGTCAGCTCCCAGCTATGCA
SRR341679_C727276	VR	-	*	*	1234	1284	10	0	CGACTAGCACGGCTTCGTATACGTATACGCTTGTCGGCTCCCGGCTTTGCT
SRR341679_C727276	RT	-	84	245	CTATTTGGGTTTCGACCTTCACGGCGGACACTTATAGCTGCATTAAGAACCGGGGGATTCATGCGGCCGCGAAGAAGGTAAAACAAGCCCTACGGGAAGACCCGGAAGGTACTACGTTCTGTTTGAAATTGGATATTCGCAAGTTCTATCCTTCGATTAACC
SRR341679_C743557	TR	+	4025	4074	4006	4098	15	0	TCAACCGAGAACAGTCCTGCGAACGCGTGGAATCTGAACTTTGGCGACGGCAACCTCAACAACTGGAACAATAAGGTTAAGGATAAGAATCAT
SRR341679_C743557	VR	+	*	*	3292	3384	15	0	TCTACCGAGCGCAGTCCTGCGTACGCGTGGGTTCTGTACTTTGGCGACGGCCACCTCGTCACCTGGAGCAATAAGGTTAAGGTTAAGGGTCAT
SRR341679_C743557	RT	+	4338	4645	CGCGAAGTGTTCGCTGGTCAGTTTCGTGATCGCATTATCCACCACTATATCGCACTGAGACTCGAACCCCTGTTTGAGTCTCAGTTTTCTGACCGTACATACAACTGCCGGAAAGGCAAGGGCCAGCTGGCTGGCATCAGGCAGCTTCAGGAGGATATTATGGAAGTGAGCGAGAATTATACAGAAGATGCCTACGTGATGGGGATCGATCTGAAGGGATTCTTTATGAGCATCTATAAGCCGCTTCTTGCTAAGATGGTAGATGATTTCATCGTAAGGAATTACCATGGGGATGACAAGGAAGATCT
SRR341679_C743819	TR	+	3293	3330	3245	3340	25	0	AGATAGGGGCTAACACGAGTAATAGTTCCAATGCAGGTTTATTCAATCTGAATTCTAACAATGACCTTAGTAATGCGAATGCTAATGTCAGTACAA
SRR341679_C743819	VR	+	*	*	3086	3181	25	0	TGTTGGGGGCTTGCACGGGTAATGGTTCCCTTGCGGGTTTATTCTCTCTGGGTTCTTACTTTGACCTTGGTGATGCGTATGCTGCTGTCGGTACTC
SRR341679_C743819	RT	+	3792	4137	ACTTATAGTTGTATTAAGAAGAGAGGAATTCATAAGGCATTATATGATGTACAAAGCGCATTGAAAGATAAATAGAATACAGTATATTGTCTCAAGTTAGATGTAAGAAAGTTTTATCCAAGTATAGACCATGAAATATTAAAGTAGATAGTTAGAAAGAAGATTAAAGATAATAAGCTACTTGCATTATTAGATGGTATTATAGACTCTGTAGAAGGAGTTCCTATTAGTAATTATCTTTCTTAGTTCTTTGCCAATCTTTATTTGTCATACTTTGATCATTGGCTTAAAGAGGATAAAGCTGTAAAGTATTACTTCAGATATGCAGATGATATGGTAATACTTC
SRR341681_C325314	TR	-	2931	2968	2912	3023	11	0	CATCCCTGCTGGCGTGGGTAGTGCGAACAACGGTTCCGCTCTTGGTGTGTCGTGCCTGAACTCGAACAACGTTGCCTCGAACTCGAATGCGAACTACGGGGGTGCCCTAACT
SRR341681_C325314	VR	-	*	*	3145	3256	11	0	CATCCCTGCTGGCGTGGGTAGTGCGGACAGCGGTTCCGCTCTTGGTGTGTCGTGCCTGACCTCGGGCAGCGTTGCCTCGACCTCGAGTGCGTACTACGGGGGTGCCCTTGCT
SRR341681_C325314	RT	-	2003	2423	GGATAGGATAGTACACCAGGCTTTGGTTTACCATTTTGCTCTACACAGGCGTTTTGTCAAACGTACTTTTGGGAGTATAAAAGGTAGAGGTACTTTGAAAGCTAATAAGCAGGTACGGCAAGATCTTCATAGAAGCAAATTCCAGTATGTGATAAAATTGGATGTGAAAAAATATTATCCCAGTATCAATAAAACAAAGTTGATGGAATTGGTACGTGGGAAATATAAAGGTGAAGCAGCATTAATTCTGTTTGAGAAAGTCCTGAGGAGTTACCAGCCTGAAAGTGATACGGGTATTAGTATTGGGGCATTAACGAGCCAGAATAACGGAAATTTTTACCTTACACCTCTGGATCGTTTCATATTACAAATACTTGGAGTAACATTTTTCTCCAGATATGTTGATGATATGGTACTGCTT
SRR341681_C327722	TR	-	8709	8746	8691	8801	19	0	GGGTGTCCTTTTCGGCGGTAATACGAATAATGGCGTTCATGCAGGCTTCGGTTATGCGAATACGAATAACACCCCCTCGAATGCGAATGCGAATGTCAGCTCTCAGCTATG
SRR341681_C327722	VR	-	*	*	8890	9000	19	0	GGGTGTCCTTTTCGGCGGTTCTGCGCCTGATGGCGTTCTTGCGGGCTTCGGTTATGCGCATACGTCTTACGCCCCCTCGTATGCGGCTGCGAATGTCGGCTCTCGGCTTTG
SRR341681_C327722	RT	-	7739	8286	CTATATGGGTGTCCTTATTTACAGAAGATACCTATTCTTGCATTAAGGATCGTGGTATTCATAAAGCAGCAGCTAAAGTAAAGAAGGCTTTGAAAGAAGATCCGGAACACACTACTTACTGCTTGAAAATGGATATAGTGAAGTTCTATCCAAGTATAGACCATGATATTTTGAAAACAATATTACGGAAGAAAATCAAAGACAAAGATCTGCTTTGGTTACTTGACGTGATTATAGACAGTGCCGATGGCGTACCCATAGGGAACTATCTAAGTCAGTATTTTGCCAATATTTATCTGGCTTACTTCGATCACTGGATAAAAGAGATTAAGAAGGTAAGATATTACTTTAGATATGCAGATGATATTGTGATTTTAGGCGATGATCCTAAACTGCTTCACAAACTCCGTATAGAGATTGAAGAATATCTGCATGACAATTTAAAGCTATCACTCCGTAAAGTGGATCCTAAAACTGGAAAAAAGAAATGGAAGTTTCAAGTATTCAAAATTGATAGCCATAGAGGTATTGATTTTGTCGGGTATGTC
SRR341682_C611387	TR	+	3185	3243	3157	3253	20	0	CATTTAGGTAGTAACACGACTAACAGCAGTAATGCTAGGTTACTCAATGTGAATTCTAACAATGAGCTTAGTAATTCCAATGCTAATGTCAGTACAC
SRR341682_C611387	VR	+	*	*	3001	3097	20	0	CTTTTGGGTGGTAGCACGACTTACGGCGGTCCTGCTGGGTTACTCCTTGTGCATTCTCGCAATGAGCTTAGTTATTCCTATGCTACTGTCGGTACTC
SRR341682_C611387	RT	+	3665	4176	TATATGGGTATCAACCTTTGTAAAAGGAACATATAGTTGTATTAAGAAACGTGGTATCCATAAAGCAATGAAAGATGTTAAAGAATCTTTGAAAGACATATAGGGAACTCAATATTGTCTAAAGTTAGATATTAGAAAGTTCTATCCTTCAATAGACAATGATATACTTAAACAAGTAATAAGAAGGAAGATAAAAGATACTAAGCTATTGAACTTGTTAGATGGTATAATAGATTCTGCGCAAGGAGTTCCTATCGGTAATTACTTATCACAATTCTTTGCTAATCTGTATTTAACTTATCTAGATCATTATATTAAAGAAGTTCATAAGATAAAACACTATTTCAGATATGCAGATGATATTGTAATATTACACAGTGATAAGAAGTATCTTAGATATCTGTATGAAGATATTAAAGATTATTTAGAGAATCAACTTAATCTAAGGTTCAAAGATAACTGGCAGATATTTAAAGTAGATTCTAGAGGAATAGATTTTGTAGGATACAGAT
SRR341684_C381812	TR	-	9309	9346	9287	9402	13	0	GCCGCTGTGTTCTTCGGTCTGGCAACAACTCGAATGCGAACTCCGGTCTCGCTTATGCGAACGCGAACAACGCATCTTCGAACTCGAACACGAACTACGGTGGTCGGCTCAAATTC
SRR341684_C381812	VR	-	*	*	10271	10386	13	0	GCCGCTGTGTTCTTCGGTCTGGCAGCAACTCGAATGCGTACTCCGGTCTCGCTTATGCGCACGCGCACCTCGCATCTTCGCACTCGAACTCGAGCTGCGGTGGTCGGCTCGCCTTC
SRR341684_C381812	RT	-	8303	8693	AACAGCAGCTTCCATCAAGGGAAGAGGACCACAAGGCTTGTTTCATGCCATTCAAGCCTCAATGAGAGCAAATCCAAATCTAAAATACTTCTATCAATCAGACTATCAAGGCTATTATGACAATATCGTTCATAGCATATTGATAGACAAAATCAGAAAATACATCGCTGACCCGATTTTGATGCCGATATTGGAGAATTTTGTCAAAGTGCTATATCCCGATGCAGATGCCGGTATCAGCAAGGGGCTTCGTTCTTCCCAGTTTTTCGGGAACCTGTATTTGAACGACCTTGACCATGCGATGATAGAACAGCACGGAGCATCGTATTATTTCCGATTTTGTGATGACACCTTTATCCTCGGCGAAAGCAAAAAGGAGTTGTGGAGACTA
SRR341685_C548293	TR	-	12201	12250	12186	12297	16	0	AGCTGGTTCTTTGGGGCGGTAATGCGAATAACGGTGCGAATTGCGGCCTCGCTTATGCGAACTCGAATAACGATTGGTCGAACTCGAATGCGAATATCGGCTCTCGCCATAC
SRR341685_C548293	VR	-	*	*	12473	12584	16	0	AGCTGGTTCTTTGGGGCGGTTATGCGAGTCTCGGTGCGAGTTGCGGCCTCGCTTATGCGTACTCGTCTGACGCTTGGTCGACCTCGCCTGCGTATATCGGCTCTCGCCTTGC
SRR341685_C548293	RT	-	11064	11461	TACAAGTGCGTGTATCAAGGGAAAGGGATTACATTTTGGAGTAAGGAGAATGAAACGTTTTCTTCACCGGTACCCGGAATACAAATGGTTCGTAAAGACTGATTTCAAAAAGTTCTATCAAAGTATTCTTCATGAGCTTATTGTTGCTGCATTGAGAAGGAAATTCAAAGATGAACGATTTATTAAATTGATCGAGATAGCTGTTTTATCGTATGACAGCGGAACAGAGTTAGTTGACGTATTGGAGAATGAAGTTGAACGGAAGAAGAGGTGTTCCGATTGGAGCATTTACAAGCCAACCTATCGGGAATTTTGCGGCAAGCCGGATAGATCATACAATGAAGGAGAAATATCGTGTCAAATGCCTGCATAGATATTGCGATGATAATGTTATGCTG
SRR341687_C822331	TR	+	4822	4871	4774	4891	16	0	GCCGTGTGGTCTATCGTGGCAACAACAACGCGAACCCGAATGGCGGTGTTTCGATGTCGAATGCGAACAACGATTCCTCGAATACGAACACGAACATCGGTTCTCGTCTGAACAACAA
SRR341687_C822331	VR	+	*	*	4404	4521	16	0	GCCGTGTGGTCTATCGTGGCGGCAGCAACGCGTACCCGAGTGGCGGTGTTTCGATGTCGAATGCGAGCTACGATTCCTCGAGTACGGACACGCACATCGGTTCTCGTCTGGCCTTCCG
SRR341687_C822331	RT	+	5420	5804	ACCTCCGCCAGTATCAAGAGACGGGGGATGCACGACCTCCTGGCGTATGTCCGCCGTGACATGGCCGAAGACCCTGATGGTACACGTTACTGTTACAAGTTTGACATCACCAAATTCTACGAGAGCGTGAAGCAGGATTTTGTGATGTATTGCGTCAGCCGGGTGTTCAAGGACGCAAAGCTCGTGACCATGCTGGAGAGCTTTATCCGCCTGATGCCTGAAGGTCTGAGTATCGGCCTGCGCAGCTCGCAGGGGCTGGGCAATTTGCTTTTGTCTGTGTATCTGGACCATTATCTGAAGGACAGGTATGCCGTGCGTCATTTCTACCGCTATTGTGATGACGGCGTCGTACTGGGTAAAACGAAAGCGGAACTGTGGAAGATTC
SRR341688_C524217	TR	-	27510	27547	27461	27576	16	0	GCCGTTGTGTTTTGCGGTCCGGCAACAACTCGAATGCGAACAGCGGTCTCGCTTATGCGAACGCGAACAACGCTTCATCGAACTCGAACACGAACTACGGGGCGCGTCTGAAATTC
SRR341688_C524217	VR	-	*	*	28473	28588	16	0	GCCGTTGTGTTTTGCGGTCCGGCGTCAGCTCGGGTGCGTACAGCGGTCTCGCTTATGCGCACGCGAACTACGCTTCATCGTACTCGCACACGCTCTTCGGGGCGCGTCTGGCCTTC
SRR341688_C524217	RT	-	26470	26860	AACGGCTGCATCCATACAAGGACGCGGACCGCATGGTCTGTTCCATCAGGTGCAGGATACATTGGCAGAGAACCCCAATATACACTATTATTATCAAAGCGATTATAAAGGATATTATGACAGTATTGACCATGATATATTAATCTCCACAATCAGGCGATATGTCGGAGACCCTGTCTTATTGCCTATTCTTGAAAATTTTGTCAAAGCACTATATCCCAACGGGAAGCATGGCATAAGCAAAGGACTGCGTTCCTCACAATTCTTTGGAAACCTTTACCATAATGATATTGATCACCGGATGATTGATGAATATGGTGCAAAACATTACTTCCGTTTTTGTGATGACATCTTTATTCTCGGTGAGAGTAAACGTGATTTGTGGAAATTG
SRR341590_C663569	TR	-	9103	9140	9093	9186	23	0	AGTAGGCAGCAACGCGAATAATGGCAGCAATGCAGGTCTCAGCTATTTCAATTCTAACAATGACGTCAGCAATGCCAATTCCAATGTCGAGTTA
SRR341590_C663569	VR	-	*	*	9294	9387	23	0	GGTGGGCGGCTACGCGGCTGATGGCGGCAATGCGGGTCTCGGCTCTTTCGATTCTTACGATGGCGTCGGCGGTGCCGCTTCCACTGTCGGGTTC
SRR341590_C663569	RT	-	8152	8772	GAATATAGTACCTTTATAATATACGAACCTAAAGAAAGATTAATCTTTAGACTTCCATACTATCCAGATAGAATAACTCACCATGCTATAATGAATATTATGGAGCCTATTTGGACTAGTATATTTACAGACCAAACATATTCCTCTATACGAAATAGAGGTATTCATAAAGTAGAGTATGATTTGTTCAAGGTGTTATAGAAACATCCAGAAGAAACAAAGTATTGCTTGAAAATGGATATAAAAAAATTCTATCCTTCTATAACTCACGACATTTTATACGAAATGTTATAGAGAAAGATAAAGGATAAAAAACTATTAAAACTGTTGAAAGAAATAATTTATTCAGCGAAGGGAGTTCCTATTGGAAATTATCTATCACAATTCTTTGCAAATTTATATCTGACATATTTTGACCACTGGGTAAAAGAGGAGTTAAAATGTAAGTACTACTTTCGATATGCTGACGATATTGTGATTCTTGGTAATGACAAGAATTATTTGAGAAATGTATTAGTATCTATAAAACTATATTTGAAACAGGTTCTTAACCTAGAGTTGAAGCCTAATTATCAAATATTCCCTGTAGAAAGCAGAGGTATTGATTTCGTAGGCTATAAA
SRR341690_C364070	TR	+	1397	1457	1360	1484	22	0	TACTGGTCCTCCTCGGAGAACTACAACAATCCGGCGAACAACGCTCTTTATGTGAATGTGAACAACGGCAACGTGAACAACAACAATAAGAACAACAGAAATAGCTACGTGCGTCCGGTCTTGGC
SRR341690_C364070	VR	+	*	*	628	752	22	0	TACTGGTCCTCCTCGGAGTGCTACTCCAATCCGGCGTACCGCGCTCTTTATGTGGATGTGTACTACGGCCTCGTGGGCAGCTACAATAAGCGCAGCAGCCTTAGCTACGTGCGTCCGGTCTTGGC
SRR341690_C364070	RT	+	1721	2078	GTTCCATCGCTTTCATTATCAACAAACCCGTGAAACGGGAGATTTTCGCTGCAGACTTCCGCGACCGTGTGGTACACCACCTCATAGCCCGCAGGCTCGTTCCGCTTTTGGAAGAGAAGTTCATCAATGACAGCTACAGCACCCGCAAGGGAAAAGGTACGCTCTATGGCATCGAACATGTGGCGGAACATATCCGGCTCTGTTCGGAAAACTACACGAAAGAGTGCTACATCCTGAAAATAGACATCCGTTCGTTCTTCATGAAAATATCGAAGAGGCGGCTGTATGACCTGACCGAAGAACTCTTGCACGAACGCTACGGGGGAAACGACCTGGCGATACTGCTCTATCTGCTCCG
SRR341691_C614524	TR	-	3398	3435	3374	3492	16	0	ACTCGTGTGGTGTATCGGTCGAACAACAACGCGAACGCGTTAGGCGGTGTTTCGTATGCGAACGCGAATAACGATTCATCGAACACGAATGCGAACATCGGCGTTCGGCTTGCAAACAA
SRR341691_C614524	VR	-	*	*	3660	3778	16	0	TCTCGTGTGGTGTGTCGGTCGAGCAGCAACGCGCACGCGTTGGGCGGTGTTTCGTATGCGTACGCGTATTTCGATTCATCGAACACGTATGCGTACATCGGCGTTCGGCTTGCCTTCAG
SRR341691_C614524	RT	-	2461	2874	CGGCATTTGAAAGTACGTTTTATCCGGACTACTTCCGCATCCATTAAAAACAGGGGAACGCATGACCTTTTACAGTATATCGTTAAAGATATAAAGGATGATCCCGAAGGAACCCTGTTCGGGTACCAGTTCGATATAACGAAATTCTATGAGAGCGTAGACCAGGACGTTTTGCTGGATGCAGTGAAAAAGATGTTCAAGGATAAAATATTGATCGGAATCCTGGAAGAGTGCATCCGCATGATGCCTAAAGGCGTGAGTATCGGACTAAGATCATCGCAGGGGCTTTGTAATTTGCTTCTGTCTATTTATCTGGATCACCGGTTAAAGGATCAGGAGGCAGTAGCACACTATTACCGGTATTGTGACGACGGTCTGGTGCTTTCTGGTAGCAAGAAATACCTTTGGAAGGTT
SRR341692_scaffold18665	TR	+	1923	1972	1878	1988	9	0	TGCCTATCCGGGGTTCGAGTTTCAACAACACTTCCAACGGTGGCGCTGGTGCGCTGAACTTGAACAACGCCCGTTCTAACGTCAACAACAATGTGTCCTTGCGTTCCGCTT
SRR341692_scaffold18665	VR	+	*	*	1157	1267	9	0	TGCCTCTCCGGGGTTCGAGTTTCCACAACACTTCCCACGGTGGCGCTGGTGCGCTGAGCTTGAGCAACGCCCGTTCTTACGTCTACGGCAATGTGTCCTTGCGTTCCGCTT
SRR341692_scaffold18665	RT	+	2460	3119	AAAAGCGCATGATTATGTCACTAACATTCAAAGACCGTGTGGCGCAGCACGCTATATATAGCCAGCTGAACCCATATTTTGAAAAGCAGTTCATTTCTGACAGCTACGCTTGCAGAGTAGGCAGGGGAACACACAAAGCAGTCAACCGCCTGCATGATTGGTTGAAACAGACTGACCGGAAACCGCAACGTTTCTATTATTTGAAACTGGATATTGCAAAGTATTTTTACAGAATAGACCATGAAGTATTGATGGACATTTTGCGGAAGAAGATTGCTGATGAAGATTTGTTGCACGTCTTGTCAGTAATAATAAACTGCGAAGACACAAACTTTGGTCTGCCGCTGGGTGCCGACATTGGCGACGTGGCGTTTGATGAATTGCTGGGAGAAGTTGGGCTGCCTATTGGTAATCTGACTTCACAAATGTTTGCGAATTTGTATTTGAACGAACTTGACCAGTTCTGCAAACACAAACTGCACCTGCATTATTACATACGCTATATGGACGACATTATAATTTTACACCCAGACAAAAAGTATCTGGAAAAGATAAAGAATAAGATTGCGGACTTTCTGGGAAACAAGCTGCATTTACAGCTTAACAAGAAAACCTGCATAAGACCAACCAGCATGGGTATTGAGTTTGTGGGCTTCCGTA
SRR341693_C458681	TR	-	2009	2046	1998	2098	27	0	TAAGTAAAAAAGTAGTAACTCTGACAATAGCAGCAAAGCAGGTCTATTCAATCTTAATTCCAATAATGAGGTTAGTAATTCCAATGCTAATATCAGTTCAA
SRR341693_C458681	VR	-	*	*	2212	2312	27	0	TTTGTTAATCGGTGGTTGCTCTGGCGATAGCGGCCAGGCGGGTCTCTTCTATCTTAATTCCGCTAATGGGGTTGGTGATTCCTATGCTTATATCGGTTCTC
SRR341693_C458681	RT	-	1061	1544	GACTTATAGTTGTATCAAGAAAAGAGGAATTCACAAAGTTCTTAAGTAGATATAGCATGATCTGAAAGATAGAAAGAATACTAAATACTGTCTTAAAATAGATATTAGAAAGTTTTATCCTTCAGTAGATCATGATATATTAAAATAGATAATTAGAATAAAGATTGCAGATAGAGAACTGTTATAGTTACTAGATGAAATAATAGATTCATCAGATGGAGTACCTATTGGTAATTACTTATCTTAGTTCTTTGCTAATCTGTATCTATCTTACTTTGATCATTGGGTTAAAGAAGATAAAAACATAAAGTACTATTATAGATATGCAGATGATATAGTAATACTTTATAAAGATAAAGAGTCTTTGTAGACATTACTTAGAGATATAAAGTAGTATTTAAAAGATAACTTAAAACTATAGTTAAAGAATAATTATCAGGTATTCCCAGTAGAAAGTAGAAGTATAGATTTTGTTGGATATAAA
SRR341693_C458959	TR	+	17132	17191	17102	17219	14	0	AGTCCGTGTGGTCTATCGCGGGTACAACAATGCGAATGCGAATGGCGGTGTGTCGAATGCGAATGCGAATAACGATGCTTCGAATACGAATGCGAATGTCGGCTCGCGTCTGGAAATC
SRR341693_C458959	VR	+	*	*	16499	16616	14	0	GGTCCGTGTGGTCTATCGCGGGTTCTACTATGCGTATGCGTATGGCGGTGTGTCGAATGCGGATGCGAGTTACGATGCTTCGGATACGAATGCGTATGTCGGCTCGCGTCTGGCCTTC
SRR341693_C458959	RT	+	17739	18123	ACCGGTGCAAGCATCAAAAGGCGCGGTACTCATGACCTGATGAACTGCATACGTACCGATTTGCAAAAAAATCCGGAAGGCACGCTTTACGCATACAAATTTGACATCCGGAGGTTTTATGACAATGCGCGGCAGGACTTTGTTATGTGGTGCTTCCGGAGGGTGTTCAAGGACAAAAGGCTGTTGGTCTTGTTGGAGCGGTTTGTTAAGCTGCTGCCGGAAGGTATCAGTTTCGGACTGCGCAGTTCACAAGGGGCAGGAAATCTGCTTCTGTCTGTATTTTTAGACCACTATCTGAAGGATAAGTACGGGGTTCGTTATTACTATCGCTATTGCGATGACGGACTGGTACTCGGTAAAACGAAAGCGGAATTGTGGAAGATTC
SRR341694_C394649	TR	+	21488	21537	21438	21537	23	3	CCGTGGGGTTCTGTTCAGCGGTAATGCGAATAACAGCTCGAATGCGGGCTTCGCCTATTCGAACTCGAATAACACCCCCTCGAATACGAATACGAACATC
SRR341694_C394649	VR	+	*	*	20862	20961	23	3	CCGTGGGGTTCTGTTCGGCGGTTCTGCGGATCGCGGCTCGGCTGCGGGCTTCGCCTATTCGGGCTCGTCTTACGCCCCCTCGTCTACGGCTTCGGCTGCG
SRR341694_C394649	RT	+	21993	22633	CATTTGGGTGCGGCTCTTCACTTATAACACGTATTCTTGCATCAAGGGTCGTGGTATTGAGGGCTGCGCCCGTAGGGTTGACAAGATAATCAAGAGTTTTGAGGGCAAGCCTCTCTTCTGTCTGAAAATTGACATCAAGAAGTGCTACCACTCAATGCGTCACAGGGTTCTGAAACGGCTCATACGCCGAAAGATTAAAGACAAAGACCTTTTGTGGCTTCTTGATGAAATCATAGACAGCGCATCAATGGATGATGCGGGCAGACCGCTAACAGAGGCTGACAAGGCTCAAAGCGACCCCGAGGACGCTCACGGGCTTCCGATAGGCAATTATCTGAGCCAATACCTCGCAAACCTCTGTTTCTGTTATTTCATGCACTGGGTAAATGAGCAGCTTGCAGAACTTGTGAAAAAGGCTCTGAGGCTGACCGTAAAGCCACGCATTGAATGTACTGAATACGCTGACGATATAACGTTCTATGCGGAAAGCAAAGCCGTTCTGCATGAGGTTCTGAAACTTATTCGGGTTCAACTTGAAGACGGTCTGTCCTTGAAGATAAAAGGCAACTATCAGATATTCCCCGTAGCGAAGAACCGTTATGACAGACACGGGCGTGCGCTTGATTATGTCGGTTACAAGT
SRR341696_scaffold53058	TR	-	5243	5292	5231	5338	17	0	TGGTGCCCTTTTGTCTGCGAATGCGAATAATGGTGCGAATGCGGGTTTCGGTTATCTGAATACGAATAATCGTTCCTCGAATGCGAATGCGAACAATGGGTTCCGCTT
SRR341696_scaffold53058	VR	-	*	*	5431	5538	17	0	TGGTGCCCTTTTGTCTGCGCATGCGAGTCTTGGTGCGGTTGCGGGTTTCGGTTCTCTGCATACGTCTTCTCGTTCCTCGTATGCGGGTGCGAACTTTGGGTTCCGCTT
SRR341696_scaffold53058	RT	-	4129	4720	TGACAGAATTGTACACCACTGCATTATCAATGTGCTTGGGCGGTATTGGACTAATTTCTTCATTGCGAATACATACGCTTGCATCAAAGGCAGAGGTATTCATAAGTGTATGGAAGATGTGCATACGGCTTTGGTAACAGACAGGAAAGGAACAAAATTCTGCCTGAAAATTGATATTAAGAAGTTCTATGATAATATAGACCATTCGGCATTAAAGAAGATAATCAGATATGGCATTGCAGATGAGCAATTGCTAAGGCTGTTGGATAAGATAATAGATAGTAACGGTAAAGATAAAGGGTTGCCAATAGGCAATTTCACAAGCCAATACTTCGCTAATCTCTATTTGGCATACTTTGACCATTGGGTAAAAGAGGTGCTTTCAAAAATAGTTATGCAGCGTTTTGGTGTGAAATTCTACTTCTTCCGCTATATGGATGATATGGTAATATTGTGCGCTGACAAAGAGGCACTACATTTCATACTTGATATGATGGGGCTTTACTTGGGCGCAGAACTGAAAGTAGAGATAAAAGAAAATTGGCAGATATTCCCGGTTGATGCTCGTAGCATTGATTATGTGGGATTCAAG
SRR341696_C847869	TR	+	639	664	633	687	3	0	ACAATTATCCGTGGAACGTGAACACGAACATTGGCGTGTGGTGCGTCTGTGACTA
SRR341696_C847869	VR	+	*	*	0	54	3	0	ACAATTATCCGTGGAGCGTGAACACGCACATTGGCGTGTGGTGCGTCTGTGACTC
SRR341696_C847869	RT	+	1099	1154	GATAGGGTTATCCAACATATGATTGTCAATTACATAGAGCCGATATTTGAGCATCA
SRR341696_C871519	TR	+	220	257	201	266	16	0	AATGCAGGTCTCAGCTATTTCAATTCTAACAATGACGTCAGCAATGCCAATTCCAATGTCGAGTTA
SRR341696_C871519	VR	+	*	*	0	65	16	0	ACTGCGGGTCTCGGCTATTTCTTTTCTAGCTTTGACGTCGGCCATGCCTCTTCCCTTGTCGGGTTC
SRR341696_C871519	RT	+	588	1208	AATATAGTACCTTTATAATATACGAACCTAAAGAAAGATTAATCTTTAGACTTCCATACTATCCAGATAGAATAACTCACCATGCTATAATGAATATTATGGAGCCTATTTGGACTAGTATATTTATAGACCAAACATATTCCTCTATACGAAATAGAGGTATTCATAAAGTAGAGTATGATTTGTTTAAGGTGTTATAGAAACATCCAGAAGAAACAAAGTATTGCTTGAAAATGGATATAAAAAAATTCTATCCTTCTATAACTCACGACATTTTATACGAAATGTTATAGAGAAAGATAAAGGATAAAAAACTATTAAAACTGTTGAAAGAAATAATTTATTCAGCGAAGGGAGTTCCTATTGGAAATTATCTATCACAATTCTTTGCAAATTTATATCTGACATATTTTGACCACTGGGTAAAAGAGGAGTTAAAATGTAAGTACTACTTTCGATATGCTGACGATATTGTGATTCTTGGTAATGACAAGAATTATTTGAGAAATGTATTAGTATCTATAAAACTATATTTGAAACAGGTTCTTAACCTAGAGTTGAAGCCTAATTATCAAATATTCCCTGTAGAAAGCAGAGGTATTGATTTCGTAGGCTATAAAT
SRR341696_C874111	TR	+	1140	1189	1092	1203	16	0	AGCTGGTTCTTTGGGGCGGTAATGCGAATAACGGTGCGAATTGCGGCCTCGCTTATGCGAACTCGAATAACGATTGGTCGAACTCGAATGCGAATATCGGCTCTCGCCATAC
SRR341696_C874111	VR	+	*	*	805	916	16	0	AGCTGGTTCTTTGGGGCGGTGCTGCGTATGCCGGTGCGACTTGCGGCCTCGCTTCTGCGTACTCGAGTAACGCTTGGTCGTACTCGTATGCGTATGTCGGCTCTCGCCTTGC
SRR341696_C874111	RT	+	1929	2326	ACAAGTGCGTGTATCAAGGGAAAGGGATTACATTTTGGAGTAAGGAGAATGAAACGTTTTCTTCACCGGTACCCGGAATACAAATGGTTCGTAAAGACTGATTTCAAAAAGTTCTATCAAAGTATTCTTCATGAGCTTATTGTTGCTGCATTGAGAAGGAAATTCAAAGATGAACGATTTATTAAATTGATCGAGATAGCTGTTTTATCGTATGACAGCGGAACAGAGTTAGTTGACGTATTGGAGAATGAAGTTGAACGGAAGAAGAGGTGTTCCGATTGGAGCATTTACAAGCCAACCTATCGGGAATTTTGCGGCAAGCCGGATAGATCATACAATGAAGGAGAAATATCGTGTCAAATGCCTGCATAGATATTGCGATGATAATGTTATGCTGG
SRR341699_scaffold57545	TR	+	546	570	501	575	5	0	TTGCCCTGTTCGGTGGCAACCGTGGCAACGGGTCGAAGTGCGGTTTGTCGTACTGGAATGTGAACAACCCTGCGA
SRR341699_scaffold57545	VR	+	*	*	293	367	5	0	TTGCCCTGTTCGGTGGCTACCGTGGCGACGGGTCGAAGTGCGGTTTGTCGTACTGGCATGTGTACGACCCTGCGA
SRR341699_scaffold57545	RT	+	959	1120	CATTTTCATGAAAGGGATGTATGAGTTCTCGTGCGGGAGCGTTCCAAACAGGGGTGCTCATTATGGGAAAAAGTACATCGAGAGGTGGATTCAGCGAGACAAAAAGAACTGCAAATATGTTCTCAAGATGGATATTCGACACTTTTTCGAGAGTGTTGACCA
SRR341699_C899032	TR	+	1450	1487	1393	1506	17	0	GGGGCGTGCTTTTCGGCGGTAATGCGAATAACAGCGCGAATGCCGGCTTTTCGTACGCGAATACGAATAACACGGCTTCGAATACGAATACGAATGTCAGCTCCCAGCTATGCA
SRR341699_C899032	VR	+	*	*	802	915	17	0	GGGGCGTGCTTTTCGGCGGTTATGCGAATTACGGCGCGAGTGCCGGCTTTTCGTGCGCGGATACGTCTTACGCGGCTTCGCTTACGAATACGTATGTCGGCTCCCGGCTTTGCT
SRR341699_C899032	RT	+	1905	2066	TATTTGGGTTTCGACCTTCACGGCGGACACTTATAGCTGCATTAAGAACCGGGGGATTCATGCGGCCGCGAAGAAGGTAAAACAAGCCCTACGGGAAGACCCGGAAGGTACTACGTTCTGTTTGAAATTGGATATTCGCAAGTTCTATCCTTCGATTAACCA
SRR341699_C908140	TR	+	4437	4486	4381	4509	12	0	AGGTTTGCACGCGCTCATTGGCGGTGGCAACTGGAACAACGGGGTTCACGATGGTTCGCGGACTGTGAATTGCAACAATTATCCGTGGAACGTGAACACGAACATTGGCGTCTGGTGCGTCTGTGACTA
SRR341699_C908140	VR	+	*	*	3748	3876	12	0	TGGTTTGCACGCGCTCCTTGGCGGTGGCCGCTGGTACAACGGGGTTCACGATGGTTCGCGGACTGTGGATTGCAGCTATTATCCGTGGAACGTGAACGCGACCGTTGGCGTCTGGTGCGTCTGTGACTC
SRR341699_C908140	RT	+	4886	5497	AGGAACGGATAATTATGGCATTGCCGTTTTACGATAGGGTTATCCAACACATGATTGTCAATTATATAGAGCCGATATTTGAGCATCAGTTCATATACCATTCCTACGCTTGCAGAAAGGGGAAAGGTGCTCACAGAGCCAGCAAGCAGTTGACAAGATGGCTGTATAATCTGGAAGTCGTGCAAGGCAAATCAGTTTATGTGCTGAAAACCGACATACACCACTACTTCCAGAGTATAGACCATAAGGTTTTGAAGAAAGAACTCAGAACCTACATTAAAGACAAGGACTTACTCGTAATCCTTGACCGGATAATAGACCATAATGGGATATTCCCGGATGGTGTCGGCATACCGGTTGGAAATCTTACAAGCCAGTTATTTGCTAATGTATACCTACACCGCTTAGATATGTTCGTAAAACATACTCTTCATGTGAAGTATTACATGAGATATATGGACGATTTTCTGATTATATCAGATGATCTCGAACAGTTAAAACGGTGGGAGAAACAGATAGAGACATTCCTTGCGGAAGTTCTGAAATTGCAGTTAAATCCAAAGACAACAATCGTATACGCAAAGAACGGTGTTGATTTTGTGGGATATAGGC
SRR341702_C964854	TR	+	1269	1361	1250	1402	19	1	AAAGGCTGGCTTCTTCGTATGTGAACATGAACTCTGAGAATGAGTACGTCAATTTCGAAATGCGTACGGCATATTCAGGTAACGTGAACGGCAACAACTTGTACAATTCCACTGGCAACGTAAACGCACCTTCGTTTGGCCTTCGCCCTGTAG
SRR341702_C964854	VR	+	*	*	53	205	19	1	GCTGGCTGGCTTCTTCGTATGTGAGCATGAGCTCTGAGAATGAGTGCGTCGGTTTCGCGATGCGGGCGGCATATTCAGGTGACGTGTACGGCAACAGCTTGTACATTTCCGCTGGCTACGTAAGCGCGCCTTCGTTTGGCCTTCGCCCTGTAG
SRR341702_C964854	RT	+	2064	2713	TACATTTTAAAATGCGATATAAAAAAATTTTTTGCAAGCATAAACCATGAAAACCTCAAGAAAAAATTAGAAAAAAGAATCAAAGATAAAGAAGCATTAAAAATAATTTACGATATTATAGACAATGATACAGAAGGACTAAGCATAGGAAACATGACGTCGCAAATACTAGCAATATTCTACTTAAATGATTTTGACCATTACGTTAAAGAAGAACTAAAAATAAAATACTATTTAAGGTATCAAGACGACTTCGTGCTGTTCCATGAATCGAAAAAATACTTAAATGAATGTCTTGTGAAAATAAAAGCATTTTTAGAAAACGAAAAATTAACATTAAACAAAAAGACCAGAATATATAATTCAAACTGCAACTTCATATTCCTTGGCAGAGATATATACGGCAGATACAAAAATTATCGACTAATAAGAAAAAGGCTAAAGAAAAGGAGATATCTATATGGAATAAAAAAGATAAACTTAAGAAGTTACACCAGCTCAGTCCAAAGCTTCAAATACCTCGACAAGAGATTTAAAAAAATATAGTAGCAGAAGAATATTGTTGAACTTAACACCAACATACTATATAATAAGACTCGAAAAGGATGTGAGAAAATGTTTGAACTTGAAGACATAAAACTTGAACTAAA
SRR341703_C967876	TR	+	27885	27922	27837	27932	27	0	AGATAGGGGCTAACACGAGTAATAGTTCCAATGCAGGTTTATTCAATCTGAATTCTAACAATGACCTTAGTAATGTGAATGCTAATGTCAGTACAA
SRR341703_C967876	VR	+	*	*	27678	27773	27	0	TGTTGGGGGCTAGCACGGGTTATGGTTCCGGTGCGGGTTTGTTCTATCTGGGTTCTGCCGGTGACCTTGGTATTGTGTCTGCTGCTGTCGGTACTC
SRR341703_C967876	RT	+	28384	28729	ACTTATAGTTGTATTAAGAAGAGAGGAATTCATAAGGCATTATATGATGTACAAAGCGCATTGAAAGATAAATAGAATACAGTATATTGTCTCAAGTTAGATGTAAGAAAGTTTTATCCAAGTATAGACCATGAAATATTAAAGTAGATAGTTAGAAAGAAGATTAAAGATAATAAGCTACTTGCATTATTAGATGGTATTATAGACTCTGTAGAAGGAGTTCCTATTGGTAATTATCTTTCTTAGTTCTTTGCCAATCTTTATTTGTCATACTTTGATCATTGGCTTAAAGAGGATAAAGCTGTAAAGTATTACTTCAGATATGCAGATGATATGGTAATACTTC
SRR341704_C796365	TR	+	1689	1736	1632	1757	14	0	AACGCAGAACGTGCGCTTGCGCTCGGCTAATCGTGACAACGCGTGCAATACGTGGAATGTGAACAGCTCGGGCAACGTCAACAACAACAACGCAGTCAACGCGCTTCGCTGCGCCCCGGATTGTGT
SRR341704_C796365	VR	+	*	*	986	1111	14	0	ATCGCAGACCGTGCGCTTGCGCTCGGCTTATCGTGACTCCGCGTGCTTTACGTGGTATGTGAACAGCTCGGGCAACGTCGGCGGCAACTACGCAGTCAACGCGCTTCGCTGCGCCCCGGCTTGTGT
SRR341704_C796365	RT	+	2177	2715	CATCTATCCGGCAATGACCAAGAGCTTCATCCAACATAATTGTGCCTGTCAGAAAGACAAGGGCACGGACTATGCAAGGGCGGTGCTTGATGAGTTCCTACATCGACATTACAGGAAGTACGGACGGGCAGGCGGAGTCTTGCAGGTGGATGTACATGGATATTATCTCAACATGAAGCATCAGGTCGCAAAGGACAAGTTCAAGAAACACCTTGAGCCGGACATCTACAAGCGAGCGGAGGCGGTACTGGAAGATCAGTATGAGGGCGATGTCGGATATAATCCGGGAAGTCAGATGATACAGATAGCAGGAATCTCCGTACTTGATGAATTAGATCATTTCATCAAGGAACAGCTCAGAATCAAGAGGTATCTGAGATATATGGATGACTTCCTACTAATGCACGAAGACCTTGAGTACCTTGAATACTGCAAGGTCAAGGTGATTGAGAAATTGGCTGAATATGGCTTTGAACCGAACCCTAAAAAGACAAAAGTGATACCGATAACAGAAGAAATCCTCTTCCTTGGTTTCTATT
SRR341704_C797569	TR	+	1322	1359	1264	1382	14	0	ACTCGTGTGGTGTATCGGTCGAACAACAACGCGAACGCGTTAGGCGGTGTTTCGTATGCGAACGCGAATAACGATTCATCGAACACGAATGCGAACATCGGCGTTCGGCTTGCAAACAA
SRR341704_C797569	VR	+	*	*	978	1096	14	0	TCTCGTGTGGTGTATCGGTCGTACAACAACGCGTACGCGTTAGGCGGTGTTTCGTGTGCGGGCGCGAATAGCGATTCATCGAACACGGGTGCGAACGTCGGCGTTCGGCTTGCCTTCAG
SRR341704_C797569	RT	+	1883	2296	GGCATTTGAAAGTACGTTTTATCCGGACTACTTCCGCATCCATTAAAAACAGGGGTACGCATGACCTTTTACAGTATATCGTTAAAGATATAAAAGCTGATCCCGAAGGAACCCTGTTCGGGTACCAGTTCGATATAACGAAATTCTATGAGAGCGTAGACCAGGATATTTTGCTGGATGCAGTGAAAAAGATGTTCAAGGATAAAATATTGATCGGAATCCTGGAAGAGTGCATCCGCATGATGCCTAAAGGCGTGAGTATCGGACTAAGATCATCGCAGGGGCTTTGTAATTTGCTTCTGTCTATTTATCTGGATCACCGGTTAAAGGATCAGGAGGCAGTAGCACACTATTACCGGTATTGTGACGACGGTCTGGTGCTTTCTGGTAGCAAGAAATACCTTTGGAAGGTTA
SRR341704_C801219	TR	-	5077	5111	5063	5150	16	0	CGTCGTTTCTTCGGCTAATTTCGCTAATGTGAACAACAATGGCAATACGAACTACAACAACGCTTCGAACTCTAATGGGGTTCGTCCG
SRR341704_C801219	VR	-	*	*	6197	6284	16	0	CGTCGTTTCTTCGGCTCATTTCGCTTTTGTGGGCACCTATGGCGATACGGCCTGCTACGGCGCTTCGAACTCTCGTGGGGTTCGTCCG
SRR341704_C801219	RT	-	4131	4713	TGATAGAATTGTTCGCCATGTTTTATGTGATGATATTCTTTTACCAGAAGTTAAAAAGCACATAATATATGATAATTGTGCATCAATTAAAGGGAGAGGTATATCTCAGCAGAGAAAGCGATTTGAAATACATTTGCACAAGTATTATAAATTGCATGGAAATGACGGATGGATTTTATTTGGAGACTTCTCAAAATTTTATGACAATATAATTCACGAGATTGCAAAACAAGAACTTCTTAAACTATTTGACGATGATGAATTTATTGACTGGCTTTTGACACTTATATTTGATGGCTTCAAAGTCGATGTGTCGTATATGTCTGATGAGGAATATGAAAATTGCTATTTGGATTTGTTTAATAAGCTCGAATATCGAGATATACCATCTGAAAAATTGACTGGTGAGAAATGGATGGCTAAATCTGTAAATATTGGAGACCAGCTATCGCAGGTAATTGGAATATATTATCCTCATAGGATTGACAGATATGTGAAATATGTCAGACAACAGAAATTTTACGGACGATATATGGATGATTGGTATATCATGAATCCAAGCAAAGAAGAACTTGAAGATTTG
SRR341704_C801605	TR	-	5947	5991	5943	5992	13	3	ATTGTTTCCCCTTCGGGCAATATCAACAACAACAATTACAACAACGAAAA
SRR341704_C801605	VR	-	*	*	7061	7110	13	3	GTTGTTTCCCCTTCGGGCGTTATCGTCAACGGCGACTACTATTGCATCAA
SRR341704_C801605	TR	-	5947	5991	5929	5998	11	0	AATACTATTGTTTCCCCTTCGGGCAATATCAACAACAACAATTACAACAACGAAAATGGTGTTCGCCCAA
SRR341704_C801605	VR	-	*	*	6439	6508	11	0	ATTACTATTGTTTCCCCTTCGGGCTTTATCTACGACTACAGTTACTACAACGAGTATGGTGTTCGCCCAG
SRR341704_C801605	RT	-	5087	5630	AAAGAGCGCACGATAGAATCATGTGCATTTAAGGACAAAGTAGTGCAGAGATGCTTTTCTGATTACATTCTGACACCGAAACTTGAAAATATCCTGATTAAATGGAACACTGCCGGACAGCAAGGAAAAGGACAACACATGGCAATGGACGGGTTAAGAAATCAAATGTTGGATTTCTATAAAAGAAATGGAATGAATAGTTGGATTGTAAAATGTGATATTCACAAATACTTTTATTGCATAGACCATGAAATCATGAAAGATGTTTTGGATTATTACTTTGATGATGATTTTACAGTCTGGTTGAACCATTTGTTTATTGACAGTACAGGTAATCCCGGGCTTCCATTAGGAAATCAGGTAAATCAAAAGTACGCATTGTTGCTTTTACATTCACTGGATCAGATGATAACGATTGAATTTGGAAATCCATATTACGGACGATACAACGATGATTTTTATGTGATTTGTAAAACGAAAGAAGATGCCAGAGAAATTCTTGAAGCAATCCGAATGATGATTGAAAGACTTGGATTGGAGCTAA
SRR341704_C801681	TR	+	28837	28886	28789	28900	16	0	AGCTGGTTCTTTGGGGCGGTAATGCGAATAACGGTGCGAATTGCGGCCTCGCTTATGCGAACTCGAATAACGATTGGTCGAACTCGAATGCGAATATCGGCTCTCGCCATAC
SRR341704_C801681	VR	+	*	*	28502	28613	16	0	AGCTGGTTCTTTGGGGCGGTAATGCGTATGTCGGTGCGAGTTGCGGCCTCGCTTGTGCGGGCTCGCATATCGCTTGGTCGAACTCGGGTGCGTATGTCGGCTCTCGCCTTGC
SRR341704_C801681	TR	+	28837	28886	28789	28901	24	0	AGCTGGTTCTTTGGGGCGGTAATGCGAATAACGGTGCGAATTGCGGCCTCGCTTATGCGAACTCGAATAACGATTGGTCGAACTCGAATGCGAATATCGGCTCTCGCCATACT
SRR341704_C801681	VR	-	*	*	44184	44296	24	0	GGCTGGTTCTTTGGGGCGGTGATGCGGGTGTCGGTGCGGGTTGCGGCCTCGCTTGTGCGGGCTCGGCTTTCGGTTGGTCGGGCTCGTATGCGGCTCTCGGCTCTCGCCTTGCT
SRR341704_C801681	RT	+	29626	30023	ACAAGTGCGTGTATCAAGGGAAAGGGATTACATTTTGGAGTAAGGAGAATGAAACGTTTTCTTCACCGGTACCCGGAATACAAATGGTTCGTAAAGACTGATTTCAAAAAGTTCTATCAAAGTATTCTTCATGAGCTTATTGTTGCTGCATTGAGAAGGAAATTCAAAGATGAACGATTTATTAAATTGATCGAGATAGCTGTTTTATCGTATGACAGCGGAACAGAGTTAGTTGACGTATTGGAGAATGAAGTTGAACGGAAGAAGAGGTGTTCCGATTGGAGCATTTACAAGCCAACCTATCGGGAATTTTGCGGCAAGCCGGATAGATCATACAATGAAGGAGAAATATCGTGTCAAATGCCTGCATAGATATTGCGATGATAATGTTATGCTGG
SRR341705_C749784	TR	+	292	341	283	356	14	0	ATTGTTCTCTGCGGAATGGTAATGCGAACAATGCCCCTGAAACTGCGAACACGAACATCGGTGGCAGCTAACGT
SRR341705_C749784	VR	+	*	*	0	73	14	0	CTTGTTCTCTGCGGGCTGGTTTTGCGAACAATGCCCCTGTTACTGCGGGCGCGAGCATCGGTGGCTGCTTTCGT
SRR341705_C749784	RT	+	945	1236	TACGTTTTGAAAATGGATATTAAGAAGTTTTATCCGTCCGTAAGACACAGCGTTTACAAGAAGGCATATAGCAAAGACTTGAAAGACAGGGATGCGTTATGGCTTATGAATACGCTTAATTACAGCAACAAAGGTCTGGCTATTGGCAATCCTGACGCTCAGATAGGAAGCCATTTGGTATTAAGGTCTTTGGATCATGTTATAAAGGAGCAGTTCAAAGTAAAGCATTATTTCAGATTTGCCGATGATATGGTGATATTATCCCACGACAAGAAACAGTTGCATGAATGGC
SRR341706_scaffold38093	TR	+	563	612	544	630	12	2	AATGGCGAGAGTGCAGGCGTGTTCAACTTGAACCTCAACAATCCGCGCTCTAATTCGTGGACGAGCAGCGGGGGCCGTTCCGCTTTA
SRR341706_scaffold38093	VR	+	*	*	0	86	12	2	GATGGCGAGGGTGCGGGCGTGTTCTACTTGAGCCTCGACGGTCCGCGCTCGTATTCGTGGACGGGCGACGGGGGCCGTTCCGCTTTT
SRR341706_scaffold38093	RT	+	1038	1508	AGAAGCGGTTAGTGATGGCCTTGCCATACCCTGACCGGATCGTGCAATGGTCACTGTACCAATACCTCAATCCGATTTACGACCGGCTATTTATTGAGGACTCCTACGCCTGTCGGAAAGGCAAGGGAAGCCACAAGGCCGCAGCACGGTTACAATACTGGATGCGGCAAGTAGACCGGAAACCGGGGCCGGGATGGTACTACCTGAAACTGGATATAAGCAAGTTCTTTTACCGTGTGAACCATGCGAAGCTACTGAAAATTTTGGCAAAGCGTATCAAAGACCCGAAGTTGATGAAGTTCCTCGGAAGCGTGGTAAACAGCAGAGCAGAGCCGTTCGGGTTGCCCCGCGGCAAAGCCCCGCAAGATACCCCGCCGGAGGAATGGTTGTACGATGTGGGAATGCCGATAGGCAATCTCACTTCTCAACTCTTCGCCAATATTTACATGAACGAACTTGACCAGTATTGCA
SRR341706_C863489	TR	-	702	739	682	789	20	0	TGCTTTTCGGCGGTAATGCGAATAACAGCGCGAATGCCGGCTTTTCGTACGCGAATACGAATAACACGGCTTCGAATACGAATACGAATGTCAGCTCCCAGCTATGCA
SRR341706_C863489	VR	-	*	*	1273	1380	20	0	TGCTTTTCGGCGGTTATGCGGCTCACGGCGCGTCTGCCGGCTTTTCGTACGCGTATACGGCTTACGCGGCTTCGGATTCGAATACGGCTGTCGGCTCCCGGCTTTGCT
SRR341706_C863489	RT	-	123	284	CTATTTGGGTTTCGACCTTCACGGCGGACACTTATAGCTGCATTAAGAACCGGGGGATTCATGCGGCCGCGAAGAAGGTAAAACAAGCCCTACGGGAAGACCCGGAAGGTACTACGTTCTGTTTGAAATTGGATATTCGCAAGTTCTATCCTTCGATTAACC
SRR341706_C876410	TR	-	2982	3031	2964	3079	16	0	GCGGTCGCCCTTGTCGGCGGTAACTGTAACAATGGCGAGAACTGCGGTGCGGATTACTTGAATTTGAACAATTCTGCGGGCAATGCGAACTGGAACATCGGTGCGTCCAATTTCTT
SRR341706_C876410	VR	-	*	*	3225	3340	16	0	GCGGTCGCCCTTGTCGGCGGTGGCTGTAGCGTTGGCGAGAGCTGCGGTGCGGATTCCTTGATTTTGGACTGTTCTGCGGGCAATGCGGGCTGGTACATCGGTGCGTCCGTTTTCTT
SRR341706_C876410	RT	-	1783	2702	AACTCTTGAAAAAGATGTTGACAGAGGAGTTGTTCATTCCGGACTATCACAAACCGAGCATCATCAACGAGAGCAGCAGCAAGAAAACACGCCGTATATTAAAACCACATTACAAATATGAGCAGATCATTCACCATTGTGCAATAGGTCAGTTCAAACCGATTGTGATGAATGGATTGTATGAATTTTCATGCGGGAGCATTCCGGACAGGGGTGTTCATTACGGAAAGAAGTACATGAGAAAATGGCTTGATTCCTACGACGGAAAGAAATTCTTTGTTCTCAAGATGGATGTTCACCATTTCTTTGAATCCATAAACCGGAGAATCCTCAAAAGGAAACTCAAAGAGGTAATTCGAGATAAACGGTTTTATAGATTACTCTGCATACTGATTGAACATGACAAAATAGCACTCGTTGCAAAGATTTTGACGGATGCAGGCGTTGAGATAGATGCAGAGCAGACGAAAACGCTTGTCGGATGCATAGCATTTGACGACATCTCCGGAGCGTTGGAGATATTGCAGGAAATCGGCATCGCAGGAGCGATGTTCGATGAACTGAAAGAAATTATTGAGGAGATGCGAAAAGGCGTTCCGTTGGGATATTTCACATCACAATGGTTCGGCAATTTTTACTTGAAAGCACTCGACCATTACATCAAGGAGGAACTCCATGCAGAGCATTACATGCGATATATGGACGACATGGTGATACTGGGAAAGAGCAAAAAGAAACTGCACAAAATACATGCAGCAATCGAAACATATCTGAATGACAACCTCGACCTTGAAATAAAAGGCGATTGGCAGGTGTTTAGATTTGAATATCCGGTATTTGATAAAGGCGGGAATCCGGTACTCGATAAAGACGGAAAGCAGGTCACAAAGGGTCGTATGCTTGATTTTATGGGATTTCAAa�
SRR341707_C1142828	TR	-	8041	8090	8005	8161	16	0	ACTACTCTTACTTCGTTGGAGCCAACAATCCGTTTTTCAAACGCGGTGGCAATTATTGGAATACCAGCGATGCCGGTTTGTTCTATTTCAATCGTAATGATGGTAATAGCAATTACAATAATGGGTTCCGCTCAGTGCTGGTCGCTCAGTAGCACTT
SRR341707_C1142828	VR	-	*	*	8371	8527	16	0	ACTACTCTTACTTCGTTGGAGCCATCGTTCCGTTTTTCTCACGCGGTGGCAATTGTTGGTATGCCAGCGGTGCCGGTTTGTTCTCTTTCCATCGTACTGATGGTACTAGCAATTACGTTACTGGGTTCCGCTCAGTGCTGGTCGCTCAGTAGCACTT
SRR341707_C1142828	RT	+	6926	7458	TATTTTGCCTAAATTCATATCTACAAGTTTTGCTTGTATTCCGGAACGTGGAACACATAGATCAGCTCAGCAAATTGAAAAATATATGAGAATTTTTAAAAGGAATTATGGCGATTTTTGGGTTCTAAAATGTGATATTTCTAAGTTTTTTTATAGCATAAATCCACGTACTTTATTTAATATTATGGAAAAATACATTTCTGATAAGGCTCTTCTTGATTTTACTAAATTATTAATTTTTGACAGACGTGAATCTTTTGGACAAGTTGGTATACCAATTGGTAATTATACAAGTCAATTTTTTGCAAATATTTATTTAAATGAAATGGATCAATATGTTAAAAGGGTTTTGAAAATTAAATACTATGTTAGATATATGGATGATTTTATTTTTTTATTAAAAACTAAAGAAGAATGTATAAAATTAAAGAAAAAAATTGAAATTTTTTTGGACGAACATTTAGGCTTAAAATTAAATGACAAATCGAAATATTATCCGTATAAAATGGGAGTCAATTTTTGTGGTTATCGCA
SRR341708_C793049	TR	+	11026	11097	11023	11110	8	0	CGTCGTTTCTTCGGCTAATTTCGCTAATGTGAACAACAATGGCAATACGAACTACAACAACGCTTCGAACTCTAATGGGGTTCGTCCG
SRR341708_C793049	VR	+	*	*	9889	9976	8	0	CGTCGTTTCTTCGGCTTGTTTCGCTATTGTGGGCAACGATGGCAATACGAACTGCAACAACGCTTCGCACTCTAATGGGGTTCGTCCG
SRR341708_C793049	RT	+	11461	12043	GATAGAATTGTTCGCCATGTTTTATGTGATGATATTCTTTTACCAGAAGTTAAAAAGCACATAATATATGATAATTGTGCATCAATTAAAGGGAGAGGTATATCTCAGCAGAGAAAGCGATTTGAAATACATTTGCACAAGTATTATAAATTGCATGGAAATGACGGATGGATTTTATTTGGAGACTTCTCAAAATTTTATGACAATATAATTCACGAGATTGCAAAACAAGAACTTCTTAAACTATTTGACGATGATGAATTTATTGACTGGCTTTTGACACTTATATTTGATGGCTTCAAAGTCGATGTGTCGTATATGTCTGATGAGGAATATGAAAATTGCTATTTGGATTTGTTTAATAAGCTCGAATATCGAGATATACCATCTGAAAAATTGACTGGTGAGAAATGGATGGCTAAATCTGTAAATATTGGAGACCAGCTATCGCAGGTAATTGGAATATATTATCCTCATAGGATTGACACATATGTGAAATATGTCAGACAACAGAAATTTTACGGACGATATATGGATGATTGGTATATCATGAATCCAAGCAAAGAAGAACTTGAAGATTTGC
SRR341709_C1041530	TR	+	20599	20636	20541	20659	18	0	ACTCGTGTGGTGTATCGGTCGAACAACAACGCGAACGCGTTAGGCGGTGTTTCGTATGCGAACGCGAATAACGATTCATCGAACACGAATGCGAACATCGGCGTTCGGCTTGCAAACAA
SRR341709_C1041530	VR	+	*	*	20256	20374	18	0	TCTCGTGTGGTGTATCGGTCGAGCAGCAGCGCGTACGCGTTGGGCGGTGTTTCGTGTGCGCTCGCGAGTTACGATTCATCGAGCACGAATGCGGTCATCGGCGTTCGGCTTGCCTTCAG
SRR341709_C1041530	RT	+	21160	21573	GGCATTTGAAAGTACGTTTTATCCGGACTACTTCCGCATCCATTAAAAACAGGGGTACGCATGACCTTTTACAGTATATCGTTAAAGATATAAAGGATGATCCCGAAGGAACCCTGTTCGGGTACCAGTTCGATATAACGAAATTCTATGAGAGCGTAGACCAGGACGTTTTGCTGGATGCAGTGAAAAAGATGTTCAAGGATAAAATATTAATCGGAATCCTGGAAGAGTGCATCCGCATGATGCCTAAAGGCGTAAGTATCGGGCTAAGATCATCGCAGGGGCTTTGTAATTTGCTTCTGTCTATTTACCTGGATCACCGGTTAAAGGATCAGGAGGCAGTAGCACACTATTACCGGTATTGTGACGACGGTCTGGTGCTTTCCGGTAGTAAGAAATACCTTTGGAAGGTTA
SRR341709_C1041600	TR	-	37734	37797	37711	37826	11	0	GGTACTGGAGTAGCAGTGAGAACAGTCAGAACAACAGCTGGAACGTGAACTTTAGTAATGGCAACTTCAACAACAACAACAAGTACAACAGTAACATGGTGAGAGCGGTTGCAGCA
SRR341709_C1041600	VR	-	*	*	38482	38597	11	0	GGTACTGGAGTAGCAGTGAGAGCAGTCAGAACGACAGCTGGAGCGTGTACTTTAGTAATGGCTACTTCTTCAGCAGCATCAAGTACAACAGTTACATGGTGAGAGCGGTTGCAGCA
SRR341709_C1041600	RT	-	36903	37554	ACAAGTACTTGTTTTATAGTTACCCGTCCTAAATTACGGGAAGTGTTTGCTGCAAATTTCCGTGACCGTATTGTACAACATTGGTTGTGTCTACGCTTAGAGCCACTGTTTGAGGCACGTTTTGTTGAACACGGAAATGTATCATTTAACTGTCGAAAGGGTTTTGGAACATTTGCATGTATTGATCAGTTGACAAAAAATACAATTGAAGTCTCTGATAATTATTCGCACGAGGCTTGGTATGCTCAATTTGATATTAAAGGATTTTTTATGTCAATTGATTGCGAACGATTATTAGAACACTTATTACCATTTATCAAAGAAAAATGGAATTATTGGAAAGGGACCATATATGAACAAGATTTAGATTTAGTGCTATGGCTTACAGAAATAATTGTACGACATCGACCACAAGATGATTGCATACGTCAAGGAAATTTAAAATTATGGAGAATACTGCCTAAAAACAAAAGCCTGTTTTACAATGAATGGATGAAAGGCGAACCAATAGGAAACCTAACCAGTCAATTATTTGCCAATTTTTACATGTCATTTTTTGATGAATGGGCTATTAAAGCAGCAGAAGAAAGAGGAGCCAAATATGTACGTTTTGTAGATGATTTTGGCTTTGTATGTAAAACTAAGGAAGATG
SRR341710_C787646	TR	+	2617	2654	2561	2675	19	0	GGGTGTCCTTTTCAGCGGTAATACGAATAATGGCGATCATGCAGGCTTCGGTTATGCGAATACGAATAACACCCCCTCGAATACGAATGCGAATGTCAGCTCTCAGCTATGATTT
SRR341710_C787646	VR	+	*	*	2363	2477	19	0	GGGTGTCCTTTTCGGCGGTGCTGCGCATGATGGCGATCTTGCGGGCTTCGGTTATGCGCATGCGAATAACGCCCCCTCGAATACGGGTGCGGCTGTCGGCTCTCGGCTTTGTTTT
SRR341710_C787646	RT	+	3077	3483	TATATGGGTGTCCTTATTTACAGAAGATACCTATTCTTGCATTAAGGATCGTGGTATTCATAAAGCAGCAGATAAAGTAAAGAAGGCTTTGAAAGAAGATCCAGAACACACTACTTACTGCTTGAAAATGGATATAGTGAAGTTCTATCCCAGTATAGACCATGATATTTTGAAAACAATATTACGGAAGAAAATCAAAGATAAAGATCTGCTTTGGTTGCTTGACGTGATTATAGACAGTGCCGATGGCGTACCCATAGGGAACTATCTAAGTCAGTATTTTGCTAATATTTATCTGGCTTACTTCGATCACTGGATAAAGGAGGTTAAGAAGGTAAGATATTACTTTAGGTATGCAGATGATATTGTGATTTTAGGCGATGATCCTAAACAGCTTCACAAACTCC
SRR341710_C790246	TR	+	4740	4792	4699	4828	13	0	CTCCGCCTCGTGGTATTGGTCCAGTACCGAGAACAGCCGCAACAACAGTTGGTATGTGAACTTCTCCAGTGGCAACACTAGCAACAACAACAAGTACAACGGTAATAGGGCGCGGGCGGTGGCAGCATAC
SRR341710_C790246	VR	+	*	*	3960	4089	13	0	CTCCGCCTCGTGGTATTGGTCCAGTACCGAGGGCAGCCGCGGCAACAGTTGGTATGTGGGCTTCTCCAGTGGCAACACTAGCGGCAACGGCAAGTGCTACGGTAATAGGGCGCGGGCGGTGGCAGCATTC
SRR341710_C790246	RT	+	5027	5109	AGGGAAGTGTTTGCTGCCAATTTCCGTGACCGTATCGTGCACCATTGGATATGCCTGCGGCTTGAACCTTTGTTTGAAGAGCG
SRR341711_C896450	TR	+	370	389	364	410	6	0	ATGCAGCCTCGAATTCGAATGCGAATGTGTCCGCTCCCCTATACTTT
SRR341711_C896450	VR	+	*	*	0	46	6	0	ATGCGGCCTCGCATTCGTATGCGGATGTGTCCGCTCCCCTCTGCTTT
SRR341711_C896450	RT	+	783	1373	AAGAGCGGAAGATATTCAAACTGCCATTCCGTGATCGTGTCGTTCATTGGGCTATCATGCAGGTGATTGAACCGATATGGCTCTCCAATTTCACCCGTGATACCTATTCCTGTATCCGTGGACGTGGTATTCACCCTCTTTTATACAAGCTCCGCCGTGATTTGAAAGCGGATCCGGAGGGAACCCGGTACTGCCTGAAAATCGATGTGCGCAAATTTTATCCGAGTATAGACCACGAGATCATGAAACAGGTAATCCGCCGAAAGCTGAAAGATGCCCGGCTGCTTGCTTTGCTTGACGGTATCGTGGACTCGGCAGAGAACGGAGTGCCTATTGGAAATTATTTATCCCAATTCTTTGCTAACCTTTATTTATCCGAACTGGATCATATCATGAAAGAAGAAATGGGCATCCGGTACTATTACCGCTTTGCCGATGATATTGTCCTACTGGATGGAAACAAGGAGAAACTCCACGGAACCCTCGTGTTTATCAACCACTACTTGAATAATGAACGTGCTTTGAGTATAAAGCCGAATTATCAGGTCTTCCCGGTAGAGAGCAGGGGTGTCAATTACGTGGGATACGTGA
SRR341711_C896860	TR	-	2652	2701	2636	2748	7	0	GGTTGCCTATCCGTGGGTCGGCGTTCAACAATACTTCCAATTCGGGTCCGTCCGCTCTCAACTTGAATAACCCTCGTTCCAACTCGAACGACAACATTGGCTTCCGCTCCGCT
SRR341711_C896860	VR	-	*	*	3290	3402	7	0	GGTTGCCTTTCCGTGGGTCGGCGTTCCACTATACTTCCTATTCGGGTCCGTCCGCTCTCATCTTGAATGACCCTCGTTCCAACTCGAACGACTACATTGGCTTCCGCTCCGCT
SRR341711_C896860	TR	-	3306	3355	3290	3363	0	3	ATTCGGGTCCGTCCGCTCTCATCTTGAATGACCCTCGTTCCAACTCGAACGACTACATTGGCTTCCGCTCCGCT
SRR341711_C896860	VR	-	*	*	2636	2709	0	3	ATTCGGGTCCGTCCGCTCTCAACTTGAATAACCCTCGTTCCAACTCGAACGACAACATTGGCTTCCGCTCCGCT
SRR341711_C896860	RT	-	1554	2213	AAGAAACGACTTATTATGTCCTTACCATTTAAGGACAGGATAGTACAATGGGCGATTTACAGGCAGTTATTTCCATTGTACGAAAAGACTTTTATTTTTGATTCCTATGCCTGTCGCAAGGGTAAAGGAACGCATAAGGCAGCCGACAGGTTGCAGTATTGGTTAAGGCAGACAGAAAGAAAGCCGGAACGATACTACTATCTGAAAATGGATATATCAAAATATTTCTACAGGGTAGACCACGATATTTTATTAAAGATTTTAGCACGCAGGATTAAAGACCAACGATTGCTCAACCTGTTGGAAAAGATTATAAATTGCGAATCTATGAATTTTGGATTACCGCCCGGAAAAGAGCCGGACGAAGTGGAAGTATCGGACAGGCTAGGTAATAAAGGGATGCCGATAGGCAACCTTACCTCACAGATGTTTGCAAACATTTACCTTAACGAGGTAGACCAGTACGCAAAGCATGAGTTGGGATTACATTACTACATCCGATACATGGACGATATTATTATACTCCACCATGATAAGAAGCATTTAGCAGAGATAAAAGAGTTGTTAAGAACATTTTTAGCAGATGAATTAAGGCTAGATTTGAACAACAAGACAGCTATAAGACCGTGCAGCATGGGAATTGATTTTGTCGGATTCAGA
SRR341711_C898781	TR	-	5365	5402	5354	5449	23	0	AGATAGGGGCTAACACGAGTAATAGTTCCAATGCAGGTTTATTCAATCTGAATTCTAACAATGACCTTAGTAATGCGAATGCTAATGTCAGTACAA
SRR341711_C898781	VR	-	*	*	5513	5608	23	0	TGTTGGGGGCTAACGCGGGTAATGGTTCCACTGCGGGTTTATTCTATCTGCTTTCTGACTTTGGCCTTGGTACTGCGGGTGCTAGTGTCGGTACTC
SRR341711_C898781	RT	-	4558	4903	TACTTATAGTTGTATTAAGAAGAGAGGAATTCATAAGGCATTATATGATGTACAAAGCGCATTGAAAGATAAATAGAATACAGTATATTGTCTCAAGTTAGATGTAAGAAAGTTTTATCCAAGTATAGACCATGAAATATTAAAGTAGATAGTTAGAAAGAAGATTAAAGATAATAAGCTACTTGCATTATTAGATGGTATTATAGACTCTGTAGAAGGAGTTCCTATTGGTAATTATCTTTCTTAGTTCTTTGCCAATCTTTATTTGTCATACTTTGATCATTGGCTTAAAGAGGATAAAGCTGTAAAGTATTACTTCAGATATGCAGATGATATGGTAATACTT
SRR341711_C899605	TR	-	8393	8430	8344	8459	9	0	GCCGTTGTGTTTTGCGGTCCGGCAACAACTCGAATGCGAACAGCGGTCTCGCTTATGCGAACGCGAACAACGCTTCATCGAACTCGAACACGAACTACGGGGCGCGTCTGAAATTC
SRR341711_C899605	VR	-	*	*	9356	9471	9	0	GCCGTTGTGTTTTGCGGTCCGGCAACAACTCGTATGCGAACAGCGGTCTCGCTTATGCGAACGCGAGCAGCGCTTCGTCGAACTCGAACACGAGCTGCGGGGCGCGTCTGGCCTTC
SRR341711_C899605	RT	-	7353	7743	AACGGCTGCATCCATACAAGGACGCGGACCGCATGGTTTGTTCCATCAGGTACAGGATACATTGGCAGAGAACCCCAATATACACTATTATTATCAAAGCGATTATAAAGGATATTATGACAGTATCGACCATGATATATTAATCTCCACAATCAGGCGATATGTCGGAGACCCTGTCTTATTGCCTATTCTTGAAAATTTTGTCAAAGCACTATATCCCAACGGGAAGCATGGCATAAGCAAAGGACTGCGTTCCTCACAATTCTTTGGAAACCTTTACCATAATGATATTGATCACCGGATGATTGATGAATATGGTGCAAAACATTACTTCCGTTTTTGTGATGACATCTTTATTCTCGGTGAGAGTAAACGTGATTTGTGGAAATTG
SRR341713_C533125	TR	+	7532	7581	7532	7644	20	3	TCCGTGGCTTGCACGCGCTCATTGGCGGTGGCAACTGGAACAACGGGGTTCACGATGGTTCGCGGACTGTGAATTGCAACAATTATCCGTGGAACGTGAACACGAACATTGGC
SRR341713_C533125	VR	+	*	*	6899	7011	20	3	ACACTGGCTTGCGCGCGCTCATTGGCGGTGGCCGCTGGGCCGACGGGGTTCGCGGTGGTTCGCGGACTGTGGATTGCGGCATTTGTCCGTGGGACGTGGGCCCGGGCGTTGGC
SRR341713_C533125	TR	+	7592	7641	7536	7644	20	0	TGGCTTGCACGCGCTCATTGGCGGTGGCAACTGGAACAACGGGGTTCACGATGGTTCGCGGACTGTGAATTGCAACAATTATCCGTGGAACGTGAACACGAACATTGGC
SRR341713_C533125	VR	+	*	*	6903	7011	20	0	TGGCTTGCGCGCGCTCATTGGCGGTGGCCGCTGGGCCGACGGGGTTCGCGGTGGTTCGCGGACTGTGGATTGCGGCATTTGTCCGTGGGACGTGGGCCCGGGCGTTGGC
SRR341713_C533125	RT	+	8044	8655	AAGAGCGTATAATCATGGCTTTGCCATTTTACGATAGGGTTATCCAACATATGATTGTCAATTACATAGAGCCGATATTTGAGCATCAGTTCATCTACCATTCCTATGCTTGCAGAAAAGGGAAAGGTGCTCACAGAGCCAGCAAGCAGTTGACAAGGTGGTTATATAATCTGGAAGTTGTGCAAGGTAAATCAGTCTATGTACTGAAAGCCGACATACACCATTACTTCCAGAGCATAGACCACAAGGTTCTGAAAAGAGAAATTAGAACCTACATTAAAGACAAGGACTTACTCGTAATCCTTGACCGGATAATAGACCATAATGGGATATTCCCGGACGGTGTCGGCATACCGGTTGGAAATCTTACGAGCCAACTATTTGCCAACGTGTATTTACACCGATTGGATATGTTCGTAAAACATACACTTCATGCAGAACACTACATGAGATATATGGATGATTTTGTGATTATATCAGAGGATCTTGAACAGTTGAAACGGTGGGAGAAACAGATAGAAATATTCCTTGCGGATGTTCTTAAATTACAATTAAATCCAAAAACAACCATTGTTTATGCAAAGAACGGAGTGGATTTTGTTGGATATAGGC
SRR341713_C534323	TR	-	38591	38640	38573	38690	13	0	CTGCGGTCGCCCTTGTCGGCGGTAACTGTAACAATGGCGAGAACTGCGGTGCGGATTACTTGAATTTGAACAATTCTGCGGGCAATGCGAACTGGAACATCGGTGCGTCCAATTTCTT
SRR341713_C534323	VR	-	*	*	38833	38950	13	0	CTGCGGTCGCCCTTGTCGGCGGTAGCTGTAGCGATGGCGAGCGCTGCGGTGCGGATTCCTTGACTTTGAACAATTCTGCGGGCGTTGCGAGCTGGAGCATCGGTGCGTCCGTTTTCTT
SRR341713_C534323	RT	-	37392	38311	AACTCTTGAAAAAGATGTTGACAGAGGAGTTGTTCATTCCGGACTATCACAAACCGAGCATCATCAACGAGAGCAGCAGCAAGAAAACACGCCGTATATTGAAACCGCATTACAAATATGAGCAGGTTATTCATCATTGTGCAATAGGTCAGTTCAAACCGATTGTGATGAATGGATTGTATGAATTTTCATGCGGGAGCATTCCGGACAGGGGTGTTCATTACGGAAAGAAGTACATGAGAAAATGGCTTGATTCCTACGACGGAAAGAAATTCTTTGTTCTCAAGATGGATGTTCACCATTTCTTTGAATCCATAAACCGGAGAATCCTCAAAAGGAAACTCAAAGAGGTAATTCGAGATAAACGGTTTTATAGATTACTCTGCATACTGATTGAACATGACAAAATAGCACTCGTTGCAAAGATTTTGACGGATGCAGGTGTTGAGATAGATGCAGAGCAGACGAAAACGCTTGTCGGATGCATAGCATTTGACGACATCTCCGGAGCGTTGGAGATATTGCAGGAAATCGGCATCACAGGAGCGATGTTTGATGAACTGAAAGAAATTATTGAGGAGATGCGAAAAGGCGTTCCGTTGGGATATTTCACATCACAATGGTTCGGCAATTTTTACTTGAAAGCACTCGACCATTACATCAAGGAGGAACTCCATGCAGAGCATTACATGCGATATATGGACGACATGGTGATACTGGGAAAGAGCAAAAAGAAACTGCACAAAATACATGCAGCAATCGAAACATATCTGAATGACAATCTCGACCTTGAAATAAAAGGCGATTGGCAGGTGTTTAGATTTGAATATCCGGTATTTGATAAAGGCGGAAATCCGGTACTCGATAAAGATGGAAAGCAGGTCACAAAGGGTCGTATGCTTGATTTTATGGGATTTCAAa�
SRR341714_C804595	TR	-	1726	1763	1702	1820	18	0	ACTCGTGTGGTGTATCGGTCGAACAACAACGCGAACGCGTTAGGCGGTGTTTCGTATGCGAACGCGAATAACGATTCATCGAACACGAATGCGAACATCGGTGTTCGGCTTGCAAACAA
SRR341714_C804595	VR	-	*	*	1988	2106	18	0	TCTCGTGTGGTGTATCGGTCGCTCAGCTACGCGAGCGCGTTAGGCGGTGTTTCGTATGCGTACGCGTATAGCGATTCATCGAGCGCGTTTGCGTACATCGGTGTTCGGCTTGCCTTCAG
SRR341714_C804595	RT	-	789	1202	CGGCATTTGAAAGTACGTTTTATCCGGACTACTTCCGCATCCATTAAAAACAGGGGAACGCATGACCTTTTACAGTATATCGTTAAAGATATAAAGGATGATCCCGAAGGAACCCTGTTCGGGTACCAGTTCGATATAACGAAATTCTATGAGAGCGTAGACCAGGACGTTTTGCTGGATGCAGTGAAAAAGATGTTCAAGGATAAAATATTGATCGGAATCCTGGAAGAGTGCATCCGCATGATGCCTAAAGGCGTGAGTATCGGACTAAGATCATCGCAGGGGCTTTGTAATTTGCTTCTGTCTATTTATCTGGATCACCGGTTAAAGGATCAGGAGGCAGTAGCACACTATTACCGGTATTGTGACGACGGTCTGGTGCTTTCCGGTAGTAAGAAATACCTTTGGAAGGTT
SRR341714_C807977	TR	-	6527	6563	6511	6584	17	0	AACTTCGCTAATGTGAACAACAACGGTAATGCGAACAACAACAACGCCTCTAATTCTAATGGTGTTCGCCCGAT
SRR341714_C807977	VR	-	*	*	7403	7476	17	0	TACTTCGCTTGTGTGAACATCCTCGGTTATGCGGACTCCTACGACGCCTCTTGTTCTCTTGGTGTTCGCCCGCT
SRR341714_C807977	RT	-	5511	6147	CCATCTTCTGAATTTATTATCAATGAACGTGGTAAAGTTCGACCAATTACAGGACTACAAATGTCTGACAGAGTAATTCGTCATTCTCTTTGTGATAACGTTTTATCTCCATCTCTCATAGATTATCTTATTTATGATAATGGTGCTTCTCTTAAGGGCAAAGGCATTGATTTTAGTCGAAAACGCTTTGAAGAACATTTACATAAATATTATCGAATGTATGGTAATGACGGATATATTTTATTGATGGATTATAGTAAGTTTTACGATAATATTCCACATGATATAGCTTATCGAGAAATTGCCAAGCATGTGAATGATGAATTTTCTCTTTGGTTGTTACAACAGATTTTTGATAATTTTAAAATTGATGTTTCGTATATGAATGATGAAGAATTTTCAAATTGTATGAATGTTCCATTTAATTCAACTGAATATAGATTGAAAATTCCTAAGTCTGCTCATACTGGCGAAAAGTATATGCGCAAATCTGTAAATATTGGGGATCAATGTTCTCAAATTATAGGTATCTTTTATCCAACACCTGTAGATAATTTTGTAAAAATTGTAAAAAGTCAGAAATTTTATGGAAGGTATATGGATGACAGTTATGTTATCCACCGTGACAGAGAATTTT
SRR341715_C951378	TR	-	906	943	884	964	14	0	GATCATGCAGGCTTCGGTTATGCGAATACGAATAACACCCCCTCGAATACGAATGCGAATGTCAGCTCTCAGCTATGATTT
SRR341715_C951378	VR	-	*	*	1082	1162	14	0	GATCTTGCGGGCTTCGGTTATGCGAGTTCGACTAACGCCCCCTCGAATACGGGTGCGGCTGTCGGCTCTCGGCTTTGTTTT
SRR341715_C951378	RT	-	77	483	CTATATGGGTGTCCTTATTTACAGAAGATACCTATTCTTGCATTAAGGATCGTGGTATTCATAAAGCAGCAGATAAAGTAAAGAAGGCTTTGAAAGAAGATCCAGAACACACTACTTACTGCTTGAAAATGGATATAGTGAAGTTCTATCCCAGTATAGACCATGATATTTTGAAAACAATATTACGGAAGAAAATCAAAGATAAAGATCTGCTTTGGTTGCTTGACGTGATTATAGACAGTGCCGATGGCGTACCCATAGGGAACTATCTAAGTCAGTATTTTGCTAATATTTATCTGGCTTACTTCGATCACTGGATAAAGGAGGTTAAGAAGGTAAGATATTACTTTAGGTATGCAGATGATATTGTGATTTTAGGCGATGATCCTAAACAGCTTCACAAACTC
SRR341717_scaffold17662	TR	+	524	549	522	553	5	0	GAACTCCAACAACTGGAACGCCAGCAACGAGC
SRR341717_scaffold17662	VR	+	*	*	0	31	5	0	GTACTCCGGCTACTGGAACGCCAGCATCGAGC
SRR341717_scaffold17662	RT	+	1058	1577	GTTTTATCTGCTTTGATATATGCGAACGCGGCAAGCTGAGGCACATCAAAAGCGTGCATTTTTCCGAGAGAGTTGTGCAAAAATCATTTTGCACTAACATCATATACCCAACTTTCACCCGCTCCCTGATTTACGACAACGGGGCGAGTCAGCAAGGAAAAGGCACCCAGTTCGCGACCAACAGACTGACAACTCACTTGCGGAGGCATTTCAGGAAATACGGACGCGAAGGCGGCATACTTCTGATTGACTTCTCGGACTACTTCGGGAATGTGGCGCATGAGCCGCTTTTTAAGATATACCGGCAGATCTTCACGGATCCACGCGTCATAGCGCTGGGAATGAGCTTTATTTCTGCCTTCGGCGATAAGGGCCTCGGGCTGGGAAGTGAAACGAGTCAGATCAATGCCGTAATGCTTCCGAACCGCGCGGACCATTACGCGAAGGAAGTGCTCAGGATCCGAGGCTATGGCAGATACATGGACGACACCTATCTGCTACACCATAGCATTGCATACCT
SRR341717_C475629	TR	-	1575	1624	1539	1655	23	1	TTGGTCGTCCACTGAGAATTCGAACAACACGAACAACGCGTGGAACGTGAACTTCAACAACGGCAACACGAACAACAACAATAAGAACAACACGAACGACGTGCGTGCTGTCCTCGC
SRR341717_C475629	VR	-	*	*	2254	2370	23	1	TTGGTCGTCCACTGAGGGTTCGGGCAGCGCGTACTACGCGCGGCGCGTGGGCTTCGGCAACGGCTACACGAACCGCTACGATAAGGACTACACGCTCGACGTGCGTGCTGTCCTCGC
SRR341717_C475629	RT	-	570	1301	CGTTCCATCGCTTTCATCATTACCAAGCCCGTGAAGCGGGAGGTCTTCGCCGCGGATTTCCGCGACCGCGTGGTGCACCACCTGATAGCCCGAAGGCTCGTTCCCTTGCTGGAAGCGCAGTTTATTGACGACAGCTACAGCACCCGCAAGGGCAAAGGCACACTGTACGGCATACTGAAGGTGGAGGAACACATCCGCCAATGCTCGGAAAACTACACCAAAAACTGCCACATCCTGAAGATAGACATCCGCTCGTTCTTCATGAAAATATCGAAGCAACGGCTGTATGACCTGACGGAGCGTCTTCTGCGGGAGCGGTACGAGGGAAACGACTTGCCGGTGCTGCTTTATCTGCTCCGGGAGACGGTGTTCAACCGACCGGAAAAGAACTGCATCCGCCGCACGCCTCCCCAAAGCTGGCGCGGATTACCAAAGGACAAAAGCCTTTTCCATTCCGACGGCACTTGCGGCCTGCCCATCGGCAACCTGACCAGCCAGTTGCTTGCCCTGAACTTTCTCGATGAACTGGACCATCTGATTACCGGAGAGTGGGGCATTGAACATTACGGCAGGTATGTGGACGACATGGTGCTGGTGCATCCGTCCAAAGAGCGTCTGCTGGCGGTCAAGGCGAATATCGCCGCATGGCTCACCGCACACGGACTGTCGCTGCACCCCCGCAAGATGTATCTGCAACATTATACGAAAGGTGTGCTGTTTGTAGGCGGCATG
SRR341720_C618896	TR	-	2470	2517	2447	2551	17	0	ACCCCGAACGCCGGCAACGCGAACAACGCGCGCAATGTCAACACGGACGGCAGTCTGAACAACAACAACGCGTACAACGGCAACAACGGCGTCCGGCCGGATTTG
SRR341720_C618896	VR	-	*	*	460	564	17	0	ACCCCGAACGCCGGCAACGCGTACGGCGCGCGCTTTGTCGGCACGGGCGGCAGTCTGTACAACTACTACGCGTGCGACGGCTGCTACGGCGTCCGGCCGGCTTTG
SRR341720_C618896	RT	-	1457	2086	CCGTACAACTGCTTCTTCGTGCATGAACCGAAAGAACGGCTGATCATGTATAACAGCTTCCGCGACAAGATCGTTCAGCATTGTTTATGTGAACAGGTCCTTGAACCGCTTCTTTCGAAGACATTCATCTATGACAACTACGCGAGTCAGAAGGGCAAAGGGACCCACTTCGGCCTTGACCGACTGAAGGCGTTCATGGCGGCCTACTACCGCAAGAACGGCGCCGGCGGCTGGGTGCTGAAGTGCGACGTCCGCAAGTATTTCTATCGGATCAATCACGACGTTCTGAAGACCCAGCTTCGCCGGCTGATCAAGGACCGCGACGTCCTGTGGCTTCTGGACATGATCATCGACTCCACGGAGGGACCAGGGATTCCGATCGGGAACCACACTTCACAATGGTTCGCGATCCTCTACCTGTCCGACATGGACCACATGATCAAGGAACGTCTGGGAATCAAATATTATGGCCGATACATGGACGACTTCTATTTGATACATGAAGACAGGGCCTATTTGCAGTTCTGCCTTGAAGAAATCCGCCGGTTCCTGGTCCCGATGGGCCTGGAACTGAACCAGAAGACGGCCATATTCCCGTTATCCCAGGGAATCGACTTCCTGGGCTTTCGG
SRR341721_scaffold521	TR	+	9081	9125	9080	9142	12	0	TTGTTTCCCCTTCGGGCTATATCAACAACAACAATTACAACAACGAAAATGGTGTTCGCCCAA
SRR341721_scaffold521	VR	+	*	*	7968	8030	12	0	TTGTTTCCCCTTCGGGCTTTATCGGCAACTGCGGTTACTACGTCGGAAATGGTGTTCGCCCAG
SRR341721_scaffold521	TR	+	9081	9125	9080	9142	14	0	TTGTTTCCCCTTCGGGCTATATCAACAACAACAATTACAACAACGAAAATGGTGTTCGCCCAA
SRR341721_scaffold521	VR	+	*	*	8570	8632	14	0	TTGTTTCCCCTTCGGGCTGTTTCTGCGACAGCCGTTACTTCAGCGCTAATGGTGTTCGCCCAG
SRR341721_scaffold521	RT	+	9442	9985	AAGAGCGAACGATAGAATCATGTGCATTTAAGGACAAAGTAGTGCAGAGATGCTTTTCTGATTACATTCTGACGCCGAATCTTGAAAATATCCTGATTAAATGGAATACTGCCGGGCAGCAAGGAAAAGGGCAACATATGGCAATGGACGGGTTAAGAAATCAAATGTTGGATTTCTATAAAAGAAATGGAATGAATAGTTGGATTGTAAAATGTGATATTCACAAATACTTTTATTGCATAGACCATGAAATCATGAAAGATGTTTTGGATTATTACTTTGATGATGATTTTACAGTCTGGTTGAACCATTTGTTTATTGACAGTACAGGTAATCCCGGGCTTCCATTAGGAAATCAGGTAAATCAGAAGTACGCATTGTTGCTTTTACATTCACTGGATCAGATGATAACGATTGAATTTGGAAATCCATATTACGGACGATACAACGATGATTTTTATGTGATTTGTAAAACGAAAGAAGATGCCAGAGAAATTCTTGAGGCAATCCAAAAGATGGTTGAAAGCCTTAGATTGGAACTAAA
SRR341721_scaffold42388	TR	-	1512	1549	1490	1550	13	0	TGCGAATTCGAATAACACGCCCTCGAATACGAATGCGAATGTCAGGTCTCGCCAATGATTT
SRR341721_scaffold42388	VR	-	*	*	2042	2102	13	0	TGCGGCTTCGTCTTCCGCGCCCTCGAATACGAATGCGTCTGTCGGGTCTCGCCTTTGCTTT
SRR341721_scaffold42388	RT	-	535	1064	CGATATGGGTTTCGGTCTTCACGAAAGACACGTATAGCTGCATCAAGGGGCGCGGCATTCATGGAGCGATGCGGAATGTCAAGAGGGCTATCAAAGACCGGGAAAACGCCCGATATTGCCTCAAAATCGACATCCGGAAGTTCTACCCGTCGATAGACCACGATGTATTGAAAGCCATCATCCGCCGCAAAATCAAATGCAAGGATACGCTCGCCCTGCTCGATACGATCATCGACAGCACCGACGGCGTGCCTATCGGCAACTATTTGAGCCAATACTTCGCAAACCTGATGCTTGCCTACTTCGACCATTGGATCAAGGAGGAGAAGCGGGTGCGGTACTATTTCCGATATGCCGATGACATGGTATTTCTCGCCTCCACGAAAGAGGAACTGCACATCCTGCTGGCCGACATCAAGAAGTATCTCGCGGCCTTGAAACTGACGCTGAAAGGCAACGAGCAGATATTTCCGATTGCCGAGAACCGGGCGGACAAGCACGGGCGCGGCCTCGATTTCGTCGGGTTCGTG
SRR341722_C557489	TR	+	7128	7199	7125	7214	15	0	CGTCGTTTCTTCGGCTAACTTTGCCAATGTGAACAACAATGGCAATACGAACTACAACAACGCTTCGAACTCTAATGGAGTTCGTCCGGA
SRR341722_C557489	VR	+	*	*	5996	6085	15	0	CGTCGTTTCTTCGGCTTACTTTGCCGTTGTGGACGGCTTTGGCATTGCGTACTACAACCTCGCTTCGAACTCTTATGGAGTTCGTCCGGT
SRR341722_C557489	TR	+	7128	7199	7128	7214	15	3	CGTTTCTTCGGCTAACTTTGCCAATGTGAACAACAATGGCAATACGAACTACAACAACGCTTCGAACTCTAATGGAGTTCGTCCGGA
SRR341722_C557489	VR	+	*	*	18165	18251	15	3	ATTTTCTTCGGCTACCTTTGCCAGGGTGAACGGCTTTGGCGATGCGTACTACAACGGCGCTTCGTCCTCTCGTGGAGTTCGTCCGGA
SRR341722_C557489	RT	+	7557	8139	GATCGCATTGTCCGACATTCTCTGTGCGATGAGGTTTTACTTCCAGAAGTTAGAAAACATATCATTTATGATAACTGCGCATCTATCAAGGGGCGCGGAATTTCACAACAGAGAAAACGATTCGAAATCCATCTCCACAAATACTACCAATTATACGGAAATGACGGTTATATTCTATTCGGTGACTTTTCAAAGTTCTATGACAATATTATCCATGAGATTGCTAAACGAGAATTGTTGAAGCTGTTCAATGACGATGAGTTTATTGACTGGCTTTTAACGTTGATATTTAAAGGTTTCCAGATCGATGTTTCGTATATGTCTGACGAGGAATACGAGACCTGTATGATCGATACTTTCAATAAACTGGAGTATCGGAATATTCCAAAAGAGAAGCTCACTGGCGAAAAGTGGATGGAGAAGTCCGTCAATATTGGGGATCAACTTTCACAAGTCATTGGAATTTATTATCCATATCCGATTGACAATTACGTCAAGTATGTGCGTCAGCAGAAATTTTATGGAAGGTATATGGACGATTGGTACATCATGAATCCCAGTAAAGAAGAGCTTGAAAACTTGC
SRR341725_scaffold38652	TR	-	4558	4595	4538	4650	24	0	AATCACTCAATTAGGCAGTAATTGGAATAATGGCAGTAATGCAGGCAGTTTCTATTGGAATCTGAATAACAGTGTTGGTAATCGTAATCGGAATATCAGGGGTCACTTAATAA
SRR341725_scaffold38652	VR	-	*	*	4799	4911	24	0	TATCGCTCGATTGGGCGGTAGTTGGAATGATGGCGGTTATGCGGGCGGTTTCTATTGGAGTCTGGCTTACGGTGTTGGTAATCGTTCTCGGTATATCGGGGGTCGCTTGGTAT
SRR341725_scaffold38652	RT	-	3464	4062	CTATCTTACAGGTTATTGAACCTTGTATCATCAATAACTTAACTGCTGACACTTATTCAGCAATACCGGGTAGAGGAATACACAAAGCATTGCATAAAATGCAGGATGCAATGTGGAATCGTCCGGAAGATTGTAAATATTGTTTAAAATTAGACGCAAGACATTATTATCAATCTATTAATCACGATATTCTGAAAGAGAAGTATTCAAGAATGTTCAATGATAGTGAACTATTGTGGCTGTTGGGTGAAATCATTGACAGTATTAAAACAGCAGATATTGAGGACTTAACAGCAATTTATCTGTTGGAAGAAGATATTGACCCTGAAACTGGTATACCAATAGGTAATTACTTATCGCAGTATTCAGGTAACTATTATTTTTCAAGTTTTGATCACTGGTTAAAGGAAGAAAAACATGTAAAAGACAACTATCGTTACATGGACGATATAACTATTTTTGGAAAAACAAAAGAGGAACTTTTTAAATTAAAAGAAGATATTGATATTTATTTCAGTGAGGAATTGAAACTTACTGTCAAATCAAACTGGCAAGTATTCCCAACATATATCAGAGGTGTTGACTTTTTAGGGTACAGA
SRR341725_scaffold38652	RT	-	12092	12363	CTGGATTCAAAAAATTGATTTTACAACATTCTTTGAAAAAGGAATGGACGGTGTTGAAAACTTCCTTGAAAAACTAGGTGGTCTTATTGAAGATGTGCCTAAGATTATTCAAACGTTCAAGGATTGGTCACCACTTATAGCCGGAGTTGCTGCCGGGTTCGTAACCTTAAAGGTTGCAATGGCAATATCATCATTGATTAGTGCCATAACAACAGCATGGACAGCATACAAAACAGCAAACGAAGGTGCTACTATTGCACAGTGGCTTTTCA
SRR341725_C705034	TR	-	1156	1193	1107	1222	11	0	GCCGTTGTGTTTTGCGGTCTGGCAACAACTCGAATGCGAACAGCGGTCTCGCTTATGCGAACGCGAACAATGCATCTTCGAACTCGAACACGAACTACGGGGCGCGGCTGAAATTC
SRR341725_C705034	VR	-	*	*	2118	2233	11	0	GCCGTTGTGTTTTGCGGTCTGGCTACAACTCGAATGCGAACAGCGGTCTCGCTTATGCGTTCGCGAACCTTGCATCTTCGAACTCGAACGCGTACTTCGGGGCGCGGCTGGCCTTC
SRR341725_C705034	RT	-	111	501	TACCGCTGCTTCCATACAAGGACGTGGCCCGCACGGGTTGTTTCATCAGATACAAGCTGCAATGGCAGAAAATCCTAATCTCAAATATTACTATCAAAGCGACTACAAAGGATATTATGACAGTATTAATCACGAAACTTTAATTTCTATTATTAAAAGATATGTAGGCGATCCTCTTCTTTTGCCCATTCTTGAAAATTTTGTGAAGGCACTCTATCCTGATGGAGAATGTGGTATCAGTAAGGGATTGCGATCATCTCAATTCCTCGGTAATCTTTATCACAATGATATTGACCACCGGATGATTGATGTGCATGGAGCAAGATATTACTTTCGATTCTGCGATGACATTTTTATTCTTGGAGAAAGTAAACGCGAGTTGTGGAGGTTA
SRR341591_scaffold47179	TR	+	566	588	558	592	7	0	AATACCGTTGTTTCCCCTTCGGGCAATATCAACAA
SRR341591_scaffold47179	VR	+	*	*	170	204	7	0	CTTACCGTTGTTTCCCCTTCGGGCAATGTCGGCTN
SRR341591_scaffold47179	RT	+	823	1067	AAGAGCGAACGATAGAATCATGTGCATTTAAGGATAAAGTAGTTCAGAGATGCTTTTCTGATTACATTCTGACACCGAAACTTGAAAATATCCTGATTAAATGGAACACTGCCGGGCAGCAAGGAAAAGGGCAACACATGGCAATGGACGGGTTAAGAAATCAAATGTTGGATTTCTATAAAAGAAATGGAATGAATAGTTGGATTGTAAAATGTGATATTCACAAATACTTTTATTGCATAGAC
SRR341591_C626609	TR	-	3849	3886	3838	3913	18	0	AATGGTTCTCAATGCAGAGTCTTCATAGCTAATGCTAATAATGCATCCTCGAATTCATAGACGAATATCAGTGAAA
SRR341591_C626609	VR	-	*	*	4109	4184	18	0	CGTGGTTCTCAATGCGGGGTCTTCATGGCTCATGCTTATCGTGCGTCCTCGCTTTCGTGGACGAGTCTCGGTGCAA
SRR341591_C626609	RT	-	3020	3399	CTTACCTTGTTAGTAGATTTACTGCAGATATCTTTAACTGTTTAAAAGGAAGAGGTATCCATTATGGAGTAAAGAGATTGAAAAGAGATTTAAAAGCTGATAAAGAAGGCACAAAATATTGTTTAAAATTAGATATTAAAAAGTTCTTTCCTTCTATAGATCAAGATGTGTTATACTCACAGTTTGAAAAGGTATTTAAGGATAAGAAACTATTAAGATTATTACATCATGTAGTTTATTCTACACCAAAAGGTTTACCAATTGGAAATTATATATCTCAATTTGCAGCAAATTTGAATTTGGCTTGGTTCGATAGGTGGATTAAACAAGTATTAAAAATAAAATATTATTACAGATATTGTGATGATATTGTTATATTA
SRR341591_C626827	TR	-	4172	4221	4160	4263	16	0	GCCCTTTTGTCTGCTAATGCGAATAATGGTGCGAATGCGGGTTTCGGTTATCTGAATGCGAATAATCGTTCCTCGAATGCGAATGCGAACATTGGGTTCCGCTT
SRR341591_C626827	VR	-	*	*	4362	4465	16	0	GCCCTTTTGTCTGCTGGTGCGGGTAATGGTGCGGCTGCGGGTTTCGGTTCTCTGGTTGCGACTTCTCGTTCCTCGTATGCGTATGCGTACGTTGGGTTCCGCTT
SRR341591_C626827	RT	-	3165	3648	GGACAGGATAGTACACCATTGCATTATCAATGTGTTGGGGCGTTACTGGACTAACTTCTTCATTGCGAATACATACGCTTGTATCAAAGGGCGTGGTATTCATAAATGTATGGAGGATGTGCATACGGCTTTAATCATAGACAGAAAAGGTACAAGGTTCTGTTTGAAGATTGACATCAAGAAGTTCTATGATAACATAGACCACGCAGCATTGAAAAGGATAATCCGCTACACTATAGCGGATGAACAACTGTTAAGGCTGTTGGATAAGATAATAGATAGTAACGGTAAAGACAAGGGGCTGCCAATAGGCAATTTCACAAGTCAATATTTGGCTAATCTCTATTTAGCATATTTCGACCATTGGGTTAAAGAAGAACTGGCTAAGATAGTGATGAAGCGTTTTGGGGTGAAAATCTACTACTATCGCTATATGGATGATATGGTGATACTATGCGCTGACAAAGAGGCACTGCATTTCGTA
SRR341591_C628377	TR	-	44232	44260	44221	44266	12	0	AATTCTAACAATGAGCTTAGCAATGCTAATGCTAATGTCAGTACAC
SRR341591_C628377	VR	-	*	*	44370	44415	12	0	CATTCTGGCCATGGGCTTGGCGGTGCTGATGCTCATGTCGGTACTC
SRR341591_C628377	RT	-	43294	43805	CTATTTGGGTATCATCTTTCATTAAAGGAACTTATAGTTGTATAAAGAATCGTGGTATACATAAAGCGTTGAAAGATGTTAAGTTCGCACTGAAAGATGAAGCCAATACAAAATACTGTCTTAAGTTAGATGTCAGAAAATTTTATCCTTCAATAGATCATGATATATTAAAATAGTTAATAAGAAGAAAAGTAAAAGATAAGAAACTATTAGTTATATTAGATGAAATAATAGATTCTGCATAGGGAGTACCTATTGGCAATTACTTATCACAATTCTTCGCTAATCTATATTTAACATATCTAGATCACTGGATCAAAGAAGAAAAACATATAAAATACTATTTCAGATACGCAGATGATATTGTAATACTTCATGGAGACAAAGACTATTTAAGATAGTTATTTAAGGATATGAAGTAGTACTTAGAAGAAAGACTTAATATTAACTTTAAAGACAACTGGCAAATATTTAAAGTTGACGATAGAGGAATAGATTTCGTAGGGTATAAG
SRR341591_C628379	TR	-	61325	61383	61317	61383	16	3	TCTAATGCAGGTTTGTTCAATTTGAATTCTAACAATGAGTTAGACAATTCCAATGCGAATGTCAGGA
SRR341591_C628379	VR	+	*	*	3727	3793	16	3	AAATCTGCGGGTTTGTTCTATTTGTCTTCTTACTATGGGTTGGACTATTCCTATGCGTTTGTCGGGG
SRR341591_C628379	RT	-	60499	60997	GAATATAATACATTTATAATTAGAGAACCTAAAGAAAGATTAATATTCAGATTACCTTATTATCCAGATAGAATAGTACATCATGCTGTAATGAATATAATGGAACCTATATGGGTATCTATCTTTATTAAAGACACTTATAGCTGTATTAAACACAGAGGTATTCATGAAGCATTACATAATGTTAAAGAAGCTTTAAAAGATGTAGATAATACTACTTATTGTCTTAAGCTAGATATCAGAAAGTTCTATCCTAGTATAGATCATGAAGTATTAAAAAGCATAATAAGAAAGAAGATAAAAGATTGGAAGTTATTACAGCTATTAGATGAAATAATAGATTCAGCAGAAGGTGTGCCTATTGGTAATTACTTATCTTAGTTCTTCGCTAATCTATATCTTACTTACTTTGACCATTGGCTTAAAGAAGATAAATAGGTTAAATATTATTTCAGATATGCAGATGATATAGTAATATTGCATAATAATAAAGAATACC
SRR341595_scaffold15389	TR	+	904	934	886	964	15	0	ATGTGAATGTGAACAACGGCAACGTGAACAACAACAATAAGAACAACAGAAATAGTTACGTGCGTCCGGTCTTGGCTTT
SRR341595_scaffold15389	VR	+	*	*	153	231	15	0	ATGTGCGTGTGCTCAGCGGCCTCGTGGACAGCAACCCTAAGGACAACAGCGATAGTTTCGTGCGTCCGGTCTTGGCTTT
SRR341595_scaffold15389	RT	+	1198	1315	GTTCCATCGCTTTCATTATCAACAAACCCGTGAAACGGGAGATTTTCGCCGCCGACTTCCGCGACCGTGTTGTACACCACCTCATAGCCCACAGGCTCGTTCCGCTTTTGGAAGAGAA
SRR341596_scaffold48620	TR	-	1243	1302	1214	1331	12	1	AGTCCGTGTGGTCTATCGCGGGTACAACAATGCGAATGCGAATGGCGGTGTGTCGAATGCGAATGCGAATAACGATGCTTCGAATACGAATGCGAATGTCGGCTCGCGTCTGGAAATC
SRR341596_scaffold48620	VR	-	*	*	1817	1934	12	1	AGTCCGTGTGGTCTATCGCGGGTACAGCAGTGCGAGTGCGAATGGCGGTATGTCGAGTGCGAATGCGATTAGCGATGCTTCGTATACGAGTGCGAGTGTCGGCTCGCGTCTGGCCTTC
SRR341596_scaffold48620	RT	-	311	695	AACCGGTGCAAGCATCAAAAGGCGCGGTACTCATGACCTGATGAACTGCATACGTACCGATTTGCAAAAAAATCCGGAAGGCACGCTTTACGCATACAAATTTGACATCCGGAGGTTTTATGACAATGCGCGGCAGGACTTTGTTATGTGGTGCTTCCGGAGGGTGTTCAAGGACAAAAGGCTGTTGGTCTTGTTGGAGCGGTTTGTTAAGCTGCTGCCGGAAGGTATCAGTTTCGGACTGCGCAGTTCACAAGGGGCAGGAAATCTGCTTCTGTCTGTATTTTTAGACCACTATCTGAAGGATAAGTACGGGGTTCGTTATTACTATCGCTATTGCGATGACGGACTGGTACTCGGTAAAACGAAAGCGGAATTGTGGAAGATT
SRR341596_C732464	TR	+	1697	1757	1660	1784	20	0	TACTGGTCCTCCTCGGAGAACTACAACAATCCGGCGAACAACGCTCTTTATGTGAATGTGAACAACGGCAACGTGAACAACAACAATAAGAACAACAGAAATAGCTACGTGCGTCCGGTCTTGGC
SRR341596_C732464	VR	+	*	*	927	1051	20	0	TACTGGTCCTCCTCGGAGTACTACCGCAGTCCGGCGAGCCTCGCTCTTTATGTGAGTGTGTACGGCGGCAACGTGAGCGGCTACGATAAGGGCAACAGAGATAGCTCCGTGCGTCCGGTCTTGGC
SRR341596_C732464	RT	+	2021	2378	GTTCCATCGCTTTCATTATCAACAAACCCGTGAAACGGGAGATTTTCGCTGCAGACTTCCGCGACCGTGTGGTACACCACCTCATAGCCCGCAGGCTCGTTCCGCTTTTGGAAGAGAAGTTCATCAATGACAGCTACAGCACCCGCAAGGGAAAAGGTACGCTCTATGGCATCGAACATGTGGCGGAACATATCCGGCTCTGTTCGGAAAACTACACGAAAGAGTGCTACATCCTGAAAATAGACATCCGTTCGTTCTTCATGAAAATATCGAAGAGGCGGCTGTATGACCTGACCGAAGAACTCTTGCACGAACGCTACGGGGGAAACGACCTGGCGATACTGCTCTATCTGCTCCG
SRR341596_C734730	TR	-	3352	3395	3341	3401	15	0	AGGTTACTGAATGTCAATTCTAACAATGAGTTGAGTAATTCCAATGCTAATGTCAGTACAC
SRR341596_C734730	VR	-	*	*	3499	3559	15	0	GGGTTGCTGGATGTCGATTCTAGCCGTGGGTTGGGTCTTTCCGCTGCTAATGTCGGTACTC
SRR341596_C734730	RT	-	2421	2932	CTATATGGGTTTCAACCTTCGTGAAAGGTACATATAGTTGCATTAAGAAACGTGGTATTCATAAAGCTATGAGAGATGTAAAAGAATCATTAAAGGACATACAAGGAACTCAGTATTGTCTAAAGTTAGATATCAGAAAGTTCTATCCTTCAATTGATAATGATATACTCAAACAAGTAATAAGAAGAAAGATAAAGGACGTTAAGTTATTAAATCTATTAGATAGTATAATAGACTCTGCTGAAGGAGTACCTATTGGAAATTACTTATCACAATTCTTTGCAAACTTATATTTAACTTATCTAGATCACTATATTAAGGAAGTTCAGAAAGTTAAACACTATTTCAGATATGCAGATGATATTGTAATATTACATAGTGATAAGAAATATCTTAGATATCTATATGAAGATATTAAGGATTATTTAGAGAATAAACTTAATTTACATTTCAAAGATAACTGGCAGATATTTAAAGTAGATTCTAGAGGAATAGATTTTGTAGGATACAGA
SRR341596_C737060	TR	+	1768	1817	1671	1862	13	0	CCGGCAGCCGGCTATCGCAACGGTGCCGATGGTCGTGTCAACAACGTGGGTTGGGGCTGCTACGCTTGGTCGGCCTCGCCGTTCTCTGCAACCTCGCAGAACGCGGGCTTTCTGAACGTGAACTCGAATTGGGTGAACCCGGTGAACAACACCAACCGCGCGGACGCCTTCCCTGTGCGTTGTGTCCGAGAA
SRR341596_C737060	VR	+	*	*	1114	1305	13	0	CCGGCAGCCGGCTATCGCTACGGTGCCGATGGTCGTGTCGACAACGTGGGTTGGGGCTGCTACGCTTGGTCGGCCTCGCCGTTCTCTGCAACCTCGCAGGACGCGGGCTTTCTGGGCGTGGGCTCGCATTGGGTGCGCCCGGTGGGCAACACCAACCGCGCGGACGCCTTCCCTGTGCGTTGTGTCCGAGAC
SRR341596_C737060	RT	+	3188	4224	AGAGAAGTGTTTGCCGCCCATTTTCGCGACCGCGTGGTGCATCACTTGCTGTATAACTATACCGCCCCGATTTTTGAGTGTACCTTTATTGCAGACAGCTACTCGTGCCGCAAGGGCATGGGAACACTCTATGGCGTGCAGCGTTTTGAGCATCATCTGCGCGCCTGCTCGGACAACTGGAGGAATAATTGCTATGTGCTGAAGCTGGATATAAGGGGATATTTTATGCACATCGTCAGGCAGAAACTCTACGATCTTACGATGGAAACCCTATGGCGCTATGCCCCGCGCAAAAATAGCAAAGGCAAGTGCTGGGCAGACGTGCTGGACTATGACCTGCTGGAATATCTGATGCGGGAAATTATCTTTAACGACCCCACTTTGGACTGCGAAATGCGGGGCACGCACAAAGACTGGGAAGGCTTGCCTAAGGATAAAAGCCTGTTTCATGTGCCCAAAGGACGCGGCCTGCCCATCGGCAACCTCACCTCGCAGCTTTTCAGCAATGTCTATCTGAATGCGCTCGACCAGTTTGTGAAACGCACGTTGGGCGAGAAATACTACGGAAGGTATGTGGACGACTTTTTTATTATAGGTAAGGACAAACAGCATCTCGCCCTGCTTATTCCGAAACTGAGCAGCTTTCTGGAAGAGGAATTGGGGCTGACGCTACATCCCGACAAGGTGTTCCTGCAACAGGCATACAGGGGAACCGCTTTTCTTGGTATTTTTGTGAAACCCCACCGGAGGTATCTCCTGAGGAAGATGAGGTCGCGCATCAGTGTGCGCATGGACATGATGAACCGGTGCTTGTCTGGCAGGGAAGTAGACCGGGACGGGCTGTTGTACATCTCTTGTGTGGCAAACTCTTATATGGGCTATATGCGGCACATGAATTGTCACCGCTTTAAACGCGTGCTTGTGGAGCGCAACGTTTCTTTTAGCAAAAGAGGCGACTTTCGGGGGGAAGAACTGGTATTTGTGCCTTTTCTTACCGGGTTTGCCTTGCTGTTTTTTCCTTTTTTTCCGGTTTCCCA
SRR341597_C271369	TR	-	5250	5276	5238	5294	11	0	TAATGGTAACGTGAACTACAACGATTGCAATTGGAACGATTATGGAGTTCGTCCGTT
SRR341597_C271369	VR	-	*	*	5827	5883	11	0	TAATGGTCGCGTGAACTACGGCGGTTGCTATTGGTGCGTTTGTGGGGTTCGTCCGTT
SRR341597_C271369	RT	-	4492	4938	AGATATAACAGATTTAAAGTATATGAACCGAAAGAGAGAATTATAGAAGCAGGAAGTTTTAAAGACAAAATTGTGCAGCACAGTTTATGTGATAATGTGCTTCTTCCTATTTTAAGTAATGAATTTATATATACGAATTATGCCGGACAAATAGGAAAAGGAACATTGTTTGGTTTGGATTGTCTGAAATATCAAATGTATTTAGCATATCAGAAATACGGATATGATTGTTGGATTATTAAAGGTGATATTAAAAAATTTTTCTATAATATTGATCATAATATTCTGAAAGATATTGTTTTATATTTTATATCTAATCCAGATACGTACTGGTTATGTGAAAAATTTATTGATAGCACAAGCGGAAATGGCTTGCCTCTTGGAAATCAAGTTAGTCAGGTATTTGCTTTATTATATTTGTCTGGTTTTGATCATTTTATAACTGGA
SRR341597_C273001	TR	-	26971	27005	26957	27044	15	0	CGTCGTTTCTGCGGCTAATTTCGCTAATGTGAACAACAATGGCAATACGAACTACAACAACGCTTCGAACTCTAATGGGGTTCGTCCG
SRR341597_C273001	VR	-	*	*	28091	28178	15	0	CGTCGTTTCTGCGGCTGGTTTCGCTCTTGTGAGCTACGATGGCCTTACGGGCTGCAACGACGCTTCGTACTCTTATGGGGTTCGTCCG
SRR341597_C273001	RT	-	26025	26607	TGATAGAATTGTTCGCCATGTTCTATGTGATGATATTCTTTTACCAGAAGTTAAAAAGCACATAATATATGATAATTGTGCATCAATTAAAGGGAGAGGTATATCTCAGCAGAGAAAGCGATTTGAAATACATTTACACAAGTATTACAAGTTGTATAAAAATGACGGATGGATTTTATTTGGAGACTTCTCAAAATTTTATGACAATATAATTCACGAAATTGCAAAACAAGAACTTCTTAAGTTATTTGACGATGATGAATTTATCGATTGGCTTTTAACATTGATATTTGATGGGTTCAAAGTCGATGTGTCGTATATGTCTGACGAAGAATATGAAAATTGCTATTCAGATTTATTTAACAAGCTTGAATATCGGCATATACCGTCTGAAAAATTAACTGGTGAGAAGTGGATGGCTAAATCTGTAAATATTGGAGACCAGCTATCACAGGTAATTGGAATATATTATCCTCATAGGATTGATACATATGTGAAATATGTCCGACAACAGAAATTTTACGGACGATATATGGATGATTGGTATATCATGAATCCAAGTAAAGAAGAACTTGAAGATTTG
SRR341599_C527336	TR	-	1463	1500	1441	1556	24	0	GCGGTGTCCTGTTCAGCGGTAATGCGAATAACAGCGCGAATGCCGGTTTTGCGTATGCGAATTCGAATAACACGCCCTCGAATACGAATGCGAATGTCAGGTCTCGCCAATGATTT
SRR341599_C527336	VR	-	*	*	1993	2108	24	0	GCGGTGTCCTGTTCGGCGGTTATGCGTATTCCGGCGCGTATGCCGGTTTTGCGTCTGCGCTTTCGTCTGACGCGCCCTCGCTTACGTCTGCGCGTGTCGGGTCTCGCCTTTGCTTT
SRR341599_C527336	RT	-	486	1015	CGATATGGGTTTCGGTCTTCACGAAAGACACGTATAGCTGCATCAAGGGGCGCGGCATTCATGGAGCGATGCGGAATGTCAAGAGGGCTATCAAAGACCGGGAAAACGCCCGATATTGCCTCAAAATCGACATCCGGAAGTTCTACCCGTCGATAGACCACGACGTATTGAAAGCCATCATCCGCCGCAAAATCAAATGCAAGGATACGCTCGCCCTGCTCGATACGATCATCGACAGCACCGACGGCGTGCCTATCGGCAACTATTTGAGCCAATACTTCGCAAACCTGATGCTTGCCTACTTCGACCATTGGATCAAGGAGGAGAAGCGGGTGCGGTACTATTTCCGATATGCCGATGACATGGTATTTCTCGCCTCCACGAAAGAGGAACTGCACATCCTGCTGGCCGACATCAAGAAGTATCTCGCGGCCTTGAAACTGACGCTGAAAGGCAACGAGCAGATATTTCCGATTGCCGAGAACCGGGCGGACAAGCACGGGCGCGGCCTCGATTTCGTCGGGTTCGTG
SRR341604_C298215	TR	-	1304	1353	1281	1382	16	0	GTAACGCGAATAACAGTGCGAATGCAGGTCTCGCTTATGCGAATTCGAATAACACCCCCTCGAATACGAATGCGAATATCGGTTCTCACCTATGCTTTAAAA
SRR341604_C298215	VR	-	*	*	1896	1997	16	0	GTCACGCGAATGACGGTGCGTATGCGGGTCTCGCTTATGCGAATTCGAGTAACGCCCCCTCGCCTGCGAATGCGTATTTCGGTTCTCGCCTTTGCTTTATAC
SRR341604_C298215	RT	-	316	848	CGATTTGGGTCAGGACTTTCACGCACAATACTTTTTCATGTGTCAAGGGACGTGGGATAGAGGGGTGTGCCCGGCATATAGATAAAATCATTGAGAAGTACAAAGGCAAGCCATTATACTGTCTTAAAATTGATATAACCAAATATTATCCCTCCATTAACCATGAAGTCTTAAAAAAAATTGTACGCCGGAAGATAAAAGACAAAGACCTACTGTGGCTTCTTGATGAAATTATTGACAGCGCAGAGGGGCTTCCTATCGGGAACTATCTTTCACAATATCTCGCCAACCTGTTCTTGTGCTATTTCATGCACCGTGTGAACGAAGTATTGAAACTTGACGCAGCCGAATACGCTGATGACATCACGTTTTTCTCTTCATCAAAAGAACAACTGCGGGAAGCGTTCAAAGAGATAAGAAAAATGATTGAAGATGAACTAAAACTGAAAATCAAAGGAAACTATCAGATATTCCCAATAGCAGCCAACCGTTATGACAAACACGGGCGTGCGCTTGATTATGTCGGTTACAAG
SRR341606_C424226	TR	-	1342	1379	1320	1434	16	0	GGGTGTCCTTTTCAGCGGTAATACGAATAATGGCGATCATGCAGGCTTCGGTTATGCGAATACGAATAACACCCCCTCGAATACGAATGCGAATGTCAGCTCTCAGCTATGATTT
SRR341606_C424226	VR	-	*	*	1518	1632	16	0	GGGTGTCCTTTTCGGCGGTGGTGCGAATAATGGCGATCGTGCGGGCTTCGGTTATGCGGATACGACTAACGCCCCCTCGAATACGAGTGCGCGTGTCGGCTCTCGGCTTTGTTTT
SRR341606_C424226	RT	-	372	919	CTATATGGGTGTCCTTATTTACAGAAGATACCTATTCTTGCATTAAGGATCGTGGTATTCATAAAGCAGCAGATAAAGTAAAGAAGGCTTTGAAAGAAGATCCAGAACACACTACTTACTGCTTGAAAATGGATATAGTGAAGTTCTATCCAAGTATAGACCATGATATTTTGAAAACAATATTACGGAAGAAAATCAAAGATAAAGATCTGCTTTGGTTGCTTGACGTGATTATAGACAGTGCCGATGGCGTACCCATAGGGAACTATCTAAGTCAGTATTTTGCTAATATTTATCTGGCTTACTTCGATCACTGGATAAAGGAGGTTAAGAAGGTAAGATATTACTTTAGGTATGCAGATGATATTGTGATTTTAGGCGATGATCCTAAACAGCTTCACAAACTCCGTATAGAGATTGAAGAATATCTGCATGACAATTTAAAGCTATCACTTCGTAAAGTGGATCCTAAAACTGGAAAAAAGAAATGGAAGTTTCAAGTATTCAAAATTGATAGCCATAGAGGTATTGATTTTGTCGGGTATGTC
SRR341607_scaffold19721	TR	-	1658	1695	1636	1710	10	0	GCAGGGTTCGTGTATGCGAATACGAATAATACGGCTTCGAATGCGAATGCGAATATCGGTTCTCAGCTATGCTTA
SRR341607_scaffold19721	VR	-	*	*	1822	1896	10	0	GCGGGGTTCGTGTTTGCGTATACGTATAATGCGGCTTCGAATGCGAATGCGCATTTCGGTTCTCGGCTTTGCTTT
SRR341607_scaffold19721	RT	-	487	1204	CCATTTGGGTTTCCCTATTCACAAATGATACTTATTCATGTATCAAGAATCGTGGAATCCATGCAGCGGCTAAAGACGTTATGTTTACGCTTAAAAATGATGTATCCGGGACAAGATATTGTTTGAAAATTGATGTTCGCAAGTTTTACCCGTCCATTGACCATGAAATTCTAAAACAGGTTATTAGACGGCGTATTAAAGATAAACGTTTGCTTTGGCTTCTTGATGAAATTATTGAATCAGTACCAAGCGGCGTTCCAATAGGCAACTATCTTTCGCAATACTTTGCCAATGTGTACTTGGCTTATTTCGACCATTGGTTGAAAGAAGAAAAACGGGTCAAGTATTATTGGCGATATGCGGATGATATTGTTGTTCTCGCACCTAATAAAGAGACGTTGCACGAATTGTTGCATGACATTCGGGCATATATGCGCGACAACTTAAAATTAAAAGTCAAACGCAATTATCAGGTGTTCCCGGTCGATGCAAGGGGTATCGACTTTTTGGGATATGTATTTTATCATTCCCATACTCTTTTGCGCAAGTCTATCAAACAACGACTTTTCCGCCGGGTGGCAAAGTTGAGACAAAGAAAGACAGTGCCGACAAAGGAGCAATACAAGCAACAAATATGTTCTTGGTGGGGGTGGTGCAAATACTGTGATTCAATCAATTTAATGTCTAAAATTCAAAAAACAATTCCGTATGAAATTAA
SRR341609_C357185	TR	+	2012	2049	1964	2059	22	0	AGATAGGGGCTAACACGAGTAATAGTTCCAATGCAGGTTTATTCAATCTGAATTCTAACAATGACCTTAGTAATGCGAATGCTAATGTCAGTACAA
SRR341609_C357185	VR	+	*	*	1805	1900	22	0	TGTTGGGGGCTAGCGCGGGTGATGGTTCCAGTGCGGGTTTATTCTATCTGGGTTCTAACGGTGGCCTTAGTTATGCGGCTGCTAATGTCGGTACTC
SRR341609_C357185	RT	+	2511	2856	ACTTATAGTTGTATTAAGAAGAGAGGAATTCATAAGGCATTATATGATGTACAAAGCGCATTGAAAGATAAATAGAATACAGTATATTGTCTCAAGTTAGATGTAAGAAAGTTTTATCCAAGTATAGACCATGAAATATTAAAGTAGATAGTTAGAAAGAAGATTAAAGATAATAAGCTACTTGCATTATTAGATGGTATTATAGACTCTGTAGAAGGAGTTCCTATTGGTAATTATCTTTCTTAGTTCTTTGCCAATCTTTATTTGTCATACTTTGATCATTGGCTTAAAGAGGATAAAGCTGTAAAGTATTACTTCAGATATGCAGATGATATGGTAATACTTC
SRR341611_C338520	TR	+	583	620	545	639	17	0	TAATGCGAATAACAGCGCGAATGCCGGGCTTTCGTACGCGAATACGAATAACACGGCTACGAATACGAATGCGAATATCGGCTCTCAGCTATACT
SRR341611_C338520	VR	+	*	*	0	94	17	0	TAATGCGAATAGCGGCGCGTATGCCGGGCTTTCGTACGCGTCTGCGACTTACGCGGCTGCGGGTACGATTGCGTATATCGGCTCTCGGCTTTGCT
SRR341611_C338520	RT	+	1044	1579	TATATGGGTGTCTATTTTCACGGCGGACACTTATAGCTGCATCAAAGGGCGTGGCATACAAGCGGCGGCAAATAAGTTAAGGCACGTTATCGACAGAGATAAGGCAGGCTGCGCGTATTGCTTGAAAATAGACATACGCAAATTTTACCCTTCCATAGACCACACCGTACTAAAATCCATTGTTCGCCGGAAGATTAAGGACACACGGCTACTCAACCTTTTGGACGAAATTATAGACAGTGCGGAAGGCTTACCGATTGGCAACTACCTTAGCCAATATTTAGCAAATCTTGTACTTACCTACTTCGACCATTGGGTAAAGGAAGTAAAGCGGGTAAGGTACTATTTCAGATACGCCGACGACATTGTAGTATTACATAGCGACAAAAAGACGCTTCACGCTTTGCTGGCAGAGTTTGAAAGCTATTTGGCGGCTAACGTAAAGCTGGAAATCAAACAGAACAAACAAGTCTTTCCGGTGGCACGCGACCACCGCGACAGCTTCGGGCGTGGTATTGATTTCTTGGGCTATGTAT
SRR341618_scaffold31519	TR	-	5874	5923	5848	5976	24	0	AAGGTTTCTTAATTACTAAATTAGGCAGTAAATGGAATAATGGCTCTAATTGCAGTTTCAATCTGAATGGTAATAATACCTCTGGTAATCGCAATCGTAATATCAGCAGTCACTTACTATATGTGCATA
SRR341618_scaffold31519	VR	-	*	*	6082	6210	24	0	ACGGTTTCTTAGTTGCTAGATTAGGCGGTAGGTGGAATGATGGCTCTCATTGCGGTTTCACTCTGAATGGTACTAATGCCTCTGGTAGTCGCGATCGTCATGTCGGCGGTCGCTTGCTGTATGTGCCTC
SRR341618_scaffold31519	RT	-	4710	5247	TACCTATAGTGCAATCCCTAACAGAGGGATCCAGCCTATTATCAATCAATTACGAGGGTATAAGAAAAAGATTAAGAAAGATGGAAAAGTAGTGGCGGAGAAGTGGATACCCAGTATTTTAGTATCGGATCCAGAGGCTACAAAGTATTGTTTAAAGCTGGATGTAAGAAAATATTATCCCAGCATTGTACACGATGTATTAAAGGCTAAGTATAGAGAGCTCTTTAAGGATGAGGAGCTTATCTGGTTAATGGATGAGATCATAGATAGTATTAGTACTTGTCCAGCCACAGAGGAAAATATAGAGATCCTCCAGAGGCTAGGTGTGGCGGTAAATATTATCATAGACGATAACGGTAGAGAATTTGTGGATGGCGTAGGTATTCCTATTGGAAACTATGTTAGCCAGTATGACGGTAATTTTAATCTATCTGTAGTAGATCACTGGCTCAAAGAGATTAAGGGCGTTAAGTACTACTTTAGATACATGGATGATATGGTTATTTTCGGTAGCAGTAAAGAGGAATTACACAAACTC
SRR341618_scaffold46682	TR	-	25315	25364	25300	25369	12	0	GCGGCCTCGCTTATGCGAACTCGAATAACGATTGGTCGAACTCGAATGCGAATATCGGCTCTCGCCATAC
SRR341618_scaffold46682	VR	-	*	*	25587	25656	12	0	GCGGCCTCGCTTGTGCGCACTCGGGTTACGATTGGTCGTACTCGGTTGCGGGTATCGGCTCTCGCCTTGC
SRR341618_scaffold46682	RT	-	24178	24575	TACAAGTGCGTGTATCAAGGGAAAGGGATTACATTTTGGAGTAAGGAGAATGAAACGTTTTCTTCACCGGTACCCGGAATACAAATGGTTCGTAAAGACTGATTTCAAAAAGTTCTATCAAAGTATTCTTCATGAGCTTATTGTTGCTGCATTGAGAAGGAAATTCAAAGATGAACGATTTATTAAATTGATCGAGATAGCTGTTTTATCGTATGACAGCGGAACAGAGTTAGTTGACGTATTGGAGAATGAAGTTGAACGGAAGAAGAGGTGTTCCGATTGGAGCATTTACAAGCCAACCTATCGGGAATTTTGCGGCAAGCCGGATAGATCATACAATGAAGGAGAAATATCGTGTCAAATGCCTGCATAGATATTGCGATGATAATGTTATGCTG
SRR341620_C845942	TR	-	661	710	641	720	10	2	CAATACGTGGTACGTGAACTCTAGCGGCAACGTCAACAACAACAACGCCATCAACGCCAATCGCTGCGCCCCGGATTGTG
SRR341620_C845942	VR	-	*	*	1285	1364	10	2	CATTACGTGGTACGTGAACTCTAGCGGCCACGGCGGCAATTACTACGCCTTCTACGCCTATCGCTGCGCCCCGGCTTGTG
SRR341620_C845942	RT	-	39	216	CACTGTACCCAATAATGACAAATTCGTTCATTCGTGATAATTGGGCCTGCCAGCGAGGCAAGGGTACCGATGATGCGAGAGATAGGATGAAACTATTTCTGCAGAGGATGTACCGGAAGTACGGTACAGAATTTTACGGTCTGCAGATAGATGTGCATGGGTATTATCCGAATATGCG
SRR341620_C864717	TR	-	6641	6690	6626	6695	16	0	AAACCGTTGTTGCTTCGTCCGGTAATATCAACAACAGGAACTACAATAACAACAACGGTGTTCGCCCATT
SRR341620_C864717	VR	-	*	*	7135	7204	16	0	TTACCGTTGTTGCTTCGTCCGGTAATGTCGTCCGCAGGGGCTGCGGTAGCGACTACGGTGTTCGCCCGTT
SRR341620_C864717	RT	-	5782	6355	CCGTACAATGAATTTAAGGTATATGAACCTAAGGAAAGAGTGATTAAATCGTGTTTTTTTAAGGATAAAGTCGTTCAACATTGTCTGTGTGACAACATCTTGCATCCGAGATTGGCAAGTGAGTTTATTAAAACCAATTATGCAGGGCAAGAGGGTAAAGGAACGCATTTCGGAATGGATTGCCTAAGAGATCAAATGCTTGAGTTTTACAGAGAGCATGGTCTTAATGGATGGATTCTTAAATGTGATATTAAGAAGTTTTTCTACCAAATAGATCATGAGGTTTTGAAAGACATTGTAGACTATCATTTTCCAAACGAATATGTGAAGTGGTTAAACCATTTGTTTATAGACAGTACGGATGGTTTAGGTCTCCCGCTCGGAAACCAAGTCGCACAGGTTTATGCTTTGTTGATTCTTAATGGGTTAGATCGTTTTATTACCGGAGAATTAGGGATAAACCTATACGGACGATACATGGACGATTTTTACTTAATCCATCAAGATAAGGAATATTTGAGGTGGTCTCTTGATTGCATAAAGGAATTTGTAGAGAGTCTCGGCTTGTCACTGA
SRR341620_C864929	TR	+	280	317	224	338	15	0	GGGTGTCCTTTTCAGCGGTAATACGAATAATGGCGATCATGCAGGCTTCGGTTATGCGAATACGAATAACACCCCCTCGAATACGAATGCGAATGTCAGCTCTCAGCTATGATTT
SRR341620_C864929	VR	+	*	*	26	140	15	0	GGGTGTCCTTTTCAGCGGTGCTGCGAATGATGGCGATCGTGCGGGCTTCGGTTATGCGAGTGCGTATAACGCCCCCTCGAATACGAATGCGTATGTCGGCTCTCGGCTTTGTTTT
SRR341620_C864929	RT	+	740	1287	TATATGGGTGTCCTTATTTACAGAAGATACCTATTCTTGCATTAAGGATCGTGGTATTCATAAAGCAGCAGATAAAGTAAAGAAGGCTTTGAAAGAAGATCCAGAACACACTACTTACTGCTTGAAAATGGATATAGTGAAGTTCTATCCAAGTATAGACCATGATATTTTGAAAACAATATTACGGAAGAAAATCAAAGATAAAGATCTGCTTTGGTTGCTTGACGTGATTATAGACAGTGCCGATGGCGTACCCATAGGGAACTATCTAAGTCAGTATTTTGCTAATATTTATCTGGCTTACTTCGATCACTGGATAAAGGAGGTTAAGAAGGTAAGATATTACTTTAGGTATGCAGATGATATTGTGATTTTAGGCGATGATCCTAAACAGCTTCACAAACTCCGTATAGAGATTGAAGAATATCTGCATGACAATTTAAAGCTATCACTTCGTAAAGTGGATCCTAAAACTGGAAAAAAGAAATGGAAGTTTCAAGTATTCAAAATTGATAGCCATAGAGGTATTGATTTTGTCGGGTATGTCT
SRR341625_C370955	TR	-	4127	4164	4105	4220	15	0	ACCGTGTGTTGTATCGTGGTGGTAACAATGCGAATGCGAATGCTGGTGTTGCGTACACGAATGCGAATAACGACGCTTCGAATGCGAATACGAATATCGGGTCGCGTCTCGACTAA
SRR341625_C370955	VR	-	*	*	4337	4452	15	0	ACCGTGTGTTGTATCGTGGTGGTTACAGTGCGTATGCGTTTGCTGGTGTTGCGTGCACGCATGCGGGTAACGACGCTTCGGTTGCGTATACGAATATCGGGTCGCGTCTCGCCTTC
SRR341625_C370955	RT	-	3183	3837	TAATATTGCTGCCGCTTTTGACCACGTTGTCCGTGGTAAAAGGCAGGAATATGAAGAAGGTAAAGAGCTACTTGCGAAACGTGAGGAAGTGATAGCGCTGCTACAGCACGAGATAGCGACAGGAACATTCACTGTTGAGGAATATGATGAAGTAGAGATAAAGGAGTATGGTAAGGTAAGGCGCTTGCAGATAGTCAAGATGATTAAGAGAATTGGCTGTTTTGCTATTATGCAGATAGTCGATATACACCTGCATCGAAGATATATCCGCACGACCAACGCAAGCATCAAGGGCAGGGGAATGCATAATATGATGTATCAGATTCGGAAGGCAATCCGTGAGAACCCGAACTTGAAGTATGCTTATCAGTTCGACATTCGCCATTTCTATGACAGCATTCTTCATCAGCTGTCGAAGGATTCCTTTGAGCACGTCTTCAAGGATAAAACGCTGCTTAAGATACTGGGTAGTCTTACGGATATGCTTGATGAGGGCATCAGCTTCGGATTGCGCTCCTCTCAGGCTACAGGCAACCTGGTGCTATCCATCCACCTAGACCATCCGCTGAAGGATGAGATGGGAGTCGGGTACTTCTTCCGCTACTGCGATGACGGGCTTGCACTCGCTGAGACTAAGGCGGAGCTGTGGGTGATA
SRR341628_C482482	TR	+	2945	2994	2895	3009	15	0	GCGCTGCGTGTATCGCGGGGGCAACTGGAACAACGGTTCGAACGCTGGTGTGTTCTACCTCAACGGCAACAACTCCCGCAGCAATGCGAACACGAACATCGGCTTCCGTGCCGCT
SRR341628_C482482	VR	+	*	*	2312	2426	15	0	GCGCTGCGTGTATCGCGGGGGCCGCTGGTCCGACGGTTCGAACGCTGGTGTGTTCTGCCTCAGCGGCAGCAACTCCCGCAGCCGTGCGGGCACGTCCTTCGGCTTCCGTGCCGCT
SRR341628_C482482	RT	+	3507	4169	AGAAACGGCTCGTCATGGCTCTGGGCTTCCGGGATCGTGTCGTGCAGTGGGCGATCTATCTCCAGACAAACCAGTACCTCGACAATGGCATGATATACCACAGCTACGGGTGCAGGGTGGGAAAAGGAACCACCAGAGCAGCCGACCGGCTTCAATACTGGTGCACACTCGTGGATCGAAAGCCGGGCAAATGGTACTACCTGAAACTGGATGTATCAAAGTATTTTTACCGGGTGGATCACAGGGTACTGCTCGACATACTCCGCCGGAAGTTCCCGAACGAGGACGGCTACCTCTGGCTTATGGAAACGATTATAAATTGCGACCATACGCCCTTCGGACTGCCTCCGGGAAAGTCCGCCGACGAGATCCCACCGTCTGAAAGACTGTTCGAGGTAGGTATGCCGATCGGAAACCTAACGAGCCAGCTACTCGCGAACGTCTGCCTCAATGAGCTGGATCAGTATATCAAGCACGAGCTGAAAGCCCATTTTTACGACAGATACATGGACGACATGGCGCTGCTCTATCCTGACGCGGCCACACTGAACCGGTGGAGAGCTGCGATCGAGAAGTATCTGAACGAAGTCCTGCACCTCGAATTGAACAGCAAAACCACGATCGGACTCGTCAAGCACGGGATCACCTTCGTGGGCTGCCGAA
SRR341628_C483972	TR	-	16846	16883	16796	16917	14	0	CAACGGTCGTGTCCTGTATCGTGCCAACAACAATGCGAATGCGAATGGCGGTCTCGCTTATGCGAATGCGAACAACGCTTCATCGAACTCGAATACGAACATCGGCACTCGTCTCGAATTAA
SRR341628_C483972	VR	-	*	*	17082	17203	14	0	CAGCGGTCGTGTCCTGTGTCGTGCCAGCAACGATGCGAATGCGGGTGGCGGTCTCGCTTGTGCGAATGCGTACAGCGCTTCATCGAGCTCGTATACGAACATCGGCACTCGTCTCGCCTTCA
SRR341628_C483972	RT	-	15957	16335	TTCTGCTGCAAGCATTAAGGGAAGAGGTATGCACTATCTTCACCATATTGTTGAAAATGACATACATGAATGTGAGGAGCATTTATATTACTATCAATGTGATATATATCATTTCTATGACTCCATAAATCAAGATTTGATGTATGAAGATTTGAAAAAATACGTAAGTGATCCTGTTGTCTTAAAAATCTTTTCAAACTTTGTTCATTTGCTACCCAAAGGGCTTTCAAAAGGACTAAGAAGTTCGCAATGCTTTGCAAACCTCCACTTGTCACCCATAGACCATTATATGAAAGAAGTCGTAGGAATCCGCTATTATTACAGATATTGTGATGACATAGTAATGATGTCAACTGACAAGCGAGAACTTTGGAAGTGG
SRR341634_C382431	TR	+	7140	7177	7087	7197	16	0	TCTGCACGGTGGTGGTAACGCTAACAACGGCTCTAATTGTGCGCCTGGTTACGTTAATGCGAATAACGGTTTCGGTAATTCGAATTGGAACATCGTGCCTCAGCTAACCTT
SRR341634_C382431	VR	+	*	*	6815	6925	16	0	TCTGCGCGGTGGTGGTGACGCTAGCTGCGGCTCTAGTTGTGCGCCTGGTTTCGTTTTTGCGACTAACGGTTTCGGTACTTCGCATTGGATCATCGTGCCTCGGCTTGCCTT
SRR341634_C382431	RT	+	7770	8259	ACGTTTTGTTGTATCAAAGGTAGAGGTCTTATGGATGGAACCAATAGACTACAAGCTGCATTGAGACATAACCAGGAAGAAACAAAGTATTGCTTGAAAATAGATATACGTAAATTCTTCCCATCTGTGCATCCAGAAATTATGAGTAGAGAATTTCATAGATTGTATAAGGATGAAAAATTCCTAACAATTATGGATGATATTATATTTAGTGTTGATAGTGGATTGCCTATTGGATCTTTGACAAGCCAATTAATGAGTAATGTGTACATGTCTCCACTTGATCATTATATCAAAGATAAACTTGGTGTAAAATTTTACTTTAGATATTGCGATGATATAGTTGTACTGTCTTCGCATAAAGGCTATCTTAAGTGGATTTTACGTGAGATTAAGAAATTTGTGTCAGAGCATTTAGGTTTGGAGATAAAGAATACTGAACAGATATTTGAAGTTGAGAAGATAGGAATTGATTTCTTAGGCTATAGAT
SRR341637_C435721	TR	-	912	930	892	931	7	0	GCTACGAATACGAATGCGAATATCGGCTCTCAGCTATACT
SRR341637_C435721	VR	-	*	*	1437	1476	7	0	GCTTCGACTACGACTGCGCATATCGGCTCTCGGCTTTGCT
SRR341637_C435721	RT	-	83	489	CTATATGGGTGTCTATTTTCACGGCGGACACTTATAGTTGCATAAAAGGGCGTGGCATACAAGCGGCGGCAAATAAGTTAAGGCGCGTTATAGACAGAGATAAGGCAGGTTGCGCGTATTGCTTGAAAATAGACATACGCAAATTTTACCCTTCCATAGATCACACCGTACTAAAGTCCATTGTTCGCCGGAAGATTAAGGACACACGGCTACTCAATCTTTTGGACGAAATAATAGACAGTGCGGAAGGCTTACCGATTGGCAACTACCTTAGCCAATATTTAGCGAATCTTGTACTTACCTACTTCGACCATTGGGTAAAGGAAGTAAAGCGGGTAAGGTACTATTTCAGATACGCCGACGACATTGTAGTATTACATAGCGACAAAAAGACGCTTCACGCTTTG
