# Supplementary material for: Discovery and characterization of the evolution, variation and functions of diversity-generating retroelements using thousands of genomes and metagenomes
Source: BMC Genomics. 2019 Jul 19;20:595. doi: 10.1186/s12864-019-5951-3 (PMC6642488; doi:10.1186/s12864-019-5951-3)
Supplement: Supplementary file 15 — Data 1. DGRs identified in genomic and metagenomic datasets. URL: http://cgm.sjtu.edu.cn/index/pub/software/MetaCSST/supplementary/Supplementary_Data_1.zip (ZIP 3330 kb) [file 12864_2019_5951_MOESM15_ESM.zip › Data 1e - SRP008047/SRP008047-partial.gtf]

SRR341581_C236788	TR	53.58	+	1072	1141	TGCGAACGCGAATGGCGGTGTGTCGAATGCGAATGCGAATAACGATGCTTCGAATACGAATGCGAATATC
SRR341581_C236788	RT	17.78	+	1679	2063	ACCGGTGCAAGCATCAAAAGGCGCGGTACTCATGATCTGATGAACTGCATACGTACCGATTTGCAAAAAGACCCGGAAGGCACACTTTACGCATACAAGTTTGACATCCGTAGGTTTTACGACAATGCGCGGCAGGACTTTGTTATGTGGTGCTTCCGGAGGGTGTTCAAGGACGAAAGGCTGTTGGTGCTACTGGAGCGGTTTGTTAAGCTGCTGCCGGAAGGTATAAGCTTCGGACTGCGCAGTTCACAAGGGGCAGGAAATCTGCTTCTGTCTGTATTTTTAGACCACTATCTGAAGGATAAGTACGGGGTTCGTTATTACTATCGCTATTGCGATGACGGACTGGTACTCGGTAAAACGAAAGCGGAATTGTGGAAGATTC
SRR341581_C239423	RT	43.61	-	8050	8381	TCGGGAGGTTTTTGCCGCCGCTTTCATTGATCGTGTTGTCCATCACTGGATCGCTCTTCGTATCGAGCCGATCTTAGAGGAACGCTTCCGGGAACAAGGAAACGTCTCCAAGAACTGCCGGAAAGGTGAGGGATGCTTGTCTGCCGTGCACTATCTGAATAACATGATAGTCGAGGTCAGTGAGAATTATACTGCCGATGCGTACATTTTCAAAGATGACCTGTTCAGTTTCTTCATGTCTATCTCGAAATCGTTGGTATGGGAAATGCTGAACATATTCGTAAGGGACAATTATAAAGGCGATGATATTGAATGTTTGCTTTACCTTCTAG
SRR341581_C239423	TR	53.53	-	8622	8682	ATGCAACGGCTTCCAGCAGTTGGAACGTGAACTTCAACAACGGCAACGTCAACACGAACAA
SRR341583_scaffold37484	RT	24.30	-	9272	9603	ACGTGAGGTTTTTGGCGCCCAATACCGTGACCGTGTCGTTCATCACTGGATAGCAGAGCGCATAGATCCATTGCTTGAAGCAAGGTTTAAACGACAATATAACGTTTCAAAAAATTGTCGTAAGGGTTTTGGCTGCCTTACGGCAGTGAAGTCTCTCGCTTCTAAAATCTACAGCATTACCGAGGGGTATACTAAAGATGTTATTGTTATACGGCTTGACATCAAGGGGTTCTTTATGTCTATTGATAAAGATATTTTATGGTGGATGTATGAGGACCTTATCATGGCTGACTATCATAAACCGGACATAGACCTGCTTCTCTATCTGCTTC
SRR341583_scaffold37484	TR	28.30	-	9841	9890	GGTAACGCTTGGAACGTAAACCTCAACAACGGCAACGGCAACAACAACAA
SRR341583_C523869	TR	43.82	+	13	62	TGTCGAATGCGAATGCGAATAACGATGCGTCGAATGCGAATACGAATGTC
SRR341583_C523869	RT	38.93	+	634	988	ACCTCCGCAAGCATCAAGGACAGGGGAATGCACGACTTGATGAAGTACATTCGCCGTGATATGCAGGAAGACCCGGAAGGCACAAGGTTCTGCTACAAGTTCGACATCTCCAAGTTCTACGAGAGTGTCAACCAGAACTTCGTTATGTACAGTGTGCATCGGGTATTCAAAGACAAGAAGCTCATAGCCATGCTTGACAACTTTGTCCGCATCATACCGCAAGGTATCAGCATAGGGCTACGCTCGTCGCAGGGCTTGGGCAATCTGTTGTTGTCTGTGTATTTAGACCATTATCTGAAGGACAGGTACGGCGTGCGTCATTTCTACCGCTATTGTGATGACGGCGTGGTACTCG
SRR341584_scaffold37613	TR	24.24	+	300	337	CGAATGCGAATGGTGGTGTATCGAATGCGAATACGAAT
SRR341584_scaffold37613	RT	47.11	+	679	1158	GTACTTTACAGATACTTTCTATGAAAGACCGTATTGCTGTGTTTGCTGTAATGAATGTTGTAGACCGTCATTTGCAGAAACGCTATATTCGGACAACGGGAGCAAGTATCAAAAGGCGTGGCACACATGACCTGATGAATCGCATACGTACCGATCTGCAAAAAGACCCGGAAGGCACGTTATATGCTTACAAGTTCGACATCTGCAGGTTCTATGATAACGTGCGGCAGGATTTTGTGATGTGGTGCTTCCGCAGGGTGTTCAAGGACGAAAGGCTATTGGTTTTACTGGAACGGTTTGTTAAGCTGCTGCCGGAAGGTATCAGTTTCGGACTGCGCAGTTCGCAGGGGGCGGGAAACTTGCTCCTGTCTGTTTATTTAGATCATTTTTTGAAAGATA…
SRR341585_scaffold56202	RT	23.90	-	1005	1228	TCGAGAAGTATTTGCGGCCACTTTTGAGGATAGAATAGTACACCACTGGATAGCCCTACGGTTAGAGCCACTCTTTGAACAGGTGTTTAGTCCGCGCACGTTCAACTGCCGGAAAGGTAAAGGACAACTGTACGGCGTTACCATGCTTTACAACGACATAAAAGAGTGCAGCCAGAACTACACCCGTGACTGCTATGTAGCCAAACTCGATTTGCAGGGCTTTT
SRR341585_scaffold56202	TR	25.10	-	1495	1544	ACCAATGCGTGGAATTTGAACCTCAACAATGGCAACGCGAACAACAACAC
SRR341585_C666564	RT	9.15	-	230	890	GCTATTGTTGAGGCTGATGAAAGAGTTCTTGGAAAAAGACCATATGATGTTCAGATTCTTGCAGGAGCAGCCTTACACAAGGGATATCTTGCAGAGATGAATACAGGTGAAGGTAAAACTCTGGCAGCTACGATGCCTTTATATCTGAATGCCTTGACAGGTAAAAGCTGTATGCTTGTCACGACAAATGACTATCTTGCTTCACGTGATGGTGAGGAGATGGGTGAAGTATATTCTTTTATGGGACTGACATGCTCATATCCTGATGGTAATGATTCTAATACTAATAAGAGAACGGATGATGAACGTAAAATATTTTATTCAGCGGATATCATATATACCACAAACGGTACATTGGGTTTTGACTATCTGTTTGATAATCTTGTTAAGAATAAGTCA…
SRR341585_C666564	TR	11.48	+	5173	5222	TTTTCAGTTGTTTCTATTATAATCATAATAGCAATCTCAACAACACCAAT
SRR341640_scaffold34290	TR	43.61	+	273	333	TGCAACGGCTTCCAGCAGTTGGAACGTGAACTTCAACAACGGCAACGTCAACACGAACCAN
SRR341640_scaffold34290	RT	43.95	+	446	777	CGGGAGGTTTTTGCCGCCGCTTTCATTGATCGTGTTGTCCATCACTGGATCGCTCTTCGTATCGAGCCGATTTTAGAGGAACGTTTTCGGGAACAAGGGAACGTCTCGAAGAACTGCCGGAAAGGTGAGGGATGTCTGTCTGCCGTGCACTATCTGAATAACATGATAGTCGAGGTCAGTGAGAATTATACTGCCGATGCGTACATTTTCAAAGATGACCTGTTCAGTTTCTTCATGTCTATCTCGAAATCGTTGGTATGGGAAATGCTGAACATATTCGTAAGGGACAATTATAAAGGCGATGATATTGAATGTTTGCTTTACCTTCTAGC
SRR341640_scaffold36101	TR	22.52	+	1642	1679	TGAATTCTAACAATGACCTTAGTAATGCGAATGCTAAT
SRR341640_scaffold36101	RT	43.69	+	2141	2486	ACTTATAGTTGTATTAAGAAGAGAGGAATTCATAAGGCATTATATGATGTACAAAGCGCATTGAAAGATAAATAGAATACAGTATATTGTCTCAAGTTAGATGTAAGAAAGTTTTATCCAAGTATAGACCATGAAATATTAAAGTAGATAGTTAGAAAGAAGATTAAAGATAATAAGCTACTTGCATTATTAGATGGTATTATAGACTCTGTAGAAGGAGTTCCTATTGGTAATTATCTTTCTTAGTTCTTTGCCAATCTTTATTTGTCATACTTTGATCATTGGCTTAAAGAGGATAAAGCTGTAAAGTATTACTTCAGATATGCAGATGATATGGTAATACTTC
SRR341650_C277057	TR	21.77	+	83	132	ATAACGGTTACAACTTGAACTTCAACAGTGGCAACGTGAATCCTGCGAAC
SRR341650_C277057	RT	77.41	+	402	750	TACTGAGAGAAGTCTTCGCCTCACAGTTCCGTGACAGGGTAGTTCACCATCTGTTGTTCAACTATATCGCTCCAATCTTCGAGAAAACATTTATATATGACAGTTATTCCTGTAGAAAAGAGAAAGGAACACTGTTTGGTGTAGAGCGACTAGAACATCATATTCGTTCATGCACCAACAACTATACACATACAGCCTATATCCTCAAACTGGACATCCAAGGCATACCTAAAGAGCCTGATACCAGAGATAAGAACATTTCTGAAGGAAAGGTTAGGATTGACACTTCATCCCAAGAAGATATACTTGCAACCCTATACCCATGGCGTTGTATTTCTGGGTGTTTTCG
SRR341651_scaffold22366	TR	26.08	+	1087	1145	CGAATGCAGGCCTCGCTAACGTGAATACGAATAATGCGCCTTCCGATGCGAATCGTAAC
SRR341651_scaffold22366	RT	99.48	+	1592	2121	TATATGGGTTTCCGTGTTCACGGCTGATACGACATCATGTATCAAGGGAAGAGGAATAACGGAGGCGTATAAGAGGACAAGACGGGTTTTGTCCGATCGTGAATCCGTCTATTGCCTCAAGGTTGATATCCGCAAATTCTATCCGTCAATAGACCATGAGGTGTTAAAAGGCATCGCTCGGAAGAAGATCAAGGACGATCGCTTGCTTATGTTGTTGGATGAGATCATCGATTCCGCTCCCGGCGTTCCGATCGGGAACTATCTTAGCCAATATCTTGCGAATCTTTATCTCGCCTATCTGGATCACGAGATAAAGGAGATTATAGATATAAGGCATTATATCAGATACGCGGATGACATGACTTTTTTCCATCATGATAAGTGTTTCTTGAGAAACGT…
SRR341651_C307767	TR	16.35	+	7	44	TGAATTGCAACAATTACTTGTGGAATGTTAACACGAAT
SRR341651_C307767	RT	150.87	+	434	1033	AAATGAGACTGATTAAAGCTCTACCTTTTAAAGATAGAGTCTTACAACATGCGGTCAATAATATACTAGAGCCTATCTTTGATAAAAAGTTTGATGTCCATTCTTACGCCTGTAGGAAAGACAAAGGCGGACACCAAGCGAGCTTGGTTTTAAAGTCATGGCTACATCAAGCGGAGCTAAAAGGACAAAAATTGTATTGTTTAAAATGTGATATTAGAAAATATTTTGATAGTGTAGACTTGAGGATTTTGTATAATATCGTGAAAAAGAAAATCAAAGATAAAAAAATGTTGTGGCTCACCAGGGAGATATTAGAATTGAAAACTAAAAGCAAAGGGCTGCCTATCGGCAACCTGACATCGCAAATGCTTGCGAATGTATATTTAAACGAGCTGGACA…
SRR341652_C559447	TR	45.65	+	494	548	TGTTAACAGTAATGGTAACGTGAACTACAACGATTGCAATTGGAACGATTATGGA
SRR341652_C559447	RT	43.03	+	860	1061	GATATAACAGATTTAAAGTATATGAACCGAAAGAGAGAATTATAGAAGCAGGAAGTTTTAAAGACAAAATTGTGCAGCACAGTTTATGTGATAATGTGCTTCTTCCTATTTTAAGTAATGAATTTATATATACGAATTATGCCGGACAAATAGGAAAAGGAACATTGTTTGGTTTGGATTGTCTGAAATATCAAATGTATTT
SRR341653_scaffold28364	TR	46.41	+	106	166	TGCAACGGCTTCCAGCAGTTGGAACGTGAACTTCAACAACGGCAACGTCAACACGAACANT
SRR341653_scaffold28364	RT	19.35	+	272	330	CGGGAGGTTTTTGCCGCCGCTTTCATTGATCGTGTTGTCCATCACTGGATCGCTCTTCG
SRR341653_C465094	TR	19.22	+	222	259	CTAATGCTAATAATGCATCCTCGAATTCATAGACGAAT
SRR341653_C465094	RT	48.97	+	709	1088	TTACCTTGTTAATAGATTTACTGCAGATACCTTCAACTGTTTAAAAGGAAGAGGTATTCATTATGGAGTAAAGAGATTGAAAAGAGATTTAAAAGCTGACAAAGAAGGCACAAAATATTGTTTAAAATTAGATATTAAAAAGTTCTTTCCTTCTATAGATCAAGATGTGTTATACTCACAGTTTGAAAAGGTATTTAAGGATAAGAAACTATTAAGATTATTACATCATGTAGTTTATTCTACACCAAAAGGTTTACCAATTGGAAATTACATATCTCAATTTGCAGCAAATTTGAATTTGACTTGGTTTGATAGGTGGATTAAACAAGTATTAAAAATAAAATATTATTACAGATATTGTGATGATATTGTTATATTAC
SRR341654_C403530	RT	9.80	-	70	181	TCCGCTGCTCGGCTTTATCGCCATTGAGCAACATCCACAAATCCTGAACGGCTGGACCATTACGTGCATCATCCAGATCAACAAACATTGGACCATCGCGCCAGAGAATATT
SRR341654_C403530	TR	17.27	+	8928	8995	TGATAACCCTTCCGGTTATATGTTATCTGGTGTGGTTATTCGTTAAACTACAGCGGTTGTCGCGGCGA
SRR341656_scaffold43571	RT	65.72	-	6626	7277	ACAAGTACTTGTTTTATAGTTACCCGTCCTAAATTACGGGAAGTGTTTGCTGCAAATTTCCGTGACCGTATTGTACAACATTGGTTGTGTCTACGCTTAGAGCCACTGTTTGAGGCACGTTTTGTTGAACACGGAAATGTATCATTTAACTGTCGAAAGGGTTTTGGAACATTTGCATGTATTGATCAGTTGACAAAAAATACAATTGAAGTCTCTGATAATTATTCGCACGAGGCTTGGTATGCTCAATTTGATATTAAAGGATTTTTTATGTCAATTGATTGCGAACGATTATTAGAACACTTATTACCATTTATCAAAGAAAAATGGAATTATTGGAAAGGGACCATATATGAACAAGATTTAGATTTAGTGCTATGGCTTACAGAAATAATTGTA…
SRR341656_scaffold43571	TR	80.40	-	7457	7520	AACAACAGCTGGAACGTGAACTTTAGTAATGGCAACTTCAACAACAACAACAAGTACAACAGTA
SRR341656_C643291	RT	17.26	-	111	501	TACCGCTGCTTCCATACAAGGACGTGGCCCGCACGGGTTGTTTCATCAGATACAAGCTGCAATGGCAGAAAATCCTAATCTCAAATATTACTATCAAAGCGACTACAAAGGATATTATGACAGTATTAATCACGAAACTTTAATTTCTATTATTAAAAGATATGTAGGCGATCCTCTTCTTTTGCCCATTCTTGAAAATTTTGTGAAGGCACTCTATCCTGATGGAGAATGTGGTATCAGTAAGGGGTTGCGATCATCTCAATTCCTCGGTAATCTTTATCACAATGATATTGACCACCGGATGATTGATGTGCATGGAGCAAGATATTACTTTCGATTCTGCGATGACATTTTTATTCTTGGAGAAAGTAAACGCGAGTTGTGGAGGTTA
SRR341656_C643291	TR	22.69	-	1156	1193	TCGAATGCGAACAGCGGTCTCGCTTATGCGAACGCGAA
SRR341656_C650913	TR	7.45	+	11726	11775	TTACAGGCTGCAATTGCAACTATAACGCTGACAATGCCAACTGTAAGGTT
SRR341656_C650913	RT	10.66	-	14240	14794	ATTGCTCTTTTACTTTCTAAATACTTTTCATCGCAACAGCTGAAAAAAATTGATATTCTTATGTTGTTCGTATTTATTGTGTCGCTTATGCTGACCGGAAAACGAACCCTTTTCATTATTCCCGTCCTTTCATTTGCATTATTCATGGTCATCTCAAACATCAAAGGAAAATTTGCTAAAACAGGAGGAATAGTGCTAAGTGCCTTATCTGCCGTGTTTATTCTTTCAATGTTTATTCCAAAGGTTGCAAATATATTTGACCGTTTTATGGATGAAGAAAATATTATGGCCTTAGGTAATAGAGATTCTCTTTGGAAATACTTTTTACTGATGGGTGAAAAGTACCCGGTCTTTGGCGCAGGATTCGGCTCATACAATCAGTTCGCATATGATAACGGA…
SRR341657_C250870	TR	5.48	-	749	798	CATTTTAGCTGCAAATTCTTCAGCACCCATAACACCTTCAGCAAGTACGA
SRR341657_C250870	RT	9.92	+	935	1503	TTGGTGGTGTAGCTGTTGGTATCCACAATGAAGAGCTTGTTGAAAGCCCAATCCTTGGTACAGCAGAAGAAGGCGCTTTGTTCAGTCTTACTGAAGACGGTAAAATTATCGTTAACAATCCACACAAAGCTCGTCTTGACTTTGCAGACCTTAACCGTTCATTGTCTAACTTGAGCTAATCTCAGTTACTCAAATTATTGTTAATCCGTCGCTAAGGCGACAAAAAATATAAGGGAGTTTTTATTTATCATGAATAAACGTGTAAAAATCGTTGCAACACTTGGTCCTGCGGTTGAAATCCGTGGCGGCAAAAAATTTGGTGAAGATGGTTACTGGGGTGAAAAACTTGACCGTGAAGCATCTGCTAAAAACATTGCTCAATTGATCAAGGAAGGTGCC…
SRR341657_C257666	RT	10.66	+	3889	4443	TTGCTCTTTTACTTTCTAAGTACTTTTCATCGCAAAAGCTGAAAAAAATTGATATTCTTATGTTGTTCGTATTTATTGTGTCGCTTATGCTGACCGGAAAACGAACCCTTTTCATTATTCCCGTCCTTTCATTTGCATTATTTATGGTCATCTCAAACATCAAAGGAAAATTTGCTAAAACAGGAGGAATAGTGCTGAGTGCCTTATCTGCCGTGTTTATTCTTTCAATGTTTATTCCAAAGGTTGCAAATATATTTGACCGTTTTATGGATGAAGAAAATATTATGGCCTTAGGTAATAGAGATTCTCTTTGGAAATATTTTTTACTGATGGGTGAAAAGTACCCGGTCTTTGGCGCAGGATTCGGCTCATACAATCAGTTCGCATATGATAACGGAT…
SRR341657_C257666	TR	7.45	-	6908	6957	GTTACAGGCTGCAATTGCAACTATAACGCTGACAATGCCAACTGTAAGGT
SRR341658_scaffold50541	RT	16.35	-	148	206	GAGGCATATTCGGAGCGTCCATATCTCCGAGCGCGTCGTACAACGGTGCTTGTGCGATT
SRR341658_scaffold50541	TR	38.21	-	619	672	TCGTGAATGTGAACACCGACGGGACAGTCAACAACAACAACGCGAACTATTCCC
SRR341658_C814710	RT	17.78	-	1359	1743	AACCGGTGCAAGCATCAAAAGGCGCGGTACTCATGACCTGATGAACTGCATACGTACCGATTTGCAAAAAAATCCGGAAGGCACGCTTTACGCATACAAATTTGACATCCGGAGGTTTTATGACAATGCGCGGCAGGACTTTGTTATGTGGTGCTTCCGGAGGGTGTTCAAGGACAAAAGGCTGTTGGTCTTGTTGGAGCGGTTTGTTAAGCTGCTGCCAGAAGGTATCAGTTTCGGACTGCGCAGTTCACAAGGGGCAGGAAATCTGCTTCTGTCTGTATTTTTAGACCACTATCTGAAGGATAAGTACGGGGTTCGTTATTACTATCGCTATTGCGATGACGGACTGGTACTCGGTAAAACGAAAGCGGAATTGTGGAAGATT
SRR341658_C814710	TR	47.58	-	2291	2350	ATGCGAATGCGAATGGCGGTGTGTCGAATGCGAATGCGAATAACGATGCTTCGAATACGA
SRR341658_C820072	RT	35.81	-	2383	2737	CACCTCAGCCAGCATCAAGAACCGCGGCATGCACGACCTCATGGAGTACATACGCCGCGACATGAAAGAAGACCCGGAAGGAACACGCTACTGCTACAAATTCGACATCTCCAAGTTCTATGAGAGCGTGGGGCAGGATTTCGTAATGTATTGTGTCCGGAGGGTATTCAAGGACAAGAAACTCATCGCCATGCTTGACAACTTCGTAAGGCTCATGCCGCAAGGAATCAGCATCGGGCTGAGGTCGTCGCAAGGGTTGGGCAACCTGCTCCTGTCTGTTTTTTTAGACCATTATTTGAAGGACAAGTACGGCGTCCGCCATTTCTACCGCTATTGCGATGACGGCGTGGTACTC
SRR341658_C820072	TR	43.56	-	3295	3354	ATGCGAATGCGAATGGCGGCGTGTCGAATGCGAATGCGAATAACGATGCATCGAACTCGA
SRR341658_C822252	TR	21.77	+	1256	1305	ATAACGGTTACAACTTGAACTTCAACAGTGGCAACGTGAATCCTGCGAAC
SRR341658_C822252	RT	168.45	+	1575	2247	TACTGAGAGAAGTCTTCGCCTCACAGTTCCGAGACAGGGTAGTTCACCATCTGTTGTTCAACTATATCGCTCCAATCTTCGAGAAAACATTTATATATGACAGTTATTCCTGTAGAAAAGAGAAAGGAACACTGTTTGGTGTAGAGCGACTAGAACATCATATTCGTTCATGCACCAACAACTATACACATACAGCCTATATCCTCAAACTGGACATTCAAGGCTATTTCATGAGCATCAACAAGAAAATCCTCTACGGTATTATTTACAACAAACTCATGAAGCAATGGGAAGAGAAAGGCAAGAACTGTAACATCCCTGGAAAGAATCCGGAGTTTATTCTCTTCCTTGTAGAAAGCATCATCTTCAAAGACCACACACTGGACTGCGAGGTGATGG…
SRR341659_C618217	RT	17.69	-	11693	12083	AACGGCTGCATCCATACAAGGACGCGGACCGCATGGTTTGTTCCATCAGGTACAGGATACATTGGCAGAGAACCCCAATATACACTATTATTATCAAAGCGATTATAAAGGATATTATGACAGTATCGACCATGATATATTAATCTCCACAATCAGGCGATATGTCGGAGACCCTGTCTTATTGCCTATTCTTGAAAATTTTGTCAAAGCACTATATCCCAACGGGAAGCATGGCATAAGCAAAGGACTGCGTTCCTCACAATTCTTTGGAAACCTTTACCATAATGATATTGATCACCGGATGATTGATGAATATGGTGCAAAACATTACTTCCGTTTTTGTGATGACATCTTTATTCTCGGTGAGAGTAAACGTGATTTGTGGAAATTG
SRR341659_C618217	TR	22.69	-	12733	12770	TCGAATGCGAACAGCGGTCTCGCTTATGCGAACGCGAA
SRR341660_C421145	TR	41.90	+	122	171	TCGCTTATGCGAACTCGAATAACGATTGGTCGAACTCGAATGCGAATATC
SRR341660_C421145	RT	23.32	+	911	1041	ACAAGTGCGTGTATCAAGGGAAAGGGATTACATTTTGGAGTAAGGAGAATGAAACGTTTTCTTCACCGGTACCCGGAATACAAATGGTTCGTAAAGACTGATTTCAAAAAGTTCTATCAAAGTATTCTTCA
SRR341661_scaffold29806	TR	48.86	+	149	198	TTTTCTACTTCAACGCGAACAACACCTCGTCGAACACGAACTCGAACGTC
SRR341661_scaffold29806	RT	28.10	+	502	798	GATGCTGGTGACGGCCATGAAACCGGTGCTTATGCGCGGGATGCACCCGTGGTCCTGCGCGTCGATTCCCGGACGTGGTGGAAAGCGAATCCACAAGAAGATCCGCGGCGCGCTCCGCAACGACCCGAAGGGGACGAAGTACGCCGCTGAGNNNNNNNNNNNNNNNNNNNNNNNNNNNNNNNNNNNNNNNNNNNNNNNNNNNNNNNNNNNNNNNNNNNNNNNNNGTGAAGTATATGACCCGCTACATGGACAACATCACCCTGCTCGGGCCGAATAAGAAGCAGCTGCACAAGGCGC
SRR341662_scaffold25383	TR	56.39	+	881	941	ACAACGCTCTTTATGTGAATGTGAACAACGGCAACGTGAACAACAACAATAAGAACAACAG
SRR341662_scaffold25383	RT	27.21	+	1205	1298	GTTCCATCGCTTTCATTATCAACAAACCCGTGAAACGGGAGATTTTCGCTGCAGACTTCCGCGACCGTGTGGTACACCACCTCATAGCCCGCAG
SRR341662_C750509	TR	80.40	+	121	184	ACAACAGCTGGAACGTGAACTTTAGTAATGGCAACTTCAACAACAACAACAAGTACAACAGTAA
SRR341662_C750509	RT	62.79	+	364	751	CAAGTACTTGTTTTATAGTTACCCGTCCTAAATTACGGGAAGTGTTTGCTGCAAATTTCCGTGACCGTATTGTACAACATTGGTTGTGCCTACGCTTAGAGCCACTGTTTGAGGCACGTTTTGTTGAGCACGGAAATGTATCATTTAACTGTCGAAAGGGTTTTGGAACATTTGCATGTATCGATCAGTTGACAAAAAATACTATTGAAGTCTCTGATAATTATTCCCATGAGGCTTGGTATGCTCAATTTGATATTAAAGGATTTTTCATGTCAATTGATTGTGAATGCTTATTAAAGTACTTATTGCCATTTATCAAAGAAAAATGGAACTATTGGAAAGGAACTATATATGAACAGGATTTAGATTTAGTGCTTTGGCTTACAGA
SRR341663_C568563	TR	7.45	+	503	552	TTACAGGCTGCAATTGCAACTATAACGCTGACAATGCCAACTGTAAGGTT
SRR341663_C568563	RT	10.66	-	3017	3571	ATTGCTCTTTTACTTTCTAAATACTTTTCATCGCAAAAGCTGAAAAAAATTGATATTCTTATGTTGTTCGTATTTATTGTGTCGCTTATGCTGACCGGAAAACGAACCCTTTTCATTATTCCCGTCCTTTCATTTGCATTATTTATGGTCATCTCAAACATTAAAGGAAAATTTGCTAAAACAGGAGGAATAGTGCTAAGTGCCTTATCTGCCGTGTTTATTCTTTCAATGTTTATTCCAAAGGTTGCAAATATATTTGACCGTTTTATGGATGAAGAAAATATTATGGCCTTAGGTAATAGAGATTCTCTTTGGAAATATTTTTTACTGATGGGTGAAAAATACCCGGTCTTTGGCGCAGGATTCGGCTCATACAATCAGTTCGCATATGATAACGGA…
SRR341664_C749318	RT	96.94	-	43	388	GTGAAGCGAGAAATTTTTGCCTCGGATTTCAGGGACAGGGTAGTGCATCATCTGTTGTATAATTATATTTCTCCTATGTTTGAGGGCAGAATGATTTTTGACAGTTATTCATGTCGCCGAGGAAAGGGGACAAGTCAGGGAATAGCACGCCTGGAACACCACATACGCAGTTGTACGCAAAATTATCGTTATAGTGCCTATATATTAAAACTGGACTTAAGGGGGTATTTCATGAGTATCAGGAAGGATCGTCTGTACGATCTTATCTGCAAGGGACTGGAACGATATAGAAGAAGCCGGAAACAAAAAGAATGCCCGGATATGGAACTGATAGATTTCCTGCTAA
SRR341664_C749318	TR	25.97	-	685	734	AACAACGGTCGCAACCTGAACTTCAACTCGTCGAACGTGAACCCGTTGAA
SRR341664_C760592	TR	53.53	+	689	749	TGCAACGGCTTCCAGCAGTTGGAACGTGAACTTCAACAACGGCAACGTCAACACGAACAAC
SRR341664_C760592	RT	39.54	+	990	1222	CGGGAGGTTTTTGCCGCCGCTTTCATTGATCGTGTTGTCCATCACTGGATCGCTCTTCGTATCGAGCCGATTTTAGAGGAACGTTTTCGGGAACAAGGGAACGTCTCGAAGAACTGCCGGAAAGGTGAGGGATGTCTGTCTGCCGTGCACTATCTGAATAACATGATAGTCGAGGTCAGTGAGAATTATACTGCCGATGCGTACATTTTCAAAGATGACCTGTTCAGTTTCTT
SRR341664_C766012	RT	65.72	-	66	717	ACAAGTACTTGTTTTATAGTTACCCGTCCTAAATTACGGGAAGTGTTTGCTGCAAATTTCCGTGACCGTATTGTACAACATTGGTTGTGTCTACGCTTAGAGCCACTGTTTGAGGCACGTTTTGTTGAACACGGAAATGTATCATTTAACTGTCGAAAGGGTTTTGGAACATTTGCATGTATTGATAAGTTGACAAAAAATACAATTGAAGTCTCTGATAATTATTCGCACGAGGCTTGGTATGCTCAATTTGATATTAAAGGATTTTTTATGTCAATTGATTGCGAACGATTATTAGAACACTTATTACCATTTATCAAAGAAAAATGGAATTATTGGAAAGGGACCATATATGAACAAGATTTAGATTTAGTGCTATGGCTTACAGAAATAATTGTA…
SRR341664_C766012	TR	80.40	-	897	960	AACAACAGCTGGAACGTGAACTTTAGTAATGGCAACTTCAACAACAACAACAAGTACAACAGTA
SRR341664_C778507	RT	13.11	-	10143	10396	ACATAAGTAAATTTTATCCTTCTATTAATCATGAAATTCTAAAAAGAATTATAAGAAAGAAAATCAAATGCAAAAGAACCATAAAATTATTAGATAAAATAATTGATAGTATAGATAGTCCAACAAATGTTCCAATAGGAAATTATCTTAGCCAATGGTTTGGGAATTTATATTTAAATGAATTGGATATGTTTTTAAAACATGATTGTAAGATAAAGTATTATTTAAGATATTGTGATGATTTTCTTTTATTT
SRR341664_C778507	TR	15.99	-	10960	10997	GCTAATTGCAATAATTCGTCGGCTAATGTGAATGTCAA
SRR341665_scaffold38538	TR	41.72	+	1168	1217	TCGGTTATCTGAATACGAATAATCGTTCCTCGAATGCGAATGCGAACAAT
SRR341665_scaffold38538	RT	128.30	+	1740	2331	GACAGAATTGTACACCACTGCATTATCAATGTGCTTGGGCGGTATTGGACTAATTTCTTCATTGCGAATACATACGCTTGCATCAAAGGCAGAGGTATTCATAAGTGTATGGAAGATGTGCATACGGCTTTGGTAACAGACAGGAAAGGAACAAAATTCTGCCTGAAAATTGATATTAAGAAGTTCTATGATAATATAGACCATTCGGCATTAAAGAAGATAATCAGATATGGCATTGCAGATGAGCAATTGCTAAGGCTGTTGGATAAGATAATAGATAGTAACGGTAAAGATAAAGGGTTGCCAATAGGCAATTTCACAAGCCAATACTTCGCTAATCTCTATTTGGCATACTTTGACCATTGGGTAAAAGAGGTGCTTTCAAAAATAGTTATGCAG…
SRR341665_scaffold38642	RT	44.92	-	357	741	CACCTCCGCCAGTATCAAGAGACGGGGTATGCACGACCTCCTGGCGTATGTCCGCCGTGACATGGCCGAGGACCCTGATGGTACGCGTTACTGTTACAAGTTTGACATCACCAAATTCTACGAGAGCGTGAAGCAGGATTTTGTGATGTATTGCGTCAGCCGGGTGTTCAAGGACGCAAAGCTCGTGACCATGCTGGAGAGCTTTGTCCGCCTGATGCCTGAAGGTCTGAGTATCGGCCTGCGCAGCTCGCAGGGGCTGGGCAATTTGCTTTTGTCTGTGTATCTGGACCATTATCTGAAGGACAGGTATGCTGTGCGTCATTTCTACCGCTATTGTGATGACGGCGTCGTACTGGGTAAAACGAAAGCGGAACTGTGGAAGATT
SRR341665_scaffold38642	TR	47.60	-	1290	1339	GTTTCGATGTCGAATGCGAACAACGATTCCTCGAATACGAACACGAACAT
SRR341665_C583463	TR	26.03	+	340	377	CGAACTCGAACAACGATTTCTCGAACTCGAGGACGAAC
SRR341665_C583463	RT	35.14	+	1075	1426	AGCGGAGCAAGTGTAAAAGGCAGAGGAATGATATACGCAAAGCGAAGGACGGAACGTTGGATAGATGAAAATAAGTCATGTGGGAGGTTGTATTACTGCAAACTTGACTTTATAAAGTTCTATGAGAACGTAGACCAGCAAGAGATATATGAAGCTCTATGTGATTTCTTTACCGATGAGGGTATCAGAAGACTTCTGCATGAAGTTATCTTTGCCCTACCGAAAGGTCTAGGTATTGGTCTGTATCCTATTCAGACTCTTACCAACTTCTATATGAGTATCTTATGTAGATTGGTATGTAGGACGTTCGATGTCAAGGTTGAGATATATTGCGATGATATGATTATCCTTG
SRR341665_C585839	TR	63.93	+	12140	12255	GGTGGACTTTCCCAATAAGCCGTGTGGTTTATCGTGGGTACAACAACGCGAATGCGAATGGCGGTGTCGTGAATGCGAATGCGAATAACGATGCCTCGAATGCGAATGCGAATGTC
SRR341665_C585839	RT	33.30	+	12791	13145	ACAGCAGCATCCATCAAGGAACGTGGCACGCACGACCTTATGAAGGTAATTCGTCAAGATATGCAGCACGACCCAGAAGGCACGCTATATGCCTACAAGTTTGACATCAGACATTTCTATGAGAATGTTCGTCAAGACTTCGCCATGTGGTGCTACCGCCGTGTGTTCAAAGACCAGAAGCTGCTTGTTATGTTGGAATCCTTTGTTACTATGCTGGACAGTGGCATCAGCTTTGGACTAAGAAGCTCACAAGCCACCGGCAACTTGTTGTTGTCTGTATTTTTAGACCACTATTTGAAAGATAAGTGTGGGGTCGCTCATTTCTACAGATATTGTGATGACGGCCTTGTGCTTG
SRR341666_C587568	TR	55.72	+	3960	4029	TGCGAACGCGAATGGCGGTGTCTCGAATGCGAATGCGAATAACGATGCCTCGAATGCGAATGCGAATGTC
SRR341666_C587568	RT	25.70	+	4567	4921	ACTGGAGCAAGTATCAAGAAGCGTGGCACACATGACCTACGCAAGTGCATGCAATTGGACATGGAACGTGATCCCGAAGGCACACGCTACTGCTACGAGTTCGACATCAAGCATTTCTATGACAATACTAAGCCTGAGTTTGTCATGTGGTGCTACCGCAGAGTATTCAAAGACAAAATCCTGCTGTCGCTCCTGGATCATTTTCTTCATCTTCTGCCGGAGGGTATCAGCTTCGGGTTGCGAAGCTCACAGGCTTCTGGCAACCTCTTGTTGTCCGTGTTCCTCGACCATTATCTGAAGGACAAATACGGCATCCGCCATTTCTACCGTTATTGCGATGACGGTAGAGTGCTCT
SRR341666_C588580	TR	7.45	+	6833	6882	TTACAGGCTGCAATTGCAACTATAACGCTGACAATGCCAACTGTAAGGTT
SRR341666_C588580	RT	10.66	-	9347	9901	ATCGCTCTTTTACTTTCTAAGTACTTTTCATCGCAAAAGCTGAAAAAAATTGATATTCTTATGTTGCTCGTATTTATTGTGTCGCTCATGCTGACCGGAAAACGAACCCTTTTCATTATTCCCGTCCTTTCATTTGCATTATTTATGGTCATCTCAAACATCAAAGGAAAATTTGCTAAAACAGGAGGAATAGTGCTAAGTGCCTTATCTGCCGTGTTTATTCTTTCAATGTTTATTCCAAAGGTTGCAAATATATTTGACCGTTTTATGGATGAAGAAAATATCATGGCCTTAGGTAATAGAGATTCTCTTTGGAAATATTTTTTACTGATGGGTGAAAAGTACCCGGTCTTTGGCGCAGGATTCGGCTCATACAATCAGTTCGCATATGATAACGGA…
SRR341666_C588718	TR	18.63	+	180	238	CTAATGCAGGTTTGTTCAATTTGAATTCTAACAATGAGTTAGACAATTCCAATGCGAAT
SRR341666_C588718	RT	71.48	+	566	1064	AATATAATACATTTATAATTAGAGAACCTAAAGAAAGATTAATATTCAGATTACCTTATTATCCAGATAGAATAGTACATCATGCTGTAATGAATATAATGGAACCTATATGGGTATCTATCTTTATTAAAGACACTTATAGCTGTATTAAACACAGAGGTATTCATGAAGCATTACATAATGTTAAAGAAGCTTTAAAAGATGTAGATAATACTACTTATTGTCTTAAGCTAGATATCAGAAAGTTCTATCCTAGTATAGACCACGAAGTATTAAAAGGTATAATAAGAAAGAAGATAAAGGATTAGAAGTTATTATAGCTATTAGATGAGATAATAGACTCAGCAGAAGGTGTACCTATTGGTAATTACTTATCTTAGTTCTTTGCTAATCTATATC…
SRR341667_scaffold38606	TR	43.68	+	8	55	TGTCAACACTTCGGGGGCGTTGAACAACAACAACGCGTACAACGGCAA
SRR341667_scaffold38606	RT	182.08	+	289	921	CCTACAACACATTCAAGGTTTACGAACCGAAAGAACGGGTTGTAATGTCGAACAGCTACAAAGACAAGGTTGTGCAACATGCGCTTTGTGATAATGTACTTGAACCGAGGGTGCGAAGCACCTTCATAAAAGACAATTACGCTTCACAGGTTGGAAAAGGAACGCACTTCGGCCTTGAACGGCTGGAAGGATTTATGCGGAGGTTTTACCGTGTACGAGGTGTTGACGGTTGGGTATTGAAATGCGACATATCAAAGTATTTCTATAATATCAAGCACGACGCGTTAAAATCCTTAATCCGCAAGTATATTTCCGATCCTGATTGCCTTTGGTTGCTGGATATGATAATAGACAGCACCGAAGGCAATGTAGGAATTCCGATCGGCAACCAGTCTTCAC…
SRR341667_C781603	TR	24.41	+	74	140	CGTCTACGCACTTCGCGAATGTGAACAACAACGGTAATGCGAACTACAACAACGCTTCGAATGAGAA
SRR341667_C781603	RT	16.85	+	713	1131	CTTCAGCGGGTACTATGCGAACATTCAGCATGAACCGTGCAAGGCGGTGCTTCACGAGCTACTCGAAAAGAGCGGTCTACGTGATGAACTTCGGCTTATCACCGAGGACTTGATGGATGAGATTTTCAAGACGTTCGAGATGGATGTCAGCCGATTCTCGGACGAGGACATTGAAGCCATGATGAATGGCAAGGTTGACCCTTTTATGAACATGGGCGTGCCGAAAGAGCTTTTGACCGGTGAAAAGATGCTGGCAAAGGGAGCCGATATTGGCAACCAGCTGGCGCAAAACATTGGTATCACATTTCCTTACCGAATTGATAACTACTGTAAAATTGTCTGCGGCATGAAGCATCAAGGCCGCTATTCTGACGATATGCATATCATCCATCGGAGCAA…
SRR341668_scaffold24145	RT	17.26	-	98	488	TACCGCTGCTTCCATACAAGGACGTGGCCCGCATGGGTTGTTTCATCAGATACAAGCTGCAATAGCAGAAAATCCTAATCTCAAATATTACTATCAAAGCGACTACAAAGGATATTATGACAGTATTAATCACGAAACTTTAATTTCTATTATTAAAAGATATGTAGGTGATCCTCTTCTTTTGCCCATTCTTGAAAATTTTGTGAAGGCACTCTATCCTGATGGAGAATGTGGTATCAGTAAGGGATTGCGATCGTCTCAATTCCTCGGTAATCTTTATCACAATGATATTGACCACCGGATGATTGATGTGCATGGAGCAAGATATTACTTTCGATTCTGCGATGACATTTTTATTCTTGGAGAAAGTAAACGCGAGTTGTGGAGGTTA
SRR341668_scaffold24145	TR	22.69	-	1143	1180	TCGAATGCGAACAGCGGTCTCGCTTATGCGAACGCGAA
SRR341668_C394891	RT	17.78	-	20073	20457	AACCGGTGCAAGCATCAAAAGGCGCGGTACTCATGACCTGATGAACTGCATACGTACCGATTTGCAAAAAAATCCGGAAGGCACGCTTTACGCATACAAATTTGACATCCGGAGGTTTTATGACAATGCGCGGCAGGACTTTGTTATGTGGTGCTTCCGGAGGGTGTTCAAGGACAAAAGGCTGTTGGTCTTGTTGGAGCGGTTTGTTAAGCTGCTGCCGGAAGGTATCAGTTTCGGACTGCGCAGTTCACAAGGGGCAGGAAATCTGCTTCTGTCTGTATTTTTAGACCACTATCTGAAGGATAAGTACGGGGTTCGTTATTACTATCGCTATTGCGATGACGGACTGGTACTCGGTAAAACGAAAGCGGAATTGTGGAAGATT
SRR341668_C394891	TR	37.05	-	20998	21041	TCGAATGCGAATGCGAATAACGATGCTTCGAATACGAATGCGAA
SRR341669_scaffold37099	RT	43.96	-	604	935	TCGGGAGGTTTTTGCCGCCGCTTTCATTGATCGTGTTGTCCATCACTGGATCGCTCTTCGTATCGAGCCGATTTTAGAGGAACGTTTTCGGGAACAAGGGAACGTCTCGAAGAACTGCCGGAAAGGTGAGGGATGTCTGTCTGCCGTGCACTATCTGAATAACATGATAGTCGAGGTCAGTGAGAATTATACTGCCGATGCGTACATTTTCAAAGATGACCTGTTTAGTTTCTTCATGTCTATCTCGAAATCGTTGGTATGGGAAATGCTGAACATATTCGTAAGGGACAATTATAAAGGCGATGATATTGAATGTCTGCTTTACCTTCTAG
SRR341669_scaffold37099	TR	53.53	-	1176	1236	ATGCAACGGCTTCCAGCAGTTGGAACGTGAACTTCAACAACGGCAACGTCAACACGAACAA
SRR341669_C522684	TR	48.90	+	343	392	TCTCGATGTCGAATGCGAACAACGATTCCTCGAATACGAACACGAACATC
SRR341669_C522684	RT	55.45	+	912	1325	GCCATTTGCGGAAACGTTTCATCCGTACTACCTCTGCCAGTATCAAGAAACGGGGGATGCACGACCTTCTGGCGTATATCCGTCGTGATATGCGTGAGGATCCGGAAGGTACGCGTTACTGCTACAAGTTCGATATCACGAAGTTCTACGAGAGTGTGAAACAGGATTTCGTGATGTATTGCGTGAACCGGGTTTTCAAGGACTTCAAACTTATGGCCATGCTGGAGAGTTTTGTCCGTCTGATGCCCGATGGTTTGAGTATCGGGCTGCGCAGCTCGCAGGGCCTGGGTAATTTGCTTTTGTCTGTGTTTTTGGACCATTATTTGAAGGACAGGTATGCCGTCCGTCATTTCTACCGTTATTGTGATGACGGCGCCATACTGGGTAAAACGAAAGCGG…
SRR341670_scaffold53673	TR	55.34	+	23	75	ACAACGCGTGGAACGTGAACTTCAACAATGGCAACACGAACAACAACAATAAG
SRR341670_scaffold53673	RT	18.65	+	243	325	CGGGAGGTCTTCGCCGCGGATTTCCGCGACCGCGTGGTGCACCACCTGATAGCCCGAAGGCTCGTTCCCTTGCTGGAAGCGCA
SRR341670_scaffold69133	RT	36.03	-	633	1009	AAATGTTGCAAGCATTAAAGGCAGAGGAACAAAAGAAGGATTAAGATTGGAAAGAGAATATATAAGAAAGTGCAATATTAAATATCAGGATTATTATATTCTAAAATGCGATATAAGCAAGTTTTTTGCTAGCATAGATCATGCTAGATTAAAAAAGAAAATAAGTAGAAGAATAAAAGACAAAGATGCATTAAACATAGTATATAAGATTATAGATAGTGAAGAGCAAGGATTAGGAATTGGAAATATGACGAGTCAAGTTTTAGCAGTATTTTATTTAAATGATTTAGACCATTACATAAAAGAAGATTTGAAAATAAAATATTATGTAAGATATCAGGATGACTTTTTGCTATTTCATGAATCAAAAGAATACT
SRR341670_scaffold69133	TR	12.70	-	1476	1525	GCTAACGAGAGTAATGCTAACTTCGGTCCTGGCAATGTCAATAACGGCAA
SRR341670_scaffold79076	RT	173.70	-	96	692	AAGAAAAGGCTGGTGCAGGCACCCGCTTTTGTGGACAAGGTGGTCCAGCACGCCATAGTGGACAATCTCCTCTATGACCGCATCACCCGCAGTTTCATCCTGGACAACTACGCATCCCAAAAGAACAAGGGCCTGCACTTCGGCCTGGACCGGCTCAAAGGATTTTTCACGGACTACTGGAATAAGCACCACACCGCTGAGGGCTGGGTGCTCAAGTGTGATGTCCGCCATTTCTTTGCAAGCATCAACCATGACAAGCTCAAGGAAAAGCTCAAAAAGCTGGACCTTGAGCCTGTTGTTTATGACCTGCTTTGCATCTATATTGACTGCTCTGACGGCCTGCCGCTGGGGTATCAGACATCACAGCTCTTTGCCCTCCTGTTCTTGGATGACTTTGAC…
SRR341670_scaffold79076	TR	51.23	-	1004	1067	ACCAACAACGCCGTTTACTTGAACACCAATGGCAATGTCAACAACAACAACTGCACCAACACCA
SRR341670_C1262473	TR	8.92	+	259	308	GCAATGCGATGAATTTGAATTACAACAATCGTTCAATGAACAACAACAAT
SRR341670_C1262473	RT	60.42	+	801	1363	TGTTTTTCTGACACCTTTCTTTGAACAGATATATGTACCTAGAAACTGTGCATGCAGAAAAGATAAAGGCACGGATTACGCTGCCAATTGCCTGAAAGCAGACTTGAAGTACTATTATCGAGAGAACGCTGATTCAAATTCAGGATATGTTCTAAAGGCCGACATTCATCATTATTTTCAAAGCATTGACCATGATATATTGAAGCGTATGCTCCATCCAATCCTTCCAGATGGAGAAGTCAAAGACTTCCTGTTCTACATTATTGACAGTTTTGACAAGGGAGGTCTTCCTTTAGGTAATCAGACAAGCCAGCTTCTGGCACTGTATTATCTTCATCCAGTGGATGTGCTGATTCAGAACAAGTATGGTGTAATGTTTGATTACGGTGCCTTGTTTTC…
SRR341670_C1279940	TR	34.21	+	113	150	CGAATACGAATAACACGGCTTCGAATACGAATACGAAT
SRR341670_C1279940	RT	115.06	+	568	1079	TATTTGGGTTTCGACCTTCACGGCGGACACTTATAGCTGCATTAAGAACCGGGGGATTCATGCGGCCGCGAAGAAGGTAAAACAAGCCCTACGGGAAGACCCGGAAGGTACTACGTTCTGTTTGAAATTGGATATTCGCAAGTTCTATCCTTCGATTAACCACGACGTGCTAAAATCCATTCTGCGCCGCAAGTTGAAGGATAAAAGGCTACTTCGCCTACTTGACGAAATTATAGATTCGGCGGACGGCGTACCTATCGGAAACTACCTAAGCCAATATTTCGCTAACCTCTATTTAACCTACTTCGACCATTGGATAAAGGAACAGAAGCGGGTAAAGCACTACTTCCGCTACGCGGACGATATTGTAATACTTGCTTCGGATAAATCCTACCTTCA…
SRR341670_C1287358	RT	8.13	+	905	1375	GATCAAGTAATACAGCACTTCATATTCCAGCAATAGCTAATGAAATTGAAGGTGTTGAAGTTACTCTTGATTTATTTGACAAAATCAGCAGAGTAGTTCCTCATATTTGTCTAATTTCACCAGCAGGTACAGATACAATGATGGATTTACATAAAGCTGGAGGAATTCCTGGAGTATTAAAAACACTTGGAGATAAAATCGACACATCTGCTGTTACTGTTACAACAAAAACATTAGGAGAAAACATAAAAGATGTTGAAGTTACAAATACTGACGTTATTCATCCATTAGATAACCCTATACATAAAGATGGAGGAATAGCTATATTAAAAGGAAATATTGCGCCTAATGGATCAGTTGTTAAAAAAGGTGCAGTTTCACCAGATTTAATGCATCTCA…
SRR341670_C1287358	TR	12.96	-	914	963	TTCAACACCTTCAATTTCATTAGCTATTGCTGGAATATGAAGTGCTGTAT
SRR341670_C1290718	TR	22.52	+	122	159	TGAATTCTAACAATGACCTTAGTAATGCGAATGCTAAT
SRR341670_C1290718	RT	43.69	+	621	966	ACTTATAGTTGTATTAAGAAGAGAGGAATTCATAAGGCATTATATGATGTACAAAGCGCATTGAAAGATAAATAGAATACAGTATATTGTCTCAAGTTAGATGTAAGAAAGTTTTATCCAAGTATAGACCATGAAATATTAAAGTAGATAGTTAGAAAGAAGATTAAAGATAATAAGCTACTTGCATTATTAGATGGTATTATAGACTCTGTAGAAGGAGTTCCTATTGGTAATTATCTTTCTTAGTTCTTTGCCAATCTTTATTTGTCATACTTTGATCATTGGCTTAAAGAGGATAAAGCTGTAAAGTATTACTTCAGATATGCAGATGATATGGTAATACTTC
SRR341671_C707693	RT	94.94	-	1386	1933	ACATTTTCATGAAAGGGATGTATGAGTTCTCGTGTGGGAGCGTACCGAACAGGGGTGCTCATTATGGGAAAAAGTACATCGAGAGGTGGATTCAGCGAGACAAAAAGAACTGCAAATATGTTCTCAAGATGGATATTCGACACTTTTTCGAGAGTGTTGACCATGATGTCTTGAAAGCGTGGCTCAAGAAGAAAATCAGAGACGAGAGAATGTTGCACATCCTCGAACTGATAATTGACGGGAGCGAGGTCGGGTTGCCTTTAGGGTTTTACACATCGCAGTGGTTGTCAAATTTCATGTTGCAGCCTCTCGACCATTTCATCAAAGAACAGTTGAAAGCGATGCATTATATCCGGTATATGGATGATATGGTGGTGTTCGGAAAGAACAAAAAGGAAC…
SRR341671_C707693	TR	49.60	-	2435	2484	TTGTCGTACTGGAATGTGAACAACCCTGCGACGAACGTGAACACGAACAT
SRR341671_C711313	TR	41.90	+	1	50	TCGCTTATGCGAACTCGAATAACGATTGGTCGAACTCGAATGCGAATATC
SRR341671_C711313	RT	34.51	+	790	1187	ACAAGTGCGTGTATCAAGGGAAAGGGATTACATTTTGGAGTAAGGAGAATGAAACGTTTTCTTCACCGGTACCCGGAATACAAATGGTTCGTAAAGACTGATTTCAAAAAGTTCTATCAAAGTATTCTTCATGAGCTTATTGTTGCTGCATTGAGAAGGAAATTCAAAGATGAACGATTTATTAAATTGATCGAGATAGCTGTTTTATCGTATGACAGCGGAACAGAGTTAGTTGACGTATTGGAGAATGAAGTTGAACGGAAGAAGAGGTGTTCCGATTGGAGCATTTACAAGCCAACCTATCGGGAATTTTGCGGCAAGCCGGATAGATCATACAATGAAGGAGAAATATCGTGTCAAATGCCTGCATAGATATTGCGATGATAATGTTATGCTGG
SRR341672_C190784	TR	41.90	+	239	288	TCGCTTATGCGAACTCGAATAACGATTGGTCGAACTCGAATGCGAATATC
SRR341672_C190784	RT	34.51	+	1028	1425	ACAAGTGCGTGTATCAAGGGAAAGGGATTACATTTTGGAGTAAGGAGAATGAAACGTTTTCTTCACCGGTACCCGGAATACAAATGGTTCGTAAAGACTGATTTCAAAAAGTTCTATCAAAGTATTCTTCATGAGCTTATTGTTGCTGCATTGAGAAGGAAATTCAAAGATGAACGATTTATTAAATTGATCGAGATAGCTGTTTTATCGTATGACAGCGGAACAGAGTTAGTTGACGTATTGGAGAATGAAGTTGAACGGAAGAAGAGGTGTTCCGATTGGAGCATTTACAAGCCAACCTATCGGGAATTTTGCGGCAAGCCGGATAGATCATACAATGAAGGAGAAATATCGTGTCAAATGCCTGCATAGATATTGCGATGATAATGTTATGCTGG
SRR341674_scaffold5323	RT	22.25	-	19	101	ACGGGAGATTTTCGCCGCCGACTTCCGCGACCGTGTTGTACACCACCTCATAGCCCACAGGCTCGTTCCGCTTTTGGAAGAGA
SRR341674_scaffold5323	TR	56.39	-	290	350	AACAACGCTCTTTATGTGAATGTGAACAACGGCAACGTGAACAACAACAATAAGAACAACA
SRR341675_scaffold51573	TR	71.15	+	2553	2605	TGCGCTACTTGAATGTGAACAACACTGCCGGGAATGCCAACTGGAACATCGGG
SRR341675_scaffold51573	RT	54.53	+	3168	3589	GGTATTAGAGCCAATCATCACAGCCACAGCCTATCCATACTCCTGCGGTTCGTTCCCAAAGCGTGGAGCACACTACGGAAAGAGACAGATAGAGCGGTGGCTTTTGCATGACCCGAAGGGAACACGGTGCTTCGCAAAGATGGATATCCGGCACTTTTATGATAGTATCCGGCTGAAAATTCTGATGAGGGAACTGGCAATCCGAATCAAGGATGACTGGTTTTTATACATCATCGAATTATGCCTACAGGGATTTAATAAAGGAATCCCTCTCGGATTTTACATCAGCCAGTGGTTGGCAAATTATCTCTTAGAACCACTCGACCGACTGATTACAGAGGTGCTCGGTCTGCCAAAGCTGCAAAGGTACATGGACGATATCGTCATATTCGCAAGCAG…
SRR341675_C777129	RT	13.11	-	14089	14342	ACATAAGTAAATTTTATCCTTCTATTAATCATGAAATTCTAAAAAGAATTATAAGAAAGAAAATCAAATGCAAAAGAACCATAAAATTATTAGATGAAATAATTGATAGTATAGATAGTCCAACAAATGTTCCGATAGGAAATTATCTTAGCCAATGGTTTGGGAATTTATATTTAAATGAATTGGATATGTTTTTAAAACATGATTGTAAGATAAAGTATTATTTAAGATATTGTGATGATTTTCTTTTATTT
SRR341675_C777129	TR	15.99	-	14906	14943	GCTAATTGCAATAATTCGTCGGCTAATGTGAATGTCAA
SRR341676_scaffold48051	TR	20.90	+	2093	2130	TCAATGGTAACAATGCGGTCTCGAACGCTAACGTGAAC
SRR341676_scaffold48051	RT	40.66	+	2592	3124	TTATTTTACGAGATCCTTCTCCGCGTATACCTACGGAGGGGTGAGAGGACGCGGTCCCCACGCCTACATGAGGATGATCCGGAAGGTCCTGAGAAAATATCCGGAACGTACCACCGACTATCTCCTGTGCGATATCCACCACTTCTATCCGACCGTCAATCACCCTGTACTGAAAAGCCAGCTCAGGACACGTATCAAGGATAATCATTTATTGCGAAGGCTTGATGAGATCATCGATAGCGTCGAGGGGGATACCGGTATGTTTCCCGGCACGAAGCTGGCGCAGTTCTTCTCGCTTGTCTATCTTTATCTTTTCGATCACGATTTGAAGCGGTGCTTCCATGTCGGGGAATGCCCGGCTTTGGTTGAGTACTACACGAAAAGATATATCGAGGAAAG…
SRR341676_C767421	TR	53.58	+	1079	1148	TGCGAACGCGAATGGCGGTGTGTCGAATGCGAATGCGAATAACGATGCTTCGAATACGAATGCGAATATC
SRR341676_C767421	RT	17.78	+	1686	2070	ACCGGTGCAAGCATCAAAAGGCGCGGTACTCATGATCTGATGAACTGCATACGTACCGATTTGCAAAAAGACCCGGAAGGCACACTTTACGCATACAAGTTTGACATCCGTAGGTTTTACGACAATGCGCGGCAGGACTTTGTTATGTGGTGCTTCCGGAGGGTGTTCAAGGACGAAAGGCTGTTGGTGCTACTGGAGCGGTTTGTTAAGCTGCTGCCGGAAGGTATAAGCTTCGGACTGCGCAGTTCACAAGGGGCAGGAAATCTGCTTCTGTCTGTATTTTTAGACCACTATCTGAAGGATAAGTACGGGGTTCGTTATTACTATCGCTATTGCGATGACGGACTGGTACTCGGTAAAACGAAAGCGGAATTGTGGAAGATTC
SRR341677_scaffold21267	TR	48.83	+	1138	1185	CGTGAACACGAGCGGCAACGTCAACAACAACAACGCGTACAATGCGTG
SRR341677_scaffold21267	RT	26.45	+	1641	1745	CATATATCCGCAAATGAGTAAAGGATTTATTTATGATAATATGGCTTGCCAGAAAGGAAAAGGGACAGACAAAGCAAGAAACAGGCTTAAGGCATTCCTGCAGAA
SRR341677_scaffold21947	RT	44.37	-	4218	4549	TCGGGAGGTTTTTGCCGCCGCTTTCATTGATCGTGTTGTCCATCACTGGATCGCTCTTCGTATCGAGCCGATTTTAGAGGAACGTTTTCGGGAACAAGGGAACGTCTCGAAGAACTGCCGGAAAGGTGAGGGATGCTTGTCTGCCGTGCACTATCTGAATAACATGATAGTCGAGGTCAGTGAGAATTATACTGCTGATGCGTACATTTTCAAAGATGACCTGTTCAGTTTCTTCATGTCTATCTCGAAATCGTTGGTATGGGAAATGCTGAACATATTCGTAAGGGACAATTATAAAGGCGATGATATTGAATGTCTGCTTTACCTTCTAG
SRR341677_scaffold21947	TR	53.53	-	4790	4850	ATGCAACGGCTTCCAGCAGTTGGAACGTGAACTTCAACAACGGCAACGTCAACACGAACAA
SRR341677_C360312	TR	20.90	+	151	188	TCAATGGTAACAATGCGGTCTCGAACGCTAACGTGAAC
SRR341677_C360312	RT	42.56	+	650	1182	TTATTTTACGAGATCCTTCTCCGCGTATACCTACGGAGGGGTGAAAGGACGCGGTCCCCACGCCTACATGAGGATGATCCGGAAGGTCCTGAGAAAATATCCGGAACGTACCACCGACTATCTCCTGTGCGATATCCACCACTTCTATCCGACCGTCAATCACCCGGTACTGAAAAGCCAGCTCAGGACACGCATCAAGGATAATCATTTATTGCGAAGGCTTGATGAGATCATTGACAGCGTCGAGGGGGATACCGGTATGTTTCCCGGCACGAAGCTGGCGCAGTTCTTCTCGCTTGTCTATCTTTATCTTTTCGATCACGATTTGAAGCGGTGCTTCCATGTCGGGGAATGCCCTGCTTTGGTTGAGTACTACACGAAAAGGTATATCGAGGAAAG…
SRR341677_C369662	TR	15.69	-	10420	10479	TTGTTCATGGCGATGTAAACGCTTATGGCTCCGACAATTGCAACGACACCTGCAATGGCA
SRR341677_C369662	RT	7.40	+	19995	20366	GATCGTGTTCCGCATCGGTTGGTGGGCGACGATATACTGTCAGCAGATATTGCTCGGAATGCTCACTATATTCGGTCCAATACAATGGGCATTTTCGTTGCTGCCCAAGTGGGAAGGAGCGTGGGCGAAGTGGCTAACCCGTTATTTGACAGTTCATTTCTACGGAGCCATGCTCTACTTCGTCGGTTTCTACGTCCTGTTGCTGTTTGATATTGTGCTCTGCATACAGGTAGAGAACCTGACGGCCATCACCGCCAGTGAGCAGACGATGGCAGCCTATCTGCAAAACTCGTTCTTCTCGGCAGGCTATCTGATGGCAGCGAGCATCGTGGCGTTGAAATGCCTGAACCTCGTGCCCGACCTTGCGGCATG
SRR341679_scaffold44970	TR	34.59	+	27	64	CGAACGCGAATAACGATTCATCGAACACGAATGCGAAC
SRR341679_scaffold44970	RT	62.00	+	451	864	GGCATTTGAAAGTACGTTTTATCCGGACTACTTCCGCATCCATTAAAAACAGGGGAACGCATGACCTTTTACAGTATATCGTTAAAGATATAAAGGATGATCCCGAAGGAACCCTGTTCGGGTACCAGTTCGATATAACGAAATTCTATGAGAGCGTAGACCAGGACGTTTTGCTGGATGCAGTGAAAAAGATGTTCAAGGATAAAATATTGATCGGAATCCTGGAAGAGTGCATCCGCATGATGCCTAAAGGCGTGAGTATCGGACTAAGATCATCGCAGGGGCTTTGTAATTTGCTTCTGTCTATTTATCTGGATCACCGGTTAAAGGATCAGGAGGCAGTAGCACACTATTACCGGTATTGTGACGACGGTCTGGTGCTTTCTGGTAGCAAGAAAT…
SRR341679_C724924	RT	123.76	-	26	284	CGTTCCATCGCTTTCATTATCAACAAACCCGTGAAACGGGAGATTTTCGCCGCCGACTTCCGCGACCGTGTTGTACACCACCTCATAGCCCACAGGCTCGTTCCGCTTTTGGAAGAGAAGTTCATCGATGACAGTTACAGTACCCGCAAGGGAAAGGGTACGCTCTACGGCATAGAACGGGTGGAAGAACATATCCGGCTCTGCTCCGAGAACTACACGCGGGATTGCTATATCCTGAAAATAGACATCCGTTCGTTCT
SRR341679_C724924	TR	56.39	-	548	608	AACAACGCTCTTTATGTGAATGTGAACAACGGCAACGTGAACAACAACAATAAGAACAACA
SRR341679_C738569	TR	20.90	+	68	105	TCAATGGTAACAATGCGGTCTCGAACGCTAACGTGAAC
SRR341679_C738569	RT	41.44	+	567	1099	TTATTTTACGAGATCCTTCTCCGCGTATACCTACGGAGGGGTGAGAGGACGCGGTCCCCACGCCTACATGAGGATGATCCGGAAGGTCCTGAGAAAATATCCGGAACGTACCACCGACTATCTCCTGTGCGATATCCACCACTTCTATCCGACCGTCAACCACCCGGTACTGAAAAGCCAGCTCAGAACACGTATCAAGGATAATCATTTATTGCGAAGGTTTGATGAGATCATTGACAGCGTCGAGGGGGATACCGGTATGTTTCCCGGCACGAAGCTGGCGCAGTTCTTCTCGCTTGTCTATCTTTATCTTTTCGATCACGATTTGAAGCGGTGCTTCCATGTCGGGGAATGCCCGGCTTTGGTTGAGTACTACACGAAAAGGTATATCGAGGAAAG…
SRR341679_C739661	RT	17.78	-	1448	1832	AACCGGTGCAAGCATCAAAAGGCGCGGTACTCATGATCTGATGAACTGCATACGTACCGATTTGCAAAAAGACCCGGAAGGCACACTTTACGCATACAAGTTTGACATCCGTAGGTTTTACGACAATGCGCGGCAGGACTTTGTTATGTGGTGCTTCCGGAGGGTGTTCAAGGACGAAAGGCTGTTGGTGCTACTGGAGCGGTTTGTTAAGCTGCTGCCGGAAGGTATAAGCTTCGGACTGCGCAGTTCACAAGGGGCAGGAAATCTGCTTCTGTCTGTATTTTTAGACCACTATCTGAAGGATAAGTACGGGGTTCGTTATTACTATCGCTATTGCGATGACGGACTGGTACTCGGTAAAACGAAAGCGGAATTGTGGAAGATT
SRR341679_C739661	TR	53.58	-	2370	2439	ATGCGAACGCGAATGGCGGTGTGTCGAATGCGAATGCGAATAACGATGCTTCGAATACGAATGCGAATAT
SRR341680_C316155	RT	167.17	-	3462	4134	GTACTGAGAGAAGTCTTCGCCTCACAGTTCCGTGACCGGGTAGTTCACCATCTGTTGTTCAACTATATCGCTCCAATCTTCGAGAAAACATTTATATATGACAGTTATTCCTGTAGAAAAGAGAAAGGAACACTGTTTGGTGTAGAGCGACTAGAACATCATATTCGTTCATGCACCAACAACTATACACATACAGCCTATATCCTCAAACTGGACATTCAAGGCTATTTCATGAGCATCAACAAGAACATCCTCTACGGTATTATTTACAACAAACTCATGAAGCAATGGGAAGAGAAAGGCAAGAACTGTAACATCCCTGGAAAGAATCCGGAGTTTATTCTCTTCCTTGTAGAAAGCATCATCTTCAAAGACCACACACTGGACTGCGAGGTGATG…
SRR341680_C316155	TR	21.77	-	4404	4453	AATAACGGTTACAACTTGAACTTCAACAGTGGCAACGTGAATCCTGCGAA
SRR341680_C317267	RT	9.80	-	71	182	TCCGCTGCTCGGCTTTATCGCCATTGAGCAACATCCACAAATCCTGAACGGCTGGACCATTACGTGCATCATCCAGATCAACAAACATTGGACCATCGCGCCAGAGAATATT
SRR341680_C317267	TR	17.27	+	8930	8997	TGATAACCCTTCCGGTTATATGTTATCTGGTGTGGTTATTCGTTAAACTACAGCGGTTGTCGCGGCGA
SRR341682_scaffold29746	RT	22.64	-	18	298	ATATAACGAAATTCTATGAGAGCGTAGACCAGGACGTTTTGCTGGATGCAGTGAAAAAGATGTTCAAGGATAAAATATTGATCGGAATCCTGGAAGAGTGCATCCGCATGATGCCTAAAGGCGTGAGTATCGGACTAAGATCATCGCAGGGGCTTTGTAATTTGCTTCTGTCTATTTATCTGGATCACCGGTTAAAGGATCAGGAGGCAGTAGCACACTATTACCGGTATTGTGACGACGGTCTGGTGCTTTCCGGTAGTAAGAAATACCTTTGGAAGGTT
SRR341682_scaffold29746	TR	34.59	-	713	750	GCGAACGCGAATAACGATTCATCGAACACGAATGCGAA
SRR341684_C377158	RT	17.78	-	1451	1835	AACCGGTGCAAGCATCAAAAGGCGCGGTACTCATGATCTGATGAACTGCATACGTACCGATTTGCAAAAAGACCCGGAAGGCACACTTTACGCATACAAGTTTGACATCCGTAGGTTTTACGACAATGCGCGGCAGGACTTTGTTATGTGGTGCTTCCGGAGGGTGTTCAAGGACGAAAGGCTGTTGGTGCTACTGGAGCGGTTTGTTAAGCTGCTGCCGGAAGGTATAAGCTTCGGACTGCGCAGTTCACAAGGGGCAGGAAATCTGCTTCTGTCTGTATTTTTAGACCACTATCTGAAGGATAAGTACGGGGTTCGTTATTACTATCGCTATTGCGATGACGGACTGGTACTCGGTAAAACGAAAGCGGAATTGTGGAAGATT
SRR341684_C377158	TR	53.58	-	2373	2442	ATGCGAACGCGAATGGCGGTGTGTCGAATGCGAATGCGAATAACGATGCTTCGAATACGAATGCGAATAT
SRR341685_C484533	TR	45.65	+	4	58	TGTTAACAGTAATGGTAACGTGAACTACAACGATTGCAATTGGAACGATTATGGA
SRR341685_C484533	RT	10.11	+	370	463	GATATAACAGATTTAAAGTATATGAACCGAAAGAGAGAATTATAGAAGCAGGAAGTTTTAAAGACAAAATTGTGCAGCACAGTTTATGTGATAA
SRR341686_C507018	TR	33.49	+	159	208	CTTTCTATTGGAATCTCAACAATGCCACTTCTAATCGCAATCGGAATATC
SRR341686_C507018	RT	82.10	+	758	1307	ACATATTCAGCGATACCGGGAAAAGGGATTCACGCCGCGTTGCATGATGTTCAAGAAGCAATGCGGAAAGATGTTCCCAACTGTCAATTCTGTTTCAAGTTGGATGTGCGGCACTTTTACCCATCCATAAATCACGCAATCCTAAAGGCAAAGTTCAGAAAGTTGTTCAAAGACGCTGAATTGCTTTGGTTATTGGATGAGATCATAGACAGCATATCCACGGCAAGTATCGAGGATATGCGCAACATCTGGTTACTTGATGAAGATATTGACCCGGAAACAGGTATCCCGATTGGTAATTATCTGTCGCAGTATTGCGGTAATTTCTACTTATCTTCGTTCGATCATTGGCTCAAAGAGAAAATGCACGTCAAGCACGCTTTCCGCTATATGGACGAT…
SRR341686_C511324	TR	15.90	+	11539	11589	TGACAGCAAGCAGAATAACGGCAGTCATAATAATAATAGCAACAACAGTAA
SRR341686_C511324	RT	9.56	+	12823	13624	TTGCTATGTTACCTATTGCAAATATTAGTGCAAGTGCATATTCATATACGGGACTTGATGAAATCGGCGGCAAGGTATTGATTCAATCTTCGAAAAATGCGTTAGTGCTTATTGACAACGGAAGTGCAGGCAAACTTGACGCATATAAATTCCTAATCAACGGTGAGGTCGGTTATTGTATTGACCCGCAGTTACCTGCACAAAAGACTTCCGGCAAAACTATGGAGTTTTCGCAGTTTTCAGGTGAAACAGGCAAGGAGGTAATTAAACTTGACCCTTATACCACAAACCAAAAGGAAAAGGCATTAATTGCCGGTTTATCTGTTTTCTACGGTGGATACGGTGATTATTTCAGCACATTTTCAAACGGCGGTAAAACTGCAAAGTCAATAATGGACA…
SRR341687_C818781	RT	17.35	-	1449	1833	AACCGGTGCAAGCATCAAAAGGCGCGGTACTCATGATCTGATGAACTGCATACGTACCGATTTGCAAAAAGACCCGGAAGGCACACTTTACGCATACAAGTTTGACATCCGTAGGTTTTACGACAATGCGCGGCAGGACTTTGTTATGTGGTGCTTCCGGAGGGTGTTCAAGGACGAAAGGCTGTTGGTGCTACTGGAGCGGTTTGTTAAGCTGCTGCCGGAAGGTATAAGCTTCGGACTGCGCAGTTCACAAGGGGCAGGAAATCTGCTTCTGTCTGTATTTTTAGACCACTATCTGAAGGATAAGTACGGGGTTCGTTATTACTATCGCTATTGCGATGACGGACTGGTACTCGGTAAAACGAAAGCGGAATTGTGGCAGATT
SRR341687_C818781	TR	53.58	-	2371	2440	ATGCGAACGCGAATGGCGGTGTGTCGAATGCGAATGCGAATAACGATGCTTCGAATACGAATGCGAATAT
SRR341688_scaffold20950	TR	19.58	+	72	125	CGTTATTGTCTGGACGGATGGCAACAACAACAATAACAATGCCAATAATTCTGG
SRR341688_scaffold20950	RT	34.92	+	407	578	AAAACCGCCCGATAGATGCCCCGCACATTACGGATCGACAAATCCACAAAACCCTGTGTAATGAAGTCCTGATCCCGTTGTATTCACCTTCCATGATCTATGACAACGGGGCAAGCCAAAAGGGAAAGGGCCTTCATTGGCAGTTCAAACGGATCAAACAACAGCTTGGATG
SRR341688_C503854	TR	53.53	+	704	764	TGCAACGGCTTCCAGCAGTTGGAACGTGAACTTCAACAACGGCAACGTCAACACGAACAAC
SRR341688_C503854	RT	30.17	+	1005	1336	CGGGAGGTTTTTGCCGCCGCTTTCATTGATCGTGTTGTCCATCACTGGATCGCTCTTCGTATCGAGTCGATTTTAGAGGAACGTTTTCGGGAACAAGGGAACGTCTCGAAGAACTGCCGGAAAGGTGAGGGATGTCTGTCTGCCGTGCACTATCTGAATAACATGATAGTCGAGGTCAGTGAGAATTATACTGCCGATGCGTACATTTTCAAAGATGACCTGTTCAGTTTCTTCATGTCTATCTCGAAATCGTTGGTATGGGAAATGCTGAACATATTCGTAAGGGACAATTATAAAGGCGATGATATTGAATGTCTGCTTTACCTTCTAGC
SRR341688_C516751	TR	5.46	-	160	209	CAGAGTGGGCGTAATCTGTATGAGAACTATAACTATGCGAATGGGAATCA
SRR341688_C516751	RT	9.91	-	2481	2673	ATCCTTGATTTGGCTATTGCAAACAAGTGTGCTACTTTGGATGAAGTAAAAGCTCTTCCTATGGGTAACGCAACTGTAGCTGATGCAGTAGTTGATCGCAGTGGTATTACTGGTGAGAAGATGGAACTTGATGGTTATATGACAGTAGAAGGTGAATGTATCTCTGTTTACAACCACCAGAACAAGAACCAGC
SRR341688_C518889	TR	52.53	+	582	631	TGTTCGCCTTGAACGGCAACAATCCCCGCTCGAACTCGAACTGGAACATC
SRR341688_C518889	RT	101.87	+	1073	1668	TCTATATGAGCCAATTCAGAGAGGATTCATAACTGACACATACGCATGTGTTACGGACAGAGGTCAGCACGAAGCGGTTAGGAGACTTGCTTCGTGGTTTCGTGAGTTTAATGGTAGAGGACAGTATGCGTATTATTACAAGTTTGATGTTAGAAAATTCTTTTACCGGATTGACCACGAAGTTTTGATGAATATCATTAAAAAGAAGATCTCCGACAAATACACTGTAGAGCTTATGCGGTACTATATGTGCAGCACACAGCGACCGTTCGGGATGCCACTTGATGGCAACCATCTTACAATTACGGACGATGAAATGCTCTGGGATAAGGGAATCGCCATAGGAGGCGGACTGTCACACATGATTGGGAATATGTATCTTGATCAGCTGGACCAGTA…
SRR341688_C523333	TR	41.90	+	239	288	TCGCTTATGCGAACTCGAATAACGATTGGTCGAACTCGAATGCGAATATC
SRR341688_C523333	RT	34.51	+	1028	1425	ACAAGTGCGTGTATCAAGGGAAAGGGATTACATTTTGGAGTAAGGAGAATGAAACGTTTTCTTCACCGGTACCCGGAATACAAATGGTTCGTAAAGACTGATTTCAAAAAGTTCTATCAAAGTATTCTTCATGAGCTTATTGTTGCTGCATTGAGAAGGAAATTCAAAGATGAACGATTTATTAAATTGATCGAGATAGCTGTTTTATTGTATGACAGCGGAACAGAGTTAGTTGACGTATTGGAGAATGAAGTTGAACGGAAGAAGAGGTGTTCCGATTGGAGCATTTACAAGCCAACCTATCGGGAATTTTGCGGCAAGCCGGATAGATCATACAATGAAGGAGAAATATCGTGTCAAATGCCTGCATAGATATTGCGATGATAATGTTATGCTGG
SRR341688_C523549	RT	57.23	-	9219	9705	TACCGGGGCCAGCATTAAACGACGTGGCACTCATGATCTGATGCACTGCATACGTACCGATTTGCAAAAAGACCCGGAGTGCACGCTGTATGCCTACAAGTTTGACATCCGCAGGTTCTACGACAATGTGCGGCAGGATTTTGTGATGTGGTGTTTCCGCAGGGTATTCAAGGATGAAAGGCTGTTGGTGCTGCTGGAGCGGTTCGTGACACTGCTGCCGGAAGGTATCAGCTTTGGACTGCGCAGTTCACAAGGAGCAGGCAACCTGCTTCTGTCTGTATTTTTAGACCACTATCTGAAGGATAGGTACGGGGTTCGTTATTACTACCGCTATTGCGATGACGGACTGGTACTCGGTAAAACGAAAGCGGAATTGTGGAAGATTCGTGATGTTATTCA…
SRR341688_C523549	TR	52.55	-	10249	10318	ATGCGAACGCGAATGGCGGTGTGTCGAATGCGAATGCGAATAACGATGCTTCGAACACGAATGCGAATGT
SRR341689_C662118	TR	42.69	+	215	264	TGTTCAACTTGAATCTGAACAATCCCCGTTCTAACGTCAATTGGAACGTT
SRR341689_C662118	RT	48.33	+	747	1308	ACATATTCCTGCGTTAAGGGAAGAGGGCAACTTAAAGCTATGCAGCGTTTATATGGATGGATGAAATATGTCAATAATTCAGGTAAAAAATGGTATTACTTAAAAATGGATATAGAAAAATTCTTTTACAGAATGGATCATGATGTATTGATATCAATTTTGGAAAAGAAGATAGGCGACAAGAGAACGCTAAAGTTGCTGAAACATTATATTTCAGATTCATCAATACCTTTTGGGTTACCATTGGGAATTAAATCACCACTTGAAATAAGACAGAGTGATATGCTGTGGGACAAAGGCATTCCGATTGGCGGAGGATTATCTCATATGTTTGGGAATATGTATCTTGATAAGCTGGACCAGGAATGTAAAAGAAATCTTTCTATACATTATTATATT…
SRR341586_C330925	RT	68.41	-	55	368	CTATATGGGTTTCCGTGTTCACGGCTGATACGACATCATGTATCAAGGGAAGAGGAATAACGGAGGCGTATAAGAGGACAAGACGGGCTTTGTCCGATCGTGAATCCGTCTATTGCCTCAAGGTTGATATCCGCAAATTCTATCCGTCAATAGACCATGAGGTGTTGAAAGGCATCGCTCGGAAGAAGATCAAGGACGATCGCTTGCTTATGTTGTTGGATGAGATCATTGATTCCGCTCCCGGCGTTCCGATCGGGAACTATCTTAGCCAATATCTTGCGAATCTTTATCTCGCCTATCTGGATCACGAGATA
SRR341586_C330925	TR	26.08	-	815	873	TCGAATGCAGGCCTCGCTAACGTGAATACGAATAATGCGCCTTCCGATGCGAATCGTAA
SRR341586_C332753	TR	44.36	+	5	97	CGTGTCCTCTTTCGCTCGTATAACAATGCGAATTCGAATGGCGGTGTTGCGTATGCGAATGCGAAGAACGATGCTTCGAATACGAATAACAAT
SRR341586_C332753	RT	72.36	+	401	1475	TCCTATGCTTCTATAAAAGGAAAAGGACTACATGATGGTCTTAAACGAGTAGTAAAAGCATTAGAAGATGGGGAAAATACAGTTTATTGTTTAAAATTAGATATTCACCATTTTTATCCTTCTGTGAATCAGGAAATTTTAATTTCTTTAATTAAAAAGAAAATTAAAGACAAAAAAGTAATTGATTTACTTATTAGGATAATTAGAAGTTTTAAAGAAGGTTTGCCTATTGGTTATCATTCATCTCAGTATTTTGGTAATTTTTATTTATCTTATTTAGACCATTTTATTAAAGAAACATTACATGTAAAATATTATTTTAGATATTGTGATGATATTGTTATCTTGGATTCTAATAAGGAAAAATTAAAACATATTTATTATGAAATAAAGGAATAT…
SRR341589_scaffold44130	RT	59.50	-	32	203	AAAGAACGAATCGTTATGACGAACGCATTCAAAGACAAGGTGGTTCAGCATTCCCTATGCGACAACATACTTGAACCCGCGTTTTCAAAAGCCTTTATCCGGGACAACTACGCATCGCAGAGCGGGCGCGGAACACATGACGGGTTATACCGCCTTGAAGAATTCATGCGGT
SRR341589_scaffold44130	TR	39.86	-	541	588	ACGTCAATTCCTCTGGCGCGATGAACTGGAACAACGCTTACAACGGCA
SRR341589_C531315	RT	19.18	-	119	252	GTGCTGCGCATCAGTACCGGGACGCGGCGGAAAGCACGCGCTTCGGCGCTGCAAGCGTGTCATTCACCACGACAAAAAAGGAAGCCGGTACGTCTGCAAAATGGACGTTCACCACTTCTACCATTCTGTCGACC
SRR341589_C531315	TR	47.76	-	726	775	CTGTTCTTTTTCAATGGCAACTACAATTCGTCCAACGCGAACTCGAACAT
SRR341589_C545921	TR	60.85	+	279	346	GCGAACAACGCTTGGAACTTGAATCTGAACGATGGCAACGTGAACAACAACTATAAGTTCAATCAGAA
SRR341589_C545921	RT	45.51	+	554	1220	AATCTATCTGCTTTGTCGTCCGCTATCCTCGCTACAGAGAGGTGTTTGCAGGTGAGTTCAGAGACAGAATCATTCATCATTATATTGCATTGAGACTAGAGCCGCTATTTGAAAAGATATTCTGCGACAGAACGTACAACTGCCGCAAAGGAAAAGGTCAGTTAGCTGGCGTTACTCAACTGGCGGAAGATATTCGTGAGGAGAGTGAGGACTATACCAAGGATGCCTATGTAATGAAGGTTGATTTGAAGGGTTTCTTTATGAGCATTCCTAAGCCGCTTCTTGCCAAGATGGTAGATGATTTTATAGTAGAGAATTACTATGGAGATGATAAGGAAGACCTCAGGTGGATTTGCGGTCTTGTCATTATGCACAGACCAGAGCTGAACTGCGAGCGAA…
SRR341589_C548649	TR	7.85	+	4128	4177	CTTCTATTTTCTTTTTCATCGTTTGGTCTTGCTACTACAATAACACCATT
SRR341589_C548649	RT	7.05	+	5149	5461	TATTTTGTCATATTCGATTTCTGGGAATATTAATTGTTCTTTTATACCTAAAGAATAATTTCCTTTTCCATCAAATGAATTTTTAGATACTCCTCTAAAATCTCTTACTCTTGGAAGTGCTAAGTTAAATAATTTATCAGCAAAATCATACATTTTTCCTGCTCTTAGTGTAACTTTACATCCTACATTTACACCTTCTCTTAATTTAAAAGCAGCAATTGATTTTTTTGCTTTTGTTATAACTGGTTTTTGTCCTGTTATAATTGTTAAATCTGATATTGCATTGTCTAAACTTTTTGGATTATCTTTTACA
SRR341590_C661571	TR	21.77	+	1268	1317	ATAACGGTTACAACTTGAACTTCAACAGTGGCAACGTGAATCCTGCGAAC
SRR341590_C661571	RT	174.12	+	1587	2318	TACTGAGAGAAGTCTTCGCCTCACAGTTCCGTGACAGGGTAGTTCACCATCTGTTGTTCAACTATATCGCTCCAATCTTCGAGAAAACATTTATATATGACAGTTATTCCTGTAGAAAAGAGAAAGGAACACTGTTTGGTGTAGAGCGACTAGAACATCATATTCGTTCATGCACCAACAACTATACACATACAGCCTATATCCTCAAACTGGACATTCAAGGCTATTTCATGAGCATCAACAAGAAAATCCTCTACGGTATTATTTACAACAAACTCATGAAGCAATGGGAAGAGAAAGGCAAGAACTGTAACATCCCTGGAAAGAATCCGGAGTTTATTCTCTTCCTTGTAGAAAGCATCATCTTCAAAGACCACACACTGGACTGCGAGGTGATGG…
SRR341590_C663259	TR	22.86	-	1124	1176	GATGTGAATTTGTACATATTCAACAGCAATGGCAATTGGAACAGGGACGACGG
SRR341590_C663259	RT	10.14	+	1183	1392	GGCTTCCTTTATCTTCTGCATAAATCCCAGCGGCCAGGCGTAGGTGAAATACCTCTTCCAGCCATCCATGAACAATGCTACTTTTTTCATACCTTACCTCCTGATCAATCAGAACAACCCGTCCTGTCCCCCATCTGTAAATTTGCCAAATATATTAAAAAGGCGCATCTGCATATATTATACACAGACCCGCCCAGCCAAAACATATCC
SRR341591_scaffold32914	TR	28.24	+	44	93	TGCGGAATGGTAATGCGAACAATGCCCCTGAAACTGCGAACACGAACATC
SRR341591_scaffold32914	RT	6.84	+	457	566	TACGTTTTGAAAATGGATATTAAGAAGTTTTATCCGTCCGTAAGACACAGCGTTTACAAGAAGGCATATAGCAAAGACTTGAAAGACAGGGATGCGTTATGGCTTATGAA
SRR341690_C360338	TR	34.59	+	83	120	CGAACGCGAATAACGATTCATCGAACACGAATGCGAAC
SRR341690_C360338	RT	62.00	+	644	1057	GGCATTTGAAAGTACGTTTTATCCGGACTACTTCCGCATCCATTAAAAACAGGGGAACGCATGACCTTTTACAGTATATCGTTAAAGATATAAAGGATGATCCCGAAGGAACCCTGTTCGGGTACCAGTTCGATATAACGAAATTCTATGAGAGCGTAGACCAGGACGTTTTGCTGGATGCAGTGAAAAAGATGTTCAAGGATAAAATATTGATCGGAATCCTGGAAGAGTGCATCCGCATGATGCCTAAAGGCGTGAGTATCGGACTAAGATCATCGCAGGGGCTTTGTAATTTGCTTCTGTCTATTTATCTGGATCACCGGTTAAAGGATCAGGAGGCAGTAGCACACTATTACCGGTATTGTGACGACGGTCTGGTGCTTTCTGGTAGCAAGAAAT…
SRR341690_C363600	TR	22.69	+	952	989	CGAATGCGAACAGCGGTCTCGCTTATGCGAACGCGAAC
SRR341690_C363600	RT	17.29	+	1644	2034	ACCGCTGCTTCCATACAAGGACGTGGACCGCATGGGTTGTTTCATCAGATACAAGCTGCAATGGCAGAAAATCCTAATCTCAAATATTACTATCAAAGCGACTACAAAGGATATTATGACAGTATTAATCACGAAACTTTAATTTCTATTATTAAAAGATATGTAGGCGATCCTCTTCTTTTGCCCATTCTTGAAAATTTTGTGAAGGCACTCTATCCTGATGGAGAATGTGGTATCAGTAAGGGATTGCGATCGTCTCAATTCCTCGGTAATCTTTATCACAATGATATTGACCACCGGATGATTGATGTGCATGGAGCAAGATATTACTTTCGATTCTGCGATGACATTTTTATTCTTGGAGAAAGTAAACGCGAGTTGTGGAGGTTAC
SRR341690_C371834	TR	47.60	+	337	386	TTTCGATGTCGAATGCGAACAACGATTCCTCGAATACGAACACGAACATC
SRR341690_C371834	RT	44.68	+	935	1319	ACCTCCGCCAGTATCAAGAGACGGGGGATGCACGACCTTCTGGCGTATGTCCGCCGTGACATGGCCGAAGACCCTGATGGTACACGTTACTGTTACAAGTTTGACATCACCAAATTCTACGAGAGCGTGAAGCAGGATTTTGTGATGTATTGCGTCAGCCGGGTGTTCAAGGACGCAAAGCTCGTGACCATGCTGGAGAGCTTTATCCGCCTGATGCCTGAAGGTCTGAGTATCGGCCTGCGCAGCTCGCAGGGGCTGGGCAATTTGCTTTTGTCTGTGTATCTGGACCATTATCTGAAGGACAGGTATGCCGTGCGTCATTTCTACCGCTATTGTGATGACGGCGTCGTACTGGGTAAAACGAAAGCGGAACTGTGGAAGATTC
SRR341691_scaffold912	RT	188.37	-	3179	3841	AAGAAGCGGTTAGTGATGGCCTTGCCATACCCTGACCGGATCGTGCAATGGTCACTGTACCAATACCTCAATCCGATTTACGACCGGCTATTTATTGAGGACTCCTACGCCTGTCGGAAAGGCAAGGGAAGCCACAAGGCCGCAGCACGGTTACAATACTGGATGCGGCAAGTAGACCGGAAACCGGGGCCGGGATGGTACTACCTGAAACTGGATATAAGCAAGTTCTTTTACCGTGTGAACCATGCGAAGCTACTGAAAATTTTGGCAAAGCGTATCAAAGACCCGAAGTTGATGAAGTTCCTCGGAAGCGTGGTAAACAGCAGAGCAGAGCCGTTCGGGTTGCCCCGCGGCAAAGCCCCGCAAGATACCCCGCCGGAGGAATGGCTGTACGATGTG…
SRR341691_scaffold912	TR	14.58	-	4267	4316	GTGTTCAACTTGAACCTCAACAATCCGCGCTCTAATTCGTGGACGAACAA
SRR341691_scaffold23312	TR	28.52	+	30	79	ATAACTCGTGGAACGTGAATTTCAACAATGGTAATAGCAACAACAATAAC
SRR341691_scaffold23312	RT	21.99	+	205	287	CGAGAAGTGTTTGCCGCAGCTTTCAGAGACCGTATAATTCACCATTGGATATGTATGAGATTGGTTCCGCATTTTGAAGAACT
SRR341691_C565653	TR	80.40	+	86	149	ACAACAGCTGGAACGTGAACTTTAGTAATGGCAACTTCAACAACAACAACAAGTACAACAGTAA
SRR341691_C565653	RT	56.73	+	329	596	CAAGTACTTGTTTTATAGTTACCCGTCCTAAATTACGGGAAGTGTTTGCTGCAAATTTCCGTGACCGTATTGTACAACATTGGTTGTGCCTACGCTTAGAGCCACTGTTTGAGGCACGTTTTGTTGAGCACGGAAATGTATCATTTAACTGTCGAAAGGGTTTTGGAACATTTGCATGTATCGATCAGTTGACAAAAAATACTATTGAAGTCTCTGATAATTATTCCCATGAGGCTTGGTATGCTCAATTTGATATTAAAGGATTTTT
SRR341691_C607514	RT	114.81	-	1671	2182	CTATTTGGGTTTCGACCTTCACGGCGGACACTTATAGCTGCATTAAGAACCGGGGGATTCATGCGGCCGCGAAGAAGGTAAAACAGGCCCTACGGGAAGACCCGGAAGGTACTACGTTTTGTTTGAAATTGGATATTCGCAAGTTCTACCCTTCGATTAACCACGACGTGCTAAAATCCATTCTGCGCCGCAAGTTGAAGGATAAAAGGCTACTTCGCCTACTTGACGAAATTATAGATTCGGCGGACGGCGTACCTATCGGAAACTACCTAAGCCAATATTTCGCTAACCTCTATTTAACCTACTTCGACCATTGGATAAAGGAACAGAAGCGGGTAAAGCACTACTTCCGCTACGCGGACGATATTGTAATACTTGCTTCGGATAAATCCTACCTTC…
SRR341691_C607514	TR	35.95	-	2599	2636	GCGAATACGAATAACACGGCTTCGAATACGAATGCGAA
SRR341692_C780516	RT	17.78	-	3308	3692	AACCGGTGCAAGCATCAAAAGGCGCGGTACTCATGACCTGATGAACTGCATACGTACCGATTTGCAAAAAAATCCGGAAGGCACGCTTTACGCATACAAATTTGACATCCGGAGGTTTTATGACAATGCGCGGCAGGACTTTGTTATGTGGTGCTTCCGGAGGGTGTTCAAGGACAAAAGGCTGTTGGTCTTGTTGGAGCGGTTTGTTAAGCTGCTGCCGGAAGGTATCAGTTTCGGACTGCGCAGTTCACAAGGGGCAGGAAATCTGCTTCTGTCTGTATTTTTAGACCACTATCTGAAGGATAAGTACGGGGTTCGTTATTACTATCGCTATTGCGATGACGGACTGGTACTCGGTAAAACGAAAGCGGAATTGTGGAAGATT
SRR341692_C780516	TR	47.58	-	4240	4299	ATGCGAATGCGAATGGCGGTGTGTCGAATGCGAATGCGAATAACGATGCTTCGAATACGA
SRR341693_scaffold27689	TR	47.60	+	2350	2399	TTTCGATGTCGAATGCGAACAACGATTCCTCGAATACGAACACGAACATC
SRR341693_scaffold27689	RT	44.68	+	2948	3332	ACCTCCGCCAGTATCAAGAGACGGGGGATGCACGACCTCCTGGCGTATGTCCGCCGTGACATGGCCGAAGACCCTGATGGTACACGTTACTGTTACAAGTTTGACATCACCAAATTCTACGAGAGCGTGAAGCAGGATTTTGTGATGTATTGCGTCAGCCGGGTGTTCAAGGACGCAAAGCTCGTGACCATGCTGGAGAGCTTTATCCGCCTGATGCCTGAAGGTCTGAGTATCGGCCTGCGCAGCTCGCAGGGGCTGGGCAATTTGCTTTTGTCTGTGTATCTGGACCATTATCTGAAGGACAGGTATGCCGTGCGTCATTTCTACCGCTATTGTGATGACGGCGTCGTACTGGGTAAAACGAAAGCGGAACTGTGGAAGATTC
SRR341693_C452103	RT	15.67	-	1619	2000	CAGTTGTGCGTCCATCCCCGGCAGAGGGTGTGAACGGATACGGAAACGCCTTTCTCATATCATGAAGTGTGATGTAAAAGGAACGAAGTACACCTGCGAGATGGACATCCGGCATTTCTACCCAAGCGTCCCCACCCGGCGGCTTATGCGTAGCCTCGGCCGTAAGATCAAGGACCGGCGGTTCCTCCGGCTCATCTGGGCCATCCTTCAGAGCTGTGGTTCCGGGCTGGCTATCGGGTTTTACCTGTGTCAGTGGCTAGCAAACTTTTACCTAGAGGGGTTAGACAGGATGCTTGCAGGGATGCCCGGGGTAAAATACTACACCCGGTACATGGACAACGTCGTGATGCTTGGCCCGAACAAAAGAATGTTGCATCGCGCA
SRR341693_C452103	TR	6.52	-	2469	2518	TTGTTTTACTTCTACGGCAACAACGGCTCGTCCAGCTCGGGCAGCAACAT
SRR341693_C452661	RT	43.61	-	1376	1707	TCGGGAGGTTTTTGCCGCCGCTTTCATTGATCGTGTTGTCCATCACTGGATCGCTCTTCGTATCGAGCCGATCTTAGAGGAACGCTTCCGGGAACAAGGAAACGTCTCCAAGAACTGCCGGAAAGGTGAGGGATGCTTGTCTGCCGTGCACTATCTGAATAACATGATAGTCGAGGTCAGTGAGCATTATACTGCCGATGCGTACATTTTCAAAGATGACCTGTTCAGTTTCTTCATGTCTATCTCGAAATCGTTGGTATGGGAAATGCTGAACATATTCGTAAGGGACAATTATAAAGGTGATGATATTGAATGTTTGCTTTACCTTCTAG
SRR341693_C452661	TR	53.53	-	1948	2008	ATGCAACGGCTTCCAGCAGTTGGAACGTGAACTTCAACAACGGCAACGTCAACACGAACAA
SRR341694_C392897	RT	17.78	-	3308	3692	AACCGGTGCAAGCATCAAAAGGCGCGGTACTCATGACCTGATGAACTGCATACGTACCGATTTGCAAAAAAATCCGGAAGGCACGCTTTACGCATACAAATTTGACATCCGGAGGTTTTATGACAATGCGCGGCAGGACTTTGTTATGTGGTGCTTCCGGAGGGTGTTCAAGGACAAAAGGCTGTTGGTCTTGTTGGAGCGGTTTGTTAAGCTGCTGCCGGAAGGTATCAGTTTCGGACTGCGCAGTTCACAAGGGGCAGGAAATCTGCTTCTGTCTGTATTTTTAGACCACTATCTGAAGGATAAGTACGGGGTTCGTTATTACTATCGCTATTGCGATGACGGACTGGTACTCGGTAAAACGAAAGCGGAATTGTGGAAGATT
SRR341694_C392897	TR	37.05	-	4233	4276	TCGAATGCGAATGCGAATAACGATGCTTCGAATACGAATGCGAA
SRR341694_C393419	RT	49.62	-	5036	5576	GAAACTTTCTGAGCGTATTGTTTCCGGCCAATTTCATGTAACGCCAAATGACATTGAGGAGAAAGACATTATTGAAGCTGGTAAATTACGGCATATTCAATTTTTCAAGAGTCTAAAGAATAGTATAGCTGCTCATGCTATCATGTCCGTAGTGGATAAGCACCTAAAAAAGCGGTTTATAAGAACAACCTCCGCAAGCATTAAAAACAGGGGAATGCACGACCTTATGAAGTACATTCTTCGTGATATACAGGAAGATCCTGAAGGAACACGCTACTGTTACAAGTTCGACATCTCCAAGTTCTACGAGAGTGTCAATCAGGATTTCGTTATGTATTGTGTACATCGGATTTTCAAAGACAAGAAGCTCATAGCTATGCTTGACAATTTTGTTCGCAT…
SRR341694_C393419	TR	43.55	-	5945	5994	GTGTCGAATGCGAATGCGAATAACGATGCTTCGAATGCGAATTCGAATGT
SRR341694_C393519	RT	130.28	-	5243	5830	AAACGCCGTGAAATCTACAAACTGCCATACCGCGACCGCGTGGTGCAGTGGGCAATAATGCAAGTGCTTGAGCCTATCTGGGTGAGATGCTTCACGGCCGACACCTACGCTTGTGTAAAGGGGCGCGGTCTTCATACGCTGCTGCGCAACCTGCGCCGCGATTTGAGAAAAGACCCCGACGGGACGCGGTACTGCTTTAAAATGGACGTTCGCAAGTTCTACCCGTCCATCACTCACAGCGTACTGAAGCAGGTGGTACGACAGAAGTTCAAAGACCCCGACCTGCTGTGGCTGCTGGACGACATCATCGACAGCGCGGACGGCGTGCCCATCGGCAACTACATAAGCCAGTATTTCGCGAATGTGTACCTCTCGGAGCTTGACCATCAGGTAAAGGAA…
SRR341694_C393519	TR	31.56	-	6188	6225	ACGAATACGAACAACGCGGCCACGAATACGAACACGAA
SRR341695_scaffold48173	RT	23.99	-	19	416	GCGGGATGTATGAGGCGCACATAGATACGCCGTGCGTGATAAATGAGGGAACGCACAACAAAGTACGCAGGATACGAAAGCCGCACTTTAAATACGACCAGANNNNNNNNNNNNNNNNNNNNNNNNNNNCAAAGTACGTTTTCAAAATGGACATAAAGCATTTTTACGAAAGCGTAGACAAAGAGATACTTAAGCGGATGCTGGAACGGAAAATAAAGGACAAGCAGGCAATGGAACTGATAAGCAAAGTAATAGACGGCTGCGAAAGAGGGCTGCCGCTGGGGAATTATACAAGCCAGTGGTTTGCAAATTTCATGCTTACGCCGCTAGACCATTATATAAAAGAGCAGCTGCACGCCAAGTATTATATGCGCTACATGGACGATATAGTAATATTT
SRR341695_scaffold48173	TR	27.81	-	746	783	CTGAATCTGAACAATGCGCTTTCTAACTCGAATTGGAA
SRR341695_scaffold49350	RT	77.32	-	67	238	AAGGAGCGGCTCGTCCTCGCCATCGACTTCGAGGGCAAAGTCGTCCAGCACTCGCTCTGTGACAACGTCCTCGAGCCGGCGTTCTCCCGGCGCTTCATCCGGGACAACTACGCCGGCCAGATCGGCAAAGGCACCCACGACGGCCTCGACCGTCTGGCTGCGGCTATGCGCC
SRR341695_scaffold49350	TR	31.14	-	520	567	ACGTCAACACCGATGGCACTCTGAACAGGAACAACGCCTACAACGGCA
SRR341695_C872107	TR	21.77	+	1274	1323	ATAACGGTTACAACTTGAACTTCAACAGTGGCAACGTGAATCCTGCGAAC
SRR341695_C872107	RT	167.16	+	1593	2265	TACTGAGAGAAGTCTTCGCCTCACAGTTCCGTGACAGGGTAGTTCACCATCTGTTGTTCAACTATATCGCTCCAATCTTCGAGAAAACATTTATATATGACAGTTATTCCTGTAGAAAAGAGAAAGGAACACTGTTTGGTGTAGAGCGACTAGAACATCATATTCGTTCATGCACCAACAACTATACACATACAGCCTATATCCTCAAACTGGACATTCAAGGCTATTTCATGAGCATCAACAAGAAAATCCTCTACGGTATTATTTACAACAAACTCATGAAGCAATGGGAAGAGAAAGGCAAGAACTGTAACATCCCTGGAAAGAATCCGGAGTTTATTCTCTTCCTTGTAGAAAGCATCATCTTCAAAGACCACACACTGGACTGCGAGGTGATGG…
SRR341696_C867879	TR	53.58	+	1075	1144	TGCGAACGCGAATGGCGGTGTGTCGAATGCGAATGCGAATAACGATGCTTCGAATACGAATGCGAATATC
SRR341696_C867879	RT	17.78	+	1682	2066	ACCGGTGCAAGCATCAAAAGGCGCGGTACTCATGATCTGATGAACTGCATACGTACCGATTTGCAAAAAGACCCGGAAGGCACACTTTACGCATACAAGTTTGACATCCGTAGGTTTTACGACAATGCGCGGCAGGACTTTGTTATGTGGTGCTTCCGGAGGGTGTTCAAGGACGAAAGGCTGTTGGTGCTACTGGAGCGGTTTGTTAAGCTGCTGCCGGAAGGTATAAGCTTCGGACTGCGCAGTTCACAAGGGGCAGGAAATCTGCTTCTGTCTGTATTTTTAGACCACTATCTGAAGGATAAGTACGGGGTTCGTTATTACTATCGCTATTGCGATGACGGACTGGTACTCGGTAAAACGAAAGCGGAATTGTGGAAGATTC
SRR341696_C874937	RT	71.48	-	3303	3801	GAATATAATACATTTATAATTAGAGAACCTAAAGAAAGATTAATATTCAGATTACCTTATTATCCAGATAGAATAGTACATCATGCTGTAATGAATATAATGGAACCTATATGGGTATCTATCTTTATTAAAGACACTTATAGCTGTATTAAACACAGAGGTATTCATGAAGCATTACATAATGTTAAAGAAGCTTTAAAAGATGTAGATAATACTACTTATTGTCTTAAGCTAGATATCAGAAAGTTCTATCCTAGTATAGACCACGAAGTATTAAAAGGTATAATAAGAAAGAAGATAAAGGATTAGAAGTTATTATAGCTATTAGATGAGATAATAGACTCAGCAGAAGGTGTACCTATTGGTAATTACTTATCTTAGTTCTTTGCTAATCTATAT…
SRR341696_C874937	TR	16.26	-	4127	4185	TCTAATGCAGGTTTGTTCAATTTGAATTCTAACAATGAGTTAGACAATTCCAATGCTAA
SRR341696_C875309	RT	48.97	-	3571	3950	CTTACCTTGTTAATAGATTTACTGCAGATACCTTCAACTGTTTAAAAGGAAGAGGTATTCATTATGGAGTAAAGAGATTGAAAAGAGATTTAAAAGCTGACAAAGAAGGCACAAAATATTGTTTAAAATTAGATATTAAAAAGTTCTTTCCTTCTATAGATCAAGATGTGTTATACTCACAGTTTGAAAAGGTATTTAAGGATAAGAAACTATTAAGATTATTACATCATGTAGTTTATTCTACACCAAAAGGTTTACCAATTGGAAATTACATATCTCAATTTGCAGCAAATTTGAATTTGACTTGGTTTGATAGGTGGATTAAACAAGTATTAAAAATAAAATATTATTACAGATATTGTGATGATATTGTTATATTA
SRR341696_C875309	TR	19.22	-	4400	4437	GCTAATGCTAATAATGCATCCTCGAATTCATAGACGAA
SRR341697_C427122	TR	53.58	+	1073	1142	TGCGAACGCGAATGGCGGTGTGTCGAATGCGAATGCGAATAACGATGCTTCGAATACGAATGCGAATATC
SRR341697_C427122	RT	17.78	+	1680	2064	ACCGGTGCAAGCATCAAAAGGCGCGGTACTCATGATCTGATGAACTGCATACGTACCGATTTGCAAAAAGACCCGGAAGGCACACTTTACGCATACAAGTTTGACATCCGTAGGTTTTACGACAATGCGCGGCAGGACTTTGTTATGTGGTGCTTCCGGAGGGTGTTCAAGGACGAAAGGCTGTTGGTGCTACTGGAGCGGTTTGTTAAGCTGCTGCCGGAAGGTATAAGCTTCGGACTGCGCAGTTCACAAGGGGCAGGAAATCTGCTTCTGTCTGTATTTTTAGACCACTATCTGAAGGATAAGTACGGGGTTCGTTATTACTATCGCTATTGCGATGACGGACTGGTACTCGGTAAAACGAAAGCGGAATTGTGGAAGATTC
SRR341697_C431574	RT	42.56	-	21291	21823	ATTATTTTACGAGATCCTTCTCCGCGTATACCTACGGAGGGGTGAAAGGACGCGGTCCCCACGCCTACATGAGGATGATCCGGAAGGTCCTGAGAAAATATCCGGAACGTACCACCGACTATCTCCTGTGCGATATCCACCACTTCTATCCGACCGTCAATCACCCGGTACTGAAAAGCCAGCTCAGGACACGCATCAAGGATAATCATTTATTGCGAAGGCTTGATGAGATCATTGACAGCGTCGAGGGGGATACCGGTATGTTTCCCGGCACGAAGCTGGCGCAGTTCTTCTCGCTTGTCTATCTTTATCTTTTCGATCACGATTTGAAGCGGTGCTTCCATGTCGGGGAATGCCCTGCTTTGGTTGAGTACTACACGAAAAGGTATATCGAGGAAA…
SRR341697_C431574	TR	20.90	-	22285	22322	CTCAATGGTAACAATGCGGTCTCGAACGCTAACGTGAA
SRR341698_scaffold39828	RT	128.28	-	5142	5805	GTGAAGCGAGAAATTTTTGCCTCGGATTTCAGGGACAGGGTAGTGCATCATCTGTTGTATAATTATATTTCTCCTATGTTTGAGGGCAGAATGATTTTTGACAGTTATTCATGTCGCCGAGGAAAGGGGACAAGTCAGGGAATAGCACGCCTGGAACACCACATACGCAGTTGTACGCAAAATTATCGTTATAGTGCCTATATATTAAAACTGGACTTAAGGGGGTATTTCATGAGTATCAGGAAGGATCGTCTGTACGATCTTATCTGCAAGGGACTGGAACGATATAGAAGAAGCCGGAAACAAAAAGAATGCCCGGATATGGAACTGATAGATTTCCTGCTAAGACAGATTATATTCAGAAATCCCCAGCGGGATTGCCGGATACGGGGTAGCGCG…
SRR341698_scaffold39828	TR	25.97	-	6100	6149	AACAACGGTCGCAACCTGAACTTCAACTCGTCGAACGTGAACCCGTTGAA
SRR341698_scaffold42463	TR	13.34	+	204	253	CGAATGGCTATAACCTGAACTTCAACTCAGGCAACGCGAACCCGCAGAAC
SRR341698_scaffold42463	RT	103.72	+	526	1076	TAAAAAGAGAAATTTTCGCTTCGCAGTTCAGGGACAGAGTCGTGCACCATCTGTTGGTCAACTACTTGTCGCCGCTCTTCGAGGCGCGTATGATCTTCGACAGCTACTCCTGTCGCAAAGGCAAAGGTACGAGCGAGGGGATCAGACGCATCGAGCACCATATACGCAGCTGCACGCACAACTATACGTGCAACGCCTAATATTCTGGAGCTCGACCTGAAAGGTTACTTCATGAGTATCTCCAAGCAGCGGTTGTACGATATTATCCATCGGACGCTCGANNNNNNNNNNNNNNNNNNNNNNNNNNNNNNNNNNNNNNNNNNNNNNNNNNNNNNNNNNNNNNNNNNNNNNNNNNNNNNNNNNNNNNNNCAACTTTTCAGCAACATTTATCTGGGGCGA…
SRR341698_C647352	TR	6.45	+	141	190	CTCGGTGCATCAATCTGAACAATGACGCTGGTTGGAGCAACTGGAACATC
SRR341698_C647352	RT	58.97	+	528	1287	TATATCGATGCCCATCTGGACGACGAAGTTCAGAAGATGCACGATATGATTTTGAACACCAAACCCGATGGAATAGAAGTCCAGAACCCGAAACTCGGATTCAGGCCCCATAAGCACACCCCGAAGATCATCTACGAACACGGTAAGATTCGGAAGATCTTTGAGCCGGAGATCCACGAACAATGGCTGCACCACATCATCGTGCTGGTGTTGGAGCCGATCATCACCGGCACCGCATACAAGTACAGCTGCGGCAGCTTCCCGAAACGCGGCGCACATTACGCCAAGCGGAGGATTGAAAAGTGGCTCCGTTCAGACCCGAAAGGGACCCGGAACTTCCTGAAAGTTGACATCCGGCATTTTTACGACAGCATCCGGCTGGACGTTTTGATGCGGGAG…
SRR341698_C666564	TR	38.92	+	6	55	CCAGCAGTTGGAACGTGAACTTCAACAACGGCAACGTCAACACGAACAAC
SRR341698_C666564	RT	43.61	+	296	627	CGGGAGGTTTTTGCCGCCGCTTTCATTGATCGTGTTGTCCATCACTGGATCGCTCTTCGTATCGAGCCGATCTTAGAGGAACGCTTCCGGGAACAAGGAAACGTCTCCAAGAACTGCCGGAAAGGTGAGGGATGCTTGTCTGCCGTGCACTATCTGAATAACATGATAGTCGAGGTCAGTGAGAATTATACTGCCGATGCGTACATTTTCAAAGATGACCTGTTCAGTTTCTTCATGTCTATCTCGAAATCGTTGGTATGGGAAATGCTGAACATATTCGTAAGGGACAATTATAAAGGCGATGATATTGAATGTTTGCTTTACCTTCTAGC
SRR341699_C909076	RT	9.56	-	2142	2687	TTCTATCTGATAGCTTATAAAGTGTATGTTCATAAGCATCCTGTCATTCTTAAATGTATGAAATCTTTTAGTACGGGCAAGACAGATAATAAAGTATAAATTGTATTATTTGAACATAAATAAGAGTATTTACTATCATAAAACTGTATGAACTCGCTTTGAATGTTAAATATTATTTAAAATGTTAGTTTAATTATTCTATTTGTACAAATTCGATAAATTTGTGAAGATTATTTTGTAAATAAATTAACGCTTAAAAAGCACTCAATCACTTGCGAAAAGATGAAAATAATGTTATAATTATAAAAATGCGTTTTGTGTATTTTTAAAGTTTTTTGTTATGAATGCACAAAATGTATAAATAAGTGGAGGTGTATCTACATATTATGAAGAAATTTT…
SRR341699_C909076	TR	6.09	+	9377	9426	ACTCTGCGTTCATTCAGTATATCGTTTACGGCAGCTGCAAAAACATTGAC
SRR341700_scaffold48262	TR	6.20	+	46	95	AGAACGCGGGCTTTCTGAACGTGAACTCGAATTGGGTGAACCCGGTGAAC
SRR341700_scaffold48262	RT	68.84	+	1322	1995	AGAGAAGTGTTTGCCGCCCATTTTCGCGACCGCGTGGTGCATCACTTGCTGTATAACTATACCGCCCCGATTTTTGAGTGTACCTTTATTGCAGACAGCTACTCGTGCCGCAAGGGCATGGGAACACTCTATGGCGTGCAGCGTTTTGAGCATCATCTGCGCGCCTGCTCGGACAACTGGAGGAATAATTGCTATGTGCTGAAGCTGGATATAAGGGGATATTTTATGCACATCGTCAGGCAGAAACTCTACGATCTTACGATGGAAACCCTATGGCGCTATGCCCCGCGCAAAAATAGCAAAGGCAAGTGCTGGGCAGACGTGCTGGACTATGACCTGCTGGAATATCTGATGCGGGAAATTATCTTTAACGACCCCACTTTGGACTGCGAAATGCGG…
SRR341701_scaffold17920	RT	40.66	-	471	1003	ATTATTTTACGAGATCCTTCTCCGCGTATACCTACGGAGGGGTGAGAGGACGCGGTCCCCACGCCTACATGAGGATGATCCGGAAGGTCCTGAGAAAATATCCGGAACGTACCACCGACTATCTCCTGTGCGATATCCACCACTTCTATCCGACCGTCAATCACCCGGTACTGAAAAGCCAGCTCAGGACACGCATCAAGGATAATCATTTATTGCGAAGGCTTGATGAGATCATTGACAGCGTCGAGGGGGATACCGGTATGTTTCCCGGCACGAAGCTGGCGCAGTTCTTCTCGCTTGTCTATCTTTATCTTTTCGATCACGATTTGAAGCGGTGCTTCCATGTCGGGGAATGCCCTGCTTTGGTTGAGTACTACACGAAAAGGTATATCGAGGAAA…
SRR341701_scaffold17920	TR	20.90	-	1465	1502	CTCAATGGTAACAATGCGGTCTCGAACGCTAACGTGAA
SRR341702_C935977	TR	16.50	+	230	295	TTTCAACAATGGAGCTAACTGTGGCTTTTGGTATTGGAATTTGAACAATGACTCTTCCATTGCGAA
SRR341702_C935977	RT	35.05	+	687	914	AATTTTTAAACCTGCATTTTATCCTGACCAATGTATTCATTGGAGTTTGATGTTAAAATTACAACCATTACTTGAAAAAGGAATGTATGAATATTGTTGTGCCTCTGTACCAAACAGGGGTATTCATTATGGTGGAAAATATATGAAAAAAATACTTAAAGATGATAGAAAAAATACAAAATATTGTTTAAAATTAGATATAAAAAAGTTCTATCCAAGTATTGATAA
SRR341704_C796671	RT	17.78	-	1426	1810	AACCGGTGCAAGCATCAAAAGGCGCGGTACTCATGATCTGATGAACTGCATACGTACCGATTTGCAAAAAGACCCGGAAGGCACACTTTACGCATACAAGTTTGACATCCGTAGGTTTTACGACAATGCGCGGCAGGACTTTGTTATGTGGTGCTTCCGGAGGGTGTTCAAGGACGAAAGGCTGTTGGTGCTACTGGAGCGGTTTGTTAAGCTGCTGCCGGAAGGTATAAGCTTCGGACTGCGCAGTTCACAAGGGGCAGGAAATCTGCTTCTGTCTGTATTTTTAGACCACTATCTGAAGGATAAGTACGGGGTTCGTTATTACTATCGCTATTGCGATGACGGACTGGTACTCGGTAAAACGAAAGCGGAATTGTGGAAGATT
SRR341704_C796671	TR	53.58	-	2348	2417	ATGCGAACGCGAATGGCGGTGTGTCGAATGCGAATGCGAATAACGATGCTTCGAATACGAATGCGAATAT
SRR341704_C801379	TR	11.45	-	7342	7391	CCTATGGCGAGCATCGAGAATTTTTGGAATTCGACCTTGAGCAGCACCGT
SRR341704_C801379	RT	11.08	+	8021	8352	TCGATAGATAGGCTTCTCGCGTGATAACATTCACTGAAATAAAATCGGGACCATTGATGTTGCTCAGCAAGAAATCGACAATGTTGTGGTAGATGATGTTTGATCCTGGCACGACCATTCTGCAATCTCTTAAAAATGCGTGAGTGAAATCCCAATTGGCTACAATCCTATTTGCGTAGAACAATGTGATGTCTTTATTGTCCTCAATAAGCTTAACCAAATATGGCACTGCAAACGGCATTAGAGCATCGTCATCACCGACAAGCATTATGTATTCTCCTGATGATAAGTCAATTGCCTCTTTGAAATTTGCATCAAGAAAAGGCGTATTT
SRR341705_scaffold49665	RT	87.62	-	133	383	AAGCGCCGCATGGTACACGCCCCCGCATTTGTGGACAAGGTGGTGCTGCACGCTCTGGTCGATAACATCCTGTATGATGCCCTGACAAAGAGCTTTATCCGGGACAGCCACGCCAGCCAGACCGGCAAAGGCACAGACGACGGCCTGATGCGCCTGAAAACCCACATGGTGGACTATTACCGCCGTGAGGGCCACGGCGCGGACGGCTGGGTGCTGAAAGGCGACGTGCGGCATTTCTTCGCCAGCATCGA
SRR341705_scaffold49665	TR	29.98	-	672	735	AATAACAACAACGTCTGGAACGTCAACACCGATGGCTCCAACAACAACAACTGGTACAACAACT
SRR341706_C875182	RT	55.01	-	361	737	CTATTTGGACTAAAATATTTATTAAACAGACTTACTCTTGTATTAAGAATAGAGGTATTCATAATGTAGCTCATGACTTAAAGACTGCATTAATTGAACATCCAGAAGAAACTACATATTGTTTGAAGATGGATGTTAGGAAGTTTTACCCATCTGTAAACCACGATATATTATGTGATATAATTAAAAAGAAGATAAAGGACAAATATCTTCTAACATTACTTATTGGGATTATCTATTCAGCCGATGGGGTTCCTATAGGTAATTACTTATCTCAGTTCTTTGCTAATCTATATTTAGCTTACTTTGACCATTGGGTCAAGGAGGAGTTAAAGTGTAAATTCTATTTCAGGTATGCTGATGATATTGTAATTCTC
SRR341706_C875182	TR	7.59	+	2696	2745	TCACCATTGTTTACGAGTATTTGACCTGCTGTACCTCCAGCTGGAATATG
SRR341707_scaffold66709	TR	36.21	+	324	361	CGAATTCGAATAACACGCCCTCGAATACGAATGCGAAT
SRR341707_scaffold66709	RT	48.45	+	691	849	GATATGGGTTTCGGTCTTCACAAAAGACACATATAGCTGCATCAAGGGCCGCGGGATTCACGGAGCGATGCGGAATGTCAAGCGGGCCATCAAAGACCGGGAAAACGCCCGATATTGCCTCAAAATCGACATCCGGAAGTTCTACCCGTCGATAGACCA
SRR341707_C1097211	TR	54.23	+	148	200	TCTTTTACTTGAATTTGAACAATGGTTCCGGCAATTCGAACTGGAATTACGGG
SRR341707_C1097211	RT	19.37	+	662	795	TGCTGTGCTTCAGTTCCAAACCGAGGCATACATTATGGGGGAAAATATATAAAAAAAATATTGGTAAATGATAGAAAAAATACAAAATATGCTTTAAAACTTGATGTGAAAAAATTTTATCCATCGATAAATAA
SRR341707_C1139756	RT	9.51	+	2730	3229	CATCTTCAACGGCTTCTGCAATATCACATCTGGAAAGGTCAGTAACAACAACCTTTTCAACGCCCTTATCACGAAGTATATCTGCAAATCTATTGGCTGCAACAGCAGTGTTACCGTGAATAGACGCATATGCTATGAATATACCTTTGCTTTCTGGCTGGTAACTGCTCCATGTATTATATAAGTCAAGGTAATATCCAAGGTTATCAGATAATACAGGACCATGTAATGGACATATAGTCTTAATATCAAGTGCTGATGCTTTCTTCAATAAAGTCTGCACTGGTGCACCATACTTGCCAACTATATTAAAGTAATATCTTCTGGCTTCGCATGCCCAGTCTTCATTCTCAGTAAGAGAAAGCGCTCCAAATTTTCCGAATCCATCTGCTGAAAAAA…
SRR341707_C1139756	TR	11.16	+	2732	2781	TCTTCAACGGCTTCTGCAATATCACATCTGGAAAGGTCAGTAACAACAAC
SRR341708_C786767	RT	115.30	-	1913	2503	AAAGAGCGGAAGATATTCAAACTGCCATTCCGTGATCGTGTCGTTCATTGGGCTATCATGCAGGTGATTGAACCGATATGGCTCTCCAATTTCACCCGTGATACCTATTCCTGTATCCGTGGACGTGGTATTCACCCTCTTTTATACAAGCTCCGCCGTGATTTGAAAGCGGATCCGGAGGGAACCCGGTACTGCCTGAAAATCGATGTGCGCAAATTTTATCCGAGTATAGACCACGAGATCATGAAACAGGTAATCCGCCGAAAGCTGAAAGATGCCCGGCTGCTTGCTTTGCTTGACGGTATCGTGGACTCGGCAGAGAACGGAGTGCCTATTGGAAATTATTTATCCCAATTCTTTGCTAACCTTTATTTATCCGAACTGGATCATATCATGAAA…
SRR341708_C786767	TR	33.63	-	2889	2926	ACGAATACGAACAATGCAGCCTCGAATTCGAATGCGAA
SRR341708_C787377	TR	26.37	+	208	257	GTTTCAATCTGAATGGTAATAATACCTCTGGTAATCGCAATCGTAATATC
SRR341708_C787377	RT	50.95	+	887	1424	ACCTATAGTGCAATCCCTAACAGAGGGATCCAGCCTATTATAAATCAGCTTAGAGGGTATGAGAAAGTAATTAAGAAAGATGGAAAAGTGGTGGCTAAGAAGTGGATACCCAGTATTTTAGTATCGGATCCAGAGGCTACAAAGTATTGCTTAAAGCTGGATGTGAGAAAGTATTATCCCAGTATTGTACACGATGTACTAAAAGCAAAGTATAGAGAGCTCTTTAAGGATGAGGAGCTTATCTGGCTAATGGATGAGATCATAGATAGTATTAGTACTTGCCCAGCCACAGAGGAAAATATAGAAATCCTCCAGAGGCTAGGTGTGGCGGTAAATATTATCGTAGATGATAACGGTAGAGAGTTTGTGGATGGCGTAGGTATTCCTATTGGAAACTAT…
SRR341709_scaffold63995	RT	115.30	-	796	1386	AAAGAGCGGAAGATATTCAAACTGCCATTCCGTGATCGTGTCGTTCATTGGGCTATCATGCAGGTGATTGAACCGATATGGCTCTCCAATTTCACCCGTGATACCTATTCCTGTATCCGTGGACGTGGTATTCACCCTCTTTTATACAAGCTCCGCCGTGATTTGAAAGCGGATCCGGAGGGAACCCGGTACTGCCTGAAAATCGATGTGCGCAAATTTTATCCGAGTATAGACCACGAGATCATGAAACAGGTAATCCGCCGAAAGCTGAAAGATGCCCGGCTGCTTGCTTTGCTTGACGGTATCGTGGACTCGGCAGAGAACGGAGTGCCTATTGGAAATTATTTATCCCAATTCTTTGCTAACCTTTATTTATCCGAACTGGATCATATCATGAAA…
SRR341709_scaffold63995	TR	33.63	-	1772	1809	ACGAATACGAACAATGCAGCCTCGAATTCGAATGCGAA
SRR341709_C1030755	TR	7.55	-	1032	1081	TACACGAGTAATCGCAACAACAACAATACTTCCAATGCTAACAGCAACAA
SRR341709_C1030755	RT	38.06	-	1149	1414	AGGACTTGAAATTGGAAATTATACATCTCAAATGTTTGCCAATATATATTTAAATGAAGTAGACCAATATATAAAACATAAATTAAAGATAAAATATTATTGTCGTTATTTAAGATGATTCAATTGTTATAGTAAAGACTAAAAAAGAAGCAAAAGAGACTTTAGAAAAAATAAAGATATTTTTAAGAAACAATTTAGAATTGGAATTAAATAGTAAGACACAAATATTTAAAAATAAACAGGGAGTAAATTTTTGTGGATATAAA
SRR341709_C1040724	RT	17.78	-	1449	1833	AACCGGTGCAAGCATCAAAAGGCGCGGTACTCATGATCTGATGAACTGCATACGTACCGATTTGCAAAAAGACCCGGAAGGCACACTTTACGCATACAAGTTTGACATCCGTAGGTTTTACGACAATGCGCGGCAGGACTTTGTTATGTGGTGCTTCCGGAGGGTGTTCAAGGACGAAAGGCTGTTGGTGCTACTGGAGCGGTTTGTTAAGCTGCTGCCGGAAGGTATAAGCTTCGGACTGCGCAGTTCACAAGGGGCAGGAAATCTGCTTCTGTCTGTATTTTTAGACCACTATCTGAAGGATAAGTACGGGGTTCGTTATTACTATCGCTATTGCGATGACGGACTGGTACTCGGTAAAACGAAAGCGGAATTGTGGAAGATT
SRR341709_C1040724	TR	53.58	-	2371	2440	ATGCGAACGCGAATGGCGGTGTGTCGAATGCGAATGCGAATAACGATGCTTCGAATACGAATGCGAATAT
SRR341709_C1040808	TR	22.69	+	951	988	CGAATGCGAACAGCGGTCTCGCTTATGCGAACGCGAAC
SRR341709_C1040808	RT	17.69	+	1638	2028	ACGGCTGCATCCATACAAGGACGCGGACCGCATGGTCTGTTCCATCAGGTGCAGGATACATTGGCAGAGAACCCCAATATACACTATTATTATCAAAGCGATTATAAAGGATATTATGACAGTATTGACCATGATATATTAATCTCCACAATCAGGCGATATGTCGGAGACCCTGTCTTATTGCCTATTCTTGAAAATTTTGTCAAAGCACTATATCCCAACGGGAAGCATGGCATAAGCAAAGGACTGCGTTCCTCACAATTCTTTGGAAACCTTTACCATAATGATATTGATCACCGGATGATTGATGAATATGGTGCAAAACATTATTTCCGTTTTTGTGATGACATCTTTATTCTCGGTGAGAGTAAACGTGATTTGTGGAAATTGC
SRR341710_scaffold49800	RT	47.11	-	6	485	CGTACTTTACAGATACTTTCTATGAAAGACCGTATTGCTGTGTTTGCTGTAATGAATGTTGTAGACCGTCATTTGCAGAAACGCTATATTCGGACAACGGGAGCAAGTATCAAAAGGCGTGGCACACATGACCTGATGAATCGCATACGTACCGATCTGCAAAAAGACCCGGAAGGCACGTTATATGCTTACAAGTTCGACATCTGCAGGTTCTATGATAACGTGCGGCAGGATTTTGTGATGTGGTGCTTCCGCAGGGTGTTCAAGGACGAAAGGCTATTGGTTTTACTGGAACGGTTTGTTAAGCTGCTGCCGGAAGGTATCAGTTTCGGACTGCGCAGTTCGCAGGGGGCGGGAAACTTGCTCCTGTCTGTTTATTTAGATCATTTTTTGAAAGAT…
SRR341710_scaffold49800	TR	24.24	-	819	856	GCGAATGCGAATGGTGGTGTATCGAATGCGAATACGAA
SRR341710_C782033	RT	56.96	-	870	1389	GGCTTTATCTGCTTTGATATATGCGAACGCGGCAAGCTGAGGCACATCAAAAGCGTGCATTTTTCCGAGAGGGTTGTGCAAAAATCATTTTGCACCAACATCATATACCCCACTTTCACCCGCTCCCTGATTTATGACAACGGGGCGAGTCAGCAAGGGAAAGGCACCCAGTTCGCGACCAACAGACTGACGACTCACTTGCGGAGGCATTTCAGGAAATACGGACGCGAAGGCGGCGTACTTCTGATTGACTTCTCGGACTACTTCGGGAATGTGGCACATGAGCCACTTTTTGAGATATACCGGCAGATCTTCACGGATCCGCGTGTCATAGCTCTGGGAATGAGCTTTATTTCTGCCTTCGGCGATAAAGGCCTCGGGCTGGGAAGCGAAACGAGC…
SRR341710_C782033	TR	6.83	-	1898	1947	TGCGTGAACGTCAACAACAACGGGAACTCCAACAACTGGAACGCCAGCAA
SRR341710_C788520	TR	22.69	+	965	1002	CGAATGCGAACAGCGGTCTCGCTTATGCGAACGCGAAC
SRR341710_C788520	RT	17.69	+	1652	2042	ACGGCTGCATCCATACAAGGACGCGGACCGCATGGTCTGTTCCATCAGGTGCAGGATACATTGGCAGAGAACCCCAATATACACTATTATTATCAAAGCGATTATAAAGGATATTATGACAGTATTGACCATGATATATTAATCTCCACAATCAGGCGATATGTCGGAGACCCTGTCTTATTGCCTATTCTTGAAAATTTTGTCAAAGCACTATATCCCAACGGGAAGCATGGCATAAGCAAAGGACTGCGTTCCTCACAATTCTTTGGAAACCTTTACCATAATGATATTGATCACCGGATGATTGATGAATATGGTGCAAAACATTACTTCCGTTTTTGTGATGACATCTTTATTCTCGGTGAGAGTAAACGTGATTTGTGGAAATTGC
SRR341711_C871736	TR	17.67	+	200	243	TGAACTCTAATTCGGATAACACCCCCTCGATTACGAATACGAAC
SRR341711_C871736	RT	43.10	+	666	824	TATCTGGGTGTCTACTTTCACGTCAGACACTTTTAGTTGCATAAAAGAGAGGGGGATTCACCGTGCCATGTGCAAGGTGAAAGCAGCGATGAAGGACAAGGAAGGGACTAGGTACTGCTTGAAGATAGACATCAAGAAGTTCTACCCTTCTATTGATCA
SRR341711_C885670	TR	35.84	+	290	361	CGTTTCTTCGGCTAATTTCGCTAATGTGAACAACAATGGCAATACGAACTACAACAACGCTTCGGGCTCTAT
SRR341711_C885670	RT	57.66	+	725	1307	GATAGAATTGTTCGCCATGTTCTATGTGATGATATTCTTTTACCAGAAGTTAAAAAGCACATAATATATGATAATTGTGCATCAATTAAAGGGAGAGGTATATCTCAGCAGAGAAAGCGATTTGAAATACATTTGCACAAGTATTACAAATTGCATGGAAATGGCGGATGGATTTTATTTGGAGACTTCTCAAAATTTTATGACAATATAATTCACGAGATTGCAAAACAAGAACTTCTTAAACTATTTGACGATGATGAATTTATTGACTGGCTTTTGACACTTATATTTGATGGCTTCAAAGTCGATGTGTCGTATATGTCTGATGAGGAATATGAAAATTGCTATTTGGATTTGTTTAATAAGCTCGAATATCGAGATATACCATCTGAAAAATTG…
SRR341711_C889220	TR	25.41	+	13	62	ACAACGGTCGTAACCTGAACTTCAACTCGTCGAACGTGAACCCGTTGAAC
SRR341711_C889220	RT	122.16	+	331	982	TCAAACGGGAAATTTTCGCTTCGCCTTTCCGAGACAGGGTAGTACATCATCTGTTGTTCAATTATCTGGCACCGTTGTTCGAATGCCGGATGATTCACGACAGTTACTCCTGCCGCAAGGGCAAAGGAACGTCGTTGGGCATCGAGCGTTTCGAACACCATATTCGCAGTTGTACGCGGAATTATACGCGGTCCGCCTATATCCTGAAACTCGATTTGAGAGGATATTTCATGAGCATCGACAAACGGCTGCTTTACTCGATTATCGAGCGTACTGTCGGGCGGAAAAAGGGTGTTGCGGATTTCGATTATGAATTGACGGATTTCCTGCTGCGTGCGATTTTGTTCCGCAATCCGGTCGAGAACTGCCGCATAATCGGATCTTTGTCGGACTGGAACG…
SRR341714_C789267	RT	35.09	-	108	280	TGTTCTTTACAGGGAAGTTTTAGGCGGTATGATGATTCGTGACACGTATGCCAGCTTGCCGAAACGTGGTATCCACGATGGTTTATACAGGCTTCGAAAAGCATTAAAAGACCGTTCGAATACGCGGTACTGCCTGAAACTTGACCTGAAGAAGTTCTACCACTCCATCGACC
SRR341714_C789267	TR	21.36	-	763	800	TCGAATACGAATGGCGGTGTGGCGTATGCGAATGCGAA
SRR341715_scaffold46987	RT	25.95	-	372	454	GAGGGAAGTGTTTGCTGCCAATTTCCGTGACCGTATCGTGCACCATTGGATATGCCTGCGGCTTGAACCTTTGTTTGAAGAGC
SRR341715_scaffold46987	TR	44.03	-	689	741	AACAACAGTTGGTATGTGAACTTCTCCAGTGGCAACACTAGCAACAACAACAA
SRR341715_scaffold54167	TR	24.24	+	268	305	CGAATGCGAATGGTGGTGTATCGAATGCGAATACGAAT
SRR341715_scaffold54167	RT	47.11	+	649	1128	GTACTTTACAGATACTTTCTATGAAAGACCGTATTGCTGTGTTTGCTGTAATGAATGTTGTAGACCGTCATTTGCAGAAACGCTATATTCGGACAACGGGAGCAAGTATCAAAAGGCGTGGCACACATGACCTGATGAATCGCATACGTACCGATCTGCAAAAAGACCCGGAAGGCACGTTATATGCTTACAAGTTCGACATCTGCAGGTTCTATGATAACGTGCGGCAGGATTTTGTGATGTGGTGCTTCCGCAGGGTGTTCAAGGACGAAAGGCTATTGGTTTTACTGGAACGGTTTGTTAAGCTGCTGCCGGAAGGTATCAGTTTCGGACTGCGCAGTTCGCAGGGGGCGGGAAACTTGCTCCTGTCTGTTTATTTAGATCATTTTTTGAAAGATA…
SRR341715_C935410	TR	52.00	+	50	99	CGGATTACTTGAATTTGAACAATTCTGCGGGCAATGCGAACTGGAACATC
SRR341715_C935410	RT	31.43	+	538	699	GATTGTGATGAACGGATTGTATGAGTTTTCCTGCGGGAGCATACCGGACAGGGGTGTTCATCACGGGAAAAAGTACATGAGAAAATGGCTTGATTCATACGGCGGGAAAAAATTCTTTGTTCTCAAGATGGATGTACACCATTTCTTTGAATCCATAAACCG
SRR341716_scaffold39173	RT	128.30	-	3422	4013	TGACAGAATTGTACACCACTGCATTATCAATGTGCTTGGGCGGTATTGGACTAATTTCTTCATTGCGAATACATACGCTTGCATCAAAGGCAGAGGTATTCATAAGTGTATGGAAGATGTGCATACGGCTTTGGTAACAGACAGGAAAGGAACAAAATTCTGCCTGAAAATTGATATTAAGAAGTTCTATGATAATATAGACCATTCGGCATTAAAGAAGATAATCAGATATGGCATTGCAGATGAGCAATTGCTAAGGCTGTTGGATAAGATAATAGATAGTAACGGTAAAGATAAAGGGTTGCCAATAGGCAATTTCACAAGCCAATACTTCGCTAATCTCTATTTGGCATACTTTGACCATTGGGTAAAAGAGGTGCTTTCAAAAATAGTTATGCA…
SRR341716_scaffold39173	TR	41.72	-	4536	4585	TTCGGTTATCTGAATACGAATAATCGTTCCTCGAATGCGAATGCGAACAA
SRR341716_C621405	TR	16.49	+	200	244	TGTCTTTTGGGGCGGTAATGCGAATAACGGTGCGAACTGCGGCTT
SRR341716_C621405	TR	34.25	+	253	290	CGAACTCGAATAACGCTTGGTCGAACTCGAATGCGAAT
SRR341716_C621405	RT	34.76	+	911	1308	ACGAGTGCTTGTATAAAAGGAAAGGGATTGCATTTTGGAGTCAGGCGCATGAAGATGTTTCTACGTAGGTATCCTGAATATAAATGGTTTGTAAAGACCGATTTCAAAAAGTTCTATCAGAGTATTCCACATGAAGTATTGCTTAATGCGCTTCGCCGGAAATTCAAAGACGAGAAGTTTATAAAGCTGATTGAGATTGCATTATTGAGTTATGATAGCGGAGAAGAGTTAATTGAAATTTTGGAAAATGAAGAACTTCGGAAAAAGAGGTGTACCGATTGGAGCATACACAAGCCAACCACTCGGAAATTTCGCTGTAAGCCCGATAGACCACAAGTTCAAAGAACAGTATAAGGTCAAATGTTTGCATCGGTATTGTGATGATAACGTGATGCTTG
SRR341717_C456974	TR	22.69	+	30	67	CGAATGCGAACAGCGGTCTCGCTTATGCGAACGCGAAC
SRR341717_C456974	RT	17.29	+	722	1112	ACCGCTGCTTCCATACAAGGACGTGGACCGCATGGGTTGTTTCATCAGATACAAGCTGCAATGGCAGAAAATCCTAATCTCAAATATTACTATCAAAGCGACTACAAAGGATATTATGACAGTATTAATCACGAAACTTTAATTTCTATTATTAAAAGATATGTAGGCGATCCTCTTCTTTTGCCCATTCTTGAAAATTTTGTGAAGGCACTCTATCCTGATGGAGAATGTGGTATCAGTAAGGGATTGCGATCGTCTCAATTCCTCGGTAATCTTTATCACAATGATATTGACCACCGGATGATTGATGTGCATGGAGCAAGATATTACTTTCGATTCTGCGATGACATTTTTATTCTTGGAGAAAGTAAACGCGAGTTGTGGAGGTTAC
SRR341717_C474231	RT	17.78	-	1447	1831	AACCGGTGCAAGCATCAAAAGGCGCGGTACTCATGATCTGATGAACTGCATACGTACCGATTTGCAAAAAGACCCGGAAGGCACACTTTACGCATACAAGTTTGACATCCGTAGGTTTTACGACAATGCGCGGCAGGACTTTGTTATGTGGTGCTTCCGGAGGGTGTTCAAGGACGAAAGGCTGTTGGTGCTACTGGAGCGGTTTGTTAAGCTGCTGCCGGAAGGTATAAGCTTCGGACTGCGCAGTTCACAAGGGGCAGGAAATCTGCTTCTGTCTGTATTTTTAGACCACTATCTGAAGGATAAGTACGGGGTTCGTTATTACTATCGCTATTGCGATGACGGACTGGTACTCGGTAAAACGAAAGCGGAATTGTGGAAGATT
SRR341717_C474231	TR	53.58	-	2369	2438	ATGCGAACGCGAATGGCGGTGTGTCGAATGCGAATGCGAATAACGATGCTTCGAATACGAATGCGAATAT
SRR341718_scaffold38423	TR	33.63	+	1852	1889	CGAATACGAACAATGCAGCCTCGAATTCGAATGCGAAT
SRR341718_scaffold38423	RT	115.30	+	2275	2865	AAGAGCGGAAGATATTCAAACTGCCATTCCGTGATCGTGTCGTTCATTGGGCTATCATGCAGGTGATTGAACCGATATGGCTCTCCAATTTCACCCGTGATACCTATTCCTGTATCCGTGGACGTGGTATTCACCCTCTTTTATACAAGCTCCGCCGTGATTTGAAAGCGGATCCGGAGGGAACCCGGTACTGCCTGAAAATCGATGTGCGCAAATTTTATCCGAGTATAGACCACGAGATCATGAAACAGGTAATCCGCCGAAAGCTGAAAGATGCCCGGCTGCTTGCTTTGCTTGACGGTATCGTGGACTCGGCAGAGAACGGAGTGCCTATTGGAAATTATTTATCCCAATTCTTTGCTAACCTTTATTTATCCGAACTGGATCATATCATGAAAG…
SRR341718_scaffold38988	RT	17.69	-	4816	5206	AACGGCTGCATCCATACAAGGACGCGGACCGCATGGTCTGTTCCATCAGGTGCAGGATACATTGGCAGAGAACCCCAATATACACTATTATTATCAAAGCGATTATAAAGGATATTATGACAGTATTGACCATGATATATTAATCTCCACAATCAGGCGATATGTCGGAGACCCTGTCTTATTGCCTATTCTTGAAAATTTTGTCAAAGCACTATATCCCAACGGGAAGCATGGCATAAGCAAAGGACTGCGTTCCTCACAATTCTTTGGAAACCTTTACCATAATGATATTGATCACCGGATGATTGATGAATATGGTGCAAAACATTACTTCCGTTTTTGTGATGACATCTTTATTCTCGGTGAGAGTAAACGTGATTTGTGGAAATTG
SRR341718_scaffold38988	TR	22.69	-	5856	5893	TCGAATGCGAACAGCGGTCTCGCTTATGCGAACGCGAA
SRR341718_C533417	RT	57.57	-	692	1274	TGATAGAATTGTTCGCCATGTTTTATGTGATGATATTCTTTTACCAGAAGTTAAAAAGCACATAATATATGATAATTGTGCATCAATTAAAGGGAGAGGTATATCTCAGCAGAGAAAGCGATTTGAAATACATTTGCACAAGTATTATAAATTGCATGGAAATGACGGATGGATTTTATTTGGAGACTTCTCAAAATTTTATGACAATATAATTCACGAGATTGCAAAACAAGAACTTCTTAAACTATTTGACGATGATGAATTTATTGACTGGCTTTTGACACTTATATTTGATGGCTTCAAAGTCGATGTGTCGTATATGTCTGATGAGGAATATGAAAATTGCTATTTGGATTTGTTTAATAAGCTCGAATATCGAGATATACCATCTGAAAAATT…
SRR341718_C533417	TR	42.12	-	1638	1709	TCGTTTCTTCGGCTAATTTCGCTAATGTGAACAACAATGGCAATACGAACTACAACAACGCTTCGAACTCTA
SRR341721_C660160	TR	19.22	+	234	271	CTAATGCTAATAATGCATCCTCGAATTCATAGACGAAT
SRR341721_C660160	RT	48.97	+	721	1100	TTACCTTGTTAATAGATTTACTGCAGATACCTTCAACTGTTTAAAAGGAAGAGGTATTCATTATGGAGTAAAGAGATTGAAAAGAGATTTAAAAGCTGACAAAGAAGGCACAAAATATTGTTTAAAATTAGATATTAAAAAGTTCTTTCCTTCTATAGATCAAGATGTGTTATACTCACAGTTTGAAAAGGTATTTAAGGATAAGAAACTATTAAGATTATTACATCATGTAGTTTATTCTACACCAAAAGGTTTACCAATTGGAAATTACATATCTCAATTTGCAGCAAATTTGAATTTGACTTGGTTTGATAGGTGGATTAAACAAGTATTAAAAATAAAATATTATTACAGATATTGTGATGATATTGTTATATTAC
SRR341722_scaffold36309	TR	52.55	+	8281	8350	TGCGAACGCGAATGGCGGTGTGTCGAATGCGAATGCGAATAACGATGCTTCGAACACGAATGCGAATGTC
SRR341722_scaffold36309	RT	57.23	+	8894	9380	ACCGGGGCCAGCATTAAACGACGTGGCACTCATGATCTGATGCACTGCATACGTACCGATTTGCAAAAAGACCCGGAGTGCACGCTGTATGCCTACAAGTTTGACATCCGCAGGTTCTACGACAATGTGCGGCAGGATTTTGTGATGTGGTGTTTCCGCAGGGTATTCAAGGATGAAAGGCTGTTGGTGCTGCTGGAGCGGTTCGTGACACTGCTGCCGGAAGGTATCAGCTTTGGACTGCGCAGTTCACAAGGAGCAGGCAACCTGCTTCTGTCTGTATTTTTAGACCACTATCTGAAGGATAGGTACGGGGTTCGTTATTACTACCGCTATTGCGATGACGGACTGGTACTCGGTAAAACGAAAGCGGAATTGTGGAAGATTCGTGATGTTATTCAC…
SRR341722_C531633	TR	53.53	+	469	529	TGCAACGGCTTCCAGCAGTTGGAACGTGAACTTCAACAACGGCAACGTCAACACGAACAAC
SRR341722_C531633	RT	19.35	+	770	828	CGGGAGGTTTTTGCCGCCGCTTTCATTGATCGTGTTGTCCATCACTGGATCGCTCTTCG
SRR341723_scaffold26907	TR	53.58	+	936	1005	TGCGAACGCGAATGGCGGTGTGTCGAATGCGAATGCGAATAACGATGCTTCGAATACGAATGCGAATATC
SRR341723_scaffold26907	RT	17.78	+	1416	1800	ACCGGTGCAAGCATCAAAAGGCGCGGTACTCATGATCTGATGAACTGCATACGTACCGATTTGCAAAAAGACCCGGAAGGCACACTTTACGCATACAAGTTTGACATCCGTAGGTTTTACGACAATGCGCGGCAGGACTTTGTTATGTGGTGCTTCCGGAGGGTGTTCAAGGACGAAAGGCTGTTGGTGCTACTGGAGCGGTTTGTTAAGCTGCTGCCGGAAGGTATAAGCTTCGGACTGCGCAGTTCACAAGGGGCAGGAAATCTGCTTCTGTCTGTATTTTTAGACCACTATCTGAAGGATAAGTACGGGGTTCGTTATTACTATCGCTATTGCGATGACGGACTGGTACTCGGTAAAACGAAAGCGGAATTGTGGAAGATTC
SRR341723_C402356	RT	154.84	-	3496	4158	AAGAAGCGTTTGGTGATGGCCCTGCGCTATCCTGATCGTATCGTACAGTGGAGCCTATACCAGTACCTCAACCCGATATACGACAAACTCTTTATCGAGGACTCGTATGCGTGCAGGAAAGATAAGGGCAGTCACAAAGCGGCACAACGCCTGCAATACTGGATGCGGCAGGTCAGCCGGAAACCAGACGCGAAGTGGTACTACTTAAAGCTGGATATATCCAAATTCTTCTACCGGGTAAACCATGCCAAGCTGCTAGAAATTTTATCCAGAAGAATCAAAGACCCGGAGTTGATGCACTTCCTGGACAGCGTGATAAACAGTCGGGCAGAAGCCTTTGGTCTGCCGCGCGGGAAAACACCGCAAGACACGCCGCCGGAAGAATGGCTATACGACGTG…
SRR341723_C402356	TR	39.22	-	4576	4628	CTGTTCAACTTGAACCTCAACAATCCGCGCAGCAATTCCAACTGGAACATCGG
SRR341723_C404792	TR	39.02	+	237	286	TGCGGAATGGTAATTTGAACCATGATCCTTCAAACGCGAACACGAACATC
SRR341723_C404792	RT	32.95	+	889	1180	TACGTTTTGAAAATGGATATTAAGAAGTTTTATCCGTCCGTAAGACACAGCGTTTACAAGAAGGCATATAGCAAAGACTTGAAAGACAGGGATGCGTTATGGCTTATGAATACGCTTAATTACAGCAACAAAGGTCTGGCTATTGGCAATCCTGACGCTCAGATAGGAAGCCATTTGGTATTAAGGTCTTTGGATCATGTTATAAAGGAGCAGTTCAAAGTAAAGCATTATTTCAGATTTGCCGATGATATGGTGATATTATCCCACGACAAGAAACAGTTGCATGAATGGC
SRR341725_scaffold38683	TR	17.27	-	13	80	CTGATAACCCTTCCGGTTATATGTTATCTGGTGTGGTTATTCGTTAAACTACAGCGGTTGTCGCGGCG
SRR341725_scaffold38683	RT	9.80	+	8711	8822	CCGCTGCTCGGCTTTATCGCCATTGAGCAACATCCACAAATCCTGAACGGCTGGACCATTACGTGCATCATCCAGATCAACAAACATTGGACCATCGCGCCAGAGAATATTC
SRR341725_C696452	TR	53.58	+	30	99	TGCGAACGCGAATGGCGGTGTGTCGAATGCGAATGCGAATAACGATGCTTCGAATACGAATGCGAATATC
SRR341725_C696452	RT	17.78	+	637	1021	ACCGGTGCAAGCATCAAAAGGCGCGGTACTCATGATCTGATGAACTGCATACGTACCGATTTGCAAAAAGACCCGGAAGGCACACTTTACGCATACAAGTTTGACATCCGTAGGTTTTACGACAATGCGCGGCAGGACTTTGTTATGTGGTGCTTCCGGAGGGTGTTCAAGGACGAAAGGCTGTTGGTGCTACTGGAGCGGTTTGTTAAGCTGCTGCCGGAAGGTATAAGCTTCGGACTGCGCAGTTCACAAGGGGCAGGAAATCTGCTTCTGTCTGTATTTTTAGACCACTATCTGAAGGATAAGTACGGGGTTCGTTATTACTATCGCTATTGCGATGACGGACTGGTACTCGGTAAAACGAAAGCGGAATTGTGGAAGATTC
SRR341725_C701900	TR	41.72	+	151	200	TCGGTTATCTGAATACGAATAATCGTTCCTCGAATGCGAATGCGAACAAT
SRR341725_C701900	RT	128.30	+	723	1314	GACAGAATTGTACACCACTGCATTATCAATGTGCTTGGGCGGTATTGGACTAATTTCTTCATTGCGAATACATACGCTTGCATCAAAGGCAGAGGTATTCATAAGTGTATGGAAGATGTGCATACGGCTTTGGTAACAGACAGGAAAGGAACAAAATTCTGCCTGAAAATTGATATTAAGAAGTTCTATGATAATATAGACCATTCGGCATTAAAGAAGATAATCAGATATGGCATTGCAGATGAGCAATTGCTAAGGCTGTTGGATAAGATAATAGATAGTAACGGTAAAGATAAAGGGTTGCCAATAGGCAATTTCACAAGCCAATACTTCGCTAATCTCTATTTGGCATACTTTGACCATTGGGTAAAAGAGGTGCTTTCAAAAATAGTTATGCAG…
SRR341725_C705622	RT	26.16	-	13172	13651	CGTACTTTACAGATACTTTCTATGAAAGACCGTATTGCTGTGTTTGCTGTAATGAATGTTGTAGACCGTCATTTGCAGAAACGCTATATTCGGACAACCGGAGCAAGTATCAAAAGGCGTGGCACACATGACCTGATGAATCGCATACGTACTGATCTGCAAAAAGACCCGGAAGGCACGTTATATGCTTACAAGTTCGACATCTGCAGGTTTTATGATAACGTGCGGCAGGATTTTGTGATGTGGTGCTTCCGCAGGGTGTTCAAGGATGAAAGGCTATTGGTTTTACTGGAACGGTTTGTTAAGCTGCTGCCGGAAGGTATCAGTTTCGGACTGCGCAGTTCGCAGGGGGCGGGAAACTTGCTCCTGTCTGTTTTTTTAGACCATTATTTGAAAGAC…
SRR341725_C705622	TR	24.24	-	14130	14167	GCGAATGCGAATGGTGGTGTATCGAATGCGAATACGAA
SRR341591_C625773	RT	45.90	-	2386	2770	AACATCCGCGAGTATTAAAGGCCGGGGAATGCACGACCTTATGAAATATATTCAAAGAGACATGCAGGACGATCCGTTCGGAACTCAATACTGCTACAAGTTCGACATAAACAAGTTTTACGAAAGTATCAAGCCGGATCATGTAATGGCCTGCTTGCGTCGTATGTTCAAAGATGAAAAATTACTCTCTATACTGGACGGCTTTATGCAAATGATGCCTAACGGTTTGAGTATTGGCCTTCGTAGCTCTCAGGGGCTCGGCAATCTTTTATTGTCGGTTCATTTAGACCACTATTTGAAAGAAGAGCGTGGCATTTGCCATTATTACCGTTATTGTGATGACATTGTAATTTTAGGAGCGACGAAAGCGGAATTATGGGAGGTG
SRR341591_C625773	TR	22.77	-	3293	3330	GCGAACGGCGGCAACGATTCCTCGAACACGAACGCGAA
SRR341594_C502398	TR	15.99	+	131	168	CTAATTGCAATAATTCGTCGGCTAATGTGAATGTCAAT
SRR341594_C502398	RT	13.11	+	732	985	CATAAGTAAATTTTATCCTTCTATTAATCATGAAATTCTAAAAAGAATTATAAGAAAGAAAATCAAATGCAAAAGAACTATAAAATTATTAGATAAAATAATTGATAGTATAGATAGTCCAACAAATGTTCCGATAGGGAATTATCTTAGTCAATGGTTTGGAAATTTATATTTAAATGAATTGGATATGTTTTTAAAACATGATTGTAAGATAAAGTATTATTTAAGATATTGTGATGATTTTCTTTTATTTT
SRR341594_C503414	TR	55.72	+	5476	5545	TGCGAACGCGAATGGCGGTGTCTCGAATGCGAATGCGAATAACGATGCCTCGAATGCGAATGCGAATGTC
SRR341594_C503414	RT	25.70	+	6084	6438	ACTGGAGCAAGTATCAAGAAGCGTGGCACACATGATCTCCGCAAGTGCATGCAATTAGACATGGAACGTGACCCCGAAGGCACACGCTACTGCTACGAGTTCGACATCAAGCATTTCTATGACAATACTAAGCCTGAGTTTGTCATGTGGTGCTACCGCAGAGTATTCAAAGACAAAATCCTGCTGTCGCTCCTGGATCATTTTCTTCATCTTCTGCCGGAGGGTATCAGCTTCGGGTTGCGAAGCTCACAGGCTTCTGGCAACCTCTTGTTGTCCGTGTTCCTCGACCATTATCTGAAGGACAAATACGGCATCCGCCATTTCTACCGTTATTGCGATGACGGTAGAGTGCTCT
SRR341596_C723001	TR	32.88	+	18	55	CGAACGCGAACAACGCTTCATCGAACTCGAACACGAAC
SRR341596_C723001	RT	17.82	+	678	1068	ACGGCTGCATCCATACAAGGACGTGGACCGCATGGTTTGTTCCATCAGGTGCAGGATACATTGGCAGAGAACCCCAATATACACTATTATTATCAAAGCGATTATAAAGGATATTATGACAGTATCGACCATGATATATTAATCTCCACAATCAGGCGGTATGTCGGAGACCCTGTCTTATTGCCTATTCTTGAAAATTTTGTCAAAGCACTATATCCCAACGGGAAGCATGGCATAAGCAAAGGACTGCGTTCCTCACAATTCTTTGGAAACCTTTACCATAATGATATTGATCACCGGATGATTGATGAATATGGTGCAAAACATTACTTCCGTTTTTGTGATGACATCTTTATTCTCGGTGAGAGTAAACGTGATTTGTGGAAATTGC
SRR341599_scaffold32196	TR	24.41	+	50	116	CGTCTACGTACTTCGCGAATGTGAACAACAACGGTAATGCGAACTACAACAACGCTTCGAATGAGAA
SRR341599_scaffold32196	RT	16.85	+	568	986	CTTCAGCGGGTACTATGCGAACATTCAGCATGAACCGTGTAAGGCGGTGCTTCATGAGCTACTCGAAAAGAGCGGTCTACGTGATGAACTTCGGCTTATCACCGAGGACTTGATGGATGAGATTTTCAAGACGTTCGAGATGGATGTCAGCCGATTCTCGGACGAGGACATTGAAGCCATGATGAATGGCAAGGTTGACCCTTTTATGAACATGGGCGTGCCGAAAGAGCTTTTGACAGGTGAAAAGATGCTGGCAAAGGGAGCCGATATTGGCAACCAGCTGGCGCAAAACATTGGTATCACATTTCCTTACCGAATTGATAACTACTGTAAAATTGTCTGCGGCATGAAGCATCAAGGCCGCTATTCTGACGATATGCATATCATCCATCGGAGCAA…
SRR341599_C527296	TR	33.63	+	179	216	CGAATACGAACAATGCAGCCTCGAATTCGAATGCGAAT
SRR341599_C527296	RT	115.30	+	603	1193	AAGAGCGGAAGATATTCAAACTGCCATTCCGTGATCGTGTCGTTCATTGGGCTATCATGCAGGTGATTGAACCGATATGGCTCTCCAATTTCACCCGTGATACCTATTCCTGTATCCGTGGACGTGGTATTCACCCTCTTTTATACAAGCTCCGCCGTGATTTGAAAGCGGATCCGGAGGGAACCCGGTACTGCCTGAAAATCGATGTGCGCAAATTTTATCCGAGTATAGACCATGAGATCATGAAACAGGTAATCCGCCGAAAGCTGAAAGATGCCCGGCTGCTTGCTTTGCTTGACGGTATCGTGGACTCGGCAGAGAACGGAGTGCCTATTGGAAATTATTTATCCCAATTCTTTGCTAACCTTTATTTATCCGAACTGGATCATATCATGAAAG…
SRR341599_C528168	TR	35.95	+	59	96	CGAATACGAATAACACGGCTTCGAATACGAATGCGAAT
SRR341599_C528168	RT	114.81	+	513	1024	TATTTGGGTTTCGACCTTCACGGCGGACACTTATAGCTGCATTAAGAACCGGGGGATTCATGCGGCCGCGAAGAAGGTAAAACAGGCCCTACGGGAAGACCCGGAAGGTACTACGTTTTGTTTGAAATTGGATATTCGCAAGTTCTACCCTTCGATTAACCACGACGTGCTAAAATCCATTCTGCGCCGCAAGTTGAAGGATAAAAGGCTACTTCGCCTACTTGACGAAATTATAGATTCGGCGGACGGCGTACCTATCGGAAACTACCTAAGCCAATATTTCGCTAACCTCTATTTAACCTACTTCGACCATTGGATAAAGGAACAGAAGCGGGTAAAGCACTACTTCCGCTACGCGGACGATATTGTAATACTTGCTTCGGATAAATCCTACCTTCA…
SRR341599_C529204	TR	41.90	+	253	302	TCGCTTATGCGAACTCGAATAACGATTGGTCGAACTCGAATGCGAATATC
SRR341599_C529204	RT	34.51	+	1042	1439	ACAAGTGCGTGTATCAAGGGAAAGGGATTACATTTTGGAGTAAGGAGAATGAAACGTTTTCTTCACCGGTACCCGGAATACAAATGGTTCGTAAAGACTGATTTCAAAAAGTTCTATCAAAGTATTCTTCATGAGCTTATTGTTGCTGCATTGAGAAGGAAATTCAAAGATGAACGATTTATTAAATTGATCGAGATAGCTGTTTTATCGTATGACAGCGGAACAGAGTTAGTTGACGTATTGGAGAATGAAGTTGAACGGAAGAAGAGGTGTTCCGATTGGAGCATTTACAAGCCAACCTATCGGGAATTTTGCGGCAAGCCGGATAGATCATACAATGAAGGAGAAATATCGTGTCAAATGCCTGCATAGATATTGCGATGATAATGTTATGCTGG
SRR341599_C529376	RT	14.13	-	458	1407	TTATCTTTATTACTTTCTTTTATAGTTATGGTATTTGGATCACCATCTGATATGTATCTATTTTTCTCTAAGTTAGTAAAGACCATTTCTATATCAAACTCTTTACCATTGTTATCATAAGCTCTACATCTTTTTAAGAAAGTCTTATCAAAGTCTTTATCAAAGCATGATACTTCTGGTTCCCATCCTACTCTTAAAGCAGCTTCAGTATCATAAGTTTTACCGTTATATGTAGTAGATAATACATATTTAAAATTATCATGTGTCTTTGTATATGGACTACCAAATGGTAAGGCTATTATTTTTACATATTTACCTGGAATTAGTTCTTCTAGTTTATCATAGACATAAGCTATTTCTTTTTGTACTCTATCACCACTTGATTTCTTTATATCTAGA…
SRR341599_C529376	TR	10.65	-	3361	3410	CTTTTTATTTTTATCGTCTTCTTCGCTGATTGTACCTTCAACATTTACAT
SRR341600_C315822	RT	34.51	-	9781	10178	TACAAGTGCGTGTATCAAGGGAAAGGGATTACATTTTGGAGTAAGGAGAATGAAACGTTTTCTTCACCGGTACCCGGAATACAAATGGTTCGTAAAGACTGATTTCAAAAAGTTCTATCAAAGTATTCTTCATGAGCTTATTGTTGCTGCATTGAGAAGGAAATTCAAAGATGAACGATTTATTAAATTGATCGAGATAGCTGTTTTATCGTATGACAGCGGAACAGAGTTAGTTGACGTATTGGAGAATGAAGTTGAACGGAAGAAGAGGTGTTCCGATTGGAGCATTTACAAGCCAACCTATCGGGAATTTTGCGGCAAGCCGGATAGATCATACAATGAAGGAGAAATATCGTGTCAAATGCCTGCATAGATATTGCGATGATAATGTTATGCTG
SRR341600_C315822	TR	41.90	-	10918	10967	CTCGCTTATGCGAACTCGAATAACGATTGGTCGAACTCGAATGCGAATAT
SRR341600_C316338	RT	17.26	-	25445	25835	TACCGCTGCTTCCATACAAGGACGTGGCCCGCACGGGTTGTTTCATCAGATACAAGCTGCAATGGCAGAAAATCCTAATCTCAAATATTACTATCAAAGCGACTACAAAGGATATTATGACAGTATTAATCACGAAACTTTAATTTCTATTATTAAAAGATATGTAGGCGATCCTCTTCTTTTGCCCATTCTTGAAAATTTTGTGAAGGCACTCTATCCTGATGGAGAATGTGGTATCAGTAAGGGATTGCGATCATCTCAATTCCTCGGTAATCTTTATCACAATGATATTGACCACCGGATGATTGATGTGCATGGAGCAAGATATTACTTTCGATTCTGCGATGACATTTTTATTCTTGGAGAAAGTAAACGCGAGTTGTGGAGGTTA
SRR341600_C316338	TR	22.69	-	26490	26527	TCGAATGCGAACAGCGGTCTCGCTTATGCGAACGCGAA
SRR341601_scaffold37885	TR	32.95	+	76	113	CGAATGCGAATAACGATTTCTCGAATACGAACACGAAC
SRR341601_scaffold37885	RT	20.71	+	510	790	CATCACCAAGTTTTATGAGAGCGTGAAGCAGGACTTCGTGATGTATTGTGTCGGCCGGGTGTTCAAGGACAAGAAACTCATCGCCATACTTGACAATTTTGTCCGGCTGATGCCCGAGGGTTTGAGTATCGGGCTGCGTAGCTCGCAGGGTCTGGGTAATTTGCTTTTGTCTGTGTTTTTGGATCATTACTTGAAGGACAAGTACGGTGTCCGTCATTTCTACCGTTATTGTGATGATGGTGTCGTATTGGGTAAAACGAAAGCGGAATTGTGGAAGATTC
SRR341602_scaffold29048	TR	41.90	+	1587	1636	TCGCTTATGCGAACTCGAATAACGATTGGTCGAACTCGAATGCGAATATC
SRR341602_scaffold29048	RT	34.51	+	2376	2773	ACAAGTGCGTGTATCAAGGGAAAGGGATTACATTTTGGAGTAAGGAGAATGAAACGTTTTCTTCACCGGTACCCGGAATACAAATGGTTCGTAAAGACTGATTTCAAAAAGTTCTATCAAAGTATTCTTCATGAGCTTATTGTTGCTGCATTGAGAAGGAAATTCAAAGATGAACGATTTATTAAATTGATCGAGATAGCTGTTTTATCGTATGACAGCGGAACAGAGTTAGTTGACGTATTGGAGAATGAAGTTGAACGGAAGAAGAGGTGTTCCGATTGGAGCATTTACAAGCCAACCTATCGGGAATTTTGCGGCAAGCCGGATAGATCATACAATGAAGGAGAAATATCGTGTCAAATGCCTGCATAGATATTGCGATGATAATGTTATGCTGG
SRR341606_scaffold35906	TR	21.30	+	1255	1304	CGGATTACTTGAATTTGAACAATTCTGCGGGCAATGCGAAATGGAACATC
SRR341606_scaffold35906	RT	89.26	+	1584	2503	ACTCTTGAAAAAGATGTTGACAGAGGAGTTGTTCATTCCGGACTATCACAAACCGAGCATCATCAACGAGAGTAGCAGCAAGAAAACACGCCGTATATTGAAACCGCATTACAAATATGAGCAGGTTATTCATCATTGTGCGATAGGTCAGTTCAAACCGATTGTGATGAATGGATTGTATGAATTTTCATGCGGGAGCATTCCGGACAGGGGTGTTCATTACGGAAAGAAGTACATGAGAAAATGGCTTGATTCCTACGACGGAAAGAAATTCTTTGTTCTCAAGATGGATGTTCACCATTTCTTTGAATCCATAAACCGGAGAATCCTCAAAAGGAAACTCAAAGAGGTAATTCGAGATAAACGGTTTTATAGATTACTCTGCATACTGATTGAACA…
SRR341606_C431334	TR	22.69	+	967	1004	CGAATGCGAACAGCGGTCTCGCTTATGCGAACGCGAAC
SRR341606_C431334	RT	17.69	+	1654	2044	ACGGCTGCATCCATACAAGGACGCGGACCGCATGGTCTGTTCCATCAGGTGCAGGATACATTGGCAGAGAACCCCAATATACACTATTATTATCAAAGCGATTATAAAGGATATTATGACAGTATTGACCATGATATATTAATCTCCACAATCAGGCGATATGTCGGAGACCCTGTCTTATTGCCTATTCTTGAAAATTTTGTCAAAGCACTATATCCCAACGGGAAGCATGGCATAAGCAAAGGACTGCGTTCCTCACAATTCTTTGGAAACCTTTACCATAATGATATTGATCACCGGATGATTGATGAATATGGTGCAAAACATTACTTCCGTTTTTGTGATGACATCTTTATTCTCGGTGAGAGTAAACGTGATTTGTGGAAATTGC
SRR341608_scaffold12444	TR	21.77	+	175	224	ATAACGGTTACAACTTGAACTTCAACAGTGGCAACGTGAATCCTGCGAAC
SRR341608_scaffold12444	RT	8.93	+	400	455	GACAGGGTAGTTCACCATCTGTTGTTCAACTATATCGCTCCAATCTTCGAGAAAAC
SRR341608_C395167	RT	79.31	-	529	1079	CTTTTTGGACGCACATTTTCATAGCCAACACCTATGCTTGTATCAAAGGTAGAGGCATCCAGAAATGCGCTGATGATGTAGGCAAGGCTCTCATGCTTGATTTCGCTGGTACACAGTTCTGTCTGAAAACGGACATTACAAAGTACTATGACCACATAGATCATGCTGTATTGAAGGCTATCCTAAGATACACCATAGATGATGAGGATCTCCTGGAGCTGCTGTTTAAGATAATTGATAGTAACGGTAAGAATGTAGGTTTGCCTATTGGCAATTTCACAAGTCAGTATCTGGCTAACATATACCTGGCATACTTTGATCACTGGGTTAAGGAAGAACTTGCCAGGATGGTTAAGCAGAAGTTCGGCTGCAAGATATACTATTTCCGATATATGGATG…
SRR341608_C395167	TR	45.62	-	1639	1688	TTCGGCTATCTGAATGCGAATAATCGCTCCTCGAATTCGAATGCGAATAT
SRR341609_C357545	TR	41.90	+	120	169	TCGCTTATGCGAACTCGAATAACGATTGGTCGAACTCGAATGCGAATATC
SRR341609_C357545	RT	34.51	+	909	1306	ACAAGTGCGTGTATCAAGGGAAAGGGATTACATTTTGGAGTAAGGAGAATGAAACGTTTTCTTCACCGGTACCCGGAATACAAATGGTTCGTAAAGACTGATTTCAAAAAGTTCTATCAAAGTATTCTTCATGAGCTTATTGTTGCTGCATTGAGAAGGAAATTCAAAGATGAACGATTTATTAAATTGATCGAGATAGCTGTTTTATCGTATGACAGCGGAACAGAGTTAGTTGACGTATTGGAGAATGAAGTTGAACGGAAGAAGAGGTGTTCCGATTGGAGCATTTACAAGCCAACCTATCGGGAATTTTGCGGCAAGCCGGATAGATCATACAATGAAGGAGAAATATCGTGTCAAATGCCTGCATAGATATTGCGATGATAATGTTATGCTGG
SRR341611_C344158	TR	35.10	+	161	198	CGAATACGAATAACACCCCCTCGAATACGAATGCGAAT
SRR341611_C344158	RT	90.59	+	621	1168	TATATGGGTGTCCTTATTTACAGAAGATACCTATTCTTGCATTAAGGATCGTGGTATTCATAAAGCAGCAGCTAAAGTAAAGAAGGCTTTGAAAGAAGATCCAGAACACACTACTTACTGCTTGAAAATGGATATAGTGAAGTTCTATCCAAGTATAGACCATGATATTTTGAAAACAATATTACGGAAGAAAATCAAAGATAAAGATCTGCTTTGGTTGCTTGACGTGATTATAGACAGTGCCGATGGCGTACCCATAGGGAACTATCTAAGTCAGTATTTTGCTAATATTTATCTGGCTTACTTCGATCACTGGATAAAAGAGGTTAAGAAGGTAAGATATTACTTTAGGTATGCAGATGATATTGTGATTTTAGGCGATGATCCTAAACAGCTTCA…
SRR341613_scaffold17055	TR	27.00	+	324	361	CGAACGCGAATGGCGGTGTGTCGAATGCGAATGCGAAT
SRR341613_scaffold17055	RT	17.03	+	803	936	ACCGGGGCCAGCATTAAACGACGTGGCACTCATGATCTGATGCACTGCATACGTACCGATTTGCAAAAAGACCCGGAGTGCACGCTGTATGCCTACAAGTTTGACATCCGCAGGTTCTACGACAATGTGCGGCA
SRR341613_C265068	TR	41.72	+	90	139	TCGGTTATCTGAATACGAATAATCGTTCCTCGAATGCGAATGCGAACAAT
SRR341613_C265068	RT	128.30	+	662	1253	GACAGAATTGTACACCACTGCATTATCAATGTGCTTGGGCGGTATTGGACTAATTTCTTCATTGCGAATACATACGCTTGCATCAAAGGCAGAGGTATTCATAAGTGTATGGAAGATGTGCATACGGCTTTGGTAACAGACAGGAAAGGAACAAAATTCTGCCTGAAAATTGATATTAAGAAGTTCTATGATAATATAGACCATTCGGCATTAAAGAAGATAATCAGATATGGCATTGCAGATGAGCAATTGCTAAGGCTGTTGGATAAGATAATAGATAGTAACGGTAAAGATAAAGGGTTGCCAATAGGCAATTTCACAAGCCAATACTTCGCTAATCTCTATTTGGCATACTTTGACCATTGGGTAAAAGAGGTGCTTTCAAAAATAGTTATGCAG…
SRR341614_scaffold36124	TR	39.86	+	58	105	CGTCAATTCCTCTGGCGCGATGAACTGGAACAACGCTTACAACGGCAA
SRR341614_scaffold36124	RT	58.90	+	536	707	AAGAACGAATCGTTATGACGAACGCATTCAAAGACAAGGTGGTTCAGCATTCCCTATGCGACAACATACTTGAACCCGCGTTTTCAAAAGCCTTTATCCGGGACAACTACGCATCACAGAGCGGGCGCGGAACACATGACGGGTTATACCGCCTTGAAGAATTCATGCGGTC
SRR341614_C488122	TR	80.40	+	35	98	ACAACAGCTGGAACGTGAACTTTAGTAATGGCAACTTCAACAACAACAACAAGTACAACAGTAA
SRR341614_C488122	RT	65.72	+	278	929	CAAGTACTTGTTTTATAGTTACCCGTCCTAAATTACGGGAAGTGTTTGCTGCAAATTTCCGTGACCGTATTGTACAACATTGGTTGTGTCTACGCTTAGAGCCACTGTTTGAGGCACGTTTTGTTGAACACGGAAATGTATCATTTAACTGTCGAAAGGGTTTTGGAACATTTGCATGTATTGATCAGTTGACAAAAAATACAATTGAAGTCTCTGATAATTATTCGCACGAGGCTTGGTATGCTCAATTTGATATTAAAGGATTTTTTATGTCAATTGATTGCGAACGATTATTAGAACACTTATTACCATTTATCAAAGAAAAATGGAATTATTGGAAAGGGACCATATATGAACAAGATTTAGATTTAGTGCTATGGCTTACAGAAATAATTGTAC…
SRR341614_C499370	RT	17.78	-	1450	1834	AACCGGTGCAAGCATCAAAAGGCGCGGTACTCATGATCTGATGAACTGCATACGTACCGATTTGCAAAAAGACCCGGAAGGCACACTTTACGCATACAAGTTTGACATCCGTAGGTTTTACGACAATGCGCGGCAGGACTTTGTTATGTGGTGCTTCCGGAGGGTGTTCAAGGACGAAAGGCTGTTGGTGCTACTGGAGCGGTTTGTTAAGCTGCTGCCGGAAGGTATAAGCTTCGGACTGCGCAGTTCACAAGGGGCAGGAAATCTGCTTCTGTCTGTATTTTTAGACCACTATCTGAAGGATAAGTACGGGGTTCGTTATTACTATCGCTATTGCGATGACGGACTGGTACTCGGTAAAACGAAAGCGGAATTGTGGAAGATT
SRR341614_C499370	TR	53.58	-	2372	2441	ATGCGAACGCGAATGGCGGTGTGTCGAATGCGAATGCGAATAACGATGCTTCGAATACGAATGCGAATAT
SRR341616_scaffold29963	TR	36.21	+	629	666	CGAATTCGAATAACACGCCCTCGAATACGAATGCGAAT
SRR341616_scaffold29963	RT	120.71	+	1114	1563	GATATGGGTTTCGGTCTTCACAAAAGACACATATAGCTGCATCAAGGGCCGCGGGATTCACGGAGCGATGCGGAATGTCAAGCGGGCCATCAAAGACCGGGAAAACGCCCGATATTGCCTCAAAATCGACATCCGGAAGTTCTACCCGTCGATAGACCACGACGTATTGAAAACCATCATCCGCCGCAAAATCAAATGCAAGGATACGCTCGCCCTGCTCGATACGATCATCGACAGCACCGACGGCGTGCCTATCGGCAACTATTTGAGCCAATACTTCGCAAACCTGATGCTCGCCTACTTCGATCATTGGATCAAGGAGGAGAAGCGGGTGCGGAACTATTTCAGATATGCCGACGACATGGTATTTCTCGCCTCCACGAAAGAGGAGCTGCACAT…
SRR341617_scaffold19716	TR	14.58	+	38	87	TGTTCAACTTGAACCTCAACAATCCGCGCTCTAATTCGTGGACGAACAAC
SRR341617_scaffold19716	RT	85.75	+	394	708	AGAAGCGGTTAGTGATGGCCTTGCCATACCCTGACCGGATCGTGCAATGGTCACTGTACCAATACCTCAATCCGATTTACGACCGGCTATTTATTGAGGACTCCTATGCCTGTCGCAAAGGCAAGGGAAGCCACAAGGCCGCAGCACGGTTACAATACTGGATGCGGCAAGTAGACCGGAAACCGGGGCCGGGATGGTACTACCTGAAACTGGATATAAGCAAGTTCTTTTACCGTGTGAACCATGCGAAGCTACTGAAAATTTTGGCAAAGCGTATCAAAGACCCGGAGTTGATGAAGTTCCTCGGAAGCGTTG
SRR341618_C585860	TR	22.69	+	960	997	CGAATGCGAACAGCGGTCTCGCTTATGCGAACGCGAAC
SRR341618_C585860	RT	17.82	+	1647	2037	ACGGCTGCATCCATACAAGGACGTGGACCGCATGGTTTGTTCCATCAGGTGCAGGATACATTGGCAGAGAACCCCAATATACACTATTATTATCAAAGCGATTATAAAGGATATTATGACAGTATCGACCATGATATATTAATCTCCACAATCAGGCGGTATGTCGGAGACCCTGTCTTATTGCCTATTCTTGAAAATTTTGTCAAAGCACTATATCCCAACGGAAAGCATGGCATAAGCAAAGGACTGCGTTCCTCACAATTCTTTGGAAACCTTTACCATAATGATATTGATCACCGGATGATTGATGAATATGGTGCAAAACATTACTTCCGTTTTTGTGATGACATCTTTATTCTCGGTGAGAGTAAACGTGATTTGTGGAAATTGC
SRR341618_C592508	RT	65.16	-	5696	6283	AAGCTGCGTCGTATCCAGGTTCTTTCCCTGAAGGACAGGATAGCCGTCCATGCCATCATGTCGGTGGTCGATGAGCATCTGAAGAAACGCTTCATCCGCACCACTTCTGCCAGTATTAAGAATCGCGGTATGCACGACCTCCTGGCATACATACGCGATGACATGAAGAAAGATCCGGAAGGAACACGGTACTGTTACAAGTTCGACATCTCAAAATTCTATGAGAGCGTCCGGCAGGATTTTGTCATGTACTGTGTGAACCGGGTATTCAAGGACAAGAAGCTCATCGCCATGCTGGACGGCTTTGTCCGTATGATGCCGGAAGGTATCAGTATCGGCTTGAGAAGTTCGCAGGGGTTGGGTAACCTGCTTTTGTCTGTATTTTTAGACCATTATTTG…
SRR341618_C592508	TR	27.69	-	6757	6794	GCGAATGCGAATGGCGGTGTGTCGAATGCGAATGCGAA
SRR341618_C593490	TR	6.87	-	553	602	ATCTGGACCAGCTTCCGTTACTTCAGCAAGACTTATGCGAACATCAACGA
SRR341618_C593490	RT	9.57	-	7162	7546	TCAGGTACATTCCCTTCTGGATATCGTGCAACTCAGCTTGCAAATCCTAACCTGAAATGGGAATCAGCGACTCAATACAATATCGGTACAGATTTTACTCTACTCAACAGCAGCTTGTATGGTACAATCGATGCTTATATTAAAGATGTAGATGATATGTTGATCAGTCCTGCTTATTTGGGAGTGATCGGAGAGGGTGGAGCCTCTTGGCTGAATGGTCCTTCTTTGCGAAACTGGGGTATGGAATTTAGTTTGGGTTATCGTAAGAATTTGGCTTGTGGCCTTGGTCTGGATGTAAATGCTAATGTTGATTTCTTCCGGAATAAAGTAACTTATCTGCCATCAACAACAACAGGTTCTTATGCACATACCTCTAAAGAAAATC
SRR341619_C250863	TR	47.94	+	714	766	GGAACGCATGGAACGTCAACTTCGGTAGTGGTAACTTCAACAACAACAACAAG
SRR341619_C250863	RT	24.27	+	989	1071	CGAGAAGTGTTTGCTGCAAATTTCAGAGACCGTATCGTGCAGCATTGGATTTGTTTGAGATTGGAACCACTATTTGAAGAGCG
SRR341619_C251287	RT	71.72	-	721	1228	AAATCTATTTGCTTTATCGTTACACGTCCGAGGTACCGGGAAGTATTCGCCGCTGCTTTCGAGGATAGAATTATACACCACTGGATAGCGATACGTTTAGAGCCGCTATTTGAGCAGATATTTAGCCCGCGTACATTTAACTGCCGAAAAGAAAAAGGGCAGCTGTACGGCGTTAATATGCTGGTAAACGATATAAAGACGTGCAGCCGGAACTATACGCGCGACTGCTACATTATGAAACTGGATTTGCAGGGTTTCTTTATGAGCATTAACAAAGCGATGCTGGCTAAGATGGTGGACGATTTCGTAGTAGAGAAGTACACAGACGAAACCGATAAAGAGACGCTGCGCTACCTATGCCGTACCGTAGTGCTACACGAACCCGAATATAATTGCGAG…
SRR341619_C251287	TR	26.43	-	1456	1505	ACCAACGCGTGGAATTTGAACCTCAACAACGGCAACGCGAACAACAACAC
SRR341620_scaffold32899	TR	52.00	+	54	103	CGGATTACTTGAATTTGAACAATTCTGCGGGCAATGCGAACTGGAACATC
SRR341620_scaffold32899	RT	31.06	+	383	703	ACTCTTGAAAAAGATGTTGACAGAGGAGTTGTTCATTCCGGACTATCACAAACCGAGCATCATCAACGAGAGCAGCAGCAAGAAAACACGCCGTATATTGAAACCGCATTACAAATATGAGCAGGTTATTCATCATTGTGCAATAGGTCAGTTCAAACCGATTGTGATGAATGGATTGTATGAATTTTCATGCGGGAGCATTCCGGACAGGGGTGTTCATTACGGAAAGAAGTACATGAGAAAATGGCTTGATTCCTACGACGGAAAGAAATTCTTTGTTCTCAAGATGGATGTTCACCATTTCTTTGAATCCATAAACCG
SRR341621_C638402	TR	80.40	+	669	732	ACAACAGCTGGAACGTGAACTTTAGTAATGGCAACTTCAACAACAACAACAAGTACAACAGTAA
SRR341621_C638402	RT	63.60	+	912	1563	CAAGTACTTGTTTTATAGTTACCCGTCCTAAATTACGGGAAGTGTTTGCTGCAAATTTTCGTGACCGTATTGTACAACATTGGTTGTGTTTACGCTTAGAACCACTGTTTGAGGCACGGTTTGTTGAACATGGAAATGTATCATTTAATTGTCGAAAAGGTTTTGGAACCTTTGCATGTATTGATCAGTTGACAAAAAATACGATTGAAGTCTCTGATAATTATTCCCACGAGGCTTGGTATGCTCAATTTGATATTAAAGGTTTTTTCATGTCAATTGATTGTGAATGCTTATTAAAGTACTTATTGCCATTTATCAAAGAAAAATGGAATTATTGGAAAGGAACCGAATATGAACAGGATTTAGATTTAGTGCTTTGGCTTACAGAAGTAATTATCC…
SRR341621_C638638	RT	17.78	-	1200	1584	AACCGGTGCAAGCATCAAAAGGCGCGGTACTCATGATCTGATGAACTGCATACGTACCGATTTGCAAAAAGACCCGGAAGGCACACTTTACGCATACAAGTTTGACATCCGTAGGTTTTACGACAATGCGCGGCAGGACTTTGTTATGTGGTGCTTCCGGAGGGTGTTCAAGGACGAAAGGCTGTTGGTGCTACTGGAGCGGTTTGTTAAGCTGCTGCCGGAAGGTATAAGCTTCGGACTGCGCAGTTCACAAGGGGCAGGAAATCTGCTTCTGTCTGTATTTTTAGACCACTATCTGAAGGATAAGTACGGGGTTCGTTATTACTATCGCTATTGCGATGACGGACTGGTACTCGGTAAAACGAAAGCGGAATTGTGGAAGATT
SRR341621_C638638	TR	53.58	-	2122	2191	ATGCGAACGCGAATGGCGGTGTGTCGAATGCGAATGCGAATAACGATGCTTCGAATACGAATGCGAATAT
SRR341622_scaffold23669	TR	19.22	+	5805	5842	CTAATGCTAATAATGCATCCTCGAATTCATAGACGAAT
SRR341622_scaffold23669	RT	18.21	+	6292	6671	TTACCTTGTTAGTAGATTTACTGCAGATATCTTTAACTGTTTAAAAGGAAGAGGTATCCATTATGGAGTAAAGAGATTGAAAAGAGATTTAAAAGCTGATAAAGAAGGCACAAAATATTGTTTAAAATTAGATATTAAAAAGTTCTTTCCTTCTATAGATCAAGATGTGTTATACTCACAGTTTGAAAAGGTATTTAAGGATAAGAAACTATTAAGATTATTACATCATGTAGTTTATTCTACACCAAAAGGTTTACCAATTGGAAATTATATATCTCAATTTGCAGCAAATTTGAATTTGGCTTGGTTCGATAGGTGGATTAAACAAGTATTAAAAATAAAATATTATTACAGATATTGTGATGATATTGTTATATTAC
SRR341622_C336775	TR	53.58	+	8823	8892	TGCGAACGCGAATGGCGGTGTGTCGAATGCGAATGCGAATAACGATGCTTCGAATACGAATGCGAATATC
SRR341622_C336775	RT	17.78	+	9430	9814	ACCGGTGCAAGCATCAAAAGGCGCGGTACTCATGATCTGATGAACTGCATACGTACCGATTTGCAAAAAGACCCGGAAGGCACACTTTACGCATACAAGTTTGACATCCGTAGGTTTTACGACAATGCGCGGCAGGACTTTGTTATGTGGTGCTTCCGGAGGGTGTTCAAGGACGAAAGGCTGTTGGTGCTACTGGAGCGGTTTGTTAAGCTGCTGCCGGAAGGTATAAGCTTCGGACTGCGCAGTTCACAAGGGGCAGGAAATCTGCTTCTGTCTGTATTTTTAGACCACTATCTGAAGGATAAGTACGGGGTTCGTTATTACTATCGCTATTGCGATGACGGACTGGTACTCGGTAAAACGAAAGCGGAATTGTGGAAGATTC
SRR341623_C302203	TR	41.90	+	53	102	TCGCTTATGCGAACTCGAATAACGATTGGTCGAACTCGAATGCGAATATC
SRR341623_C302203	RT	34.51	+	842	1239	ACAAGTGCGTGTATCAAGGGAAAGGGATTACATTTTGGAGTAAGGAGAATGAAACGTTTTCTTCACCGGTACCCGGAATACAAATGGTTCGTAAAGACTGATTTCAAAAAGTTCTATCAAAGTATTCTTCATGAGCTTATTGTTGCTGCATTGAGAAGGAAATTCAAAGATGAACGATTTATTAAATTGATCGAGATAGCTGTTTTATCGTATGACAGCGGAACAGAGTTAGTTGACGTATTGGAGAATGAAGTTGAACGGAAGAAGAGGTGTTCCGATTGGAGCATTTACAAGCCAACCTATCGGGAATTTTGCGGCAAGCCGGATAGATCATACAATGAAGGAGAAATATCGTGTCAAATGCCTGCATAGATATTGCGATGATAATGTTATGCTGG
SRR341624_C265651	RT	34.51	-	4916	5313	TACAAGTGCGTGTATCAAGGGAAAGGGATTACATTTTGGAGTAAGGAGAATGAAACGTTTTCTTCACCGGTACCCGGAATACAAATGGTTCGTAAAGACTGATTTCAAAAAGTTCTATCAAAGTATTCTTCATGAGCTTATTGTTGCTGCATTGAGAAGGAAATTCAAAGATGAACGATTTATTAAATTGATCGAGATAGCTGTTTTATCGTATGACAGCGGAACAGAGTTAGTTGACGTATTGGAGAATGAAGTTGAACGGAAGAAGAGGTGTTCCGATTGGAGCATTTACAAGCCAACCTATCGGGAATTTTGCGGCAAGCCGGATAGATCATACAATGAAGGAGAAATATCGTGTCAAATGCCTGCATAGATATTGCGATGATAATGTTATGCTG
SRR341624_C265651	TR	41.90	-	6053	6102	CTCGCTTATGCGAACTCGAATAACGATTGGTCGAACTCGAATGCGAATAT
SRR341628_C481812	RT	89.26	-	4014	4933	AACTCTTGAAAAAGATGTTGACAGAGGAGTTGTTCATTCCGGACTATCACAAACCGAGCATCATCAACGAGAGCAGCAGCAAGAAAACACGCCGTATATTGAAACCGCATTACAAATATGAGCAGGTCATTCACCATTGTGCAATAGGTCAGTTCAAACCGATTGTGATGAATGGATTGTATGAATTTTCATGCGGGAGCATTCCGGACAGGGGTGTTCATTACGGAAAGAAGTACATGAGAAAATGGCTTGATTCCTACGACGGAAAGAAATTCTTTGTTCTCAAGATGGATGTTCACCATTTCTTTGAATCCATAAACCGGAGAATCCTCAAAAGGAAACTCAAAGAGGTAATTCGAGATAAACGGTTTTATAGATTACTCTGCATACTGATTGAAC…
SRR341628_C481812	TR	52.00	-	5213	5262	GCGGATTACTTGAATTTGAACAATTCTGCGGGCAATGCGAACTGGAACAT
SRR341628_C484092	TR	9.49	-	1332	1381	CTTTTCAGTTGTTTCTATTATAATCATAATAGCAATCTCAACAACACCGA
SRR341628_C484092	RT	9.15	+	5664	6324	CTATTGTTGAGGCTGATGAAAGAGTTCTTGGAAAAAGACCATATGATGTTCAGATCCTTGCAGGAGCAGCTTTACACAAGGGATATCTTGCAGAGATGAATACTGGTGAAGGTAAAACTCTGGCGGCTACGATGCCTTTATATCTGAATGCCTTGACAGGTAAAAGCTGTATGCTTGTCACGACAAATGACTATCTTGCTTCACGTGATGGTGATGAGATGGGTGAAGTATATTCTTTTATGGGATTGACATGCTCATATCCTGATGGTGATGATTCTAATACTAATAAGAGAACAGATGATGACCGCAAAAAATTTTATTCAGCGGACATCATATATACCACAAATGGTACACTTGGTTTTGACTATCTGTTTGATAATCTTGTTAAGAATAAGTCAG…
SRR341628_C484174	TR	59.89	+	611	674	CCAACGCTTGGAACTTGAATCTGAACGATGGCAACGTGAACAACAACTATAAGTTCAATCAGAA
SRR341628_C484174	RT	46.96	+	882	1548	AATCTATCTGCTTTGTCGTCCGCTATCCTCGCTACAGAGAGGTGTTTGCGGGTGAGTTCAGAGATAGAATCATTCATCATTATATTGCGTTAAGATTAGAGCCACTGTTTGAACAGATATTCTGCGACAGAACCTACAACTGCCGCAAAGGGAAAGGTCAGTTAGCTGGCGTTACTCAACTTGCTGAAGATATTCGTGAGGAGAGTGAGAATTACACCAAGGATGCCTATGTAATGAAGGTTGATTTGAAGGGTTTCTTTATGAGCATTCCTAAGCACATTCTTGCAAAGATGGTAGATGATTTTGTAGTTGAGCACTATAAAGGAGACGACAAGGAAGACCTAAGATGGCTTTGCAATCTTGTCATTATGCACAGACCAGAACTAAACTGTGAGCGAA…
SRR341630_C262602	TR	19.45	+	178	215	TTAATTCCAATAATGAGGTTAGTAATTCCAATGCTAAT
SRR341630_C262602	RT	79.24	+	680	1163	ACTTATAGTTGTATCAAGAAAAGAGGAATTCACAAAGTTCTTAAGTAGATATAGCATGATCTAAAAGATAGAAAGAATACTAAATACTGTCTTAAAATAGATATTAGAAAGTTTTATCCTTCAGTAGATCATGATACATTAAAACAAATAATTAGAATAAAGATTGCAGATAGAGAACTGTTATAGTTACTAGATGAAATAATAGATTCATCAGATGGAGTACCTATTGGTAATTACTTATCTTAGTTCTTTGCTAATCTGTATCTATCTTACTTTGATCATTGGGTTAAAGAAGATAAAAACATAAAGTACTATTATAGATATGCAGATGATATAGTAATACTTTATAAAGATAAAGAGTCTTTGTAGACATTACTTAGAGATATAAAGTAGTATTTA…
SRR341632_C411364	RT	79.24	-	407	890	GACTTATAGTTGTATCAAGAAAAGAGGAATTCACAAAGTTCTTAAGTAGATATAGCATGATCTAAAAGATAGAGAGAATACTAAATACTGTCTTAAAATAGATATTAGAAAGTTTTATCCTTCAGTAGATCATGATATATTAAAATAGATAATTAGAATAAAAGTATCAGATAGGGAACTATTATAGTTACTAGATGAAATAATAGATTCATCACATGGAGTACCTATTGGTAATTACTTATCTTAGTTCTTTGCTAATCTGTATCTATCTTACTTTGATCATTGGGTTAAAGAAGATAAAAATATAAAGTACTATTATAGATATGCAGATGATATAGTAATACTTTATAAAGATAAAGAGTCTTTGTAGACATTACTTAGAGATATAAAGTAGTATTT…
SRR341632_C411364	TR	19.45	-	1355	1392	CTTAATTCCAATAATGAGGTTAGTAATTCCAATGCTAA
SRR341633_scaffold43127	TR	38.92	+	9	58	CCAGCAGTTGGAACGTGAACTTCAACAACGGCAACGTCAACACGAACAAC
SRR341633_scaffold43127	RT	7.60	+	299	522	CGGGAGGTTTTTGCCGCCGCTTTCNGTCTGTCTGCCGTGCACTATCTGAATAACATGATAGTCGAGGTCAGTGAGAATTATACTGCCGATGCGTACATTTTCAAAGATGACCTGTTCAGTTTCTTCATGTCTATCTCGAAATCGTTGGTATGGGAAATGCTGAACATATTCGTAAGGGACAATTATAAAGGCGATGATATTGAATGTCTGCTTTACCTTCTAGN
SRR341634_C381745	TR	21.77	+	1261	1310	ATAACGGTTACAACTTGAACTTCAACAGTGGCAACGTGAATCCTGCGAAC
SRR341634_C381745	RT	174.12	+	1580	2311	TACTGAGAGAAGTCTTCGCCTCACAGTTCCGTGACAGGGTAGTTCACCATCTGTTGTTCAACTATATCGCTCCAATCTTCGAGAAAACATTTATATATGACAGTTATTCCTGTAGAAAAGAGAAAGGAACACTGTTTGGTGTAGAGCGACTAGAACATCATATTCGTTCATGCACCAACAACTATACACATACAGCCTATATCCTCAAACTGGACATTCAAGGCTATTTCATGAGCATCAACAAGAAAATCCTCTACGGTATTATTTACAACAAACTCATGAAGCAATGGGAAGAGAAAGGCAAGAACTGTAACATCCCTGGAAAGAATCCGGAGTTTATTCTCTTCCTTGTAGAAAGCATCATCTTCAAAGACCACACACTGGACTGCGAGGTGATGG…
SRR341635_C489908	TR	21.77	+	1263	1312	ATAACGGTTACAACTTGAACTTCAACAGTGGCAACGTGAATCCTGCGAAC
SRR341635_C489908	RT	167.16	+	1582	2254	TACTGAGAGAAGTCTTCGCCTCACAGTTCCGTGACAGGGTAGTTCACCATCTGTTGTTCAACTATATCGCTCCAATCTTCGAGAAAACATTTATATATGACAGTTATTCCTGTAGAAAAGAGAAAGGAACACTGTTTGGTGTAGAGCGACTAGAACATCATATTCGTTCATGCACCAACAACTATACACATACAGCCTATATCCTCAAACTGGACATTCAAGGCTATTTCATGAGCATCAACAAGAAAATCCTCTACGGTATTATTTACAACAAACTCATGAAGCAATGGGAAGAGAAAGGCAAGAACTGTAACATCCCTGGAAAGAATCCGGAGTTTATTCTCTTCCTTGTAGAAAGCATCATCTTCAAAGACCACACACTGGACTGCGAGGTGATGG…
SRR341635_C491524	RT	14.13	-	1857	2806	TTATCTTTATTACTTTCTTTTATAGTTATGGTATTTGGATCACCATCTGATATGTATCTATTTTTCTCTAAGTTAGTAAAGACCATTTCTATATCAAACTCTTTACCATTGTTATCATAAGCTCTACATCTTTTTAAGAAAGTCTTATCAAAGTCTTTATCAAAGCATGATACTTCTGGTTCCCATCCTACTCTTAAAGCAGCTTCAGTATCATAAGTTTTACCGTTATATGTAGTAGATAATACATATTTAAAATTATCATGTGTCTTTGTATATGGACTACCAAATGGTAAGGCTATTATTTTTACATATTTACCTGGAATTAGTTCTTCTAGTTTATCATAGACATAAGCTATTTCTTTTTGTACTCTATCACCACTTGATTTCTTTATATCTAGA…
SRR341635_C491524	TR	10.65	-	4760	4809	CTTTTTATTTTTATCGTCTTCTTCGCTGATTGTACCTTCAACATTTACAT
SRR341637_scaffold36338	TR	49.60	+	1343	1392	TGTCGTACTGGAATGTGAACAACCCTGCGACGAACGTGAACACGAACATC
SRR341637_scaffold36338	RT	94.93	+	1894	2441	CATTTTCATGAAAGGGATGTATGAGTTCTCGTGCGGGAGCGTTCCGAACAGGGGTGCTCATTATGGGAAAAAGTACATCGAGAGGTGGATTCAGCGAGACAAAAAGAACTGCAAATATGTTCTCAAGATGGATATTCGACACTTTTTCGAGAGTGTTGACCATGATGTCTTGAAAGCGTGGCTCAAGAAGAAAATCAGAGACGAGAGAATGTTGTACATCCTCGAACTGATAATTGACGGGAGCGAGGTCGGGTTGCCTTTAGGGTTTTACACATCGCAGTGGTTGTCAAATTTCATGTTGCAGCCTCTCGACCATTTCATCAAAGAACAGTTGAAAGCGGTGCATTATATCCGGTATATGGATGATATGGTGGTGTTCGGAAAGAACAAAAAGGAACT…
SRR341637_C447739	TR	41.90	+	239	288	TCGCTTATGCGAACTCGAATAACGATTGGTCGAACTCGAATGCGAATATC
SRR341637_C447739	RT	34.51	+	1027	1424	ACAAGTGCGTGTATCAAGGGAAAGGGATTACATTTTGGAGTAAGGAGAATGAAACGTTTTCTTCACCGGTACCCGGAATACAAATGGTTCGTAAAGACTGATTTCAAAAAGTTCTATCAAAGTATTCTTCATGAGCTTATTGTTGCTGCATTGAGAAGGAAATTCAAAGATGAACGATTTATTAAATTGATCGAGATAGCTGTTTTATCGTATGACAGCGGAACAGAGTTAGTTGACGTATTGGAGAATGAAGTTGAACGGAAGAAGAGGTGTTCCGATTGGAGCATTTACAAGCCAACCTATCGGGAATTTTGCGGCAAGCCGGATAGATCATACAATGAAGGAGAAATATCGTGTCAAATGCCTGCATAGATATTGCGATGATAATGTTATGCTGG
SRR341638_C388367	TR	47.20	+	234	283	TGCGGAATGGTAATTTGAACCATGATCCTTCGAACGCGAACACGAACATC
SRR341638_C388367	RT	32.92	+	886	1177	TACGTTTTAAAAATGGACATTAAGAAGTTTTATCCGTCTGTAAGGCACAGCGTTTACAAGAAGGCATATAGCAAGGACTTGAAAGACAGGGATGCGTTATGGCTTATGAATACGCTTAACTACAGCAACAAAGGTCTGGCTATTGGTAATCCTGACGCTCAGATAGGAAGCCATTTGGTATTAAGATCTTTGGATCATGTTATAAAGGAGCAGTTCAAAGTAAAGCATTATTTCAGATTTGCCGATGATATGGTGATATTATCCCACGACAAGAAACAGTTGCATGAATGGC
SRR341638_C392141	RT	11.08	-	8622	8953	CTCGATAGATAGGCTTCTCGCGTGATAACATTCACTGAAATAAAATCGGGACCATTGATGTTGCTCAGCAAGAAATCGACAATGTTGTGGTAGATGATGTTTGATCCTGGCACGACCATTCTGCAATCTCTTAAAAATGCGTGAGTGAAATCCCAATTGGCTACAATCCTATTTGCGTAGAACAATGTGATGTCTTTATTGTCCTCAATAAGCTTAACCAAATATGGCACTGCAAACGGCATTAGAGCATCGTCATCACCGACAAGCATTATGTATTCTCCTGATGATAAGTCAATTGCCTCTTTGAAATTTGCATCAAGAAAAGGCGTATT
SRR341638_C392141	TR	11.45	+	9583	9632	CTATGGCGAGCATCGAGAATTTTTGGAATTCGACCTTGAGCAGCACCGTC
SRR341639_scaffold41093	RT	17.69	-	8693	9083	AACGGCTGCATCCATACAAGGACGCGGACCGCATGGTCTGTTCCATCAGGTGCAGGATACATTGGCAGAGAACCCCAATATACACTATTATTATCAAAGCGATTATAAAGGATATTATGACAGTATTGACCATGATATATTAATCTCCACAATCAGGCGATATGTCGGAGACCCTGTCTTATTGCCTATTCTTGAAAATTTTGTCAAAGCACTATATCCCAACGGGAAGCATGGCATAAGCAAAGGACTGCGTTCCTCACAATTCTTTGGAAACCTTTACCATAATGATATTGATCACCGGATGATTGATGAATATGGTGCAAAACATTACTTCCGTTTTTGTGATGACATCTTTATTCTCGGTGAGAGTAAACGTGATTTGTGGAAATTG
SRR341639_scaffold41093	TR	22.69	-	9733	9770	TCGAATGCGAACAGCGGTCTCGCTTATGCGAACGCGAA
SRR341639_C481874	TR	35.10	+	76	113	CGAATACGAATAACACCCCCTCGAATACGAATGCGAAT
SRR341639_C481874	RT	90.59	+	536	1083	TATATGGGTGTCCTTATTTACAGAAGATACCTATTCTTGCATTAAGGATCGTGGTATTCATAAAGCAGCAGCTAAAGTAAAGAAGGCTTTGAAAGAAGATCCAGAACACACTACTTACTGCTTGAAAATGGATATAGTGAAGTTCTATCCAAGTATAGACCATGATATTTTGAAAACAATATTACGGAAGAAAATCAAAGATAAAGATCTGCTTTGGTTGCTTGACGTGATTATAGACAGTGCCGATGGCGTACCCATAGGGAACTATCTAAGTCAGTATTTTGCTAATATTTATCTGGCTTACTTCGATCACTGGATAAAAGAGGTTAAGAAGGTAAGATATTACTTTAGGTATGCAGATGATATTGTGATTTTAGGCGATGATCCTAAACAGCTTCA…
