# Supplementary material for: Discovery and characterization of the evolution, variation and functions of diversity-generating retroelements using thousands of genomes and metagenomes
Source: BMC Genomics. 2019 Jul 19;20:595. doi: 10.1186/s12864-019-5951-3 (PMC6642488; doi:10.1186/s12864-019-5951-3)
Supplement: Supplementary file 15 — Data 1. DGRs identified in genomic and metagenomic datasets. URL: http://cgm.sjtu.edu.cn/index/pub/software/MetaCSST/supplementary/Supplementary_Data_1.zip (ZIP 3330 kb) [file 12864_2019_5951_MOESM15_ESM.zip › Data 1e - SRP008047/SRP008047-partial-confirmed.txt]

ID	mutA	mutNA	TR	VR	repeat
SRR341581_C236788	7	2	TGCGAACGCGAATGGCGGTGTGTCGAATGCGAATGCGAATAACGATGCTTCGAATACGAATGCGAATATC	GTCGATCGCGTATGGCGGTGTGTCGAGTGCGAATGCGAATAACGATGCTTCGTATACGGGTGCGTATATC	1
SRR341581_C236788	0	2	TGCGAACGCGAATGGCGGTGTGTCGAATGCGAATGCGAATAACGATGCTTCGAATACGAATGCGAATATC	ATCGAACGCGAATGGCGGTGTGTCGAATGCGAATGCGAATAACGATGCTTCGAATACGAATGCGAATATC	1
SRR341583_C523869	3	3	TGTCGAATGCGAATGCGAATAACGATGCGTCGAATGCGAATACGAATGTC	TCTCGAATGCGTATGCGAATAACGATGCCACGAATGCGAATGCGAGTGTC	1
SRR341583_C523869	6	1	TGTCGAATGCGAATGCGAATAACGATGCGTCGAATGCGAATACGAATGTC	TGTCGTATGCGAATGCGAGGTACGGTGCGTCGAATGCGGATACGTATGTC	1
SRR341583_C523869	5	1	TGTCGAATGCGAATGCGAATAACGATGCGTCGAATGCGAATACGAATGTC	GGTCGAGTGCGTATGCGAATAACGATGCGTCGAATGCGTATGCGTATGTC	1
SRR341583_C523869	4	0	TGTCGAATGCGAATGCGAATAACGATGCGTCGAATGCGAATACGAATGTC	TGTCGAATGCGAATGCGTTTTACGATGCGTCGAATGCGTATACGAATGTC	2
SRR341583_C523869	5	3	TGTCGAATGCGAATGCGAATAACGATGCGTCGAATGCGAATACGAATGTC	TCTCGTATGCGAATGCGAGTAGCTATGCCTCGAGTGCGAATGCGAATGTC	1
SRR341583_C523869	1	0	TGTCGAATGCGAATGCGAATAACGATGCGTCGAATGCGAATACGAATGTC	TGTCGAATGCGAATGCGAATAACGATGCGTCGGATGCGAATACGAATGTC	1
SRR341583_C523869	1	2	TGTCGAATGCGAATGCGAATAACGATGCGTCGAATGCGAATACGAATGTC	TCTCGAATGCGAATGCGAATAACGATGCCTCGAATGCGAATGCGAATGTC	1
SRR341583_C523869	1	2	TGTCGAATGCGAATGCGAATAACGATGCGTCGAATGCGAATACGAATGTC	TGTCGAATGCGAATGCGAATAACGATGCTTCGAATACGAATGCGAATGTC	3
SRR341583_C523869	0	1	TGTCGAATGCGAATGCGAATAACGATGCGTCGAATGCGAATACGAATGTC	CGTCGAATGCGAATGCGAATAACGATGCGTCGAATGCGAATACGAATGTC	1
SRR341583_C523869	1	3	TGTCGAATGCGAATGCGAATAACGATGCGTCGAATGCGAATACGAATGTC	TGTCGAATGCGAATGCGAATAACGATGCTTCGAATACGAATGCGAATATC	1
SRR341583_C523869	0	1	TGTCGAATGCGAATGCGAATAACGATGCGTCGAATGCGAATACGAATGTC	TATCGAATGCGAATGCGAATAACGATGCGTCGAATGCGAATACGAATGTC	1
SRR341583_C523869	2	0	TGTCGAATGCGAATGCGAATAACGATGCGTCGAATGCGAATACGAATGTC	TGTCGAATGCGAATGCGAGTAACGATGCGTCGTATGCGAATACGAATGTC	1
SRR341583_C523869	0	1	TGTCGAATGCGAATGCGAATAACGATGCGTCGAATGCGAATACGAATGTC	TGTCGAATGCGAATGCGAATAACGATGCGTCGAATGCGAATACGAATGTA	1
SRR341583_scaffold37484	5	0	GGTAACGCTTGGAACGTAAACCTCAACAACGGCAACGGCAACAACAACAA	GGTTACGCTTGGAACGTAAACCTCAGCAACGGCTACGGCATCAACAGCAA	1
SRR341584_scaffold37613	6	0	CGAATGCGAATGGTGGTGTATCGAATGCGAATACGAAT	CGATTGCGTATGGTGGTGTATCGTATGCGCATACGGGT	1
SRR341584_scaffold37613	7	0	CGAATGCGAATGGTGGTGTATCGAATGCGAATACGAAT	CGCTTGCGAGTGGTGGTGTATCGGATGCGTATGCGATT	1
SRR341584_scaffold37613	8	0	CGAATGCGAATGGTGGTGTATCGAATGCGAATACGAAT	CGGGTGCGGGTGGTGGTGTATCGAGTGCGTATACGGTT	1
SRR341584_scaffold37613	2	2	CGAATGCGAATGGTGGTGTATCGAATGCGAATACGAAT	CGAACGCGAATGGCGGTGTGTCGAATGCGAATGCGAAT	2
SRR341584_scaffold37613	2	1	CGAATGCGAATGGTGGTGTATCGAATGCGAATACGAAT	CGAATGCGAATGGCGGTGTGTCGAATGCGAATGCGAAT	4
SRR341585_scaffold56202	10	0	ACCAATGCGTGGAATTTGAACCTCAACAATGGCAACGCGAACAACAACAC	ACCCATGCGTGGCATTTGAACCTCTACTATGGCGGCGCGTTCAGCTACAC	2
SRR341585_scaffold56202	1	1	ACCAATGCGTGGAATTTGAACCTCAACAATGGCAACGCGAACAACAACAC	ACCAATGCGTGGAATTTGAACCTCAACAATGGCAACGCGAACAACAACCG	1
SRR341589_C531315	5	0	CTGTTCTTTTTCAATGGCAACTACAATTCGTCCAACGCGAACTCGAACAT	CTGTTCTTTTTCAATGGCAACTACTATTCGTCCTACGCGTACTCGTTCAT	7
SRR341589_C545921	0	1	GCGAACAACGCTTGGAACTTGAATCTGAACGATGGCAACGTGAACAACAACTATAAGTTCAATCAGAA	TCGAACAACGCTTGGAACTTGAATCTGAACGATGGCAACGTGAACAACAACTATAAGTTCAATCAGAA	1
SRR341589_scaffold44130	5	0	ACGTCAATTCCTCTGGCGCGATGAACTGGAACAACGCTTACAACGGCA	ACGTCTATTCCTCTGGCGCGTTGAACTGGGACAACGCTTACGACGGCG	7
SRR341589_scaffold44130	8	0	ACGTCAATTCCTCTGGCGCGATGAACTGGAACAACGCTTACAACGGCA	GCGTCGATTCCTCTGGCGCGATGAGCTGGGGCAGCGCTTGCTACGGCA	4
SRR341590_C661571	5	1	ATAACGGTTACAACTTGAACTTCAACAGTGGCAACGTGAATCCTGCGAAC	ATCTCGGTTACAACTTGAGCTTCGACAGTGGAGACGTGAATCCTGCGAAC	1
SRR341590_C661571	5	0	ATAACGGTTACAACTTGAACTTCAACAGTGGCAACGTGAATCCTGCGAAC	ATCTCGGTTACAACTTGAGCTTCGACAGTGGCGACGTGAATCCTGCGAAC	14
SRR341591_C625773	5	0	GCGAACGGCGGCAACGATTCCTCGAACACGAACGCGAA	GCGTACGGCGGCTACGATTCCTCGAGCACGTACGCGTA	2
SRR341591_C625773	4	0	GCGAACGGCGGCAACGATTCCTCGAACACGAACGCGAA	GCGTACGGCGGCTACGATTCCTCGAGCACGTACGCGAA	1
SRR341591_C625773	5	0	GCGAACGGCGGCAACGATTCCTCGAACACGAACGCGAA	GCGTACGGCGGCAACGATTCCTCGAGCACGTACGCGTG	1
SRR341591_C625773	5	1	GCGAACGGCGGCAACGATTCCTCGAACACGAACGCGAA	GCGCACGGCGGCTACGATTCCTCGAGCACGTACGCTTA	1
SRR341591_scaffold32914	9	1	TGCGGAATGGTAATGCGAACAATGCCCCTGAAACTGCGAACACGAACATC	TGCGGACTGGGGCTGCGTCCTATGCCCCTGTTACTGCGGACACGAACATC	1
SRR341591_scaffold32914	10	0	TGCGGAATGGTAATGCGAACAATGCCCCTGAAACTGCGAACACGAACATC	TGCGGGCTGGTGCTGCGAACCCTGCCCCTGGGACTGCGAACACGTACCTC	1
SRR341594_C502398	2	3	CTAATTGCAATAATTCGTCGGCTAATGTGAATGTCAAT	CTAATTGCAATAATTCGTCGGCTAATGTGAATTATTCT	1
SRR341594_C503414	10	0	TGCGAACGCGAATGGCGGTGTCTCGAATGCGAATGCGAATAACGATGCCTCGAATGCGAATGCGAATGTC	TGCGTACGCGGATGGCGGTGTCTCGGCTGCGAATGCGTATAGCGATGCCTCGGGTGCGAATGCGTTTGTC	1
SRR341594_C503414	10	1	TGCGAACGCGAATGGCGGTGTCTCGAATGCGAATGCGAATAACGATGCCTCGAATGCGAATGCGAATGTC	TCCGTACGCGTATGGCGGTGTCTCGAGTGCGTATGCGCATTACGGTGCCTCGAGTGCGTATGCGAGTGTC	1
SRR341596_C723001	1	1	CGAACGCGAACAACGCTTCATCGAACTCGAACACGAAC	CGAACGCGAACAACGCTTCATCGAACTCGAACACGATA	1
SRR341596_C723001	4	0	CGAACGCGAACAACGCTTCATCGAACTCGAACACGAAC	CGAACGCGAACAACGCTTCATCGAGCTCGAGCTCGAGC	5
SRR341596_C723001	5	1	CGAACGCGAACAACGCTTCATCGAACTCGAACACGAAC	CGAACGCGAACTACGCTTCATCGTACTCGTCTTCGAAC	1
SRR341596_C723001	1	1	CGAACGCGAACAACGCTTCATCGAACTCGAACACGAAC	CGAACGCGAACAACGCTTCATCGAACTCGAACACGACA	1
SRR341599_C527296	4	0	CGAATACGAACAATGCAGCCTCGAATTCGAATGCGAAT	CGCATACGTACAATGCAGCCTCGTATTCGAATGCGGAT	1
SRR341599_C527296	3	0	CGAATACGAACAATGCAGCCTCGAATTCGAATGCGAAT	CGTATACGAACAATGCTGCCTCGTATTCGAATGCGAAT	1
SRR341599_C527296	6	0	CGAATACGAACAATGCAGCCTCGAATTCGAATGCGAAT	CGAATGCGTACAATGCGGCCTCGAATTCGAGTGCGCTT	1
SRR341599_C527296	4	0	CGAATACGAACAATGCAGCCTCGAATTCGAATGCGAAT	CGTATACGAACTATGCGGCCTCGTATTCGAATGCGAAT	1
SRR341599_C527296	7	0	CGAATACGAACAATGCAGCCTCGAATTCGAATGCGAAT	CGTATACGAACTATGCAGCCTCGTATTCGTCTGCGGGT	1
SRR341599_C528168	7	0	CGAATACGAATAACACGGCTTCGAATACGAATGCGAAT	CGTATACGCATCTCACGGCTTCGACTACGAATGCGTCT	7
SRR341599_C528168	9	3	CGAATACGAATAACACGGCTTCGAATACGAATGCGAAT	CGTATCCGTTTGTAACGTCTTCGAATACGATTGCGGGG	1
SRR341599_C528168	5	3	CGAATACGAATAACACGGCTTCGAATACGAATGCGAAT	CGTATACGAACTATGCGGCCTCGTATTCGAATGCGAAT	1
SRR341599_C528168	2	2	CGAATACGAATAACACGGCTTCGAATACGAATGCGAAT	CGAATGCGAATAACGATGCTTCGAATACGAATGCGAAT	6
SRR341599_C528168	6	3	CGAATACGAATAACACGGCTTCGAATACGAATGCGAAT	CGAGTGCGAACTACGATGCTTCGTATACGAATGCGAGT	1
SRR341599_C528168	1	2	CGAATACGAATAACACGGCTTCGAATACGAATGCGAAT	CGAATTCGAATAACACGCCCTCGAATACGAATGCGAAT	14
SRR341599_C529204	7	0	TCGCTTATGCGAACTCGAATAACGATTGGTCGAACTCGAATGCGAATATC	TCGCTTATGCGTTCTCGAATAACGCTTGGTCGTACTCGCTTGCGAGTATC	1
SRR341599_scaffold32196	14	0	CGTCTACGTACTTCGCGAATGTGAACAACAACGGTAATGCGAACTACAACAACGCTTCGAATGAGAA	CGTCTGCGTACTTCGCGTATGTGAACGGCAGCGGTTATGCGATCTACCTCGGCGCTTCGTATGAGGC	1
SRR341599_scaffold32196	0	1	CGTCTACGTACTTCGCGAATGTGAACAACAACGGTAATGCGAACTACAACAACGCTTCGAATGAGAA	TGTCTACGTACTTCGCGAATGTGAACAACAACGGTAATGCGAACTACAACAACGCTTCGAATGAGAA	1
SRR341600_C315822	8	2	CTCGCTTATGCGAACTCGAATAACGATTGGTCGAACTCGAATGCGAATAT	AGCGCTTGTGCGGACTCGAATGACGGTTGGTCGAACTCGTCTGCGCGTAT	1
SRR341600_C315822	8	1	CTCGCTTATGCGAACTCGAATAACGATTGGTCGAACTCGAATGCGAATAT	ATCGCTTGTGCGGACTCGAATGACGGTTGGTCGAACTCGTCTGCGCGTAT	1
SRR341600_C315822	8	0	CTCGCTTATGCGAACTCGAATAACGATTGGTCGAACTCGAATGCGAATAT	CTCGCTTGTGCGGACTCGAATGACGGTTGGTCGAACTCGTCTGCGCGTAT	33
SRR341600_C315822	5	0	CTCGCTTATGCGAACTCGAATAACGATTGGTCGAACTCGAATGCGAATAT	CTCGCTTTTGCGAACTCGAATAGCGATTGGTCGTACTCGACTGCGGATAT	1
SRR341600_C316338	4	0	TCGAATGCGAACAGCGGTCTCGCTTATGCGAACGCGAA	TCGAATGCGAGCGGCGGTCTCGCTTATGCGAGCGCGAG	1
SRR341600_C316338	4	0	TCGAATGCGAACAGCGGTCTCGCTTATGCGAACGCGAA	TCGTATGCGTACAGCGGTCTCGCTTATGCGTACGCGTA	1
SRR341600_C316338	6	0	TCGAATGCGAACAGCGGTCTCGCTTATGCGAACGCGAA	TCGGTTGCGTACGGCGGTCTCGCTTATGCGAGCGCGAG	1
SRR341600_C316338	2	0	TCGAATGCGAACAGCGGTCTCGCTTATGCGAACGCGAA	TCGAATGCGAACAGCGGTCTCGCTTATGCGTCCGCGAA	1
SRR341600_C316338	3	0	TCGAATGCGAACAGCGGTCTCGCTTATGCGAACGCGAA	TCGAATGCGCACGGCGGTCTCGCTTATGCGAGCGCGAA	1
SRR341600_C316338	4	0	TCGAATGCGAACAGCGGTCTCGCTTATGCGAACGCGAA	TCGAATGCGTACAGCGGTCTCGCTTATGCGTACGCGGT	1
SRR341600_C316338	6	0	TCGAATGCGAACAGCGGTCTCGCTTATGCGAACGCGAA	TCGGTTGCGAGCAGCGGTCTCGCTTGTGCGTACGCGTA	1
SRR341600_C316338	2	3	TCGAATGCGAACAGCGGTCTCGCTTATGCGAACGCGAA	ATCGGTGCGAACAGCGGTCTCGCTTATGCGAACGCGAA	1
SRR341600_C316338	5	0	TCGAATGCGAACAGCGGTCTCGCTTATGCGAACGCGAA	TCGAGTGCGCACAGCGGTCTCGCTTATGCGAGCGCGGG	1
SRR341600_C316338	5	0	TCGAATGCGAACAGCGGTCTCGCTTATGCGAACGCGAA	TCGTATGCGAGCAGCGGTCTCGCTTATGCGTTCGCGTA	1
SRR341600_C316338	2	0	TCGAATGCGAACAGCGGTCTCGCTTATGCGAACGCGAA	TCGAATGCGTACAGCGGTCTCGCTTATGCGCACGCGAA	1
SRR341600_C316338	2	0	TCGAATGCGAACAGCGGTCTCGCTTATGCGAACGCGAA	TCGAATGCGTACAGCGGTCTCGCTTATGCGAACGCGAG	1
SRR341600_C316338	2	0	TCGAATGCGAACAGCGGTCTCGCTTATGCGAACGCGAA	TCGAATGCGAACAGCGGTCTCGCTTATGCGGTCGCGAA	1
SRR341600_C316338	3	0	TCGAATGCGAACAGCGGTCTCGCTTATGCGAACGCGAA	TCGAGTGCGAACAGCGGTCTCGCTTATGCGTACGCGAG	1
SRR341600_C316338	4	0	TCGAATGCGAACAGCGGTCTCGCTTATGCGAACGCGAA	TCGAATGCGAGCAGCGGTCTCGCTTGTGCGAGCGCGTA	1
SRR341600_C316338	5	0	TCGAATGCGAACAGCGGTCTCGCTTATGCGAACGCGAA	TCGAATGCGGGCAGCGGTCTCGCTTGTGCGTACGCGGA	1
SRR341600_C316338	6	0	TCGAATGCGAACAGCGGTCTCGCTTATGCGAACGCGAA	TCGGTTGCGTACAGCGGTCTCGCTTGTGCGTACGCGAG	1
SRR341600_C316338	3	0	TCGAATGCGAACAGCGGTCTCGCTTATGCGAACGCGAA	TCGGATGCGCTCAGCGGTCTCGCTTATGCGAACGCGAA	1
SRR341600_C316338	3	0	TCGAATGCGAACAGCGGTCTCGCTTATGCGAACGCGAA	TCGAATGCGGGCAGCGGTCTCGCTTATGCGAGCGCGAA	1
SRR341600_C316338	5	0	TCGAATGCGAACAGCGGTCTCGCTTATGCGAACGCGAA	TCGTTTGCGTGCAGCGGTCTCGCTTATGCGAACGCGAG	1
SRR341600_C316338	2	0	TCGAATGCGAACAGCGGTCTCGCTTATGCGAACGCGAA	TCGAATGCGAACAGCGGTCTCGCTTATGCGCACGCGTA	2
SRR341600_C316338	3	0	TCGAATGCGAACAGCGGTCTCGCTTATGCGAACGCGAA	TCGAATGCGTACAGCGGTCTCGCTTATGCGGGCGCGAA	1
SRR341600_C316338	1	0	TCGAATGCGAACAGCGGTCTCGCTTATGCGAACGCGAA	TCGAATGCGAACAGCGGTCTCGCTTATGCGTACGCGAA	1
SRR341600_C316338	1	0	TCGAATGCGAACAGCGGTCTCGCTTATGCGAACGCGAA	TCGAATGCGAGCAGCGGTCTCGCTTATGCGAACGCGAA	1
SRR341600_C316338	5	0	TCGAATGCGAACAGCGGTCTCGCTTATGCGAACGCGAA	TCGTTTGCGTACAGCGGTCTCGCTTATGCGTACGCGAG	1
SRR341600_C316338	5	0	TCGAATGCGAACAGCGGTCTCGCTTATGCGAACGCGAA	TCGAGTGCGTACAGCGGTCTCGCTTATGCGTACGCGTC	1
SRR341600_C316338	3	0	TCGAATGCGAACAGCGGTCTCGCTTATGCGAACGCGAA	TCGAATGCGTACAGCGGTCTCGCTTATGCGAGCGCGAG	1
SRR341600_C316338	4	1	TCGAATGCGAACAGCGGTCTCGCTTATGCGAACGCGAA	TCGAACGCGAGCAGCGGTCTCGCTTATGCGCGCGCGTA	1
SRR341600_C316338	3	0	TCGAATGCGAACAGCGGTCTCGCTTATGCGAACGCGAA	TCGAATGCGTACAGCGGTCTCGCTTATGCGTACGCGTA	1
SRR341600_C316338	4	0	TCGAATGCGAACAGCGGTCTCGCTTATGCGAACGCGAA	TCGAATGCGTTCAGCGGTCTCGCTTATGCGAGCGCGTA	1
SRR341600_C316338	2	0	TCGAATGCGAACAGCGGTCTCGCTTATGCGAACGCGAA	TCGAATGCGAACAGCGGTCTCGCTTATGCGTACGCGTA	2
SRR341600_C316338	3	0	TCGAATGCGAACAGCGGTCTCGCTTATGCGAACGCGAA	TCGGATGCGTACAGCGGTCTCGCTTATGCGAGCGCGAA	1
SRR341601_scaffold37885	4	1	CGAATGCGAATAACGATTTCTCGAATACGAACACGAAC	CGAATGCGAATGGTGATTTCTCGAATACGAGCACGAGC	1
SRR341601_scaffold37885	5	0	CGAATGCGAATAACGATTTCTCGAATACGAACACGAAC	CGTATGCGAATAACGATTTCTCGTATGCGAGCACGTAC	1
SRR341601_scaffold37885	6	0	CGAATGCGAATAACGATTTCTCGAATACGAACACGAAC	CGTATGCGTATTACGATTTCTCGCATACGTACACGATC	1
SRR341601_scaffold37885	4	0	CGAATGCGAATAACGATTTCTCGAATACGAACACGAAC	CGGATGCGAATTACGATTTCTCGAATACGCACACGTAC	1
SRR341602_scaffold29048	7	0	TCGCTTATGCGAACTCGAATAACGATTGGTCGAACTCGAATGCGAATATC	TCGCTTATGCGAGCTCGGATAGCGCTTGGTCGACCTCGTATGCGTATATC	3
SRR341602_scaffold29048	9	0	TCGCTTATGCGAACTCGAATAACGATTGGTCGAACTCGAATGCGAATATC	TCGCTTGTGCGTACTCGTCTTACGGTTGGTCGTACTCGAATGCGTATGTC	3
SRR341602_scaffold29048	12	0	TCGCTTATGCGAACTCGAATAACGATTGGTCGAACTCGAATGCGAATATC	TCGCTTATGCGGCCTCGCGTGACGCTTGGTCGGTCTCGTCTGCGTATCTC	1
SRR341606_C431334	4	0	CGAATGCGAACAGCGGTCTCGCTTATGCGAACGCGAAC	CGGATGCGAACAGCGGTCTCGCTTTTGCGTACGCGCAC	1
SRR341606_C431334	3	0	CGAATGCGAACAGCGGTCTCGCTTATGCGAACGCGAAC	CGTATGCGTACAGCGGTCTCGCTTATGCGCACGCGAAC	1
SRR341606_C431334	4	0	CGAATGCGAACAGCGGTCTCGCTTATGCGAACGCGAAC	CGAATGCGAACGGCGGTCTCGCTTATGCGTGCGCGCAC	1
SRR341606_C431334	3	0	CGAATGCGAACAGCGGTCTCGCTTATGCGAACGCGAAC	CGAATGCGTACAGCGGTCTCGCTTATGCGCTCGCGAAC	1
SRR341606_C431334	4	0	CGAATGCGAACAGCGGTCTCGCTTATGCGAACGCGAAC	CGAATGCGAGCAGCGGTCTCGCTTATGCGTACGCGTTC	1
SRR341606_C431334	4	0	CGAATGCGAACAGCGGTCTCGCTTATGCGAACGCGAAC	CGAGTGCGTACAGCGGTCTCGCTTATGCGTCCGCGAAC	1
SRR341606_C431334	7	0	CGAATGCGAACAGCGGTCTCGCTTATGCGAACGCGAAC	CGAATGCGGGCGGCGGTCTCGCTTGTGCGGACGCGCTC	1
SRR341606_C431334	1	0	CGAATGCGAACAGCGGTCTCGCTTATGCGAACGCGAAC	CGAATGCGAACAGCGGTCTCGCTTATGCGAACGCGAGC	1
SRR341606_C431334	3	0	CGAATGCGAACAGCGGTCTCGCTTATGCGAACGCGAAC	CGAATGCGTACAGCGGTCTCGCTTATGCGGGCGCGAAC	1
SRR341606_C431334	3	0	CGAATGCGAACAGCGGTCTCGCTTATGCGAACGCGAAC	CGAATGCGAACAGCGGTCTCGCTTTTGCGCACGCGTAC	1
SRR341606_C431334	4	0	CGAATGCGAACAGCGGTCTCGCTTATGCGAACGCGAAC	CGCATGCGTACAGCGGTCTCGCTTATGCGAGCGCGTAC	1
SRR341606_scaffold35906	8	0	CGGATTACTTGAATTTGAACAATTCTGCGGGCAATGCGAAATGGAACATC	CGGATTACTTGTATTTGGCCGATTCTGCGGGCGCTGCGAAATGGACCGTC	1
SRR341608_C395167	6	0	TTCGGCTATCTGAATGCGAATAATCGCTCCTCGAATTCGAATGCGAATAT	TTCGGCTCTCTGATTGCGCTTAATCGCTCCTCGAATTCGACTGCGAATCT	2
SRR341608_C395167	7	0	TTCGGCTATCTGAATGCGAATAATCGCTCCTCGAATTCGAATGCGAATAT	TTCGGCTGTCTGAATGCGGGTAGTCGCTCCTCGATTTCGGATGCGCATAT	1
SRR341608_C395167	7	0	TTCGGCTATCTGAATGCGAATAATCGCTCCTCGAATTCGAATGCGAATAT	TTCGGCTATCTGGATGCGCGTAGTCGCTCCTCGTATTCGAATGCGATTCT	1
SRR341608_C395167	7	0	TTCGGCTATCTGAATGCGAATAATCGCTCCTCGAATTCGAATGCGAATAT	TTCGGCTGTCTGAATGCGCATCATCGCTCCTCGTATTCGAGTGCGGATGT	1
SRR341609_C357545	7	0	TCGCTTATGCGAACTCGAATAACGATTGGTCGAACTCGAATGCGAATATC	TCGCTTATGCGGGCTCGTATAGCGATTGGTCGGACTCGAATGCGTATTTC	2
SRR341609_C357545	7	1	TCGCTTATGCGAACTCGAATAACGATTGGTCGAACTCGAATGCGAATATC	CCGCTTATGCGGGCTCGTATAGCGATTGGTCGGACTCGAATGCGTATTTC	1
SRR341609_C357545	9	0	TCGCTTATGCGAACTCGAATAACGATTGGTCGAACTCGAATGCGAATATC	TCGCTTATGCGTACTCGGGTGCCGCTTGGTCGAACTCGTATGCGGGTATC	3
SRR341611_C344158	0	1	CGAATACGAATAACACCCCCTCGAATACGAATGCGAAT	CGAATATGAATAACACCCCCTCGAATACGAATGCGAAT	1
SRR341611_C344158	6	0	CGAATACGAATAACACCCCCTCGAATACGAATGCGAAT	CGTATACGAATAACGCCCCCTCGATTACGCCTGCGTAT	9
SRR341611_C344158	7	0	CGAATACGAATAACACCCCCTCGAATACGAATGCGAAT	CGCATACGCATAGCGCCCCCTCGAATTCGGATGCGCAT	2
SRR341611_C344158	6	1	CGAATACGAATAACACCCCCTCGAATACGAATGCGAAT	TGTATACGAATAACGCCCCCTCGATTACGCCTGCGTAT	1
SRR341611_C344158	6	0	CGAATACGAATAACACCCCCTCGAATACGAATGCGAAT	CGAATACGAATCACGCCCCCTCGGCTACGTATGCGATT	14
SRR341613_C265068	10	0	TCGGTTATCTGAATACGAATAATCGTTCCTCGAATGCGAATGCGAACAAT	TCGGTTCTCTGGATACGACTTATCGTTCCTCGCGTGCGTCTGCGTACATT	1
SRR341613_C265068	9	0	TCGGTTATCTGAATACGAATAATCGTTCCTCGAATGCGAATGCGAACAAT	TCGGTTATCTGCATACGTCTTCTCGTTCCTCGTATGCGTATGCGTACTAT	2
SRR341613_C265068	0	1	TCGGTTATCTGAATACGAATAATCGTTCCTCGAATGCGAATGCGAACAAT	CCGGTTATCTGAATACGAATAATCGTTCCTCGAATGCGAATGCGAACAAT	1
SRR341613_scaffold17055	6	0	CGAACGCGAATGGCGGTGTGTCGAATGCGAATGCGAAT	CGAGCGCGTATGGCGGTGTGTCGGGTGCGGATGCGAGT	1
SRR341613_scaffold17055	5	0	CGAACGCGAATGGCGGTGTGTCGAATGCGAATGCGAAT	CGAACGCGGGTGGCGGTGTGTCGAATGCGTATGCGTCT	1
SRR341613_scaffold17055	4	0	CGAACGCGAATGGCGGTGTGTCGAATGCGAATGCGAAT	CGGACGCGAATGGCGGTGTGTCGTATGCGCATGCGGAT	1
SRR341613_scaffold17055	5	0	CGAACGCGAATGGCGGTGTGTCGAATGCGAATGCGAAT	CGAGCGCGGTTGGCGGTGTGTCGCATGCGAATGCGAGT	1
SRR341613_scaffold17055	4	0	CGAACGCGAATGGCGGTGTGTCGAATGCGAATGCGAAT	CGAACGCGTATGGCGGTGTGTCGAGTGCGTATGCGAGT	1
SRR341613_scaffold17055	5	0	CGAACGCGAATGGCGGTGTGTCGAATGCGAATGCGAAT	CGAACGCGGATGGCGGTGTGTCGGGTGCGTATGCGAGT	1
SRR341613_scaffold17055	5	0	CGAACGCGAATGGCGGTGTGTCGAATGCGAATGCGAAT	CGAGCGCGAGTGGCGGTGTGTCGTATGCGTATGCGTAT	1
SRR341613_scaffold17055	5	0	CGAACGCGAATGGCGGTGTGTCGAATGCGAATGCGAAT	CGAACGCGAGTGGCGGTGTGTCGAGTGCGTATGCGGGT	1
SRR341613_scaffold17055	6	0	CGAACGCGAATGGCGGTGTGTCGAATGCGAATGCGAAT	CGAGCGCGCATGGCGGTGTGTCGCATGCGAGTGCGGGT	1
SRR341613_scaffold17055	3	0	CGAACGCGAATGGCGGTGTGTCGAATGCGAATGCGAAT	CGAACGCGTATGGCGGTGTGTCGTATGCGTATGCGAAT	1
SRR341613_scaffold17055	0	1	CGAACGCGAATGGCGGTGTGTCGAATGCGAATGCGAAT	CGAATGCGAATGGCGGTGTGTCGAATGCGAATGCGAAT	4
SRR341613_scaffold17055	5	0	CGAACGCGAATGGCGGTGTGTCGAATGCGAATGCGAAT	CGAGCGCGGGTGGCGGTGTGTCGTATGCGCATGCGAAT	1
SRR341613_scaffold17055	4	1	CGAACGCGAATGGCGGTGTGTCGAATGCGAATGCGAAT	CGAATGCGAGTGGCGGTGTGTCGAATGCGGGTGCGCAT	1
SRR341613_scaffold17055	3	0	CGAACGCGAATGGCGGTGTGTCGAATGCGAATGCGAAT	CGAGCGCGTATGGCGGTGTGTCGAATGCGTATGCGAAT	1
SRR341613_scaffold17055	7	0	CGAACGCGAATGGCGGTGTGTCGAATGCGAATGCGAAT	CGTACGCGTATGGCGGTGTGTCGTATGCGGGTGCGGTT	1
SRR341613_scaffold17055	2	1	CGAACGCGAATGGCGGTGTGTCGAATGCGAATGCGAAT	CGAATGCGAATGGCGGTGTGTCGAATGCGTATGCGAGT	1
SRR341613_scaffold17055	6	0	CGAACGCGAATGGCGGTGTGTCGAATGCGAATGCGAAT	CGAGCGCGTATGGCGGTGTGTCGGGTGCGTATGCGAGT	1
SRR341613_scaffold17055	2	1	CGAACGCGAATGGCGGTGTGTCGAATGCGAATGCGAAT	CGAACGCGAATGGGGGTGTGTCGAATGCGAGTGCGAGT	1
SRR341613_scaffold17055	5	0	CGAACGCGAATGGCGGTGTGTCGAATGCGAATGCGAAT	CGTACGCGGATGGCGGTGTGTCGTTTGCGAATGCGAGT	1
SRR341613_scaffold17055	2	0	CGAACGCGAATGGCGGTGTGTCGAATGCGAATGCGAAT	CGAACGCGTATGGCGGTGTGTCGAATGCGTATGCGAAT	1
SRR341613_scaffold17055	4	1	CGAACGCGAATGGCGGTGTGTCGAATGCGAATGCGAAT	CGTCTGCGAATGGCGGTGTGTCGAGTGCGAATGCGTAT	1
SRR341613_scaffold17055	5	0	CGAACGCGAATGGCGGTGTGTCGAATGCGAATGCGAAT	CGTACGCGTATGGCGGTGTGTCGGTTGCGAATGCGCAT	1
SRR341613_scaffold17055	2	1	CGAACGCGAATGGCGGTGTGTCGAATGCGAATGCGAAT	CGAATGCGAATGGCGGTGTGTCGAATGCGAGTGCGCAT	1
SRR341613_scaffold17055	5	0	CGAACGCGAATGGCGGTGTGTCGAATGCGAATGCGAAT	CGAGCGCGTATGGCGGTGTGTCGTATGCGAGTGCGAGT	1
SRR341613_scaffold17055	4	0	CGAACGCGAATGGCGGTGTGTCGAATGCGAATGCGAAT	CGAACGCGAGTGGCGGTGTGTCGTATGCGTATGCGCAT	1
SRR341613_scaffold17055	2	0	CGAACGCGAATGGCGGTGTGTCGAATGCGAATGCGAAT	CGAACGCGAATGGCGGTGTGTCGAATGCGAGTGCGAGT	1
SRR341613_scaffold17055	5	1	CGAACGCGAATGGCGGTGTGTCGAATGCGAATGCGAAT	CGGATGCGTATGGCGGTGTGTCGTATGCGCATGCGCAT	1
SRR341613_scaffold17055	4	0	CGAACGCGAATGGCGGTGTGTCGAATGCGAATGCGAAT	CGAGCGCGCATGGCGGTGTGTCGAGTGCGCATGCGAAT	1
SRR341613_scaffold17055	4	1	CGAACGCGAATGGCGGTGTGTCGAATGCGAATGCGAAT	CGAACGCGGGTGGCGGTGTGTTGTATGCGAGTGCGAAT	1
SRR341613_scaffold17055	2	1	CGAACGCGAATGGCGGTGTGTCGAATGCGAATGCGAAT	CGGATGCGAGTGGCGGTGTGTCGAATGCGAATGCGAAT	1
SRR341613_scaffold17055	2	0	CGAACGCGAATGGCGGTGTGTCGAATGCGAATGCGAAT	CGTACGCGAATGGCGGTGTGTCGAATGCGAATGCGAGT	1
SRR341613_scaffold17055	2	0	CGAACGCGAATGGCGGTGTGTCGAATGCGAATGCGAAT	CGAACGCGAGTGGCGGTGTGTCGAGTGCGAATGCGAAT	1
SRR341613_scaffold17055	4	0	CGAACGCGAATGGCGGTGTGTCGAATGCGAATGCGAAT	CGGACGCGAATGGCGGTGTGTCGGGTGCGTATGCGAAT	1
SRR341613_scaffold17055	4	0	CGAACGCGAATGGCGGTGTGTCGAATGCGAATGCGAAT	CGAACGCGTATGGCGGTGTGTCGTATGCGAGTGCGAGT	1
SRR341613_scaffold17055	4	0	CGAACGCGAATGGCGGTGTGTCGAATGCGAATGCGAAT	CGGACGCGAATGGCGGTGTGTCGATTGCGATTGCGTAT	1
SRR341614_C488122	11	0	ACAACAGCTGGAACGTGAACTTTAGTAATGGCAACTTCAACAACAACAACAAGTACAACAGTAA	ACTACAGCTGGGGCGTGAACTTTAGTAATGGCGGCTTCTACAACTTCAACAAGTGCCACAGTAG	1
SRR341614_C488122	11	0	ACAACAGCTGGAACGTGAACTTTAGTAATGGCAACTTCAACAACAACAACAAGTACAACAGTAA	ACAACAGCTGGAACGTGTACTTTAGTAATGGCTACTTCGGCAACGGCAGCAAGTGCAGCAGTTT	1
SRR341614_C488122	12	0	ACAACAGCTGGAACGTGAACTTTAGTAATGGCAACTTCAACAACAACAACAAGTACAACAGTAA	TCTACAGCTGGCTCGTGAACTTTAGTAATGGCAACTTCGGCGGCAGCAACAAGTGCAGCAGTTA	1
SRR341614_C499370	9	0	ATGCGAACGCGAATGGCGGTGTGTCGAATGCGAATGCGAATAACGATGCTTCGAATACGAATGCGAATAT	GTGCGTTCGCGCATGGCGGTGTGTCGGTTGCGTATGCGAATAACGATGCTTCGTATACGAATGCGTATAT	1
SRR341614_C499370	6	0	ATGCGAACGCGAATGGCGGTGTGTCGAATGCGAATGCGAATAACGATGCTTCGAATACGAATGCGAATAT	ATGCGAACGCGCATGGCGGTGTGTCGAATGCGTATGCGTATTACGATGCTTCGAATACGTATGCGTATAT	1
SRR341614_scaffold36124	7	0	CGTCAATTCCTCTGGCGCGATGAACTGGAACAACGCTTACAACGGCAA	CGTCTATTCCTCTGGCGCGATGAACTGGGGCGACGCTTACTACGGCGC	2
SRR341614_scaffold36124	6	0	CGTCAATTCCTCTGGCGCGATGAACTGGAACAACGCTTACAACGGCAA	CGTCTATTCCTCTGGCGCGATGAACTGGTACTGCGCTTACTACGGCCA	3
SRR341614_scaffold36124	6	0	CGTCAATTCCTCTGGCGCGATGAACTGGAACAACGCTTACAACGGCAA	CGTCTATTCCTCTGGCGCGTTGGACTGGAACAACGCTTACAGCGGCCT	1
SRR341614_scaffold36124	6	0	CGTCAATTCCTCTGGCGCGATGAACTGGAACAACGCTTACAACGGCAA	CGTCAATTCCTCTGGCGCGATGGTCTGGCTCAACGCTTACGACGGCGA	1
SRR341616_scaffold29963	9	0	CGAATTCGAATAACACGCCCTCGAATACGAATGCGAAT	CGTATTCGACTTACGCGCCCTCGAATGCGCCTGCGTCT	1
SRR341616_scaffold29963	10	0	CGAATTCGAATAACACGCCCTCGAATACGAATGCGAAT	CGGCTTCGCATGCCGCGCCCTCGAATACGGGTGCGGCT	1
SRR341617_scaffold19716	7	0	TGTTCAACTTGAACCTCAACAATCCGCGCTCTAATTCGTGGACGAACAAC	TGTTCCCCTTGTACCTCATCAATCCGCGCTCTAATTCGTGGACGACCCGC	1
SRR341617_scaffold19716	8	0	TGTTCAACTTGAACCTCAACAATCCGCGCTCTAATTCGTGGACGAACAAC	TGTTCAGCTTGTACCTCTCCAATCCGCGCTCTATTTCGTGGACGTTCATC	2
SRR341618_C585860	2	0	CGAATGCGAACAGCGGTCTCGCTTATGCGAACGCGAAC	CGAATGCGTACAGCGGTCTCGCTTATGCGAGCGCGAAC	1
SRR341618_C585860	4	0	CGAATGCGAACAGCGGTCTCGCTTATGCGAACGCGAAC	CGTTTGCGCACAGCGGTCTCGCTTATGCGCACGCGAAC	1
SRR341618_C585860	3	0	CGAATGCGAACAGCGGTCTCGCTTATGCGAACGCGAAC	CGGTTGCGAACAGCGGTCTCGCTTATGCGAGCGCGAAC	1
SRR341618_C585860	5	0	CGAATGCGAACAGCGGTCTCGCTTATGCGAACGCGAAC	CGTTTGCGCTCAGCGGTCTCGCTTATGCGCACGCGAAC	1
SRR341618_C585860	5	0	CGAATGCGAACAGCGGTCTCGCTTATGCGAACGCGAAC	CGTGTGCGAACAGCGGTCTCGCTTATGCGCTCGCGTAC	1
SRR341618_C585860	0	1	CGAATGCGAACAGCGGTCTCGCTTATGCGAACGCGAAC	CGAATGCGAACAGCGGTCTCGCTTATGCGAACGCGAAG	1
SRR341618_C585860	4	0	CGAATGCGAACAGCGGTCTCGCTTATGCGAACGCGAAC	CGAGTGCGAGCAGCGGTCTCGCTTATGCGTACGCGAGC	1
SRR341618_C585860	1	0	CGAATGCGAACAGCGGTCTCGCTTATGCGAACGCGAAC	CGAATGCGAACAGCGGTCTCGCTTATGCGTACGCGAAC	1
SRR341618_C585860	4	0	CGAATGCGAACAGCGGTCTCGCTTATGCGAACGCGAAC	CGAATGCGTTCAGCGGTCTCGCTTATGCGTACGCGCAC	1
SRR341618_C592508	4	1	GCGAATGCGAATGGCGGTGTGTCGAATGCGAATGCGAA	GCGAATGCGAATGGCGGCGTGTCGGGTGCGAATGCGGG	1
SRR341618_C592508	6	0	GCGAATGCGAATGGCGGTGTGTCGAATGCGAATGCGAA	GCGTATGCGTATGGCGGTGTGTCGTATGCGTATGCGGG	1
SRR341618_C592508	0	1	GCGAATGCGAATGGCGGTGTGTCGAATGCGAATGCGAA	GCGAATGCGAATGGCGGTGTGTCAAATGCGAATGCGAA	1
SRR341618_C592508	5	0	GCGAATGCGAATGGCGGTGTGTCGAATGCGAATGCGAA	GCGAATGCGTTTGGCGGTGTGTCGTTTGCGAATGCGAG	1
SRR341618_C592508	3	0	GCGAATGCGAATGGCGGTGTGTCGAATGCGAATGCGAA	GCGAATGCGAATGGCGGTGTGTCGTATGCGATTGCGAG	1
SRR341618_C592508	5	0	GCGAATGCGAATGGCGGTGTGTCGAATGCGAATGCGAA	GCGTATGCGAGTGGCGGTGTGTCGAATGCGATTGCGTT	1
SRR341618_C592508	0	1	GCGAATGCGAATGGCGGTGTGTCGAATGCGAATGCGAA	GCGAACGCGAATGGCGGTGTGTCGAATGCGAATGCGAA	2
SRR341618_C592508	0	1	GCGAATGCGAATGGCGGTGTGTCGAATGCGAATGCGAA	TCGAATGCGAATGGCGGTGTGTCGAATGCGAATGCGAA	1
SRR341618_C592508	8	0	GCGAATGCGAATGGCGGTGTGTCGAATGCGAATGCGAA	GCGTTTGCGTCTGGCGGTGTGTCGGATGCGTTTGCGTA	1
SRR341618_C592508	2	0	GCGAATGCGAATGGCGGTGTGTCGAATGCGAATGCGAA	GCGAGTGCGAATGGCGGTGTGTCGAGTGCGAATGCGAA	1
SRR341618_C592508	5	0	GCGAATGCGAATGGCGGTGTGTCGAATGCGAATGCGAA	GCGAATGCGCATGGCGGTGTGTCGTATGCGCATGCGGG	1
SRR341632_C411364	7	0	CTTAATTCCAATAATGAGGTTAGTAATTCCAATGCTAA	CTTTATTCCGATTCTGGGGTTGGTAATTCCAATGCTAC	4
SRR341634_C381745	9	0	ATAACGGTTACAACTTGAACTTCAACAGTGGCAACGTGAATCCTGCGAAC	GTTTCGGTTACTACTTGTACTTCAGCAGTGGCACCGTGAATCCTGCGGGC	10
SRR341635_C489908	6	0	ATAACGGTTACAACTTGAACTTCAACAGTGGCAACGTGAATCCTGCGAAC	ATTACGGTTACAGCTTGTACTTCACCAGTGGCAACGTGTATCCTGCGGAC	2
SRR341637_C447739	0	1	TCGCTTATGCGAACTCGAATAACGATTGGTCGAACTCGAATGCGAATATC	ACGCTTATGCGAACTCGAATAACGATTGGTCGAACTCGAATGCGAATATC	1
SRR341637_C447739	12	0	TCGCTTATGCGAACTCGAATAACGATTGGTCGAACTCGAATGCGAATATC	TCGCTTATGCGGACTCGTATTCCGGTTGGTCGCGCTCGGCTGCGTCTTTC	4
SRR341637_C447739	9	0	TCGCTTATGCGAACTCGAATAACGATTGGTCGAACTCGAATGCGAATATC	TCGCTTATGCGCACTCGTTTGACGGTTGGTCGAACTCGTCTGCGACTTTC	4
SRR341637_C447739	7	0	TCGCTTATGCGAACTCGAATAACGATTGGTCGAACTCGAATGCGAATATC	TCGCTTATGCGTACTCGTATTACGATTGGTCGACCTCGTCTGCGTATATC	2
SRR341637_scaffold36338	9	0	TGTCGTACTGGAATGTGAACAACCCTGCGACGAACGTGAACACGAACATC	TGTCGTGCTGGGCTGTGAACGACCCTGCGACGGGCGTGTACACGTACCTC	1
SRR341637_scaffold36338	6	0	TGTCGTACTGGAATGTGAACAACCCTGCGACGAACGTGAACACGAACATC	TGTCGTGCTGGGCTGTGAGCCACCCTGCGACGAACGTGAACGCGAACATC	1
SRR341638_C388367	8	0	TGCGGAATGGTAATTTGAACCATGATCCTTCGAACGCGAACACGAACATC	TGCGGCTTGGTAGTTTGAACCATGTTCCTTCGGGCGCGAGCACGAACTTC	8
SRR341638_C388367	5	0	TGCGGAATGGTAATTTGAACCATGATCCTTCGAACGCGAACACGAACATC	TGCGGAGTGGTCATTTGAACCGTGATCCTTCGAGCGCGAACACGAACGTC	2
SRR341638_C388367	8	0	TGCGGAATGGTAATTTGAACCATGATCCTTCGAACGCGAACACGAACATC	TGCGGGCTGGTACTTTGAACCTTGCTCCTTCGAACGCGGGCACGAACCTC	1
SRR341638_C392141	0	2	CTATGGCGAGCATCGAGAATTTTTGGAATTCGACCTTGAGCAGCACCGTC	AAATGGCGAGCATCGAGAATTTTTGGAATTCGACCTTGAGCAGCACCGTC	1
SRR341639_C481874	6	0	CGAATACGAATAACACCCCCTCGAATACGAATGCGAAT	CGAATGCGAGTTACGCCCCCTCGAATACGTATGCGAGT	6
SRR341639_C481874	5	0	CGAATACGAATAACACCCCCTCGAATACGAATGCGAAT	CGTATACGAATAACGCCCCCTCGATTACGTATGCGGAT	1
SRR341639_C481874	0	1	CGAATACGAATAACACCCCCTCGAATACGAATGCGAAT	TGAATACGAATAACACCCCCTCGAATACGAATGCGAAT	2
SRR341639_C481874	6	0	CGAATACGAATAACACCCCCTCGAATACGAATGCGAAT	CGGATACGAATTACGCCCCCTCGAATACGGCTGCGTAT	1
SRR341639_C481874	5	2	CGAATACGAATAACACCCCCTCGAATACGAATGCGAAT	TATATACGCATAACGCCCCCTCGAATACGGATGCGATT	1
SRR341639_C481874	5	0	CGAATACGAATAACACCCCCTCGAATACGAATGCGAAT	CGTATACGCATAACGCCCCCTCGAATACGGATGCGATT	4
SRR341639_C481874	8	0	CGAATACGAATAACACCCCCTCGAATACGAATGCGAAT	CGACTACGTATCTCGCCCCCTCGAATACGCTTGCGACT	48
SRR341639_C481874	6	0	CGAATACGAATAACACCCCCTCGAATACGAATGCGAAT	CGAATGCGTATTACGCCCCCTCGGATACGAATGCGACT	3
SRR341639_C481874	6	0	CGAATACGAATAACACCCCCTCGAATACGAATGCGAAT	CGGCTACGAATTACGCCCCCTCGAATGCGTATGCGAAT	2
SRR341639_C481874	0	1	CGAATACGAATAACACCCCCTCGAATACGAATGCGAAT	AGAATACGAATAACACCCCCTCGAATACGAATGCGAAT	2
SRR341639_C481874	6	0	CGAATACGAATAACACCCCCTCGAATACGAATGCGAAT	CGAATACGCCTTACGCCCCCTCGAATACGGTTGCGAAT	16
SRR341639_C481874	1	1	CGAATACGAATAACACCCCCTCGAATACGAATGCGAAT	CGAATTCGAATAACACGCCCTCGAATACGAATGCGAAT	1
SRR341639_C481874	8	1	CGAATACGAATAACACCCCCTCGAATACGAATGCGAAT	CGACTACGTATCTCGCCGCCTCGAATACGCTTGCGACT	1
SRR341639_C481874	6	0	CGAATACGAATAACACCCCCTCGAATACGAATGCGAAT	CGAATACGCGTAACGCCCCCTCGAATACGCTTGCGACT	1
SRR341639_scaffold41093	4	0	TCGAATGCGAACAGCGGTCTCGCTTATGCGAACGCGAA	TCGAATGCGGACAGCGGTCTCGCTTGTGCGTACGCGAG	1
SRR341639_scaffold41093	2	0	TCGAATGCGAACAGCGGTCTCGCTTATGCGAACGCGAA	TCGAATGCGGACAGCGGTCTCGCTTATGCGTACGCGAA	1
SRR341639_scaffold41093	6	0	TCGAATGCGAACAGCGGTCTCGCTTATGCGAACGCGAA	TCGTTTGCGAGCAGCGGTCTCGCTTATGCGCTCGCGAG	1
SRR341639_scaffold41093	6	0	TCGAATGCGAACAGCGGTCTCGCTTATGCGAACGCGAA	TCGGGTGCGGGCAGCGGTCTCGCTTGTGCGTACGCGAA	1
SRR341639_scaffold41093	4	0	TCGAATGCGAACAGCGGTCTCGCTTATGCGAACGCGAA	TCGAATGCGCTCAGCGGTCTCGCTTATGCGTCCGCGAA	1
SRR341639_scaffold41093	3	0	TCGAATGCGAACAGCGGTCTCGCTTATGCGAACGCGAA	TCGCATGCGCACAGCGGTCTCGCTTATGCGAACGCGCA	1
SRR341639_scaffold41093	6	0	TCGAATGCGAACAGCGGTCTCGCTTATGCGAACGCGAA	TCGCTTGCGTACAGCGGTCTCGCTTATGCGTTCGCGAG	1
SRR341639_scaffold41093	5	0	TCGAATGCGAACAGCGGTCTCGCTTATGCGAACGCGAA	TCGTATGCGCACTGCGGTCTCGCTTATGCGAGCGCGTA	1
SRR341639_scaffold41093	3	0	TCGAATGCGAACAGCGGTCTCGCTTATGCGAACGCGAA	TCGTATGCGTACAGCGGTCTCGCTTATGCGAACGCGCA	1
SRR341639_scaffold41093	3	0	TCGAATGCGAACAGCGGTCTCGCTTATGCGAACGCGAA	TCGAATGCGTCCAGCGGTCTCGCTTATGCGAACGCGCA	1
SRR341639_scaffold41093	4	0	TCGAATGCGAACAGCGGTCTCGCTTATGCGAACGCGAA	TCGAGTGCGTACAGCGGTCTCGCTTATGCGTACGCGTA	1
SRR341639_scaffold41093	6	0	TCGAATGCGAACAGCGGTCTCGCTTATGCGAACGCGAA	TCGAATGCGGTCAGCGGTCTCGCTTTTGCGGGCGCGAG	1
SRR341639_scaffold41093	2	0	TCGAATGCGAACAGCGGTCTCGCTTATGCGAACGCGAA	TCGTATGCGAACAGCGGTCTCGCTTATGCGAGCGCGAA	1
SRR341639_scaffold41093	6	1	TCGAATGCGAACAGCGGTCTCGCTTATGCGAACGCGAA	TCTTATGCGTACAGCGGTCTCGCTTTTGCGTACGCGTT	1
SRR341639_scaffold41093	3	1	TCGAATGCGAACAGCGGTCTCGCTTATGCGAACGCGAA	TCTAATGCGTACAGCGGTCTCGCTTATGCGTACGCGTA	1
SRR341640_scaffold34290	0	1	TGCAACGGCTTCCAGCAGTTGGAACGTGAACTTCAACAACGGCAACGTCAACACGAACCAN	TGCAACGGCTTCCAGCAGTTGGAACGTGAACTTCAACAACGGCAACGTCAACACGAACCAC	1
SRR341640_scaffold36101	4	0	TGAATTCTAACAATGACCTTAGTAATGCGAATGCTAAT	TGCATTCTAACTATGACCTTGGTTATGCGAATGCTAAT	4
SRR341640_scaffold36101	0	3	TGAATTCTAACAATGACCTTAGTAATGCGAATGCTAAT	TGAATTCTAACAATGAGCTTAGTAATTCCAATGCTAAT	2
SRR341640_scaffold36101	5	1	TGAATTCTAACAATGACCTTAGTAATGCGAATGCTAAT	TGCATTCTAACTATGACCTTGGTTATGCGAATGCTAGG	1
SRR341650_C277057	5	0	ATAACGGTTACAACTTGAACTTCAACAGTGGCAACGTGAATCCTGCGAAC	GTGACGGTTACAACTTGTACTTCAGCAGTGGCAACGTGAATCCTGCGAGC	2
SRR341651_C307767	5	0	TGAATTGCAACAATTACTTGTGGAATGTTAACACGAAT	TGTATTGCAGCGATTTCTTGTGGAATGTTAACACGCAT	5
SRR341651_scaffold22366	8	0	CGAATGCAGGCCTCGCTAACGTGAATACGAATAATGCGCCTTCCGATGCGAATCGTAAC	CGTATGCGGGCCTCGCTAGCGTGGATACGCATAATGCGCCTTCCGCTGCGTATCGTACC	1
SRR341653_scaffold28364	0	2	TGCAACGGCTTCCAGCAGTTGGAACGTGAACTTCAACAACGGCAACGTCAACACGAACANT	TGCAACGGCTTCCAGCAGTTGGAACGTGAACTTCAACAACGGCAACGTCAACACGAACAAC	1
SRR341656_C643291	3	0	TCGAATGCGAACAGCGGTCTCGCTTATGCGAACGCGAA	TCGAATGCGGGCAGCGGTCTCGCTTATGCGTACGCGAA	1
SRR341656_C643291	3	0	TCGAATGCGAACAGCGGTCTCGCTTATGCGAACGCGAA	TCGAATGCGAGCAGCGGTCTCGCTTTTGCGAACGCGAG	1
SRR341656_C643291	6	0	TCGAATGCGAACAGCGGTCTCGCTTATGCGAACGCGAA	TCGAGTGCGGTCAGCGGTCTCGCTTTTGCGCTCGCGAA	1
SRR341656_C643291	4	0	TCGAATGCGAACAGCGGTCTCGCTTATGCGAACGCGAA	TCGAGTGCGCACAGCGGTCTCGCTTATGCGTACGCGTA	1
SRR341656_C643291	2	0	TCGAATGCGAACAGCGGTCTCGCTTATGCGAACGCGAA	TCGAATGCGTACAGCGGTCTCGCTTATGCGTACGCGAA	1
SRR341656_C643291	3	1	TCGAATGCGAACAGCGGTCTCGCTTATGCGAACGCGAA	TCGAATGGGTACAGCGGTCTCGCTTATGCGAGCGCGAG	1
SRR341656_C643291	4	0	TCGAATGCGAACAGCGGTCTCGCTTATGCGAACGCGAA	TCGCTTGCGAACAGCGGTCTCGCTTATGCGTTCGCGAA	2
SRR341656_C643291	6	0	TCGAATGCGAACAGCGGTCTCGCTTATGCGAACGCGAA	TCGAGTGCGCACAGCGGTCTCGCTTGTGCGAGCGCGTG	1
SRR341656_scaffold43571	11	0	AACAACAGCTGGAACGTGAACTTTAGTAATGGCAACTTCAACAACAACAACAAGTACAACAGTA	CTCAACAGCTGGGGCGTGAACTTTAGTGGTGGCCACTTCATCAACCGCAACAAGTCCAACAGTA	2
SRR341656_scaffold43571	12	0	AACAACAGCTGGAACGTGAACTTTAGTAATGGCAACTTCAACAACAACAACAAGTACAACAGTA	GGCTACAGCTGGTACGTGAACTTTAGTAGTGGCGGCTTCAGCAGCAACAGCAAGTGCAACAGTT	1
SRR341656_scaffold43571	14	0	AACAACAGCTGGAACGTGAACTTTAGTAATGGCAACTTCAACAACAACAACAAGTACAACAGTA	AGCGGCAGCTGGAGCGTGTACTTTAGTAATGGCGGCTTCAGCGGCGACTACAAGTGCAGCAGTA	1
SRR341656_scaffold43571	11	0	AACAACAGCTGGAACGTGAACTTTAGTAATGGCAACTTCAACAACAACAACAAGTACAACAGTA	GGCTACAGCTGGTACGTGAACTTTAGTAGTGGCAGCTTCTACAACAACGGCAAGTACGGCAGTA	1
SRR341656_scaffold43571	5	0	AACAACAGCTGGAACGTGAACTTTAGTAATGGCAACTTCAACAACAACAACAAGTACAACAGTA	AACTACAGCTGGAACGTGAGCTTTAGTAATGGCAACTTCAGCAGCAACAGCAAGTACAACAGTA	1
SRR341656_scaffold43571	13	0	AACAACAGCTGGAACGTGAACTTTAGTAATGGCAACTTCAACAACAACAACAAGTACAACAGTA	AGCAACAGCTGGTTCGTGAGCTTTAGTAATGGCGGCTTCGTCAGCAACGGCAAGTGCAACAGTT	1
SRR341656_scaffold43571	10	0	AACAACAGCTGGAACGTGAACTTTAGTAATGGCAACTTCAACAACAACAACAAGTACAACAGTA	ATCTACAGCTGGTACGTGAACTTTAGTAATGGCTACTTCAGCAACAGCAGCAAGTGCTACAGTT	1
SRR341658_C814710	8	0	ATGCGAATGCGAATGGCGGTGTGTCGAATGCGAATGCGAATAACGATGCTTCGAATACGA	TTGCGTATGCGAATGGCGGTGTGTCGAATGCGAGTGCGCATCACGATGCTTCGTTTACGT	1
SRR341658_C814710	1	3	ATGCGAATGCGAATGGCGGTGTGTCGAATGCGAATGCGAATAACGATGCTTCGAATACGA	ATGCGAATGCGAATGGCGGCGTGTCGAATGCGAATGCGAATAACGATGCATCGAACTCGA	10
SRR341658_C814710	7	3	ATGCGAATGCGAATGGCGGTGTGTCGAATGCGAATGCGAATAACGATGCTTCGAATACGA	ATGCGTATGCGAGTGGCGGCGTGTCGAGTGCGTATGCGAATAACGATGCATCGTACTCGT	1
SRR341658_C814710	6	0	ATGCGAATGCGAATGGCGGTGTGTCGAATGCGAATGCGAATAACGATGCTTCGAATACGA	ATGCGTATGCGTTTGGCGGTGTGTCGAATGCGCATGCGAATAACGTTGCTTCGTATACGA	1
SRR341658_C814710	7	0	ATGCGAATGCGAATGGCGGTGTGTCGAATGCGAATGCGAATAACGATGCTTCGAATACGA	ATGCGTATGCGTATGGCGGTGTGTCGTATGCGAATGCGAGTAGCGATGCTTCGGATACGC	1
SRR341658_C814710	7	3	ATGCGAATGCGAATGGCGGTGTGTCGAATGCGAATGCGAATAACGATGCTTCGAATACGA	ATGCGTATGCGTTTGGCGGCGTGTCGAATGCGTATGCGAATAACGATGCATCGTACTCGG	1
SRR341658_C814710	9	3	ATGCGAATGCGAATGGCGGTGTGTCGAATGCGAATGCGAATAACGATGCTTCGAATACGA	ATGCGCATGCGAGTGGCGGCGTGTCGAATGCGGTTGCGTATCACGATGCATCGTACTCGC	1
SRR341658_C814710	4	1	ATGCGAATGCGAATGGCGGTGTGTCGAATGCGAATGCGAATAACGATGCTTCGAATACGA	GTGCGAGTGCGAGTGGCGGTGTGTCGAGTGCCAATGCGAATAACGATGCTTCGAATACGA	1
SRR341658_C814710	10	3	ATGCGAATGCGAATGGCGGTGTGTCGAATGCGAATGCGAATAACGATGCTTCGAATACGA	ATGCGCATGCGAATGGCGGCGTGTCGTATGCGTATGCGAGTTCCGATGCATCGTTCTCGT	1
SRR341658_C814710	6	3	ATGCGAATGCGAATGGCGGTGTGTCGAATGCGAATGCGAATAACGATGCTTCGAATACGA	ATGCGTATGCGTATGGCGGCGTGTCGAATGCGAATGCGAGTTACGATGCATCGAACTCGG	1
SRR341658_C814710	10	3	ATGCGAATGCGAATGGCGGTGTGTCGAATGCGAATGCGAATAACGATGCTTCGAATACGA	ATGCGATTGCGTTTGGCGGCGTGTCGTATGCGAATGCGTATGTCGATGCATCGTACTCGT	1
SRR341658_C814710	9	3	ATGCGAATGCGAATGGCGGTGTGTCGAATGCGAATGCGAATAACGATGCTTCGAATACGA	ATGCGTATGCGGGTGGCGGCGTGTCGTATGCGAATGCGGTTTACGATGCATCGTACTCGA	1
SRR341658_C814710	9	3	ATGCGAATGCGAATGGCGGTGTGTCGAATGCGAATGCGAATAACGATGCTTCGAATACGA	ATGCGAATGCGTTTGGCGGCGTGTCGAGTGCGTATGCGAGTTACGATGCATCGTACTCGG	1
SRR341658_C814710	9	0	ATGCGAATGCGAATGGCGGTGTGTCGAATGCGAATGCGAATAACGATGCTTCGAATACGA	ATGCGTTTGCGAGTGGCGGTGTGTCGTATGCGAGTGCGTATAACGATGCTTCGTTTACGT	1
SRR341658_C814710	7	3	ATGCGAATGCGAATGGCGGTGTGTCGAATGCGAATGCGAATAACGATGCTTCGAATACGA	ATGCGAATGCGAGTGGCGGCGTGTCGAGTGCGAATGCGAGTAGCGATGCATCGAGCTCGG	1
SRR341658_C820072	8	0	ATGCGAATGCGAATGGCGGCGTGTCGAATGCGAATGCGAATAACGATGCATCGAACTCGA	ATGCGCATGCGAGTGGCGGCGTGTCGAATGCGGTTGCGTATCACGATGCATCGTACTCGC	1
SRR341658_C820072	9	0	ATGCGAATGCGAATGGCGGCGTGTCGAATGCGAATGCGAATAACGATGCATCGAACTCGA	ATGCGATTGCGTTTGGCGGCGTGTCGTATGCGAATGCGTATGTCGATGCATCGTACTCGT	1
SRR341658_C820072	8	3	ATGCGAATGCGAATGGCGGCGTGTCGAATGCGAATGCGAATAACGATGCATCGAACTCGA	ATGCGTATGCGTATGGCGGTGTGTCGTATGCGAATGCGAGTAGCGATGCTTCGGATACGC	1
SRR341658_C820072	8	0	ATGCGAATGCGAATGGCGGCGTGTCGAATGCGAATGCGAATAACGATGCATCGAACTCGA	ATGCGAATGCGTTTGGCGGCGTGTCGAGTGCGTATGCGAGTTACGATGCATCGTACTCGG	1
SRR341658_C820072	6	0	ATGCGAATGCGAATGGCGGCGTGTCGAATGCGAATGCGAATAACGATGCATCGAACTCGA	ATGCGTATGCGAGTGGCGGCGTGTCGAGTGCGTATGCGAATAACGATGCATCGTACTCGT	1
SRR341658_C820072	6	0	ATGCGAATGCGAATGGCGGCGTGTCGAATGCGAATGCGAATAACGATGCATCGAACTCGA	ATGCGAATGCGAGTGGCGGCGTGTCGAGTGCGAATGCGAGTAGCGATGCATCGAGCTCGG	1
SRR341658_C820072	5	0	ATGCGAATGCGAATGGCGGCGTGTCGAATGCGAATGCGAATAACGATGCATCGAACTCGA	ATGCGTATGCGTATGGCGGCGTGTCGAATGCGAATGCGAGTTACGATGCATCGAACTCGG	1
SRR341658_C820072	8	0	ATGCGAATGCGAATGGCGGCGTGTCGAATGCGAATGCGAATAACGATGCATCGAACTCGA	TTGCGAATGCGTCTGGCGGCGTGTCGTATGCGCATGCGATTAGCGATGCGTCGAACTCGA	1
SRR341658_C820072	9	0	ATGCGAATGCGAATGGCGGCGTGTCGAATGCGAATGCGAATAACGATGCATCGAACTCGA	ATGCGCATGCGAATGGCGGCGTGTCGTATGCGTATGCGAGTTCCGATGCATCGTTCTCGT	1
SRR341658_C820072	6	0	ATGCGAATGCGAATGGCGGCGTGTCGAATGCGAATGCGAATAACGATGCATCGAACTCGA	ATGCGTATGCGTTTGGCGGCGTGTCGAATGCGTATGCGAATAACGATGCATCGTACTCGG	1
SRR341658_C820072	1	3	ATGCGAATGCGAATGGCGGCGTGTCGAATGCGAATGCGAATAACGATGCATCGAACTCGA	ATGCGAATGCGAATGGCGGTGTGTCGAATGCGAATGCGAATAACGATGCTTCGAATACGA	2
SRR341658_C820072	9	3	ATGCGAATGCGAATGGCGGCGTGTCGAATGCGAATGCGAATAACGATGCATCGAACTCGA	TTGCGTATGCGAATGGCGGTGTGTCGAATGCGAGTGCGCATCACGATGCTTCGTTTACGT	1
SRR341658_C820072	8	0	ATGCGAATGCGAATGGCGGCGTGTCGAATGCGAATGCGAATAACGATGCATCGAACTCGA	ATGCGTATGCGGGTGGCGGCGTGTCGTATGCGAATGCGGTTTACGATGCATCGTACTCGA	1
SRR341658_C820072	7	3	ATGCGAATGCGAATGGCGGCGTGTCGAATGCGAATGCGAATAACGATGCATCGAACTCGA	ATGCGTATGCGTTTGGCGGTGTGTCGAATGCGCATGCGAATAACGTTGCTTCGTATACGA	1
SRR341658_scaffold50541	9	0	TCGTGAATGTGAACACCGACGGGACAGTCAACAACAACAACGCGAACTATTCCC	TCGTGTCTGTGTACACCGACGGGACAGTCTACTACTACTACGCGCACTGTTCCC	4
SRR341658_scaffold50541	10	0	TCGTGAATGTGAACACCGACGGGACAGTCAACAACAACAACGCGAACTATTCCC	TCGTGGATGTGTTCGCCGACGGGACAGTCAACCGCTACATCGCGCGCTATTCCC	1
SRR341659_C618217	3	0	TCGAATGCGAACAGCGGTCTCGCTTATGCGAACGCGAA	TCGAATGCGTACAGCGGTCTCGCTTGTGCGCACGCGAA	1
SRR341659_C618217	7	0	TCGAATGCGAACAGCGGTCTCGCTTATGCGAACGCGAA	TCGGGTGCGCACAGCGGTCTCGCTTGTGCGTCCGCGAG	1
SRR341659_C618217	4	0	TCGAATGCGAACAGCGGTCTCGCTTATGCGAACGCGAA	TCGTTTGCGAACAGCGGTCTCGCTTTTGCGTACGCGAA	1
SRR341659_C618217	4	0	TCGAATGCGAACAGCGGTCTCGCTTATGCGAACGCGAA	TCGAGTGCGAACAGCGGTCTCGCTTTTGCGCACGCGCA	1
SRR341659_C618217	4	0	TCGAATGCGAACAGCGGTCTCGCTTATGCGAACGCGAA	TCGAATGCGTACAGCGGTCTCGCTTGTGCGTCCGCGAA	1
SRR341659_C618217	3	0	TCGAATGCGAACAGCGGTCTCGCTTATGCGAACGCGAA	TCGAATGCGAGCAGCGGTCTCGCTTATGCGTTCGCGAA	1
SRR341659_C618217	5	0	TCGAATGCGAACAGCGGTCTCGCTTATGCGAACGCGAA	TCGCATGCGCTCAGCGGTCTCGCTTATGCGTACGCGAG	1
SRR341659_C618217	5	0	TCGAATGCGAACAGCGGTCTCGCTTATGCGAACGCGAA	TCGAGTGCGGTCAGCGGTCTCGCTTGTGCGCACGCGAA	1
SRR341659_C618217	1	0	TCGAATGCGAACAGCGGTCTCGCTTATGCGAACGCGAA	TCGAATGCGAACAGCGGTCTCGCTTATGCGTACGCGAA	1
SRR341659_C618217	5	0	TCGAATGCGAACAGCGGTCTCGCTTATGCGAACGCGAA	TCGTATGCGTACGGCGGTCTCGCTTGTGCGTACGCGAA	1
SRR341659_C618217	6	0	TCGAATGCGAACAGCGGTCTCGCTTATGCGAACGCGAA	TCGAATGCGTTCGGCGGTCTCGCTTATGCGAGCGCGCG	1
SRR341659_C618217	5	0	TCGAATGCGAACAGCGGTCTCGCTTATGCGAACGCGAA	TCGAATGCGTACGGCGGTCTCGCTTATGCGCTCGCGTA	1
SRR341659_C618217	4	0	TCGAATGCGAACAGCGGTCTCGCTTATGCGAACGCGAA	TCGTATGCGAACAGCGGTCTCGCTTATGCGGGCGCGTA	1
SRR341659_C618217	5	0	TCGAATGCGAACAGCGGTCTCGCTTATGCGAACGCGAA	TCGTATGCGCACAGCGGTCTCGCTTGTGCGCACGCGCA	1
SRR341659_C618217	4	0	TCGAATGCGAACAGCGGTCTCGCTTATGCGAACGCGAA	TCGCATGCGCACAGCGGTCTCGCTTATGCGTACGCGAG	1
SRR341659_C618217	3	0	TCGAATGCGAACAGCGGTCTCGCTTATGCGAACGCGAA	TCGAATGCGTACAGCGGTCTCGCTTATGCGCACGCGAG	1
SRR341659_C618217	6	0	TCGAATGCGAACAGCGGTCTCGCTTATGCGAACGCGAA	TCGAGTGCGAGCGGCGGTCTCGCTTGTGCGAGCGCGAG	1
SRR341659_C618217	6	0	TCGAATGCGAACAGCGGTCTCGCTTATGCGAACGCGAA	TCGTCTGCGTTCAGCGGTCTCGCTTATGCGTACGCGTA	1
SRR341659_C618217	6	0	TCGAATGCGAACAGCGGTCTCGCTTATGCGAACGCGAA	TCGCTTGCGGGCAGCGGTCTCGCTTATGCGTCCGCGAA	1
SRR341659_C618217	4	0	TCGAATGCGAACAGCGGTCTCGCTTATGCGAACGCGAA	TCGAATGCGTACAGCGGTCTCGCTTTTGCGTACGCGTA	1
SRR341659_C618217	4	0	TCGAATGCGAACAGCGGTCTCGCTTATGCGAACGCGAA	TCGTATGCGTACAGCGGTCTCGCTTTTGCGAACGCGAG	1
SRR341659_C618217	5	0	TCGAATGCGAACAGCGGTCTCGCTTATGCGAACGCGAA	TCGTCTGCGAGCAGCGGTCTCGCTTATGCGCACGCGCA	1
SRR341659_C618217	3	0	TCGAATGCGAACAGCGGTCTCGCTTATGCGAACGCGAA	TCGGATGCGCACAGCGGTCTCGCTTATGCGAACGCGAG	1
SRR341659_C618217	2	0	TCGAATGCGAACAGCGGTCTCGCTTATGCGAACGCGAA	TCGAATGCGTACAGCGGTCTCGCTTATGCGAGCGCGAA	1
SRR341659_C618217	5	0	TCGAATGCGAACAGCGGTCTCGCTTATGCGAACGCGAA	TCGCATGCGCTCAGCGGTCTCGCTTATGCGAGCGCGCA	1
SRR341659_C618217	4	0	TCGAATGCGAACAGCGGTCTCGCTTATGCGAACGCGAA	TCGAGTGCGCACAGCGGTCTCGCTTGTGCGCACGCGAA	1
SRR341659_C618217	4	0	TCGAATGCGAACAGCGGTCTCGCTTATGCGAACGCGAA	TCGTCTGCGCACAGCGGTCTCGCTTATGCGAACGCGTA	1
SRR341659_C618217	2	0	TCGAATGCGAACAGCGGTCTCGCTTATGCGAACGCGAA	TCGAATGCGTACAGCGGTCTCGCTTTTGCGAACGCGAA	1
SRR341659_C618217	3	0	TCGAATGCGAACAGCGGTCTCGCTTATGCGAACGCGAA	TCGACTGCGAACAGCGGTCTCGCTTATGCGTGCGCGAA	1
SRR341659_C618217	5	0	TCGAATGCGAACAGCGGTCTCGCTTATGCGAACGCGAA	TCGGTTGCGTACAGCGGTCTCGCTTATGCGTACGCGTA	1
SRR341659_C618217	3	0	TCGAATGCGAACAGCGGTCTCGCTTATGCGAACGCGAA	TCGAATGCGTACAGCGGTCTCGCTTTTGCGAGCGCGAA	1
SRR341660_C421145	10	0	TCGCTTATGCGAACTCGAATAACGATTGGTCGAACTCGAATGCGAATATC	TCGCTTATGCGCACTCGGCTAGCGATTGGTCGTACTCGCTTGCGTCTGTC	1
SRR341661_scaffold29806	7	0	TTTTCTACTTCAACGCGAACAACACCTCGTCGAACACGAACTCGAACGTC	TTTTCTACTTCAGCGCGAGCTACACCTCGTCGGACGCGGACTCGAGCGTC	1
SRR341662_C750509	10	0	ACAACAGCTGGAACGTGAACTTTAGTAATGGCAACTTCAACAACAACAACAAGTACAACAGTAA	ACCGCAGCTGGAGCGTGGACTTTAGTAATGGCAACTTCTACAACGGCATCAAGTACATCAGTAC	1
SRR341662_scaffold25383	17	0	ACAACGCTCTTTATGTGAATGTGAACAACGGCAACGTGAACAACAACAATAAGAACAACAG	ACCGCGCTCTTTATGTGCGTGTGGACCGCGGCCGCGTGCGCTACAGCAGTAAGCGCTACAG	1
SRR341662_scaffold25383	15	0	ACAACGCTCTTTATGTGAATGTGAACAACGGCAACGTGAACAACAACAATAAGAACAACAG	GCCGCGCTCTTTATGTGAGTGTGCGCAACGGCGACGTGTTCCGCAGCTATAAGTACAGCAG	1
SRR341664_C766012	16	0	AACAACAGCTGGAACGTGAACTTTAGTAATGGCAACTTCAACAACAACAACAAGTACAACAGTA	AGCTACAGCTGGTTCGTGGGCTTTAGTAATGGCTACTTCTACGGCTACCTCAAGTACGGCAGTT	1
SRR341664_C778507	7	1	GCTAATTGCAATAATTCGTCGGCTAATGTGAATGTCAA	ACTATTTGCGATGATTCGTCGGCTTCTGTGTATGTCGA	1
SRR341664_C778507	7	0	GCTAATTGCAATAATTCGTCGGCTAATGTGAATGTCAA	GCTATTTGCGATGATTCGTCGGCTTCTGTGTATGTCGA	10
SRR341665_C583463	6	0	CGAACTCGAACAACGATTTCTCGAACTCGAGGACGAAC	CGGTCTCGAGCGACGATTTCTCGAACTCGTGGACGAGC	5
SRR341665_C583463	9	0	CGAACTCGAACAACGATTTCTCGAACTCGAGGACGAAC	CGGGCTCGGGCGACGATTTCTCGGACTCGTGGACGCGC	40
SRR341665_C583463	6	0	CGAACTCGAACAACGATTTCTCGAACTCGAGGACGAAC	CGCTCTCGAGCGACGATTTCTCGCACTCGTGGACGAAC	1
SRR341665_C583463	2	1	CGAACTCGAACAACGATTTCTCGAACTCGAGGACGAAC	CGAACTCGAACAACGATTTCTCGAACTCGAGGACGTCG	1
SRR341665_scaffold38538	10	0	TCGGTTATCTGAATACGAATAATCGTTCCTCGAATGCGAATGCGAACAAT	TCGGTTCTCTGGCTACGTCTAATCGTTCCTCGTTTGCGGGTGCGAACATT	2
SRR341665_scaffold38538	6	0	TCGGTTATCTGAATACGAATAATCGTTCCTCGAATGCGAATGCGAACAAT	TCGGTTATCTGAATACGTCTTATCGTTCCTCGTATGCGAATGCGTGCAAT	3
SRR341665_scaffold38538	4	0	TCGGTTATCTGAATACGAATAATCGTTCCTCGAATGCGAATGCGAACAAT	TCGGTTATCTGCATACGAATAATCGTTCCTCGAATGCGCATGCGTACATT	1
SRR341665_scaffold38538	4	0	TCGGTTATCTGAATACGAATAATCGTTCCTCGAATGCGAATGCGAACAAT	TCGGTTCTCTGAATACGAATAATCGTTCCTCGTATGCGAATGCGCTCAAT	1
SRR341665_scaffold38642	5	0	GTTTCGATGTCGAATGCGAACAACGATTCCTCGAATACGAACACGAACAT	GTTTCGATGTCGAATGCGAGCAGCGATTCCTCGTATACGAGCACGAGCAT	1
SRR341665_scaffold38642	5	0	GTTTCGATGTCGAATGCGAACAACGATTCCTCGAATACGAACACGAACAT	GTTTCGATGTCGAATGCGTTCAGCGATTCCTCGAATACGAGCACGAGCAT	1
SRR341665_scaffold38642	6	1	GTTTCGATGTCGAATGCGAACAACGATTCCTCGAATACGAACACGAACAT	GTTTCGATGTCGAATGCGAGCTACTATTCCTCGTATGCGAGCGCGAACAT	1
SRR341665_scaffold38642	5	0	GTTTCGATGTCGAATGCGAACAACGATTCCTCGAATACGAACACGAACAT	GTTTCGATGTCGAATGCGAGCTACGATTCCTCGAATACGTACACGGTCAT	1
SRR341665_scaffold38642	7	0	GTTTCGATGTCGAATGCGAACAACGATTCCTCGAATACGAACACGAACAT	GTTTCGATGTCGTATGCGAGCTACGATTCCTCGTATTCGTACACGTACAT	1
SRR341665_scaffold38642	1	0	GTTTCGATGTCGAATGCGAACAACGATTCCTCGAATACGAACACGAACAT	GTTTCGATGTCGAATGCGAACAACGATTCCTCGAATACGAACACGTACAT	1
SRR341665_scaffold38642	7	0	GTTTCGATGTCGAATGCGAACAACGATTCCTCGAATACGAACACGAACAT	GTTTCGATGTCGTATGCGGACTACGATTCCTCGTATGCGTACACGAGCAT	1
SRR341665_scaffold38642	4	0	GTTTCGATGTCGAATGCGAACAACGATTCCTCGAATACGAACACGAACAT	GTTTCGATGTCGAATGCGAACAACGATTCCTCGAGTTCGGACACGAGCAT	1
SRR341665_scaffold38642	5	0	GTTTCGATGTCGAATGCGAACAACGATTCCTCGAATACGAACACGAACAT	GTTTCGATGTCGAGTGCGAACAACGATTCCTCGGCTACGAACGCGAGCAT	1
SRR341665_scaffold38642	0	1	GTTTCGATGTCGAATGCGAACAACGATTCCTCGAATACGAACACGAACAT	GTTTCGATGTCGAATGCGAACAACAATTCCTCGAATACGAACACGAACAT	1
SRR341665_scaffold38642	9	2	GTTTCGATGTCGAATGCGAACAACGATTCCTCGAATACGAACACGAACAT	GTTTCGATGTCGTATGCGAGCAGCGATTCCTCGAGTACGAGCGCGCTACG	1
SRR341665_scaffold38642	6	0	GTTTCGATGTCGAATGCGAACAACGATTCCTCGAATACGAACACGAACAT	GTTTCGATGTCGGGTGCGAACAACGATTCCTCGGGTGCGAACACGTACAT	1
SRR341666_C587568	8	0	TGCGAACGCGAATGGCGGTGTCTCGAATGCGAATGCGAATAACGATGCCTCGAATGCGAATGCGAATGTC	TGCGAACGCGAGTGGCGGTGTCTCGAATGCGCATGCGTATCACGATGCCTCGTATGCGGATGCGGGTGTC	1
SRR341666_C587568	9	0	TGCGAACGCGAATGGCGGTGTCTCGAATGCGAATGCGAATAACGATGCCTCGAATGCGAATGCGAATGTC	TGCGTACGCGGATGGCGGTGTCTCGAATGCGCATGCGGGTCACGATGCCTCGAGTGCGGATGCGAGTGTC	1
SRR341666_C587568	6	3	TGCGAACGCGAATGGCGGTGTCTCGAATGCGAATGCGAATAACGATGCCTCGAATGCGAATGCGAATGTC	TGCGAACGCGCATGGCGGTGTGTCGCATGCGAATGCGAGTTACGATGCTTCGAATACGAGTGCGCATGTC	1
SRR341666_C588580	0	1	TTACAGGCTGCAATTGCAACTATAACGCTGACAATGCCAACTGTAAGGTT	TTACAGGCTGCAATTGCAACTATAACGCTGACAACGCCAACTGTAAGGTT	1
SRR341666_C588718	10	0	CTAATGCAGGTTTGTTCAATTTGAATTCTAACAATGAGTTAGACAATTCCAATGCGAAT	CTAATGCGGGTTTGTTCTATTTGAATTCTCACCTTGGGTTGGACTATTCCTATGCGACT	12
SRR341667_scaffold38606	9	0	TGTCAACACTTCGGGGGCGTTGAACAACAACAACGCGTACAACGGCAA	TGTCGGCCCTTCGGGGGCGTTGTTCTACAACTACGCGTGCAACGGCGA	1
SRR341668_C394891	4	0	TCGAATGCGAATGCGAATAACGATGCTTCGAATACGAATGCGAA	TCGAATGCGATTGCGAATAGCGATGCTTCGTATGCGAATGCGAA	1
SRR341668_C394891	9	0	TCGAATGCGAATGCGAATAACGATGCTTCGAATACGAATGCGAA	TCGTATGCGAGTGCGAGTTTCGATGCTTCGAGTACGTTTGCGCA	1
SRR341668_C394891	3	0	TCGAATGCGAATGCGAATAACGATGCTTCGAATACGAATGCGAA	TCGAATGCGCATGCGAATAACGATGCTTCGAGTACGAATGCGTA	1
SRR341668_C394891	7	0	TCGAATGCGAATGCGAATAACGATGCTTCGAATACGAATGCGAA	TCGAGTGCGAATGCGAGTCACGATGCTTCGTATACGCTTGCGTA	1
SRR341668_C394891	6	0	TCGAATGCGAATGCGAATAACGATGCTTCGAATACGAATGCGAA	TCGAGTGCGAATGCGAGTTACGATGCTTCGAGTACGTATGCGAG	1
SRR341668_C394891	6	1	TCGAATGCGAATGCGAATAACGATGCTTCGAATACGAATGCGAA	TCGAATGCGAATGCATATTACGGTGCTTCGTTTACGAGTGCGAA	1
SRR341668_C394891	6	0	TCGAATGCGAATGCGAATAACGATGCTTCGAATACGAATGCGAA	TCGTATGCGTATGCGCATAACGATGCTTCGAGTACGAGTGCGTA	1
SRR341668_C394891	5	0	TCGAATGCGAATGCGAATAACGATGCTTCGAATACGAATGCGAA	TCGAATGCGTATGCGAGTAACGATGCTTCGTATACGTATGCGTA	1
SRR341668_C394891	2	0	TCGAATGCGAATGCGAATAACGATGCTTCGAATACGAATGCGAA	TCGAATGCGAATGCGAATAACGATGCTTCGAATACGGGTGCGAA	2
SRR341668_C394891	4	1	TCGAATGCGAATGCGAATAACGATGCTTCGAATACGAATGCGAA	TCTAATGCGAATGCGAATAGCGATGCTTCGTTTACGGATGCGAA	1
SRR341668_C394891	9	0	TCGAATGCGAATGCGAATAACGATGCTTCGAATACGAATGCGAA	TCGAATGCGTTTGCGGTTCACGATGCTTCGAGTGCGTATGCGAG	1
SRR341668_C394891	4	0	TCGAATGCGAATGCGAATAACGATGCTTCGAATACGAATGCGAA	TCGAATGCGAGTGCGAATAACGATGCTTCGTATACGCGTGCGAA	1
SRR341668_C394891	6	0	TCGAATGCGAATGCGAATAACGATGCTTCGAATACGAATGCGAA	TCGTATGCGTATGCGATTAACGATGCTTCGAGTACGTATGCGAT	1
SRR341668_C394891	3	1	TCGAATGCGAATGCGAATAACGATGCTTCGAATACGAATGCGAA	TCGAATGCGAATGCGAATTTCGATGCTTCGAACACGAATGCGAG	1
SRR341668_C394891	5	0	TCGAATGCGAATGCGAATAACGATGCTTCGAATACGAATGCGAA	TCGAATGCGTATGCGAGTAACGGTGCTTCGAATACGCATGCGTA	1
SRR341668_C394891	7	0	TCGAATGCGAATGCGAATAACGATGCTTCGAATACGAATGCGAA	TCGAGTGCGTATGCGGATCACGATGCTTCGTATGCGAATGCGAG	1
SRR341668_C394891	5	0	TCGAATGCGAATGCGAATAACGATGCTTCGAATACGAATGCGAA	TCGTATGCGAGTGCGAGTATCGATGCTTCGAATACGTATGCGAA	1
SRR341668_C394891	8	0	TCGAATGCGAATGCGAATAACGATGCTTCGAATACGAATGCGAA	TCGGGTGCGAGTGCGAGTAACGATGCTTCGAGTACGCTTGCGGA	1
SRR341668_C394891	4	0	TCGAATGCGAATGCGAATAACGATGCTTCGAATACGAATGCGAA	TCGTATGCGAGTGCGAATAACGATGCTTCGAATACGACTGCGCA	1
SRR341668_C394891	6	0	TCGAATGCGAATGCGAATAACGATGCTTCGAATACGAATGCGAA	TCGTATGCGGATGCGAGTTACGATGCTTCGAGTACGGATGCGAA	1
SRR341668_C394891	4	0	TCGAATGCGAATGCGAATAACGATGCTTCGAATACGAATGCGAA	TCGAGTGCGAATGCGAGTAACGGTGCTTCGAATACGTATGCGAA	1
SRR341668_C394891	5	0	TCGAATGCGAATGCGAATAACGATGCTTCGAATACGAATGCGAA	TCGTATGCGAATGCGATTAGCGATGCTTCGAGTACGTATGCGAA	1
SRR341668_C394891	6	0	TCGAATGCGAATGCGAATAACGATGCTTCGAATACGAATGCGAA	TCGGATGCGCATGCGAGTCACGATGCTTCGGGTACGAATGCGAA	1
SRR341668_scaffold24145	4	0	TCGAATGCGAACAGCGGTCTCGCTTATGCGAACGCGAA	TCGTATGCGAGCAGCGGTCTCGCTTATGCGTACGCGTA	1
SRR341668_scaffold24145	6	0	TCGAATGCGAACAGCGGTCTCGCTTATGCGAACGCGAA	TCGGTTGCGTACAGCGGTCTCGCTTATGCGGGCGCGAG	1
SRR341668_scaffold24145	3	0	TCGAATGCGAACAGCGGTCTCGCTTATGCGAACGCGAA	TCGAATGCGAACAGCGGTCTCGCTTATGCGTTCGCGTA	1
SRR341668_scaffold24145	4	0	TCGAATGCGAACAGCGGTCTCGCTTATGCGAACGCGAA	TCGAATGCGGGCAGCGGTCTCGCTTATGCGTACGCGTA	1
SRR341668_scaffold24145	4	0	TCGAATGCGAACAGCGGTCTCGCTTATGCGAACGCGAA	TCGAATGCGCACAGCGGTCTCGCTTATGCGGGCGCGTA	1
SRR341668_scaffold24145	5	0	TCGAATGCGAACAGCGGTCTCGCTTATGCGAACGCGAA	TCGGGTGCGCACAGCGGTCTCGCTTATGCGAGCGCGTA	1
SRR341668_scaffold24145	5	0	TCGAATGCGAACAGCGGTCTCGCTTATGCGAACGCGAA	TCGAATGCGCTCAGCGGTCTCGCTTATGCGCTCGCGAG	1
SRR341668_scaffold24145	2	0	TCGAATGCGAACAGCGGTCTCGCTTATGCGAACGCGAA	TCGAATGCGAACAGCGGTCTCGCTTATGCGAGCGCGAG	1
SRR341668_scaffold24145	4	0	TCGAATGCGAACAGCGGTCTCGCTTATGCGAACGCGAA	TCGCATGCGTACAGCGGTCTCGCTTATGCGAGCGCGTA	1
SRR341668_scaffold24145	6	0	TCGAATGCGAACAGCGGTCTCGCTTATGCGAACGCGAA	TCGGGTGCGCACAGCGGTCTCGCTTATGCGTGCGCGCA	1
SRR341668_scaffold24145	2	0	TCGAATGCGAACAGCGGTCTCGCTTATGCGAACGCGAA	TCGAATGCGAACAGCGGTCTCGCTTATGCGAGCGCGCA	1
SRR341669_C522684	6	0	TCTCGATGTCGAATGCGAACAACGATTCCTCGAATACGAACACGAACATC	TCTCGATGTCGAATGCGAGCTACGGTTCCTCGAATACGAGCACGGGCATC	1
SRR341669_C522684	8	0	TCTCGATGTCGAATGCGAACAACGATTCCTCGAATACGAACACGAACATC	TCTCGATGTCGCATGCGGACTACGATTCCTCGTATGCGCTCACGCACATC	1
SRR341669_C522684	7	0	TCTCGATGTCGAATGCGAACAACGATTCCTCGAATACGAACACGAACATC	TCTCGATGTCGAATGCGCACTACGATTCCTCGGATGCGGTCACGTACATC	1
SRR341669_C522684	5	0	TCTCGATGTCGAATGCGAACAACGATTCCTCGAATACGAACACGAACATC	TCTCGATGTCGTATGCGAGCTACGATTCCTCGAATACGATCACGTACATC	1
SRR341669_C522684	4	0	TCTCGATGTCGAATGCGAACAACGATTCCTCGAATACGAACACGAACATC	TCTCGATGTCGAGTGCGGACAACGATTCCTCGAATACGTACACGTACATC	1
SRR341669_C522684	5	1	TCTCGATGTCGAATGCGAACAACGATTCCTCGAATACGAACACGAACATC	TCTCGATGTCGAATGCGAGCTACGATTCCTCTTATGCGCACACGAACATC	1
SRR341669_C522684	0	1	TCTCGATGTCGAATGCGAACAACGATTCCTCGAATACGAACACGAACATC	TCTCGATGTCCAATGCGAACAACGATTCCTCGAATACGAACACGAACATC	1
SRR341669_C522684	5	0	TCTCGATGTCGAATGCGAACAACGATTCCTCGAATACGAACACGAACATC	TCTCGATGTCGTATGCGAACTACGATTCCTCGCATGCGAACACGTACATC	1
SRR341669_C522684	3	0	TCTCGATGTCGAATGCGAACAACGATTCCTCGAATACGAACACGAACATC	TCTCGATGTCGAATGCGAACAACGATTCCTCGAATACGTTCACGTACATC	1
SRR341669_C522684	8	0	TCTCGATGTCGAATGCGAACAACGATTCCTCGAATACGAACACGAACATC	TCTCGATGTCGAATGCGTACTTCGATTCCTCGTTTGCGTACACGAGCATC	1
SRR341669_C522684	4	0	TCTCGATGTCGAATGCGAACAACGATTCCTCGAATACGAACACGAACATC	TCTCGATGTCGAATGCGAGCTACGATTCCTCGAATACGTACACGTACATC	1
SRR341669_C522684	6	0	TCTCGATGTCGAATGCGAACAACGATTCCTCGAATACGAACACGAACATC	TCTCGATGTCGAATGCGTACTACGATTCCTCGTATACGAGCACGTACTTC	1
SRR341669_C522684	9	0	TCTCGATGTCGAATGCGAACAACGATTCCTCGAATACGAACACGAACATC	TCTCGATGTCGAGTGCGCTCGACGATTCCTCGAGTACGGTCGCGAGCATC	1
SRR341669_C522684	5	0	TCTCGATGTCGAATGCGAACAACGATTCCTCGAATACGAACACGAACATC	TCTCGATGTCGTATGCGAGCGCCGATTCCTCGAATACGAACACGTACATC	1
SRR341669_C522684	5	0	TCTCGATGTCGAATGCGAACAACGATTCCTCGAATACGAACACGAACATC	TCTCGATGTCGAATGCGAGCAACGATTCCTCGCATACGTACACGAGCGTC	1
SRR341669_C522684	5	0	TCTCGATGTCGAATGCGAACAACGATTCCTCGAATACGAACACGAACATC	TCTCGATGTCGAGTGCGAGCAGCGATTCCTCGAATACGAGCACGTACATC	1
SRR341669_C522684	4	1	TCTCGATGTCGAATGCGAACAACGATTCCTCGAATACGAACACGAACATC	TCTCGATGTCGAATGCGCACTACGATTCCTCGAGGTCGAACACGAACATC	1
SRR341669_C522684	5	0	TCTCGATGTCGAATGCGAACAACGATTCCTCGAATACGAACACGAACATC	TCTCGATGTCGAATGCGTACAGCGATTCCTCGTATACGTACACGAGCATC	1
SRR341669_C522684	6	0	TCTCGATGTCGAATGCGAACAACGATTCCTCGAATACGAACACGAACATC	TCTCGATGTCGTTTGCGTACAACGATTCCTCGTATACGGACACGTACATC	1
SRR341669_C522684	2	0	TCTCGATGTCGAATGCGAACAACGATTCCTCGAATACGAACACGAACATC	TCTCGATGTCGAATGCGAACAACGATTCCTCGAATACGAGCACGAGCATC	1
SRR341670_C1279940	5	3	CGAATACGAATAACACGGCTTCGAATACGAATACGAAT	CGAGTACGTATTACGATGCGTCGAATTCGAATACGAAT	1
SRR341670_C1279940	7	2	CGAATACGAATAACACGGCTTCGAATACGAATACGAAT	CGTATGCGAGTAACGGTGCTTCGAATACGAGTGCGTAT	1
SRR341670_C1279940	3	2	CGAATACGAATAACACGGCTTCGAATACGAATACGAAT	CGAATGCGAATAACGATGCTTCGAATACGAATGCGAAT	11
SRR341670_C1279940	8	0	CGAATACGAATAACACGGCTTCGAATACGAATACGAAT	CGGCTGCGAATTACGCGGCTTCGAATACGCATACGTCT	4
SRR341670_C1279940	6	0	CGAATACGAATAACACGGCTTCGAATACGAATACGAAT	CGCATACGGATAGCACGGCTTCGAATACGCATACGTCT	1
SRR341670_C1279940	6	0	CGAATACGAATAACACGGCTTCGAATACGAATACGAAT	CGCTTACGAATTGCACGGCTTCGTATACGAATACGCAT	1
SRR341670_C1279940	5	0	CGAATACGAATAACACGGCTTCGAATACGAATACGAAT	CGAATACGTATTACACGGCTTCGTATACGTATACGTAT	6
SRR341670_C1279940	7	0	CGAATACGAATAACACGGCTTCGAATACGAATACGAAT	CGCTTACGGATAACACGGCTTCGCGTACGAATGCGAGT	3
SRR341670_C1279940	6	0	CGAATACGAATAACACGGCTTCGAATACGAATACGAAT	CGGATACGCATTACACGGCTTCGAATGCGTATACGACT	1
SRR341670_C1279940	2	3	CGAATACGAATAACACGGCTTCGAATACGAATACGAAT	CGAATACGAATAACGATGCGTCGAATTCGAATACGAAT	1
SRR341670_C1279940	6	0	CGAATACGAATAACACGGCTTCGAATACGAATACGAAT	CGAATACGTATTCCGCGGCTTCGAATGCGAGTACGAAT	1
SRR341670_C1290718	0	1	TGAATTCTAACAATGACCTTAGTAATGCGAATGCTAAT	TGAATTCCAACAATGACCTTAGTAATGCGAATGCTAAT	1
SRR341670_scaffold53673	12	0	ACAACGCGTGGAACGTGAACTTCAACAATGGCAACACGAACAACAACAATAAG	ACAACGCGTGGTACGTGGGCTTCGGCTATGGCTACGCGTTCAACTACTATAAG	1
SRR341670_scaffold69133	9	2	GCTAACGAGAGTAATGCTAACTTCGGTCCTGGCAATGTCAATAACGGCAA	GCTGGCGAGAGTGATGCTGACTTCGGTCCTGGCTATGTTACTAGCGGTGT	5
SRR341670_scaffold69133	11	0	GCTAACGAGAGTAATGCTAACTTCGGTCCTGGCAATGTCAATAACGGCAA	GCTTTCGGGAGTTATGCTAGCTTCGGTCCTGGCGTTGTCGGTAACGGCGT	2
SRR341670_scaffold69133	11	0	GCTAACGAGAGTAATGCTAACTTCGGTCCTGGCAATGTCAATAACGGCAA	GCTGGCGAGAGTGGTGCTGCCTTCGGTCCTGGCTATGTCGTTGACGGCTA	4
SRR341671_C707693	8	0	TTGTCGTACTGGAATGTGAACAACCCTGCGACGAACGTGAACACGAACAT	TTGTCGTTCTGGACTGTGGACAACCCTGCGACGAGCGTGGGCACGCACTT	2
SRR341671_C711313	7	0	TCGCTTATGCGAACTCGAATAACGATTGGTCGAACTCGAATGCGAATATC	TCGCTTATGCGTACTCGGATCACGATTGGTCGCCCTCGAGTGCGAGTATC	6
SRR341671_C711313	10	0	TCGCTTATGCGAACTCGAATAACGATTGGTCGAACTCGAATGCGAATATC	TCGCTTATGCGGTCTCGTATTACGGTTGGTCGGGCTCGTATGCGTATCTC	11
SRR341671_C711313	2	0	TCGCTTATGCGAACTCGAATAACGATTGGTCGAACTCGAATGCGAATATC	TCGCTTATGCGAACTCGAATAACGATTGGTCGAACTCGTATGCGTATATC	2
SRR341671_C711313	9	0	TCGCTTATGCGAACTCGAATAACGATTGGTCGAACTCGAATGCGAATATC	TCGCTTATGCGGTCTCGTATCACGCTTGGTCGTACTCGACTGCGACTTTC	8
SRR341672_C190784	7	0	TCGCTTATGCGAACTCGAATAACGATTGGTCGAACTCGAATGCGAATATC	TCGCTTCTGCGTACTCGTATAACGCTTGGTCGGCCTCGAATGCGAATCTC	9
SRR341672_C190784	10	0	TCGCTTATGCGAACTCGAATAACGATTGGTCGAACTCGAATGCGAATATC	TCGCTTATGCGGCCTCGAATGACGCTTGGTCGTACTCGTCTGCGTCTTTC	8
SRR341672_C190784	8	0	TCGCTTATGCGAACTCGAATAACGATTGGTCGAACTCGAATGCGAATATC	TCGCTTATGCGGACTCGTCTAACGCTTGGTCGTACTCGTCTGCGAATTTC	4
SRR341675_C777129	8	0	GCTAATTGCAATAATTCGTCGGCTAATGTGAATGTCAA	GCTTATTGCGATTCTTCGTCGGCTAGTGTGTATGTCTC	3
SRR341675_scaffold51573	9	1	TGCGCTACTTGAATGTGAACAACACTGCCGGGAATGCCAACTGGAACATCGGG	TGCGCTACTTGGATGTGGACTCTACTGCCGGGCGTGCCGTCTGGTACATCGGG	2
SRR341676_C767421	6	0	TGCGAACGCGAATGGCGGTGTGTCGAATGCGAATGCGAATAACGATGCTTCGAATACGAATGCGAATATC	TGCGAACGCGAATGGCGGTGTGTCGGATGCGAATGCGAGTTACGATGCTTCGAATACGGTTGCGAGTATC	1
SRR341676_C767421	6	0	TGCGAACGCGAATGGCGGTGTGTCGAATGCGAATGCGAATAACGATGCTTCGAATACGAATGCGAATATC	TGCGTACGCGAATGGCGGTGTGTCGAGTGCGAATGCGTATTACGATGCTTCGCATACGTATGCGAATATC	1
SRR341676_C767421	8	0	TGCGAACGCGAATGGCGGTGTGTCGAATGCGAATGCGAATAACGATGCTTCGAATACGAATGCGAATATC	TGCGTACGCGTATGGCGGTGTGTCGAATGCGTATGCGTATAGCGATGCTTCGTATGCGAATGCGAGTATC	1
SRR341676_C767421	9	0	TGCGAACGCGAATGGCGGTGTGTCGAATGCGAATGCGAATAACGATGCTTCGAATACGAATGCGAATATC	TGCGAGCGCGGATGGCGGTGTGTCGAATGCGGGTGCGAATAGCGATGCTTCGGATACGGGTGCGTATATC	1
SRR341676_C767421	8	0	TGCGAACGCGAATGGCGGTGTGTCGAATGCGAATGCGAATAACGATGCTTCGAATACGAATGCGAATATC	TGCGCACGCGTATGGCGGTGTGTCGAGTGCGAGTGCGTATATCGATGCTTCGTATACGAATGCGGATATC	1
SRR341676_C767421	12	0	TGCGAACGCGAATGGCGGTGTGTCGAATGCGAATGCGAATAACGATGCTTCGAATACGAATGCGAATATC	TGCGGTCGCGTATGGCGGTGTGTCGGTTGCGAATGCGCTTAGCGATGCTTCGGGTACGTATGCGTATATC	1
SRR341676_scaffold48051	6	0	TCAATGGTAACAATGCGGTCTCGAACGCTAACGTGAAC	TCTATGGTAGCCTTGCGGTCTCGAACGCTGACGTGTAC	1
SRR341676_scaffold48051	3	1	TCAATGGTAACAATGCGGTCTCGAACGCTAACGTGAAC	TCCATGGGTACAATGCGGTCTCGAACGCTAGCGTGAAC	1
SRR341676_scaffold48051	6	0	TCAATGGTAACAATGCGGTCTCGAACGCTAACGTGAAC	TCCTTGGTTACGATGCGGTCTCGAGCGCTAGCGTGAAC	1
SRR341676_scaffold48051	4	0	TCAATGGTAACAATGCGGTCTCGAACGCTAACGTGAAC	TCAATGGTGACAATGCGGTCTCGTACGCTAGCGTGGAC	1
SRR341676_scaffold48051	5	0	TCAATGGTAACAATGCGGTCTCGAACGCTAACGTGAAC	TCTATGGTTACAATGCGGTCTCGTACGCTAGCGTGAGC	1
SRR341676_scaffold48051	5	0	TCAATGGTAACAATGCGGTCTCGAACGCTAACGTGAAC	TCTATGGTAACGATGCGGTCTCGAGCGCTAGCGTGAGC	1
SRR341676_scaffold48051	6	0	TCAATGGTAACAATGCGGTCTCGAACGCTAACGTGAAC	TCTATGGTAGCAATGCGGTCTCGAGCGCTTACGTGGGC	1
SRR341676_scaffold48051	4	0	TCAATGGTAACAATGCGGTCTCGAACGCTAACGTGAAC	TCCATGGTAACGGTGCGGTCTCGAACGCTAACGTGGAC	1
SRR341676_scaffold48051	6	0	TCAATGGTAACAATGCGGTCTCGAACGCTAACGTGAAC	TCAGTGGTAACTTTGCGGTCTCGAGCGCTAGCGTGAGC	1
SRR341676_scaffold48051	6	0	TCAATGGTAACAATGCGGTCTCGAACGCTAACGTGAAC	TCCATGGTAACCATGCGGTCTCGGGCGCTAGCGTGAGC	1
SRR341676_scaffold48051	8	0	TCAATGGTAACAATGCGGTCTCGAACGCTAACGTGAAC	TCTCTGGTAGCCTTGCGGTCTCGAGCGCTTACGTGTAC	2
SRR341679_C724924	13	0	AACAACGCTCTTTATGTGAATGTGAACAACGGCAACGTGAACAACAACAATAAGAACAACA	AGCGGCGCTCTTTATGTGCGTGTGTCCAACGGCAACGTGCGCAGCCTCAATAAGAACTACA	7
SRR341679_C738569	6	0	TCAATGGTAACAATGCGGTCTCGAACGCTAACGTGAAC	TCGATGGTAGCAGTGCGGTCTCGAGCGCTTACGTGGAC	1
SRR341679_C738569	6	0	TCAATGGTAACAATGCGGTCTCGAACGCTAACGTGAAC	TCCTTGGTAGCACTGCGGTCTCGAACGCTGACGTGAGC	1
SRR341679_C738569	5	0	TCAATGGTAACAATGCGGTCTCGAACGCTAACGTGAAC	TCAATGGTATCTATGCGGTCTCGTACGCTTACGTGTAC	1
SRR341679_C738569	6	0	TCAATGGTAACAATGCGGTCTCGAACGCTAACGTGAAC	TCAATGGTGACATTGCGGTCTCGAGCGCTTACGTGTGC	1
SRR341679_C738569	5	0	TCAATGGTAACAATGCGGTCTCGAACGCTAACGTGAAC	TCCTTGGTAGCAATGCGGTCTCGAGCGCTAACGTGTAC	1
SRR341679_C738569	5	0	TCAATGGTAACAATGCGGTCTCGAACGCTAACGTGAAC	TCTATGGTAACTATGCGGTCTCGTACGCTGACGTGGAC	1
SRR341679_C738569	8	0	TCAATGGTAACAATGCGGTCTCGAACGCTAACGTGAAC	TCGGTGGTAACCTTGCGGTCTCGAGCGCTAGCGTGGGC	1
SRR341679_C739661	9	0	ATGCGAACGCGAATGGCGGTGTGTCGAATGCGAATGCGAATAACGATGCTTCGAATACGAATGCGAATAT	ATGCGCACGCGTATGGCGGTGTGTCGCATGCGAGTGCGGGTTACGATGCTTCGTATACGTATGCGAATAT	1
SRR341679_scaffold44970	6	1	CGAACGCGAATAACGATTCATCGAACACGAATGCGAAC	GGAGCGCGAATTACGATTCATCGTTCACGAATGCGGTC	2
SRR341679_scaffold44970	6	1	CGAACGCGAATAACGATTCATCGAACACGAATGCGAAC	GGAGCGCGAATTACGATTCATCGTACACGGGTGCGAGC	6
SRR341680_C316155	8	0	AATAACGGTTACAACTTGAACTTCAACAGTGGCAACGTGAATCCTGCGAA	AATTACGGTTGCAGCTTGGGCTTCAACAGTGGCGGCGTGTATCCTGCGAA	29
SRR341682_scaffold29746	5	0	GCGAACGCGAATAACGATTCATCGAACACGAATGCGAA	GCGAACGCGGCTAACGATTCATCGTACACGAATGCGGG	2
SRR341682_scaffold29746	1	3	GCGAACGCGAATAACGATTCATCGAACACGAATGCGAA	GCGAATGCGAATAACGATGCTTCGAATACGAATGCGAA	27
SRR341682_scaffold29746	5	3	GCGAACGCGAATAACGATTCATCGAACACGAATGCGAA	GCGAACGCGAATGGCGGTGTGTCGAATGCGAATGCGAA	37
SRR341682_scaffold29746	4	3	GCGAACGCGAATAACGATTCATCGAACACGAATGCGAA	GCGAATGCGAGTGACGATGCTTCGAGTACGAATGCGAA	1
SRR341682_scaffold29746	7	3	GCGAACGCGAATAACGATTCATCGAACACGAATGCGAA	GCGATCGCGAATGGCGGTGTGTCGTATGCGAATGCGAA	1
SRR341682_scaffold29746	7	1	GCGAACGCGAATAACGATTCATCGAACACGAATGCGAA	GCGTCCGCGAGTTACGATTCATCGTACACGAATGCAGT	1
SRR341684_C377158	10	0	ATGCGAACGCGAATGGCGGTGTGTCGAATGCGAATGCGAATAACGATGCTTCGAATACGAATGCGAATAT	GTGCGAGCGCGCATGGCGGTGTGTCGAGTGCGTATGCGGTTTACGATGCTTCGTATACGTATGCGAATAT	1
SRR341684_C377158	6	1	ATGCGAACGCGAATGGCGGTGTGTCGAATGCGAATGCGAATAACGATGCTTCGAATACGAATGCGAATAT	ATGCGCACGCGAATGGCGGTGTGTCGAATGCGAATGCGTATCACGATGCTTCTTTTACGTATGCGAATAT	1
SRR341684_C377158	4	0	ATGCGAACGCGAATGGCGGTGTGTCGAATGCGAATGCGAATAACGATGCTTCGAATACGAATGCGAATAT	ATGCGAACGCGTATGGCGGTGTGTCGAATGCGTATGCGAGTCACGATGCTTCGAATACGAATGCGAATAT	1
SRR341684_C377158	8	0	ATGCGAACGCGAATGGCGGTGTGTCGAATGCGAATGCGAATAACGATGCTTCGAATACGAATGCGAATAT	GTGCGTACGCGTATGGCGGTGTGTCGCATGCGCATGCGAGTAACGATGCTTCGAATACGAGTGCGGATAT	1
SRR341684_C377158	8	0	ATGCGAACGCGAATGGCGGTGTGTCGAATGCGAATGCGAATAACGATGCTTCGAATACGAATGCGAATAT	ATGCGAACGCGGGTGGCGGTGTGTCGGATGCGCATGCGAATAACGATGCTTCGGTTACGAGTGCGAGTAT	1
SRR341686_C507018	7	0	CTTTCTATTGGAATCTCAACAATGCCACTTCTAATCGCAATCGGAATATC	CTTTCTATTGGGATCTCAACTGTGCCGCTTCTTATCGCGATCGGCATATC	1
SRR341686_C507018	8	0	CTTTCTATTGGAATCTCAACAATGCCACTTCTAATCGCAATCGGAATATC	CTTTCTATTGGAGTCTCGACGATGCCGCTTCTCATCGCCATCGGCATGTC	2
SRR341686_C507018	10	1	CTTTCTATTGGAATCTCAACAATGCCACTTCTAATCGCAATCGGAATATC	CTTTCTATTGGGGTCTCCGCGATGCCGCTTCTACTCGCGCTCTGCATATC	2
SRR341687_C818781	8	1	ATGCGAACGCGAATGGCGGTGTGTCGAATGCGAATGCGAATAACGATGCTTCGAATACGAATGCGAATAT	CTGCGAATGCGAATGGCGGTGTGTCGAGTGCGTTTGCGAATCACGATGCTTCGCTTACGAATGCGAATGT	1
SRR341687_C818781	9	1	ATGCGAACGCGAATGGCGGTGTGTCGAATGCGAATGCGAATAACGATGCTTCGAATACGAATGCGAATAT	ATGCGGATGCGAATGGCGGTGTGTCGGGTGCGAATGCGAGTTACGATGCTTCGAGTACGGTTGCGAATGT	1
SRR341687_C818781	8	0	ATGCGAACGCGAATGGCGGTGTGTCGAATGCGAATGCGAATAACGATGCTTCGAATACGAATGCGAATAT	ATGCGTACGCGTATGGCGGTGTGTCGAATGCGCATGCGTATATCGATGCTTCGTATACGTATGCGCATAT	1
SRR341687_C818781	8	0	ATGCGAACGCGAATGGCGGTGTGTCGAATGCGAATGCGAATAACGATGCTTCGAATACGAATGCGAATAT	ATGCGCACGCGAATGGCGGTGTGTCGAATGCGAGTGCGGGTTACGATGCTTCGAGTACGAGTGCGTATAT	1
SRR341688_C518889	9	0	TGTTCGCCTTGAACGGCAACAATCCCCGCTCGAACTCGAACTGGAACATC	TGTTCGCCTTGGACGGCTTCATTCCCCGCTCGACCTCGGGCTGGAGCGTC	6
SRR341688_C523333	8	0	TCGCTTATGCGAACTCGAATAACGATTGGTCGAACTCGAATGCGAATATC	TCGCTTATGCGTGCTCGCATTACGATTGGTCGTACTCGTATGCGGGTATC	10
SRR341688_C523333	8	0	TCGCTTATGCGAACTCGAATAACGATTGGTCGAACTCGAATGCGAATATC	TCGCTTATGCGTACTCGTATCACGCTTGGTCGTACTCGAGTGCGTATTTC	13
SRR341688_C523333	10	0	TCGCTTATGCGAACTCGAATAACGATTGGTCGAACTCGAATGCGAATATC	TCGCTTGTGCGTACTCGTATGACGATTGGTCGTACTCGGCTGCGGGTCTC	5
SRR341688_C523549	11	0	ATGCGAACGCGAATGGCGGTGTGTCGAATGCGAATGCGAATAACGATGCTTCGAACACGAATGCGAATGT	ATGCGGACGCGCATGGCGGTGTGTCGTTTGCGCATGCGTATTACGATGCTTCGAGCGCGTATGCGTATGT	4
SRR341688_C523549	8	0	ATGCGAACGCGAATGGCGGTGTGTCGAATGCGAATGCGAATAACGATGCTTCGAACACGAATGCGAATGT	ATGCGAGCGCGTATGGCGGTGTGTCGGATGCGAATGCGAGTAGCGATGCTTCGCACACGCATGCGAGTGT	1
SRR341688_scaffold20950	10	0	CGTTATTGTCTGGACGGATGGCAACAACAACAATAACAATGCCAATAATTCTGG	CGTTATTGTCTGGGCGGGTGGCACCGGCAGCAATAGCAATGCCTATGCTTCTGG	1
SRR341689_C662118	6	0	TGTTCAACTTGAATCTGAACAATCCCCGTTCTAACGTCAATTGGAACGTT	TGTTCAACTTGACTCTGAACGATCCCCGTTCTAGCGTCAGTTGGGGCGTT	3
SRR341690_C360338	9	0	CGAACGCGAATAACGATTCATCGAACACGAATGCGAAC	CGAGCGCGGGTAGCGATTCATCGAGCACGTTTGCGGGC	2
SRR341690_C360338	6	0	CGAACGCGAATAACGATTCATCGAACACGAATGCGAAC	CGAGCGCGTTTAACGATTCATCGAGCCCGAGTGCGAAC	9
SRR341690_C360338	8	0	CGAACGCGAATAACGATTCATCGAACACGAATGCGAAC	CGTACGCGTATTACGATTCATCGTACACGGTTGCGGGC	5
SRR341690_C360338	4	0	CGAACGCGAATAACGATTCATCGAACACGAATGCGAAC	CGTACGCGAATAACGATTCATCGGTCACGAATGCGAGC	8
SRR341690_C360338	8	0	CGAACGCGAATAACGATTCATCGAACACGAATGCGAAC	CGGTCGCGGGTTACGATTCATCGCACACGTATGCGAGC	12
SRR341690_C363600	1	0	CGAATGCGAACAGCGGTCTCGCTTATGCGAACGCGAAC	CGAGTGCGAACAGCGGTCTCGCTTATGCGAACGCGAAC	1
SRR341690_C363600	4	0	CGAATGCGAACAGCGGTCTCGCTTATGCGAACGCGAAC	CGAGTGCGAGCAGCGGTCTCGCTTATGCGAGCGCGAGC	1
SRR341690_C363600	6	0	CGAATGCGAACAGCGGTCTCGCTTATGCGAACGCGAAC	CGGGTGCGTTCAGCGGTCTCGCTTGTGCGTACGCGAAC	1
SRR341690_C363600	3	0	CGAATGCGAACAGCGGTCTCGCTTATGCGAACGCGAAC	CGTATGCGCACAGCGGTCTCGCTTATGCGTACGCGAAC	1
SRR341690_C363600	3	0	CGAATGCGAACAGCGGTCTCGCTTATGCGAACGCGAAC	CGAATGCGGACAGCGGTCTCGCTTGTGCGAGCGCGAAC	1
SRR341690_C363600	4	0	CGAATGCGAACAGCGGTCTCGCTTATGCGAACGCGAAC	CGGATGCGTACAGCGGTCTCGCTTATGCGTACGCGCAC	1
SRR341690_C363600	3	0	CGAATGCGAACAGCGGTCTCGCTTATGCGAACGCGAAC	CGAATGCGTACAGCGGTCTCGCTTATGCGCACGCGAGC	1
SRR341690_C363600	2	1	CGAATGCGAACAGCGGTCTCGCTTATGCGAACGCGAAC	CGAATGCGAGCAGCGGTCTCGCTTAGGCGCACGCGAAC	1
SRR341690_C363600	5	0	CGAATGCGAACAGCGGTCTCGCTTATGCGAACGCGAAC	CGAATGCGTACAGCGGTCTCGCTTGTGCGTCCGCGAGC	1
SRR341690_C363600	3	0	CGAATGCGAACAGCGGTCTCGCTTATGCGAACGCGAAC	CGAATGCGAGCAGCGGTCTCGCTTATGCGTACGCGTAC	1
SRR341690_C363600	4	0	CGAATGCGAACAGCGGTCTCGCTTATGCGAACGCGAAC	CGAATGCGAGCAGCGGTCTCGCTTTTGCGGACGCGAGC	1
SRR341690_C363600	2	0	CGAATGCGAACAGCGGTCTCGCTTATGCGAACGCGAAC	CGAATGCGCACAGCGGTCTCGCTTATGCGAGCGCGAAC	1
SRR341690_C363600	3	0	CGAATGCGAACAGCGGTCTCGCTTATGCGAACGCGAAC	CGAGTGCGTACAGCGGTCTCGCTTATGCGAACGCGTAC	1
SRR341690_C363600	3	0	CGAATGCGAACAGCGGTCTCGCTTATGCGAACGCGAAC	CGAATGCGAGCAGCGGTCTCGCTTGTGCGAACGCGCAC	1
SRR341690_C371834	5	0	TTTCGATGTCGAATGCGAACAACGATTCCTCGAATACGAACACGAACATC	TTTCGATGTCGGTTGCGAGCAACGATTCCTCGAATACGTACACGAGCATC	1
SRR341690_C371834	3	0	TTTCGATGTCGAATGCGAACAACGATTCCTCGAATACGAACACGAACATC	TTTCGATGTCGAATGCGATCAACGATTCCTCGTATACGAACACGTACATC	1
SRR341690_C371834	6	0	TTTCGATGTCGAATGCGAACAACGATTCCTCGAATACGAACACGAACATC	TTTCGATGTCGGATGCGAGCTACGATTCCTCGAATGCGAGCACGATCATC	2
SRR341690_C371834	8	0	TTTCGATGTCGAATGCGAACAACGATTCCTCGAATACGAACACGAACATC	TTTCGATGTCGTATGCGATCTACGATTCCTCGTTTACGAGCACGTTCATC	1
SRR341690_C371834	6	0	TTTCGATGTCGAATGCGAACAACGATTCCTCGAATACGAACACGAACATC	TTTCGATGTCGAATGCGAGCTACGATTCCTCGTATACGAGCACGTTCATC	1
SRR341690_C371834	5	0	TTTCGATGTCGAATGCGAACAACGATTCCTCGAATACGAACACGAACATC	TTTCGATGTCGTATGCGCACAACGATTCCTCGAGTGCGAGCACGAACATC	1
SRR341690_C371834	8	0	TTTCGATGTCGAATGCGAACAACGATTCCTCGAATACGAACACGAACATC	TTTCGATGTCGTATGCGCACAGCGATTCCTCGAGTACGGTCACGTTCATC	1
SRR341690_C371834	5	0	TTTCGATGTCGAATGCGAACAACGATTCCTCGAATACGAACACGAACATC	TTTCGATGTCGTATGCGTACTACGATTCCTCGAATACGAGCACGAGCATC	1
SRR341690_C371834	5	0	TTTCGATGTCGAATGCGAACAACGATTCCTCGAATACGAACACGAACATC	TTTCGATGTCGCATGCGTACAACGATTCCTCGAGTACGTACACGCACATC	1
SRR341690_C371834	7	0	TTTCGATGTCGAATGCGAACAACGATTCCTCGAATACGAACACGAACATC	TTTCGTTGTCGAATGCGTACAGCGATTCCTCGAATACGCGCCCGCACATC	1
SRR341690_C371834	8	0	TTTCGATGTCGAATGCGAACAACGATTCCTCGAATACGAACACGAACATC	TTTCGATGTCGAGTGCGGTCAACGATTCCTCGTATGCGAGCCCGCACATC	2
SRR341690_C371834	8	0	TTTCGATGTCGAATGCGAACAACGATTCCTCGAATACGAACACGAACATC	TTTCGATGTCGAATGCGGGCTACGATTCCTCGGGTTCGTACACGCACATC	1
SRR341690_C371834	7	1	TTTCGATGTCGAATGCGAACAACGATTCCTCGAATACGAACACGAACATC	TTTAGATGTCGTTTGCGCTCATCGATTCCTCGTATACGAACACGCACATC	1
SRR341690_C371834	6	0	TTTCGATGTCGAATGCGAACAACGATTCCTCGAATACGAACACGAACATC	TTTCGATGTCGTATGCGAGCAGCGATTCCTCGTATACGATCACGTACATC	1
SRR341690_C371834	9	0	TTTCGATGTCGAATGCGAACAACGATTCCTCGAATACGAACACGAACATC	TTTCGATGTCGTTTGCGTACCACGATTCCTCGGGTACGTACGCGAACTTC	1
SRR341690_C371834	7	0	TTTCGATGTCGAATGCGAACAACGATTCCTCGAATACGAACACGAACATC	TTTCGATGTCGAATGCGGGCTACGATTCCTCGATTCCGAGCACGAGCATC	2
SRR341691_C565653	9	0	ACAACAGCTGGAACGTGAACTTTAGTAATGGCAACTTCAACAACAACAACAAGTACAACAGTAA	CCTACAGCTGGTACGTGAACTTTAGTAATGGCATCTTCTACAACTTCAACAAGTACAACAGTGG	1
SRR341691_C565653	15	0	ACAACAGCTGGAACGTGAACTTTAGTAATGGCAACTTCAACAACAACAACAAGTACAACAGTAA	GCTACAGCTGGTACGTGGGCTTTAGTAATGGCATCTTCGGCACCTACGGCAAGTACTTCAGTTA	1
SRR341691_C607514	2	2	GCGAATACGAATAACACGGCTTCGAATACGAATGCGAA	GCGAATGCGAATAACGATGCTTCGAATACGAATGCGAA	12
SRR341691_C607514	7	0	GCGAATACGAATAACACGGCTTCGAATACGAATGCGAA	GCGTATACGACTTACGCGGCTTCGAATACGGATGCGCT	1
SRR341691_C607514	6	1	GCGAATACGAATAACACGGCTTCGAATACGAATGCGAA	GCGAGTACGCATTACGCGGCTTCGAATACGACGGCGGA	2
SRR341691_C607514	9	0	GCGAATACGAATAACACGGCTTCGAATACGAATGCGAA	GCGGATACGAATCGCGCGGCTTCGAATGCGTTTGCGTT	12
SRR341691_C607514	6	2	GCGAATACGAATAACACGGCTTCGAATACGAATGCGAA	GCGTATGCGAATAACGATGCTTCGAATACGTATGCGCT	1
SRR341691_C607514	7	2	GCGAATACGAATAACACGGCTTCGAATACGAATGCGAA	GCGTATGCGAGTTACGGTGCTTCGTATACGAATGCGTA	1
SRR341691_C607514	1	2	GCGAATACGAATAACACGGCTTCGAATACGAATGCGAA	GCGAATTCGAATAACACGCCCTCGAATACGAATGCGAA	1
SRR341691_scaffold912	6	0	GTGTTCAACTTGAACCTCAACAATCCGCGCTCTAATTCGTGGACGAACAA	GTGTTCACCTTGAACCTCAACCTTCCGCGCTCTGATTCGTGGACGAACCG	12
SRR341691_scaffold912	9	0	GTGTTCAACTTGAACCTCAACAATCCGCGCTCTAATTCGTGGACGAACAA	GTGTTCTACTTGTACCTCAGCAATCCGCGCTCTGGTTCGTGGACGGGCGT	12
SRR341692_C780516	5	1	ATGCGAATGCGAATGGCGGTGTGTCGAATGCGAATGCGAATAACGATGCTTCGAATACGA	ATGCGTATGCGTATGGCGGTGTGTCGTATGCGAGTGCGAATAACGATGCTTCGAGCACGA	1
SRR341692_C780516	4	0	ATGCGAATGCGAATGGCGGTGTGTCGAATGCGAATGCGAATAACGATGCTTCGAATACGA	ATGCGAATGCGAATGGCGGTGTGTCGAGTGCGTATGCGAATTACGATGCTTCGGATACGA	1
SRR341692_C780516	6	0	ATGCGAATGCGAATGGCGGTGTGTCGAATGCGAATGCGAATAACGATGCTTCGAATACGA	ATGCGTATGCGCATGGCGGTGTGTCGCATGCGAATGCGCATTACGATGCTTCGTATACGA	1
SRR341692_C780516	6	0	ATGCGAATGCGAATGGCGGTGTGTCGAATGCGAATGCGAATAACGATGCTTCGAATACGA	ATGCGCATGCGTATGGCGGTGTGTCGAGTGCGAATGCGAGTTACGATGCTTCGTATACGA	1
SRR341692_C780516	6	0	ATGCGAATGCGAATGGCGGTGTGTCGAATGCGAATGCGAATAACGATGCTTCGAATACGA	ATGCGAATGCGTATGGCGGTGTGTCGAATGCGAATGCGGTTTACGATGCTTCGAGTACGT	1
SRR341692_C780516	4	0	ATGCGAATGCGAATGGCGGTGTGTCGAATGCGAATGCGAATAACGATGCTTCGAATACGA	ATGCGAATGCGAATGGCGGTGTGTCGCATGCGAATGCGCATTACGATGCTTCGTATACGA	1
SRR341692_C780516	6	0	ATGCGAATGCGAATGGCGGTGTGTCGAATGCGAATGCGAATAACGATGCTTCGAATACGA	ATGCGCATGCGAATGGCGGTGTGTCGGTTGCGAATGCGGATAGCGATGCTTCGTATACGA	1
SRR341692_C780516	5	0	ATGCGAATGCGAATGGCGGTGTGTCGAATGCGAATGCGAATAACGATGCTTCGAATACGA	ATGCGAATGCGAATGGCGGTGTGTCGGATGCGGATGCGAATTACGATGCTTCGTATTCGA	1
SRR341692_C780516	7	0	ATGCGAATGCGAATGGCGGTGTGTCGAATGCGAATGCGAATAACGATGCTTCGAATACGA	ATGCGTATGCGAGTGGCGGTGTGTCGAGTGCGAGTGCGGATAACGGTGCTTCGAATACGG	1
SRR341692_C780516	9	1	ATGCGAATGCGAATGGCGGTGTGTCGAATGCGAATGCGAATAACGATGCTTCGAATACGA	GTGCGTATGCGGTTGGTGGTGTGTCGTATGCGTATGCGAATAACGATGCTTCGCATGCGG	1
SRR341692_C780516	1	0	ATGCGAATGCGAATGGCGGTGTGTCGAATGCGAATGCGAATAACGATGCTTCGAATACGA	ATGCGAATGCGAATGGCGGTGTGTCGAATGCGAATGCGAATAACGATGCTTCGAATACGT	1
SRR341692_C780516	2	0	ATGCGAATGCGAATGGCGGTGTGTCGAATGCGAATGCGAATAACGATGCTTCGAATACGA	ATGCGAATGCGAATGGCGGTGTGTCGAATGCGAATGCGAATAGCGATGCTTCGAATACGT	1
SRR341692_C780516	5	0	ATGCGAATGCGAATGGCGGTGTGTCGAATGCGAATGCGAATAACGATGCTTCGAATACGA	ATGCGAATGCGAGTGGCGGTGTGTCGATTGCGCATGCGAATAACGATGCTTCGACTACGG	1
SRR341692_C780516	5	0	ATGCGAATGCGAATGGCGGTGTGTCGAATGCGAATGCGAATAACGATGCTTCGAATACGA	ATGCGAATGCGCATGGCGGTGTGTCGAGTGCGTATGCGAATTACGATGCTTCGTATACGA	1
SRR341692_C780516	5	0	ATGCGAATGCGAATGGCGGTGTGTCGAATGCGAATGCGAATAACGATGCTTCGAATACGA	ATGCGTATGCGCATGGCGGTGTGTCGAATGCGAATGCGGATAACGATGCTTCGTATGCGA	1
SRR341693_scaffold27689	8	0	TTTCGATGTCGAATGCGAACAACGATTCCTCGAATACGAACACGAACATC	TTTCGATGTCGAGTGCGGGCAGCGTTTCCTCGTATACGTACACGAGCATC	1
SRR341693_scaffold27689	7	0	TTTCGATGTCGAATGCGAACAACGATTCCTCGAATACGAACACGAACATC	TTTCGATGTCGGATGCGAGCTACGATTCCTCGTATGCGAGCACGCACATC	1
SRR341694_C392897	5	0	TCGAATGCGAATGCGAATAACGATGCTTCGAATACGAATGCGAA	TCGAATGCGGGTGCGAGTAACGATGCTTCGAGTACGAGTGCGAA	1
SRR341694_C392897	7	0	TCGAATGCGAATGCGAATAACGATGCTTCGAATACGAATGCGAA	TCGTATGCGCATGCGAGTTACGATGCTTCGAGTACGTATGCGAT	1
SRR341694_C392897	8	0	TCGAATGCGAATGCGAATAACGATGCTTCGAATACGAATGCGAA	TCGCATGCGATTGCGGTTCACGATGCTTCGTATACGTATGCGTA	1
SRR341694_C392897	6	0	TCGAATGCGAATGCGAATAACGATGCTTCGAATACGAATGCGAA	TCGAATGCGAATGCGTCTTACGATGCTTCGTATACGAGTGCGAG	1
SRR341694_C392897	7	0	TCGAATGCGAATGCGAATAACGATGCTTCGAATACGAATGCGAA	TCGAATGCGCATGCGGGTAGCGATGCTTCGAGTACGAGTGCGCA	1
SRR341694_C392897	1	2	TCGAATGCGAATGCGAATAACGATGCTTCGAATACGAATGCGAA	TCGAATGCGAATGCAAATAACGATGCTTCGAATGCGAATTCGAA	1
SRR341694_C392897	1	1	TCGAATGCGAATGCGAATAACGATGCTTCGAATACGAATGCGAA	TCGAATGCGAATGCGAATAACGATGCTTCGAATGCGAATTCGAA	31
SRR341694_C392897	5	0	TCGAATGCGAATGCGAATAACGATGCTTCGAATACGAATGCGAA	TCGTTTGCGAGTGCGAATAACGATGCTTCGTATACGAATGCGGA	1
SRR341694_C392897	7	0	TCGAATGCGAATGCGAATAACGATGCTTCGAATACGAATGCGAA	TCGCATGCGTTTGCGAGTAACGATGCTTCGAGTACGGATGCGTA	1
SRR341694_C392897	5	0	TCGAATGCGAATGCGAATAACGATGCTTCGAATACGAATGCGAA	TCGTATGCGAATGCGAATAGCGATGCTTCGGGTACGAGTGCGAA	1
SRR341694_C392897	7	0	TCGAATGCGAATGCGAATAACGATGCTTCGAATACGAATGCGAA	TCGCTTGCGTATGCGACTGACGATGCTTCGAATACGTTTGCGAA	1
SRR341694_C392897	5	0	TCGAATGCGAATGCGAATAACGATGCTTCGAATACGAATGCGAA	TCGAATGCGAATGCGAGTTACGATGCTTCGAGTACGCATGCGAG	1
SRR341694_C392897	6	0	TCGAATGCGAATGCGAATAACGATGCTTCGAATACGAATGCGAA	TCGCATGCGAATGCGAGTTACGATGCTTCGAGTACGAGTGCGCA	4
SRR341694_C392897	5	0	TCGAATGCGAATGCGAATAACGATGCTTCGAATACGAATGCGAA	TCGAATGCGTATGCGAATTACGATGCTTCGTATTCGAATGCGCA	1
SRR341694_C392897	5	0	TCGAATGCGAATGCGAATAACGATGCTTCGAATACGAATGCGAA	TCGAGTGCGGATGCGAATAACGATGCTTCGTTTACGAATGCGAG	2
SRR341694_C393419	5	2	GTGTCGAATGCGAATGCGAATAACGATGCTTCGAATGCGAATTCGAATGT	GTGTCGTTTGCGAGTGCGAATAACGATGCTTCGTATACGAATGCGGATGT	1
SRR341694_C393419	6	2	GTGTCGAATGCGAATGCGAATAACGATGCTTCGAATGCGAATTCGAATGT	GTGTCGCATGCGAATGCGAGTTACGATGCTTCGAGTACGAGTGCGCATGT	3
SRR341694_C393419	8	2	GTGTCGAATGCGAATGCGAATAACGATGCTTCGAATGCGAATTCGAATGT	GTGTCGCATGCGATTGCGGTTCACGATGCTTCGTATACGTATGCGTATGT	1
SRR341694_C393419	5	2	GTGTCGAATGCGAATGCGAATAACGATGCTTCGAATGCGAATTCGAATGT	GTGTCGAGTGCGGATGCGAATAACGATGCTTCGTTTACGAATGCGAGTGT	2
SRR341694_C393419	5	2	GTGTCGAATGCGAATGCGAATAACGATGCTTCGAATGCGAATTCGAATGT	GTGTCGAATGCGAATGCGAGTTACGATGCTTCGAGTACGCATGCGAGTGT	1
SRR341694_C393419	7	2	GTGTCGAATGCGAATGCGAATAACGATGCTTCGAATGCGAATTCGAATGT	GTGTCGCATGCGTTTGCGAGTAACGATGCTTCGAGTACGGATGCGTATGT	1
SRR341694_C393419	5	2	GTGTCGAATGCGAATGCGAATAACGATGCTTCGAATGCGAATTCGAATGT	GTGTCGTATGCGAATGCGAATAGCGATGCTTCGGGTACGAGTGCGAATGT	1
SRR341694_C393419	7	2	GTGTCGAATGCGAATGCGAATAACGATGCTTCGAATGCGAATTCGAATGT	GTGTCGTATGCGCATGCGAGTTACGATGCTTCGAGTACGTATGCGATTGT	1
SRR341694_C393419	7	2	GTGTCGAATGCGAATGCGAATAACGATGCTTCGAATGCGAATTCGAATGT	GTGTCGAATGCGCATGCGGGTAGCGATGCTTCGAGTACGAGTGCGCATGT	1
SRR341694_C393419	0	2	GTGTCGAATGCGAATGCGAATAACGATGCTTCGAATGCGAATTCGAATGT	GTGTCGAATGCGAATGCGAATAACGATGCTTCGAATACGAATGCGAATGT	11
SRR341694_C393419	6	2	GTGTCGAATGCGAATGCGAATAACGATGCTTCGAATGCGAATTCGAATGT	GTGTCGAATGCGAATGCGTCTTACGATGCTTCGTATACGAGTGCGAGTGT	1
SRR341694_C393419	5	2	GTGTCGAATGCGAATGCGAATAACGATGCTTCGAATGCGAATTCGAATGT	GTGTCGAATGCGGGTGCGAGTAACGATGCTTCGAGTACGAGTGCGAATGT	1
SRR341694_C393419	0	1	GTGTCGAATGCGAATGCGAATAACGATGCTTCGAATGCGAATTCGAATGT	GTGTCGAATGCGAATGCAAATAACGATGCTTCGAATGCGAATTCGAATGT	1
SRR341694_C393519	1	0	ACGAATACGAACAACGCGGCCACGAATACGAACACGAA	ACGAATACGAACATCGCGGCCACGAATACGAACACGAA	1
SRR341694_C393519	1	0	ACGAATACGAACAACGCGGCCACGAATACGAACACGAA	ACGAATACGAACGACGCGGCCACGAATACGAACACGAA	1
SRR341694_C393519	10	0	ACGAATACGAACAACGCGGCCACGAATACGAACACGAA	GCGAATGCGGGCAACGCGGCCACGTATGCGGACGCGCG	69
SRR341695_C872107	0	1	ATAACGGTTACAACTTGAACTTCAACAGTGGCAACGTGAATCCTGCGAAC	ATAACGGTTACAACTTGAACTTCAACAGTGGCAACGTGAATCCTGCGAAG	1
SRR341695_scaffold48173	8	0	CTGAATCTGAACAATGCGCTTTCTAACTCGAATTGGAA	CTGTATCTGGGCAATGCGCTTTCTTACTCGCTTTGGCT	1
SRR341695_scaffold48173	7	0	CTGAATCTGAACAATGCGCTTTCTAACTCGAATTGGAA	CTGGCTCTGAGCGATGCGCTTTCTAACTCGTATTGGGC	3
SRR341696_C867879	4	0	TGCGAACGCGAATGGCGGTGTGTCGAATGCGAATGCGAATAACGATGCTTCGAATACGAATGCGAATATC	TGCGAACGCGAATGGCGGTGTGTCGAATGCGTATGCGAGTAGCGATGCTTCGAATACGAATGCGTATATC	1
SRR341696_C867879	7	0	TGCGAACGCGAATGGCGGTGTGTCGAATGCGAATGCGAATAACGATGCTTCGAATACGAATGCGAATATC	TGCGAACGCGCATGGCGGTGTGTCGAATGCGAATGCGAGTTACGATGCTTCGGATACGAGTGCGCTTATC	7
SRR341696_C867879	9	0	TGCGAACGCGAATGGCGGTGTGTCGAATGCGAATGCGAATAACGATGCTTCGAATACGAATGCGAATATC	TGCGTACGCGCATGGCGGTGTGTCGAGTGCGGATGCGAATAGCGATGCTTCGTATGCGAGTGCGTATATC	1
SRR341696_C867879	9	0	TGCGAACGCGAATGGCGGTGTGTCGAATGCGAATGCGAATAACGATGCTTCGAATACGAATGCGAATATC	TGCGCACGCGTATGGCGGTGTGTCGAATGCGAATGCGGGTGACGATGCTTCGTATACGTATGCGGGTATC	1
SRR341696_C875309	7	0	GCTAATGCTAATAATGCATCCTCGAATTCATAGACGAA	GCTAATGCTTCTAATGCATCCTCGTCTTCGTGGACGAC	3
SRR341696_C875309	1	0	GCTAATGCTAATAATGCATCCTCGAATTCATAGACGAA	GCTAATGCTTATAATGCATCCTCGAATTCATAGACGAA	1
SRR341697_C427122	9	0	TGCGAACGCGAATGGCGGTGTGTCGAATGCGAATGCGAATAACGATGCTTCGAATACGAATGCGAATATC	TGCGGACGCGTGTGGCGGTGTGTCGAGTGCGAATGCGGATAGCGATGCTTCGTATACGAGTGCGGATATC	1
SRR341697_C427122	9	0	TGCGAACGCGAATGGCGGTGTGTCGAATGCGAATGCGAATAACGATGCTTCGAATACGAATGCGAATATC	TGCGAGCGCGGGTGGCGGTGTGTCGAATGCGAATGCGAGTTACGATGCTTCGAGTACGGGTGCGTATATC	1
SRR341697_C427122	7	0	TGCGAACGCGAATGGCGGTGTGTCGAATGCGAATGCGAATAACGATGCTTCGAATACGAATGCGAATATC	TGCGGACGCGAATGGCGGTGTGTCGAATGCGGGTGCGAGTAACGATGCTTCGAGTACGCATGCGGATATC	1
SRR341697_C427122	6	0	TGCGAACGCGAATGGCGGTGTGTCGAATGCGAATGCGAATAACGATGCTTCGAATACGAATGCGAATATC	TGCGTACGCGAATGGCGGTGTGTCGAATGCGAGTGCGTATTACGATGCTTCGAATACGAGTGCGTATATC	1
SRR341697_C427122	1	0	TGCGAACGCGAATGGCGGTGTGTCGAATGCGAATGCGAATAACGATGCTTCGAATACGAATGCGAATATC	TGCGAACGCGAATGGCGGTGTGTCGAATGCGAATGCGATTAACGATGCTTCGAATACGAATGCGAATATC	1
SRR341697_C427122	11	0	TGCGAACGCGAATGGCGGTGTGTCGAATGCGAATGCGAATAACGATGCTTCGAATACGAATGCGAATATC	TGCGTACGCGGATGGCGGTGTGTCGAGTGCGTTTGCGAATAACGATGCTTCGGTTGCGAGTGCGTTTATC	1
SRR341697_C427122	6	0	TGCGAACGCGAATGGCGGTGTGTCGAATGCGAATGCGAATAACGATGCTTCGAATACGAATGCGAATATC	TGCGAACGCGAATGGCGGTGTGTCGCATGCGTATGCGCATAGCGATGCTTCGAATACGAGTGCGTATATC	1
SRR341697_C427122	8	0	TGCGAACGCGAATGGCGGTGTGTCGAATGCGAATGCGAATAACGATGCTTCGAATACGAATGCGAATATC	TGCGTACGCGAGTGGCGGTGTGTCGAATGCGTATGCGTTTAACGTTGCTTCGAGTACGTATGCGAATATC	1
SRR341697_C427122	6	0	TGCGAACGCGAATGGCGGTGTGTCGAATGCGAATGCGAATAACGATGCTTCGAATACGAATGCGAATATC	TGCGAACGCGAATGGCGGTGTGTCGAGTGCGTATGCGAGTTACGGTGCTTCGAATACGAGTGCGAATATC	1
SRR341697_C427122	6	0	TGCGAACGCGAATGGCGGTGTGTCGAATGCGAATGCGAATAACGATGCTTCGAATACGAATGCGAATATC	TGCGAACGCGTATGGCGGTGTGTCGTATGCGAATGCGTATAGCGATGCTTCGAATACGAGTGCGTATATC	1
SRR341697_C427122	4	0	TGCGAACGCGAATGGCGGTGTGTCGAATGCGAATGCGAATAACGATGCTTCGAATACGAATGCGAATATC	TGCGAACGCGAATGGCGGTGTGTCGAATGCGAGTGCGAATTACGATGCTTCGTATACGAGTGCGAATATC	1
SRR341697_C427122	3	0	TGCGAACGCGAATGGCGGTGTGTCGAATGCGAATGCGAATAACGATGCTTCGAATACGAATGCGAATATC	TGCGAACGCGAATGGCGGTGTGTCGAATGCGAATGCGAGTAACGATGCTTCGAATACGGGTGCGAATATC	1
SRR341697_C427122	6	0	TGCGAACGCGAATGGCGGTGTGTCGAATGCGAATGCGAATAACGATGCTTCGAATACGAATGCGAATATC	TGCGAACGCGCATGGCGGTGTGTCGGATGCGTATGCGAATAACGATGCTTCGAGTACGTATGCGTATATC	1
SRR341697_C427122	8	2	TGCGAACGCGAATGGCGGTGTGTCGAATGCGAATGCGAATAACGATGCTTCGAATACGAATGCGAATATC	TAAGGCCGCGAATGGCGGTGTGTCGCATGCGAATGCGGGTAACGATGCTTCGAGTACGGATGCGTATATC	1
SRR341697_C427122	6	0	TGCGAACGCGAATGGCGGTGTGTCGAATGCGAATGCGAATAACGATGCTTCGAATACGAATGCGAATATC	TGCGAGCGCGTATGGCGGTGTGTCGAATGCGTATGCGGATAACGATGCTTCGGATACGTATGCGAATATC	1
SRR341697_C427122	7	0	TGCGAACGCGAATGGCGGTGTGTCGAATGCGAATGCGAATAACGATGCTTCGAATACGAATGCGAATATC	TGCGAACGCGTTTGGCGGTGTGTCGAGTGCGAATGCGGGTAACGATGCTTCGAATACGGGTGCGAATATC	1
SRR341697_C431574	6	0	CTCAATGGTAACAATGCGGTCTCGAACGCTAACGTGAA	CTCGTTGGTTACAATGCGGTCTCGGACGCTAGCGTGAG	1
SRR341697_C431574	3	0	CTCAATGGTAACAATGCGGTCTCGAACGCTAACGTGAA	CTCAATGGTAACGATGCGGTCTCGAACGCTAGCGTGTA	1
SRR341697_C431574	6	0	CTCAATGGTAACAATGCGGTCTCGAACGCTAACGTGAA	CTCAGTGGTTACCATGCGGTCTCGTACGCTAGCGTGGA	1
SRR341697_C431574	6	0	CTCAATGGTAACAATGCGGTCTCGAACGCTAACGTGAA	CTCTATGGTAACACTGCGGTCTCGAGCGCTTACGTGGG	1
SRR341698_C647352	6	0	CTCGGTGCATCAATCTGAACAATGACGCTGGTTGGAGCAACTGGAACATC	CTCGGTGCATCCATCTGAACGCTGACGCTGGTTGGAGCACCTGGTACTTC	9
SRR341698_C647352	6	1	CTCGGTGCATCAATCTGAACAATGACGCTGGTTGGAGCAACTGGAACATC	CTTGGTGCATCCATCTGAACGCTGACGCTGGTTGGAGCACCTGGTACTTC	1
SRR341698_C666564	1	0	CCAGCAGTTGGAACGTGAACTTCAACAACGGCAACGTCAACACGAACAAC	CCAGCAGTTGGAGCGTGAACTTCAACAACGGCAACGTCAACACGAACAAC	1
SRR341698_scaffold39828	5	0	AACAACGGTCGCAACCTGAACTTCAACTCGTCGAACGTGAACCCGTTGAA	TACACCGGTCGCTACCTGTACTTCAACTCGTCGAGCGTGAACCCGTTGAA	5
SRR341700_scaffold48262	7	1	AGAACGCGGGCTTTCTGAACGTGAACTCGAATTGGGTGAACCCGGTGAAC	AGTACGCGGGCTTTCTGAGCGTGAGCTCGGATTGGGTGCGCCCGGCGGAC	3
SRR341700_scaffold48262	0	1	AGAACGCGGGCTTTCTGAACGTGAACTCGAATTGGGTGAACCCGGTGAAC	AGAACGCTGGCTTTCTGAACGTGAACTCGAATTGGGTGAACCCGGTGAAC	1
SRR341701_scaffold17920	5	0	CTCAATGGTAACAATGCGGTCTCGAACGCTAACGTGAA	CTCAATGGTAACGATGCGGTCTCGTACGCTCACGTGGT	1
SRR341701_scaffold17920	4	0	CTCAATGGTAACAATGCGGTCTCGAACGCTAACGTGAA	CTCAATGGTAACATTGCGGTCTCGAGCGCTCACGTGAG	1
SRR341701_scaffold17920	5	0	CTCAATGGTAACAATGCGGTCTCGAACGCTAACGTGAA	CTCAGTGGTAACAGTGCGGTCTCGAGCGCTAGCGTGAG	1
SRR341704_C796671	8	0	ATGCGAACGCGAATGGCGGTGTGTCGAATGCGAATGCGAATAACGATGCTTCGAATACGAATGCGAATAT	ATGCGTCCGCGCATGGCGGTGTGTCGAGTGCGAATGCGTATAACGATGCTTCGTATACGGTTGCGAATAT	1
SRR341704_C796671	7	0	ATGCGAACGCGAATGGCGGTGTGTCGAATGCGAATGCGAATAACGATGCTTCGAATACGAATGCGAATAT	ATGCGGTCGCGTATGGCGGTGTGTCGAATGCGGATGCGTATAACGATGCTTCGTATACGAATGCGTATAT	1
SRR341704_C796671	8	0	ATGCGAACGCGAATGGCGGTGTGTCGAATGCGAATGCGAATAACGATGCTTCGAATACGAATGCGAATAT	ATGCGGGCGCGTATGGCGGTGTGTCGAGTGCGCATGCGAATAGCGATGCTTCGAGTACGAGTGCGAATAT	1
SRR341704_C796671	9	0	ATGCGAACGCGAATGGCGGTGTGTCGAATGCGAATGCGAATAACGATGCTTCGAATACGAATGCGAATAT	ATGCGTACGCGAATGGCGGTGTGTCGCATGCGAGTGCGAGTTACGATGCTTCGCATACGCATGCGTTTAT	1
SRR341704_C796671	6	0	ATGCGAACGCGAATGGCGGTGTGTCGAATGCGAATGCGAATAACGATGCTTCGAATACGAATGCGAATAT	ATGCGAGCGCGTATGGCGGTGTGTCGAATGCGATTGCGTATAACGATGCTTCGAATACGAGTGCGAGTAT	1
SRR341705_scaffold49665	13	0	AATAACAACAACGTCTGGAACGTCAACACCGATGGCTCCAACAACAACAACTGGTACAACAACT	GGTAGCAACGACGTCTGGTACGTCTACACCGATGGCTCCTACGGCAACCTCTGGTGCAACTACT	1
SRR341707_C1139756	5	3	TCTTCAACGGCTTCTGCAATATCACATCTGGAAAGGTCAGTAACAACAAC	TCTTCTACAGCTTCTGCCATATCATCTCTGGCAAGATCTGTAACAACAAC	2
SRR341707_scaffold66709	6	0	CGAATTCGAATAACACGCCCTCGAATACGAATGCGAAT	CGTATTCGAATAACGCGCCCTCGGTTACGTATGCGTAT	2
SRR341707_scaffold66709	3	0	CGAATTCGAATAACACGCCCTCGAATACGAATGCGAAT	CGAATTCGAGTAACGCGCCCTCGAATACGTATGCGAAT	2
SRR341708_C786767	4	0	ACGAATACGAACAATGCAGCCTCGAATTCGAATGCGAA	ACGTATACGGACAATGCAGCCTCGCATTCGAATGCGCA	1
SRR341708_C787377	3	1	GTTTCAATCTGAATGGTAATAATACCTCTGGTAATCGCAATCGTAATATC	GTTTCTATCTGAATGGTAATGATACCTCTGGTAATCGCTATCGTAAGATC	5
SRR341709_C1030755	11	0	TACACGAGTAATCGCAACAACAACAATACTTCCAATGCTAACAGCAACAA	TGCACGAGTAATCGCTACACCTACGATACTTCCTGTGCTAACAGCCTCTT	12
SRR341709_C1030755	8	1	TACACGAGTAATCGCAACAACAACAATACTTCCAATGCTAACAGCAACAA	TACACGATTTATCGCTACGACAGCAATACTTCCTATGCTAACAGCCGCGA	18
SRR341709_C1030755	9	0	TACACGAGTAATCGCAACAACAACAATACTTCCAATGCTAACAGCAACAA	TACACGAGTATTCGCAGCGGCTACAGTACTTCCAATGCTAGCAGCAACCT	1
SRR341709_C1030755	5	2	TACACGAGTAATCGCAACAACAACAATACTTCCAATGCTAACAGCAACAA	TACACGAGTAATCGCAACAACGGCAATACTTCCCGTGGAAACAGCTACAA	14
SRR341709_C1040724	4	0	ATGCGAACGCGAATGGCGGTGTGTCGAATGCGAATGCGAATAACGATGCTTCGAATACGAATGCGAATAT	ATGCGTACGCGTATGGCGGTGTGTCGAGTGCGAATGCGAATAACGATGCTTCGAATACGAATGCGTATAT	1
SRR341709_C1040724	9	0	ATGCGAACGCGAATGGCGGTGTGTCGAATGCGAATGCGAATAACGATGCTTCGAATACGAATGCGAATAT	TTGCGAACGCGTATGGCGGTGTGTCGAATGCGTATGCGAGTTACGATGCTTCGAGTACGGGTGCGTATAT	3
SRR341709_C1040724	5	0	ATGCGAACGCGAATGGCGGTGTGTCGAATGCGAATGCGAATAACGATGCTTCGAATACGAATGCGAATAT	ATGCGAGCGCGGATGGCGGTGTGTCGCATGCGAATGCGAGTAACGATGCTTCGAATACGAATGCGTATAT	1
SRR341709_C1040724	8	0	ATGCGAACGCGAATGGCGGTGTGTCGAATGCGAATGCGAATAACGATGCTTCGAATACGAATGCGAATAT	ATGCGAGCGCGATTGGCGGTGTGTCGAATGCGTATGCGCATAACGATGCTTCGTATGCGTATGCGAGTAT	1
SRR341709_C1040724	10	0	ATGCGAACGCGAATGGCGGTGTGTCGAATGCGAATGCGAATAACGATGCTTCGAATACGAATGCGAATAT	ATGCGTACGCGAGTGGCGGTGTGTCGAATGCGTATGCGTTTTACGCTGCTTCGTATACGTATGCGTATAT	1
SRR341709_C1040724	10	0	ATGCGAACGCGAATGGCGGTGTGTCGAATGCGAATGCGAATAACGATGCTTCGAATACGAATGCGAATAT	GTGCGAGCGCGTATGGCGGTGTGTCGAGTGCGAATGCGTTTTACGATGCTTCGCATACGGGTGCGAATAT	1
SRR341709_C1040724	4	0	ATGCGAACGCGAATGGCGGTGTGTCGAATGCGAATGCGAATAACGATGCTTCGAATACGAATGCGAATAT	ATGCGAACGCGAATGGCGGTGTGTCGCATGCGAATGCGAGTTACGATGCTTCGAATACGAATGCGTATAT	1
SRR341709_C1040724	9	0	ATGCGAACGCGAATGGCGGTGTGTCGAATGCGAATGCGAATAACGATGCTTCGAATACGAATGCGAATAT	ATGCGTACGCGAGTGGCGGTGTGTCGAATGCGGATGCGAGTAACGATGCTTCGTATGCGGGTGCGAGTAT	1
SRR341709_C1040724	9	0	ATGCGAACGCGAATGGCGGTGTGTCGAATGCGAATGCGAATAACGATGCTTCGAATACGAATGCGAATAT	ATGCGTACGCGAATGGCGGTGTGTCGTTTGCGTATGCGTTTAGCGATGCTTCGGATACGAGTGCGAATAT	1
SRR341709_C1040724	9	0	ATGCGAACGCGAATGGCGGTGTGTCGAATGCGAATGCGAATAACGATGCTTCGAATACGAATGCGAATAT	ATGCGTACGCGTATGGCGGTGTGTCGGATGCGTATGCGGATTACGATGCTTCGAATACGCATGCGTCTAT	1
SRR341709_C1040724	8	0	ATGCGAACGCGAATGGCGGTGTGTCGAATGCGAATGCGAATAACGATGCTTCGAATACGAATGCGAATAT	GTGCGTACGCGTATGGCGGTGTGTCGAGTGCGATTGCGAATAACGATGCTTCGAGTACGTATGCGCATAT	1
SRR341709_C1040808	6	0	CGAATGCGAACAGCGGTCTCGCTTATGCGAACGCGAAC	CGTATGCGTACGGCGGTCTCGCTTATGCGAGCGCGGTC	1
SRR341709_C1040808	6	0	CGAATGCGAACAGCGGTCTCGCTTATGCGAACGCGAAC	CGCTTGCGTACAGCGGTCTCGCTTGTGCGTACGCGTAC	1
SRR341709_C1040808	6	1	CGAATGCGAACAGCGGTCTCGCTTATGCGAACGCGAAC	CGCTTGCGGACAGCGGTCTCGCTGTTGCGAGCGCGCAC	1
SRR341709_C1040808	5	1	CGAATGCGAACAGCGGTCTCGCTTATGCGAACGCGAAC	CTCATGCGTACAGCGGTCTCGCTTATGCGGGCGCGTAC	1
SRR341709_C1040808	3	0	CGAATGCGAACAGCGGTCTCGCTTATGCGAACGCGAAC	CGAGTGCGTACAGCGGTCTCGCTTATGCGAGCGCGAAC	1
SRR341709_C1040808	4	0	CGAATGCGAACAGCGGTCTCGCTTATGCGAACGCGAAC	CGAATGCGCACAGCGGTCTCGCTTGTGCGCTCGCGAAC	1
SRR341709_C1040808	3	0	CGAATGCGAACAGCGGTCTCGCTTATGCGAACGCGAAC	CGTATGCGGACAGCGGTCTCGCTTATGCGCACGCGAAC	1
SRR341709_C1040808	4	0	CGAATGCGAACAGCGGTCTCGCTTATGCGAACGCGAAC	CGATTGCGTACAGCGGTCTCGCTTATGCGTACGCGTAC	1
SRR341709_C1040808	2	0	CGAATGCGAACAGCGGTCTCGCTTATGCGAACGCGAAC	CGAATGCGAACAGCGGTCTCGCTTATGCGAGCGCGAGC	1
SRR341709_C1040808	7	0	CGAATGCGAACAGCGGTCTCGCTTATGCGAACGCGAAC	CGTGTGCGCTCAGCGGTCTCGCTTATGCGAGCGCGTTC	1
SRR341709_C1040808	4	0	CGAATGCGAACAGCGGTCTCGCTTATGCGAACGCGAAC	CGTTTGCGAACAGCGGTCTCGCTTTTGCGAACGCGCAC	1
SRR341709_C1040808	8	0	CGAATGCGAACAGCGGTCTCGCTTATGCGAACGCGAAC	CGTGTGCGTACGGCGGTCTCGCTTGTGCGCTCGCGTAC	1
SRR341709_C1040808	7	2	CGAATGCGAACAGCGGTCTCGCTTATGCGAACGCGAAC	CGCATGCGTACGGCGGTCTCGCTTATGCGCGCGCACTA	1
SRR341709_C1040808	4	0	CGAATGCGAACAGCGGTCTCGCTTATGCGAACGCGAAC	CGAGTGCGTACAGCGGTCTCGCTTATGCGGACGCGAGC	1
SRR341709_C1040808	4	0	CGAATGCGAACAGCGGTCTCGCTTATGCGAACGCGAAC	CGGATGCGTACAGCGGTCTCGCTTATGCGGACGCGTAC	1
SRR341709_C1040808	3	0	CGAATGCGAACAGCGGTCTCGCTTATGCGAACGCGAAC	CGAATGCGCACAGCGGTCTCGCTTATGCGTACGCGCAC	1
SRR341709_scaffold63995	5	0	ACGAATACGAACAATGCAGCCTCGAATTCGAATGCGAA	ACGTATACGAACGATGCGGCCTCGGATTCGAATGCGAG	1
SRR341709_scaffold63995	7	0	ACGAATACGAACAATGCAGCCTCGAATTCGAATGCGAA	ACGTATACGTACTATGCGGCCTCGCCTTCGAATGCGAT	1
SRR341709_scaffold63995	6	1	ACGAATACGAACAATGCAGCCTCGAATTCGAATGCGAA	ACGAATACGTACCATGCAGCCTCGCATTCGGATCCGGT	1
SRR341709_scaffold63995	8	0	ACGAATACGAACAATGCAGCCTCGAATTCGAATGCGAA	GCGGGTACGAACAATGCGGCCTCGCATTCGACTGCGCC	1
SRR341709_scaffold63995	1	3	ACGAATACGAACAATGCAGCCTCGAATTCGAATGCGAA	ACGAATGCGAACAATGCAGCGACGAATACGAATGCGAA	1
SRR341709_scaffold63995	4	0	ACGAATACGAACAATGCAGCCTCGAATTCGAATGCGAA	ACGTATACGAACAATGCGGCCTCGTATTCGGATGCGAA	2
SRR341709_scaffold63995	6	0	ACGAATACGAACAATGCAGCCTCGAATTCGAATGCGAA	ACGCATACGAACGATGCGGCCTCGAATTCGTCTGCGTA	3
SRR341709_scaffold63995	4	0	ACGAATACGAACAATGCAGCCTCGAATTCGAATGCGAA	ACGGATACGAACGATGCGGCCTCGAATTCGAATGCGGA	1
SRR341710_C782033	11	0	TGCGTGAACGTCAACAACAACGGGAACTCCAACAACTGGAACGCCAGCAA	TGCGTGAACGTCAGCGGCGGCGGGACCTCCGGCAACTGGAGCGCCAGCGG	1
SRR341710_C788520	5	0	CGAATGCGAACAGCGGTCTCGCTTATGCGAACGCGAAC	CGGGTGCGTACAGCGGTCTCGCTTATGCGAGCGCGAGC	1
SRR341710_C788520	7	0	CGAATGCGAACAGCGGTCTCGCTTATGCGAACGCGAAC	CGGGTGCGTTCAGCGGTCTCGCTTATGCGCACGCGGTC	1
SRR341710_C788520	1	0	CGAATGCGAACAGCGGTCTCGCTTATGCGAACGCGAAC	CGAATGCGCACAGCGGTCTCGCTTATGCGAACGCGAAC	1
SRR341710_C788520	3	0	CGAATGCGAACAGCGGTCTCGCTTATGCGAACGCGAAC	CGAGTGCGAACAGCGGTCTCGCTTATGCGTACGCGAGC	1
SRR341710_C788520	4	0	CGAATGCGAACAGCGGTCTCGCTTATGCGAACGCGAAC	CGTATGCGAGCAGCGGTCTCGCTTATGCGTACGCGCAC	2
SRR341710_C788520	3	0	CGAATGCGAACAGCGGTCTCGCTTATGCGAACGCGAAC	CGTCTGCGAGCAGCGGTCTCGCTTATGCGAACGCGAAC	1
SRR341710_C788520	6	0	CGAATGCGAACAGCGGTCTCGCTTATGCGAACGCGAAC	CGTTTGCGGGCAGCGGTCTCGCTTATGCGTCCGCGAAC	1
SRR341710_C788520	4	0	CGAATGCGAACAGCGGTCTCGCTTATGCGAACGCGAAC	CGGGTGCGTACAGCGGTCTCGCTTATGCGAGCGCGAAC	1
SRR341710_C788520	5	0	CGAATGCGAACAGCGGTCTCGCTTATGCGAACGCGAAC	CGTATGCGCACAGCGGTCTCGCTTATGCGGGCGCGAGC	1
SRR341710_C788520	7	0	CGAATGCGAACAGCGGTCTCGCTTATGCGAACGCGAAC	CGTCTGCGTACTGCGGTCTCGCTTTTGCGAGCGCGAGC	1
SRR341710_C788520	2	0	CGAATGCGAACAGCGGTCTCGCTTATGCGAACGCGAAC	CGAATGCGAACAGCGGTCTCGCTTATGCGTACGCGAGC	2
SRR341710_C788520	3	0	CGAATGCGAACAGCGGTCTCGCTTATGCGAACGCGAAC	CGAGTGCGCACAGCGGTCTCGCTTATGCGAGCGCGAAC	1
SRR341710_C788520	3	0	CGAATGCGAACAGCGGTCTCGCTTATGCGAACGCGAAC	CGAATGCGAGCAGCGGTCTCGCTTATGCGTACGCGTAC	1
SRR341710_C788520	2	1	CGAATGCGAACAGCGGTCTCGCTTATGCGAACGCGAAC	CGCATGCGAATAGCGGTCTCGCTTATGCGTACGCGAAC	2
SRR341710_C788520	2	0	CGAATGCGAACAGCGGTCTCGCTTATGCGAACGCGAAC	CGAATGCGTACAGCGGTCTCGCTTATGCGAGCGCGAAC	1
SRR341710_C788520	4	0	CGAATGCGAACAGCGGTCTCGCTTATGCGAACGCGAAC	CGAATGCGTACAGCGGTCTCGCTTGTGCGTACGCGTAC	1
SRR341710_C788520	6	0	CGAATGCGAACAGCGGTCTCGCTTATGCGAACGCGAAC	CGAGTGCGGGCAGCGGTCTCGCTTATGCGTACGCGGGC	1
SRR341710_scaffold49800	5	0	GCGAATGCGAATGGTGGTGTATCGAATGCGAATACGAA	GCGGGTGCGAATGGTGGTGTATCGGATGCGAGTACGAG	1
SRR341710_scaffold49800	6	0	GCGAATGCGAATGGTGGTGTATCGAATGCGAATACGAA	GCGTATGCGAATGGTGGTGTATCGTATGCGTATGCGTG	1
SRR341710_scaffold49800	3	1	GCGAATGCGAATGGTGGTGTATCGAATGCGAATACGAA	GCGAGTGCGAATGGCGGTGTGTCGAATGCGAATGCGAA	1
SRR341710_scaffold49800	5	0	GCGAATGCGAATGGTGGTGTATCGAATGCGAATACGAA	GCGCATGCGTATGGTGGTGTATCGTATGCGAGTACGTA	1
SRR341710_scaffold49800	4	2	GCGAATGCGAATGGTGGTGTATCGAATGCGAATACGAA	GCGAGCGCGAATGGCGGTGTGTCGAATGCGAATGCGAG	1
SRR341710_scaffold49800	4	1	GCGAATGCGAATGGTGGTGTATCGAATGCGAATACGAA	GCGAATGCGAATGGCGGTGTGTCGAGTGCGAATGCGCA	1
SRR341710_scaffold49800	2	0	GCGAATGCGAATGGTGGTGTATCGAATGCGAATACGAA	GCGAGTGCGTATGGTGGTGTATCGAATGCGAATACGAA	8
SRR341710_scaffold49800	3	1	GCGAATGCGAATGGTGGTGTATCGAATGCGAATACGAA	GCGAATGCGTATGGCGGTGTGTCGAATGCGAATGCGAA	1
SRR341710_scaffold49800	2	2	GCGAATGCGAATGGTGGTGTATCGAATGCGAATACGAA	GCGAACGCGAATGGCGGTGTGTCGAATGCGAATGCGAA	49
SRR341710_scaffold49800	2	1	GCGAATGCGAATGGTGGTGTATCGAATGCGAATACGAA	GCGAATGCGAATGGCGGTGTGTCGAATGCGAATGCGAA	15
SRR341710_scaffold49800	3	1	GCGAATGCGAATGGTGGTGTATCGAATGCGAATACGAA	GCGAATGCGAATGGCGGTGTGTCGAATGCGAATGCGAG	1
SRR341710_scaffold49800	3	1	GCGAATGCGAATGGTGGTGTATCGAATGCGAATACGAA	GCGAATGCGAATGGCGGTGTGTCGAATGCGAATGCGGA	2
SRR341710_scaffold49800	6	0	GCGAATGCGAATGGTGGTGTATCGAATGCGAATACGAA	GCGAGTGCGTCTGGTGGTGTATCGTATGCGTATACGAG	1
SRR341711_C885670	17	0	CGTTTCTTCGGCTAATTTCGCTAATGTGAACAACAATGGCAATACGAACTACAACAACGCTTCGGGCTCTAT	CGTTTCTTCGGCTTATTTCGCTTTTGTGGGCTACGATGGCCTTGCGCACTCCGGCGTCGCTTCGGGCTCTCT	1
SRR341711_C885670	12	2	CGTTTCTTCGGCTAATTTCGCTAATGTGAACAACAATGGCAATACGAACTACAACAACGCTTCGGGCTCTAT	ATTTTCTTCGGCTGATTTCGCTCTTGTGAACGGCTATGGCAGTTCGGACTACTACAGCGCTTCGGGCTCTTT	1
SRR341711_C885670	1	0	CGTTTCTTCGGCTAATTTCGCTAATGTGAACAACAATGGCAATACGAACTACAACAACGCTTCGGGCTCTAT	CGTTTCTTCGGCTAATTTCGCTAATGTGAACAACAATGGCAATACGAACTACAACAACGCTTCGGGCTCTCT	2
SRR341711_C889220	6	3	ACAACGGTCGTAACCTGAACTTCAACTCGTCGAACGTGAACCCGTTGAAC	ACAACGGTCGCTACCTGCTCTTCAGCTCGCCGAACGTGAACGCGTTGGGC	1
SRR341714_C789267	3	0	TCGAATACGAATGGCGGTGTGGCGTATGCGAATGCGAA	TCGAGTACGGATGGCGGTGTGGCGTATGCGTATGCGAA	1
SRR341714_C789267	9	0	TCGAATACGAATGGCGGTGTGGCGTATGCGAATGCGAA	TCGTATGCGGTTGGCGGTGTGGCGTGTGCGGGTGCGGG	1
SRR341714_C789267	4	0	TCGAATACGAATGGCGGTGTGGCGTATGCGAATGCGAA	TCGAGTACGAATGGCGGTGTGGCGTATGCGGTTGCGCA	1
SRR341714_C789267	4	0	TCGAATACGAATGGCGGTGTGGCGTATGCGAATGCGAA	TCGAGTACGAGTGGCGGTGTGGCGTATGCGGATGCGCA	1
SRR341714_C789267	8	0	TCGAATACGAATGGCGGTGTGGCGTATGCGAATGCGAA	TCGGTTACGGATGGCGGTGTGGCGTGTGCGGGTGCGGG	1
SRR341714_C789267	3	0	TCGAATACGAATGGCGGTGTGGCGTATGCGAATGCGAA	TCGAATACGGATGGCGGTGTGGCGTATGCGAGTGCGGA	1
SRR341715_scaffold46987	8	0	AACAACAGTTGGTATGTGAACTTCTCCAGTGGCAACACTAGCAACAACAACAA	GGCAACAGTTGGTATGTGGGCTTCTCCAGTGGCAACACTAGCGGCAACGGCAA	1
SRR341715_scaffold54167	2	2	CGAATGCGAATGGTGGTGTATCGAATGCGAATACGAAT	CGAACGCGAATGGCGGTGTGTCGAATGCGAATGCGAAT	5
SRR341715_scaffold54167	4	0	CGAATGCGAATGGTGGTGTATCGAATGCGAATACGAAT	CGAATGCGGATGGTGGTGTATCGCATGCGAATACGTGT	1
SRR341715_scaffold54167	6	0	CGAATGCGAATGGTGGTGTATCGAATGCGAATACGAAT	CGTATGCGTATGGTGGTGTATCGTATGCGAGTACGTCT	1
SRR341715_scaffold54167	2	1	CGAATGCGAATGGTGGTGTATCGAATGCGAATACGAAT	CGAATGCGAATGGCGGTGTGTCGAATGCGAATGCGAAT	1
SRR341716_C621405	3	0	TGTCTTTTGGGGCGGTAATGCGAATAACGGTGCGAACTGCGGCTT	TGTCTTTTGGGGCGGTTATGCGTATAACGGTGCGTACTGCGGCTT	1
SRR341716_C621405	6	0	TGTCTTTTGGGGCGGTAATGCGAATAACGGTGCGAACTGCGGCTT	TGTCTTTTGGGGCGGTTCTGCGGATCTCGGTGCGTACTGCGGCTT	3
SRR341716_C621405	3	0	TGTCTTTTGGGGCGGTAATGCGAATAACGGTGCGAACTGCGGCTT	TGTCTTTTGGGGCGGTGATGCGACTAACGGTGCGGACTGCGGCTT	17
SRR341716_C621405	6	0	CGAACTCGAATAACGCTTGGTCGAACTCGAATGCGAAT	CGCACTCGAATTACGCTTGGTCGAACTCGTCTGCGGGT	37
SRR341716_C621405	5	0	TGTCTTTTGGGGCGGTAATGCGAATAACGGTGCGAACTGCGGCTT	TGTCTTTTGGGGCGGTCCTGCGGCTAACGGTGCGGACTGCGGCTT	2
SRR341716_C621405	9	0	CGAACTCGAATAACGCTTGGTCGAACTCGAATGCGAAT	CGTACTCGAATGTCGCTTGGTCGCGCTCGTGTGCGCCT	1
SRR341716_C621405	10	0	CGAACTCGAATAACGCTTGGTCGAACTCGAATGCGAAT	CGCACTCGTCTTGCGCTTGGTCGTCCTCGCATGCGTCT	1
SRR341716_C621405	4	0	TGTCTTTTGGGGCGGTAATGCGAATAACGGTGCGAACTGCGGCTT	TGTCTTTTGGGGCGGTAGTGCGGATCACGGTGCGTACTGCGGCTT	2
SRR341716_C621405	7	0	CGAACTCGAATAACGCTTGGTCGAACTCGAATGCGAAT	CGCACTCGTATGACGCTTGGTCGTACTCGTATGCGTCT	6
SRR341716_C621405	5	1	TGTCTTTTGGGGCGGTAATGCGAATAACGGTGCGAACTGCGGCTT	TGTCTTTTGGGGCGGCTATGCGGATTTCGGTGCGCACTGCGGCTT	21
SRR341716_C621405	6	0	CGAACTCGAATAACGCTTGGTCGAACTCGAATGCGAAT	CGGACTCGAATGACGCTTGGTCGACCTCGTATGCGCTT	22
SRR341716_C621405	0	3	TGTCTTTTGGGGCGGTAATGCGAATAACGGTGCGAACTGCGGCTT	TGTCTTTTGGGGCGGTAATGCGAATAACGGTGCGAACTGCGAATA	1
SRR341716_C621405	4	3	TGTCTTTTGGGGCGGTAATGCGAATAACGGTGCGAACTGCGGCTT	TCTCTTGGGGGGCGGTTGTGCGAATTTCGGTGCGAACTGCGGCTT	1
SRR341716_scaffold39173	8	0	TTCGGTTATCTGAATACGAATAATCGTTCCTCGAATGCGAATGCGAACAA	TTCGGTTGTCTGCATACGTCTAATCGTTCCTCGTATGCGAATGCGTACTC	6
SRR341716_scaffold39173	9	0	TTCGGTTATCTGAATACGAATAATCGTTCCTCGAATGCGAATGCGAACAA	TTCGGTTCTCTGTATACGTATTTTCGTTCCTCGAATGCGCTTGCGTACAG	4
SRR341716_scaffold39173	9	0	TTCGGTTATCTGAATACGAATAATCGTTCCTCGAATGCGAATGCGAACAA	TTCGGTTCTCTGGGTACGATTTATCGTTCCTCGTATGCGACTGCGTACTA	2
SRR341716_scaffold39173	9	0	TTCGGTTATCTGAATACGAATAATCGTTCCTCGAATGCGAATGCGAACAA	TTCGGTTATCTGTATACGCGTAATCGTTCCTCGTATGCGTATGCGCTCGG	7
SRR341716_scaffold39173	0	1	TTCGGTTATCTGAATACGAATAATCGTTCCTCGAATGCGAATGCGAACAA	TTTGGTTATCTGAATACGAATAATCGTTCCTCGAATGCGAATGCGAACAA	1
SRR341716_scaffold39173	9	0	TTCGGTTATCTGAATACGAATAATCGTTCCTCGAATGCGAATGCGAACAA	TTCGGTTGTCTGGCTACGATTTATCGTTCCTCGTATGCGATTGCGTACTA	1
SRR341717_C456974	4	0	CGAATGCGAACAGCGGTCTCGCTTATGCGAACGCGAAC	CGAATGCGTACAGCGGTCTCGCTTTTGCGAGCGCGTAC	1
SRR341717_C456974	2	0	CGAATGCGAACAGCGGTCTCGCTTATGCGAACGCGAAC	CGTATGCGAACAGCGGTCTCGCTTATGCGTACGCGAAC	1
SRR341717_C456974	3	0	CGAATGCGAACAGCGGTCTCGCTTATGCGAACGCGAAC	CGTTTGCGAACAGCGGTCTCGCTTATGCGAGCGCGAAC	1
SRR341717_C456974	3	1	CGAATGCGAACAGCGGTCTCGCTTATGCGAACGCGAAC	CGTATGCGTACAGCGGTCTCGCGTATGCGAGCGCGAAC	1
SRR341717_C456974	3	0	CGAATGCGAACAGCGGTCTCGCTTATGCGAACGCGAAC	CGAGTGCGTACAGCGGTCTCGCTTATGCGAACGCGAGC	1
SRR341717_C456974	3	0	CGAATGCGAACAGCGGTCTCGCTTATGCGAACGCGAAC	CGAATGCGTACAGCGGTCTCGCTTATGCGTACGCGTAC	1
SRR341717_C456974	5	0	CGAATGCGAACAGCGGTCTCGCTTATGCGAACGCGAAC	CGAATGCGCTCAGCGGTCTCGCTTGTGCGTACGCGAGC	1
SRR341717_C456974	2	0	CGAATGCGAACAGCGGTCTCGCTTATGCGAACGCGAAC	CGAATGCGCACAGCGGTCTCGCTTATGCGAACGCGTAC	2
SRR341717_C456974	4	0	CGAATGCGAACAGCGGTCTCGCTTATGCGAACGCGAAC	CGAGTGCGAACAGCGGTCTCGCTTATGCGGTCGCGAGC	1
SRR341717_C456974	6	0	CGAATGCGAACAGCGGTCTCGCTTATGCGAACGCGAAC	CGGGTGCGAGCAGCGGTCTCGCTTGTGCGAGCGCGAGC	1
SRR341717_C456974	4	0	CGAATGCGAACAGCGGTCTCGCTTATGCGAACGCGAAC	CGAATGCGAGCAGCGGTCTCGCTTGTGCGAGCGCGAGC	1
SRR341717_C456974	2	0	CGAATGCGAACAGCGGTCTCGCTTATGCGAACGCGAAC	CGAATGCGTACAGCGGTCTCGCTTATGCGAGCGCGAAC	1
SRR341717_C456974	2	0	CGAATGCGAACAGCGGTCTCGCTTATGCGAACGCGAAC	CGAATGCGAGCAGCGGTCTCGCTTATGCGTACGCGAAC	1
SRR341717_C456974	5	0	CGAATGCGAACAGCGGTCTCGCTTATGCGAACGCGAAC	CGGATGCGCACAGCGGTCTCGCTTGTGCGGACGCGTAC	1
SRR341717_C456974	3	0	CGAATGCGAACAGCGGTCTCGCTTATGCGAACGCGAAC	CGAGTGCGTACAGCGGTCTCGCTTATGCGTACGCGAAC	1
SRR341717_C456974	4	0	CGAATGCGAACAGCGGTCTCGCTTATGCGAACGCGAAC	CGAATGCGGGCAGCGGTCTCGCTTATGCGCACGCGCAC	1
SRR341717_C456974	7	0	CGAATGCGAACAGCGGTCTCGCTTATGCGAACGCGAAC	CGGTTGCGAACAGCGGTCTCGCTTGTGCGGGCGCGCTC	1
SRR341717_C456974	3	0	CGAATGCGAACAGCGGTCTCGCTTATGCGAACGCGAAC	CGAATGCGAGCAGCGGTCTCGCTTATGCGCACGCGCAC	1
SRR341717_C456974	4	0	CGAATGCGAACAGCGGTCTCGCTTATGCGAACGCGAAC	CGGTTGCGAGCAGCGGTCTCGCTTATGCGAGCGCGAAC	1
SRR341717_C456974	3	0	CGAATGCGAACAGCGGTCTCGCTTATGCGAACGCGAAC	CGAATGCGAGCAGCGGTCTCGCTTATGCGAGCGCGTAC	1
SRR341717_C456974	4	0	CGAATGCGAACAGCGGTCTCGCTTATGCGAACGCGAAC	CGTATGCGAGCAGCGGTCTCGCTTTTGCGTACGCGAAC	1
SRR341717_C456974	5	0	CGAATGCGAACAGCGGTCTCGCTTATGCGAACGCGAAC	CGAATGCGTACAGCGGTCTCGCTTATGCGGTCGCGCTC	2
SRR341717_C456974	4	0	CGAATGCGAACAGCGGTCTCGCTTATGCGAACGCGAAC	CGAATGCGAGCAGCGGTCTCGCTTATGCGCTCGCGCAC	1
SRR341717_C456974	5	0	CGAATGCGAACAGCGGTCTCGCTTATGCGAACGCGAAC	CGAGTGCGAGCTGCGGTCTCGCTTATGCGAGCGCGTAC	1
SRR341717_C456974	3	0	CGAATGCGAACAGCGGTCTCGCTTATGCGAACGCGAAC	CGAATGCGAACAGCGGTCTCGCTTATGCGTTCGCGTAC	1
SRR341717_C456974	2	0	CGAATGCGAACAGCGGTCTCGCTTATGCGAACGCGAAC	CGAGTGCGAACAGCGGTCTCGCTTATGCGAACGCGAGC	1
SRR341717_C456974	3	0	CGAATGCGAACAGCGGTCTCGCTTATGCGAACGCGAAC	CGAATGCGAGCAGCGGTCTCGCTTTTGCGAGCGCGAAC	1
SRR341717_C456974	3	0	CGAATGCGAACAGCGGTCTCGCTTATGCGAACGCGAAC	CGAATGCGCACAGCGGTCTCGCTTATGCGAGCGCGTAC	1
SRR341717_C456974	3	0	CGAATGCGAACAGCGGTCTCGCTTATGCGAACGCGAAC	CGAATGCGAACAGCGGTCTCGCTTATGCGTACGCGTTC	1
SRR341717_C456974	5	0	CGAATGCGAACAGCGGTCTCGCTTATGCGAACGCGAAC	CGAGTGCGAGCAGCGGTCTCGCTTATGCGTCCGCGAGC	1
SRR341717_C456974	7	0	CGAATGCGAACAGCGGTCTCGCTTATGCGAACGCGAAC	CGGTTGCGGGCAGCGGTCTCGCTTTTGCGTACGCGTAC	1
SRR341717_C456974	2	1	CGAATGCGAACAGCGGTCTCGCTTATGCGAACGCGAAC	CGAATGCGAACAGCGGTCTCGCTTATGCGTCCGCGAAT	1
SRR341717_C456974	5	0	CGAATGCGAACAGCGGTCTCGCTTATGCGAACGCGAAC	CGAATGCGAACTGCGGTCTCGCTTGTGCGTACGCGCTC	1
SRR341717_C456974	4	0	CGAATGCGAACAGCGGTCTCGCTTATGCGAACGCGAAC	CGTATGCGAACGGCGGTCTCGCTTATGCGTACGCGTAC	1
SRR341717_C456974	5	0	CGAATGCGAACAGCGGTCTCGCTTATGCGAACGCGAAC	CGAATGCGTTCAGCGGTCTCGCTTATGCGTTCGCGAGC	1
SRR341717_C456974	2	0	CGAATGCGAACAGCGGTCTCGCTTATGCGAACGCGAAC	CGAATGCGAACAGCGGTCTCGCTTGTGCGCACGCGAAC	1
SRR341717_C456974	3	0	CGAATGCGAACAGCGGTCTCGCTTATGCGAACGCGAAC	CGAATGCGTACAGCGGTCTCGCTTATGCGAGCGCGTAC	1
SRR341717_C456974	4	0	CGAATGCGAACAGCGGTCTCGCTTATGCGAACGCGAAC	CGAATGCGTACAGCGGTCTCGCTTGTGCGTACGCGCAC	1
SRR341717_C456974	2	0	CGAATGCGAACAGCGGTCTCGCTTATGCGAACGCGAAC	CGAATGCGAACAGCGGTCTCGCTTATGCGTACGCGTAC	1
SRR341717_C456974	5	1	CGAATGCGAACAGCGGTCTCGCTTATGCGAACGCGAAC	CGAGTGCGCACAGCGGTCTCGCTTATGCGCACGCGCCA	1
SRR341717_C456974	2	0	CGAATGCGAACAGCGGTCTCGCTTATGCGAACGCGAAC	CGAATGCGCACAGCGGTCTCGCTTCTGCGAACGCGAAC	1
SRR341717_C456974	6	0	CGAATGCGAACAGCGGTCTCGCTTATGCGAACGCGAAC	CGTATGCGTTCAGCGGTCTCGCTTATGCGGTCGCGCAC	1
SRR341717_C456974	6	0	CGAATGCGAACAGCGGTCTCGCTTATGCGAACGCGAAC	CGCTTGCGAGCGGCGGTCTCGCTTATGCGCACGCGTAC	1
SRR341717_C456974	1	0	CGAATGCGAACAGCGGTCTCGCTTATGCGAACGCGAAC	CGAGTGCGAACAGCGGTCTCGCTTATGCGAACGCGAAC	1
SRR341717_C456974	1	0	CGAATGCGAACAGCGGTCTCGCTTATGCGAACGCGAAC	CGAATGCGTACAGCGGTCTCGCTTATGCGAACGCGAAC	1
SRR341717_C456974	3	0	CGAATGCGAACAGCGGTCTCGCTTATGCGAACGCGAAC	CGAATGCGAGCAGCGGTCTCGCTTATGCGCTCGCGAAC	1
SRR341717_C456974	3	0	CGAATGCGAACAGCGGTCTCGCTTATGCGAACGCGAAC	CGAATGCGAACAGCGGTCTCGCTTATGCGGGCGCGAGC	1
SRR341717_C456974	4	0	CGAATGCGAACAGCGGTCTCGCTTATGCGAACGCGAAC	CGAATGCGTACAGCGGTCTCGCTTTTGCGCTCGCGAAC	1
SRR341717_C456974	5	0	CGAATGCGAACAGCGGTCTCGCTTATGCGAACGCGAAC	CGAATGCGCACAGCGGTCTCGCTTATGCGGGCGCGGGC	1
SRR341717_C456974	2	0	CGAATGCGAACAGCGGTCTCGCTTATGCGAACGCGAAC	CGAATGCGCACAGCGGTCTCGCTTATGCGAGCGCGAAC	1
SRR341717_C456974	0	1	CGAATGCGAACAGCGGTCTCGCTTATGCGAACGCGAAC	CGAATGCGAATAGCGGTCTCGCTTATGCGAACGCGAAC	1
SRR341717_C456974	2	1	CGAATGCGAACAGCGGTCTCGCTTATGCGAACGCGAAC	CGAGTGCGAACAGCGGTCTCGCGTATGCGTACGCGAAC	1
SRR341717_C456974	3	0	CGAATGCGAACAGCGGTCTCGCTTATGCGAACGCGAAC	CGAATGCGTACAGCGGTCTCGCTTATGCGTTCGCGAAC	1
SRR341717_C456974	0	1	CGAATGCGAACAGCGGTCTCGCTTATGCGAACGCGAAC	TGAATGCGAACAGCGGTCTCGCTTATGCGAACGCGAAC	1
SRR341717_C456974	6	0	CGAATGCGAACAGCGGTCTCGCTTATGCGAACGCGAAC	CGAATGCGCTCAGCGGTCTCGCTTGTGCGGCCGCGTAC	1
SRR341717_C456974	6	0	CGAATGCGAACAGCGGTCTCGCTTATGCGAACGCGAAC	CGGGTGCGAGCAGCGGTCTCGCTTATGCGGGCGCGAGC	1
SRR341717_C456974	6	0	CGAATGCGAACAGCGGTCTCGCTTATGCGAACGCGAAC	CGGGTGCGTACAGCGGTCTCGCTTGTGCGTCCGCGAAC	1
SRR341717_C474231	9	0	ATGCGAACGCGAATGGCGGTGTGTCGAATGCGAATGCGAATAACGATGCTTCGAATACGAATGCGAATAT	ATGCGAGCGCGTATGGCGGTGTGTCGAGTGCGAATGCGAGTAACGGTGCTTCGTATGCGGGTGCGAATAT	1
SRR341717_C474231	9	0	ATGCGAACGCGAATGGCGGTGTGTCGAATGCGAATGCGAATAACGATGCTTCGAATACGAATGCGAATAT	ATGCGTACGCGCTTGGCGGTGTGTCGAGTGCGAGTGCGAGTAACGATGCTTCGAGTACGTATGCGCATAT	1
SRR341717_C474231	6	0	ATGCGAACGCGAATGGCGGTGTGTCGAATGCGAATGCGAATAACGATGCTTCGAATACGAATGCGAATAT	ATGCGAACGCGAATGGCGGTGTGTCGTATGCGTATGCGAGTAACGATGCTTCGAATACGGTTGCGTATAT	1
SRR341717_C474231	6	0	ATGCGAACGCGAATGGCGGTGTGTCGAATGCGAATGCGAATAACGATGCTTCGAATACGAATGCGAATAT	ATGCGTACGCGAGTGGCGGTGTGTCGAGTGCGAGTGCGAATAACGATGCTTCGAATGCGTATGCGAATAT	1
SRR341717_C474231	11	0	ATGCGAACGCGAATGGCGGTGTGTCGAATGCGAATGCGAATAACGATGCTTCGAATACGAATGCGAATAT	ATGCGCACGCGTATGGCGGTGTGTCGGTTGCGCATGCGCTTTACGATGCTTCGAGTACGTATGCGCATAT	1
SRR341717_C474231	2	0	ATGCGAACGCGAATGGCGGTGTGTCGAATGCGAATGCGAATAACGATGCTTCGAATACGAATGCGAATAT	ATGCGCACGCGCATGGCGGTGTGTCGAATGCGAATGCGAATAACGATGCTTCGAATACGAATGCGAATAT	1
SRR341718_C533417	0	1	TCGTTTCTTCGGCTAATTTCGCTAATGTGAACAACAATGGCAATACGAACTACAACAACGCTTCGAACTCTA	TCGTTTCTTCGGCTAATTTCGCTAATGTGAACAACAATGGCAATACGAACTACAACAACGCTTCGAACTCTAA	5
SRR341718_C533417	8	1	TCGTTTCTTCGGCTAATTTCGCTAATGTGAACAACAATGGCAATACGAACTACAACAACGCTTCGAACTCTA	TCGTTTCTTCGGCTTGTTTCGCTATTGTGGGCAACGATGGCAATACGAACTGCAACAACGCTTCGCACTCTAA	5
SRR341718_scaffold38423	7	0	CGAATACGAACAATGCAGCCTCGAATTCGAATGCGAAT	CGGATACGATCTATGCGGCCTCGCATTCGAATGCGTCT	1
SRR341718_scaffold38988	6	0	TCGAATGCGAACAGCGGTCTCGCTTATGCGAACGCGAA	TCGGGTGCGCACAGCGGTCTCGCTTATGCGGGCGCGCA	1
SRR341718_scaffold38988	3	0	TCGAATGCGAACAGCGGTCTCGCTTATGCGAACGCGAA	TCGAATGCGCACAGCGGTCTCGCTTATGCGAGCGCGTA	1
SRR341718_scaffold38988	4	0	TCGAATGCGAACAGCGGTCTCGCTTATGCGAACGCGAA	TCGAATGCGAGCAGCGGTCTCGCTTTTGCGGGCGCGAA	1
SRR341718_scaffold38988	6	0	TCGAATGCGAACAGCGGTCTCGCTTATGCGAACGCGAA	TCGTTTGCGAGCAGCGGTCTCGCTTATGCGCTCGCGTA	1
SRR341718_scaffold38988	2	0	TCGAATGCGAACAGCGGTCTCGCTTATGCGAACGCGAA	TCGAATGCGTACAGCGGTCTCGCTTATGCGTACGCGAA	1
SRR341718_scaffold38988	3	0	TCGAATGCGAACAGCGGTCTCGCTTATGCGAACGCGAA	TCGAATGCGCACAGCGGTCTCGCTTATGCGTACGCGTA	1
SRR341721_C660160	8	0	CTAATGCTAATAATGCATCCTCGAATTCATAGACGAAT	CTTATGCTAATGATGCATCCTCGCGTTCGTGGACGTCT	2
SRR341721_C660160	6	0	CTAATGCTAATAATGCATCCTCGAATTCATAGACGAAT	CTAGTGCTAATAATGCCTCCTCGCATTCGTGGACGGAT	1
SRR341721_C660160	0	1	CTAATGCTAATAATGCATCCTCGAATTCATAGACGAAT	CTAATGCTAATAATGCATCCTCGAATTCATAGACGAAC	1
SRR341722_scaffold36309	8	2	TGCGAACGCGAATGGCGGTGTGTCGAATGCGAATGCGAATAACGATGCTTCGAACACGAATGCGAATGTC	TGCGAATGCGAGTGGCGGTGTGTCGAGTGCGGTTGCGTATAACGATGCTTCGAGTACGGATGCGTATGTC	1
SRR341723_C402356	6	0	CTGTTCAACTTGAACCTCAACAATCCGCGCAGCAATTCCAACTGGAACATCGG	CTGTTCAACTTGAGCCTCAACAATCCGCGCAGCGATTCCCACTGGGGCGTCGG	2
SRR341723_C404792	10	0	TGCGGAATGGTAATTTGAACCATGATCCTTCAAACGCGAACACGAACATC	TGCGGGCTGGTTCTTTGGACCCTGATCCTTCGCACGCGAACACGACCCTC	1
SRR341723_C404792	7	0	TGCGGAATGGTAATTTGAACCATGATCCTTCAAACGCGAACACGAACATC	TGCGGGATGGTTATTTGAACCATGATCCTTCGCACGCGGACTCGCACATC	1
SRR341723_C404792	10	1	TGCGGAATGGTAATTTGAACCATGATCCTTCAAACGCGAACACGAACATC	TGCGGACTGGTTTTTTGTGCCATGATCCTTCTCACGCGGCTACGTACATC	6
SRR341723_C404792	11	1	TGCGGAATGGTAATTTGAACCATGATCCTTCAAACGCGAACACGAACATC	TGCGGTCTGGTTTTTTGTGCCATGATCCTTCTCACGCGGCTACGTACATC	4
SRR341723_C404792	11	1	TGCGGAATGGTAATTTGAACCATGATCCTTCAAACGCGAACACGAACATC	TGCGGGTTGGTTTTTTGTGCCATGATCCTTCTCACGCGGCTACGTACATC	1
SRR341723_C404792	11	0	TGCGGAATGGTAATTTGAACCATGATCCTTCAAACGCGAACACGAACATC	TGCGGACTGGTTTTTTGTGCCATGATCCTTCTCACGCGGCCGCGGACATC	1
SRR341723_C404792	12	1	TGCGGAATGGTAATTTGAACCATGATCCTTCAAACGCGAACACGAACATC	TGCGGGTTGGTTTTTTGTGCCATGATCCTTCTCACGCGGCTACGTACCTC	1
SRR341723_C404792	7	0	TGCGGAATGGTAATTTGAACCATGATCCTTCAAACGCGAACACGAACATC	TGCGGGATGGTTATTTGAACCATGATCCTTCGCACGCGGACGCGCACATC	5
SRR341723_C404792	10	0	TGCGGAATGGTAATTTGAACCATGATCCTTCAAACGCGAACACGAACATC	TGCGGGGTGGTGATTTGGGCCATGGTCCTTCAAACGCGGGCACGGTCATC	10
SRR341725_C696452	9	0	TGCGAACGCGAATGGCGGTGTGTCGAATGCGAATGCGAATAACGATGCTTCGAATACGAATGCGAATATC	TGCGTACGCGTATGGCGGTGTGTCGAATGCGTATGCGCATTACGCTGCTTCGTATACGTTTGCGAATATC	1
SRR341725_C696452	7	0	TGCGAACGCGAATGGCGGTGTGTCGAATGCGAATGCGAATAACGATGCTTCGAATACGAATGCGAATATC	TGCGTACGCGAATGGCGGTGTGTCGTATGCGTATGCGTATTACGATGCTTCGAGTACGAGTGCGAATATC	1
SRR341725_C696452	10	0	TGCGAACGCGAATGGCGGTGTGTCGAATGCGAATGCGAATAACGATGCTTCGAATACGAATGCGAATATC	TGCGAACGCGTATGGCGGTGTGTCGTATGCGGTTGCGTATGACGATGCTTCGTATGCGTATGCGTATATC	1
SRR341725_C696452	7	0	TGCGAACGCGAATGGCGGTGTGTCGAATGCGAATGCGAATAACGATGCTTCGAATACGAATGCGAATATC	TGCGAACGCGTATGGCGGTGTGTCGAGTGCGAATGCGCTTAACGATGCTTCGAGTACGAGTGCGTATATC	1
SRR341725_C696452	7	0	TGCGAACGCGAATGGCGGTGTGTCGAATGCGAATGCGAATAACGATGCTTCGAATACGAATGCGAATATC	TGCGAGCGCGTATGGCGGTGTGTCGAATGCGAATGCGAGTATCGATGCTTCGAGTACGTATGCGTATATC	1
SRR341725_C696452	10	0	TGCGAACGCGAATGGCGGTGTGTCGAATGCGAATGCGAATAACGATGCTTCGAATACGAATGCGAATATC	TGCGTACGCGTATGGCGGTGTGTCGAGTGCGTATGCGTCTTACGATGCTTCGAGTACGCATGCGTATATC	1
SRR341725_C696452	5	0	TGCGAACGCGAATGGCGGTGTGTCGAATGCGAATGCGAATAACGATGCTTCGAATACGAATGCGAATATC	TGCGAACGCGAATGGCGGTGTGTCGCTTGCGATTGCGAATTACGATGCTTCGAATACGTATGCGAATATC	1
SRR341725_C696452	6	0	TGCGAACGCGAATGGCGGTGTGTCGAATGCGAATGCGAATAACGATGCTTCGAATACGAATGCGAATATC	TGCGGACGCGTATGGCGGTGTGTCGTATGCGAATGCGAATAACGTTGCTTCGTATACGAATGCGTATATC	1
SRR341725_C696452	8	0	TGCGAACGCGAATGGCGGTGTGTCGAATGCGAATGCGAATAACGATGCTTCGAATACGAATGCGAATATC	TGCGTACGCGCATGGCGGTGTGTCGTATGCGAATGCGAGTAACGATGCTTCGTATACGTTTGCGCATATC	1
SRR341725_C696452	8	0	TGCGAACGCGAATGGCGGTGTGTCGAATGCGAATGCGAATAACGATGCTTCGAATACGAATGCGAATATC	TGCGAGCGCGTATGGCGGTGTGTCGAGTGCGTATGCGAATAGCGATGCTTCGCATACGGATGCGTATATC	1
SRR341725_C696452	7	0	TGCGAACGCGAATGGCGGTGTGTCGAATGCGAATGCGAATAACGATGCTTCGAATACGAATGCGAATATC	TGCGTACGCGCTTGGCGGTGTGTCGAGTGCGTATGCGAATAGCGATGCTTCGAATACGAGTGCGAATATC	1
SRR341725_C696452	5	0	TGCGAACGCGAATGGCGGTGTGTCGAATGCGAATGCGAATAACGATGCTTCGAATACGAATGCGAATATC	TGCGAACGCGTATGGCGGTGTGTCGAATGCGAATGCGAATAGCGATGCTTCGTATACGTATGCGTATATC	1
SRR341725_C696452	11	0	TGCGAACGCGAATGGCGGTGTGTCGAATGCGAATGCGAATAACGATGCTTCGAATACGAATGCGAATATC	TGCGGACGCGTATGGCGGTGTGTCGAGTGCGAGTGCGGGTGGCGATGCTTCGAGTACGTATGCGTATATC	1
SRR341725_C696452	6	0	TGCGAACGCGAATGGCGGTGTGTCGAATGCGAATGCGAATAACGATGCTTCGAATACGAATGCGAATATC	TGCGAGCGCGAATGGCGGTGTGTCGAGTGCGAGTGCGAATAACGGTGCTTCGTATACGAGTGCGAATATC	1
SRR341725_C696452	10	0	TGCGAACGCGAATGGCGGTGTGTCGAATGCGAATGCGAATAACGATGCTTCGAATACGAATGCGAATATC	TGCGGACGCGGGTGGCGGTGTGTCGAGTGCGAGTGCGCATAACGATGCTTCGTATACGGATGCGAGTGTC	1
SRR341725_C696452	9	0	TGCGAACGCGAATGGCGGTGTGTCGAATGCGAATGCGAATAACGATGCTTCGAATACGAATGCGAATATC	TGCGAGCGCGAATGGCGGTGTGTCGCATGCGTATGCGAATAACGTTGCTTCGTATGCGTATGCGGGTATC	1
SRR341725_C696452	8	0	TGCGAACGCGAATGGCGGTGTGTCGAATGCGAATGCGAATAACGATGCTTCGAATACGAATGCGAATATC	TGCGAACGCGAGTGGCGGTGTGTCGAATGCGAGTGCGAGTTACGATGCTTCGAGTACGTATGCGGTTATC	1
SRR341725_C701900	5	1	TCGGTTATCTGAATACGAATAATCGTTCCTCGAATGCGAATGCGAACAAT	TCGGTTATCTGAGTACGGCTAATCGTTCCTCGAATGCGAAGGCGAACCGT	5
SRR341725_C701900	6	0	TCGGTTATCTGAATACGAATAATCGTTCCTCGAATGCGAATGCGAACAAT	TCGGTTATCTGAATACGAATAATCGTTCCTCGCTTGCGACTGCGCACGTT	8
SRR341725_C701900	8	1	TCGGTTATCTGAATACGAATAATCGTTCCTCGAATGCGAATGCGAACAAT	TCGGTTATCCGAATACGCTTCATCGTTCCTCGTATGCGACTGCGGACTCT	9
SRR341725_C701900	8	0	TCGGTTATCTGAATACGAATAATCGTTCCTCGAATGCGAATGCGAACAAT	TCGGTTCTCTGGATACGCATTATCGTTCCTCGTATGCGTATGCGGACAGT	1
SRR341725_C701900	8	0	TCGGTTATCTGAATACGAATAATCGTTCCTCGAATGCGAATGCGAACAAT	TCGGTTCTCTGAATACGAATCTTCGTTCCTCGTCTGCGCATGCGCACACT	3
SRR341725_C701900	8	0	TCGGTTATCTGAATACGAATAATCGTTCCTCGAATGCGAATGCGAACAAT	TCGGTTATCTGTTTACGAATCATCGTTCCTCGGCTGCGTATGCGTACTAT	6
SRR341725_C701900	8	0	TCGGTTATCTGAATACGAATAATCGTTCCTCGAATGCGAATGCGAACAAT	TCGGTTGTCTGGGTACGAATGATCGTTCCTCGAGTGCGGTTGCGGACAAT	9
SRR341725_C705622	5	0	GCGAATGCGAATGGTGGTGTATCGAATGCGAATACGAA	GCGAGTGCGGTTGGTGGTGTATCGTATGCGAGTACGAA	1
SRR341725_C705622	2	0	GCGAATGCGAATGGTGGTGTATCGAATGCGAATACGAA	GCGAATGCGCATGGTGGTGTATCGAATGCGAATACGCA	1
SRR341725_C705622	5	2	GCGAATGCGAATGGTGGTGTATCGAATGCGAATACGAA	GCGTACGCGGATGGCGGTGTGTCGAATGCGAATGCGAG	1
SRR341725_C705622	5	2	GCGAATGCGAATGGTGGTGTATCGAATGCGAATACGAA	GCGTACGCGTATGGCGGTGTGTCGAATGCGAATGCGCA	1
SRR341725_C705622	4	0	GCGAATGCGAATGGTGGTGTATCGAATGCGAATACGAA	GCGAGTGCGTATGGTGGTGTATCGTATGCGAATACGTA	1
SRR341725_C705622	7	0	GCGAATGCGAATGGTGGTGTATCGAATGCGAATACGAA	GCGGTTGCGCATGGTGGTGTATCGAGTGCGTATGCGCA	1
SRR341725_C705622	5	0	GCGAATGCGAATGGTGGTGTATCGAATGCGAATACGAA	GCGAGTGCGTATGGTGGTGTATCGTATGCGAATTCGTA	1
SRR341725_C705622	3	2	GCGAATGCGAATGGTGGTGTATCGAATGCGAATACGAA	GCGAATGCTAATGGCGGTGTCTCGTATGCGAATGCGAA	1
SRR341725_C705622	5	0	GCGAATGCGAATGGTGGTGTATCGAATGCGAATACGAA	GCGTATGCGAATGGTGGTGTATCGGGTGCGAATACGGG	1
SRR341725_C705622	2	2	GCGAATGCGAATGGTGGTGTATCGAATGCGAATACGAA	GCGAACGCGAATGGCGGTGTGTCGAATGCGAATGCGAA	38
SRR341725_C705622	5	2	GCGAATGCGAATGGTGGTGTATCGAATGCGAATACGAA	GCGAGCGCGTATGGCGGTGTGTCGAATGCGAATGCGAG	1
SRR341725_C705622	3	0	GCGAATGCGAATGGTGGTGTATCGAATGCGAATACGAA	GCGAATGCGAATGGTGGTGTATCGTATGCGAATACGGG	1
SRR341725_C705622	4	0	GCGAATGCGAATGGTGGTGTATCGAATGCGAATACGAA	GCGAGTGCGTATGGTGGTGTATCGTATGCGAATACGAG	1
SRR341725_C705622	6	0	GCGAATGCGAATGGTGGTGTATCGAATGCGAATACGAA	GCGTATGCGTTTGGTGGTGTATCGTATGCGTATACGTA	1
SRR341725_C705622	4	0	GCGAATGCGAATGGTGGTGTATCGAATGCGAATACGAA	GCGGTTGCGTATGGTGGTGTATCGAATGCGAGTACGAA	1
SRR341725_C705622	3	0	GCGAATGCGAATGGTGGTGTATCGAATGCGAATACGAA	GCGAATGCGAATGGTGGTGTATCGAGTGCGGATACGCA	1
SRR341725_C705622	4	0	GCGAATGCGAATGGTGGTGTATCGAATGCGAATACGAA	GCGAATGCGTATGGTGGTGTGTCGAGTGCGAATACGAG	1
SRR341725_C705622	2	0	GCGAATGCGAATGGTGGTGTATCGAATGCGAATACGAA	GCGAATGCGAATGGTGGTGTATCGTATGCGAGTACGAA	1
SRR341725_C705622	3	2	GCGAATGCGAATGGTGGTGTATCGAATGCGAATACGAA	GCGAACGCGTATGGCGGTGTGTCGAATGCGAATGCGAA	1
SRR341725_C705622	3	0	GCGAATGCGAATGGTGGTGTATCGAATGCGAATACGAA	GCGAATGCGAATGGTGGTGTATCGTATGCGAGTACGAG	1
SRR341725_C705622	3	0	GCGAATGCGAATGGTGGTGTATCGAATGCGAATACGAA	GCGAATGCGAATGGTGGTGTATCGTATGCGTATACGTA	1
SRR341725_C705622	4	0	GCGAATGCGAATGGTGGTGTATCGAATGCGAATACGAA	GCGTATGCGTATGGTGGTGTATCGTATGCGAATACGGA	1
SRR341725_C705622	5	0	GCGAATGCGAATGGTGGTGTATCGAATGCGAATACGAA	GCGAGTGCGGTTGGTGGTGTATCGAATGCGTATACGTA	1
SRR341725_C705622	4	0	GCGAATGCGAATGGTGGTGTATCGAATGCGAATACGAA	GCGAATGCGAGTGGTGGTGTATCGTATGCGAGTACGTA	1
SRR341725_C705622	5	0	GCGAATGCGAATGGTGGTGTATCGAATGCGAATACGAA	GCGTATGCGGGTGGTGGTGTATCGGATGCGAATACGTA	1
SRR341725_C705622	4	0	GCGAATGCGAATGGTGGTGTATCGAATGCGAATACGAA	GCGTATGCGCTTGGTGGTGTATCGAGTGCGAATACGAA	1
SRR341725_C705622	4	0	GCGAATGCGAATGGTGGTGTATCGAATGCGAATACGAA	GCGAATGCGTATGGTGGTGTATCGGATGCGTATACGAG	1
SRR341725_C705622	5	0	GCGAATGCGAATGGTGGTGTATCGAATGCGAATACGAA	GCGAATGCGAGTGGTGGTGTATCGTATGCGGTTACGAT	1
SRR341725_C705622	5	0	GCGAATGCGAATGGTGGTGTATCGAATGCGAATACGAA	GCGGATGCGTATGGTGGTGTATCGAGTGCGTATACGTA	1
SRR341725_C705622	5	0	GCGAATGCGAATGGTGGTGTATCGAATGCGAATACGAA	GCGAGTGCGTATGGTGGTGTATCGTATGCGAATACGGT	1
