# Supplementary material for: Discovery and characterization of the evolution, variation and functions of diversity-generating retroelements using thousands of genomes and metagenomes
Source: BMC Genomics. 2019 Jul 19;20:595. doi: 10.1186/s12864-019-5951-3 (PMC6642488; doi:10.1186/s12864-019-5951-3)
Supplement: Supplementary file 15 — Data 1. DGRs identified in genomic and metagenomic datasets. URL: http://cgm.sjtu.edu.cn/index/pub/software/MetaCSST/supplementary/Supplementary_Data_1.zip (ZIP 3330 kb) [file 12864_2019_5951_MOESM15_ESM.zip › Data 1d - HMP_stool_assembly/HMP_stool_assembly-intact.gtf]

SRS011084_4537	TR	+	41896	41920	41896	41927	0	1	ACAACGCATGGTACGTGAACTTCTCCAGTGGT
SRS011084_4537	VR	+	*	*	42627	42658	0	1	ACAACGCATGGAACGTGAACTTCTCCAGTGGT
SRS011084_4537	TR	+	42627	42690	42586	42715	11	0	CTCCTCGGCGTGGTATTGGTCCAGTACCGAGAACAGCCAGAACAACGCATGGAACGTGAACTTCTCCAGTGGTAACACGAACAACAACAACAAGTACAACAGTAACAGGGTTCGGGCGGTGGCAGCATAC
SRS011084_4537	VR	+	*	*	41855	41984	11	0	CTCCTCGGCGTGGTATTGGTCCAGTACCGAGCACAGCCAGTACAACGCATGGTACGTGAACTTCTCCAGTGGTTACACGTACAGCAACGGCAAGTTCAACAGTTACAGGGTTCGGGCGGTGGCAGCATTC
SRS011084_4537	RT	+	42909	44191	AACTGAGAGAAGTTTTTGCCGCCAACTTCCGGGACAGAATAGTGCATCACTGGATTTGTTTGCGGCTGGAGCCGTTGTTTGAAGAGCGGTTCGTGTCGCAGGGCAATGTGTCGCATAATTGTCGGAAGGGATTCGGAACACAGTCGGCCGTGGAGAGTGCAGAGCAAGGTATGAAAAAAGTTTCCGACGGCTACCGCAGGCCGGCATGGGTGTTCAAAGGAGATTTGGTATCGTTCTTCATGTCGATAGTCCGGATGTTGCTGCTTGAAAGATTGCTTCGTTTCACGGAAAAGAAATATCATGGCGAATACAAAGAGATTCTTTTAAGGCTGGTACGGGTTATTGTCCTGCACAGTCCGGAGAAAGATTGCCTGTTCAATAGCAATCCGGAATTGTGGCAGAAATTACCGGCCAACAAATCCCTGCTCCGCAACGGGGAGGGCAAAGGTGGACCGATAGGCAATCTGACCACACAATTGTTCGCCAATTTCCTGATGTCGTATTTCGACACCCATGTACGGTGGATCATGCGCGGTGCGAATTACCACTATGTGCGGTTCGTGGACGACTTTCTGTTGATATGCGATGATTTAAAAGCATTGCAGGAAGTGATACCGGAAATTGAATCATTCCTTGCCACCCATCTGAAGTTGAAACTGCACAAGGACAAACGATACCTCCAGCCTGTGTCGCACGGTGTCCTGTTCGTAGGCGTATATATCAAGCCGGGCAGGAGCTATCTAAGTAACCGGACATTGGGACGGTTCAAGGAAAAGGTCATCGGGTTTAACCGACTTGCGGAAACAACGGAGCTTACGTCAAGCGACTGTATACGTATTCAGTCCGTGCTGAACAGCTATTTAGGCTTTTGCAAGGGGTTGCGAACTTACCGGAAACGAAAAGAGATTTTATCACTGTTGAGTAGCGAATTTTACAAATACTTCTACATATCTGGTCATTACGAAAAGATATGTATCAGAAAGAAACACAAGTTTTTAAACAAGGATATAAATTATGTTTTACCAAATAGTATCAATAATGGAAAGAAAAAAGTACGAAGAGAAACCATCGGTAGTGGTGATTGACAAAGTGGTGGATCAAATCTATACCACTGTAAATTTTGGTATCCGGGAGGTTGAAGGCGGATACGAAGCATACACGGCGACAATGACAGGCCGCCTGATGGCTGATGAGTTTGTGAAACGAATAAACGGATATGGATTGAACGAGGAAATGACTACCCAAGAACTGGAAACTATATTTGAAGCTCTTGGGTTTGCAGA
SRS011084_6339	TR	-	3734	3771	3678	3778	16	0	ACTCGTGTGGTGTATCGGTCGAACAACAACGCGAACGCGTTAGGCGGTGTTTCGTATGCGAACGCGAATAACGATTCATCGAACACGAATGCGAACATCGG
SRS011084_6339	VR	-	*	*	3965	4065	16	0	TCTCGTGTGGTGTATCGGTCGTTCAGCAGCGCGTACGCGTTGGGCGGTGTTTCGTGTGCGGCCGCGGGTTACGATTCATCGAACACGGTTGCGGACATCGG
SRS011084_6339	RT	-	2798	3211	GTTTCCCTGGAGGACAGGATCGTTCTTAACGCTGTTATGAATGTGGTGGACCGGCATTTGAAAGTACGTTTTATCCGGACTACTTCCGCATCCATTAAAAACAGGGGAACGCATGACCTTTTACAGTATATCGTTAAAGATATAAAGGATGATCCCGAAGGAACCCTGTTCGGGTACCAGTTCGATATAACGAAATTCTATGAAAGCGTAGACCAGGACATTTTGCTGGATGCAGTGAAAAAGATGTTCAAGGATAAAATATTAATCGGAATCCTGGAAGAGTGCATCCGCATGATGCCTAAAGGCGTAAGTATCGGGCTAAGATCATCACAGGGGCTTTGTAATTTGCTTCTATCCATTTACCTGGATCACCGGTTAAAGGATCAGGAGGCAGTAGCACACTATTACCGGTAT
SRS011084_11303	TR	+	5266	5303	5207	5326	19	0	AAGCCGTGTGGTTTATCGTGGCAACAACAACGCGAACCCGAATGGCGGTGTCTCGATGTCGAATGCGAACAACGATTTCTCGAATACGAACACGAACGTCGGTTCTCGTCTGAACAACAA
SRS011084_11303	VR	+	*	*	4831	4950	19	0	CAGCCGTGTGGTTTATCGTGGCTTCAACCACGCGCACCCGTATGGCGGTGTCTCGGTGTCGTATGCGTACAACGATTTCTCGAATGCGAGCACGGTCGTCGGTTCTCGTCTGGCCTTCCG
SRS011084_11303	RT	+	5826	6239	GCCATTTGCGGAAACGTTTCATCCGTACTACCTCTGCCAGTATCAAGAAACGGGGGATGCACGACCTTCTGGCGTATATCCGTCGTGATATGCGTGAGGATCCGGAAGGTACGCGTTACTGCTACAAGTTCGATATCACGAAGTTCTACGAAAGTGTGAAACAGGATTTCGTGATGTATTGCGTGAACCGGGTTTTCAAGGACTTCAAACTTATGGCTATGCTGGAAAGTTTTGTCCGTCTGATGCCCGAGGGTTTGAGTATCGGGCTGCGTAGCTCCCAGGGGCTGGGTAATTTGCTTTTGTCTGTGTTTTTGGACCATTATTTGAAGGACAGGTACGCCGTCCGTCATTTCTACCGTTATTGTGATGACGGCGTTATACTGGGTAAAACGAAAGCGGAATTGTGGAAGATTC
SRS011084_14192	TR	+	1641	1694	1612	1718	16	0	TCCCCGAATGCCAGCAATTCCGCGAATTTCGTGAATGTGAATACTGACGGCACGGTCAACAACAACAACGCGAACTACTCGAATGGCTTTGCCCCCGGATTTTGTAT
SRS011084_14192	VR	+	*	*	988	1094	16	0	TCCCCGCGTGCCGGCAATTCCGCGAGTTTCGTGATTGTGTTTACTGGCGGCACGGTCGGCTACTACAACGCGAGCTACTCGACTGGCTTTGCCCCCGGCTTTTGTGT
SRS011084_14192	RT	+	2264	2775	GAACGTGTCGTACAGCGCTGCTTATGCGATTACTGCCTCGTCCCTGCATTATCAAAGTCGTTTATCTACGACAATGGCGCAAGCCTGCCCGGAAAAGGCTATGACTTCGCCGTATCCCGCGTGACGCGGTTTCTTGCAGATCATTACCGCCGGTACGGAAACGAGGGCTATGCCCTGATTTTCGATTTCTCAAAGTATTTTGACACAGCGCATCACGAACCGATATTTGAACAATTCCGGCGCAGCGGAATCGACGGAAACCTCGTCCGCTTGTCGGAATATTTTATTTCCAACTTCGGGGACGTGGGGTTAGGGCTTGGCAGTCAGGTTTCACAGATTGCCGCGCTTGCCTTGCCGAACAAGATCGACCATTTCATAAAAGACGTTCTGCGCATGAAACAGTACGTCCGATACATGGATGACGGTTGCATTATCGACCGTTCAAAGAAGCGGCTCGAAAACTGCCTGCATCATTTGCGGCGGCTCTGCGCCGCGCACGGCATTCGCCTGAA
SRS011084_19405	TR	+	1324	1371	1289	1390	14	0	ACGCCTAATTCGTCGAACGCCAACAACGTCCGCAACGTCAATTCGGACGGCTCTTTGAACAACAACAACGCGTACAACGGCAACAATGGCGTTCGCCCGCTT
SRS011084_19405	VR	+	*	*	3276	3377	14	0	ACGCCTAATTCGTCGAGCGCCTGCTACGTCCGCAGCGTCAATTCGGGCGGCTCTTTGTACGGCAGCTACGCGTACAGCGGCAACCGTGGCGTTCGCCCGCTT
SRS011084_19405	RT	+	1760	2362	AGCGCCGCGTGGTTATGTCGAACAGCTACAAAGACAAGGTTGTTCAACATTCGCTTTGCGATAACGTGCTTGAACCGATTTTGACACGATCGTTCATTCGCGATAACTACGCGTCGCAGGTGGGGAAAGGTACGCATTACGGGTTAGACAGGCTTCAAGAGTTCATGCGGAGGTTTTACAGGAAGAACGGAATTGACGGCTGGATACTGAAAGGCGATATTTCAAAATATTTCTATTCGATCCGGCACGACGTTTTGAAAACCTTAATCCGCGAGAAGATAACCGATCCGGACGTTTTGTGGCTTGTCGATCTTATCATCGACAGCACCGAAGGCAACGTCGGAATACCGATCGGCAATCAGACTTCACAGCTTTTCGCCCTTCTCTACCTTGACGGGCTGGATCACTTCGTAAAGGAAAAGCTGGGTATCAAATATTACGGGCGCTATATGGACGACTTCTTTTTGATCCATCACGACAAAGCATATTTGCAGGAGTGCCGGAAGCAGATTGAAGCGTTCGTACAGGCGCGCGGGCTTTCGTTGAATGCGAAAACGAATATCTTTCCCTTGAAACACGGCGTTGATTTCTTGGGCTTTCATA
SRS011084_27735	TR	+	8693	8737	8688	8754	11	0	ACCGTTGTTTCCCCTTCGGGCAATATCAACAACAACAATTACAACAACGAAAATGGTGTTCGCCCAA
SRS011084_27735	VR	+	*	*	7576	7642	11	0	GCCGTTGTTTCCCCTTCGGGCTATGTCAACTACTACGATTACGACTACGTGAATGGTGTTCGCCCAG
SRS011084_27735	TR	+	8693	8737	8685	8755	12	0	AATACCGTTGTTTCCCCTTCGGGCAATATCAACAACAACAATTACAACAACGAAAATGGTGTTCGCCCAAC
SRS011084_27735	VR	+	*	*	8175	8245	12	0	CTTACCGTTGTTTCCCCTTCGGGCAATTTCTACAACATCAGTTACATCAACGCTTGTGGTGTTCGCCCAGC
SRS011084_27735	RT	+	9054	9597	AAGAGCGCACGATAGAATCATGTGCATTTAAGGACAAAGTAGTGCAGAGATGCTTTTCTGATTACATTCTGACACCAAAACTTGAAAATATCCTGATTAAATGGAACACTGCCGGACAGCAAGGAAAAGGACAACACATGGCAATGGACGGGTTAAAAAAACAAATGTTGGATTTCTATAAAAGAAATGGAATGAATAGTTGGATTGTAAAATGTGATATTCACAAATACTTTTATTGCATAGACCATGAAATCATGAATGATGTTTTGGATTATTACTTTGATGATGATTTTACAGTCTGGTTGAACCATTTGTTTATTGACAGTACAGGTAATCCCGGGCTTCCATTAGGAAATCAGGTAAATCAGAAGTACGCATTGTTGCTTTTACATTCACTGGATCAGATGATAACGATTGAATTTGGAAATCCATATTACGGAAGATACAACGATGATTTCTATGTTTTGTGCAAGACAAGAGAAGAAGCACAAGCACTTTTTAAAGCAATCCGAATGATGGTCGAAAGTCTTGGACTGGAATTAAA
SRS011084_27834	TR	-	3210	3247	3190	3359	19	0	TACTACTTACTTCGCCGATTACTTCTATACGAACGTAGTAAGCAATACCGGACAAAGGGGCGTGCTTTTCGGCGGTAATGCGAATAACAGCGCGAATGCCGGCTTTTCGTACGCGAATACGAATAACACGGCTTCGAATACGAATGCGAATGTCAGCTCCCAGCTATGCA
SRS011084_27834	VR	-	*	*	39233	39402	19	0	TACTACTTACTTCGCCGATTACTTCTATACGAACGTAGTAAGCAATACCGGACAAAGGGGCGTGCTTTTCGGCGGTAATGCGAATTACAGCGCGCGTGCCGGCTTTTCGTGCGCGCATGCGAATGCCGCGGCTTCGTATGCGTCTGCGTCTGTCGGCTCCCGGCTTTGCT
SRS011084_27834	TR	-	3210	3247	3190	3308	17	0	ACAAAGGGGCGTGCTTTTCGGCGGTAATGCGAATAACAGCGCGAATGCCGGCTTTTCGTACGCGAATACGAATAACACGGCTTCGAATACGAATGCGAATGTCAGCTCCCAGCTATGCA
SRS011084_27834	VR	-	*	*	38642	38760	17	0	CCCTTGGGGCGTGCTTTTCGGCGGTAATGCGAATAACAGCGCGAATGCCGGCTTTTCGTACGCGTATACGGATAGCGCGGCTTCGTATACGGCTGCGCCTGTCGGCTCCCGGCTTTGCT
SRS011084_27834	RT	-	2282	2793	CTATTTGGGTTTCGACCTTCACGGCGGACACTTATAGCTGCATTAAGAACCGGGGGATTCATGCGGCCGCGAAGAAGGTAAAACAGGCCCTACGGGAAGACCCGGAAGGTACTACGTTTTGTTTGAAATTGGATATTCGCAAGTTCTACCCTTCGATTAACCACGACGTGCTAAAATCCATTCTGCGCCGCAAGTTGAAGGATAAAAGGCTACTTCGCCTACTTGACGAAATTATAGATTCGGCGGACGGCGTACCTATCGGAAACTACCTAAGCCAATATTTCGCTAACCTCTATTTAACCTACTTCGACCATTGGATAAAGGAACAGAAGCGGGTAAAGCACTACTTCCGCTACGCGGACGATATTGTAATACTTGCTTCGGATAAATCCTACCTTCATTCCTTAATGGGCGAAATTAGGGCGTATTTGGGGGATTTGAAATTAGAGGTTAAAGGGAATTGGCAAGTTTTCCCCGTAGCGGCTCGCGGTATCGACTTCGTAGGATATGTA
SRS011084_31446	TR	-	4726	4792	4695	4865	5	0	TTTTCGCGATGAATTTTATATTTTTGTACCTCGAAAGGCGGAATCCCCCATAAGCCGGGTGGTCTATCGGTCGAACAACAATGCGAACGCGAATGGCGGCGTGTCGTACGCGAACACGAACAACGATTCGTCGAACACGAACGCGAACATCGGCTCTCGGCTCGCAAACAA
SRS011084_31446	VR	-	*	*	4989	5159	5	0	TTTTCGCGATGAATTTTATATTTTTGTACCTCGAAAGGCGGAATCCCCCATAAGCCGGGTGGTCTATCGGTCGAACAACAATGCGAACGCGAATGGCGGCGTGTCGTACGCGAACACGAACAACGATTCGTCGAACACGAACGCGAACATCGGCTCTCGGCTCGCCTTCCG
SRS011084_31446	TR	-	5020	5086	4995	5159	0	0	TTTTCGCGATGAATTTTATATTTTTGTACCTCGAAAGGCGGAATCCCCCATAAGCCGGGTGGTCTATCGGTCGAACAACAATGCGAACGCGAATGGCGGCGTGTCGTACGCGAACACGAACAACGATTCGTCGAACACGAACGCGAACATCGGCTCTCGGCTCGC
SRS011084_31446	VR	-	*	*	4701	4865	0	0	TTTTCGCGATGAATTTTATATTTTTGTACCTCGAAAGGCGGAATCCCCCATAAGCCGGGTGGTCTATCGGTCGAACAACAATGCGAACGCGAATGGCGGCGTGTCGTACGCGAACACGAACAACGATTCGTCGAACACGAACGCGAACATCGGCTCTCGGCTCGC
SRS011084_31446	RT	-	3700	4287	AAACGCCGGACGATACAGGTGATCCCATTGAAGGATCGCATCGCCGTAAATGCGGTTATGCGAGTCGTGGACGAGCATCTGCACCGGCGGTTCATCCGGACGACCGCAGCATCGATCCGCAACCGCGGGATGCACGACCTGATGGAGTATATCCGGCGCGATATCGCTCAAGACCCCGACGGAACCCGTTACTGCTATACCTTCGACATCCGTAAATTCTACGAAAGCGTCGATCAGCAGGTCGCCATTGCCGCCGTCCGGCGGGTGTTCAAAGACGAACGGCTGCTGACGATACTCGACGGCTTCATCCACATGATGCCGCACGGGTTGAGCATGGGGCTGCGCTCCTCGCAAGGGTTGGCCAACTTAATCCTCTCGATCTACCTCGACCACGAACTCAAGGATCGCCTCGGCGTCCGCTACTACTATCGCTACTGCGACGACGGCCGCGTGCTGGCCGCCTCGAAAGCGGAGTTGTGGGCCGTGCGCGATGCGGTGCATCGATGCGTCGAAGCCATCGGGCTGGAAGTGAAACCCAACGACCGGATCACTCCCGTCGAGGAGGGTATCGACTTCCTCGGCTACGTG
SRS011084_34521	TR	-	6023	6075	5986	6097	10	0	GTCTTCCACCGAGAACTCGCAGAACAACGCATGGAACGTCAACTTCTCGAATGGCAACACGAACAACAACAACAAGTACAACTCCAACGCCGTCCGGGCGGTGGCCGCATTA
SRS011084_34521	VR	-	*	*	44990	45101	10	0	GTCTTCCACCGAGCTCTCGCAGGGCTACGCATGGGGCGTCAACTTCTCGAATGGCAACACGATCAACAACAACAAGTACTACTCCAACGCCGTCCGGGCGGTGGCCGCATTC
SRS011084_34521	TR	-	6023	6075	6023	6097	13	0	GTCTTCCACCGAGAACTCGCAGAACAACGCATGGAACGTCAACTTCTCGAATGGCAACACGAACAACAACAACAA
SRS011084_34521	VR	-	*	*	6723	6797	13	0	GTCTTCCACCGAGAACTCGCAGAGCAGCGCATGGCTCGTCGGCTTCTCGAATGGCAACACGTACGGCAGCTACGG
SRS011084_34521	RT	-	5227	5791	CCGCGAAATTTTCGCCGCATATTTCCGCGACAGAATCGTCCAGCACTGGATTTGCATGAGGCTGGAGCCTCTGTTCGATAAGCGCTTCAAGAGCCAAGGCGACGTGAGCCACAACTGCCGAAAGGGCTACGGCACACGCTCCGCAGTTGACGCGCTGGAGCGCGACATCAAGGAGGTCAGCCAAACCTACACCCGGGAGGCATGGGTGGCCAAGATTGACATCCAGTCATTCTTTATGAGCATCGACACCCGGATCCTTTGGCAGAACCTCGAGCAGTTCATCAAGGAGGAGTACAAAGGCGACGACATCGACATTCTCCTTTATTTGACAGAGGTCACCGTGAAGCACCGGCCACAGAACGACTGCATCCGGCAAAGCCCCGGCGAACTTTGGGAAATGCTCGCGCCCCACAAATCGCTGTTCAATCGCCCGGAGGGAATCGGCATAGCTATCGGCAACATCACCAGCCAGCAGGAGGCGAATTTTCACATGAGCTTCTACGTCGAGGAGATAAAGCCGATAGCAGAGGAAGCAGGCGCAAAGATTGAGCAGTTCGTCGATGAC
SRS011084_36192	TR	-	11656	11703	11640	11725	12	1	GATTCCGCTTCCAATTTCGCCAATGTCAACAACAACGGTAATGCGAACTACAACAACGCTTCCAATTCTAATGGCGTTCGCCCGGA
SRS011084_36192	VR	-	*	*	38300	38385	12	1	GATTCCGCTTCCATTTTCGCCCTTGTCGACAACAACGGTAATGCGACCTACTACTCCGCTTCCTATTCAGTTGGCGTTCGCCCGGT
SRS011084_36192	TR	-	11656	11703	11636	11721	12	0	CCGCTTCCAATTTCGCCAATGTCAACAACAACGGTAATGCGAACTACAACAACGCTTCCAATTCTAATGGCGTTCGCCCGGATTTC
SRS011084_36192	VR	-	*	*	12322	12407	12	0	CCGCTTCCTATTTCGCCAATGTCAACGGCGACGGTAATGCGACCTGCGGCAACGCTTCCCATTCTCTTGGCGTTCGCCCGGCTTTC
SRS011084_36192	RT	-	10610	11363	CCAACTACAAACTTCACCTTGCATGAACGAGGAAAGCTCCGGCGTATTACAGGCGAACAGGTTCAAGACAGAATCGTGAAACACGCTCTCTGTGACGAGGTTTTGAATCCTCTGATTGAACCACACCTCATTTATGACAATGGAGCAAGCGTTGTCGGAAAAGGTATCGCTTTCACTCGTAAGAGGTTGCTTACCCACCTTCGGAAATATTATGCACAGCATGGTAGTAACGAAGGGTACATTCTTCTGATAGACTTCTCAAAATACTACGACAATATCAGACATGATGTGTTGTTGAAGTTGTTTGAGCAGTATGTCGATGATGAACACGCCCTATGGCTTCTGCGGAAGACCGTAGAACGCTCAAGGGTTGATGTATCGTACATGAGTGATGAAGAATATGAACACTGTCTCGACAAGTTGTTTGATTCTCTCCTCTATCAGTATATGAACCCGAAGCTGTTCACAGGCGAAAAGTTCATGGGAAAGCACCTCAATATCGGAGACCAAGTGGCACAGACCGCTGGAATCTCTTACCGAATACGAATTGATAACTATGTCAAAATCGTTCGTGGTGTGAAATTCTACGCTGGCTACATGGACGATAGTTATGCTATTCACGAGAGCAAAGAGTTCTTACAGGAGCTTCTTGAGGACATTATCGAGATAGCGAACGAACTCGGAATCACGGTCAATACCCGGAAGACGAGAATCTGTAAGCTCTCCGAGCATTGGCGATTTCTTCAAGTTCAAT
SRS011084_36781	TR	-	14402	14451	14386	14497	15	0	GCTGGTCATTTCCGGGGGTAACGTGAACAACGGTGTCAACGATGGCCCCTTCTACCGGAACTGCAACAACGGCTCTGGAAATTCGAACTGGAACATCGGCGGCCGCCCACTT
SRS011084_36781	VR	-	*	*	14655	14766	15	0	GCTGGTCTTTTCCGGGGGTAGCGTGTACAACGGTGTCAACGTTGGCCCCTTCTGCCGGCACTGCGGCTACGGCTCTGGTTATTCGTACTGGTACCTCGGCGGCCGCCCTCTT
SRS011084_36781	RT	-	13430	13826	CTCCTGCGGATGCGTACCGGGTAAAGGTACGGACGGAGCACGAAAGATGATTAAACACTGGATAAAGAGTGACCCGATCGGGACAAGTAAAGTCCTGAAGCTGGATGTCCACCACTGTTATCCGACAATGAACCATGAAGCACTGCGGCAGAAACTGGAAAAGAAGATCAAGGACAGGAAGTTCCTGAACCTTGCTTTCAAACTGATTGCCAGTTATCAGCAACCTATGGCAGATCACACGAGGATGCTTCCAGAAGTTGACGCAGTAGGGATTCCGGTCGGACTCTACACATCGCCGTGGTTCTGCAATTTCTTCTTTCAGGACATAGATCACATGATCGCAGAGAAAACAGGTGCAAAGCACCATACAAGATATGTGGACGATATAGTCCTATTT
SRS011084_36817	TR	+	6783	6807	6746	6807	11	1	TGGAACAACGGCGTTAACGCTGGCTGCCGCGCTGTCAACTGTAACAACTACCCCTGGAATGT
SRS011084_36817	VR	+	*	*	6122	6183	11	1	TGGGTCGGCGGCGTTCGCGCTGGCTGCCGCGCTGTCTACTGTATCAATTGCCCCTGGCTTGT
SRS011084_36817	RT	+	7212	7814	AGAAGCGGGACATATACGCGCTACCATTTAGGGACAGAGTAGCACAGCACATGATAAACAATAAAATAGAACCGATTGTAGAAAGACGGTTTTACTATCATAGCTACGCCTGCAGAACAGATAAGGGTATGCACAAAGCGGCAGATTACGCCCAGGAGTGTATAAGAAACCTATCTTTTGAAGGGGAACAGGTTTATATATTAAAAGCGGATATACACAAGTATTTCAACAGTGTAGACCACGAAGTACTAAAGCAAATATTAGGCGGGATTTTCAAAGATAAAGACCTATTAAAGCTGCTTTACTATATTATCGACAGCTACGGGGAAGACGGGCGAGGGCTTCCGGTGGGAAACCTATTAAGCCAGCTTTTCGCAAACCTGGTATTAAATGAATTAGATAACTTCGTAAAGCACGAATTGAAGGAAGATAAGTATAAACGCTACATGGATGATTTTGCAATAGTTAGCAATAGCCGGGAACACCTGGTGGAAGTGTTACAAAAGATAGACGCATTTTTAGGCGCGCGGCTTAAGCTTACCTTAAATCCGAAAACGCAGATAATCAACGCTAAGAACGGCTTTGATTTTTGCGGGTATCGTA
SRS011084_37612	TR	-	8969	9006	8946	9060	21	0	GGGTGTCCTTTTCAGCGGTAATACGAATAATGGCGATCATGCAGGCTTCGGTTATGCGAATACGAATAACACCCCCTCGAATACGAATGCGAATGTCAGCTCTCAGCTATGATTT
SRS011084_37612	VR	-	*	*	9144	9258	21	0	GGGTGTCCTTTTCGGCGGTAGTGCGCGTAGTGGCGCTCGTGCGGGCTTCGGTTATGCGAGTACGACTTACGCCCCCTCGAATGCGACTGCGTCTGTCGGCTCTCGGCTTTGTTTT
SRS011084_37612	RT	-	7999	8546	CCTATATGGGTGTCCTTATTTACAGAAGATACCTATTCTTGCATTAAGGATCGTGGTATTCATAAAGCAGCAGATAAAGTAAAGAAGGCTTTGAAAGAAGATCCAGAACACACTACTTACTGCTTGAAAATGGATATAGTGAAGTTCTATCCAAGTATAGACCATGATATTTTGAAAACAATATTACGGAAGAAAATCAAAGATAAAGATCTGCTTTGGTTGCTTGACGTGATTATAGACAGTGCCGATGGCGTACCCATAGGGAACTATCTAAGTCAGTATTTTGCTAATATTTATCTGGCTTACTTCGATCACTGGATAAAGGAGGTTAAGAAGGTAAGATATTACTTTAGGTATGCAGATGATATTGTGATTTTAGGCGATGATCCTAAACAGCTTCACAAACTCCGTATAGAGATTGAAGAATATCTGCATGACAATTTAAAGCTATCACTTCGTAAAGTGGATCCTAAAACTGGAAAAAAGAAATGGAAGTTTCAAGTATTCAAAATTGATAGCCATAGAGGTATTGATTTTGTCGGGTATGT
SRS011084_37733	TR	+	22983	23030	22948	23049	9	0	ACGCCTAATTCGTCGAACGCCAACAACGTCCGCAACGTCAATTCCGACGGCACGTTGAACAACAACAACGCTTACAACGGGAACAGGGGCGTTCGCCCGCTT
SRS011084_37733	VR	+	*	*	24937	25038	9	0	ACGCCTTATTCGTCGAACGCCTACAACGTCCGCTACGTCGATTCCGACGGCACGTTGAACAGCAACAGCGCTTACAGCGGGAGCGGGGGCGTTCGCCCGCTT
SRS011084_37733	RT	+	23386	24026	CGTACAATGCGTTCGAGGTGTACGAGCCAAAGCGCCGCGTAGTTATGTCGAATGCCTATAAAGACAAGGTTGTTCAACATTCGCTTTGCGATAACGTGCTTGAACCGATCCTTACAAGATCATTCATCACGGACAACTACGCTTCGCAAGTAGGTAAAGGAACGCATTACGGGTTAGACAGGCTTCAAGAATTCTTGCGGAGGTTTTACCGGAAAAACGGAATTGACGGGTGGATATTGAAGGGTGATATATCAAAATACTTCTATTCCATTAGGCACGACGTGTTAAAAACCTTAATCCCTTAATCCGCAGGAAAATAACCGATCCGGACGTTTTGTGGCTTGTTGAAATGATAATCGACAGCACAGAAGGAAACGTCGGAATACCGATCGGAAATCAATCTTCACAGCTTTTCGCCCTTCTCTACCTCAATAATTTAGATCACTTCATCAAGGAAAAGCTGGGCATTAAATACTACGGAAGATATATGGACGATTTCTTCTTGATACACGAAGATAAAGCCTATTTGCAGTATTGCCGCGCAGAGATCGAAAAACACGTTGCCGCGATCGGCTTATCCTTGAACAACAAAACGAACATTTACCCGCTTCGGAACGGGGTGGATTTCTTGGGATTTCACA
SRS011084_37908	TR	+	8949	8986	8930	9005	12	0	AATGCCGGGCTTTCGTACGCGAATACGAATAACACGGCTACGAATACGAATGCGAATATCGGCTCTCAGCTATACT
SRS011084_37908	VR	+	*	*	8385	8460	12	0	AATGCCGGGCTTTCGTGCGCGTGTACGGATAACGCGGCTACGAGTACGTCTGCGACTATCGGCTCTCGGCTTTGCT
SRS011084_37908	RT	+	9409	9944	TATATGGGTGTCTATTTTCACGGCGGACACTTATAGTTGCATAAAAGGGCGTGGCATACAAGCGGCGGCAAATAAGTTAAGGCGCGTTATAGACAGAGATAAGGCAGGCTGCGCGTATTGCTTGAAAATAGACATACGCAAATTTTACCCTTCCATAGATCACACCGTACTAAAGTCCATTGTTCGCCGGAAGATTAAGGACACACGGCTACTCAATCTTTTGGACGAAATAATAGACAGTGCGGAAGGCTTACCGATTGGCAACTACCTTAGCCAATATTTAGCGAATCTTGTACTTACCTACTTCGACCATTGGGTAAAGGAAGTAAAGCGGGTAAGGTACTATTTCAGATACGCCGACGACATTGTAGTATTGCATAGCGACAAAAAGACGCTTCACGCTTTGCTGGCAGAGTTTGAAAGCTACTTGGCGGCTAACGTAAAGCTGGAAATCAAACAGAACAAACAAGTCTTTCCGGTGGCACACGACCACCGCGACAGCTTCGGGCGTGGTATTGATTTCTTGGGCTATGTAT
SRS011084_contig-100_126.191394	TR	-	7182	7208	7162	7226	14	0	TGAACAGCAACGGCAACGCGAACAATAACAACGCCAACAACACCAACGGCGTTTGCTTCGGATTC
SRS011084_contig-100_126.191394	VR	-	*	*	7819	7883	14	0	TGGGCAGCAACGGCGGCGCGTACTTTAACGGCGCCAACGACGCCGGCGGCGTTTGCTTCGGCTTC
SRS011084_contig-100_126.191394	RT	-	5787	6690	GGCTTTATTGAGTTCGACCTCTACGACCGAGGAAAAATGCGGCACATCAGGAGCATTCATATCAGCGAGCGCGTCGTGCAGAGGACGCTCTGCGATAAGGTCATCAACCCGACCTTAAAACCATCGTTCATCTATGACAACGGCGCAAGTACCGAGAACAAGGGAATCGACTTTGCCCTCAACCGGCTCTCCTGCCACCTGCAAAGGCATTACAGGAAGTACGGACGGGAGGGCTATGTTCTTCTCTTCGATTTTTCCAACTACTTCGCCAACGCGCGGCATTGGCCGGTCAGCCGCGAGCTGGCAAAGCGCGTGCATGATGTGAGAATCAGGGCTCTCGCGAACGAGTGCCTCGATAATTTCGGGCCCATCGGTTACGGGCTCGGAAGTCAAATCTCGCAAACCGCCGCTCTTATGCTGCCGAATAAGCTCGACCACTTCATCAAGGAAAAGCTCGGCATTAAAGGCTACGCCAGATATATGGACGACGGCTATCTGATTCACCCGAGCAAGGAATACCTCAAAGAGTGTCTTACTCGCATGAAAGAGGTCTGCGATTCGCTCGGCATTATTCTTAATACGAAGAAGACGAAAATCAAGAAGCTCAGCGAGGGCTTCAAGTTCCTGCAAATCCGCTTCAAGCTGACGGAGACCGGGAAGGTCCTTCGCAAAATGAGCTTTGAGAGTATCAAGAAAATCCGGCGCAAGCTCAAGAAGTTCAAGCGCTGGAATATCGAGGGCAGAGTCGTGAAAATCGCCGGCAAGTTCGTCCGGCGTGTATTTCCGCTCTCGGATATTTGCGGCGCCTATGAGAGCTGGCGCGGACACATGAAGCGGGGAAACAGCTTCCATGCCGTCGAGCGTATGGACCTATATTTTAAGAAACTGTTCGGATTCCACCCGA�
SRS011084_contig-100_1459.205350	TR	+	593	642	561	664	9	1	CGGCAACTGGAACAATGGGGCGAATTGCGGCGCTCGTGCCGTGAATTGCAACAATTACCCGTGGAATGTCAATACGAACATTGGCGCTCGTGGGGCGTGTGACT
SRS011084_contig-100_1459.205350	VR	+	*	*	0	103	9	1	CGGCAGCTGGAACGGTGGGGCGCGTTGCGGCGCTCGTGCCGTGAATTGCTACAGCTGCCCGTGGAATGTCAATACGAACTTTGGCGCTCGTGGGGCGTGTGACT
SRS011084_contig-100_1459.205350	RT	+	1046	1690	AATACCATTACTTTAAGGTGTACGAACCGAAAGAGCGGCAGATAATGGCGCTGCCGTTCTATGACAGGGTGGTACAGCACGCCATAAACAACGTGTTAGAGCCTATATTTGATAAGCGGTTTATATCGCAGTCTTACGCCTGCCGGAAAGGCAAAGGTATGCACGCTGCGTCTGATACGCTAAAAGAGTGGCTGTATGAGTGGAACAAATACCACCCAGACCAGCCGCTTTATGCTATCAAGGCAGATATACACCACTATTTCCAAAGCATAGACCATGCGGTATTAAAAACTGAAATACGTAAGGTTATAAAAGACGCTGGGGTACTGGCATTGCTGGACAGGATAATAGACCACAACGGCAATATGCCGGACGGCGTAGGGATACCAGTAGGAAACCTTACCAGTCAGTTATTTGCAAATATCTATCTGGACGCATTAGACCAGTTTATTAAGCATGAGCTGGGCGTAGAGGCGTACATACGCTATATGGACGACTTTGTAATATTAAGCCCAGACAAGGAACAGCTGCGCAGCTGGCTTGCACGGATAGAGCAATTCTTACGGGAAGAGCTTAAGTTAGAGTTTAACCCGAAAACTACCATACTGGCAGCAAAGAACGGTATAGACTTTGTAGGCTACAAAC
SRS011084_contig-100_728.214468	TR	-	2687	2750	2667	2788	14	0	ACGCTGCCATTTGGTGGCTGCGCTCTCCGAACACCAACAATAACAACAACGTCTGGAACGTCAACACCGATGGCTCCAACAACAACAACTGGTACAACAACTCCTATGGTGTTCGCCCCGCT
SRS011084_contig-100_728.214468	VR	-	*	*	638	759	14	0	CCGCTGCCATTTGGTGGCTGCGCTCTCCGTACACCAGCGGTTACAACAACGTCTGGGTCGTCTACACCGATGGCTCCAGCCACAACAACTGGTACGGCTACTCCTATGGTGTTCGCCCCGCT
SRS011084_contig-100_728.214468	RT	-	1648	2262	AAGCGCCGCATGGTACACGCCCCCGCATTTGTGGACAAGGTGGTGCTGCACGCTCTGGTCGATAACATCCTGTATGATGCCCTGACAAAGAGCTTTATCCGGGACAGCCACGCCAGCCAGACCGGAAAAGGCACAGACGACGGCCTGATGCGCCTGAAAACCCACATGGTGGACTATTACCGCCGTGAGGGCCACGGCGCGGACGGCTGGGTGCTGAAAGGCGACGTGCGGCATTTCTTCGCCAGCATCGACCACCGGAAGCTAAAACGCAAGCTCAAAGCCGTGCTGGACAAGCGCGGCGTTGACCCGCGTGTCTATGAGCTGCTTTGCATCTACATCGACGTGATGGAGGACGGCTTGCCGCTGGGCTACCAGACGAGCCAGCTTTTCGCCCTCATGTTTTTGGACGAGTTCGACCACATCATCAAAGAAAAGTACCGCATCAAATACTATGGCCGATACATGGATGATTTCTACATCATCTGTTCGGACAAGAAGAAATTGCAGTGCATTCTCCGGGATGTTCGGGCGCTCATGGACAGTTACGGCCTTGAGCTGAACCAGAAAACCGCCATTTTCCCGCTGCGGAACGGTATTGATTTTCTGGGATTCCAT
SRS012849_3981	TR	+	30060	30117	30016	30135	17	0	GGTTTCCGTCTCTGCCTGCGTGGGTGTAACGCTAACAATGGCGGTCAATGCGGTTCTTCGACTCTCAACGTTAACAATGATGTCTCGAATGCCAACGGTAACATCGGCGCCGCCCTCAAC
SRS012849_3981	VR	+	*	*	29604	29723	17	0	GGTTTCCGTCTCTGCCTGCGTGGGTGTCGCGCTAGCCTTGGCGGTCCTTGCGGTTCTTCGGCTCTCTACGTTAGCTTTGATGTCTCGACTGCCGACGGTAGCATCGGCGCCGCCCTCTGC
SRS012849_3981	RT	+	30591	31331	AGCATCGACAGGTCAACAAGCTGCCAGTGATCGACCACGTGATGCAGCATGCCGCCCTCGCACCTGTCGAGGCAGACCTGCGCCGCACCATCCATGGTCACAGCCCAGCTGGCACCAAGGGCAAGGGCACACATTATTTCTATCAGCTTGTCAAGCGAGACATTTTCTCCTCGCCACAAGCCGACACCTTCTATTGCCTGCCCATGGACATCCACCACTATTTTCAGTCTATCGACCACAACCTGCTTAAGGCAGAGTACCGCCGCAAGATCAAAGACCGCAAGCTCCTCGCCTTCATCGACGAGGTGGTGGATAGCTTCTATCCCGGCATCGTGCTCGGTGTCAAGCTAGCCCAGCTCTTGGGGCAGCTCTTCCTCGCTCGTTTCGACTACCTCGCCATCCGCTGCTTCGACATCCTCCAAGATGCCGACCGCTTCCGCTATTGGCAGGCTCGCTACGTCAGCGACATGCTCGTTACATGCCGCACACCAGAGCAAGCTAGACTGCTAAGTGGGGGGGTGAAATCCCTCAATGACCGCTTCGAGCGGTTCTGCCAACAGGGGCTCCGCCATTATTATCGCTTCATGGACAACATCTACATCCTCCACGAGGATAAGGTGTTCCTCCGCCTCATGGCAGAGCTCTCCGTCATGCACCTCGCCAGAGACTGGCATCTCTCTATCAACAAGTCATGGGGTGTCCATCGCACTTGCGATGGCATCGACTTCTGCGGTCAGATCA
SRS012849_11094	TR	-	5120	5167	5099	5205	11	1	TCGGTCCCCGAACTCGTCGAACGCGAACAACGTGCGCTACGTGAACTCGGACGGGAGCCTCAACAACAACAACGCGTACAACGGCAACAGGGGCGTGCGCCCGGCTT
SRS012849_11094	VR	-	*	*	3125	3231	11	1	TCGGTCCCCGATCTCGTCGTACGCGAACTTCGTGCGCTTCGTGTACTTGGACGGGAGCCTCAGCAGCAACAACGCGTACAGCGGCGACGGGGGCGTGCGCCCGGCTT
SRS012849_11094	RT	-	4120	4725	AAGAAAAGGCTCATCCAAACGAATAGCATCAAGGACAAGATCGTGCAGCACGCCTTCTGTGACCAGGTTCTGTACCCGGTCCTCTCCAGGCCCTTTATCCTGGACAACTATGGTTCCCAGGTTGGGAAGGGCACCCATTTCGGCCTTGACCGGCTCCGTGACTTCATGCGGGAGTATTACCGCCGCCATGGGAGCGCGGACGGATGGGTGCTAAAGGCCGACGTCCATCATTATTTCGCCAGCATCCGCCACGACATCCTCAAGCAGGACGTTGCCGAGCTGCTGACGGACCCGCGCTGTCTCGCGCTGTCCACCGCAATCATAGACAGCACGCCGGGTGGCGTCGGAATACCTATAGGAAACCAAAGCTCGCAAATCTATGCGCTGCTGTATCTCAACAAGTTAGACCACTTCGTCAAAGAAGTCCTGCGGATAAGGTATTACGGCCGGTACATGGACGATTTCTACCTCATCCACGAGGACAAGGCCGTTCTCAAGGAGGCCTGGGCCCGCATTGAGGAACACCTCTCAGCCAGAGGCCTCCAGCTCAACGGCAAAACCAACATCTTCCCGCTGCGGAACGGCCTGGACTTCCTGGGCTTTCAT
SRS012849_17572	TR	+	4926	4975	4851	4990	12	0	ACGTGAACTCGAATTCTGGCTGGTGTGTTCTCTGCGTCGGCGGCTACTACAGGAATGATGCTGCGAACTGCGGCCTGTTCTTTTTCAATGGCAACTACAATTCGTCCAACGCGAACTCGAACATCGGCGCGCGCCTACTT
SRS012849_17572	VR	+	*	*	4471	4610	12	0	ACGTGCACTCGTATTCTGGCTGGTGTGTTCTCTGCGTCGGCGGCTACTTCAGGAATGATGCTGCGAGCTGCGGCCTGTTCTTTTTCGATGGCGGCTACTATTCGTCCAACGCGTACTCGTACGTCGGCGCGCGCCTCCTT
SRS012849_17572	RT	+	5449	5879	TGCTGCGCATCAGTACCGGGGCGCGGCGGAAAGCACGCGCTTCGGCGCTGCAAGCGTGTCATTCACCACGACAAAAAAGGAAGCCGGTACGTCTGCAAAATGGACGTTCACCACTTCTACCATTCTGTCGACCGCCGCAAGCTGATCTGGATGCTGGCGCACAAGATCAAGGACAAGAAGTATCTAAAGCTGACGTGGGAGATCCTGCAAACCTGCGAACAGGGGCTGGCCATTGGCTTTTTCATCTGCCAGTGGCTCGCAAATTTCTATCTTGAGCCGCTCGACCGTTACATTACGACGCTCGACGGTGTGAAGTACAGCGTGCGATACATGGATGATATTGTCCTCTTTGGCCCGAACAAAAAGAAGCTGCACCGTGCGCGGAAAGCGATTGCCGAGTATCTGCAAAAGCGGCTGCGGCTGCAGATGAA
SRS012849_17936	TR	+	21038	21085	21027	21104	9	1	AACGTCCGCAACGTCAATTCCGATGGCACGCTGAACAACAACAACGCTTACAACGGGAACAGGGGCGTTCGCCCGCTT
SRS012849_17936	VR	+	*	*	1826	1903	9	1	TTCGTCCGCTACGTCAATTCCGATGGCACGCTGAAATACGTCAACGCTTGCAACGGGCACTGGGGCGTTCGCCCGCTT
SRS012849_17936	TR	+	21038	21085	21003	21104	13	0	ACGCCTAATTCGTCGAACGCCTACAACGTCCGCAACGTCAATTCCGATGGCACGCTGAACAACAACAACGCTTACAACGGGAACAGGGGCGTTCGCCCGCTT
SRS012849_17936	VR	+	*	*	22982	23083	13	0	ACGCCTTATTCGTCGCACGCCTACCTCGTCCGCTGCGTCAATTCCGATGGCACGCTGAACCTCAGCGACGCTTGCTACGGGTACAGGGGCGTTCGCCCGCTT
SRS012849_17936	RT	+	21469	22071	AGCGGCGCGTGGTTATGTCGAACAGCTATAAAGACAAAGTTGTTCAACATTCGCTTTGCGATAACGTGCTTGAACCGATCCTTACAAGATCGTTTATCACGGACAATTACGCTTCGCAGGTGGGCAAAGGTACGCATTACGGGTTAGACAGGCTTCGGGAGTTCTTGCGGAGGTTTTACCGGAAAAACGGAATTGACGGGTGGATATTGAAGGCGGATATTTCAAAATACTTCTATTCCATCAGGCACGACGTGTTAAAATCCTTAATCCGCAAGAAGATCCGCGATCCGGACGTTTTGTGGCTTGTCGATATGATAATCGACAGCACGGAAGGAAACATCGGAATACCGATCGGAAATCAATCTTCACAGCTTTTCGCCCTTCTCTACCTCAATAATTTAGATCACTTCGTCAAAGAGAAGCTGGGCATTAAATACTACGGCAGATATATGGACGATTTCTTCTTGATACACGAAGATAAAGCCTATTTACAGTATTGCCGCGCGGAGATCGAAAAACACGTCGCCGCGATCGGCTTATCTTTGAACAACAAAACGAACATTTACCCTTTGCGAAACGGTGTTGATTTCTTGGGCTTTCATA
SRS012849_18061	TR	+	57613	57676	57592	57692	11	1	GCTCCCCGAACACGAACAACACCAACAACGCCGTTTACTTGAACACCAATGGCAATGTCAACAACAACAACTGCACCAACACCAACGGGTCCCGCCCCGCT
SRS012849_18061	VR	+	*	*	59410	59510	11	1	GCTCCCCGTACACGAACAACACCGTCAACGCCGGTTACTTGAACACCAATGGCAATGTCGGCGGCAGCTACTGCGCCAACACCTACGGGTCCCGCCCCGCT
SRS012849_18061	RT	+	58114	58710	AGAAAAGGCTGGTGCAGGCACCCGCTTTTGTGGACAAGGTGGTCCAGCACGCCATAGTGGACAATCTCCTCTATGACCGCATCACCCGCAGTTTCATCCTGGACAACTACGCCTCCCAAAAGAACAAGGGCCTGCACTTCGGTCTGGACCGGCTCAAAGGATTTTTCACGGACTACTGGAATAAGCACCACACCGCTGAGGGCTGGGTGCTCAAGTGTGATGTCCGCCATTTCTTTGCAAGCATTGACCATGACAAGCTCAAGGAAAAGCTCAAAAAGCTGGACCTTGAGCCTGTTGTTTATGACCTGCTTTGCATTTATATTGACTGCTCTGACGGTCTGCCGCTGGGGTATCAGACATCACAGCTCTTTGCCCTCCTGTTCCTGGATGACTTTGACCACTTCGTCAAGGAACAGCTCCACATCCAATACTATGGCCGCTACATGGATGACTTTTTCCTCATCCACCCGGACAAGGAATACCTACAATTCTGCCTCCGTGAGATACGGGCCTACATGGATAGCCTGGGGCTGGAACTGAATGAGAAAACCCAAATCTTTCCCATCCGCAACGGCATTGACTTTTTGGGCTTTCACA
SRS012849_18914	TR	-	11469	11506	11420	11535	7	0	ACCGTGTGCTCTTTCGGGGCTACAACAATGCGAACTCGAATGGCGGCATCTCGTACACGAATGCGAATAACGACGCATCGAACACGAACACGAATGTCGGGTCGCGCTTGGACTAC
SRS012849_18914	VR	-	*	*	11743	11858	7	0	ACCGTGTGCTCTTTCGGGGCTACAACAATGCGAACTCGAATGGCGGCATCTCGTACACGTTTGCGTATTACGACGCATCGTACACGAACACGAATGTCGGGTCGCGCTTGGCCTTC
SRS012849_18914	RT	-	10596	10947	CACAGGCGCAAGCATCAAGGGGCGTGGCACGCACGACATGATGCAGCAGGTGAGCGCAGTTCTCCGTGATAATCCACATCTCAAGTATGCCTACCAGTTCGACATCAGACACTTCTACGAGAATGTTGACCACCAACTTGCCAAGGATGCCTATGCCCATGTCTTCAAGGACAAAGTCTTGCTTCAGATACTGGGCAGTCTCATCGACCTCTTGGAGCAGGGCATCAGCTTCGGGCTTCGCACCTCGCAAGCCACAGGCAACCTTATCCTCTCCATTCACCTCGACCACCCTCTCAAAGACGAGATGGCCGTCAAGCATTACTTCAGATATTGTGACGACGGTCTGGTACTC
SRS012849_28998	TR	+	27813	27862	27759	27884	21	0	CTCTGGCGGCGCTGATAGCGGGCGGCAACTGGAACAATGGGGCGAATTGCGGCGCTCGTGCCGTGAATTGCAACAATTACCCGTGGAATGTCAATACGAACATTGGCGCTCGTGGGGCGTGTGACT
SRS012849_28998	VR	+	*	*	27198	27323	21	0	CTCTGGCGGCGCTGnTAGCGGGCGGCnnCTGGnnCnnTGGGGCGAATTGCGGCGCTCGTGCCGTGnnTTGCGGCAnTTGCCCGTGGGnTGTCCnTnCGnnCGTTGGCGCTCGTGGGGCGTGTGACT
SRS012849_28998	RT	+	28266	28910	AATACCATTACTTTAAGGTGTACGAACCGAAAGAGCGGCAGATAATGGCGCTGCCGTTCTATGACAGGGTGGTACAGCACGCCATAAACAACGTGTTAGAGCCTATATTTGATAAGCGGTTTATATCGCAGTCTTACGCCTGCCGGAAAGGTAAAGGTATGCACGCTGCGTCTGATACGCTAAAAGAGTGGCTGTATGAGTGGAACAAATACCACCCAGACCAGCCGCTTTATGCTATCAAGGCAGATATACACCACTATTTCCAGAGCATAGACCATGCGGTATTAAAAACTGAAATACGTAAGGTTATAAAAGACGCTGGGGTACTGGCATTGCTGGACAGGATAATAGACCACAACGGCAATATGCCGGACGGCGTAGGGATACCAGTTGGAAACCTTACCAGTCAGTTATTTGCAAATATCTATTTGGACGCATTAGACCAGTTTATTAAGCATGAGCTGGGCGTAGAGGCGTACATACGCTATATGGACGACTTTGTAATATTAAGCCCAGACAAGGAACAGCTGCGCAGCTGGCTTGCACGGATAGAGCAATTCTTACGGGAAGAGCTTAGGTTAGAGTTTAACCCGAAAACTACCATACTGGCAGCAAAGAACGGTATAGACTTTGTAGGCTACAAAC
SRS012849_30303	TR	+	37741	37790	37702	37833	13	0	AGCGGACGAATTACTGGTCGTGTGTTGAGAATTCAGGCAACAATGCGTGGAATCTGAATTTCAGTAACGGCAATCGGAACAACAACGGTAAGGTAGACAATTCGAATCGGGTACGTCCGGTTACAGCATTAA
SRS012849_30303	VR	+	*	*	36952	37083	13	0	AGCGGACGTATTACTGGTCGTGTGTTGAGGGTTCAGGCAGCAATGCGTGGTATCTGAATTTCAGTAACGGCCTTCGGAGCAACTACGGTAAGGTAGGCAATTCGATTCGGGTACGTCCGGTTACAGCATTTT
SRS012849_30303	RT	+	38011	38515	CATCCATTACCTTCGTTGTATCTCGACCTGTATACCGAGAGGTTTTTGCTGCTAATTTTCGTGATAGAGTTATTCATCATTATATTGCAATTCGTTTAGAAAACCTCTTTGAGAACATTTTTAGTGACCGCACGTTTAACTGTAGGGTAGGAAAAGGGCAACTTTATGGCGTAAAGCAGTTAGCTGCCGATGTAAAAGAATGTTCTCAGAATTTTACAAAGCCGTGTTGGTATCTTAAATGCGACATGAAAGGATTCTTTATGAGTATTCCTCGTAAAGCTCTTGCTGATAAAGTTGATGCGTTTATAACTGATAATTACAAGGGAGACGATATTGAAGATTTACGATACGTTTCAAGAATAACCATTATGAATGATCCAGCTAAGAATTGTATTAAACGTTCATCAGAAGAAATGATGAAGAAGGTTCCGCCCGGCAAAACTCTTAGAGGAGCAAAAGAAGGGCATGGACTTCCTATAGGTAATCTTACAAGTCAGCACGATGC
SRS012849_31197	TR	-	19159	19206	19136	19239	15	0	ACCCCGAACGCCGGCAACGCGAACAATGCGCGCAATGTCAACACGGACGGCAGTCTGAACAACAACAACGCGTACAACGGCAACAATGGCGTTCGGCCGGATTT
SRS012849_31197	VR	-	*	*	42037	42140	15	0	ACCCCGAACGCCGGCTACGCGTACCGTGCGCGCATTGTCAGCACGGACGGCAGTCTGGACTACGGCGACGCGTACGACGGCTACATTGGCGTTCGGCCGGCTTT
SRS012849_31197	TR	-	19159	19206	19135	19239	15	0	ACCCCGAACGCCGGCAACGCGAACAATGCGCGCAATGTCAACACGGACGGCAGTCTGAACAACAACAACGCGTACAACGGCAACAATGGCGTTCGGCCGGATTTG
SRS012849_31197	VR	-	*	*	17149	17253	15	0	ACCCCGTACGCCGGCAACGCGTACAATGCGCGCTTTGTCAACACGGGCGGCAGTCTGAGCAACGACGGCGCGTACGGCGGCTACCGTGGCGTTCGGCCGGCTTTG
SRS012849_31197	RT	-	18147	18776	GCCTTATAACTGCTTCATTGTGAAAGAACCGAAAGAACGGCTGATCATGTATAACAGCTTCCGCGACAAAATCGTTCAGCACAGTCTTTGCGATAATGTCCTGGAACCGTACCTTTCGAAAACTTTCATATACGACAACTACGCAAGCCAGAAAGGCAAAGGAACGCACTTCGGACTTGACCGCCTGAAATATTTCATGTCGAGGTACTACCGGCAGAACGGGGCGGACGGCTGGGTCCTGAAATGCGACATTCGAAAGTATTTTTACAGTATCAATCACGACGTTCTGAAAGAACAGCTTCGCCGGCTTATCAAAGACCGCGACGTCTTGTGGCTTCTGGATATGATCATAGATTCCACCAAAGGACCAGGAATCCCGATCGGGAACCATACTTCACAGTGGTTTGCCGTTCTGTACCTGTCCGGAATGGATCACATGATCAAGGAACGTCTGGGAATCAAAATGTACGGCCGCTACATGGACGACTTCTATTTGATTCACCCCGACAAGGACTATCTTCGTTATTGCCTGGAAGAAATCAAGAAGTATCTGGTCCCTTTAGGACTGGAATTGAATCAAAAGACGGCCATTTTCCCCTTAACCCAGGGAATCGACTTCCTGGGTTTTAG
SRS012849_31459	TR	-	21571	21634	21547	21667	14	0	CGCCGTCAACTGGGGCCTGCGCTCCCCGAACTCGAATGACAACAACGCGTACAACATCAACACCGACGGCACCGTGAACAACAACAACGTGTACAACGCCAACTTCGCGCCGCGTCCCGCT
SRS012849_31459	VR	-	*	*	19584	19704	14	0	CGCCGTCAACTGGGGCCTGCGCTCCCCGTTCTCGAATGTCAGCGACGCGTACCGCATCGGCACCGGCGGCACCGTGGGCTACAACTACGTGTACAACGCCAACTTCGCGCCGCGTCCCGCT
SRS012849_31459	RT	-	20456	21118	ACCCAAGAAGCGGCTTATCCAGGCCCCGACGTTCCGGGACAAGGTGGTGCAGCACGCGCTCACGGATTACATCGTCTACGACGAGCTGGCCCGGAGCTTCACGCTGAACACCTACGCGGCCCAGTACGGCAAGGGGACCCACTACGGGCTGGAGATGCTGAAACGGCACATGAGGACCTATTTCCTGCGGCGGAAGGGCGCGGACGAGGCGGCACGCAAGGCCGCCGGTCTGCCCCACCGGCCTATGGAGGAATGGGACTATGCCGAGGGCTGGGTCATCAAGGGCGACATCCGCCACTTCTTCCAGAGCATCGACCACCGGCGGCTCAAGGCCGCGCTGGAACCCCGGTTTCCCGACCCGGACATCCGGGCGCTGATGTGGCGATACATCGACGCCGTGGACGAGGGCCTGGCCCTGGGACACCAGACGAGCCACATCTACGCGGTGTTCTACGTCAGCTCCTTCATGCACTATGTGGGTGAGAAGCTGCACCTGCCGCTGGCAGGGATGTATATGGACGACTGGTATGTGATCTGCCCGGATAAGGCGACAGCGGTTGAGGCTCTGCGCCTTGCAAGGCTTGAATTTGCCAAGCTGGGCCTGGAGCTGAACGACAAGACCAACATCTTCCCCTTGCAAAACGGCATCGACTTCTGCGGCTT
SRS012849_34235	TR	+	4301	4345	4297	4349	6	0	AGCTTGTCTTTTGGGGCGGTAATGCGAATAACGGTGCGAACTGCGGCTTGGCG
SRS012849_34235	VR	+	*	*	4007	4059	6	0	AGCTTGTCTTTTGGGGCGGTGGTGCGGCTCACGGTGCGTACTGCGGCTTGGCG
SRS012849_34235	TR	+	4354	4391	4351	4413	11	1	ATGCGAACTCGAATAACGCTTGGTCGAACTCGAATGCGAATGTCGGCTCTCGCCATACTTATT
SRS012849_34235	VR	+	*	*	4061	4123	11	1	CTGCGTTCTCGGGnAACGCTTGGTCGAGCTCGAGTGCGTTTGTCGGCTCTCGCCTTGCTTATT
SRS012849_34235	RT	+	5012	5409	ACGAGTGCTTGTATAAAAGGAAAGGGATTGCATTTTGGAGTCAGGCGCATGAAGATGTTTCTACGTAGGTATCCTGAATATAAATGGTTTGTAAAAACCGATTTCAAAAAGTTCTATCAGAGTATTCCACATGAAGTATTGCTTAATGCGCTTCGCCGGAAATTCAAAGACGAGAAGTTTATAAAGCTGATTGAGATTGCATTATTGAGTTATGATAGCGGAGAAGAGTTAATTGAAATTTTGGAAAATGAAGAACTTCGGAAAAAGAGGTGTACCGATTGGAGCATACACAAGCCAACCACTCGGAAATTTCGCTGTAAGCCCGATAGACCACAAGTTCAAAGAACAGTATAAGGTCAAATGTTTGCATCGGTATTGTGATGATAACGTGATGCTTG
SRS012849_34365	TR	+	23987	24034	23976	24053	10	0	AACGTCCGCAACGTCAATTCGGACGGCTCTTTGAACAACAACAACGCGTACAACGGCAACAATGGCGTTCGCCCGCTT
SRS012849_34365	VR	+	*	*	5319	5396	10	0	TTCGTCCGCAGCGTCAATTCGGGCGGCTCTTTGAACTACAGCAGCGCGTACTACGGCAGCGATGGCGTTCGCCCGCTT
SRS012849_34365	TR	+	23987	24034	23950	24053	19	0	ATACGCCTAATTCGTCGAACGCCAACAACGTCCGCAACGTCAATTCGGACGGCTCTTTGAACAACAACAACGCGTACAACGGCAACAATGGCGTTCGCCCGCTT
SRS012849_34365	VR	+	*	*	25937	26040	19	0	GTACGCCTAATTCGTCGCTCGCCGGCGGCGTCCGCATCGTCAGTTCGGACGGCTCTTTGAGCAGCCTCGGCGCGTACTACGGCTACGTTGGCGTTCGCCCGCTT
SRS012849_34365	RT	+	24423	25025	AGCGCCGCGTGGTTATGTCGAACAGCTACAAAGACAAGGTTGTTCAACATTCGCTTTGCGATAACGTGCTTGAACCGATTTTGACACGATCGTTCATTCGCGATAACTACGCGTCGCAGGTGGGGAAAGGTACGCATTACGGGTTAGACAGGCTTCAAGAGTTCATGCGGAGGTTTTACAGGAAGAACGGAATTGACGGCTGGATACTGAAAGGCGATATTTCAAAGTATTTCTATTCGATCCGGCACGACGTTTTGAAAACCTTAATCCGCGAGAAGATAACCGATCCGGACGTTTTGTGGCTGATTGATCTTATCATCGACAGCACCGAAGGCAACGTCGGAATACCGATCGGCAATCAAACTTCACAGCTTTTCGCCCTTCTCTACCTTGACGGGCTGGATCACTTCGTAAAGGAAAAGCTGGGTATCAAATATTACGGGCGCTATATGGACGACTTCTTTTTGATCCATCACGACAAAGCATATTTGCAGGAGTGCCGGAAGCAGATTGAAGCGTTCGTACAGGCGCGCGGGCTTTCGCTGAATGCGAAAACAAATATCTTTCCCTTAAAACACGGCGTTGATTTCTTGGGCTTTCATA
SRS012849_35091	TR	+	11563	11612	11543	11637	20	0	CGTCCAGTCGGCGACGAATTTCTGCAATGTCAACAACAACGGTAATGCCAACAACTGGAACGCCTCGAACTCCATCGGCGTCCGCCCGGATTTCA
SRS012849_35091	VR	+	*	*	10826	10920	20	0	CGTCCGGTCGGCGGCGTATTTCTGCACTGTCCCCAGCGGCGGTGGTGCCGACGGCTGGGGCGCCTCGACCTCCTTCGGCGTCCGCCCGGCTTTCC
SRS012849_35091	TR	+	11563	11612	11543	11637	13	1	CGTCCAGTCGGCGACGAATTTCTGCAATGTCAACAACAACGGTAATGCCAACAACTGGAACGCCTCGAACTCCATCGGCGTCCGCCCGGATTTCA
SRS012849_35091	VR	+	*	*	25096	25190	13	1	CGTCCGGTCGGCGACGAATTTCTGCCATGTCTTCACCGACGGTAATGCCCACACCCGGAGCGCCTCGGCCTCCATCGGCGTCCGCCCGGCTTTCC
SRS012849_35091	RT	+	11998	12523	GACAAGACCGTCAACCATCTGCTCTGCGACGAGGTGCTGACGCCGTCCATCAGCAAGTACCTGATCTATGACAACGGCGCCTCACAGAAGGGCAAGGGCGTGGCTTTCCATCGTCGCCGCTTCGAGGCTCGACTGCATCAGTATTTCATGCAAAACGGCACCAACGAGGGATACATCCTCCTGGTGGACTTCTCCGGCTATTATGCCAACATCCCGCACGACAAGTGCCTGGAGGTGCTCCAGACGTTCCTGGAGCGCGAAGTCGAAGATCCAGAGACGCTGGCCATCACTGAGATGCTGCTGCCGCTCATCTTCAAGACCTTCGAGCAGGACGTCTCTCGCTTCACTGACAAGGAGATCGAGACGATGATGGCCGGAAAAATCGACCCGATGCTGAACTACGGCGTGGATCCAGCGCTCCTGACCGGCGAGAAAATGCTCCGGAAGGGTGTGGACATCGGCTCCCAGCCTTCGCAGAACATCGGCATCGTCTACCCCTACCGGCTGGACAATTATGCCAAGATCG
SRS012849_35520	TR	+	32833	32870	32782	32890	14	0	GCCTCTCCGGTGCTAACGCTAACAATGGCACGAATGCAGGGGCGTTTGCTACGAATACGAACAATGCAGCCTCGAATTCGAATGCGAATGTGTCCGCTCCCCTATACTT
SRS012849_35520	VR	+	*	*	32416	32524	14	0	GCCTCTCCGGTGCTTGCGCTTACTATGGCACGAATGCGGGGGCGTTTGCTACGTATACGTACTATGCGGCCTCGTTTTCGTATGCGAATGTGTCCGCTCCCCTCTGCTT
SRS012849_35520	RT	+	33256	33846	AAGAGCGGAAGATATTCAAACTGCCATTCCGTGATCGTGTCGTTCATTGGGCTATCATGCAGGTGATTGAACCGATATGGCTCTCCAATTTCACCCGTGATACCTATTCCTGTATCCGTGGACGTGGTATTCACCCTCTTTTATACAAGCTCCGCCGTGATTTGAAAGCGGATCCGGAGGGAACCCGGTACTGCCTGAAAATCGATGTGCGCAAATTTTATCCGAGTATAGACCACGAGATCATGAAACAGGTAATCCGCCGAAAGCTGAAAGATGCCCGGCTGCTTGCTTTGCTTGACGGTATCGTGGACTCGGCAGAGAACGGAGTGCCTATTGGAAATTATTTATCCCAATTCTTTGCTAACCTTTATTTATCCGAACTGGATCATATCATGAAAGAAGAAATGGGCATCCGGTACTATTACCGCTTTGCCGATGATATTGTCCTACTGGATGGAAACAAGGAGAAACTCCACGGAACCCTCGTGTTTATCAACCACTACTTGAATAATGAACGTGCTTTGAGTATAAAGCCGAATTATCAGGTCTTCCCGGTAGAGAGCAGGGGTGTCAATTACGTGGGATACGTGA
SRS012849_35874	TR	-	8236	8285	8217	8294	15	0	AATGCGGGCCTCGCCTATGCGAACTCGAATAACACCCCCTCGAATACGAATGCGAACATCAGGTCTCACCTATGATTT
SRS012849_35874	VR	-	*	*	45554	45631	15	0	AGTGCGGGCCTCGCCTCTGCGGACTCGGATGACTCCCCCTCGGCTACGTATGCGTACCTCGGGTCTCGCCTTTGCTTT
SRS012849_35874	TR	-	8236	8285	8217	8332	15	0	GCGGTGTCCTGTTCAGCGGTAACGCGAATAACGGTGCGAATGCGGGCCTCGCCTATGCGAACTCGAATAACACCCCCTCGAATACGAATGCGAACATCAGGTCTCACCTATGATTT
SRS012849_35874	VR	-	*	*	8386	8501	15	0	GCGGTGTCCTGTTCGGCGGTGGCGCGTCTTACGGTGCGTTTGCGGGCCTCGCCTATGCGAACTCGAATAACTCCCCCTCGAATACGAATGCGCACTTCGGGTCTCGCCTTTGCTTT
SRS012849_35874	TR	-	8408	8445	8407	8461	7	1	TGCGGGCCTCGCCTATGCGAACTCGAATAACTCCCCCTCGAATACGAATGCGCAC
SRS012849_35874	VR	-	*	*	45575	45629	7	1	TGCGGGCCTCGCCTCTGCGGACTCGGATGACTCCCCCTCGGCTACGTATGCGTAC
SRS012849_35874	TR	-	8408	8445	8407	8461	0	2	TGCGGGCCTCGCCTATGCGAACTCGAATAACTCCCCCTCGAATACGAATGCGCAC
SRS012849_35874	VR	-	*	*	8238	8292	0	2	TGCGGGCCTCGCCTATGCGAACTCGAATAACACCCCCTCGAATACGAATGCGAAC
SRS012849_35874	RT	-	7299	7810	CGATTTTGGTCTCGGTCTTTACGACGGATTCGTTCTCGTGCATCAAGAAGCGAGGCATTACCGGAGCGATGAGAAAAGTCAAACTTGCGCTCAAAGACGTTGAAAATACGCGGTATTGTCTCAAGATTGATGTAAAGAAATTCTATCCGAGTATCGACCACGAAATACTAAAACAGGTCGTCCGCCGAAAGATAAAATGCAAGGACACCCTTGAACTTCTCGACCAGATTATCGACAGCGCAGATGGTGTGCCCATCGGTAATTACTTGTCGCAGTATTTCGCCAATCTCTACCTCTCTTATTTCGACCATTGGATTAAGGAGGTCGTCGGAGTGAAGTATTACTTCCGATATGCTGATGATATGGTTTTTCTGCATCGAGACAAAGCCTTCCTTCATGGGTTGCTCGTCCAAATCAACGACTACCTTAATTCGCGGCTGAATCTCTCGCTGAAAGGCAATTATCAGGTCTTCCCCGTGGATGCCCGCGGAATTGATTATGTCGGATTCGTA
SRS012849_36391	TR	+	10617	10691	10584	10707	25	0	TTCTGCGAACAACTGGTGGGAGCGTTCTCCTAATTCCGGCAACACCAACAACTTCTGTAATGTGAACAACAACGGCAACGCCAACAATAACAACGCCAGCAACTCCAATGGCGTGTCCTTCGGA
SRS012849_36391	VR	+	*	*	9921	10044	25	0	TTCTGCGGGCGCCTGGTGGGAGCGTTCTCCTCTTTCCGGCGGCACCAGCACCTTCTGTAGTGTGTCCAACGTCGGCGCCGCCGACTTTGACTACGCCAGCTACTCCTATGGCGTGTCCTTCGGC
SRS012849_36391	TR	+	10617	10691	10600	10707	15	0	TGGGAGCGTTCTCCTAATTCCGGCAACACCAACAACTTCTGTAATGTGAACAACAACGGCAACGCCAACAATAACAACGCCAGCAACTCCAATGGCGTGTCCTTCGGA
SRS012849_36391	VR	+	*	*	18823	18930	15	0	TGGGAGCGTTCTCCTAGTTCCGGCGACACCGACGCCTTCTGTAGTGTGTACACCAACGGCAACGCCAGCTGTAACTACGCCAGCGACTCCATTGGCGTGTCCTTCGGC
SRS012849_36391	RT	+	11189	11637	GTTTTCACGCTTTCACCATCATGGAGCGAGGGAAAAAGCGGTATATCCGATCAGTCCATATCACGGAACGAGCGGTTCAAAAGTGTCTGTGTGACTACTGCTTAGTTCCCATCTATTCGGCCTGTTTCATCTATGACAACTCAGCCAGCTTGAAACACCGAGGTATGGACTTCGCCCTGCGCCGTATGACCTGTTCCTTCAACGGCATTACAGGAAGTACGGTCTGGAAGGAGGGGTTCTGCTTTACGATTTTCACAGCTTCTTTGACTCAGCTCCACATGAGCCGCTGTTTTGTGAAGCCGACCGCAGGCTTCATGACCCGAAAATCAGGGAGCTTGCGAATAGCTTTATTACAGACTTCGGTTCTGTGGGCTTGGGTCTTGGCAGTCAGGTGTCTCAGACGAACGCCCTCATGCTTCCCAATATGATCGATCACTACTTCAAAGAGG
SRS012849_36820	TR	+	18562	18599	18504	18622	17	0	ACTCGTGTGGTGTATCGGTCGAACAACAACGCGAACGCGTTAGGCGGTGTTTCGTATGCGAACGCGAATAACGATTCATCGAACACGAATGCGAACATCGGCGTTCGGCTTGCAAACAA
SRS012849_36820	VR	+	*	*	18218	18336	17	0	TCTCGTGTGGTGTGTCGGTCGTACAGCTACGCGTACGCGTTAGGCGGTGTTTCGTGTGCGGGCGCGAATTACGATTCATCGTACACGAATGCGTACTTCGGCGTTCGGCTTGCCTTCAG
SRS012849_36820	RT	+	19123	19536	GGCATTTGAAAGTACGTTTTATCCGGACTACTTCCGCATCCATTAAAAACAGGGGTACGCATGACCTTTTACAGTATATCGTTAAAGATATAAAAGCTGATCCCGAAGGAACCCTGTTCGGGTACCAGTTCGATATAACGAAATTCTATGAGAGCGTAGACCAGGATATTTTGCTGGATGCAGTGAAAAAGATGTTCAAGGATAAAATATTGATCGGAATCCTGGAAGAGTGCATCCGCATGATGCCTAAAGGCGTGAGTATCGGACTAAGATCATCGCAGGGGCTTTGTAATTTGCTTCTGTCTATTTATCTGGATCACCGGTTAAAGGATCAGGAGGCAGTAGCACACTATTACCGGTATTGTGACGACGGTCTGGTGCTTTCTGGTAGCAAGAAATACCTTTGGAAGGTTA
SRS012849_36858	TR	+	3253	3297	3253	3315	0	3	TGTGATCACCGACGGGACAGTCAACAACAACGGCGCGAACTATTCCCTCGGCTTCGCGCCCGG
SRS012849_36858	VR	+	*	*	3896	3958	0	3	TGTGAACACCGACGGGACAGTCAACAACAACAACGCGAACTATTCCCTCGGCTTCGCGCCCGG
SRS012849_36858	TR	+	3890	3943	3846	3964	13	0	AATTGGTGGCTCCGTTCTCCGAATGCGAGCAACTCCAACAATTTCGTGAATGTGAACACCGACGGGACAGTCAACAACAACAACGCGAACTATTCCCTCGGCTTCGCGCCCGGATTTTA
SRS012849_36858	VR	+	*	*	3203	3321	13	0	CATTGGTGGCTCCGTTCTCCGCGTGCGAGCAACTCCGACCGTTTCGTGCGTGTGATCACCGACGGGACAGTCAACAACAACGGCGCGAACTATTCCCTCGGCTTCGCGCCCGGCTTTTG
SRS012849_36858	RT	+	4490	5028	AGGCATATTCGGAGCGTCCATATCTCCGAGCGCGTCGTACAACGGTGCTTGTGCGATTACTGCCTCGTGCCGATGCTCTCCCGGTCATTCATTTACGACAACGGAGCGAGCTTGCGCGGCAAAGGGTACGATTTCGCCGTATCCCGGGTGACGCACTTTCTCGCGGAGCATTACAGAAAACACGGGCGGGAGGGCTACGTCCTCGTATTCGATTTTTCAAAGTATTTCGATACGGCACAGCATGAGCCCGTTTTTCGAGAGTTCGAGCGGAGCGGCATCGACGACCGCCTCGTCGCGCTCTCGAAATATTTTATTCAGAACTTCGGCGACGTGGGGCTCGGCCTCGGGAGCCAAGTCTCACAGATTGCCGCGCTCGCCCTGCCGAACAGGATAGACCACTATATCAAGGACGTGCTCGGCATGAAGTATTACGCTCGCTATATGGACGACGGGTGTATCATCAGCGAGTCAAAGGAAAAGCTCGAGATTTGCCTCCGGGAGCTCCGGCGGCTATGCGCCGAGCACGGTATCCGCCTCAA
SRS012849_contig-100_434.200631	TR	+	4143	4190	4116	4210	6	1	TGCCGGCTCGGCCAACAACGCCCGCAACGTCAACACCGATGGCACTCTGAACAGGAACAACGCCTACAACGGCAACAACGGCCTGCGCCCCGCTT
SRS012849_contig-100_434.200631	VR	+	*	*	6190	6284	6	1	TGCCGGCTCGGCCAGCTTCGCCCGCAGCGTCAACACCGATGGCACGCTGAACGGGAACAACGCCTGCAACGGCAACAACGGCCTGCGCCCCGCTT
SRS012849_contig-100_434.200631	TR	+	6217	6264	6217	6284	0	3	CGTCAACACCGATGGCACGCTGAACGGGAACAACGCCTGCAACGGCAACAACGGCCTGCGCCCCGCTT
SRS012849_contig-100_434.200631	VR	+	*	*	4143	4210	0	3	CGTCAACACCGATGGCACTCTGAACAGGAACAACGCCTACAACGGCAACAACGGCCTGCGCCCCGCTT
SRS012849_contig-100_434.200631	RT	+	4598	5281	AGGAGCGGCTCGTCCTCGCCATCGACTTCGAGGGCAAAGTCGTCCAGCACTCGCTCTGCGACAACGTCCTCGAGCCGGCGTTCTCCCAGCGCTTCATCCGGGACAACTACGCCGGCCAGATCGGCAAAGGCACCCACGACGGCCTCGACCGTCTGGCTGCTGCCATGCGCCACTATTTCTTCAGCCGAAAGGCAGCAGACGAAGCAGCCCGCAAGGCTGCCGGCCTGCCGCCCCGGCCGATGAACGAGTGGGACTACGCCGACGGCTGGGTACTGAAGGGCGATTTTTCAAAGTTCTTTTACACCCTGCTCCATTCCTACTGTTACGAAACGGCCCGCCGGGCCCTGAAGTGGCTGAAGGATCCCGAGCTGATCGACTTCGCTGAGTGGCTGCTGTGGCTCATAATCGACAGCACGCCAGACCCCGGCATCCCGATCGGCAACCAGTCGAGCCAACTGCTCGCGCTGCTCTATCTGGACGCCTTCGACCACTGGCTGAGGGATGACCGCGGCCTCGTATATGGCAGGTACATGGACGACTTCTACATCATCCACAGCGACAAGCTGCTGCTCCGGCAGATACTCAAGGAGATCGAGGCGTACATCAAGCCGCTCGGCCTTCGGCTGAACGGCAAGACGCAGATCCTCCCGCTGAAGAACGGCATCGACTTCCTCGGTTTTCACA
SRS012969_4851	TR	+	11027	11076	10973	11098	13	0	CTCTGGCGGCGCTGATAGCGGGCGGCAACTGGAACAATGGGGCGAATTGCGGCGCTCGTGCCGTGAATTGCAACAATTACCCGTGGAATGTCAATACGAACATTGGCGCTCGTGGGGCGTGTGACT
SRS012969_4851	VR	+	*	*	10412	10537	13	0	CTCTGGCGGCGCTGATAGCGGGCGGCTACTGGGACGATGGGGCGTATTGCGGCGCTCGTGCCGTGCGTTGCGGCAGTTACCCGTGGAATGTCGCTCCGGACATTGGCGCTCGTGGGGCGTGTGACT
SRS012969_4851	RT	+	11480	12124	AATACCATTACTTTAAGGTGTACGAACCGAAAGAGCGGCAGATAATGGCGCTGCCGTTCTATGACAGGGTGGTACAGCACGCCATAAACAACGTGTTAGAGCCTATATTTGATAAGCGGTTTATATCGCAGTCTTACGCCTGCCGGAAAGGTAAAGGTATGCACGCTGCGTCTGATACGCTAAAAGAGTGGCTGTATGAGTGGAACAAATACCACCCAGACCAGCCGCTTTATGCTATCAAGGCAGATATACACCACTATTTCCAGAGCATAGACCATGCGGTATTAAAAACTGAAATACGTAAGGTTATAAAAGACGCTGGGGTACTGGCATTGCTGGACAGGATAATAGACCACAACGGCAATATGCCGGACGGCGTAGGGATACCAGTAGGAAACCTTACCAGTCAGTTATTTGCAAATATCTATCTGGACGCATTAGACCAGTTTATTAAGCATGAGCTGGGCGTAGAGGCATACATACGCTATATGGACGACTTTGTAATATTAAGCCCAGACAAGGAACAGCTGCGCAGCTGGCTTGCACGGATAGAGCAATTCTTACGGGAAGAGCTTAAGTTAGAGTTTAACCCGAAAACTACCATACTGGCAGCAAAGAACGGTATAGACTTTGTAGGCTACAAAC
SRS012969_6157	TR	+	31682	31731	31626	31752	11	0	AGCCTTGCACGCCCTCATTGGCGGCGGCAATTGGAACAACGGCGTGCATTGCGGTAGCCGTGCCGTCAATTGCAACAATTACCCGTGGAACGTGAACACGAACATTGGTGTGCGGTGCGTGTGTGAC
SRS012969_6157	VR	+	*	*	30972	31098	11	0	AGCCTTGCGCGCCCTCTTTGGCGGCGGCAGTTGGAGCAACGGCGTGCATTGCGGTAGCCGTGCCGTCTATTGCAACTTTTACCCGTGGAACGTGTTCGCGAGCATTGGTGTGCGGTGCGTGTGTGAC
SRS012969_6157	RT	+	32123	32734	AAGAACGGCTTATTATGGCGTTGCCGTTCTATGATAGAGTGGTGCAACACATGATTTGTAACGCTATTCAACCCGTATTTGAAAACGGATTTTATTACCATTCTTACGCTTGCCGGAGCGGGAAGGGGATGCACGCCGCAAGTGATACATTGTATCAATGGATGTATGAAACAGAGGTAAAGCAAGGGTTAAGGATGTATGCCTTTAAAGGGGATATATCAAAGTATTTTGCATCTATACCGCATGACAAATTAAAGGATGAAAACCGCCGCTATATAGGGGATAAGAAAGCCCTTATGTTAATGGATGATATTATAGACCACAACGGCATATTGCCGGACGGCGTGGGAATACCCGTTGGAAACCTCACAAGTCAGTTATTTGCGAATGTGTACGGCAATAAGTTAGATAAATTTTGCAAGCACGTTTTACATATTCCGTATTTTGTGCGGTACATGGATGATTTTATTATCCTATCGGATGATTTGGAGCAGTTAAAAGAATGGGTTAAGAGAATAGAAGAATTTTTGGAAAATGAAATGCTTTTGCATATTAACCCTAAAAGCACAATTCTATACGCCGGGAATGGCATAGATTTTTGCGGATATATCC
SRS012969_6631	TR	-	932	988	908	1026	12	0	AAGCCGTGTGGTTTATCGTGGGTACAACAACGCGAATGCGAATGGCGGTGTCGTGAATGCGAATGCGAATAACGATGCCTCGAATGCGAATGCGAATGTCGGCTCGCGTCTGGACAAAC
SRS012969_6631	VR	+	*	*	27430	27548	12	0	CAGCCGTGTGGTTTATCGTGGGTACAACAACGCGGATGCGTATGGCGGTGTCGTGAATGCGnATGCGTATTACGATGCCTCGAATGCGAATGCGnnTGTCGGCTCGCGTCTGGCCTTCC
SRS012969_6631	RT	-	41	395	GCACAACAGCAGCATCCATCAAGGAACGTGGCACGCACGACCTTATGAAGGTAATTCGTCAAGATATGCAGCACGACCCAGGAGGCACGCTATATGCCTACAAGTTTGACATCAGACATTTCTATGAGAATGTTCGTCAAGACTTCGCCATGTGGTGCTACCGCCGTGTGTTCAAAGACCAGAAGCTGCTTGTTATGTTGGAATCCTTTGTTACTATGCTGGACAGTGGCATCAGCTTTGGACTAAGAAGCTCACAAGCCACCGGCAACTTGTTGTTGTCTGTATTTTTAGACCACTATTTGAAAGATAAGTGTGGGGTCGCTCATTTCTATCGCTATTGCGATGACGGCCTTCT
SRS012969_15862	TR	+	14315	14364	14296	14406	13	0	ACAACCGAGAACAGTTCTGCGAACGCGTGGAATATGAACTTCGGCGACGGCAACCTCAACAACTGGAACGATAAGGTTGGAGACAGGAATCATGTTCGCCCGGTTTCAGCA
SRS012969_15862	VR	+	*	*	13576	13686	13	0	TCAACCGAGACCAGTTCTGCGCGCGCGTGGTATATGTACTTCGGCGACGGCAGCCTCTACTCCTGGTACGATAAGGTTGGAGGCAGGACTCATGTTCGCCCGGTTTCAGCA
SRS012969_15862	RT	+	14630	14937	AGAGAAGTGTTTGCCGGTCAGTTCCGTGACCGCATTATCCACCATTATATTGCGCTGAGACTCGAACCTCTGTTCGAGTCTCAGTTTTCTGACCGTACGTACAACTGCCGAAAAGGCAAGGGCCAGCTGGCAGGTATCAGGCAGCTTCAGCAGGATATCAGGGAAGTAAGCGAGAATTACACGAAGGATGCCTACGTGATGGGAATCGACCTGAAGGGATTCTTTATGAGCATCTCCAAGCCACTTCTTGCCAAGATGGTAGATGACTTCATTGTAGAGAATTACCATGGGGATGACAAGGAAGACCT
SRS012969_22975	TR	+	4672	4709	4652	4709	13	1	GAATGCAGGCGCGTTCGTGACGAATGCGAACAATGCAGCGACGAATACGAATGCGAAT
SRS012969_22975	VR	+	*	*	4298	4355	13	1	GCTTGCGGGCGCGTTCGTGACGAATGCGnACnnTGCGGCGACGnnTACGnnTGCGGnA
SRS012969_22975	RT	+	5088	5675	AAGAACGGATCATCTATAAACTGCCGTTCCGCGACCGGGTCGTGCATTGGGCGATTATGTTGGTCGTGGAGCCTATATGGGTGAGCAACTTTACGCGGGACGTGTACGCATGCGTGAAAGGCAGGGGCATACACCCGTGCCTTAACCGCCTGCGCCGCGAAATGGAAGCCGACCCCGAGGGTACTGCCTATTGTCTGAAACTCGACGTCCGCAAATTCTACCCGTCCATAGACCATGACATCCTCAAACAGGTTGTCCGGGTCAAGATCAAAGACCCGGAACTGCTCGGGCTGCTCGACGAGATTATTTGCTCGGCGGACGGGGTGCCGATAGGCAATTACCTAAGCCAATTTTTCGCAAACCTCTATCTTTCCGAGCTCGACCACATCATCAAAGAGCAGCTCAAAGTCCGTTATTACTACCGTTATGCCGACGACATCGTGCTGCTGGCGGCGGACAAAGCGACGCTCTCCGGGCATTTGGTGTTTATCAACCACTATTTGAACCACGAACGGGCACTCGACATAAAACGGAATTACCAGATATTCCCCGTTGAGAGCCGTGGCGTCGATTTCGTGGGTTACGTCA
SRS012969_25213	TR	+	19522	19576	19491	19600	21	0	CGCTCTCCGAATGGCAGCAACTCCACGAATTTCTGCAATGTCAACAGCAACGGCAACGCCAACTACAACAACGCGAGCAATGCGAATGGCGTGGCCTTCGGATTCTGCAA
SRS012969_25213	VR	+	*	*	5617	5726	21	0	CGCTCTCCGnnTGGCAGCnnCTCCACGnnTTTCTGCnnTGTCGGCAGCTACGGCGACGCCTACTACTACTACGCGAGCTATGCGTTTGGCGTGGCCTTCGGCTTCTGCCT
SRS012969_25213	TR	+	19522	19576	19466	19600	19	1	CGGCAGCGCGAACAACTGGTGGGAGCGCTCTCCGAATGGCAGCAACTCCACGAATTTCTGCAATGTCAACAGCAACGGCAACGCCAACTACAACAACGCGAGCAATGCGAATGGCGTGGCCTTCGGATTCTGCAA
SRS012969_25213	VR	+	*	*	18806	18940	19	1	CGGCAGCGCGTACGACTGGTGGGAGCGCTCTCCGTATGGCAGCAACTCCGCGTGTTTCTGCTTTGTCAACAGCATCGGCGGCGCCAACTACAGCTACGCGGGCACGGCGATTGGCGTGGCCTTCGGCTTCTGCTT
SRS012969_25213	RT	+	20080	20656	GATTTTTCGCCTTCGACCTGATGGAACGGGGAAAGCTGCGGCACATCCGCAGCGTGCACATTGCGGAGCGGGTGGTGCAGCGCTGCCTGTGCGACAACGCGCTGGTGCCGCTGTTTTCGGCAGCATTCGTTTACGACAACGCGGCGAGCCTGAAGGGCAAGGGCATCGACTTTGCCATGGATAGGCTGACCTGCCACCTGCAGCGGTACTACCGAAAGCACGGGACGGACGGCTGGGCGCTGGTATTCGACTTTTCGGACTACTTCAACTCCGCGCCGCACGCGCCGATCTACGCAGAGAGCGAGCGGCGCATCCGGGACGAGCGGGTGCAAAAGCTGGCGTGCGGCCTGATGGAGGACTTTGGCGAGCGGGGCTTCGGCCTCGGCAGTCAGGTGAGCCAGATCGACGCGCTGATGCTGCCAAACCGGCTTGACCACTTCATCAAGGAGCAACTGCACATCGAGGGCTACGGCAGGTATATGGACGACGGGTATCTCATCCACGAGAGCCGGGACTACCTGAAGGAATGCCTGAAGCAAATCCGGGCGGTATGCGCAGACCTCGGCATCCGGATGAA
SRS012969_25560	TR	-	10407	10454	10386	10480	17	0	TGCCGGCTCGGCCAACAACGCCCGCAACGTCAACACCGATGGCACGCTGAACAGGAACAACGCCTACAACGGCAACAACGGCCTGCGCCCCGCTT
SRS012969_25560	VR	-	*	*	8312	8406	17	0	TGCCGGCTCGGCCCACGGCGCCCGCCTCGTCGACGCCGATGGCACGCTGGGCTGGGACGACGCCTGCTACGGCGACCTCGGCCTGCGCCCCGCTT
SRS012969_25560	RT	-	9316	9999	AAGGAGCGGCTCGTCCTCGCCATCGACTTCGAGGGCAAAGTCGTCCAGCACTCGCTCTGCGACAACGTCCTCGAGCCGGCGTTCTCCCGGCGCTTCATCCGGGACAACTATGCCGGCCAGATCGGCAAAGGCACCCACGACGGCCTCGACCGTCTGGCTGCGGCCATGCGCCACTATTTCTTCAGCAGAAAGGCAGCGGACGAAGCAGCCCGCAAGGCTGCCGGCCTGCCGCCCCGGCCGATGAACGAGTGGTACTACGCCGACGGCTGGGTACTGAAGGGCGATTTTTCAAAGTTCTTTTACACCCTGCTCCATTCCTACTGTTACGAAACGGCCCGCCGGGCCCTGAAGTGGCTGAAGGATCCAGAGCTGATCGACTTCGCCGAGTGGCTGCTGTGGCTCATAATCGACAGCACGCCAGACCCCGGCATCCCGATCGGCAACCAGTCGAGCCAACTGCTCGCGCTGCTCTATCTGGACGCCTTCGACCACTGGCTGCGGGATGACCGCGGCCTCGTATATGGCAGGTATATGGACGACTTTTACATCATCCACAGCGACAAGCTGCTGCTCCGGCAGATACTCAAGGAGATCGAGGCGTACATCAAGCCGCTCGGCCTTCGGCTGAACGGCAAGACGCAGATCCTCCCACTGAAGAACGGCATCGACTTCCTCGGCTTCCAC
SRS012969_31511	TR	-	2036	2060	2033	2078	12	0	CAACAACACCAACAACGTGTGGAACGTGAACTCCAATGGCAACTAC
SRS012969_31511	VR	-	*	*	0	45	12	0	CAGCATCACCGACGTCGTGTGGTTCGTGCTCTCCGATGGCAGCTGC
SRS012969_31511	RT	-	964	1563	TCTATGAGCCGAAGAAGCGGCTGGTCCAGGCCCCGGCCTTCGTCGATAAGGTGGTCCAGCACGCCCTGGTTGATAACACGCTCTATGAAGCGATCACCCACAGCTTCATCCCGGCCAACTGCGCTTCCCAGATTGACAAAGGGATGCACTACGGCCTGGATTTGCTGAAGGGCTTCATGACCGACTACTGGCACAAGAACAAGACCACCGATGGCTGGGTCCTGAAGTGCGATGTTCGGCACTTTTTCGCCAGCATAAACCACGACTTGCTGAAGCAGAAACTACGAAAGAAGGTGGTAGATGACCGCATTTTCCGGCTCATGTGCATTTACATAGATACGAGTGCAGATGGGCTTCCTCTCGGCTACCAGACATCCCAGCTCCTGGCCCTGCTGTTCCTGGATGAATTTGACCATTTCGTGAAGGAGCGCCTTCGGATAAAGTATTACGTCAGGTACATGGATGACTTCCTTCTCATCCATCCAGACAAGGAGTACCTGAGATATTGCCAGAAGGAAATTGAGACTTTTCTTGCCGGGCTCCACCTGGAGCTCAACGAGAAGACCAACATTTTTCCCCTGAGACACGGGGTAGACTTTTa�
SRS012969_31748	TR	+	36897	36949	36891	36983	9	0	CGTCGAACCGTGCGGTTCGCGGGTACAATTCGGCCCGCAACTGGAACAACAACAATGCTACGAACTCCAACCCGAACCTCGGTTTCCGCCCCG
SRS012969_31748	VR	+	*	*	38948	39040	9	0	CGTCGTACCGTGCGGTTCGCGGGTACAGTTCGGCCCGCTACTGGGACAGCTACAATGCTGCGTACTCCTACCCGAACCTCGGTTTCCGCCCCG
SRS012969_31748	RT	+	37568	38145	GCTGCAGACGCTCTTCCGCCCGGTATTCGTCAACCGTTCATTTGCGTGTATGTACGGAAAAGGCCCCATCCGAGCTGCCTTCAACGTACAGCATGACATGAGGGTCGCCCGCATGAAGTGGGGCGACGAGGCGACGGTCATCAAGATCGACGTCCGCAAGTTTTTCTACAGCATCGACCGCAGCGTGCTCAAGCAGATCATCGCGAAGCGGTTCAAGAAGCTCAAGAAGAAGTACCCCGAGAAATACGAGGACTTCCTCCGTTTTTACAGGCTTCTTTGCAAAGTGATCGACAGCTCGCCGGAGGGCGAGAGAGGGATTCCGCTGGGAAATGTGAGTTCTCAGGACTTTGCCAACATCTACCTCAACGAGCTCGATCAATTCTGCATCCGCTTCCTCGGTGCGACGCTCTACACGCGCTACATGGACGATGTCGTCGTCATAGCGCCAAACAAGGAAATCGCCCGGGAGTGGTTAGCAAAGATCAAGGTGTTCCTCCAAGAGAGACTGCACCTTGAGACCAACCAGAAGACCAAGATTTTCTATGTGCGGCAGGGCGTGAACGCCTACGGCTTCAAAA
SRS012969_31973	TR	-	6065	6102	6049	6162	8	0	CTTCGCTGTCCGTTCCGTCGTGGTCATGCGAACAACGGTGCTAATGCCGGCTTAGCGTACCTCAATGGTAACAATGCGGTCTCGAACGCTAACGTGAACTGGTCGTCGCCCCTA
SRS012969_31973	VR	-	*	*	6431	6544	8	0	CTTCGCTGTCCGTTCCGTCGTGGTCATGCGAACAACGGTGCTAGTGCCGGCTTAGCGTACCTCTATGGTAGCGCTGCGGTCTCGTACGCTTACGTGAACTGGTCGTCGCCCCTC
SRS012969_31973	RT	-	5071	5603	ATTATTTTACGAGATCCTTCTCCGCGTATACCTACGGAGGGGTGAAAGGACGCGGTCCCCACGCCTACATGAGGATGATCCGGAAGGTCTTGAGAAAATATCCGGAACGTACCACCGACTATCTCCTGTGCGATATCCACCACTTCTATCCGACCGTCAATCACCCGGTACTGAAAAGCCAGCTCAGGACACGTATCAAGGATAATCATTTATTGCGAAGGCTTGATGAGATCATCGATAGCGTCGAGGGGGATACCGGTATGTTCCCCGGCACGAAGCTGGCGCAGTTCTTCTCGCTTGTCTATCTGTATCTTTTCGATCACGATTTGAAGCGGTGCTTCCATGTCGGGGAATGCCCGGCTTTGGTTGAGTACTACACGAAAAGGTATATCGAGGAAAGTATCGCGACGGCCAAAACAGAACATGATTATGAGGAGTTATCCAAAGGGATCCAATATCTCTCGGACAGGTTCAAGGGATATCTGAACCGTCTGGATTTCTGCTACCGTCTCGCCGATGATGTCCTGATACTG
SRS012969_32584	TR	+	25770	25794	25764	25796	0	1	AGCTGAACCTGAACATTGTGCGTTCCAACGCCA
SRS012969_32584	VR	+	*	*	26507	26539	0	1	AGCTGAACCTGAACAATGTGCGTTCCAACGCCA
SRS012969_32584	TR	+	26501	26550	26451	26567	9	0	ACGCATCCCGATCCGGGGCGGCAGCTGGAACAACACTTCCAACGCGGGCGTGTTCAAGCTGAACCTGAACAATGTGCGTTCCAACGCCAACGGCAACATTGGGCGGCGTTCCGCTTT
SRS012969_32584	VR	+	*	*	25708	25824	9	0	GCGCGTCCCGATCCGGGGCGGCAGCTGGAGCCACACTTCCTACGCGGGCGTGTTCGAGCTGAACCTGAACATTGTGCGTTCCAACGCCAGCGGCTACATTGGGCGGCGTTCCGCTTT
SRS012969_32584	RT	+	26993	27649	TGCTGCGCATGGCTATGGCGCTGCACTACCCTGACCGCGTTGTGCAGTGGGGTATCTACCAAGTTGTATTTCCCATATTCGATAAAGGCTTTATTTCGGATAGTTATGCGTGTCGCAAGGGCAAAGGGGCGCACGCGGCGCTGGATCAACTGCAATACTGGATGCGGCAGGCAGACCGAGGCGGTCCGGCCTATACGCTGAAACTGGATGTTTCAAAGTATTTCTACCGGATAGACCATGAGATACTGCTGAAGATCCTGAACAGGAAGATCGCAGACCCGCGCATGATGTGGCTGTTCCGCGTGATCCTGCACAGTGACCAGACGAAGTTTGGACTGCCGGAGGGCATGAGCGCGGACGAAGTGCCGCCAGAGTGCCGGTTAGAGGACACCGGCGTTCCAATCGGAAACCTGACCAGCCAGATGTTCGCCAATATCTACCTCGATGTTCTGGACCAGTATGTGAAGCATACGCTGCACATCCACTGGTACATCCGGTACATGGACGACATTATCATCATCGGGCACGACAAGCAGGAACTTGCACACATCCGGGACGAGATCGCCGCATTCCTGCGCAGGGAGCTGAATCTTGCTCTGAACCATAAAACCAGCATCCAGCCATTGAAACAGGGCGTAGAGTTTGTGGGCGTGAGGG
SRS012969_33002	TR	-	9431	9480	9415	9678	11	0	CCCCGTCGACACGATTTTTGAAAATAACGTATTCTGTTATTTTCTCCCGTTTTTCCGTATGCGCGACAGGCCGGAGGTATAATTACCTCCGGGACTGTCTGCGCCATGCGCCGAGGGCTTGTTTTCTACGCCAACTACAACTCTGGCTGGCGTGTCCTCCATGTCGGTGGCAACTGGAACAACGGCGGCAATGCCGGCCTTTTCTACTTCAACGCGAACAACACCTCGTCGAACTCGAACTCGAACGTCGGCGCGCGACTACTT
SRS012969_33002	VR	-	*	*	9787	10050	11	0	CCCCGTCGACACGATTTTTGAAAATAACGTATTCTGTTATTTTCTCCCGTTTTTCCGTATGCGCGACAGGCCGGAGGTATAATTACCTCCGGGACTGTCTGCGCCATGCGCCGAGGGCTTGTTTTCTACGCCAACTACAACTCTGGCTGGCGTGTCCTCCATGTCGGTGGCTACTGGTACGACGGCGGCCTTGCCGGCCTTTTCTGCTTCTACGCGTACAGCACCTCGTCGTACTCGAACTCGAACGTCGGCGCGCGACTCCTT
SRS012969_33002	TR	-	9803	9827	9791	9829	0	1	CACCTCGTCGTACTCGAACTCGAACGTCGGCGCGCGACT
SRS012969_33002	VR	-	*	*	9419	9457	0	1	CACCTCGTCGAACTCGAACTCGAACGTCGGCGCGCGACT
SRS012969_33002	RT	-	8531	9013	GGATGCTGGTGACGGCCATGAAGCCAGTGCTTATGCGCGGGATGCACCCGTGGTCCTGCGCGTCGATCCCCGGACGTGGTGGAAAGCGAATCCACAAGATGATCCGCGGCGCGCTCCGCAACGACCCAAAGGGGACGAAGTACGCCGCGGAGCTGGATGTCGCACAGTATTACCCCAGCATCTCCGGTAAGCGGCTGATCTGGGCGCTGGCGCGGAAGATCAAGGACAAGCGCTTTCTGCGGACGGTCTATTCCGTCATCGAATCCTGCGGCGGCGGGCTGGCTATCGGGTATTACATCTGCCAATGGCTGGCGAACTTCTACCTGGAGTCTCTGGACCAGTACATCATGACGCTGCCGGGCGTGAAGTATATGACCCGCTACATGGACAACATCACCCTGCTCGGGCCGAATAAGAAGCAGCTGCACAAGGCGCGGAAGTTGATCGCCGCGTTCATGCAGCAGCGGCTCGGCCTGTCCATGA
SRS012969_33216	TR	-	1859	1896	1835	1905	10	0	GTTTCGTATGCGAACGCGAATAACGATTCATCGAACACGAATGCGAACATCGGCGTTCGGCTTGCAAACAA
SRS012969_33216	VR	-	*	*	2119	2189	10	0	GTTTCGTGTGCGAGCGCGTATTACGATTCATCGAACACGGGTGCGAACATCGGCGTTCGGCTTGCCTTCAG
SRS012969_33216	RT	-	977	1342	GGTGGACCGCATTTGAAAGTACGTTTTATCCGGACTACTTCCGCATCCATTAAAAACAGGGGACGCATGACTTTTACAGTATATCGTTAAAGATATAAAGGATGATCCCGAAGGAACCCTGTTCGTACAGTTGATATAACGAAATTCTATGAAGGTAGACCAGGACGTTTTGCTGGATGCAGTGAAAAAGATGTTCAAGGATAAAATATATCGGAATCCTGGAAGAGTGCATCGATGATGCCTAAAGGCGTAGTATGGGCTAAGATCATCCAGGGGCTTTGTAATTTGCTTCTTCATTTACCTGGATCACCGGTTAAAGGATCAGGAGGCGTAGCACACTATTACCG
SRS012969_34480	TR	-	4905	4954	4866	4968	18	0	GCGAGTACAATTCCAACAACGCGTTCATCTACAACGGCAACACGGGCAACGTGAACAACAACAACAAGTATAACACGAACGCCGTGCGTCCGGTTTCCGAATT
SRS012969_34480	VR	-	*	*	5503	5605	18	0	GCGAGTACAATTCCTACGGCGCGTTCGTCTACGGCGGCAGCACGGGCGGCGTGAACAGCAACTTCAAGTATGGCACGTTCGCCGTGCGTCCGGTTTCCGCTTT
SRS012969_34480	RT	-	4078	4693	CAATCCATCGCATTTATCGTTACGAAACCATGCCTGCGCGAAGTGGTAGCCGCCGATTTCCGCGACCGAATCGTGCAGCACTATATCGTCATGCGCCTCGAAGCTCTTTTCGAGGAATGCGGAACACTCGACGATAACATGTTCAGTTGCCGCGTCGGGAAAGGCAACCTTGCGGCCATACAGGCCCTACAACAGCAGATATTCCACCAGTCGAAAGGTTATACCACCGACTGTTATGTGGCAAAATTCGACCTGCAATCATTCTTTATGAGCATCGACAAACGCCGTCTTTACGACGAGTTGGTCGCATTGGTCGCCAAGCGCTACGAGGGATGGGATAAGGATACGCTGTTGTATCTTATCCGCGTCGTTACGCTGCATAATCCGCAGGACAACGCCGTGCGGAAAACTCCACTTTGCGATTGGGCTGACCTGCCGCGCTCGAAGAGCCTCTACAATGTCGATTGGTTCCTCGGTTTAGCCATCGGGAACCTCACGTCGCAATCCGACGCGAATTTCTACAACGCACCCGCGATGCGGTGGATGCGCTCCGTTGGCCTCGCTCCTGTGAACTACGTCGATGATTTCGCATTCGTCGTCCGGGATAAGGCATCGTA�
SRS012969_36554	TR	-	6501	6550	6476	6597	26	0	GGGGTGTGTTGTTCAGCGGTTCTTCGAATAATGGTGCGAATGCAGGTGTCAGCTACTCGAATACGAATAATACGGCGTCGAATACGAATGCGAATATCGGTTCTCAGCTATGCTTATAAAAA
SRS012969_36554	VR	-	*	*	6669	6790	26	0	GGGGTGTGTTGTTCGGCGGTTCTTCGCTTACTGGTGCGACTGCGGGTGTCGGCTACTCGTTTACGTCTTATGCGGCGTCGTCTACGAGTGCGTCTGTCGGTTCTCGGCTTTGCTTTTTACCG
SRS012969_36554	RT	-	5500	6014	CGATTTGGGTTTCAGTCTTCACAAATGACACCTATTCTTGCATCAAGAATAGGGGAATACATGCAGCCGCTAAACGGGTCAAATATGATTTAAAGACAGACCCGGAAGGCACAATTTATTGTCTAAAGATAGATGTTCGCAAGTTTTATCCTTCTATTGATCACGATATACTAAAACAGGTTATTCGCAGAAAAATAAAGGATAAACGCTTGCTTTGGTTACTTGACGAAATTATTGATTCGGCCGACGGTGTACCTATTGGGAATTACTTATCCCAATATTTCGCCAATTTATATCTTGCTTATTTTGATCATTGGATCAAAGAAGTCAAGCAAGTAAGATATTTCTATCGCTATGCCGATGATATTGTGATTCTATCTTCAAGCAAAGAATCACTTCACGCCTTATTGCGTGAAATGCGGGTTTACCTTCGGGACAATTTGAAATTGAAAATCAAGCACAATTTTCAAGTATTTCCGGTCGATTCACGGGGGATTGACTTTTTAGGATACCGC
SRS012969_37403	TR	-	5866	5912	5840	5969	18	0	ACGCCTGCAACTGGTGGCTCCGCTCCGTGAATGCGAGCAACACGAACAACTTCTGCAATGTGAACACGGACGGGTCTGCGAACAACAACAACGCCTACAATTCGAATGGCTTCGCGCCGGGATTTAAGAA
SRS012969_37403	VR	-	*	*	6629	6758	18	0	GCGCCTGCTACTGGTGGCTCCGCTCCGTGCGTGCGAGCTACACGTCCGACTTCTGCCGTGTGAACACGGACGGGTCTGCGAACTACAACGGCGCCTACATTTCGTATGGCTTCGCGCCGGGCTTTAAGGT
SRS012969_37403	RT	-	4681	5251	GAAGGTGCGGAACATCGACGCGCTACCCATCCAGGAGCGGGCCATCCAAAAATGCCTGTGCAAGAACCTTCTGACGGAGGTTTATTCCAGGAGCTTCATCTACGACAACAGCGCGAGCCTGAAAGACCGGGGCATGGACTTCCAGCTCCGGCGGCTCAGGAAGCACCTGCAGGACCATTACCGGCGGTATGGGACTGAGGGCGGTATCTACCAGTTCGACTTCAAGAATTATTTCGGGAGCCTGCCGCACGAGGAGATCAAGCGGCGGGCACGGAAGAAGATCATGGACGACCGGTTATACACATTGTTCTGCGACTTTGTGGATGATTTCCGGCTGATGAAGACCGCCGACAAGGAAGCACACCGGGGCGTGGGCCTGGGCAGCGAGGTCTCGCAGATCATCGCCCTTGACTACGCCAGCCCCATCGACCATTACGTGAAGGACGTGCGCGGCATCCACGGGTACGGGCGGTATATGGACGACGGGTATGTGATCAGCAATTCCTTGGAGGAACTGGAAGACATCAAGCGCAACCTGTACCGCCTGGCTGAGGCGCTGGGCATCGCCATG
SRS012969_39289	TR	-	14513	14547	14497	14581	18	0	TTTCTTCGGCTAACTTTGCCAATGTGAACAACAATGGCAATACGAACTACAACAACGCTTCGAACTCTAATGGAGTTCGTCCGGA
SRS012969_39289	VR	-	*	*	64669	64753	18	0	TTTCTTCGGCTGCCTTTGCCATTGTGGGCATCCTTGGCAGTCCGAGCTGCAACGGCGCTTCGACCTCTCGTGGGGTTCGTCCGGA
SRS012969_39289	TR	-	14513	14547	14497	14586	16	1	CGTCGTTTCTTCGGCTAACTTTGCCAATGTGAACAACAATGGCAATACGAACTACAACAACGCTTCGAACTCTAATGGAGTTCGTCCGGA
SRS012969_39289	VR	-	*	*	15626	15715	16	1	CGTCGTTTCTTCGGCTGGCTTTGCCGGTGTGAGCAGCAATGGCAATGCGACCTCCAACGGCGCTTCGTCCTCGCATGGGGTTCGTCCGGT
SRS012969_39289	RT	-	13100	14155	CGATCGCATTGTCCGACATTCTCTGTGCGATGAGGTTTTACTTCCAGAAGTTAGAAAACATATCATTTATGATAACTGCGCATCTATCAAGGGGCGCGGAATTTCACAACAGAGAAAACGATTCGAAATCCATCTCCACAAATACTACCAATTATACGGAAATGACGGTTATATTCTATTCGGTGACTTTTCAAAGTTCTATGACAATATTATCCATGAGATTGCTAAACGAGAATTGTTGAAGCTGTTCAATGACGATGAGTTTATTGACTGGCTTTTAACGTTGATATTTAAAGGTTTCCAGATCGATGTTTCGTATATGTCTGACGAGGAATACGAGACCTGTATGATCGATACTTTCAATAAACTGGAGTATCGGAATATTCCAAAAGAGAAGCTCACTGGCGAAAAGTGGATGGAGAAGTCCGTCAATATTGGGGATCAACTTTCACAAGTCATTGGAATTTATTATCCATATCCGATTGACAATTACGTCAAGTATGTGCGTCAGCAGAAATTTTATGGAAGGTATATGGACGATTGGTACATCATGAATCCCAGTAAAGAAGAGCTTGAAAACTTGCTCGAAAACGTCTGTAAAATAGCAGCCGAACTTGGAATCCATATCAATCGTAAGAAAACCAGAATCGTTAAGATTTCGAGCAAATACAAATTCTTGCAAATCAAGTACACACTTACGGATACAGGTAAAGTCATCAAACGAATAAACCCGGATCGAGTTACCGCAATGCGTAGAAAACTCAAGAAACTTGCCGTTAAGGTTGAAAATGAAGAAGCGGATTACGACAATGTCGAAAATATGTTTCGAGGTTGGATGGGAGGACATTATAAACTCTTATCCAGAGAACAACGAAAGAATTTAATACAGCTTTACGAAGACCTATTTAGTAAGGAAATCACAATAGTCAACAAGAAGCTGATTGTTTCTGATAGGTCTGCATGATTGCACATAAAGAAGGAGGAAAACGATGGAACCATGGTTTCAGGTTGTACTTACGATCTTTAGCTCAGTTCTTGCATCTTCTGGGCTGTGGG
SRS012969_39680	TR	+	1476	1536	1439	1563	24	0	TACTGGTCCTCCTCGGAGAACTACAACAATCCGGCGAACAACGCTCTTTATGTGAATGTGAACAACGGCAACGTGAACAACAACAATAAGAACAACAGAAATAGCTACGTGCGTCCGGTCTTGGC
SRS012969_39680	VR	+	*	*	707	831	24	0	TACTGGTCCTCCTCGGAGGACTACCGCCGTCCGGCGAGCTTCGCTCTTTGTGTGTGTGTGGACTTCGGCGGCGTGTACGGCTACAGTAAGAACCGCAGAGATAGCTACGTGCGTCCGGTCTTGGC
SRS012969_39680	RT	+	1800	2531	GTTCCATCGCTTTCATTATCAACAAACCCGTGAAACGGGAGATTTTCGCTGCAGACTTCCGCGACCGTGTGGTACACCACCTCATAGCCCGCAGGCTCGTTCCGCTTTTGGAAGAGAAGTTCATCAATGACAGCTACAGCACCCGCAAGGGAAAAGGTACGCTCTATGGCATCGAACATGTGGCGGAACATATCCGGCTCTGTTCGGAAAACTACACGAAAGAGTGCTACATCCTGAAAATAGACATCCGTTCGTTCTTCATGAAAATATCGAAGAGGCGGCTGTATGACCTGACCGAAGAACTCTTGCACGAACGCTACGGGGGAAACGACCTGGCGATACTGCTCTATCTGCTCCGTGAGACTATATTCAACCGTCCGGAAAAGAACTGCATCCGCAAGACGCCTCCCCAAAGCTGGCGCGGATTGCCCAAAGACAAGAGCCTGTTCCATTCCGACGGCTCGTGCGGACTGCCTATCGGCAACCTGACAAGCCAGTTGCTCGCCCTTAACTTCCTGGACGGACTGGACCATCTCATCAGCGAAGAATGGGGCGTGAAGCACTACGGCAGGTATGTGGACGACATGGTGCTTGTCCATCCCTCGAAAGAGCACCTGATAGAGGTGAAAGCGAAAATTGCCGGCTGGCTCTCCGAACACGGGCTGTCGTTGCACCCGCGCAAGATCTATCTGCAACATTACACGAAAGGTGTCCTGTTTATCGGAGGGATGA
SRS012969_40511	TR	+	21563	21626	21533	21648	18	0	GGTACTGGAGTAGCAGTGAGAACAGTCAGAACAACAGCTGGAACGTGAACTTTAGTAATGGCAACTTCAACAACAACAACAAGTACAACAGTAACATGGTGAGGGCGGTTGCAGCA
SRS012969_40511	VR	+	*	*	20762	20877	18	0	GGTACTGGAGTAGCAGTGAGTACAGTCAGTACAACAGCTGGACCGTGTTCTTTAGTTATGGCTACTTCTACACCTTCAGCAAGTGCGGCAGTGGCGTGGTGAGGGCGGTTGCAGCA
SRS012969_40511	RT	+	21806	22457	CAAGTACTTGTTTTATAGTTACCCGTCCTAAATTACGGGAAGTGTTTGCTGCAAATTTCCGTGACCGTATTGTACAACATTGGTTGTGCCTACGCTTAGAGCCACTGTTTGAGGCACGTTTTGTTGAGCACGGAAATGTATCATTTAACTGTCGAAAGGGTTTTGGAACATTTGCATGTATCGATCAGTTGACAAAAAATACTATTGAAGTCTCTGATAATTATTCCCATGAGGCTTGGTATGCTCAATTTGATATTAAAGGATTTTTCATGTCAATTGATTGTGAATGCTTATTAAAGTACTTATTGCCATTTATCAAAGAAAAATGGAACTATTGGAAAGGAACTATATATGAACAGGATTTAGATTTAGTGCTTTGGCTTACAGAAGTAATTGTACGACATCGTCCACAAGATGATTGCATACGCCAAGGGAATTTAAAATTATGGAGAATACTACCTAAAAACAAAAGCTTGTTTTACATTGAATGGATGAGAGGTGAACCAATAGGCAACCTAACCAGTCAATTATTCGCCAATTTTTATATGTCATTTTTTGATGAATGGGCTATTAAAGCAGCAGAAGAAAGAGGAGCCAAATATGTACGTTTTGTAGATGATTTTAGCTTTGTGTGCAAAACTAAGGAAGATGC
SRS012969_40859	TR	-	15788	15837	15769	15880	11	0	TGCGCTGTTCGGCGGCAACCGCAGCAATGCGGCGAAGTGTGGCCTGTCGTACTGGAATTTGAACAACCTTGCGACGAACGTGAACGCGAACATCGCGGCGAGCCAATCTTAT
SRS012969_40859	VR	-	*	*	16111	16222	11	0	TGCGCTGTTCGGCGGCGACCGCAGCTTTGCGGCGAGGTGTGGCCTGTCGTACTGGAATTTGAACAACCTTGCGACGAGCGTGTCCGCGCACATCGCGGCGAGCCTTTCTTGT
SRS012969_40859	RT	-	14739	15171	ATATGTTCTGAAAATGGATATCCGGCATTTTTACGAATCTGTCGACCATGACATCCTAAAAGAGTGGATAGCATCGAAAATCCGAGACCGGAGAATGTTGCATCTAATCAATTTGATTTTGGATGGGTGCGAGCAGGGATTGCCCTTAGGTTTTGTGACATCTGCATGGTTTTCAAATTTCATGTTGCAGCCGCTCGACCATTACATCAAAGAAGAACTTCACGCGGATCATTATGTTCGGTTTGCGGATGACATGGTGATTTTCGGAAGAAACAAAAAGGAACTGCACCGGATGCAGCAGGCAATCGAGGTCTATCTGAATGAGCGTTTACACCTGCTTATGAAATACAATCATCAAGTGTTCCGCTTTGACTATATTGAGAGGAAAACCGGACAGAGGAAAGGCAGGCCGCTTGATTTCATGGGATTCCAG
SRS012969_41035	TR	-	8961	9010	8945	9056	12	0	AGCGTTCTACTCTGGTGGCAATTGGAACAACGGTGCTAATGCGGGTCTGTTCGCCTTGAACGGCAACAATCCCCGCTCGAACTCGAACTGGAACCTCGGCTTCCGCTCCGCT
SRS012969_41035	VR	-	*	*	9572	9683	12	0	AGCGTTCTTCTCTGGTGGCGGTTGGTACAACGGTGCTGATGCGGGTCTGTTCGCCTTGGGCGGCAGCAATCCCCGCTCGCTCTCGAACTGGGGCCTCGGCTTCCGCTCCGCT
SRS012969_41035	RT	-	8040	8482	CACATACGCATGTGTTACAGACAGAGGACAGCACGAAGCGGTTAGGAGACTTGCTTCGTGGTTTCATGAGTTTAATGGTAGAGGACAGTATGCGTATTATTACAAGTTTGATGTTAGAAAATTCTTTTACCGGATTGACCACGAAGTTTTGATGAATATCATTAAAAAGAAGATCTCCGACAAATACACTGTAGAGCTTATGCGGTACTATATGTGCAGCACACAGCGACCGTTCGGGATGCCACTTGATGGCAATCATCTTACAATTACGGACGATGAAATGCTCTGGGATAAGGGAATCGCCATAGGGGGCGGACTGTCACACATGATTGGGAATATGTATCTTGATCAGCTGGACCAGTACGCAAAAAGAACCTTGGGGATAAAAAAATACATCCGATTTGCAGATGATATCATTATCACTGATACAGATAAGGGAAAGC
SRS012969_contig-100_1622.156410	TR	-	1116	1168	1102	1168	9	0	TTCTTTTACTTGAATTTGAACAATGGTTCCGGCAATTCGAACTGGAATTACGGGGCTCGCCTACTTA
SRS012969_contig-100_1622.156410	VR	-	*	*	1361	1427	9	0	TTCTTTTGCTTGTATTTGAGCATTGGTTCCGGCAATTCGTTCTGGGCTTACGGGGCTCGCCTTCTTA
SRS012969_contig-100_1622.156410	RT	-	271	653	TTGTTGTGCTTCAGTTCCAAATCGAGGCATACATTATGGCGGAAAATATATAAAAAAAATATTAGTAAATGATAGAAAGAATACAAAATATGCTCTGAAACTTGATGTGAAAAAGTTTTATCCATCGATAAATAAAGAAATAATGAAAAGAAAGTTTATGAGAGTTATAAAAGACAGGGATACTTTAGATCTTATTGATAAAATAATTGATAGCTCTGAAAGTGGACTTCCAATCCGGAAATTATACTTCACAATGGTTTGCAAATTTTTATTTGCAAGATGTAGACCATTTTATAAAGGAAGAAATGAAGGTAAAATACTATTTAAGATATATGGATGATATGTTACTTTTTCACAGAAACAAGAAGGAATTGAAGAAAATA
SRS012969_contig-100_223.241770	TR	+	110	157	75	179	15	0	ACCCCGAACGCCGGCAACGCGAACAACGCGCGCAATGTCAACACGGACGGCAGTCTGAACAACAACAACGCGTACAACGGCAACAACGGCGTCCGGCCGGATTTG
SRS012969_contig-100_223.241770	VR	+	*	*	2062	2166	15	0	ACCCCGTACGCCGGCAGCGCGGGCTACGCGCGCAGTGTCCACACGGACGGCAGTCTGAGCAACAACGGCGCGTACGTCGGCAACCGCGGCGTCCGGCCGGCTTTG
SRS012969_contig-100_223.241770	TR	+	110	157	75	178	12	0	ACCCCGAACGCCGGCAACGCGAACAACGCGCGCAATGTCAACACGGACGGCAGTCTGAACAACAACAACGCGTACAACGGCAACAACGGCGTCCGGCCGGATTT
SRS012969_contig-100_223.241770	VR	+	*	*	12781	12884	12	0	ACCCCGAACGCCGGCAACGCGGACTACGCGCGCTGTGTCAGCACGGACGGCAGTCTGAACTACAACAACGCGTTCTACGGCAGCGGCGGCGTCCGGCCGGCTTT
SRS012969_contig-100_223.241770	RT	+	541	1170	CGTACAACTGCTTCTTCGTGCATGAACCGAAAGAACGGCTGATCATGTATAACAGCTTCCGCGACAAGATCGTTCAGCATTGTTTATGTGAACAGGTCCTTGAACCGCTTCTTTCGAAGACATTCATCTATGACAACTACGCGAGTCAGAAGGGCAAAGGGACCCACTTCGGACTTGACCGACTGAAGGCGTTCATGGCGGCCTACTACCGCAAGAACGGCGCCGGCGGCTGGGTGCTGAAGTGCGACGTCCGCAAGTATTTCTATCGGATCAATCACGACGTTCTGAAGACCCAGCTTCGCCGGCTGATCAAGGACCGCGACGTCCTGTGGCTTCTGGACATGATCATCGACTCCACGGAGGGACCGGGGATTCCGATCGGGAACCACACTTCACAATGGTTCGCGATCCTCTACCTGTCCGACATGGACCACATGATCAAGGAACGTCTGGGAATCAAGTATTATGGCCGCTACATGGACGACTTCTATTTGATACATGAGGACAGGGCCTATTTGCAGTTCTGCCTTGAAGAAATCCGCCGGTTCCTGGTCCCCCTGGGCCTGGAACTGAACCAGAAGACGGCCATATTTCCGTTATCCCAGGGAATCGACTTCCTGGGCTTTCGGA
SRS012969_contig-100_887.242434	TR	+	217	242	202	253	12	0	TGAATGCGAATAATCGTTCCTCGAATGCGAATGCGAACATTGGGTTCCGCTT
SRS012969_contig-100_887.242434	VR	+	*	*	0	51	12	0	TGTTTGCGGGTCTTCGTTCCTCGCTTGCGTCTGCGTACTTTGGGTTCCGCTT
SRS012969_contig-100_887.242434	RT	+	766	1249	GACAGGATAGTACACCATTGCATTATCAATGTGTTGGGGCGTTACTGGACTAACTTCTTCATTGCGAATACATACGCTTGTATCAAAGGGCGTGGTATTCATAAATGTATGGAGGATGTGCATACGGCTTTAATCATAGACAGAAAAGGTACAAGGTTCTGTTTGAAGATTGACATCAAGAAGTTCTATGATAACATAGACCACGCAGCATTGAAAAGGATAATCCGCTACACTATAGCGGATGAACAACTGTTAAGGCTGTTGGATAAGATAATAGATAGTAACGGTAAAGACAAGGGGCTGCCAATAGGCAATTTCACAAGTCAATATTTGGCTAATCTCTATTTAGCATATTTCGACCATTGGGTTAAAGAAGAACTGGCTAAGATAGTGATGAAGCGTTTTGGGGTGAAAATCTACTACTATCGCTATATGGATGATATGGTGATACTATGCGCTGACAAAGAGGCACTGCATTTCGTAC
SRS013098_4303	TR	+	1918	1967	1821	1980	25	0	TTCTTTCCGGCTTCGGGGTATCGCAACAACTCGACGGGGACGGCGAACAACGTCGGCAGCAACGGCTACTATTGGTCGGCGGTTCCGAACTCGACGAACAACGGTCGTAACCTGAACTTCAACTCGTCGAACGTGAACCCGTTGAACAACAACAACCGCA
SRS013098_4303	VR	+	*	*	217	376	25	0	TTCTTTCCGGCTTCGGGGTATCGCAGCGACTCGACGGGGACGGCGGGCGGCGTCGGCAGCTACGGCTACTATTGGTCGGCGGTTCCGTACTCGGCGGTCGACGGTCGTTACCTGGGCTTCTACTCGTCGGGCGTGTGCCCGTTGAACATCGGCAGCCGCT
SRS013098_4303	RT	+	2236	2887	TCAAACGGGAAATTTTCGCTTCGCCTTTCCGAGACAGGGTAGTACATCATCTGTTGTTCAATTATCTGGCACCGTTGTTCGAATGCCGGATGATTCACGACAGTTACTCCTGCCGCAAGGGCAAAGGAACGTCGTTGGGCATCGAGCGTTTCGAACACCATATTCGCAGTTGTACGCGGAATTATACGCGGTCCGCCTATATCCTGAAACTCGATTTGAGAGGATATTTCATGAGCATCGACAAACGGCTGCTTTACTCGATTATCGAGCGTACTGTCGGGCGGAAAAAGGGTGTTGCGGATTTCGATTATGAATTGACGGATTTCCTGCTGCGTGCGATTTTGTTCCGCAATCCGGTCGAGAACTGCCGCATAATCGGATCTTTGTCGGACTGGAACGATCTGCCGCCGTCCAAGAGCCTGCTGAAATCGCCTCCGGGCGTGGGACTGCCGATCGGCGATCTGACATCGCAGTTGTTCAGCAATATCTATCTCGATATGTTGGACGAATATGCGAAGCGAACATTGAAATGTCGTCATTACGGGCGTTATGTAGATGATTTCTACATCGTCCATTCGAGCCGGAATTATCTTCGTGGACTGATTCCGCGCTTGCGCGATTATCTGTCGTCGGAACTGCACCTGACGTTGCA
SRS013098_7829	TR	+	3833	3879	3774	3903	21	0	ACGCCTGCAACTGGTGGCTCCGCTCCGTGAATGCGAGCAACACGAACAACTTCTGCAATGTGAACACGGACGGGTCTGCGAACAACAACAACGCCTACAATTCGAATGGCTTCGCGCCGGGATTTAAGAA
SRS013098_7829	VR	+	*	*	2984	3113	21	0	GCGCCTGCGCCTGGTGGCTCCGCTCCGTGCATGCGGGCGGCACGAGCTACTTCTGCTTTGTGAACACGGACGGGTCTGCGCACGACTACAGCGCCTACTATTCGCGTGGCTTCGCGCCGGGCTTTAAGGT
SRS013098_7829	RT	+	4494	5064	AGGTGCGGAACATCGACGCGCTGCCCATCCAGGAGCGGGCCATCCAAAAATGCCTGTGCAAGAACCTTCTGACGGAGGTTTATTCCAGGAGCTTCATCTACGACAACAGCGCGAGCCTGAAAGACCGGGGCATGGACTTCCAGCTCCGGCGGCTCAGGAAGCACCTGCAGGACCATTACCGGCGGTATGGGACTGAGGGCGGTATCTACCAGTTCGACTTCAAGAATTATTTCGGGAGCCTGCCGCACGAGGAGATCAAGCGGCGGGCACGGAAGAAGATCATGGACGACCGGTTATACACATTGTTCTGCGACTTTGTGGATGATTTCCGGCTGATGAAGACCGCCGACAAGGAAGCACATCGGGGCGTGGGCCTGGGCAGCGAGGTATCGCAGATCATCGCCCTTGACTACGCCAGCCCCATCGACCATTACGTGAAGGACGTGCGCGGCATCCACGGGTACGGGCGGTATATGGACGACGGGTATGCGATCAGCAATTCCTTGGAGGAACTGGAAGACATCAAGCGCAACCTGTACCGCCTGGCTGAGGCGCTGGGCATCGCCATGAG
SRS013098_8001	TR	-	7791	7840	7770	7887	14	1	GCCGTGTGGTCTATCGTGGCAACAACAACGCGAACCCGAATGGCGGTGTTTCGATGTCGAATGCGAACAACGATTCCTCGAATACGAACACGAACATCGGTTCTCGTCTGAACAACAA
SRS013098_8001	VR	-	*	*	8140	8257	14	1	GCCGTGTGGTCTATCGTGGCAACAGCTACGCGAACCCGTATGGCGGTGTTTCGATGTCGAATGCGTACTACTATTCCTCGAGTACGTTCACGAACATCGGTTCTCGTCTGGCCTTCCG
SRS013098_8001	RT	-	6859	7243	CCACCTCCGCCAGTATCAAGAGACGGGGGATGCACGACCTCCTGGCGTATGTCCGCCGTGACATGGCCGAAGACCCTGATGGTACACGTTACTGTTACAAGTTTGACATCACCAAATTCTACGAGAGCGTGAAGCAGGATTTTGTGATGTATTGCGTCAGCCGGGTGTTCAAGGACGCAAAGCTCGTGACCATGCTGGAGAGCTTTATCCGCCTGATGCCTGAAGGTCTGAGTATCGGCCTGCGCAGCTCGCAGGGGCTGGGCAATTTGCTTTTGTCTGTGTATCTGGACCATTATCTGAAGGACAGGTATGCCGTGCGTCATTTCTACCGCTATTGTGATGACGGCGTCGTACTGGGTAAAACGAAAGCGGAACTGTGGAAGAT
SRS013098_10658	TR	+	16987	17036	16942	17054	16	0	TTGCCCTGTTCGGTGGCAACCGTGGCAACGGGTCGAAGTGCGGTTTGTCGTACTGGAATGTGAACAACCCTGCGACGAACGTGAACACGAACATCGTGGCGAGCCAATCTTAT
SRS013098_10658	VR	+	*	*	16600	16712	16	0	TTGCCCTGTTCGGTGGCTACCGTGGCGCCGGGTCGGGGTGCGGTTTGTCGTTCTGGTATGTGTACAGCCCTGCGACGGACGTGGACACGGCCATCGTGGCGAGCCTTTCTTGT
SRS013098_10658	RT	+	17538	18085	CATTTTCATGAAAGGGATGTATGAGTTCTCATGTGGGAGCGTACCGAACAGGGGTGCTCATTATGGGAAAAAGTACATCGAGAGGTGGATTCAGCGAGACAAAAAGAACTGCAAATATGTTCTCAAGATGGATATTCGACACTTTTTCGAGAGTGTTGACCATGATGTCTTGAAAGCGTGGCTCAAGAAGAAAATCAGAGACGAGAGAATGTTGTACATCCTCGAACTGATAATTGACGGGAGCGAGGTCGGGTTGCCTTTAGGGTTTTACACATCGCAGTGGTTGTCAAATTTCATGTTGCAGCCTCTCGACCATTTCATCAAAGAACAGTTGAAAGCGGTGCATTATATCCGGTATATGGATGATATGGTGGTGTTCGGAAAGAACAAAAAGGAACTCCACAGGATGCAGCAGGAGATTGAGAGATTCTTGAGAGAAAAGTTCAACTTGCAGATGAAAGGAAACTGGCAGGTGTTCCGGTTCGATTACACAGAGAAAAAGACCGGAAAGAGAAAAGGGAGACCACTCGATTTCATGGGATTCCAGT
SRS013098_19436	TR	-	8044	8107	8009	8141	25	1	AATTGGTCGAGTTCGGAGAACAACAACAATCCGGCGAACAACGCGTGGTACGTGAATTTCAACAACGGCAACGTGAACAACGACAATAAGAACAACGACAACAACAATAGGGTTCGTTCTTCTTTGGCTTTTA
SRS013098_19436	VR	-	*	*	8713	8845	25	1	TATTGGTCGAGTTCGGAGAGCGACTACTATCCGGCGGGCTACGCGTGGTACGTGGGTTTCGACGGCGGCTACGTGTACGACGACCGTAAGCGCGACCGCAACAACCGTAGGGTTCGTTCTTCTTTGGCTTTTT
SRS013098_19436	RT	-	7124	7765	CGGTGCAGCGGGAAGTATTCGCCGCCGACTTCCGCGACCGGGTGGTACACCACCTGATCGCCCGCAAGATAGAGCCGCTGCTGGAAGCGGAATTTATAGACGACAGCTACAGCACCCGCAAAGAAAAAGGGACACTGTACGGCATCCGCCGGGTAGAGGAATTTGTCCGGGAATGTTCGGAGAACTACACCAAGGACTGCTACGTGATGAAGCTCGACGTCCGCTCGTTCTTCATGGATATACACAAGAAGCTACTTTACGAGCGGATGGAGAAGTTTCTGCGGGAAACCTACCGGGCGAACGACCTGGAGATGCTACTCTACCTGCTGCGCGAAACGATCTTCAACCGGCCGGAGAAGAACTGCATCGCCGCTGTCCCGCGAGCCACTGGAAAGGGTTGCCACGGGACAAGAGCCTGTTCCATTCGGACGGGATGCACGGGCTGCCCATCGGCAACCTGACGAGCCAGATGTCGGGGAATTTCTTCCTGAGCCCGCTCGACCACCTGATTACGGAGCTGTGGGGCATACCGTTCTACGGGCGGTATGTGGACGACATGGCACTGGTGCATACCAGCAAGGAATACCTGCTGGAGAGGCGTAAGCGCATCCGCGAATGGCTGGCGGCAAACGGGCTGACCC
SRS013098_23404	TR	+	19672	19719	19645	19739	16	1	TGCCGGCTCGGCCAACAACGCCCGCAACGTCAACACCGATGGCACTCTGAACAGGAACAACGCCTACAACGGCAACAACGGCCTGCGCCCCGCTT
SRS013098_23404	VR	+	*	*	21719	21813	16	1	TGCCGGCTCGGCCAACGTCGCCCGCGACGTCGGCGCCGATGGCACGCTGGGCAGGAACGGCGCCTGCGGCGGCGACGGCGGCCTGCGCCCCGCTT
SRS013098_23404	RT	+	20127	20810	AGGAGCGGCTCGTCCTCGCCATCGACTTCGAGGGCAAAGTCGTCCAGCACTCGCTCTGCGACAACGTCCTCGAGCCGGCGTTCTCCCGGCGCTTCATCCGGGACAACTACGCCGGCCAGATCGGCAAAGGCACCCACGACGGCCTCGACCGTCTGGCTGCGGCCATGCGCCACTATTTCTTCAGCCGAAAGGCAGCGGACGAAGCAGCCCGCAAGGCTGCCGGCCTGCCGCCCCGGCCGATGAACGAGTGGGACTACGCCGACGGCTGGGTACTGAAGGGCGATTTTTCAAAGTTCTTTTACACTCTGCTCCATTCCTACTGTTACGAAACGGCCCGCCGGGCCCTGAAGTGGCTGAAGGATCCCGAGCTGATCGACTTCGCTGAGTGGCTGCTGTGGCTCATAATCGACAGCACGCCAGACCCCGGCATCCCGATCGGCAACCAGTCGAGCCAGCTGCTCGCGCTGCTCTATCTGGACGCCTTCGACCACTGGCTGAGGGATGACCGCGGCCTCGTATATGGCAGGTACATGGACGACTTCTACATCATCCACAGCGACAAGCTGCTGCTCCGGCAGATACTCAAGGAGATCGAGGCGTACATCAAGCCGCTCGGCCTTCGGCTGAACGGCAAGACGCAGATCCTCCCGCTGAAGAACGGCATCGACTTCCTCGGCTTCCACA
SRS013098_23696	TR	-	6965	7012	6945	7017	4	1	CCGCAACGTCAATTCGGACGGCTCTTTGAACAACAACAACGCGTACAACGGCAACAGGGGCGTTCGCCCGCTT
SRS013098_23696	VR	-	*	*	4958	5030	4	1	CCGCTTCGTCAATTCGGACGGCTCTGTGAACAACTACAACGCGTACTACGGCAACAGGGGCGTTCGCCCGCTT
SRS013098_23696	RT	-	5974	6576	AAGCGCCGCGTGGTTATGTCGAACAGCTACAAAGACAAGGTTGTTCAACATTCGCTTTGCGATAACGTGCTTGAACCGATTTTGACACGATCGTTCATTCGCGATAACTACGCGTCGCAGGTGGGGAAAGGTACGCATTACGGGTTAGACAGGCTTCAAGAGTTCATGCGGAGGTTTTACAGGAAGAACGGAATTGACGGCTGGATACTGAAAGGCGATATTTCAAAGTATTTCTATTCGATCCGGCACGACGTTTTGAAAACCTTAATCCGCGAGAAGATAACCGATCCGGACGTTTTGTGGCTTGTCGATCTTATCATCGACAGCACCGAAGGCAACGTCGGAATACCGATCGGCAATCAAACTTCACAGCTTTTCGCCCTTCTCTACCTTGACGGGCTTGATCACTTCGTAAAGGAAAAGCTGGGTATCAAATATTACGGGCGCTATATGGACGACTTCTTTTTGATCCATCACGACAAAGCATATTTGCAGGAGTGCCGGAAGCAGATTGAAGCGTTCGTACAGGCGCGCGGGCTTTCGCTGAATGCGAAAACAAATATCTTTCCCTTAAAACACGGCGTTGATTTCTTGGGCTTTCAT
SRS013098_25193	TR	+	15716	15773	15713	15783	13	3	CAACGTGAACTCGGACGGGACGCTCAACAACAACAACGCGTACAACGGCAACAACGGCGTCCGCCCGGCTT
SRS013098_25193	VR	+	*	*	17681	17751	13	3	CGCGGCGTACTCGTACGGGGCGCTCGACATCACCTACGCGTACTACGGCGCCGTCGGCGTCCGCCCGGCTT
SRS013098_25193	RT	+	15372	16781	GTTCTGGAATGCCTCATAGAGGCGAACGAGATATTCCCTCGCAGCGCCGCAGAGACAGCAGAACGCCTCGACCTTCAAAAGAGAGCTCTTACGAAATGTAAGCTCCTCCTCAACCTACTCGACATAGCCCTCGAAAGGGGCTACATCGACATCCGCCGCTGCGAGGACTGGACGAAGAAGATACTCGACGTCAAGAACCTCACAGCTTCGTGGCGGAAAAAGGATGCAGCGCGGTTCAGCCCGAAAGGCTGACGGCGTTTCATTGGGGTATTCCTTGTACGGCATCGACTTTTGTTGTGCGTAGTGCGCTCCCCGAACGCGTCGAACTCGAACAACGTCCGCAACGTGAACTCGGACGGGACGCTCAACAACAACAACGCGTACAACGGCAACAACGGCGTCCGCCCGGCTTCGGTGGAATTTACCGCGACCAAGTAGACCCCGCTGCGGCGGGGCCGAAAGCAGAGGCCCACCCATCAAAGGAAGGAATATCCCGTCCAAAGGCATACCGCCGAGGATAAACACATAGCACCGACGCCCCGGAGCCCGCAAGGGCCTCGGGGCTTTTGCGGTGTTCGGAGGAGCCCAAGCAGATGCAGAAAACGAAGGTCAATTTTGATACCGTCTACGAATTTGAAACGCTCTACAACGCCTACCGGGCATCCCGGCGCGGCAAGAGGTGGAAGAACACCGTCGCCAAGGTGGAGATGAACGCCCTCGAGGCTATCGCCGTCCTGCAAGAGGAGTTGAGCACCGGCACATACCGCCCCGGCGGCTACCGGGAGTTTTATGTCTTCGAGCCGAAGAAAAGGCTCATTCAGACCAACTCCTTCAAGGACAAAATCGTCCAACACGCCTTTTGCGACACCATTCTCTACGACGTCCTCACCCGTCCTTTCATTCTCGACAACTACGGATCGCAGATAGGCAAGGGAACCCACTTCGGCCTCAACCGGCTACGCGACTTCATGCGGGAGTATTACCGCAGGCACGGCAGCGCAGACGGATGGGTACTGAAAGCGGACGTCCACCACTACTTCGCCAGCATCCGGCACGACATCCTCAAGCAGGACGTCCGGGAGCTGCTCGACGACGAAAGGAGCCTCGCGCTCACCGACCTCATCATCGACAGCACACCGGGCAACGTCGGCATCCCAATAGGCAACCAGAGCAGCCAAGTATTCGCGCTCTTATACCTCAACAAGCTCGACCACCTCATGAAAGAGGGCTTCCGCTTCCGCTACTACGGGAGATACATGGACGACTTCTACATCATCCACGAAAGCAAAGACACCCTCCGGGCCGCATGGAAGGCCATATCGGAGCACCTCGCGGAGCGAGGGCTCGAGCTCAATGACAAGACGCAGATATTTCCCCTCCGTAACGGACTGGATTTTCTCGGCTTCCACA
SRS013098_28404	TR	+	695	749	656	768	11	0	GGTGGGAGCGTTCTCCTAATGCGAGCAACTCTACCAACTTCTGTAATGTCAACAGCAACGGCAACGCCAACAACAACAACGCCAGCAACTCGAATGGCGTGGCCTTCGGATTC
SRS013098_28404	VR	+	*	*	10	122	11	0	GGTGGGAGCGTTCTCCTATTGCGAGCAACTCTACCATCTTCTGTATTGTCGACAGCAACGGCTGCGCCAGCAACTACAACGCCAGCTACTCGTATGGCGTGGCCTTCGGCTTC
SRS013098_28404	RT	+	1355	1831	TATCACAAAGGTTTTTCAACCTGCGTTTATTTATGACAATGCCGCAAGCATCAAGGGCAAGGGCATTGACTTCGCAATGGACCGTCTCAACTGCCACTTGCAGCGACATTTCCGCAAGCACGGTCTCAAAGGCGGTATTCTCGTCTTCGACTTCAAGGACTACTTCGGCTCGGCGCAGCACTGGACCGTCCAGAACGAGCTCGCCCGTCGTGTTCACGACCCGAAGACCAGAAAGCTCGCGAATGACTTCCTCGAGAACTTCGGTCCGGTCGGGTACGGTCTCGGCAGTCAAATCTCGCAAAATGCGGCCCTCATGCTTCCGAACAAGCTCGACCACATTATCAAAGAAGAGCTTCAAATCAAGGGCTACGGCCACTATATGGACGACGGCTATTTGATTCACGAGGATATTCACTATTTGGAGTATTGCCTCGAGAGAATCAAAGAGGTCTGCGCCGAGCTGGGTATCACGCTCAA
SRS013098_29322	TR	-	3670	3719	3618	3719	10	1	CGAGTACAATTCCAACAACGCGTTCATCTACAACGGCAACACGGGCAACGTGAACAACAACAACAAGTATAACACGAACGCCGTGCGTCCGGTTTCCGAATT
SRS013098_29322	VR	-	*	*	34604	34705	10	1	GGAGTACAATTCCGACAGCGCGTTCGTCTACAGCGGCAACACGGGCTACGTGAACAGCAACAACAAGTTTTACACGAACGCCGTGCGTCCGGTTTCCGCTTT
SRS013098_29322	TR	-	3670	3719	3618	3720	16	0	GCGAGTACAATTCCAACAACGCGTTCATCTACAACGGCAACACGGGCAACGTGAACAACAACAACAAGTATAACACGAACGCCGTGCGTCCGGTTTCCGAATT
SRS013098_29322	VR	-	*	*	4255	4357	16	0	GCGAGTGCAATTCCAGCAGCGCGTTCGTCTACTACGGCTACACGGGCTACGTGAGCAACTACGGCAAGTATAGCACGCTCGCCGTGCGTCCGGTTTCCGCTTT
SRS013098_29322	RT	-	2843	3458	ATATGTCCCGCGGCAATCCATCGCATTTATCGTTACGAAACCATGCCTGCGCGAAGTGGTAGCCGCCGATTTCCGCGACCGAATCGTGCAGCACTATATCGTCATGCGCCTCGAAGCTCTTTTCGAGGAATGCGGAACACTCGACGATAACATGTTCAGTTGCCGCGTCGGGAAAGGCAACCTTGCGGCCATACAGGCCCTACAACAGCAGATATTCCACCAGTCGAAAGGTTATACCACCGACTGTTATGTGGCAAAATTCGACCTGCAATCATTCTTTATGAGCATCGACAAACGCCGTCTTTACGACGAGTTGGTCGCATTGGTCGCCAAGCGCTACGAGGGATGGGATAAGGATACGCTGTTGTATCTTATCCGCGTCGTTACGCTGCATAATCCGCAGGACAACGCCGTGCGGAAAACTCCACTTTGCGATTGGGCTGACCTGCCGCGCTCGAAGAGCCTCTACAATGTCGATTGGTTCCTCGGTTTAGCCATCGGGAACCTCACGTCGCAATCCGACGCGAATTTCTACAACGCACCCGCGATGCGGTGGATGCGCTCCGTTGGCCTCGCTCCTGTGAACTACGTCGATGATTTCGCATTCGTCGTCCGGA�
SRS013098_30567	TR	+	49383	49420	49330	49440	16	0	TGTCCTCTTCGGCGGTAATGCGAATAACAGCTCGAATGCCGGGTTTTCGTATGCGAATTCGAATAACACGCCCTCGAATACGAATGCGAATATCGGGTCTCGCCAATGATT
SRS013098_30567	VR	+	*	*	11181	11291	16	0	TGTCCTCTTCGGCGGTACTGCGTATGACGGCTCGAGTGCCGGGTTTTCGTATGCGGGTTCGAATAGCGCGCCCTCGTATACGAGTGCGTATCTCGGGTCTCGCCTTTGCTT
SRS013098_30567	TR	+	49383	49420	49323	49442	19	0	TGCGAGGTGTCCTCTTCGGCGGTAATGCGAATAACAGCTCGAATGCCGGGTTTTCGTATGCGAATTCGAATAACACGCCCTCGAATACGAATGCGAATATCGGGTCTCGCCAATGATTTT
SRS013098_30567	VR	+	*	*	48777	48896	19	0	TGCGGGGTGTCCTCTTCGGCGGTACTGCGAATCACGGCTCGCTTGCCGGGTTTTCGTGTGCGAATTCGAATGGCGCGCCCTCGTATACGGGTGCGGTTGTCGGGTCTCGCCTTTGCTTTT
SRS013098_30567	RT	+	49762	50397	AATATAGCACGTTCATCATCCATGAGCCAAAGGAACGGCTCATATTCCGATTGCCGTACTATCCCGACCGTATCATGCACCATGCGATAATGAATATCCTCGAACCGATATGGGTATCTGTATTCACGAAAGATACATATAGCTGCATCAAGGGGCGCGGAATACATGGAGCGATGCGAGCGGTCAAACGAGCCATCAAAGACCGAGAAAACTCCCGATATTGCCTCAAAATAGACATTCGGAAGTTCTACCCGTCGATAAACCATGATGTCTTAAAATCCGTCATCCGACGCAAAATCAAATGCAAGGCCACCCTTCACCTGTTAGATTCCATCATCGACAGTACCGACGGTGTGCCTATCGGCAACTATTTGAGCCAATACTTCGCCAACCTCATGCTGGCCTACTTCGACCATTGGATCAAGGAGGTGAAGCGGATAAAGTATTATTTCCGATATGCCGATGATATGGTATTCTTCGCATCCACGAAAAAGAAACTCCACGCTCTGCTTGCCGAAATCAAGGAGTATTTGGGCGGCCTGAAACTCACCCTGAAAGGGAACGAGCAGGTATTCCCTATCGCCGAGAATCGCAAGGATAAGCACGGGCGGGGCCTCGACTTCGTAGGGTTCGTAT
SRS013098_31320	TR	+	13337	13386	13289	13400	20	0	AGCTGGTTCTTTGGGGCGGTAATGCGAATAACGGTGCGAATTGCGGCCTCGCTTATGCGAACTCGAATAACGATTGGTCGAACTCGAATGCGAATATCGGCTCTCGCCATAC
SRS013098_31320	VR	+	*	*	13002	13113	20	0	AGCTGGTTCTTTGGGGCGGTGATGCGAnTGACGGTGCGnATTGCGGCCTCGCTTnTGCGnnCTCGGATGGCGnTTGGTCGnCCTCGnCTGCGnGTTTCGGCTCTCGCCTTGC
SRS013098_31320	TR	+	13337	13386	13289	13401	15	0	AGCTGGTTCTTTGGGGCGGTAATGCGAATAACGGTGCGAATTGCGGCCTCGCTTATGCGAACTCGAATAACGATTGGTCGAACTCGAATGCGAATATCGGCTCTCGCCATACT
SRS013098_31320	VR	-	*	*	28617	28729	15	0	GGCTGGTTCTTTGGGGCGGTAGTGCGTATAACGGTGCGGCTTGCGGCCTCGCTTGTGCGCGCTCGAATGACGATTGGTCGGACTCGGATGCGTATCTCGGCTCTCGCCTTGCT
SRS013098_31320	RT	+	14126	14523	ACAAGTGCGTGTATCAAGGGAAAGGGATTACATTTTGGAGTAAGGAGAATGAAACGTTTTCTTCACCGGTACCCGGAATACAAATGGTTCGTAAAGACTGATTTCAAAAAGTTCTATCAAAGTATTCTTCATGAGCTTATTGTTGCTGCATTGAGAAGGAAATTCAAAGATGAACGATTTATTAAATTGATCGAGATAGCTGTTTTATCGTATGACAGCGGAACAGAGTTAGTTGACGTATTGGAGAATGAAGTTGAACGGAAGAAGAGGTGTTCCGATTGGAGCATTTACAAGCCAACCTATCGGGAATTTTGCGGCAAGCCGGATAGATCATACAATGAAGGAGAAATATCGTGTCAAATGCCTGCATAGATATTGCGATGATAATGTTATGCTGG
SRS013098_31636	TR	+	1014	1061	1007	1074	10	0	AAACCGTTGTTTCGCCGGTTGGCGACATCAACAACAGGAACTACAATAACAGCAACGGTGTTCGCCCA
SRS013098_31636	VR	+	*	*	498	565	10	0	TTTCCGTTGTTTCGCCGGTTGGCGGCATCAACTTCGGGAACTACGTTAACAGCATCGGTGTTCGCCCA
SRS013098_31636	RT	+	1378	1978	AAGAGCGAGTGATAATGTCCTGCTCATTCAAAGATAAGGTTGTTCAGCATTGTTTGTGTGATAATATCTTGCATCCACGATTGCAAAATGTGTTCATTGAAACTAATTCTGCCGGGCAAGTTGGTAAAGGTACGTTATTCGGTATGGATAAGTTGAAAGAACAAATGCTGGCATTCTATAGAGAACATAGAATAGACGGTTGGATTTTGAAATGCGACATTGCAAAATTCTTTTACAGTATCAACCATGAGGTCTTGAAAGATATTGTGGATTACTATTTTCCGAATAGTTATACAACATGGTTGAACCACTTGTTTATTGATAGCACGAACGGTTTTGGACTTCCACTAGGAAATCAAGTTGCACAAGTATATGCCTTAATGATGTTGGACTGCATTGATCATATGATAACTGGAGAGCTTGGAATCAGATATTACGGTCGATATATGGATGATTTCTATTTGATACACTACGATAAATCATATTTGAAATACTGCCTTCTTTATATAGAAGAAATGGTTTCAAGTTTAGGATTATCACTGAATGGGAAAACACAAATTTGTCCGTTCAAAAATGGTATTCGGTATCTTGGGTTTCATCA
SRS013098_31876	TR	+	40206	40255	40178	40266	15	0	AATGCGAATAATGGTGCGAATGCGGGTTTCGGTTATCTGAATGCGAATAATCGTTCCTCGAATGCGAATGCGAACATTGGGTTCCGCTT
SRS013098_31876	VR	+	*	*	39976	40064	15	0	TCTGCGCATGGTGGTGCGACTGCGGGTTTCGGTTGTCTGCATGCGGCTAATCGTTCCTCGGGTGCGACTGCGCACTTTGGGTTCCGCTT
SRS013098_31876	RT	+	40779	41262	GACAGGATAGTACACCATTGCATTATCAATGTGTTGGGGCGTTACTGGACTAACTTCTTCATTGCGAATACATACGCTTGTATCAAAGGGCGTGGTATTCATAAATGTATGGAGGATGTGCATACGGCTTTAATCATAGACAGAAAAGGTACAAGGTTCTGTTTGAAGATTGACATCAAGAAGTTCTATGATAACATAGACCACGCAGCATTGAAAAGGATAATCCGCTACACTATAGCGGATGAACAACTGTTAAGGCTGTTGGATAAGATAATAGATAGTAACGGTAAAGACAAGGGGCTGCCAATAGGCAATTTCACAAGTCAATATTTGGCTAATCTCTATTTAGCATATTTCGACCATTGGGTTAAAGAAGAACTGGCTAAGATAGTGATGAAGCGTTTTGGGGTGAAAATCTACTACTATCGCTATATGGATGATATGGTGATACTATGCGCTGACAAAGAGGCACTGCATTTCGTAC
SRS013098_41985	TR	-	1613	1643	1603	1655	15	0	GCTTCCAGCAGTTGGAACGTGAACTTCAACAACGGCAACGTCAACACGAACAA
SRS013098_41985	VR	-	*	*	2361	2413	15	0	GCTTCCAGCAGTTGGGGCGTGGnCTTCnnCGGCGGCnnCGTCnACACGnGCCT
SRS013098_41985	RT	-	1041	1372	ACCCGGTATATCGGGAGGTTTTTGCCGCCGCTTTCATTGATCGTGTTGTCCATCACTGGATCGCTCTTCGTATCGAGCCGATCTTAGAGGAACGCTTCCGGGAACAAGGAAACGTCTCCAAGAACTGCCGGAAAGGTGAGGGATGCTTGTCTGCCGTGCACTATCTGAATAACATGATAGTCGAGGTCAGTGAGAATTATACTGCCGATGCGTACATTTTCAAAGATGACCTGTTCAGTTTCTTCATGTCTATCTCGAAATCGTTGGTATGGGAAATGCTGAACATATTCGTAAGGGACAATTATAAAGGCGATGATATTGAATGTTTGCTT
SRS013098_43984	TR	+	6970	7019	6967	7056	10	0	CCTCGAACGCGTGGTACGTGAACATGAACAACGGCAACGTGAACACGAACAACAAGACTAACGCAGGCAGGGTTCGTCCCGTTTCCGCAA
SRS013098_43984	VR	+	*	*	6238	6327	10	0	CCTCGAGCGCGTGGTGCGTGAGCATGAACAGCGGCAGCGTGATCACGGGCAACAAGACTCTCGCAGGCAGGGTTCGTCCCGTTTCCGCAA
SRS013098_43984	RT	+	7260	7492	CGTGAAATTTTTGCTTCCGCTTATGTTGATCGTGTAATACAACATTGGGCGGATCTGCGCCTTGATCCTATTTTGGAAGAACGTTTTCAGGCACAGGGAAATGTTTCAAAAAATTGCCGTATTGGCGAAGGAGCACTTTCGGCTGTTACCTATCTGAATGGGATGATCATGGAAGTTAGTGAAAATTATACGAAAGACGCATACATTTTCAAGGGTGATTTCAAAAGCTTCTT
SRS013098_44570	TR	+	2813	2862	2808	2873	17	2	AAACAACAACGCGTGGAATGCAAAACTTAATAACAGCAATTTGAACAACAACAATAAGAACAACAA
SRS013098_44570	VR	+	*	*	1088	1153	17	2	CGGCGGATGGGCGTGGGGTGCGAACCTTAGTAACAGCTATTTGAACGACACCAATAAGAACAGCAC
SRS013098_44570	TR	+	2813	2862	2808	2873	5	2	AAACAACAACGCGTGGAATGCAAAACTTAATAACAGCAATTTGAACAACAACAATAAGAACAACAA
SRS013098_44570	VR	+	*	*	3066	3131	5	2	CAACAAATGGGCGTGGAATGCAAACCTTAATAACAGCAATTTGAACAACAACAATAAGAACAACAC
SRS013098_44570	TR	+	2813	2862	2797	2870	3	2	TCGGAGAAATCAAACAACAACGCGTGGAATGCAAAACTTAATAACAGCAATTTGAACAACAACAATAAGAACAA
SRS013098_44570	VR	+	*	*	3312	3385	3	2	TCGGAGAACTCTAACAACAACGCGTGGAATGCAAATCTTAATAACAGTAATTGGAACAACAACAATAAGAACAA
SRS013098_44570	TR	+	3071	3120	3053	3163	16	0	CCTCGGAGAACGACAACAAATGGGCGTGGAATGCAAACCTTAATAACAGCAATTTGAACAACAACAATAAGAACAACACGAACAATTATGTTCTTCCGGTGCTCGCTTTTT
SRS013098_44570	VR	+	*	*	1075	1185	16	0	CCTCGGAGGACGACGGCGGATGGGCGTGGGGTGCGAACCTTAGTAACAGCTATTTGAACGACACCAATAAGAACAGCACGGGCATTTATGTTCTTCCGGTGCTCGCTTTTT
SRS013098_44570	TR	+	3328	3377	3324	3385	0	3	AACAACAACGCGTGGAATGCAAATCTTAATAACAGTAATTGGAACAACAACAATAAGAACAA
SRS013098_44570	VR	+	*	*	2809	2870	0	3	AACAACAACGCGTGGAATGCAAAACTTAATAACAGCAATTTGAACAACAACAATAAGAACAA
SRS013098_44570	RT	+	3638	4313	GCTCGATTGCCTTTATTGTAACCGAACCGGTGCAGCGTGAGGTTTTTGCCGCCGATTTTCGCGACCGCATAATTCATCATCTGATTATCGGCAAGCTTAACCATCTGTTTGAAGCTTCTTTTATTCAGGACAGCTACAGCTGCCGCGACGGAAAAGGAACCCAATACGGAATCGGGCGGGTGGCCGGTTTTATCCGCGAATGTTCGCGCAACTACACCAAAGACTGTTATATTCTGAAGATGGATATTCAGTCTTTTTTCATGAGCATTGACAAGGGCCTGCTTTATAAATATCTGCGCGAGTTTATTCTGGCGCGCTATCATGAGCCGGATCAGCTGCTGATTTTGGAACTGGTGGAAAAGGTGGTGTTCAACGATCCGGAGCAGAACTGCCACATTAAAGGGCGGCGTTCCGACTGGGACGGCCTGCCGCCGAGCAAGAGCCTGTTTACGTCCGGCAAGGGCAAAGGGCTGCCGATTGGGAATCTGACGTCGCAGATATTTGCCAATTTTTATCTGAACTTTTTTGACCATTATGTTAAGTATGATTTGGGAATCGAATATTACGGCCGCTATGTCGACGATTTTGTGATTGTGCACGAAGACAAGGATTTTCTGATTGACGTGCAGGCCAAACTGCGTTCGTTTTTGCAGGCCAAGCTGATGCTCCGCCTGCA
SRS013098_44714	TR	-	4094	4148	4074	4194	16	0	GAACTGGTGGTGGGAGCGTTCTCCTAATGGGAGCAACTCCAACAACTTCTGCAATGTGAATAGCAACGGCAACGCGAACAATAACAACGCCAACAACACCAACGGCGTTTGCTTCGGATTC
SRS013098_44714	VR	-	*	*	4731	4851	16	0	GAGCTGGTGGTGGGAGCGTTCTCCTTATGGGAGCAGCTCCAGCAACTTCTGCTTTGTGTATAGCGGCGGCAACGCGAGCCATTACAACGCCAGCAGCACCTACGGCGTTTGCTTCGGCTTC
SRS013098_44714	RT	-	3075	3594	GGCTTTATCGAGTTCGACCTCTACGACCGAGGGAAAATGCGGCACATCAGGAGCATTCATATCAGCGAGCGCGTCGTGCAGAGAACGCTCTGCGATAAGGTCATTAATCCGATCTTAAAATTGTCGTTCATCTATGACAACGGCGCAAGTACCGAGAACAAAGGAATCGACTTCGCTCTTAACCGCCTTTCCTGCCACCTGCAAAGGCATTATAGGAAGTACGGGCGGGAGGGCTATGTTCTTCTCTTCGACTTCTCCAACTACTTCGCCAACGCGCAGCATTGGCCGGTCAGCCGTGAACTGGCAAGGCGCGTGCATGACGTGAGAATCAGGGCTCTCGCGAATGAGTGTCTCGATAACTTCGGCCCCATCGGTTACGGACTCGGAAGTCAAATCTCGCAGACTGCGGCTCTTATGCTGCCGAACAAGCTCGACCACTTCATCAAGGAAAAGCTCGGCATTAAAGGCTACGCCAGATATATGGACGACGGCTATCTGATTCACCCGAGCAAGGAATACC�
SRS013098_45765	TR	+	21261	21324	21239	21347	12	1	CGCTCGCCGAATGCCAGCAACTCCACGAATTTCTGCCTGGTCAACAGCAACGGCAACGCGAACAATAACAACGCCAGCAATGCCAATGGCGTGGCCTTCGGATTCTGCA
SRS013098_45765	VR	+	*	*	6769	6877	12	1	CGCTCGCCGAATGCCAGCAACTCCACGAGGTTCTGCCTGGTCGACAGCAACGGCGACGCGAACCGTGGCAGCGCCAGCCGTGCCAATGGCGTGGCCTTCGGCTTCTGCC
SRS013098_45765	TR	+	21261	21324	21214	21347	15	0	CGGCTCTGCAGCCAACTGGTGGGAGCGCTCGCCGAATGCCAGCAACTCCACGAATTTCTGCCTGGTCAACAGCAACGGCAACGCGAACAATAACAACGCCAGCAATGCCAATGGCGTGGCCTTCGGATTCTGCA
SRS013098_45765	VR	+	*	*	20487	20620	15	0	CGGCTCTGCAGCCAACTGGTGGGAGCGCTCGCCGTATGCCAGCATCTCCACGTATTTCTGCCTGGTCGACAGCGTCGGCGGCGCGAACAGTAGCTACGCCAGCGATGCCATTGGCGTGGCCTTCGGCTTCTGCT
SRS013098_45765	RT	+	21871	22414	AGCTGCGGCACATCCGGAGCGTCCACATCTCAGAGCGCGTGGTGCAGCGGTGCTTATGCGACAATGCGCTGGTGCCGCTGTTCTCATCGGCCTTCATATACGACAACGCAGCGAGTCTGAAGGGCAAGGGAATTGACTTTGCCATGGACAGAATGAACCGGCATCTGCAGCGGCATTACCGGAAGCATGGGATGCAGGGCGGCATCCTGGTGTTCGACTTCACGGACTATTTCAACTCCGCACCGCAGGAACCGATTCATCGGGAGAACCGGCGCAGGCTCTACGACGAGCGAGTCCGGGAGCGGGCAGAGAGCTTCATGGCGGACTTCGGCGAGCGAGGCTTCGGACTGGGCAGCCAGGTGAGCCAGATCGACGCGCTGATGCTGGGAAACGGCCTTGACCATTTCATCAAAGAGCAGCTGCACATCCGGGGCTACGGCCGGTACATGGACGACGGGTATCTCATCTGCGAGGACGTCCGGTATCTGGAGGAATGCGCCGCACGCATCCGGCAATACTGCGCCGGTATCGGGCTGCAGCTGAG
SRS013098_45836	TR	+	3099	3124	3099	3144	8	0	AACAACAACAACGCGTACAACGGCAACAGGGGTGTGCGCCCGGCTT
SRS013098_45836	VR	+	*	*	5070	5115	8	0	CGCACCTTCAACGCGTACCTCGGCGACAGGGGTGTGCGCCCGGCTT
SRS013098_45836	RT	+	3516	4121	AGCGACGTCTCATCCAGACGAACAGCGTCAAGGACAAAATCGTGCAACACGCCTTTTGTGACAACATCCTTTACCCCGTCCTGAGCCGCCCCTTTATCCTGGATAACTACGGGAGCCAAGTCGGAAAGGGGACCCACTTCGGCCTCGACCGCCTCCGTGACTTCATGCGGGAGTATTACCGGAAACACGGGAGCGCCGACGGCTGGGTCCTGAAAGCGGATGTCCGGCACTACTTCGCCAGCATCCGGCACGACATTCTCAAGCGAGATGTCAATAAGCTGCTCACGGACCCACGnAGCCGGGCCTTGTCCGACGCTATCATAGATAGCACCCCTGATAATGTCGGCATCCCCATAGGCAATCAATCGTCCCAGGTGTACGCCCTATTGTATCTGAATGAACTCGACCACTACGTCAAAGAAGTCCTCCGAATGCGGTACTATGGCCGCTACATGGATGATTTTTATATCATCTGCGAGAGTAAGGAGGCGCTTCGTGAAGCGTGGAGGAAAGTCGAGCAGCTCTTGACCCCAAGGGGCCTTGAGCTAAACCAGAAGACACAGATCTTCCCCTTGCGGAACGGCCTGGACTTTTTGGGCTTCCACA
SRS013098_47360	TR	+	7746	7771	7744	7793	8	0	TGAACAACAACAACGCGTACAATGGCAACAATGGCGTTCGGCCGGATTTG
SRS013098_47360	VR	+	*	*	9730	9779	8	0	TGAACAACCTCCGCGCGTACTATGGCAGCACTGGCGTTCGGCCGGCTTTG
SRS013098_47360	TR	+	7746	7771	7746	7792	8	0	AACAACAACAACGCGTACAATGGCAACAATGGCGTTCGGCCGGATTT
SRS013098_47360	VR	+	*	*	20715	20761	8	0	CACCACAGCAGCGCGTACTATGGCGGCAATGGCGTTCGGCCGGCTTT
SRS013098_47360	RT	+	8154	8783	CTTATAACTGCTTCATTGTGAAAGAACCGAAGGAACGACTGATCATGTATAACAGCTTCCGCGACAAAATCGTTCAGCACAGTCTTTGCGATAATGTCCTGGAACCGTACCTTTCGAAAACTTTCATATACGACAACTACGCAAGCCAGAAAGGCAAAGGAACGCACTTCGGACTTGACCGCCTGAAATATTTCATGTCGAGGTACTACCGACAGAACGGGGCGGACGGCTGGGTCCTGAAATGCGATATTCGAAAGTATTTTTACAGTATCAATCACGACGTTCTGAAAGAACAGCTTCGCCGGCTTATCAAAGACCGCGACGTCTTGTGGCTTCTGGATATGATCATAGATTCCACCGAAGGGCCAGGAATCCCGATCGGAAACCATACTTCACAGTGGTTCGCCGTTCTGTACCTGTCCGGAATGGATCACATGATCAAGGAACGTCTGGGAATCAAAATGTACGGCCGCTACATGGACGACTTCTATTTGATTCACCCTGACAAGGACTATCTTCGTTATTGTCTGGAAGAAATCAAGAAGTATCTGGTCCCTTTAGGACTGGAATTGAATCAAAAGACGGCCATTTTCCCCTTAACCCAGGGAATCGACTTCCTGGGATTTAGGA
SRS013098_48563	TR	-	5841	5878	5809	5923	23	0	ACTTGCTATTGGGCGCTAACTGGAATAACAGCGGTTATTCAGGTTCACGTTCTGCTAATTGCAATAATTCGTCGGCTAATGTGAATGTCAATAACTCTGCACGCAGCACGTCGGA
SRS013098_48563	VR	-	*	*	6075	6189	23	0	GCTTGCTGTTGGGCGCTCGCTGGGTTGGCGGCGGTTATTCGGGTTCGCGTTCTGCTTATTGCGATGCTTCGTCGGCTnATGTGTnTGTCnATAnCTCTGCGCGCnGCGCGTCGGA
SRS013098_48563	RT	-	5024	5277	AAAATGTGACATAAGTAAATTTTATCCTTCTATTAATCATGAAATTCTAAAAAGAATTATAAGAAAGAAAATCAAATGCAAAAGAACTATAAAATTATTAGATGAAATAATTGATAGTATAGATAGTCCAACAAATGTTCCGATAGGGAATTATCTTAGCCAATGGTTTGGGAATTTATATTTAAATGAATTAGATATGTTTTTAAAACATGATTGTAAGATAAAGTATTATTTAAGATATTGTGATGATTTTC
SRS013098_48578	TR	-	2203	2255	2168	2260	10	0	CGTCGAACCGTGCGGTTCGCGGGTACAATTCGGCCCGCAACTGGAACAACAACAATGCTACGAACTCCAATCCGAACGTCGGTTTCCGCCCCG
SRS013098_48578	VR	-	*	*	111	203	10	0	CGTCGTACCGTGCGGTTCGCGGGTACAATTCGGCCCGCTTCTGGAGCTACTACAGTGCTACGCGCTCCAATCCGGACGTCGGTTTCCGCCCCG
SRS013098_48578	RT	-	1007	1648	AAGGAGCGCAGTCTTCACATCCCGCCGCTGCGGGACAAGGTCGTGCAGCTCGTCATCCATCAGGAGCTGCAGACGCTCTTCCGCCCGGTATTCGTCAACCGTTCATTTGCGTGCATGTACGGAAAAGGCCCCATCCGAGCTGCCTTCAACGTACAGCATGACATGAGGGTCGCCCGCATGAAGTGGGGCGACGAGGCGACGGTCATCAAGATCGACGTCCGCAAGTTTTTCTACAGCATCGACCGCAGCGTGCTCAAGCAGATCATCGCGAAGCGGTTCAAGAAGCTCAAGAAGAAGTACCCCGAGAAATACGAGGACTTCCTCCGTTTTTACAGGCTTCTTTGCAAAGTGATCGACAGCTCGCCGGAGGGTGAGAGAGGGATTCCGCTGGGAAATGTGAGTTCTCAGGACTTTGCCAACATCTACCTCAACGAGCTCGATCAATTCTGCATCCGCTTCCTCGGTGCGACGCTCTACACGCGCTACATGGACGATGTCGTCGTCATAGCGCCAAACAAGGAAATCGCCCGGGAGTGGTTAGCAAAGATCAAGGTGTTCCTCCAAGAGAGACTGCACCTTGAGACCAACCAGAAGACCAAGATTTTCTATGTGCGGCAGGGCGTGAACGCCTACGGCTTCAAA
SRS013098_49687	TR	+	35425	35462	35377	35472	22	0	AGATAGGAGCTAACACGAGTAATAGTTCCAATGCAGGTTTATTCAATCTGAATTCTAACAATGACCTTAGTAATGCGAATGCTAATGTCAGTACAA
SRS013098_49687	VR	+	*	*	35218	35313	22	0	TGTTGGGGGCTAGCACGAGTCATGGTTCCTATGCGGGTTTATTCGCTCTGATTTCTCACTTTGACCTTGGTTATGCGAGTGCTACTGTCGGTACTC
SRS013098_49687	RT	+	35922	36267	ACTTATAGTTGTATTAAAAAGAGAGGAATTCATAAAGCATTGTATGATGTACAAAGCGCATTGAAAGATAAATAGAATACAGTATATTGTCTCAAGTTAGATGTAAGAAAATTTTATCCAAGTATAGACCATGAAATATTAAAGTAGATAGTTAGAAAGAAGATTAAAGACAATAAGCTACTTGCATTGTTAGATGGTATTATAGACTCTGTAGAAGGAGTTCCTATTGGTAATTATCTTTCTTAGTTCTTTGCTAATCTTTATTTGTCATATTTTGATCATTGGCTTAAAGAGGATAAGGCTGTTAAGTATTACTTTAGATATGCAGATGATATGGTAATACTTC
SRS013098_49969	TR	-	5544	5593	5528	5639	10	0	TGTCCTCTTTGTGGGTGGCAACTGGAACAATGGCGGCAATGCCGGCCTTTTCTACTTCAACGCGAACAACACCTCGTCGAACACGAACTCGAACGTCGGCGCGCGACTACTT
SRS013098_49969	VR	-	*	*	5900	6011	10	0	TGTCCTCTTTGTGGGTGGCTACTGGGACAATGGCGGCGATGCCGGCCTTTTCTACTTCTTCGCGTACAGCACCTCGTCGGACACGAACTCGAGCGTCGGCGCGCGACTCCTT
SRS013098_49969	RT	-	4646	5128	GGATGCTTGTGACGGCTATGAAGCCGGTGCTTATGCGCGGTATGCACCCGTGGTCCTGTGCGTCCATTCCGGGACGCGGCGGGAAGCATATCTACAAAAAAATCCGCGGCGCGCTTCGCAACGACCCGAAGGGAACGAAGTACGCCGCGGAGCTTGACGTCGCGCAGTATTACCCCAGCATCTCCGGCAAGCGCCTGATCTGGGCTCTTGCGCGGAAAATCAAGGACAAGCGCTTTCTGCGGACGGTCTATTCCATCATCGAATCCTGCGGCGGCGGGCTGGCTATCGGGTATTACATCTGCCAATGGCTGGCAAACTTCTACCTGGAGTCTCTGGACCAGTACATCATGACGCTGCCGGGCGTGAAGTATATGACCCGCTACATGGACAACATCACCCTACTCGGGCCGAATAAGAAGCATCTGCACAAGGCGCGGAAGCTGATCGCCGCATTCATGCAGCAGCGGCTCGGCCTGTCCATGA
SRS013098_contig-100_9.299752	TR	+	17967	18004	17914	18014	30	0	TAAGTAAAAAAGTAGTAACTCTGACAATAGCAGCAAAGCAGGTCTATTCAATCTTAATTCCAATAATGAGGTTAGTAATTCCAATGCTAATATCAGTTCAA
SRS013098_contig-100_9.299752	VR	+	*	*	17700	17800	30	0	TTTGTTAATCGGTGGTCGCTCTGACCATGGCGGCGGGGCGGGTCTATTCTATCTTAATTCCGATGGTGGGGTTGGTAGTTCCCTTGCTGATGTCGGTTCTC
SRS013098_contig-100_9.299752	RT	+	18469	18952	ACTTACAGTTGTATTAAGAAAAGAGGAATTCACAAAGTTCTTAAGTAGATATAGCATGATCTAAAAGATAGAGAAAATACTAAATACTGTCTTAAAATAGATGTTAGAAAGTTTTATCCTTCAGTAGATCATGATATATTAAAACAAATAATTAGAATAAAAGTTGCAGATAGAGAACTATTATAGTTACTAGATGAAATAATAGATTCTTCAGAAGGAGTACCTATTGGTAATTACTTATCTTAGTTCTTTGCTAATCTGTATCTATCTTACTTTGATCACTGGGTTAAAGAAGATAAAAACATAAAGTATTATTATAGATATGCAGATAATATAGTAATACTTTATAAAGATAAAGAGTCTTTGCAGACATTACTTAGAGATATAAAGTAGTATTTAAAAGATAACTTAAAACTATAGTTAAAGAATAACTATTAGGTATTCCCAATAGAAAGTAGAAGTATAGATTTTGTTGGATATAAAA
SRS013098_contig-100_64.299807	TR	-	12377	12440	12375	12478	19	0	ACGCTGCCATTTGGTGGCTGCGCTCTCCGAACACCAACAATAACAACAACGTCTGGAACGTCAACACCGATGGCTCCAACAACAACAACTGGTACAACAACTCC
SRS013098_contig-100_64.299807	VR	-	*	*	10346	10449	19	0	GCGCTGCCTTTTGGTGGCTGCGCTCTCCGCGCACCTACAATGACGGCAACGTCTGGCTCGTCAGCACCGTTGGCTCCTACGACTACGTCTGGTACAGCTACTCC
SRS013098_contig-100_64.299807	RT	-	11338	11952	AAGCGCCGCATGGTACACGCCACCGCATTTGTGGACAAGGTGGTGCTGCACGCTCTGGTCGATAACATCCTGTATGATGCCCTGACAAGGAGCTTTATCCGGGACAGCCACGCCAGCCAGACCGGCAAAGGCACAGACGACGGCCTGATGCGCCTGAAAACTCACATGGTGGACTATTACCGCCGTGAGGGCCACGGCGCGGACGGCTGGGTGCTGAAAGGTGATGTGCGGCATTTCTTTGCCAGCATCGACCACCGGAAGTTAAAACGCAAGCTCAAGGCCGTGCTGGACAAGCGCGGCGTTGACCCGCGCGTCTATGAGCTGCTTTGCATCTACATCGACGTGATGGAGGACGGCTTGCCGCTGGGCTACCAGACGAGCCAGCTCTTTGCGCTGATGTTTTTGGATGAGTTTGACCACATCATCAAAGAGAAGTACCGCATCAAATACTATGGCCGATACATGGACGATTTCTATATCATCTGTTCGGACAAGCGGAAATTGCAGTGCATTCTCCGGGATGTGCGGGCGCTCATGGACAGTTACGGCCTTGAGCTGAACCAGAAAACCGCCATTTTCCCGCTGCGGAACGGTATTGATTTTCTGGGATTCCAT
SRS013638_1408	TR	-	5277	5326	5246	5356	18	0	GCGTATGTCGGCGGCAACTGGAACAATGACCTTATGGTCGGTCCTTTCTACGCTAATCTGAACAATACGGCGTCCAATTCGAACTCGAACAATGGCGCGGCTCTATCTTAT
SRS013638_1408	VR	-	*	*	5461	5571	18	0	GCGTGTGTCGGCGGCCGCTGGGGCAATGACCTTTTGGTCGGTCCTTTCTGCGCTACTCTGGACGATGCGGCGTCCAGTTCGTACTCGGCCTATGGCGCGGCTCTCTCTTGT
SRS013638_1408	RT	-	4282	4786	AATGTACGAACACAGCTATGCCAGTCTTCCGGGCAGAGGTGCCCATAAAGGAAAGCAGGTAATTGAGAAGTGGATCAGGACTGACCCGAAGAATTGTAAGTATGTCCTCAAAATGGATATTCGTCATTTCTTCGATACTATTCCACACGATCGTTTGAAAGCCAAGTTGAAGAAGACCGTTCATGATGAAAAGATGCTGGATTTACTATTTCGCATTATTGATGTCACAGAGGTTGGTATTCCACTTGGCTTTTATACTTCTCAATGGCTTTCTAACTGGTATTTGCAGGGTTTAGATCATTTCATCAAGGAGCAGCTCTGTGCCGTGCACTATATGCGCTACATGGATGACATGGTCGTTTTCGGAAGCAACAAGAGGGTTTTGCACCGCATGAGGCAAGCAATTTCCGATTATCTGGAAATGGAGCTTGGCTTGGAACTTAAAGCGAATCGGCAAGTCTTTCGCTTTTCCTATGGCAACAACCAGGGGCGTGACCTGGACTTC
SRS013638_8308	TR	+	18033	18082	18014	18129	16	0	TCAACCGAGAACAGTCCTGCGAACGCGTGGAATCTGAACTTTGGCGACGGCAACCTCAACAACTGGAACAATAAGGTTAAGGATAAGAATCATGTTCGCCCGGTGTCAGCATTAAA
SRS013638_8308	VR	+	*	*	17300	17415	16	0	TCTACCGAGGGCAGTCCTGCGTACGCGTGGAATCTGTACTTTGGCGGCGGCACCCTCACCTACTGGGGCAGTAAGGTTAAGGATAAGAGTCATGTTCGCCCGGTGTCAGCATTTTT
SRS013638_8308	RT	+	18346	18653	CGCGAAGTGTTCGCTGGTCAGTTTCGTGACCGCATTATCCACCACTATATCGCACTGAGACTCGAACCCCTGTTTGAGTCTCAGTTTTCTGACCGTACATACAACTGCCGGAAAGGCAAGGGCCAGCTGGCTGGTATCAGGCAGCTTCAGGAGGATATTATGGAAGTGAGCGAGAATTATACAGAAGATGCCTACGTGATGGGGATCGATCTGAAGGGATTCTTTATGAGCATCTATAAGCCGCTTCTTGCTAAGATGGTAGATGATTTCATCGTAAGGAATTACCATGGGGATGACAAGGAAGATCT
SRS013638_9341	TR	-	4388	4437	4370	4476	15	0	GGTGCCCTTTTGTCTGCGAATGCGAATAATGGTGCGAATGCGGGTTTCGGTTATCTGAATGCGAATAATCGTTCCTCGAATGCGAATGCGAACATTGGGTTCCGCTT
SRS013638_9341	VR	-	*	*	47159	47265	15	0	GGTGCCCTTTTGTCTGCGTTTGCGTCTAATGGTGCGTCTGCGGGTTTCGGTTCTCTGTCTGCGAATTATCGTTCCTCGTGTGCGACTGCGCACTTTGGGTTCCGCTT
SRS013638_9341	TR	-	4388	4437	4385	4477	16	0	TGGTGCCCTTTTGTCTGCGAATGCGAATAATGGTGCGAATGCGGGTTTCGGTTATCTGAATGCGAATAATCGTTCCTCGAATGCGAATGCGAA
SRS013638_9341	VR	-	*	*	4586	4678	16	0	TGGTGCCCTTTTGTCTGCGCTTGCGCATACTGGTGCGCCTGCGGGTTTCGGTTGTCTGGGTGCGTCTTCTCGTTCCTCGGTTGCGAGTGCGAA
SRS013638_9341	RT	-	3381	3823	TGGGGCGTTACTGGACTAACTTCTTCATTGCGAACACATACGCTTGTATCAAAGGGCGTGGTATTCATAAATGTATGGAGGATGTGCATACGGCTTTAATCATAGACAGAATGGGTACACGATTCTGTTTGAAGATTGACATCAAGAAGTTCTATGATAACATAGACCACGTAGCATTGAAAAAGATAATCCGCTACACCATAGCGGACGAACAACTGCTAAGGCTGTTGGATAAGATAATAGATAGTAACGGTAAAGACAAAGGGCTGCCAATAGGCAATTTCACAAGCCAATATTTTGCTAATCTCTATTTGGCATACTTCGACCATTGGGTTAAAGAGGAACTGGCTAAGATAGTGATGAAGCGTTTTGGAGTGAAAATCTACTACTATCGCTATATGGATGATATGGTGATACTATGCGCTGACAAAGAGGCACTGCAT
SRS013638_9910	TR	+	106299	106346	106297	106366	13	0	AACGTCAACACCGATGGCACTCTGAACAGGAACAACGCCTACAACGGCAACAACGGCCTGCGCCCCGCTT
SRS013638_9910	VR	+	*	*	71251	71320	13	0	CGCGTCAGCGCCGGTGGCGCTCTGAACTGGGACTACGCCTACGGCGGCCTCAACGGCCTGCGCCCCGCTT
SRS013638_9910	TR	+	106299	106346	106272	106366	14	0	TGCCGGCTCGGCCAACAACGCCCGCAACGTCAACACCGATGGCACTCTGAACAGGAACAACGCCTACAACGGCAACAACGGCCTGCGCCCCGCTT
SRS013638_9910	VR	+	*	*	108346	108440	14	0	TGCCGGCTCGGCCCGCTACGCCCGCTACGTCTTCACCGGTGGCGCTCTGTACTGGAACAACGCCTGCTTCGGCAACAGCGGCCTGCGCCCCGCTT
SRS013638_9910	TR	+	108384	108406	108379	108410	3	1	CACCGGTGGCGCTCTGTACTGGAACAACGCCT
SRS013638_9910	VR	+	*	*	71259	71290	3	1	CGCCGGTGGCGCTCTGAACTGGGACTACGCCT
SRS013638_9910	RT	+	106754	107437	AGGAGCGGCTCGTCCTCGCCATCGACTTCGAGGGCAAAGTCGTCCAGCACTCGCTCTGCGACAACGTCCTCGAGCCGGCGTTCTCCCGGCGCTTCATCCGGGACAACTACGCCGGCCAGATCGGCAAAGGCACCCACGACGGCCTCGACCGTCTGGCTGCGGCCATGCGCCACTATTTCTTCAGCCGAAAGGCAGCAGACGAAGCAGCCCGCAAGGCTGCCGGCCTGCCGCCCCGGCCGATGAACGAGTGGGACTACGCCGACGGCTGGGTACTGAAGGGCGATTTTTCAAAGTTCTTTTACACCCTGCTCCATTCCTACTGTTACGAAACGGCCCGCCGGGCCCTGAAGTGGCTGAAGGATCCCGAGCTGATCGACTTCGCTGAGTGGCTGCTGTGGCTCATAATCGACAGCACGCCAGACCCCGGCATCCCGATCGGCAACCAGTCGAGCCAACTGCTCGCGCTGCTCTATCTGGACGCCTTCGACCACTGGCTGAGGGATGACCGCGGCCTCGTATATGGCAGGTACATGGACGACTTTTACATCATCCACAGCGACAAGCTGCTGCTCCGGCAGATACTCAAGGAGATCGAGGTGTACATCAAGCCGCTCGGCCTTCGGCTGAACGGCAAGACGCAGATCCTCCCGCTGAAGAACGGCATCGACTTCCTCGGTTTTCACA
SRS013638_11447	TR	+	48897	48934	48876	48952	14	0	ATCATGCAGGCTTCGGTTATGCGAATACGAATAACACCCCCTCGAATACGAATGCGAATGTCAGCTCTCAGCTATGA
SRS013638_11447	VR	+	*	*	9897	9973	14	0	ATCGTGCGGGCTTCGGTTATGCGTTTACGAATAACGCCCCCTCGCATTCGCTTGCGAGTGTCGGCTCTCGGCTTTGG
SRS013638_11447	TR	+	48897	48934	48890	48955	12	0	GGTTATGCGAATACGAATAACACCCCCTCGAATACGAATGCGAATGTCAGCTCTCAGCTATGATTT
SRS013638_11447	VR	+	*	*	48692	48757	12	0	GGTTATGCGTCTGCGACTAACGCCCCCTCGATTACGGATGCGACTGTCGGCTCTCGGCTTTGTTTT
SRS013638_11447	RT	+	49357	49904	TATATGGGTGTCCTTATTTACAGAAGATACCTATTCTTGCATTAAGGATCGTGGTATTCATAAAGCAGCAGATAAAGTAAAGAAGGCTTTGAAAGAAGATCCAGAACACACTACTTACTGCTTGAAAATGGATATAGTGAAGTTCTATCCAAGTATAGACCATGATATTTTGAAAACAATATTACGGAAGAAAATCAAAGATAAAGATCTGCTTTGGTTGCTTGACGTGATTATAGACAGTGCCGATGGCGTACCCATAGGGAACTATCTAAGTCAGTATTTTGCTAATATTTATCTGGCTTACTTCGATCACTGGATAAAGGAGGTTAAGAAGGTAAGATATTACTTTAGGTATGCAGATGATATTGTGATTTTAGGCGATGATCCTAAACAGCTTCACAAACTCCGTATAGAGATTGAAGAATATCTGCATGACAATTTAAAGCTATCACTTCGTAAAGTGGATCCTAAAACTGGAAAAAAGAAATGGAAGTTTCAAGTATTCAAAATTGATAGCCATAGAGGTATTGATTTTGTCGGGTATGTCT
SRS013638_11475	TR	-	32033	32096	32009	32119	12	1	TGGAGTAGCAGTGAGAACAGTCAGAACAACAGCTGGAACGTGAACTTTAGTAATGGCAACTTCAACAACAACAACAAGTACAACAGTAACATGGTGAGAGCGGTTGCAGCA
SRS013638_11475	VR	+	*	*	86097	86207	12	1	TGGAGTAGCAGTGAGTACAGTCAGAACGGCAGCTGGCTCGTGAGCTGTAGTAATGGCTACTTCAACGGCAACAACAAGTGCTACAGTAGCATGGTGAGAGCGGTTGCAGCA
SRS013638_11475	TR	-	32033	32096	32009	32124	16	0	GGTACTGGAGTAGCAGTGAGAACAGTCAGAACAACAGCTGGAACGTGAACTTTAGTAATGGCAACTTCAACAACAACAACAAGTACAACAGTAACATGGTGAGAGCGGTTGCAGCA
SRS013638_11475	VR	-	*	*	32780	32895	16	0	GGTACTGGAGTAGCAGTGAGTACAGTCAGGGCGGCAGCTGGTACGTGTACTTTAGTAATGGCAACTTCAGCGGCAGCTACAAGTACGGCAGTGGCATGGTGAGAGCGGTTGCAGCA
SRS013638_11475	RT	-	31202	31853	AACAAGTACTTGTTTTATAGTTACCCGTCCTAAATTACGGGAAGTGTTTGCTGCAAATTTCCGTGACCGTATTGTACAACATTGGTTGTGCCTACGCTTAGAGCCACTGTTTGAGGCACGTTTTGTTGAGCACGGAAATGTATCATTTAACTGTCGAAAGGGTTTTGGAACATTTGCATGTATCGATCAGTTGACAAAAAATACTATTGAAGTCTCTGATAATTATTCCCATGAGGCTTGGTATGCTCAATTTGATATTAAAGGATTTTTCATGTCAATTGATTGTGAATGCTTATTAAAGTACTTATTGCCATTTATCAAAGAAAAATGGAACTATTGGAAAGGAACTATATATGAACAGGATTTAGATTTAGTGCTTTGGCTTACAGAAGTAATTGTACGACATCGTCCACAAGATGATTGCATACGCCAAGGGAATTTAAAATTATGGAGAATACTACCTAAAAACAAAAGCTTGTTTTACATTGAATGGATGAGAGGTGAACCAATAGGCAACCTAACCAGTCAATTATTCGCCAATTTTTATATGTCATTTTTTGATGAATGGGCTATTAAAGCAGCAGAAGAAAGAGGAGCCAAATATGTACGTTTTGTAGATGATTTTAGCTTTGTGTGCAAAACTAAGGAAGAT
SRS013638_14785	TR	-	16045	16111	16025	16124	18	0	CTCCCAGAACACGAACAACACCAACAACGCCTACTACTTGAACACCAATGGCAATGTCAACAACAACAACTGCAACAATACCAACGGGTCCCGTCCCGCT
SRS013638_14785	VR	-	*	*	14204	14303	18	0	CTCCCCGTACACGGGCCTCACCAACTGCGCCTGCTACTTGTACACCGGTGGCAATGTCTACTACAACCGCTGCGACAATACCTACGGGTCCCGTCCCGCT
SRS013638_14785	RT	-	15002	15598	AAGAAAAGGCTTGTGCAGGCTCCGGCTTTTGTGGACAAGGTTGTGCAGCACGCTGTGGTGGATAATATCCTCTATGAGCGTATTACCAACAGCTTTATCTTGGACAACTACGCTTCACAGAAAAACAAGGGACTGCACTTTGGCTTGGATAGGCTCAAAGGATTTTTAACCGATTACTGGAACAAAAACCACACCGCAGACGGTTGGGTGCTCAAATGCGATGTGCGGCATTTCTTTGCCAGCATCGACCATGACAGGCTCAAGGAAAAGCTCAAAAAGCTGGACCTTGAGCCTGCGCTTTATGACCTTTTGTGTGTCTATGTTGACTGCTCAGACGGTCTGCCGCTTGGTTATCAGACAAGCCAACTGTTTGCCTTGTACTATCTGGATGAGTTTGACCACTTTGTAAAAGAAAAGCTCCATATCCGCTACTATGGCAGATACATGGATGACTTTTTCCTCATCCACCCGGACAAAGAATATTTGCAGTATTGCCTCACGGAAATACAGGCATTTATGGCATCTCTTGGTCTGGAACTCAATGAGAAAACACAGATTTTCCCGCTTAGACATGGGATGGACTTTCTTGGTTTTCAC
SRS013638_16415	TR	+	12004	12041	11946	12046	13	1	ACTCGTGTGGTGTATCGGTCGAACAACAACGCGAACGCGTTAGGCGGTGTTTCGTATGCGAACGCGAATAACGATTCATCGAACACGAAnGCGAACATCGG
SRS013638_16415	VR	+	*	*	11660	11760	13	1	TCTCGTGTGGTGTATCGGTCGnACTACnnCGCGAACGCGTTnGGCGGTGTTTCGTATGCGnGCGCGAATnnCGATTCATCGAGCACGTnTGCGAACATCGG
SRS013638_16415	RT	+	12565	12948	GGCATTTGAAAGTACGTTTTATCCGGACTACTTCCGCATCCATTAAAAACAGGGGnACnCATGACCTTTTACAGTATATCGTTAAAGATATAAAnGCTGATCCCGAAGGAACCCTGTTCGGGTACCAGTTCGATATAACGAAATTCTATGAnAGnGTAGACCAGGACGTTTTGCTGGATGCAGTGAAAAAGATGTTCAAGGATAAAATATTGATCGGAATCCTGGAAGAGTGCATnCGnATGATGCCTAAAGGCGTGAGTATnGGnCTAAGATCATCnCAGGGGCTTTGTAATTTGCTTCTnTCnATTTAnCTGGATCACCGGTTAAAGGATCAGGAGGCnGTAGCACACTATTACCGGTATTGTGACGACGGTCTGGTGCTTT
SRS013638_16782	TR	-	19355	19402	19335	19412	11	0	AACGTCCGCAACGTCAATTCGGACGGCTCTTTGAACAACAACAACGCGTACAACGGCAACAATGGCGTTCGCCCGCTT
SRS013638_16782	VR	-	*	*	37992	38069	11	0	TTCGTCCGCACCGTCAATTCGGACGGCTCTTTGAACGGCAGCTACGCGTACGGCGGCTACTATGGCGTTCGCCCGCTT
SRS013638_16782	TR	-	19355	19402	19335	19436	17	0	ACGCCTAATTCGTCGAACGCCAACAACGTCCGCAACGTCAATTCGGACGGCTCTTTGAACAACAACAACGCGTACAACGGCAACAATGGCGTTCGCCCGCTT
SRS013638_16782	VR	-	*	*	17348	17449	17	0	ACGCCTTATTCGTCGAACGCCTACTACGTCCGCTACGTCCGTTCGGGCGGCTCTTTGGGCAGCGACAGCGCGTACGACGGCTCCCTTGGCGTTCGCCCGCTT
SRS013638_16782	RT	-	18364	18966	AAGCGCCGCGTGGTTATGTCGAACAGCTACAAAGACAAGGTTGTTCAACATTCGCTTTGCGATAACGTGCTTGAACCGATTTTGACACGATCGTTCATTCGCGATAACTACGCGTCGCAGGTGGGGAAAGGTACGCATTACGGGTTAGACAGGCTTCAAGAGTTCATGCGGAGGTTTTACAGGAAGAACGGAATTGACGGCTGGATACTGAAAGGCGATATTTCAAAGTATTTCTATTCGATCCGGCACGACGTTTTGAAAACCTTAATCCGCGAGAAGATAACCGATCCGGACGTTTTGTGGCTTGTCGATCTTATCATCGACAGCACCGAAGGCAACGTCGGAATACCGATCGGCAATCAAACTTCACAGCTTTTCGCCCTTCTCTACCTTGACGGGCTGGATCACTTCGTAAAGGAAAAGCTGGGTATCAAATATTACGGGCGCTATATGGACGACTTCTTTTTGATCCATCACGACAAAGCATATTTGCAGGAGTGCCGGAAGCAGATTGAAGCGTTCGTACAGGCGCGCGGGCTTTCGCTGAATGCGAAAACAAATATCTTTCCCTTAAAACACGGCGTTGATTTCTTGGGCTTTCAT
SRS013638_17921	TR	+	26929	26963	26899	26963	4	1	AAGCCGTGTGGTTTATCGTGGCCACAACAACGCGAACCCGAATGGCGGTGTGTCGTACGCGAATG
SRS013638_17921	VR	-	*	*	12	76	4	1	AAGCCGTGTGGTTTATCGTGGCCACAACTACGCGTACCCGGATGGCGGTGTGTCGTACGCGTAAG
SRS013638_17921	RT	+	27546	27900	ACCTCCGCAAGCATCAAGGACCGGGGAATGCACGACTTGCTCGCGTATATCCGCCGGGACATCAAGGAAGACCCCGAAGGGACACAGTACTGCTACAAGTTCGACATTTCGAAGTTCTACGAGAGCATCGACCAGGACTTCCTCATGTACTGCGTCCGGAGGGTGTTCAAGGACAGGAAACTCATTGGCCTGCTCGACGGGTTCGTGCGCATGATGCCGCAGGGCATCAGCATCGGACTGCGCTCGTCGCAGGGGTTGGGGAACCTGCTTTTGTCTGTGTATTTAGACCATTATCTGAAGGACAGGTACGGCGTCCGCCATTTCTACCGCTATTGCGATGACGGGGTCGTGCTCG
SRS013638_18165	TR	-	1721	1740	1715	1757	3	0	GTGCGGGCGTGTTCGCCATGAATTTGAATAACCCCCGTTCCAA
SRS013638_18165	VR	-	*	*	3391	3433	3	0	GTGCGGGCGTGTTCGCCATGGATTTGAGTAACCCCCGTTCCCA
SRS013638_18165	TR	-	1721	1740	1715	1757	0	0	GTGCGGGCGTGTTCGCCATGAATTTGAATAACCCCCGTTCCAA
SRS013638_18165	VR	-	*	*	2300	2342	0	0	GTGCGGGCGTGTTCGCCATGAATTTGAATAACCCCCGTTCCAA
SRS013638_18165	TR	-	2285	2334	2269	2382	10	0	AAGTTGCCTTTTCTCGGTGGCAGTTACGGTAACGATGTGCGTGCGGGCGTGTTCGCCATGAATTTGAATAACCCCCGTTCCAACATTAACAGTAACATAGGTTTCCGTTCCGCT
SRS013638_18165	VR	-	*	*	3360	3473	10	0	AGGTTGCCTTTTCTCGGTGGCGGTTACGGTCTCGATGTGCGTGCGGGCGTGTTCGCCATGGATTTGAGTAACCCCCGTTCCCACATTTTCAGTAGCATAGGTTTCCGTTCCGCT
SRS013638_18165	RT	-	449	1108	AAAAAGCGGTTGATAATGGCGCAGCCTTTTAAAGACAGGGTGGTGCAATGGGCCATTTACCAGGTTTTAAACCCGGTATTTGCGCAAGGCTATATCACGGATAGTTATGCATGTATAAAAGAGAGAGGAACGCATAAGGCCGTGAAGCGCCTGCATTATTGGTTGCGCCAGGTAGGGAAGAAGCCGGAAAAGTATTATTTCTTGAAGCTGGATATTAGCAAATATTTTTACAGGATTGACCATGATGTGTTAATGGGAATACTGAAACGGAAAATCCATGATGATGACATGATTTTTCTTCTTGATAAGATAGTAAACAGCAGCGAAACGAATTTCGGATTGCCGCCTGGGAAAAGTCCTGGAGAAGTGAAACGGTCAGACCGGGTGAGTGAAAAAGGTATGCCAGTGGGAAATCTAAGCAGCCAGATGTTTGCTAACCTGTATTTGAATGAACTGGACCAGTATTGCAAAAGAACGTTGGGAATACATTTCTATGTCAGATACATGGATGATGTTATAATCCTGCATCAAGACAAGGACCAGCTTCACGAATGGAAAAGAATTATTGATACCTTTTTGAAAGAAAAATTGCAGTTGGATTTGAATGAAAAAACTTGCATCCGGCCTATTACACTGGGCGTTGAATTTTGCGGGTATAAG
SRS013638_19806	TR	+	344	393	296	407	19	0	AGCTGGTTCTTTGGGGCGGTAATGCGAATAACGGTGCGAATTGCGGCCTCGCTTATGCGAACTCGAATAACGATTGGTCGAACTCGAATGCGAATATCGGCTCTCGCCATAC
SRS013638_19806	VR	+	*	*	9	120	19	0	AGCTGGTTCTTTGGGGCGGTGTTGCGTATTCCGGTGCGTATTGCGGCCTCGCTTCTGCGCACTCGAATCTCGCTTGGTCGTACTCGGCTGCGTCTGTCGGCTCTCGCCTTGC
SRS013638_19806	RT	+	1133	1530	ACGAGTGCATGTATTAAGGGAAAAGGACTTCATTTTGGAGTAAGGAGAATGAAAAGTTTCCTTCGCCGGTACCCGGAATACAAATGGTTCGTAAAAACTGATTTTAAAAAGTTTTATCAAAGTATTCTTCATGAGCTTATTGTTGCTGCATTGAGAAGGAAATTTAAAGATGAACGATTTATTAAACTGATTGAGATAGCTGTTTTATCGTATGACAGCGGAACGGAGTTAATTGACGTATTGGAGAATGAAGTTGAACGGAAAAAGAGGTGTTCCAATTGGAGCATTTACAAGTCAACCTATCGGCAATTTTGCGGCAAGTCGGATAGATCATACAATGAAGGAGAAATATCATGTCAAATGCCTGCATAGATATTGTGATGATAATGTTATGCTGG
SRS013638_contig-100_7.119219	TR	+	27656	27705	27609	27718	16	0	GCTGGTGATCTCTGGCGGTAACGTGAACAACGGTACGAATGCCGGGCCTTTCTACCGGAACTGTAACAACGGTACGGGTAATACGAACTGGAACATCGGCGGTCGCCCAC
SRS013638_contig-100_7.119219	VR	+	*	*	27354	27463	16	0	GCTGGTGATCTCTGGCGGTAACGTGACCTACGGTGCGAGTGCCGGGCCTTTCTGCCGGGCCTGTGGCCGCGGTACGGGTAGTACGAACTGGGCCTTCGGCGGTCGCCCTC
SRS013638_contig-100_7.119219	RT	+	28214	28692	CGCATTCGTTCGCGTTTTCAAGCAGATCGTTCTGCATAGTGCCTATCCGTTCAGCTGCGGATGCGTACCGGGGAAAGGAACGCATGGAGCAAAGACAGCGATCGAGAAGTGGATCAGGAAGGATCCAAAGCATACCAAGTACGTCCTGAAGCTGGACGTTCGGAAATGCTATCCAACCATGAGCCACGAAGAACTCCGGAAGAAGCTGCAGCGCAGGATAAAAGATAAGAAGTTCCTGCGCCTGGCAGACCGGATCATCGCGAGCTTCCAACAGCCGATGGCCACGCATGAAAGACTACTGCCGGAGATCGATGCAGTAGGAATCCCGGTCGGGCTCTTTACCTCGCCATGGTTCTGCAACTTTTTCTTTCAGGACATCGATCACAAGGTCGCCGAGAAAACCGGAACCGCGCACAACGTGAGATACGTGGATGACATGGTCTTGTTTGATTCAAGCAAACGACGACTGCACAAAGCTC
SRS013638_contig-100_131.123670	TR	-	13816	13853	13794	13909	23	0	GCGGTGTCCTGTTCAGCGGTAATGCGAATAACAGCGCGAATGCCGGTTTTGCGTATGCGAATTCGAATAACACGCCCTCGAATACGAATGCGAATGTCAGGTCTCGCCAATGATTT
SRS013638_contig-100_131.123670	VR	-	*	*	14346	14461	23	0	GCGGTGTCCTGTTCGGCGGTTCTGCGTCTTACGGCGCGTATGCCGGTTTTGCGTATGCGAGTTCGGCTGACGCGCCCTCGGCTTCGGCTGCGTATGTCGGGTCTCGCCTTTGCTTT
SRS013638_contig-100_131.123670	RT	-	12839	13368	CGATATGGGTTTCGGTCTTCACGAAAGACACGTATAGCTGCATCAAGGGGCGCGGCATTCATGGAGCGATGCGGAATGTCAAGAGGGCTATCAAAGACCGGGAAAACGCCCGATATTGCCTCAAAATCGACATCCGGAAGTTCTACCCGTCGATAGACCACGACGTATTGAAAGCCATCATCCGCCGCAAAATCAAATGCAAGGATACGCTCGCCCTGCTCGATACGATCATCGACAGCACCGACGGCGTGCCTATCGGCAACTATTTGAGCCAATACTTCGCAAACCTGATGCTTGCCTACTTCGACCATTGGATCAAGGAGGAGAAGCGGGTGCGGTACTATTTCCGATATGCCGATGACATGGTATTTCTCGCCTCCACGAAAGAGGAACTGCACATCCTGCTGGCCGACATCAAGAAGTATCTCGCGGCCTTGAAACTGACGCTGAAAGGCAACGAGCAGATATTTCCGATTGCCGAGAACCGGGCGGACAAGCACGGGCGCGGCCTCGATTTCGTCGGGTTCGTG
SRS013638_contig-100_481.124020	TR	-	4309	4358	4265	4451	23	0	AACCCTGCTGCTGGTTATCGCAACAGCGACGACGGTAGCATGAGCAACGTGGGCAGCAACGGCAACTATTGGAGTGCATCGCCGAACAGCGAGAATAACGGTTACAACTTGAACTTCAACAGTGGCAACGTGAATCCTGCGAACAACAACAATCGAGCAAACGGTTTCTCCGTGCGCTGTGTCCAAG
SRS013638_contig-100_481.124020	VR	-	*	*	5706	5892	23	0	TTCCCTGCTGCTGGTTATCGCGGCAGCGACGACGGTAGCATGAGCTACGTGGGCAGCTACGGCTACTATTGGAGTGCGTCGCCGTACAGCGAGAGTTACGGTTACAGCTTGAGCTTCGGCAGTGGCAGCGTGTATCCTGCGAACAGCTTCTATCGAGCCTACGGTTTCTCCGTGCGCTGTGTCCAAG
SRS013638_contig-100_481.124020	RT	-	3367	4039	GTACTGAGAGAAGTCTTCGCCTCACAGTTCCGTGACAGGGTAGTTCACCATCTGTTGTTCAACTATATCGCTCCAATCTTCGAGAAAACATTTATATATGACAGTTATTCCTGTAGAAAAGAGAAAGGAACACTGTTTGGTGTAGAGCGACTAGAACATCATATTCGTTCATGCACCAACAACTATACACATACAGCCTATATCCTCAAACTGGACATTCAAGGCTATTTCATGAGCATCAACAAGAACATCCTCTACGGTATTATTTACAACAAACTCATGAAGCAATGGGAAGAGAAAGGCAAGAACTGTAACATCCCTGGAAAGAATCCGGAGTTTATTCTCTTCCTTGTAGAAAGCATCATCTTCAAAGACCACACACTGGACTGCGAGGTGATGGGCAACAAGAAGGAATGGATGCTGTTGCCAGCGTCCAAGAGCTTGTTTTGCCAGCCAAAGGGCATCGGATTGCCTATCGGCGACCTCACCAGTCAACTCTTCAGCAATATCTATCTGAACGAGTTTGACAACATGATAAAAAGAAGATTCAAGATAAGGCACTACGGAAGGTATGTGGATGACTTCTATGTAGTACATCCATCCAAGGCATACCTAAAGAGCCTGATACCAGAGATAAGAACATTTCTGAAGGAAAGGTTAGGATTGACACTTC
SRS013638_contig-100_1165.124704	TR	+	780	810	757	847	11	0	GCTTCCAGCAGTTGGAACGTGAACTTCAACAACGGCAACGTCAACACGAACAACCGCCAGAACGCGAACCGGGTTCGTCCCCTCGCCGCAA
SRS013638_contig-100_1165.124704	VR	+	*	*	0	90	11	0	GCTTCCAGCAGTTGGTACGTGGGCTTCTACGGCGGCACCGTCAACGCGAACGGCCGCCAGAACGCGTACCGGGTTCGTCCCCTCGCCGCAA
SRS013638_contig-100_1165.124704	RT	+	1051	1382	CGGGAGGTTTTTGCCGCCGCTTTCATTGATCGTGTTGTCCATCACTGGATCGCTCTTCGTATCGAGCCGATTTTAGAGGAACGTTTTCGGGAACAAGGGAACGTCTCGAAGAACTGCCGGAAAGGTGAGGGATGTCTGTCTGCCGTGCACTATCTGAATAACATGATAGTCGAGGTCAGTGAGAATTATACTGCCGATGCGTACATTTTCAAAGATGACCTGTTTAGTTTCTTCATGTCTATCTCGAAATCGTTGGTATGGGAAATGCTGAACATATTCGTAAGGGACAATTATAAAGGCGATGATATTGAATGTCTGCTTTACCTTCTAGC
SRS013638_contig-100_6.127740	TR	-	10672	10721	10634	10723	10	0	CCTCGAACGCGTGGTACGTGAACATGAACAACGGCAACGTGAACACGAACAACAAGACTAACGCAGGCAGGGTTCGTCCCGTTTCCGCAA
SRS013638_contig-100_6.127740	VR	-	*	*	11363	11452	10	0	CCTCGAGCGCGTGGTACGTGGGCATGCGCTACGGCACCGTGTACACGACCACCAAGACTAACGCAGGCAGGGTTCGTCCCGTTTCCGCAA
SRS013638_contig-100_6.127740	RT	-	9861	10436	GTGTTGCGTGAAGTATTTGCTGCTGCTTATATCGACCGTGTCGTACACCACTGGATCGATCTTCGCCTTGACCCGATTTTGGAGGAACGCTTTCAGGCACAGGGAAACGTTTCAAAGAATTGCCGGATAGGGGAAGGATGCCTGTCTGCAGTTATGCGTATGGACGAAATGATTAAAGAAGTCAGCAAGAACTACACACAGGACGCATACATCTTTAAAGGTGATTTAAAAAGTTTTTTTATGTCCATGTCGAAGTCTCTATTATGGGAAATGATTGATATATTTGTTCGCGACAATTACAAGAAAGACGACATCGAATGTTTGCTGTATCTGCTTCGGATTGTCATATTCCACCAGCCACAAAAAAAATGTCGTAGGAAGTCTCCCTTACATCTATGGGATAAACTGCCGAAAGACAAAAGTCTGTTTTACAGCAGCCCGGAACGTGGCGTCGCCATTGGCAATCTTCCTTCTCAAAAGTTTGCGAATTTCATAGGCTCGGTGTTTGACTATTATGTGACTGTAATATGCGGGATAAAGCACTATGTGCGTTTTGTCGATGACTTTGGTTTTGTC
SRS013639_652	TR	+	704	753	534	773	12	0	CCGTTCATTACGGGCGTCAGCCCGTCGAAAAATATTTTTTTGACGTCAGGTTTTGTATCTGTTTGTTAAATAATAATTTGAAAATAGTACTTTTGCATTTGAAAGGTGGCGCCTCCCCATAGGCCGTGTGGTCTATCGTGGCAACAACAACGCGAACCCGAATGGCGGTGTTTCGATGTCGAATGCGAACAACGATTCCTCGAATACGAACACGAACATCGGTTCTCGTCTGAACAACAA
SRS013639_652	VR	+	*	*	164	403	12	0	CCGTTCATTACGGGCGTCAGCCCGTCGAAAAATATTTTTTTGACGTCAGGTTTTGTATCTGTTTGTTAAATAATAATTTGAAAATAGTACTTTTGCATTTGAAAGGTGGCGCCTCCCCATAGGCCGTGTGGTCTATCGTGGCAACAACAACGCGnACCCGnATGGCGGTGTTTCGATGTCGAATGCGnACAACGATTCCTCGAATACGnACACGnACnTCGGTTCTCGTCTGGCCTTCCG
SRS013639_652	RT	+	1302	1656	ACCTCCGCCAGTATCAAGAGACGGGGGATGCACGACCTCCTGGCGTATGTCCGCCGTGACATGGCCGAAGACCCTGATGGTACACGTTACTGTTACAAGTTTGACATCACCAAATTCTACGAGAGCGTGAAGCAGGATTTTGTGATGTATTGCGTCAGCCGGGTGTTCAAGGACGCAAAGCTCGTGACCATGCTGGAGAGCTTTATCCGCCTGATGCCTGAAGGTCTGAGTATCGGCCnGCGCAGCTCGCAGGGGCTGGGCAATTTGCTTTTGTCTGTGTATCTGGACCATTATCTGAAGGACAGGTATGCCGTGCGTCATTTCTACCGCTATTGTGATGACGGCGTCGTACTGG
SRS013639_4108	TR	-	4386	4435	4367	4464	18	0	TGGTGCCCTTTTGTCTGCGAATGCGAATAATGGTGCGAATGCGGGTTTCGGTTATCTGAATGCGAATAATCGTTCCTCGAATGCGAATGCGAACATTG
SRS013639_4108	VR	-	*	*	4568	4665	18	0	TGGTGCCCTTTTGTCTGCGnnTGCGnATnATGGTGCGnnTGCGGGTTTCGGTTnTCTGTnTGCGGnTAnTCGTTCCTCGnnTGCGnnTGCGnnCATTG
SRS013639_4108	RT	-	3379	3821	TATTAATGTGTTGGGGCGTTACTGGACTAACTTCTTCATTGCGAACACATACGCTTGTATCAAAGGGCGTGGTATTCATAAATGTATGGAGGATGTGCATACGGCTTTAATCATAGACAGAATGGGTACACGATTCTGTTTGAAGATTGACATCAAGAAGTTCTATGATAACATAGACCACGTAGCATTGAAAAAGATAATCCGCTACACCATAGCGGACGAACAACTGCTAAGGCTGTTGGATAAGATAATAGATAGTAACGGTAAAGACAAAGGGCTGCCAATAGGCAATTTCACAAGCCAATATTTTGCTAATCTCTATTTGGCATACTTCGACCATTGGGTTAAAGAGGAACTGGCTAAGATAGTGATGAAGCGTTTTGGAGTGAAAATCTACTACTATCGCTATATGGATGATATGGTGATACTATGCGCTGACAAAG
SRS013639_8660	TR	-	4370	4419	4326	4512	23	0	AACCCTGCTGCTGGTTATCGCAACAGCGACGACGGTAGCATGAGCAACGTGGGCAGCAACGGCAACTATTGGAGTGCATCGCCGAACAGCGAGAATAACGGTTACAACTTGAACTTCAACAGTGGCAACGTGAATCCTGCGAACAACAACAATCGAGCAAACGGTTTCTCCGTGCGCTGTGTCCAAG
SRS013639_8660	VR	-	*	*	5767	5953	23	0	TTCCCTGCTGCTGGTTATCGCGGCAGCGACGACGGTAGCATGAGCTACGTGGGCAGCTACGGCTACTATTGGAGTGCGTCGCCGTACAGCGAGAGTTACGGTTACAGCTTGAGCTTCGGCAGTGGCAGCGTGTATCCTGCGAACAGCTTCTATCGAGCCTACGGTTTCTCCGTGCGCTGTGTCCAAG
SRS013639_8660	RT	-	3428	4100	GTACTGAGAGAAGTCTTCGCCTCACAGTTCCGTGACAGGGTAGTTCACCATCTGTTGTTCAACTATATCGCTCCAATCTTCGAGAAAACATTTATATATGACAGTTATTCCTGTAGAAAAGAGAAAGGAACACTGTTTGGTGTAGAGCGACTAGAACATCATATTCGTTCATGCACCAACAACTATACACATACAGCCTATATCCTCAAACTGGACATTCAAGGCTATTTCATGAGCATCAACAAGAACATCCTCTACGGTATTATTTACAACAAACTCATGAAGCAATGGGAAGAGAAAGGCAAGAACTGTAACATCCCTGGAAAGAATCCGGAGTTTATTCTCTTCCTTGTAGAAAGCATCATCTTCAAAGACCACACACTGGACTGCGAGGTGATGGGCAACAAGAAGGAATGGATGCTGTTGCCAGCGTCCAAGAGCTTGTTTTGCCAGCCAAAGGGCATCGGATTGCCTATCGGCGACCTCACCAGTCAACTCTTCAGCAATATCTATCTGAACGAGTTTGACAACATGATAAAAAGAAGATTCAAGATAAGGCACTACGGAAGGTATGTGGATGACTTCTATGTAGTACATCCATCCAAGGCATACCTAAAGAGCCTGATACCAGAGATAAGAACATTTCTGAAGGAAAGGTTAGGATTGACACTTC
SRS013639_13370	TR	-	42612	42659	42591	42685	14	0	TGCCGGCTCGGCCAACAACGCCCGCAACGTCAACACCGATGGCACTCTGAACAGGAACAACGCCTACAACGGCAACAACGGCCTGCGCCCCGCTT
SRS013639_13370	VR	-	*	*	40517	40611	14	0	TGCCGGCTCGGCCCGCTACGCCCGCTACGTCTTCACCGGTGGCGCTCTGTACTGGAACAACGCCTGCTTCGGCAACAGCGGCCTGCGCCCCGCTT
SRS013639_13370	RT	-	41521	42204	AAGGAGCGGCTCGTCCTCGCCATCGACTTCGAGGGCAAAGTCGTCCAGCACTCGCTCTGCGACAACGTCCTCGAGCCGGCGTTCTCCCGGCGCTTCATCCGGGACAACTACGCCGGCCAGATCGGCAAAGGCACCCACGACGGCCTCGACCGTCTGGCTGCGGCCATGCGCCACTATTTCTTCAGCCGAAAGGCAGCAGACGAAGCAGCCCGCAAGGCTGCCGGCCTGCCGCCCCGGCCGATGAACGAGTGGGACTACGCCGACGGCTGGGTACTGAAGGGCGATTTTTCAAAGTTCTTTTACACCCTGCTCCATTCCTACTGTTACGAAACGGCCCGCCGGGCCCTGAAGTGGCTGAAGGATCCCGAGCTGATCGACTTCGCTGAGTGGCTGCTGTGGCTCATAATCGACAGCACGCCAGACCCCGGCATCCCGATCGGCAACCAGTCGAGCCAACTGCTCGCGCTGCTCTATCTGGACGCCTTCGACCACTGGCTGAGGGATGACCGCGGCCTCGTATATGGCAGGTACATGGACGACTTTTACATCATCCACAGCGACAAGCTGCTGCTCCGGCAGATACTCAAGGAGATCGAGGTGTACATCAAGCCGCTCGGCCTTCGGCTGAACGGCAAGACGCAGATCCTCCCGCTGAAGAACGGCATCGACTTCCTCGGTTTTCAC
SRS013639_28145	TR	-	10452	10518	10428	10527	18	0	CTCCCAGAACACGAACAACACCAACAACGCCTACTACTTGAACACCAATGGCAATGTCAACAACAACAACTGCAACAATACCAACGGGTCCCGTCCCGCT
SRS013639_28145	VR	-	*	*	8607	8706	18	0	CTCCCCGTACACGGGCCTCACCAACTGCGCCTGCTACTTGTACACCGGTGGCAATGTCTACTACAACCGCTGCGACAATACCTACGGGTCCCGTCCCGCT
SRS013639_28145	RT	-	9409	10005	GCCAAAGAAAAGGCTTGTGCAGGCTCCGGCTTTTGTGGACAAGGTTGTGCAGCACGCTGTGGTGGATAATATCCTCTATGAGCGTATTACCAACAGCTTTATCTTGGACAACTACGCTTCACAGAAAAACAAGGGACTGCACTTTGGCTTGGATAGGCTCAAAGGATTTTTAACCGATTACTGGAACAAAAACCACACCGCAGACGGTTGGGTGCTCAAATGCGATGTGCGGCATTTCTTTGCCAGCATCGACCATGACAGGCTCAAGGAAAAGCTCAAAAAGCTGGACCTTGAGCCTGCGCTTTATGACCTTTTGTGTGTCTATGTTGACTGCTCAGACGGTCTGCCGCTTGGTTATCAGACAAGCCAACTGTTTGCCTTGTACTATCTGGATGAGTTTGACCACTTTGTAAAAGAAAAGCTCCATATCCGCTACTATGGCAGATACATGGATGACTTTTTCCTCATCCACCCGGACAAAGAATATTTGCAGTATTGCCTCACGGAAATACAGGCATTTATGGCATCTCTTGGTCTGGAACTCAATGAGAAAACACAGATTTTCCCGCTTAGACATGGGATGGACTTTCTTGGTTT
SRS013639_33644	TR	-	7592	7616	7543	7624	12	0	TGAACTTTGGCGACGGCAACCTCAACAACTGGAACAATAAGGTTAAGGATAAGAATCATGTTCGCCCGGTGTCAGCATTAAA
SRS013639_33644	VR	-	*	*	8257	8338	12	0	TGTACTTTGGCGGCGGCACCCTCACCTACTGGGGCAGTAAGGTTAAGGATAAGAGTCATGTTCGCCCGGTGTCAGCATTTTT
SRS013639_33644	RT	-	7021	7328	ACCGCGAAGTGTTCGCTGGTCAGTTTCGTGACCGCATTATCCACCACTATATCGCACTGAGACTCGAACCCCTGTTTGAGTCTCAGTTTTCTGACCGTACATACAACTGCCGGAAAGGCAAGGGCCAGCTGGCTGGTATCAGGCAGCTTCAGGAGGATATTATGGAAGTGAGCGAGAATTATACAGAAGATGCCTACGTGATGGGGATCGATCTGAAGGGATTCTTTATGAGCATCTATAAGCCGCTTCTTGCTAAGATGGTAGATGATTTCATCGTAAGGAATTACCATGGGGATGACAAGGAAGAT
SRS013639_33738	TR	-	5502	5551	5474	5599	14	1	CTCTGGCGGCGCTGATAGCGGGCGGCAACTGGAACAATGGGGCGAATTGCGGCGCTCGTGCCGTGAATTGCAACAATTACCCGTGGAATGTCAATACGAACATTGGCGCTCGTGGGGCGTGTGACT
SRS013639_33738	VR	-	*	*	6035	6160	14	1	CTCTGGCGGCGCTGGTAGCGGGCGGCAACTGGGCCGATGGGGCGAATTGCGGCGCTCGTGCCGTGCATTGCAGCGATGCCCCGTGGTCTGTCAGTACGGGCGTTGGCGCTCGTGGGGCGTGTGACT
SRS013639_33738	RT	-	4454	5098	CAAGCAAATACCATTACTTTAAGGTGTACGAACCGAAAGAGCGGCAGATAATGGCGCTGCCGTTCTATGACAGGGTGGTACAGCACGCCATAAACAACGTGTTAGAGCCTATATTTGATAAGCGGTTTATATCGCAGTCTTACGCCTGCCGGAAAGGTAAAGGTATGCACGCTGCGTCTGATACGCTAAAAGAGTGGCTGTATGAGTGGAACAAATACCACCCAGACCAGCCGCTTTATGCTATCAAGGCAGATATACACCACTATTTCCAAAGCATAGACCATGCGGTATTAAAAACTGAAATACGTAAGGTTATAAAAGACGCTGGGGTACTGGCATTGCTGGACAGGATAATAGACCACAACGGCAATATGCCGGACGGCGTAGGGATACCAGTAGGAAACCTTACCAGTCAGTTATTTGCAAATATCTATCTGGACGCATTAGACCAGTTTATTAAGCATGAGCTGGGCGTAGAGGCGTACATACGATATATGGACGACTTTGTAATATTAAGCCCAGACAAGGAACAGCTGCGCAGCTGGCTTGCACGGATAGAGCAATTCTTACGGGAAGAGCTTAAGTTAGAGTTTAACCCGAAAACTACCATACTGGCAGCAAAGAACGGTATAGACTTTGTAGGCT
SRS013639_38240	TR	-	38046	38109	38023	38138	16	0	GGTACTGGAGTAGCAGTGAGAACAGTCAGAACAACAGCTGGAACGTGAACTTTAGTAATGGCAACTTCAACAACAACAACAAGTACAACAGTAACATGGTGAGAGCGGTTGCAGCA
SRS013639_38240	VR	-	*	*	38794	38909	16	0	GGTACTGGAGTAGCAGTGAGTACAGTCAGGGCGGCAGCTGGTACGTGTACTTTAGTAATGGCAACTTCAGCGGCAGCTACAAGTACGGCAGTGGCATGGTGAGAGCGGTTGCAGCA
SRS013639_38240	RT	-	37215	37866	ACAAGTACTTGTTTTATAGTTACCCGTCCTAAATTACGGGAAGTGTTTGCTGCAAATTTCCGTGACCGTATTGTACAACATTGGTTGTGCCTACGCTTAGAGCCACTGTTTGAGGCACGTTTTGTTGAGCACGGAAATGTATCATTTAACTGTCGAAAGGGTTTTGGAACATTTGCATGTATCGATCAGTTGACAAAAAATACTATTGAAGTCTCTGATAATTATTCCCATGAGGCTTGGTATGCTCAATTTGATATTAAAGGATTTTTCATGTCAATTGATTGTGAATGCTTATTAAAGTACTTATTGCCATTTATCAAAGAAAAATGGAACTATTGGAAAGGAACTATATATGAACAGGATTTAGATTTAGTGCTTTGGCTTACAGAAGTAATTGTACGACATCGTCCACAAGATGATTGCATACGCCAAGGGAATTTAAAATTATGGAGAATACTACCTAAAAACAAAAGCTTGTTTTACATTGAATGGATGAGAGGTGAACCAATAGGCAACCTAACCAGTCAATTATTCGCCAATTTTTATATGTCATTTTTTGATGAATGGGCTATTAAAGCAGCAGAAGAAAGAGGAGCCAAATATGTACGTTTTGTAGATGATTTTAGCTTTGTGTGCAAAACTAAGGAAGATG
SRS013639_38259	TR	-	3812	3836	3762	3851	15	0	CCTCGAACGCGTGGTACGTGAACATGAACAACGGCAACGTGAACACGAACAACAAGACTAACGCAGGCAGGGTTCGTCCCGTTTCCGCAA
SRS013639_38259	VR	-	*	*	4491	4580	15	0	CCTCGAnCGCGTGGTACGTGnGCATGCnCTACGGCnnCGTGnnCnCGAnCnnCAAGnCTAACGCAGGCAGGGTTCGTCCCGTTTCCGCAA
SRS013639_38259	RT	-	3001	3576	CGCAAAAAGCCCGTGTTGCGTGAAGTATTTGCTGCTGCTTATATCGACCGTGTCGTACACCACTGGATCGATCTTCGCCTTGACCCGATTTTGGAGGAACGCTTTCAGGCACAGGGAAACGTTTCAAAGAATTGCCGGATAGGGGAAGGATGCCTGTCTGCAGTTATGCGTATGGACGAAATGATTAAAGAAGTCAGCAAGAACTACACACAGGACGCATACATCTTTAAAGGTGATTTAAAAAGTTTTTTTATGTCCATGTCGAAGTCTCTATTATGGGAAATGATTGATATATTTGTTCGCGACAATTACAAGAAAGACGACATCGAATGTTTGCTGTATCTGCTTCGGATTGTCATATTCCACCAGCCACAAAAAAAATGTCGTAGGAAGTCTCCCTTACATCTATGGGATAAACTGCCGAAAGACAAAAGTCTGTTTTACAGCAGCCCGGAACGTGGCGTCGCCATTGGCAATCTTCCTTCTCAAAAGTTTGCGAATTTCATAGGCTCGGTGTTTGACTATTATGTGACTGTAATATGCGGGATAAAGCACTATGTGCGTTTTGTCGATGAC
SRS013639_38745	TR	+	3787	3824	3766	3824	16	0	CGAATGCCGGTTTTGCGTATGCGAATTCGAATAACACGCCCTCGAATACGAATGCGAAT
SRS013639_38745	VR	+	*	*	3214	3272	16	0	CGnCTGCCGGTTTTGCGTTTGCGTCTTCGGCTGACGCGCCCTCGTCTGCGGCTGCGGCT
SRS013639_38745	RT	+	4272	4801	GATATGGGTTTCGGTCTTCACGAAAGACACGTATAGCTGCATCAAGGGGCGCGGCATTCATGGAGCGATGCGGAATGTCAAGAGGGCTATCAAAGACCGGGAAAACGCCCGATATTGCCTCAAAATCGACATCCGGAAGTTCTACCCGTCGATAGACCACGACGTATTGAAAGCCATCATCCGCCGCAAAATCAAATGCAAGGATACGCTCGCCCTGCTCGATACGATCATCGACAGCACCGACGGCGTGCCTATCGGCAACTATTTGAGCCAATACTTCGCAAACCTGATGCTTGCCTACTTCGACCATTGGATCAAGGAGGAGAAGCGGGTGCGGTACTATTTCCGATATGCCGATGACATGGTATTTCTCGCCTCCACGAAAGAGGAACTGCACATCCTGCTGGCCGACATCAAGAAGTATCTCGCGGCCTTGAAACTGACGCTGAAAGGCAACGAGCAGATATTTCCGATTGCCGAGAACCGGGCGGACAAGCACGGGCGCGGCCTCGATTTCGTCGGGTTCGTGT
SRS013639_39730	TR	-	9047	9094	9026	9103	11	0	AACGTCCGCAACGTCAATTCGGACGGCTCTTTGAACAACAACAACGCGTACAACGGCAACAATGGCGTTCGCCCGCTT
SRS013639_39730	VR	-	*	*	27683	27760	11	0	TTCGTCCGCACCGTCAATTCGGACGGCTCTTTGAACGGCAGCTACGCGTACGGCGGCTACTATGGCGTTCGCCCGCTT
SRS013639_39730	TR	-	9047	9094	9026	9127	17	0	ACGCCTAATTCGTCGAACGCCAACAACGTCCGCAACGTCAATTCGGACGGCTCTTTGAACAACAACAACGCGTACAACGGCAACAATGGCGTTCGCCCGCTT
SRS013639_39730	VR	-	*	*	7039	7140	17	0	ACGCCTTATTCGTCGAACGCCTACTACGTCCGCTACGTCCGTTCGGGCGGCTCTTTGGGCAGCGACAGCGCGTACGACGGCTCCCTTGGCGTTCGCCCGCTT
SRS013639_39730	RT	-	8056	8658	GAAGCGCCGCGTGGTTATGTCGAACAGCTACAAAGACAAGGTTGTTCAACATTCGCTTTGCGATAACGTGCTTGAACCGATTTTGACACGATCGTTCATTCGCGATAACTACGCGTCGCAGGTGGGGAAAGGTACGCATTACGGGTTAGACAGGCTTCAAGAGTTCATGCGGAGGTTTTACAGGAAGAACGGAATTGACGGCTGGATACTGAAAGGCGATATTTCAAAGTATTTCTATTCGATCCGGCACGACGTTTTGAAAACCTTAATCCGCGAGAAGATAACCGATCCGGACGTTTTGTGGCTTGTCGATCTTATCATCGACAGCACCGAAGGCAACGTCGGAATACCGATCGGCAATCAAACTTCACAGCTTTTCGCCCTTCTCTACCTTGACGGGCTGGATCACTTCGTAAAGGAAAAGCTGGGTATCAAATATTACGGGCGCTATATGGACGACTTCTTTTTGATCCATCACGACAAAGCATATTTGCAGGAGTGCCGGAAGCAGATTGAAGCGTTCGTACAGGCGCGCGGGCTTTCGCTGAATGCGAAAACAAATATCTTTCCCTTAAAACACGGCGTTGATTTCTTGGGCTTTCA
SRS013639_40212	TR	-	2552	2576	2513	2591	0	0	TGGAACGTGAACTTCAACAACGGCAACGTCAACACGAACAACCGCCAGAACGCGAACCGGGTTCGTCCCCTCGCCGCAA
SRS013639_40212	VR	-	*	*	3270	3348	0	0	TGGAACGTGAACTTCAACAACGGCAACGTCAACACGAACAACCGCCAGAACGCGAACCGGGTTCGTCCCCTCGCCGCAA
SRS013639_40212	RT	-	1981	2312	TATCGGGAGGTTTTTGCCGCCGCTTTCATTGATCGTGTTGTCCATCACTGGATCGCTCTTCGTATCGAGCCGATTTTAGAGGAACGTTTTCGGGAACAAGGGAACGTCTCGAAGAACTGCCGGAAAGGTGAGGGATGTCTGTCTGCCGTGCACTATCTGAATAACATGATAGTCGAGGTCAGTGAGAATTATACTGCCGATGCGTACATTTTCAAAGATGACCTGTTTAGTTTCTTCATGTCTATCTCGAAATCGTTGGTATGGGAAATGCTGAACATATTCGTAAGGGACAATTATAAAGGCGATGATATTGAATGTCTGCTTTACCTTCT
SRS013639_40723	TR	+	8033	8079	7974	8103	16	0	ACGCCTGCAACTGGTGGCTCCGCTCCGTGAATGCGAGCAACACGAACAACTTCTGCAATGTGAACACGGACGGGTCTGCGAACAACAACAACGCCTACAATTCGAATGGCTTCGCGCCGGGATTTAAGAA
SRS013639_40723	VR	+	*	*	7184	7313	16	0	GCGCCTGCTACTGGTGGCTCCGCTCCGTGTATGCGAGCAACGCGTACTCCTTCTGCAGTGTGTACACGGACGGGTCTGCGAACATCACCTACGCCTACTATTCGAATGGCTTCGCGCCGGGCTTTAAGGT
SRS013639_40723	RT	+	8694	9264	AGGTGCGGAACATCGACGCGCTGCCCATCCAGGAGCGGGCCATCCAAAAATGCCTGTGCAAGAACCTTCTGACGGAGGTTTATTCCAGGAGCTTCATCTACGACAACAGCGCGAGCCTGAAAGACCGGGGCATGGACTTCCAGCTCCGGCGGCTCAGGAAGCACCTGCAGGACCATTACCGGCGGTATGGGACTGAGGGCGGTATCTACCAGTTCGACTTCAAGAATTATTTCGGGAGCCTGCCGCACGAGGAGATCAAGCGGCGGGCGCGGAAGAAGATCATGGACGACCGGTTATACACATTGTTCTGCGACTTTGTGGATGATTTCCGGCTGATGAAGACCGCCGACAAGGAAGCACACCGGGGCGTGGGCCTGGGCAGCGAGGTATCGCAGATCATCGCCCTTGACTACGCCAGCCCCATCGACCATTACGTGAAGGACGTGCGCGGCATCCACGGGTACGGGCGGTATATGGACGACGGGTATGTGATCAGCAATTCCTTGGAGGAACTGGAAGACATCAAGCGCAACCTGTACCGCCTGGCTGAGGCGCTGGGCATCGCCATGAG
SRS013639_41093	TR	-	3204	3273	3190	3277	12	0	TGTCGTTTCTGCGACGAATTTCGCCAATGTGAATAACAACGGCAATGCGAACTACAACAATGCTGGCAATGTCAATGGCGTGCGCCCG
SRS013639_41093	VR	-	*	*	4325	4412	12	0	TGTCGTTTCTGCGGCGAATTTCGCCTATGTGAATGACGGCGGCAATGCGATCTGCGACTATGCTGGCTATGTCGGTGGCGTGCGCCCG
SRS013639_41093	RT	-	2264	2835	AGACCGTGTGATACGTCACACCTTATGCGATTGTGTCTTGATGCCGGAAATTCGTAAAAGAATCATTTACGATAACTGCGCATCGTTAAAGGACCGTGGAATCGGTCTACAGCGGAAACGCTTTGAAATTCACCTGCACAAATACTATGAGTCCTACGGCAATGACGGTTATATTCTGTTCGGAGATTTCAGTAAATTCTACGACAATATTATCCACGAAATTGCAAAAGAGGACCTGGCGGGGTTAGTGAATCACGACCCTTTTGTCGAATGGCTCCTTGACATTATATTCGCAGGCTTTGAAATCGATGTCTCCTATATGGACGACGCCGAGTTCGAATGCTGCATGGGAGCTGTCTTCAATAAACTGGCCTATCGTGAAGTTCCGAAAGAACTGCTGACCGGCGAGAGATTCATGCCTAAGTCCGTCAACATGGGCGACCAGATTTCGCAGGCGGTAGGTGTCTACTACCCGAACCGAATCGATAGCTATGTAAAGACGGTCTGCGGTGTAAAATTCTACGGGCGCTACTGCGACGACTTCTATGTTATGTCTCCGTCCAAAGAGTATC
SRS013639_41665	TR	-	7069	7118	7052	7161	16	0	GCTGGTGATCTCTGGCGGTAACGTGAACAACGGTACGAATGCCGGGCCTTTCTACCGGAACTGTAACAACGGTACGGGTAATACGAACTGGAACATCGGCGGTCGCCCAC
SRS013639_41665	VR	-	*	*	7307	7416	16	0	GCTGGTGATCTCTGGCGGTAACGTGACCTACGGTGCGAGTGCCGGGCCTTTCTGCCGGGCCTGTGGCCGCGGTACGGGTAGTACGAACTGGGCCTTCGGCGGTCGCCCTC
SRS013639_41665	RT	-	6082	6560	ATCACGCATTCGTTCGCGTTTTCAAGCAGATCGTTCTGCATAGTGCCTATCCGTTCAGCTGCGGATGCGTACCGGGGAAAGGAACGCATGGAGCAAAGACAGCGATCGAGAAGTGGATCAGGAAGGATCCAAAGCATACCAAGTACGTCCTGAAGCTGGACGTTCGGAAATGCTATCCAACCATGAGCCACGAAGAACTCCGGAAGAAGCTGCAGCGCAGGATAAAAGATAAGAAGTTCCTGCGCCTGGCAGACCGGATCATCGCGAGCTTCCAACAGCCGATGGCCACGCATGAAAGACTACTGCCGGAGATCGATGCAGTAGGAATCCCGGTCGGGCTCTTTACCTCGCCATGGTTCTGCAACTTTTTCTTTCAGGACATCGATCACAAGGTCGCCGAGAAAACCGGAACCGCGCACAACGTGAGATACGTGGATGACATGGTCTTGTTTGATTCAAGCAAACGACGACTGCACAAA
SRS013639_43505	TR	-	3420	3457	3400	3457	14	0	GCGAATACGAATAACACGGCTACGAATACGAATGCGAATATCGGCTCTCAGCTATACT
SRS013639_43505	VR	-	*	*	42072	42129	14	0	GCGCGTACGTCTAACGCGGCTACGGCTTCGACTGCGCATTTCGGCTCTCGGCTTTGCT
SRS013639_43505	TR	-	3420	3457	3400	3475	12	0	AATGCCGGGCTTTCGTACGCGAATACGAATAACACGGCTACGAATACGAATGCGAATATCGGCTCTCAGCTATACT
SRS013639_43505	VR	-	*	*	39144	39219	12	0	TCTGCCGGGCTTTCGTGCGCGCATACGTATTACACGGCTGCGAATACGAATGCGTCTATCGGCTCTCGGCTTTGCT
SRS013639_43505	TR	-	3420	3457	3420	3512	17	0	GGGTGTCTTGTTCGGCGGTAATGCGAATAACAGCGCGAATGCCGGGCTTTCGTACGCGAATACGAATAACACGGCTACGAATACGAATGCGAA
SRS013639_43505	VR	-	*	*	3965	4057	17	0	GGGTGTCTTGTTCGGCGGTCCTGCGTATTCCGGCGCGAATGCCGGGCTTTCGTACGCGGCTGCGTCTGACGCGGCTACGTATACGTCTGCGAT
SRS013639_43505	RT	-	2462	2997	CTATATGGGTGTCTATTTTCACGGCGGACACTTATAGTTGCATAAAAGGGCGTGGCATACAAGCGGCGGCAAATAAGTTAAGGCGCGTTATAGACAGAGATAAGGCAGGCTGCGCGTATTGCTTGAAAATAGACATACGCAAATTTTACCCTTCCATAGATCACACCGTACTAAAGTCCATTGTTCGCCGGAAGATTAAGGACACACGGCTACTCAATCTTTTGGACGAAATAATAGACAGTGCGGAAGGCTTACCGATTGGCAACTACCTTAGCCAATATTTAGCGAATCTTGTACTTACCTACTTCGACCATTGGGTAAAGGAAGTAAAGCGGGTAAGGTACTATTTCAGATACGCCGACGACATTGTAGTATTGCATAGCGACAAAAAGACGCTTCACGCTTTGCTGGCAGAGTTTGAAAGCTACTTGGCGGCTAACGTAAAGCTGGAAATCAAACAGAACAAACAAGTCTTTCCGGTGGCACACGACCACCGCGACAGCTTCGGGCGTGGTATTGATTTCTTGGGCTATGTA�
SRS013639_43655	TR	+	26298	26335	26230	26350	8	0	TTCCGGCCTTCGCTGTCCGTTCCGTCGTGGTAATGCGAACAACGGTGCTAATGCTGGCTTAGCGTACCTCAATGGTAACAATGCGGTCTCGAACGCTAACGTGAACTGGTCGTCGCCCCTA
SRS013639_43655	VR	+	*	*	25849	25969	8	0	TTCCGGCCTTCGCTGTCCGTTCCGTCGTGGTAATGCGTACAGCGGTGCTATTGCTGGCTTAGCGTACCTCATTGGTAGCAATGCGGTCTCGAACGCTAGCGTGGACTGGTCGTCGCCCCTC
SRS013639_43655	RT	+	26797	27329	TTATTTTACGAGATCCTTCTCCGCGTATACCTACGGAGGGGTGAAAGGACGCGGTCCCCACGCCTACATGAGGATGATCCGGAAGGTCTTGAGAAAATATCCGGAACGTACCACCGACTATCTCCTGTGCGATATCCACCACTTCTATCCGACTGTCAATCACCCGGTACTGAAAAGCCAGCTCAGAACACGTATCAAGGATAATCATTTATTGCAAAGGTTTGATGAGATCATTGACAGCGTCGAGGGGGATACCGGTATGTTTCCCGGCACGAAGCTGGCGCAGTTCTTCTCGCTTGTCTATCTTTATCTTTTCGATCACGATTTGAAGCGGTGCTTCCATGTCGGGGAATGCCCGGCTTTGGTTGAGTACTACACGAAAAGGTATATCGAGGAAAGTATCGCAACGGCCAAAACAGAACATGATTATGAGGAGTTATCCAAAGGGATTCAATATCTCTCGGACAGGTTCAAGGGATATCTGAACCGTCTGGACTTCTGTTACCGTCTCGCCGATGATGTCTTGATACTGC
SRS013639_43662	TR	-	7002	7051	6973	7084	20	0	AGCTGGTTCTTTGGGGCGGTAATGCGAATAACGGTGCGAATTGCGGCCTCGCTTATGCGAACTCGAATAACGATTGGTCGAACTCGAATGCGAATATCGGCTCTCGCCATAC
SRS013639_43662	VR	-	*	*	7260	7371	20	0	AGCTGGTTCTTTGGGGCGGTnATGCGnnTTACGGTGCGnATTGCGGCCTCGCTTnTGCGnnCTCGnnTnACGCTTGGTCGnACTCGGCTGCGnnTnTCGGCTCTCGCCTTGC
SRS013639_43662	RT	-	5866	6263	AAGTCTGATTTATGATACGAGTGCATGTATTAAGGGAAAAGGACTTCATTTTGGAGTAAGGAGAATGAAAAGTTTCCTTCGCCGGTACCCGGAATACAAATGGTTCGTAAAAACTGATTTTAAAAAGTTTTATCAAAGTATTCTTCATGAGCTTATTGTTGCTGCATTGAGAAGGAAATTTAAAGATGAACGATTTATTAAACTGATTGAGATAGCTGTTTTATCGTATGACAGCGGAACGGAGTTAATTGACGTATTGGAGAATGAAGTTGAACGGAAAAAGAGGTGTTCCAATTGGAGCATTTACAAGTCAACCTATCGGCAATTTTGCGGCAAGTCGGATAGATCATACAATGAAGGAGAAATATCATGTCAAATGCCTGCATAGATATTGTGAT
SRS013639_contig-100_2067.226373	TR	-	2059	2111	2057	2116	8	0	CGTCGAACCGTGCGAACCGTGGGTACAATTCGGCCCGCAACTGGAACAACAACAATGCTA
SRS013639_contig-100_2067.226373	VR	-	*	*	0	59	8	0	CGTCGTACCGTGCGAGCCGTGGGTGCACTTCGGCCCGCAGCTGGAGCAACAACCGTGCTA
SRS013639_contig-100_2067.226373	RT	-	863	1643	GGCTGTGCTCTACGACCTCTACTCCGAAGTGAACAACGTGCGCCTATGGCGCGATCTCAAGAAAATTGAGAAAACGAGACAGGCGGGCGTTAGTGAGTACACGCCGGGAAAGTATCGGCACAGGATCATCGTGGAGCCGAAGGAGCGCAGCCTCCACATCCCGCCGCTGCGGGATAAGATCGTGCAGCTCGTCATCCATCAGGAGCTGCAGACGCTCTTCCGCCCGGTATTCGTCAACCGTTCATTTGCGTGTATGTACGGAAAAGGCCCCATCCGAGCCGCCTTCAACGTACAGCACGACATGAGGGTCGCCCGCATGAAGTGGGGCGACGAGGCGACGGTCATCAAGATCGACGTCCGCAAGTTTTTCTACAGCATCGACCGCAGCGTGCTCAAGCAGATCATCGCGAAGCGGTTCAAGAAGCTCAAGAAGAAGTACCCCGAGAAATACGAGGACTTCCTCCGTTTTTACAGGCTTCTTTGCAAAGTGATCGACAGCTCGCCGGAGGGCGAGAGAGGGATTCCACTGGGGAACGTGAGTTCTCAGGACTTCGCCAACATCTACCTCAACGAGCTCGATCAATTCTGCATCCGCTTCCTCGGTGCGACGCTCTACACGCGCTACATGGACGATGTCGTCATCATAGCGCCGGACAAGGAAATCGCCCGGGAGTGGTTAGCAAAGATCAAGGTGTTCCTCCAAGAGAGACTGCACCTTGAGACCAACCAGAAGACCAAGATTTTCTATGTGCGGCAGGGCGTGAACGCCTACGGCTTCAAA
SRS013639_contig-100_395.251703	TR	+	5396	5445	5345	5462	14	0	CTGCGGTCGCCCTTGTCGGCGGTAACTGTAACAATGGCGAGAACTGCGGTGCGGATTACTTGAATTTGAACAATTCTGCGGGCAATGCGAACTGGAACATCGGTGCGTCCAATTTCTT
SRS013639_contig-100_395.251703	VR	+	*	*	5084	5201	14	0	CTGCGGTCGCCCTTGTCGGCGGTAACTGTAGCATTGGCGGGAGCTGCGGTGCGGATTGCTTGAATTTGTACGGTTCTGCGGGCGCTGCGTACTGGGACATCGGTGCGTCCGTTTTCTT
SRS013639_contig-100_395.251703	RT	+	5725	6386	ACTCTTGAAAAAGATGTTGACAGAGGAGTTGTTCATTCCGGACTATCACAAACCGAGCATCATCAACGAGAGCAGCAGCAAGAAAACACGCCGTATATTGAAACCGCATTACAAATATGAGCAGGTTATTCATCATTGTGCAATAGGTCAGTTCAAACCGATTGTGATGAATGGATTGTATGAATTTTCCTGCGGGAGCATACCGGACAGGGGCGTTCATTACGGGAAAAAGTACATGCGGAAATGGCTTGATTCATACGACGGGAAAAAGTTCTTTGTTCTCAAGATGGATGTACACCATTTCTTTGAATCCATAAACCGGAGAATCCTCAAGAGAAAACTCAAAGCAGTAATTCGGGATAAACGGTTTTATAGATTACTCTGCATACTGATTGAACATGACAAAATAGCACTCGTTGCAAAGATTTTGACGGATGCAGGTGTTGAGATTGATGCAGAACAGACAAAAACGCTTGTCGGGTGCATAGCATTTGACGACATCTCCGGAGCGTTGGAGGTCTTGAGGGAAATCGGCATCGCTGGAGCGATGTTCGAGGAACTGAAAATAATTATTGAGGAGATGCGAAAAGGCGTTCCGTTGGGATATTTTACATCACAATGGTTCGGCAATTTTTACTTGAAAGCACTTGACCACTACATCA
SRS016438_286	TR	-	21602	21671	21580	21697	15	0	AGGCCGTGTGGTCTATCGCGGGTACAACAATGCGAACGCGAATGGCGGTGTCTCGAATGCGAATGCGAATAACGATGCCTCGAATGCGAATGCGAATGTCGGCTCGCGCCTGGAAATC
SRS016438_286	VR	+	*	*	47355	47472	15	0	AGGCCGTGTGGTCTATCGCGGGTnCAGCTATGCGCGCGCGTATGGCGGTGTCTCGAATGCGCATGCGTATCACGATGCCTCGAATGCGGTTGCGATTGTCGGCTCGCGCCTGGCCTTC
SRS016438_286	RT	-	20708	21062	GACGACTGGAGCAAGTATCAAGAAGCGTGGCACACATGATCTCCGCAAGTGCATGCAATTGGACATGGAACGTGACCCCGAAGGCACACGCTACTGCTACGAGTTCGACATCAAGCATTTCTATGACAATACTAAGCCTGAGTTTGTCATGTGGTGCTACCGCAGAGTATTCAAAGACAAAATCCTGCTGTCGCTCCTGGATCATTTTCTTCATCTTCTGCCGGAGGGTATCAGTTTCGGGTTGCGAAGCTCACAGGCTTCTGGCAACCTCTTGTTGTCCGAGTACCTTGACCATTATCTGAAGGACAAATACGGCATCCGCCATTTCTACCGTTATTGCGATGACGGTAGAGTG
SRS016438_898	TR	+	761	791	757	828	7	0	TGAACTTCAACAACGGCAACGTCAACACGAACAACCGCCAGAACGCGAACCGGGTTCGTCCCCTCGCCGCAA
SRS016438_898	VR	+	*	*	0	71	7	0	TGCACTTCTACAACGGCATCGTCAGCACGAGCAACCGCCAGAGCGCGTACCGGGTTCGTCCCCTCGCCGCAA
SRS016438_898	RT	+	1032	1363	CGGGAGGTTTTTGCCGCCGCTTTCATTGATCGTGTTGTCCATCACTGGATCGCTCTTCGTATCGAGCCGATCTTAGAGGAACGCTTCCGGGAACAAGGAAACGTCTCCAAGAACTGCCGGAAAGGTGAGGGATGCTTGTCTGCCGTGCACTATCTGAATAACATGATAGTCGAGGTCAGTGAGAATTATACTGCCGATGCGTACATTTTCAAAGATGACCTGTTCAGTTTCTTCATGTCTATCTCGAAATCGTTGGTATGGGAAATGCTGAACATATTCGTAAGGGACAATTATAAAGGCGATGATATTGAATGTTTGCTTTACCTTCTAGC
SRS016438_4061	TR	+	1034	1071	977	1090	18	0	GGGGCGTGCTTTTCGGCGGTAATGCGAATAACAGCGCGAATGCCGGCTTTTCGTACGCGAATACGAATAACACGGCTTCGAATACGAATGCGAATGTCAGCTCCCAGCTATGCA
SRS016438_4061	VR	+	*	*	386	499	18	0	GGGGCGTGCTTTTCGGCGGTTATGCGCATAACGGCGCGTTTGCCGGCTTTTCGTACGCGTATGCGAATAACGCGGCTTCGTATTCGGGTGCGTCTGTCGGCTCCCGGCTTTGCT
SRS016438_4061	RT	+	1488	1999	TATTTGGGTTTCGACCTTCACGGCGGACACTTATAGCTGCATTAAGAACCGGGGGATTCATGCGGCCGCGAAGAAGGTAAAACAGGCCCTACGGGAAGACCCGGAAGGTACTACGTTTTGTTTGAAATTGGATATTCGCAAGTTCTACCCTTCGATTAACCACGACGTGCTAAAATCCATTCTGCGCCGCAAGTTGAAGGATAAAAGGCTACTTCGCCTACTTGACGAAATTATAGATTCGGCGGACGGCGTACCTATCGGAAACTACCTAAGCCAATATTTCGCTAACCTCTATTTAACCTACTTCGACCATTGGATAAAGGAACAGAAGCGGGTAAAGCACTACTTCCGCTACGCGGACGATATTGTAATACTTGCTTCGGATAAATCCTACCTTCATTCCTTAATGGGCGAAATTAGGGCGTATTTGGGGGATTTGAAATTAGAGGTTAAAGGGAATTGGCAAGTTTTCCCCGTAGCGGCTCGCGGTATCGACTTCGTAGGATATGTAT
SRS016438_6831	TR	+	22884	22931	22849	22952	9	2	ACCCCGAACGCCAGCAACGCGAACAATGCGCGCAATGTCAACACGGACGGCAGTCTGAACAACAACAACGCGTACAATGGCAACAATGGCGTTCGGCCGGATTT
SRS016438_6831	VR	+	*	*	38	141	9	2	ACCCCGAACGCCAGCAACGCGAACCTTGCGCGCTTTGTCAACACGGACGGCAGTCTGAACAACTACAACGCATAATATGGCAACCGTGGCGTTCGGCCGGCTTT
SRS016438_6831	TR	+	22884	22931	22849	22953	13	0	ACCCCGAACGCCAGCAACGCGAACAATGCGCGCAATGTCAACACGGACGGCAGTCTGAACAACAACAACGCGTACAATGGCAACAATGGCGTTCGGCCGGATTTG
SRS016438_6831	VR	+	*	*	24835	24939	13	0	ACCCCGAACGCCAGCTACGCGAACTGTGCGCGCGGTGTCAACACGGGCGGCAGTCTGAACTACAACAGCGCGTACTATGGCCACCTTGGCGTTCGGCCGGCTTTG
SRS016438_6831	RT	+	23314	23943	CTTATAACTGCTTCATTGTGAAAGAACCGAAGGAACGGCTGATCATGTATAACAGTTTCCGCGACAAAATCGTTCAGCACAGTCTTTGCGATAATGTCCTGGAACCGTACCTTTCGAAAACTTTCATATACGACAACTACGCAAGCCAGAAAGGCAAAGGAACGCACTTCGGACTTGACCGCCTGAAATATTTCATGTCGAGGTACTACCGACAGAACGGGGCGGACGGCTGGGTCCTGAAATGCGATATTCGAAAGTATTTTTACAGTATCAATCACGACGTTCTGAAAGAACAGCTTCGCCGGCTTATCAAAGACCGCGACGTCTTGTGGCTTCTGGATATGATCATAGATTCCACCGAAGGACCAGGAATCCCGATCGGAAACCATACTTCACAGTGGTTCGCCGTTCTGTACCTATCCGGAATGGATCACATGATCAAGGAACGTCTGGGAATCAAAATGTACGGCCGCTACATGGACGACTTCTATTTGATTCACCCCGACAAGGACTATCTTCGTTATTGTCTGGAAGAAATCAAGAAGTATCTGGTCCCTTTAGGACTGGAATTGAATCAAAAGACGGCCATTTTCCCCTTAACCCAGGGAATCGACTTCCTGGGATTCAGGA
SRS016438_contig-100_204.49161	TR	-	1389	1426	1378	1428	14	0	CTGTGAATTCTAACAATGAGCTTAGTAATTCCAATGCTAATGTCAGTACAC
SRS016438_contig-100_204.49161	VR	-	*	*	1534	1584	14	0	CTGTGGGTTCTGGCAGTGGGCTTGGTCGTTCCGATGCTGGTGTCGGTACTC
SRS016438_contig-100_204.49161	RT	-	456	967	CTATATGGGTATCAACCTTTGTAAAAGGAACATATAGTTGTATTAAGAAACGTGGTATCCATAAAGCAATGAAAGATGTTAAAGAATCTTTGAAAGACATATAGGGAACTCAATATTGTCTAAAGTTAGATATTAGAAAGTTCTATCCTTCAATAGACAATGATATACTTAAACAAGTAATAAGAAGGAAGATAAAAGATACTAAGCTATTGAACTTGTTAGATGGTATAATAGATTCTGCGCAAGGAGTTCCTATCGGTAATTACTTATCACAATTCTTTGCTAATCTGTATTTAACTTATCTAGATCATTATATTAAAGAAGTTCATAAGATAAAACACTATTTCAGATATGCAGATGATATTGTAATATTACACAGTGATAAGAAGTATCTTAGATATCTGTATGAAGATATTAAAAGTTATCTAGAGAATCAACTTAATCTAAGGTTCAAAGATAATTGGCAGATATTTAAAGTAGATTCTAGAGGAATAGATTTTGTAGGTTACAGA
SRS017916_1738	TR	-	1181	1235	1162	1244	9	0	ACCTCTTATGTTCAGATTGTCAACGATGATGGTAACATGGATTACAACGATTGCAATTGGAACAGCAACAGCGTGCGTCCGTT
SRS017916_1738	VR	-	*	*	1759	1841	9	0	ACCTCTTATGTTCGGATTGTCAACGGTGATGGTTACGTGGGTTACAACGATTGCAATTGGTTCAGCTGCAGCGTGCGTCCGTT
SRS017916_1738	RT	-	240	869	TATAGATCCATATAATGAATTTAAGGTGTATGAGCCTAAAGAAAGGATAATTAAAGCTGGATCTTTTAAGGACAAGATTGTTCAGCATAGTTTATGCGATAATGTGCTGCTTCCGATATTGGAAAATGAATTTATTTTAACAAATTATGCTGGACAGAAAAATAAAGGAACAGATTTTGGTTTGAATTGTTTAAAAGCACAAATGTTTTTAGCGTATCAGAAATATGGATATGATTGTTGGATAGTTAAAGCTGATATAAGAAAATATTTCTATAGTATTGATCACAACAAATTAAAGGATATTATCGGGTATTTTATCGAAGATAAAGATGTCGTAAACTTATGTGAGAAATTTATAGATAATACCGATAATGTTGGGCTGCCTTTAGGAAATCATATTAGTCAAGTATTTGCATTATTAAATTTGTCTGGTCTTGACCATTTTATTACTGGTGAGCTAGGTATTAAATACTATGGAAGATATATGGACGATTTTTATTTGATTGTTCAGTCTAAAAAGTATGCGAAGGAATGTTTAAATGCAATATATGAGTTCGTAAGCACACTTGAATTAGAATTAAACGAAAAAACTCAAATAATTCCATTAAAAAAAGGAATTAAATTTTGTGG
SRS017916_1902	TR	-	51804	51853	51752	51941	11	0	TATCCCGCTTCGGGCAACCGCAACGTCGGTTCGGGGGCCATGAACAACGAGTGGAACAACGGTTACTACTGGTCGGCTTCGCCGAACAGCGCGACGAATGGCTATAACCTGAACTTCAACTCGACGAACGCGAACCCGCAGAACACCAACCAGCGCGGCAACGGGTTCCCGGTCCGCTGCGTCCAAGAAT
SRS017916_1902	VR	-	*	*	53357	53546	11	0	TATCCCGCTTCGGGCAACCGCAACGTCGGTTCGGGGGCCATGTACCTCGAGTGGGACTACGGTTACTACTGGTCGGCTTCGCCGAACAGCGCGGCGAATGGCTATAACCTGAACTTCAACTCGACGAACGCGTCCCCGCAGCCCACCAACCAGCGCGGCAGCGGGTTCCCGGTCCGCTGCGTCCAAGAAT
SRS017916_1902	RT	-	50853	51531	GACCGGTAAAAAGAGAAATTTTCGCCTCTCAGTTCAGGGACAGAGTTGTACATCATCTGTTGTTCAACTATCTGTCGCCGCTCTTCGAGGCGCGCATGATCTTCGACAGCTATTCGTGTCGCAAGGGAAAAGGTACGAGCGAAGGAATCAGGCGCATCGAGCACCACATACGCAGCTGCACGCAAAACTATACATGCAATGCCTATATTCTGGAGCTCGATCTGAAAGGTTATTTCATGAGTATCTCCAAGCAGCGGTTGTACGATATTATCCATCGGACACTCGACGGCAGCCGCGATTCCTTGTCACCGGCCGGAATCCGTTGGCTGGAGCAGTTGGATATGGATCTGGTGGATTTTCTACTGCAACGGATCATATTCCGCGACCCGATGGAGAACTGCGAAATCAGGGGCAGACAATCGGACTGGATCGGGCTGCCTCCGTCGAAAAGCCTGCGGCAGGCACCGACAGGCGTAGGACTGCCTATCGGCGATCTGACCTCGCAACTTTTCAGCAACATTTATCTGGGGCGATTGGACGAGTACGTGAAGCGGAGCCTGCGCTGCAAACATTACGGACGTTATGTCGACGATTTCTACATCATACACGAAAGCAGGAACCATCTGAAGGAACTGGTGCCGCAAATCCGACGGTTTCTCCGCGAAGAACTGGAGCTGGA
SRS017916_2829	TR	+	3765	3812	3738	3832	15	0	TGCCGGCTCGGCCAACAACGCCCGCAACGTCAACACCGATGGCACTCTGAACAGGAACAACGCCTACAACGGCAACAACGGCCTGCGCCCCGCTT
SRS017916_2829	VR	+	*	*	5812	5906	15	0	TGCCGGCTCGGCCTACTTCGCCCGCTTCGTCCTCGCCGATGGCACTCTGGGCAGGAACAACGCCTTCTACGGCGACCTCGGCCTGCGCCCCGCTT
SRS017916_2829	RT	+	4220	4903	AGGAGCGGCTCGTCCTCGCCATCGACTTCGAGGGCAAAGTCGTCCAGCACTCGCTCTGCGACAACGTCCTCGAGCCGGCGTTCTCCCGGCGCTTCATCCGGGACAACTACGCCGGCCAGATCGGCAAAGGCACCCACGACGGCCTCGACCGTCTGGCTGCGGCTATGCGCCACTATTTCTTCAGCCGAAAGGCAGCAGACGAAGCAGCCCGCAAGGCTGCCGGCCTGCCGCCCCGGCCGATGAACGAGTGGGACTACGCCGACGGCTGGGTACTGAAGGGCGATTTTTCAAAGTTCTTTTACACCCTGCTCCATTCCTACTGTTACGAAACGGCCCGCCGGGCCCTGAAGTGGCTGAAGGATCCCGAGCTGATCGACTTCGCTGAGTGGCTGCTATGGCTCATAATCGACAGCACGCCAGACCCCGGCATCCCGATCGGAAACCAGTCGAGCCAACTGCTCGCnCTGCTCTATCTGGACGnCTTCGACCACTGGCTGnGGGAnGACCnCGGCCTCGTnTATGGCnGnTACATGGACGACTTCTACATCATCnnCAGCGACAAGCTGCTGCTCCGGnAGATnCTCAAGnnGATCGAGGnGTACATCAAGCCGCTnGGCCTnCGnCTGAACGGCAAGACGCAGATCCTCCCGCTGAAGAACGGCATCGACTTCCTCGGTTTTCACA
SRS017916_3959	TR	-	840	889	817	895	12	0	GCAGGTCTCGCTTATGCGAATTCGAATAACACCCCCTCGAATACGAATGCGAATATCGGTTCTCACCTATGCTTTAAAA
SRS017916_3959	VR	-	*	*	1431	1509	12	0	GCGGGTCTCGCTTCTGCGTATTCGAGTAACGCCCCCTCGTATACGAATGCGTCTATCGGTTCTCGCCTTTGCTTTATAC
SRS017916_3959	RT	-	11	384	CGATTTGGGTCAGGACTTTCACGCACAATACTTTTTCATGTGTCAAGGGACGTGGGATAGAGGGGTGTGCCCGGCATATAGATAAAATCATTGAGAAGTACAAAGGCAAGCCATTATACTGTCTTAAAATTGATATAACCAAATATTATCCCTCCATTAACCATGAAGTCTTAAAAAAAATTGTACGCCGGAAGATAAAAGACAAAGACCTACTGTGGCTTCTTGATGAAATTATTGACAGCGCAGAGGGGCTTCCTATCGGGAACTATCTTTCACAATATCTCGCCAACCTGTTCTTGTGCTATTTCATGCACCGTGTGAACGAAGTATTGAAACTTGACGCAGCCGAATACGCTGATGACATCACGTTTTTC
SRS017916_4502	TR	+	21102	21151	21048	21173	17	0	CTCTGGCGGCGCTGATAGCGGGCGGCAACTGGAACAATGGGGCGAATTGCGGCGCTCGTGCCGTGAATTGCAACAATTACCCGTGGAATGTCAATGCGAACATTGGCGCTCGTGGGGCGTGTGACT
SRS017916_4502	VR	+	*	*	20487	20612	17	0	CTCTGGCGGCGCTGTTAGCGGGCGGCACCTGGAGCCGTGGGGCGGGTTGCGGCGCTCGTGCCGTGTATTGCGGCGGTTACCCGTGGGATGTCTCTGCGGGCATTGGCGCTCGTGGGGCGTGTGACT
SRS017916_4502	RT	+	21555	22199	AATACCATTACTTTAAGGTGTACGAACCGAAAGAGCGGCAGATAATGGCACTGCCGTTCTATGACAGGGTGGTACAGCACGCCATAAACAACGTGTTAGAGCCTATATTTGATAAGCGGTTTATATCGCAGTCTTACGCCTGCCGGAAAGGTAAAGGTATGCACGCTGCATCTGATACGCTAAAAGAGTGGCTGTATGAGTGGAACAAATACCACCCAGACCAGCCACTTTATGCTATCAAGGCAGATATACACCACTATTTCCAGAGCATAGACCATGCGGTATTAAAGACTGAAATACGTAAGGTTATAAAAGACGCTGGGGTACTGGCATTGCTGGACAGGATAATAGACCACAACGGCAATATGCCGGACGGCGTAGGGATACCAGTGGGAAACCTTACCAGTCAGTTATTTGCAAATATCTATCTGGACGCATTAGACCAGTTTATTAAGCATGAGCTGGGCGTAGAGGCGTACATACGCTATATGGACGACTTTGTAATATTAAGCCCAGACAAGGAACAGCTGCGCAGCTGGCTTGCACGGATAGAGCAATTCTTACGGAAAGAGCTTAAGTTAGAGTTTAACCCGAAAACTACCATACTGGCAGCAAAGAACGGTATAGACTTTGTAGGCTACAAAC
SRS017916_6012	TR	-	1802	1860	1771	1887	30	0	CTGTCACTAAATTGGGCAGTAATTGGAATAATGGTACTAATGCAGGCAGTTTCAATTGGAATGTGAATAATGGTTCAGGTAATCGTAATCGTAATATCAGCGGTCACCTACTAAATG
SRS017916_6012	VR	-	*	*	2008	2124	30	0	CTGTCGCTATATTGGGCGGTnnTTGGTATnGTGGTGCTnnTGCGGGCGGTTTCTATTGGCGTGTGGGTGGTGGTTCGGGTAGTCGTGCTCGTGATATCGGCGGTCGCCTGCTGTATG
SRS017916_6012	RT	-	810	1342	CTTGCAAATCATAGAACCCATACTTTTGAAGAACTTCACTGATGACACCTATTCTGCTATTCCAGGAAGGGGAATTCATTTGTGTCTTCAAAGGTTGAATCATGCAATGCAGACAGATGTTCCAAACTGTCAATATTGCTTGAAGATTGATGCAAAGAAGTATTATCCATCAATAAATCATGACATCCTGAAACAGAAATACAGAAGACTGTTCAAAGATGATGACCTGCTTTGGTTGTTGGATGAAATCATTGATTCCACACCAGGTGACACAGGAATTCCTATTGGAAATTATATTTCACAGTATAGTGGAAACTTCTATTTGTCAGAATTTGACCACTGGATGAAGGAAGTCAAACATGTGAAGTATTATTTCAGATACATGGATGACATTGTGATATTTGGAAGAACCAAAGAAGAACTTCATCAGTTGCTAAAAGAAATTGAAGAATTTTTCAGGATCAAGTTGAAACTGAAAATCAAGGAAAATTGGCAGGTCTTTCCAACTTATGTCAGGGGTGTGGATTTTGTAG
SRS017916_10708	TR	+	2646	2706	2609	2722	21	0	TACTGGTCCTCCTCGGAGTTCTACAACAATCCGGCGAACAACGCTCTTTATGTGAATGTGAACAACGGCAACGTGAACAACAACAATAAGAACAACAGAAATAGTTACGTGCGT
SRS017916_10708	VR	+	*	*	131	244	21	0	TACTGGTCCTCCTCGGAGTTCTACTACGTTCCGGCGGACTACGCTCTTTGTGTGGATGTGCGCAACGGCCGCGTGCTCTTCAGCAATAAGCGCGACAGATTTAGTTACGTGCGT
SRS017916_10708	TR	+	2646	2706	2609	2736	18	0	TACTGGTCCTCCTCGGAGTTCTACAACAATCCGGCGAACAACGCTCTTTATGTGAATGTGAACAACGGCAACGTGAACAACAACAATAAGAACAACAGAAATAGTTACGTGCGTCCGGTCTTGGCTTT
SRS017916_10708	VR	+	*	*	1876	2003	18	0	TACTGGTCCTCCTCGGAGTTCTACGGCGATCCGGCGTTCAACGCTCTTTATGTGGGTGTGAGCCGCGGCGACGTGAACGCCAGCTATAAGCACTACAGAGATAGTTACGTGCGTCCGGTCTTGGCTTT
SRS017916_10708	RT	+	2970	3474	GTTCCATCGCTTTCATTATCAACAAACCCGTGAAACGGGAGATTTTCGCCGCCGACTTCCGCGACCGTGTTGTACACCACCTCATAGCCCACAGGCTCGTTCCGCTTTTGGAAGAGAAGTTCATCGATGACAGTTACAGTACCCGCAAGGGAAAGGGTACGCTCTACGGCATAGAACGGGTGGAAGAACATATCCGGCTCTGCTCCGAGAACTACACGCGGGATTGCTATATCCTGAAAATAGACATCCGTTCGTTCTTCATGAAAATATCGAAGAGGCGGCTGTATGACCTGACCGAAGAACTCTTGCACGAACGCTACGGGGGAAACGACCTGGCGATACTGCTCTATCTGCTCCGTGAGACGATATTCAACCGTCCGGAAAAGAACTGCATCCGCAAGACGCCTCCCCAAAGCTGGCGCGGATTGCCCAAAGACAAGAGCCTGTTCCATTCCGACGGCTCGTGCGGACTGCCTATCGGCAACCTGACAAGCCAGTTGCTCGC
SRS017916_11142	TR	-	11541	11590	11525	11663	20	0	CTACGCCAACTACAACTCTGGCTGGCGTGTCCTCTTTGTTGGTGGCAACTGGAACAATGGCGGCAATGCCGGCCTTTTCTACTTCAACGCGAACAACACCTCGTCGAACACGAACTCGAACGTCGGCGCGCGACTACTT
SRS017916_11142	VR	-	*	*	11897	12035	20	0	CTACGCCTACTACTACTCTGGCTGGCGTGTCCTCTTTGTTGGTGGCGGCTGGGGCGGTGGCGGCTATGCCGGCCTTTTCTGCTTCGACGCGAGCTACACCTCGTCGGGCACGGGCTCGGGCGTCGGCGCGCGACTCCTT
SRS017916_11142	RT	-	10643	11125	GGATGCTGGTGACGGCCATGAAACCGGTGCTTATGCGCGGGATGCACCCGTGGTCCTGTGCGTCGATTCCCGGACGTGGTGGAAAGCGAATCCACAAGAAAATCCGCGGCGCGCTCCGCAACGACCCGAAGGGGACGAAGTACGCCGCTGAGCTGGACGTCGCGCAGTATTACCCCAGCATCTCTGGCAAGCGGCTGATCTGGGCGCTGGCGCGGAAAATCAAGGACAAGCGCTTTCTGCGGACGGTCTATTCCATCATCGAATCCTGCGGCGGCGGGCTGGCTATCGGGTATTACATCTGCCAATGGCTGGCAAACTTCTATCTGGAGTCTCTGGACCAGTACATCATGACGCTGCCGGGCGTGAAGTATATGACCCGCTACATGGACAACATCACCCTGCTCGGGCCGAATAAGAAGCAGCTGCACAAGGCGCGGAAGCTGATCGCCGCGTTCATGCAGCAGCGGCTCGGCCTGTCCATGA
SRS017916_11168	TR	+	310	335	306	344	12	1	AATGCTACTTCTAATCGTAATCGGAATATCAGCAGGCAG
SRS017916_11168	VR	+	*	*	58	96	12	1	CCTGCAGCTTCTGGTCGTGGTCGGGATGTCGGCGGGCGG
SRS017916_11168	RT	+	870	1419	ACCTATTCAGCGATACCCAAAAGAGGAATTCACGCAGCGTTGCATGATGTTCAAGATGCAATGTGGAAGGATGTTCCGAATTGTCAATATTGCTTGAAGCTGGATGTAAGGCATTATTATCCTTCAATAAACCACGATATTTTGAAAGCAAAGTTCAGACGGCTTTTCAAAGATGGTGAATTGCTTTGGTTGTTGGATGAAATCATAGATAGCATTTGCACCGCTAACATTGAAGATATTCGTGATCTTTGGTTCTTGGATGAAGATGTTGATGAAGAAACCGGAATACCAATAGGGAATTACCTTTCCCAATATTGCGGGAACTTCTATCTTTCTGATTTTGACCATTGGATCAAGGAAGAAAAGCGGGTGAAGCACTACTTCCGTTACATGGATGATATTGTGATTTTCGGCAGCAGCAAAGAAGAACTTCATGCCCTGAAAAGGGAAATTGATGTTTATTTCATGCGGGAATTACGGTTGACTGTTAAAGGGAATTGGCAAGTGTTCCCTTCCTATGTGCGGGGTGTTGATTTTGTCGGTTATCGAA
SRS017916_11611	TR	+	722	771	707	809	12	0	GCGAGTACAATTCCAACAACGCGTTCATCTACTACGGCAACACGGGCAACGTGAACAACAACAACAAGTATAACACGAACGCCGTGCGTCCGGTTTCCGAATT
SRS017916_11611	VR	+	*	*	70	172	12	0	GCGAGTACAATTCCTACGGCGCGTTCATCTACTACGGCAACACGGGCTACGTGTACTACAACTACAAGTGTAACGCGTACGCCGTGCGTCCGGTTTCCGCTTT
SRS017916_11611	RT	+	983	1598	AATCCATCGCATTTATCGTTACGAAACCATGCCTGCGCGAAGTGGTAGCCGCCGATTTCCGCGACCGAATCGTGCAGCACTATATCGTCATGCGCCTCGAAGCTCTTTTCGAGGAATGCGGAACACTCGACGATAACATGTTCAGTTGCCGCGTCGGGAAAGGCAACCTTGCGGCCATACAGGCCCTACAACAGCAGATATTCCACCAGTCGAAAGGTTATACCGCCGACTGTTATGTGGCAAAATTCGACCTGCAATCATTCTTTATGAGCATCGACAAACGCCGTCTTTACGACGAGTTGGTCGCATTGGTCGCCAAACGCTACGAGGGATGGGATAAGGATACGCTGTTGTATCTTATCCGCGTCGTTACGCTGCATAATCCGCAGGACAACGCCGTGCGGAAAACTCCACTTTGCGATTGGGCTGACCTGCCGCGCTCGAAGAGCCTCTACAATGTCGATTGGTTCCTCGGTTTAGCCATCGGGAACCTCACGTCGCAATCCGACGCGAATTTCTACAACGCACCCGCGATGCGGTGGATGCGCTCCGTTGGCCTCGCTCCTGTGAACTACGTCGATGATTTCGCATTCGTCGTCCGGGATAAGGCATCGTT
SRS017916_12731	TR	+	47329	47376	47318	47396	13	0	AACGTGCGCTACGTGAACTCGGACGGGAGCCTCAACAACAACAACGCGTACAACGGCAACAGGGGTGTGCGCCCGGCTT
SRS017916_12731	VR	+	*	*	16989	17067	13	0	TTCGTGCGCTTCGTGGGCTCGGACGGGAGCCTCAACAGCAGCCACGCGTGCGACGGCCTCGGGGGTGTGCGCCCGGCTT
SRS017916_12731	TR	+	47329	47376	47289	47396	15	1	TCCGCTCCCCGAATTCGTCGAACGCGAACAACGTGCGCTACGTGAACTCGGACGGGAGCCTCAACAACAACAACGCGTACAACGGCAACAGGGGTGTGCGCCCGGCTT
SRS017916_12731	VR	+	*	*	49260	49367	15	1	TCCGCTCCCCGTATTCGTCGTACGCGTACCTCGTGCGCTGCGTGGACTCGGACGGGAGCCTCAGCCACGGCAACGCGGACCGCGGCCGCAGGGGTGTGCGCCCGGCTT
SRS017916_12731	RT	+	47768	48373	AGCGACGTCTCATCCAGACGAACAGCGTCAAGGATAAAATCGTGCAACACGCCTTTTGCGACAACATCCTTTACCCCGTCCTGAGCCGCCCCTTTATCCTGGATAACTACGGGAGCCAAGTCGGAAAGGGAACCCATTTCGGCCTCGACCGCCTCCGTGACTTCATGCGGGAGTATTACCGGAAGCACGGGAGCGCCGACGGCTGGGTCCTGAAAGCGGATGTCCGGCACTACTTCGCCAGCATCCGGCACGACATTCTCAAGCGAGATGTCAATAAGCTACTCACGGACCCACGGAGCCGGGCCTTGTCCGACGCTATCATAGATAGCACCCCTGGTAATGTCGGCATCCCCATAGGCAATCAATCGTCCCAGGTGTACGCCCTATTGTATCTGAATGAACTCGACCACTACGTCAAAGAGGTTCTCCGAATGCGGTACTATGGCCGCTACATGGATGATTTCTATATCATCTGCGAGAGCAAGGAGGCGCTTCGTGAAGCGTGGAAGAAAGTCGAGCAGCTTTTGGCCCCGAGGGGCCTTGAGCTAAACCAGAAGACACAGATCTTCCCCTTGCGGAACGGCCTGGACTTTTTGGGCTTCCACA
SRS017916_14113	TR	-	10557	10606	10551	10611	10	0	GCGGCCTCGCTTATGCGAACTCGAATAACGATTGGTCGAACTCGAATGCGAATATCGGCTC
SRS017916_14113	VR	-	*	*	10838	10898	10	0	GCGGCCTCGCTTTTGCGTCCTCGAGTGACGATTGGTCGCTCTCGTATGCGCATTTCGGCTC
SRS017916_14113	RT	-	9421	9818	ATACAAGTGCGTGTATCAAGGGAAAGGGATTACATTTTGGAGTAAGGAGAATGAAACGTTTTCTTCACCGGTACCCGGAATACAAATGGTTCGTAAAGACTGATTTCAAAAAGTTCTATCAAAGTATTCTTCATGAGCTTATTGTTGCTGCATTGAGAAGGAAATTCAAAGATGAACGATTTATTAAATTGATCGAGATAGCTGTTTTATCGTATGACAGCGGAACAGAGTTAGTTGACGTATTGGAGAATGAAGTTGAACGGAAGAAGAGGTGTTCCGATTGGAGCATTTACAAGCCAACCTATCGGGAATTTTGCGGCAAGCCGGATAGATCATACAATGAAGGAGAAATATCGTGTCAAATGCCTGCATAGATATTGCGATGATAATGTTATGCT
SRS017916_15341	TR	+	39927	39990	39912	40009	17	1	CCCCGAACTCGAATGACAACAACGCGTACAACATCAACACCGACGGCACCGTGAACAACAACAACGTGTACAACGCCAACTTCGCGCCGCGTCCCGCT
SRS017916_15341	VR	+	*	*	0	97	17	1	CCCCGTACTCGAGTGGCGGCGGCGCGTACGGCATCAGCACCGACGGCACCGTGAACGGCCGCAACGTGTACGGAGCCTACTTCGCGCCGCGTCCCGCT
SRS017916_15341	TR	+	39927	39990	39909	40009	16	0	GCTCCCCGAACTCGAATGACAACAACGCGTACAACATCAACACCGACGGCACCGTGAACAACAACAACGTGTACAACGCCAACTTCGCGCCGCGTCCCGCT
SRS017916_15341	VR	+	*	*	19925	20025	16	0	GCTCCCCGCTCTCGAATGACTACAGCGCGTACTACATCAGCACCGGCGGCACCGTGGGCAGCTACTACGTGTGCGGCGCCTACTTCGCGCCGCGTCCCGCT
SRS017916_15341	TR	+	39927	39990	39889	40009	16	0	CGCCGTCAACTGGGGCCTGCGCTCCCCGAACTCGAATGACAACAACGCGTACAACATCAACACCGACGGCACCGTGAACAACAACAACGTGTACAACGCCAACTTCGCGCCGCGTCCCGCT
SRS017916_15341	VR	+	*	*	41852	41972	16	0	CGCCGTCTTCTGGGGCCTGCGCTCCCCGAGCTCGAATGACGACCGCGCGTACGGCATCTACACCGACGGCACCGTGGGCAACCACCGCGTGTACAGCGCCTACTTCGCGCCGCGTCCCGCT
SRS017916_15341	RT	+	40443	41105	AGAAGCGGCTTATCCAGGCCCCGACGTTCCGGGACAAGGTGGTGCAGCACGCGCTCACGGATTACATCGTCTACGACGAGCTGGCCCGGAGCTTCACGCTGAACACCTACGCGGCCCAGTACGGCAAGGGGACCCACTACGGGCTGGAGATGCTGAAACGGCACATGAGGACCTATTTCCTGCGGCGGAAGGGCGCGGACGAGGCGGCACGCAAGGCCGCCGGTCTGCCCCACCGGCCCATGGAGGAATGGGACTACGCCGAGGGCTGGGTCATCAAGGGCGACATCCGCCACTTCTTCCAGAGCATCGACCACCGGCGGCTCAAGGCCGCGCTGGAACCCCGGTTTCCCGACCCGGACATCCGGGCGCTGATGTGGCGATACATCGACGCCGTGGACGAGGGCCTGGCCCTGGGACACCAGACGAGCCACATCTACGCGGTGTTCTACGTCAGCTCCTTCATGCACTATGTGGGTGAGAAGCTGCACCTGCCGCTGGCAGGGATGTATATGGACGACTGGTATGTGATCTGCCCGGATAAGGCGACAGCGGTTGAGGCTCTGCACCTTGCAAGGCTTGAATTTGCCAAGCTGGGCCTGGAGCTGAACGACAAGACCAACATCTTCCCCTTGCAAAACGGCATCGACTTCTGCGGCTTCCACA
SRS017916_16342	TR	+	2657	2704	2623	2723	16	0	CGCCGAATTCCGGCAACTCGTACAATGTGCGCAATGTCAACACTTCGGGCGCGTTGAACAACAACAACGCGTACAACGGCAACAGGGGCGTGCGTCCGCTT
SRS017916_16342	VR	+	*	*	4669	4769	16	0	CGCCGGCTTCCGGCTACTCGTACAGTGTGCGCGATGTCCGCGCTTCGGGCGCGTTGGACGGCGGCAACGCGTACGACGGCAGCGGGGGCGTGCGTCCGCTT
SRS017916_16342	RT	+	3065	3697	CATACAACACATTCAAGGTTTACGAACCGAAAGAACGGGTTGTAATGTCGAACAGCTACAAAGACAAGGTTGTGCAACATGCGCTTTGTGATAATGTCCTTGAACCGAGGGTGCAAAGCACATTCATAAAAGACAATTACGCTTCACAGGTTGGAAAAGGTACGCACTTCGGCCTTGAACGGCTGGAAGGATTTATGCGGAGGTTTTACCGTGTACGAGGTGTTGACGGGTGGGTATTGAAATGCGATATATCAAAGTATTTCTATAATATCAAGCACGACGCGTTAAAATCCTTAATCCGCAAGTATATTTCCGATCCTGATTGTCTTTGGTTGCTGGATATGATAATAGACAGCACCGAAGGCAATGTAGGAATTCCGATCGGCAACCAGTCTTCACAGCTTTTCGCCCTTCTCTATCTTTCTTCGCTGGATCACATGATAAAAGAGAAGTTAGGCATAAAATTTTATGGCCGATATATGGACGATTTTTATTTGATCCACGAAGACAAAGAATATTTGCGCTATTGCTGGAAGGAGATTGAAAGACATGTAAACGAATTAGGGCTTTCGTTGAATGCGAAGACAAATATTTATCCGTTGAAAAACGGAATTGATTTTTTGGGCTTCCATT
SRS017916_16924	TR	+	45382	45439	45368	45448	9	0	AACAACGTGCGCAACGTGAACACGGACGGGAGCAGCAACAACAACAACGCGTACAACGGCAACAACGGCGTGCGCCCGGCT
SRS017916_16924	VR	+	*	*	17344	17424	9	0	TCCCACGTGCGCTACGTGTACACGGACGGGAGCAGCTACATCAACATCGCGTACAACGGCTACAACGGCGTGCGCCCGGCT
SRS017916_16924	TR	+	45382	45439	45342	45448	14	0	TTCGCTCCCCGAACTCGTCGAACTCGAACAACGTGCGCAACGTGAACACGGACGGGAGCAGCAACAACAACAACGCGTACAACGGCAACAACGGCGTGCGCCCGGCT
SRS017916_16924	VR	+	*	*	47338	47444	14	0	TTCGCTCCCCGGTCTCGTCGAACTCGAACAGCGTGCGCTACGTGAGCGCGGGCGGGAGCAGCTACTACAACTACGCGTACAGCGGCTACGGCGGCGTGCGCCCGGCT
SRS017916_16924	RT	+	45849	46454	AGAAACGCCTCATCCAGACCAACAGTTTCAAGGACAAAATCGTGCAGCACGCCTTTTGCGATAACGTCCTTTACGACGCCCTCTCGCGGCCGTTCATTCTCGACAATTACGGCAGCCAGATAGGAAAAGGAACCCATTTCGGCCTCGACCGCCTTTCCGGCTTCATGCGGGAGTATTACCGGCGACACGGCTCCGCATACGGATGGGTACTCAAGGCCGACGTGCGGCACTACTTTTCCAGCATCCGGCACGACGTTCTAAAGCAGGATGTCCGCGAGCTGCTTCATGACGAGCGCAGCCTCGCCCTGTCGGACGCCATCATAGACAGCACGCCCGGAGACGTCGGCATCCCAATCGGGAACCAGAGCAGCCAAATATACGCGCTGCTTTACCTCAACAAGCTCGACCACCTCGTGAAAGAGAAACTCCGCATCCGCTACTACGGCCGCTACATGGACGACTTTTTCCTCATCCACGAGGACAAAGACACCCTACGCGCAGCATGGAAGGAAATCGAGGAGCACCTCGCCGCCAGAGGGCTTGAGCTGAACCAGAAAACGCAGATATTCCCGCTTCGGAACGGGCTTGATTTCCTCGGCTTCCACA
SRS017916_17010	TR	+	28348	28395	28313	28416	9	1	ACCCCGTACGCCGGCAACGCGTACAATGCGCGCAATGTCAACACGGACGGCAGTCTGAACAACAACAACGCGTACAATGGCAACAATGGCGTTCGGCCGGATTT
SRS017916_17010	VR	+	*	*	5503	5606	9	1	ACCCCGTACGCCGGCAACGCGTACTATGCGCGCAATGTATACACGGACGGCAGTCTGGACCTCAACAGCGCGTACTATGGCTACAATGGCGTTCGGCCGGCTTT
SRS017916_17010	TR	+	28348	28395	28335	28417	9	0	ACAATGCGCGCAATGTCAACACGGACGGCAGTCTGAACAACAACAACGCGTACAATGGCAACAATGGCGTTCGGCCGGATTTG
SRS017916_17010	VR	+	*	*	30321	30403	9	0	ACAATGCGCGCAATGTCGACACGGACGGCAGTCTGGGCAACCACGGCGCGTGCAATGGCAGCAATGGCGTTCGGCCGGCTTTG
SRS017916_17010	RT	+	28778	29407	CTTATAACTGCTTCATTGTGAAAGAACCGAAGGAACGACTGATCATGTATAACAGCTTCCGCGACAAAATCGTTCAGCACAGTCTTTGCGATAATGTCCTGGAACCGTACCTTTCGAAAACTTTCATATACGACAACTACGCAAGCCAGAAAGGCAAAGGAACGCACTTCGGACTTGACCGCCTGAAATATTTCATGTCGAGGTACTACCGACAGAACGGGGCGGACGGCTGGGTCCTGAAATGCGATATTCGAAAGTATTTTTACAGTATCAATCACGACGTTCTGAAAGAACAGCTTCGCCGGCTTATCAAAGACCGCGACGTCTTGTGGCTTCTGGATATGATCATAGATTCCACCGAAGGACCAGGAATCCCGATCGGAAACCATACTTCACAGTGGTTCGCCGTTCTGTACCTGTCCGGAATGGATCACATGATCAAGGAACGTCTGGGAATCAAAATGTACGGCCGCTACATGGACGACTTCTATTTGATTCACCCTGACAAGGACTATCTTCGTTATTGTCTGGAAGAAATCAAGAAGTATCTGGTCCCTTTAGGACTGGAATTGAATCAAAAGACGGCCATTTTCCCCTTAACCCAGGGAATCGACTTCCTGGGATTTAGGA
SRS017916_17280	TR	+	1607	1656	1562	1672	13	0	TGCCTATCCGGGGTTCGAGTTTCAACAACACTTCCAACGGTGGCGCTGGTGCGCTGAACTTGAACAACGCCCGTTCTAACGTCAACAACAACGTTTCGTTCCGCTCCGCTT
SRS017916_17280	VR	+	*	*	842	952	13	0	TGCCTCTCCGGGGTTCGGGTTTCCGCGACACTTCCGGCGGTGGCGCTGGTGCGCTGAGCTTGGACAACGCCCGTTCTAACGTCTACGGCAGCGTTTCGTTCCGCTCCGCTT
SRS017916_17280	RT	+	2144	3502	AAAAGCGCATGATTATGTCACTCACTTTCAAAGACCGGGTGGCGCAGCACGCTATATATAGCCAGCTGAACCCATATTTTGAAAAGCAGTTCATTTCTGACAGCTACGCTTGCAGAGTAGGCAGGGGAACACACAAAGCAGTCAACCGCCTGCATGATTGGTTGAAGCAGACCGACCGGAAGCCGCAGCGTTTCTATTATTTGAAACTGGATATTGCAAAGTATTTTTACCGGATAGACCATGAAGTATTGATGGATATTTTGCGGAAGAAGATTGCTGATGAAGATTTGTTGCACGTCTTGTCAGTAATAATAAACTGCGAAGACACAAACTTTGGTCTGCCGCTGGGTGCCGATATTGGCGACGTGGCGTTTGATGAATTACTGGGAGAAGTTGGGCTGCCTATCGGCAATCTGACTTCACAAATGTTTGCAAATTTGTACTTAAACGAACTTGACCAGTTCTGCAAACACAAACTGCACCTGCATTATTACATACGCTATATGGACGACATTATTATTTTACACCCAGACAAAAAGTATCTGGAAAAGATAAAGAATAAGATTGCGGACTTTCTGGGAAGCAAGCTGCATTTGCAACTTAACAAGAAAACTTGCATAAGACCAACCAGCATGGGTATTGAGTTTGTAGGGTTCCGCATTTGGTCAACACACATAAAATTGCGCAAGAAGACGGCAAAGAAGCTGAAACGACGATTGAAATATATGTTTGCAGCATATCACGCCGGAGAGATTGACAAAGATACACTGGATAGGTCCGTTGCTTCATACCGGGGCATATTACAGCATTTCAACAGCTACGGTATGCGCCAGAGCTTAAACGAACTGTACTTGCAGGAAATGGGCAAGCCATATCCAGAACCGGAGAAGAAGTCAGCCAGCAAATGCGGTCTATTCTGCGGATATTACGGCAGCGCTGATGATTATATCAAGCAGCCAGAAGAAAAGGAGGTGACGGACAGTGGAAGCAATACAGACGCTTAACCCAGCAGACGTCTGGGAAATGGTACAGAAAGCTATTGTATGGCTTGCGGGAATTGGGATTGTTATTGACATAACGCCGGGAATTAAAGTACAGCCCGTGCGTTGGTTGATTAAACAGCTGGGAAATCTTATGAACCACGACATGAAAGAACAACTGGACCAGCTGCAAAAAGATTTTACAGACCACAAGGTTGACAGCTGGCGTATGGAAATTCTGGAATTTCAAAGCAGTTGCATAAATCACAGACGCCATACAAAAGAAGAGCTCGACCATATCATTGACATACTGGCGAAGTATGACAAGTACATCAAAGACCGCAAGTTGACAAACGGGCAAGTTGACGTTGCGCATGAA
SRS017916_17416	TR	-	15518	15571	15493	15603	17	0	TGGCTCCGTTCCCCGAATGCCAGCAATTCCGCGAATTTCGTGAATGTGAATACTGACGGCACGGTCAACAACAACAACGCGAACTACTCGAATGGCTTTGCCCCCGGATTT
SRS017916_17416	VR	-	*	*	4115	4225	17	0	TGGCTCCGTTCCCCGTTTGCCAGCATTTCCGCGTATTTCGTGGGTGTGGATTCTGACGGCACGGTCGGCTACACCAACGCGCTCTACTCGCTTGGCTTTGCCCCCGGCTTT
SRS017916_17416	RT	-	14438	14949	ATTTCCGAACGTGTCGTACAGCGCTGCTTATGCGATTACTGCCTCGTCCCTGCATTATCAAAGTCGTTTATCTACGACAATGGCGCAAGCCTGCCCGAAAAAGGCTATGACTTCGCCGTATCCCGCGTGACGCGGTTTCTTGCAGATCATTACCGCCGGTACGGAAACGAGGGCTATGCCCTGATTTTCGATTTCTCAAAGTATTTTGACACAGCGCATCACGAACCGATATTTGAACAATTCCGGCGCAGCGGAATCGACGGAAACCTCGTCCGCTTGTCGGAATATTTTATTTCCAACTTCGGGGACGTGGGGTTAGGGCTTGGCAGTCAGGTTTCACAGATTGCCGCGCTTGCCTTGCCGAACAAGATCGACCATTTCATAAAAGACGTTCTGCGCATGAAACAGTACGTCCGATACATGGATGACGGTTGCATTATCGACCGTTCAAAGAAGCGGCTCGAAAACTGCCTGCATCATTTGCGGCGGCTCTGCGCCGCGCACGGTATCCG
SRS017916_18331	TR	-	4386	4433	4379	4449	16	1	TCGTACAACGTCCGCAACGTCAATTCCTCCGGCGCGATGAACTGGAACAACGCGTACAACGGCAACAGGGG
SRS017916_18331	VR	-	*	*	2259	2329	16	1	TCGTACnnCGTCCGCnnCGTCnATTCCTCCGGCGCGGnGGGCTGGnnCnACGCGTGCnnCGGCGGCAGGGG
SRS017916_18331	RT	-	3238	3903	AAAGAACGCATTGTTATGACCAACGCGTTCAAAGACAAGGTGGTTCAGCATTCCTTATGTGACAATGTGTTAGAACCAGCGTTTTCCCGTACCTTTATCCGCGACAACTACGCGTCGCAGGCCGGGCGCGGGACGCATGACGGGCTGTATCGACTGGAAGTGTTTATGCGGTCCTATTATTTCGAGCGGAAAGCGCGGGAAGAACAACGGTGCCGGGAGGAGGGGTTGCCGCGGCCCGACCCGCGCGCCGCCCATTATGCGGACGGCTGGGTTCTGAAATGCGACATATCAAAATATTTCTACTCAATTCCGCATGAACCATTGAAAGCAATGGTGCGCCGCTTCATCCGGGACCCGGACGTTCTATGGCTTGTCGACATGATCATTGACAGCACGGACGACCCCGGAATTCCGATCGGCAACCAGACTTCACAATGGTTCGCGGTCATGTACCTTTCGGGGCTTGACCACTTCATAAAAGAGAAATTGGGAATCCGCTATTATGGGCGGTATATGGACGACTTTTACTTGATTCACGAGGACAAGGCGTATTTGCAGTATTGCCGCCGGGAGATTGAAAAGTACGTGGCCGGGCTGGGACTGAAACTGAACAACAAGACAAATATTTTCCCGTTGCGGAACGGAATTGATTTCCTTGGATTCCGA
SRS017916_18456	TR	+	4521	4570	4471	4585	15	0	GCGCTGCGTGTATCGCGGGGGCAACTGGAACAACGGTGCGAACGCTGGTGTGTTCTACCTCAACGGCAACAACTCCCGTAGCAATGCGAACACGAACATCGGCTTCCGTGCCGCT
SRS017916_18456	VR	+	*	*	3888	4002	15	0	GCGCTGCGTGTTTCGCGGGGGCTACTGGTCCGGCGGTGCGTCCGCTGGTGTGTTCTCCCTCTACGGCACCTACTCCCGTAGCAATGCGAGCACGAGCGTCGGCTTCCGTGCCGCT
SRS017916_18456	RT	+	5084	5746	AGAAACGGCTCGTCATGGCTCTGGGCTTCCGGGATCGTGTCGTGCAGTGGGCGATCTACCTCCAGACAAACCAGTACCTCGACAATGGCATGATATACCACAGCTACGGGTGCAGAGTAGGAAAAGGAACCACCAGAGCAGCCGACCGGCTTCAATACTGGTGCACACTCGTGGATCGAAAGCCGGGCAAATGGTACTACCTGAAACTGGACGTATCAAAGTATTTTTACCGGGTGGATCACCGGGTACTGCTCGACATACTCCGCCGGAAGTTCCCGAACGAGGACGGCTACCTCTGGCTTATGGAAACGATTATAAATTGCGACCATACGCCCTTCGGACTGCCTCCGGGAAAGTCCGCCGACGAGATCCCACCGTCTGAAAGACTGTTCGAGGTAGGTATGCCGATCGGAAACCTCACGAGCCAGCTACTCGCGAACGTCTGCCTCAATGAGTTGGATCAGTATATCAAGCACGAGCTGAAAGCCCATTTTTACGACAGATACATGGACGACATGGCGCTGCTCTATCCTGACGCGGCCACCCTGAACCGGTGGAGGACTGCGATCGAGAAGTATCTGAACGAAGTCCTGCACCTCGAATTGAACAGCAAAACCACGATCGGGCTCGTCAAGCGCGGGATCACCTTCGTGGGCTGCCGAA
SRS017916_contig-100_11.117367	TR	+	23095	23147	23045	23153	11	0	GGCGGTCGCCCTTCGGTTCGGTAATTGCAACAACGGTACGAATGATGGTTTGCGCTACTTGAATGTGAACAACACTGCCGGGAATGCCAACTGGAACATCGGGGCCGCC
SRS017916_contig-100_11.117367	VR	+	*	*	22782	22890	11	0	GGCGGTCGCCCTTCGGTTCGGTGCTTGCTGCAACGGTACGACTGATGGTTTGCGCTCCTTGAATGTGTACAACACTGCCGGGGCTGCCAACTGGGACCTCGGGGCCGCC
SRS017916_contig-100_11.117367	RT	+	23710	24131	GGTATTAGAGCCAATCATCACAGCCACAGCCTATCCATACTCCTGCGGTTCGTTCCCAAAGCGTGGAGCACACTACGGAAAGAGACAGATAGAGCGGTGGCTTTTGCATGACCCGAAGGGAACACGGTGCTTCGCAAAGATGGATATCCGGCACTTTTATGATAGTATCCGGCTGAAAATTCTGATGAAGGAACTGGCAATCCGAATCAAGGATGACTGGTTTTTATACATCATCGGATTATGCCTACAGGGATTTAATAAAGGAATCCCTCTCGGATTTTACATCAGCCAGTGGTTGGCAAATTACCTCTTAGAACCACTCGACCGACTGATCACAGAGGTGCTCGGTCAGCCAAAGCTGCAAAGGTACATGGACGATATCGTCATATTCGCAAGCAGCAAGAAAGTCCTCCAGAGAGCCA
SRS017916_contig-100_12.117368	TR	+	41554	41601	41531	41616	16	0	GATTCCGCTTCCAATTTCGCCAATGTCAACAACAACGGTAATGCGAACTACAACAACGCTTCCAATTCTAATGGCGTTCGCCCGGA
SRS017916_contig-100_12.117368	VR	+	*	*	14854	14939	16	0	GATTCCGCTTCCTATTTCGCCAATGTCGGCAGCGGCGGTGGTGCGTCCTGCGCCAACGCTTCCTATTCTCATGGCGTTCGCCCGGT
SRS017916_contig-100_12.117368	TR	+	41554	41601	41535	41620	11	0	CCGCTTCCAATTTCGCCAATGTCAACAACAACGGTAATGCGAACTACAACAACGCTTCCAATTCTAATGGCGTTCGCCCGGATTTC
SRS017916_contig-100_12.117368	VR	+	*	*	40849	40934	11	0	CCGCTTCCACTTTCGCCTATGTCAACGGCGGCGGTCCTGCGAACTACAGCAACGCTTCCAATTCTATTGGCGTTCGCCCGGCTTTC
SRS017916_contig-100_12.117368	RT	+	41894	42647	CAACTACAAACTTCACCTTGCATGAACGAGGAAAGCTCCGGCGTATTACAGGTGAACAGGTTCAAGACAGAATCGTGAAACACGCTCTCTGTGACGAGGTTCTGAATCCTCTGATTGAGCCACACCTCATTTATGACAATGGAGCAAGCGTTGTCGGAAAAGGTATCGCTTTCACTCGTAAGAGGTTGCTCACCCACCTTCGGAAATATTATGCACAGCATGATAGCAACGAAGGGTACATTCTTCTGATAGACTTCTCGAAATACTACGACAATATCAGACATGATGTGTTGTTGAAGCTGTTTGAGCAGTATGTCGATGATGAACACGCCTTATGGCTTCTGCGGAAGACCATAGAACGCTCAAGGGTTGATGTATCGTACATGAGCGATGAAGAATACGAACACTGTCTCGACAGATTGTTTGATTCTCTCCTCTATCAGTATATGAACCCGAAACTGTTCACAGGTGAAAAGTTCATGGGAAAGCACCTCAATATCGGAGACCAAGTGGCACAGACCGCCGGAATCTCTTACCGAATACGAATTGATAACTATGTCAAAATCGTTCGAGGTGTGAAATTCTACGCTGGCTACATGGACGATAGTTATGCTATTCACGAGAGCAAAGAGTTCTTACAGGAGCTTCTTGAGGACATTATCGAGATAGCAAACGAACTCGGAATCACGGTCAACACCCGGAAGACGAGAATCTGTAAGCTCTCCGAGCATTGGCGATTTCTTCAAGTTCAATA
SRS017916_contig-100_215.117571	TR	-	1320	1367	1300	1425	12	1	ACGGCGGCCAATGCGTGGTGCCGGTCCGTCAATGCGACGAACACAAACAATTTCTGCCTTGTCAACACCAACGGCGACGCCAACAACAACAACGCGAACAATTCCTGGGCCGTGGCCCCCGGATTT
SRS017916_contig-100_215.117571	VR	-	*	*	2037	2162	12	1	ACGGCGGCCATTGCGTGGTGCCGGTCCGTCTTTGCGACGAACACTTACACTTTCTGCCGTGTCGACACCATCGGCGACGCCAACAACAGCAACGCGTACTATTCCTGGGCCGTGGCCCCCGGCTTT
SRS017916_contig-100_215.117571	RT	-	243	789	AAGATCCGGCCCATAGACGCCCCGCACATCAACGACCGGCAGATCCACAAAACCCACACAAAGGAGGTCCTGGAGCCGCTATACACGCCAGGCATGATCCGGCGGAACGGCGCCAGCCAGAAGGGAAAGGGCCTGTCCTTCCACCATGAGGAACTGAAACGGATCCTGCGGGAGCATTTCAGGAAACATGGCCGGGAGGGTTACGTGGTCCTTATGGACCTAAAGCAGTTCTTCCCCTCCGCGCCCCATGCGGCAATCTATGAGCGCCACCGGCGCTTGATCCTGGACCCGGAGATCCGGGCGGTGGCGGACACGGTGGTGGCCGCCGTGCCGGGCGGCGTGGGTATGCCCCTGGGCGTGGAGCCGTCGCAGATGGAAATGGTGTCCCTGCCGTCCGCCGTGGACAACTGGATCGCCTGCCAACTGCGGGCGGAAGGGCCGGCCCACTATATGGACGACTACCACATGATCGCAGAAACCAAGGAGCAGGCGGAGGCGTTCCGGGACGCCGCAACCGAGCGCATGGAGGCCATGGGGCTGACCGTGA
SRS017916_contig-100_0.120888	TR	-	93847	93884	93823	93931	16	0	TATTGGGTGCTAACTGGGACGATGGTACGAATTGCAGTTCTCGTTCTGCGAATTGTAACAATTTCTCGTCTAATGGTAATTCCAATTACTCTTCACGCAGTACGTCTGA
SRS017916_contig-100_0.120888	VR	-	*	*	94122	94230	16	0	TCTTGGGTGCTAGCTGGGGCGTTGGTGCGATTTGCGGTTCTCGTTCTGCGCATTGTGACGATTTCTCGTCTAATGGTGTTTCCAATTGCTCTTCGCGCGGTGCGTCTGA
SRS017916_contig-100_0.120888	RT	-	93023	93276	ATATAAGTAAATTTTATCCTTCAATAGACCATAATGTTTTGAAAGAAATTTTACGCAAGAAGATAAAGTGTGCTAAAACACTAGAATTATTAGATTCTATAATAGACAGTGTAGATACTCCAACAAATGTTCCTATTGGCAATTATCTTAGTCAGTGGTTTGGGAATTTATATTTAAACGAGCTAGATGTATATATGAAACAAGACAATCATGTTAAAAATTATATAAGATACTGTGATGATTTTCTTTTGTTT
SRS020622_773	TR	+	7782	7831	7734	7851	15	0	GCCGTGTGGTCTATCGTGGCAACAACAACGCGAACCCGAATGGCGGTGTTTCGATGTCGAATGCGAACAACGATTCCTCGAATACGAACACGAACATCGGTTCTCGTCTGAACAACAA
SRS020622_773	VR	+	*	*	7364	7481	15	0	GCCGTGTGGTCTATCGTGGCAACAGCAGCGCGTACCCGAGTGGCGGTGTTTCGATGTCGTATGCGAGCAACGATTCCTCGTATACGTACACGTACATCGGTTCTCGTCTGGCCTTCCG
SRS020622_773	RT	+	8380	8764	ACCTCCGCCAGTATCAAGAGACGGGGGATGCACGACCTCCTGGCGTATGTCCGCCGTGACATGGCCGAAGACCCTGATGGTACACGTTACTGTTACAAGTTTGACATCACCAAATTCTACGAGAGCGTGAAGCAGGATTTTGTGATGTATTGCGTCAGCCGGGTGTTCAAGGACGCAAAGCTCGTGACCATGCTGGAGAGCTTTATCCGCCTGATGCCTGAAGGTCTGAGTATCGGCCTGCGCAGCTCGCAGGGGCTGGGCAATTTGCTTTTGTCTGTGTATCTGGACCATTATCTGAAGGACAGGTATGCCGTGCGTCATTTCTACCGCTATTGTGATGACGGCGTCGTACTGGGTAAAACGAAAGCGGAACTGTGGAAGATTC
SRS020622_1087	TR	-	28948	28985	28922	29040	16	0	ACTCGTGTGGTGTATCGGTCGAACAACAACGCGAACGCGTTAGGCGGTGTTTCGTATGCGAACGCGAATAACGATTCATCGAACACGAATGCGAACATCGGCGTTCGGCTTGCAAACAA
SRS020622_1087	VR	-	*	*	69258	69376	16	0	TCTCGTGTGGTGTATCGGTCGGTCTACAGCGCGAACGCGTTAGGCGGTGTTTCGTATGCGTACGCGTTTAGCGATTCATCGAGCGCGAGTGCGAGCATCGGCGTTCGGCTTGCCTTCAA
SRS020622_1087	TR	-	28948	28985	28922	29040	20	0	ACTCGTGTGGTGTATCGGTCGAACAACAACGCGAACGCGTTAGGCGGTGTTTCGTATGCGAACGCGAATAACGATTCATCGAACACGAATGCGAACATCGGCGTTCGGCTTGCAAACAA
SRS020622_1087	VR	-	*	*	29207	29325	20	0	TCTCGTGTGGTGTTTCGGTCGTACAACTACGCGAGCGCGTTGGGCGGTGTTTCGTGTGCGGGCGCGAGTAGCGATTCATCGGGCACGCTTGCGAGCATCGGCGTTCGGCTTGCCTTCAG
SRS020622_1087	RT	-	28011	28424	ACCGGCATTTGAAAGTACGTTTTATCCGGACTACTTCCGCATCCATTAAAAACAGGGGAACGCATGACCTTTTACAGTATATCGTTAAAGATATAAAGGATGATCCCGAAGGAACCCTGTTCGGGTACCAGTTCGATATAACGAAATTCTATGAAAGCGTAGACCAGGACATTTTGCTGGATGCAGTGAAAAAGATGTTCAAGGATAAAATATTAATCGGAATCCTGGAAGAGTGCATCCGCATGATGCCTAAAGGCGTAAGTATCGGGCTAAGATCATCACAGGGGCTTTGTAATTTGCTTCTATCCATTTACCTGGATCACCGGTTAAAGGATCAGGAGGCAGTAGCACACTATTACCGGTATTGTGACGACGGTCTGGTGCTTTCCGGTAGTAAGAAATACCTTTGGAAGG
SRS020622_3160	TR	-	2540	2589	2500	2589	12	1	CCTCGAACGCGTGGTACGTGAACATGAACAACGGCAACGTGAACACGAACAACAAGACTAACGCAGGCAGGGTTCGTCCCGTTTCCGCAA
SRS020622_3160	VR	-	*	*	3229	3318	12	1	CCTCGAGCGCGTGGGACGTGAGCATGTTCAACGGCGACGTGGGCACGAGCAGCAGGACTGGCGCAGGCAGGGTTCGTCCCGTTTCCGCAA
SRS020622_3160	RT	-	2077	2299	CTTCGTGAAATTTTTGCTTCCGCTTATGTTGATCGTGTAATACAACATTGGGCGGATCTGCGCCTTGATCCTATTTTGGAAGGGCACAGGGAAATGTTTCAAAAAATTGCCGTATTGGCGAAGGAGCACTTTCGGCTGTTACCTATCTGAATGGGATGATCATGGAAGTTAGTGAAAATTATACGAAAGACGCATACATTTTCAAGGGTGATTTCAAAAGCTT
SRS020622_4108	TR	+	5628	5691	5589	5710	16	0	ACGCTGCCATTTGGTGGCTGCGCTCTCCGAACACCAACAATAACAACAACGTCTGGAACGTCAACACCGATGGCTCCAACAACAACAACTGGTACAACAACTCCTATGGTGTTCGCCCCGCT
SRS020622_4108	VR	+	*	*	7618	7739	16	0	CCGCTGCCATTTGGTGGCTGCGCTCTCCGTACACCAGCGGTAGCGACAACGTCTGGCGCGTCAACACCGATGGCTCCAGCAGCGGCACCTGGTACGGCAACTCCTATGGTGTTCGCCCCGCT
SRS020622_4108	RT	+	6116	6730	AGCGCCGCATGGTACACGCCCCCGCATTTGTGGACAAGGTGGTGCTGCACGCTCTGGTCGATAACATCCTGTATGATGCCCTGACAAAGAGCTTTATCCGGGACAGCCACGCCAGCCAGACCGGAAAAGGCACAGACGACGGCCTGATGCGCCTGAAAACCCACATTGTGGACTATTACCGCCGTGAGGGCCACGGCGCGGACGGCTGGGTGCTGAAAGGCGACGTGCGGCATTTCTTCGCCAGCATCGACCACCGGAAGCTAAAACGCAAGCTCAAAGCCGTGCTGGACAAGCGCGGCGTTGACCCGCGTGTCTATGAGCTGCTTTGCATCTACATCGACGTGATGGAGGACGGCTTGCCGCTGGGCTACCAGACGAGCCAGCTTTTCGCCCTCATGTTTTTGGACGAGTTCGACCACATCATCAAAGAAAAGTACCGCATCAAATACTATGGCCGATACATGGATGATTTCTACATCATCTGTTCGGACAAGAAGAAATTGCAGTGCATTCTCCGGGATGTTCGGGCGCTCATGGACAGTTACGGCCTTGAGCTGAACCAGAAAACCGCCATTTTCCCGCTGCGGAACGGTATTGATTTTCTGGGATTCCATA
SRS020622_6512	TR	+	26085	26132	26074	26151	11	0	AACGTCCGCAACGTCAATTCGGACGGCTCTTTGAACAACAACAACGCGTACAACGGCAACAATGGCGTTCGCCCGCTT
SRS020622_6512	VR	+	*	*	7399	7476	11	0	TTCGTCCGCAACGTCTATTCGGGCGGCTCTTTGAnCAACAnCnACGCGTACAGCGGCAGCnnTGGCGTTCGCCCGCTT
SRS020622_6512	TR	+	26085	26132	26050	26151	8	0	ACGCCTAATTCGTCGAACGCCAACAACGTCCGCAACGTCAATTCGGACGGCTCTTTGAACAACAACAACGCGTACAACGGCAACAATGGCGTTCGCCCGCTT
SRS020622_6512	VR	+	*	*	28037	28138	8	0	ACGCCTATTTCGTCGAACGCCAGCAACGTCCGCATCGTCATTTCGGTCGGCTCTTTGAACTACAACAACGCGTACAACGGCTACTATGGCGTTCGCCCGCTT
SRS020622_6512	RT	+	26521	27123	AGCGCCGCGTGGTTATGTCGAACAGCTACAAAGACAAGGTTGTTCAACATTCGCTTTGCGATAACGTGCTTGAACCGATTTTGACACGATCGTTCATTCGCGATAACTACGCGTCGCAGGTGGGGAAAGGTACGCATTATGGGTTAGACAGGCTTCAAGAGTTCATGCGGAGGTTTTACAGAAAGAACGGAATTGACGGCTGGATACTGAAAGGCGATATTTCAAAGTATTTCTATTCGATCCGGCACGACGTTTTGAAAACCTTAATCCGCGAGAAGATAACCGATCCGGACGTTTTGTGGCTGATTGATCTTATCATCGACAGCACCGAAGGCAACGTCGGAATACCGATCGGCAATCAAACTTCACAGCTTTTCGCCCTTCTCTACCTTGACGGGCTGGATCACTTCGTAAAGGAAAAGCTGGGTATCAAATATTACGGGCGCTATATGGACGACTTCTTTTTGATCCATCACGACAAAGCGTATTTGCAGGAGTGCCGGAAGCAGATTGAAGCGTTCGTACAGGCGCGCGGGCTTTCGCTGAATGCGAAAACAAATATCTTTCCCTTAAAACACGGCGTTGATTTCTTGGGCTTTCATA
SRS020622_6810	TR	-	4146	4176	4072	4187	19	0	GGTACTGGAGTAGCAGTGAGAACAGTCAGAACAACAGCTGGAACGTGAACTTTAGTAATGGCAACTTCAACAACAACAACAAGTACAACAGTAACATGGTGAGnGCGGTTGCAGCA
SRS020622_6810	VR	-	*	*	4843	4958	19	0	GGTACTGGAGTAGCAGTGAGnnCAGTCAGnnCnACAGCTGGnnCGTGnACTTTAGTAATGGCnACTTCnGCAGCnnCnACAAGTGCAnCAGTGnCATGGTGAGnGCGGTTGCAGCA
SRS020622_6810	RT	-	3348	3967	AGATCTATTAGATTTAGCGAGAGAAGTTTATGAACGAACATATAGACCAACAACAAGTACTTGTTTTATAGTTACCCGTCCTAAATTACGGGAAGTGTTTGCTGCAAATTTCCGTGACCGTATTGTACAACATTGGTTGTGCCTACGCTTAGAGCCACTGTTTGAGGCACGTTTTGTTGACACGGAAATGTATCATTTAACTGTCGAAAGGGTTTTGGAACATTTGCATGTATGATCAGTTGACAAAAAATACATTGAAGTCTCTGATAATTATTCCAGAGGCTTGGTATGCTCAATTTGATATTAAAGGATTTTTATGTCAATTGATTGGAAGTTATTAAACTTATTCCATTTATCAAAGAAAAATGGAATATTGGAAAGGACATATATGAACAGATTTAGATTTAGTGCTTGGCTTACAGAATAATTGTACGACATCGCCACAAGATGATTGATACGCAAGGAATTTAAAATTATGGAGAATACTCCTAAAAACAAAAGCTGTTTTACATGAATGGATGAAGGGAACCAATAGGAACCTAACAGTCAATTATTGCCAATTTTTAATGTCATTTTTTGATGAATGGG
SRS020622_6880	TR	-	6881	6918	6858	6959	19	0	AGCGTGGTAACGGCAATTCGTCGAATGCTTCCGCTCGTTACGTGAATGCGAACAACCAGCTGTCGAATACGAATGCGAACTACGCTGGCGGCTTACAAATGA
SRS020622_6880	VR	-	*	*	7081	7182	19	0	TGCGTGGTCGCGGCTATTCGTCGAATGCTTCCGCTCGTTACGTGCTTGCGGCCTACCAGCTGTCGGCTACGTCTGCGGACTCCGCTGGCGGCTTCCAGGTGC
SRS020622_6880	RT	-	6048	6408	CTGTTACAACTGTATAAAAGGGCGGGGGATCAACGCAAGTAGAAAACGGTACGACCCTGTCAGGCAGATCAAAAGGATTATTGGAAGGTATCGCCCGTGGGGATATTTGCAACTGGATATCCGCAAATGCTATGAGTCGACACGCCCGGAGGTCCTGTTCGCCCGTCATGAAGCGATCTGGAAGGATAAGCGAATACTGTGCTATCTGCAAAGAGTTTCTTTCTGTGATATAGGACTGCCGATTGGTACTCCTTCGTCTCCGATGAACCAGCATATCATGATGATGGCCTTCGACAGGTTTATCCGGCAGGATCTGAAGATCAGACACTATGTAAGGTATGCGGATGATATCATCCTGTTC
SRS020622_6916	TR	+	44286	44335	44238	44349	23	0	AGCTGGTTCTTTGGGGCGGTAATGCGAATAACGGTGCGAATTGCGGCCTCGCTTATGCGAACTCGAATAACGATTGGTCGAACTCGAATGCGAATATCGGCTCTCGCCATAC
SRS020622_6916	VR	+	*	*	43951	44062	23	0	AGCTGGTTCTTTGGGGCGGTnCTGCGnnTnnCGGTGCGnnTTGCGGCCTCGCTTnTGCGnACTCGTnTnnCGnTTGGTCGnCCTCGnnTGCGnATTTCGGCTCTCGCCTTGC
SRS020622_6916	TR	+	44286	44335	44238	44350	14	0	AGCTGGTTCTTTGGGGCGGTAATGCGAATAACGGTGCGAATTGCGGCCTCGCTTATGCGAACTCGAATAACGATTGGTCGAACTCGAATGCGAATATCGGCTCTCGCCATACT
SRS020622_6916	VR	-	*	*	60572	60684	14	0	AGCTGGTTCTTTGGGGCGGTAGTGCGAGTGACGGTGCGACTTGCGGCCTCGCTTATGCGGGCTCGGATAACGCTTGGTCGAACTCGGGTGCGACTGTCGGCTCTCGCCTTGCT
SRS020622_6916	RT	+	45075	45472	ACAAGTGCGTGTATCAAGGGAAAGGGATTACATTTTGGAGTAAGGAGAATGAAACGTTTTCTTCACCGGTACCCGGAATACAAATGGTTCGTAAAGACTGATTTCAAAAAGTTCTATCAAAGTATTCTTCATGAGCTTATTGTTGCTGCATTGAGAAGGAAATTCAAAGATGAACGATTTATTAAATTGATCGAGATAGCTGTTTTATCGTATGACAGCGGAACAGAGTTAGTTGACGTATTGGAGAATGAAGTTGAACGGAAGAAGAGGTGTTCCGATTGGAGCATTTACAAGCCAACCTATCGGGAATTTTGCGGCAAGCCGGATAGATCATACAATGAAGGAGAAATATCGTGTCAAATGCCTGCATAGATATTGCGATGATAATGTTATGCTGG
SRS020622_7188	TR	-	8591	8628	8570	8680	15	0	TGTCCTGTTCAGCGGTAATGCGAATAACAGCGCGAATGCCGGTTTTGCGTATGCGAATTCGAATAACACGCCCTCGAATACGAATGCGAATGTCAGGTCTCGCCAATGATT
SRS020622_7188	VR	-	*	*	49264	49374	15	0	TGTCCTGTTCGGCGGTCATGCGAATACCGGCGCGAATGCCGGTTTTGCGTATGCGTATTCGTTTAACGCGCCCTCGTATACGACTGCGTATGTCGGGTCTCGCCTTTGCTT
SRS020622_7188	TR	-	8591	8628	8569	8684	14	1	GCGGTGTCCTGTTCAGCGGTAATGCGAATAACAGCGCGAATGCCGGTTTTGCGTATGCGAATTCGAATAACACGCCCTCGAATACGAATGCGAATGTCAGGTCTCGCCAATGATTT
SRS020622_7188	VR	-	*	*	9121	9236	14	1	GCGGTGTCCTGTTCGGCGGTAATGCGAATAACGGCGCGAATGCCGGTTTTGCGTATGCGGGTTCGAATTACGCGCCCTCGACGACGTATGCGGCTGTCGGGTCTCGCCTTTGCTTT
SRS020622_7188	RT	-	7614	8143	CGATATGGGTTTCGGTCTTCACGAAAGACACGTATAGCTGCATCAAGGGGCGCGGCATTCATGGAGCGATGCGGAATGTCAAGAGGGCTATCAAAGACCGGGAAAACGCCCGATATTGCCTCAAAATCGACATCCGGAAGTTCTACCCGTCGATAGACCACGACGTATTGAAAGCCATCATCCGCCGCAAAATCAAATGCAAGGATACGCTCGCCCTGCTCGATACGATCATCGACAGCACCGACGGCGTGCCTATCGGCAACTATTTGAGCCAATACTTCGCAAACCTGATGCTTGCCTACTTCGACCATTGGATCAAGGAGGAGAAGCGGGTGCGGTACTATTTCCGATATGCCGATGACATGGTATTTCTCGCCTCCACGAAAGAGGAACTGCACATCCTGCTGGCCGACATCAAGAAGTATCTCGCGGCCTTGAAACTGACGCTGAAAGGCAACGAGCAGATATTTCCGATTGCCGAGAACCGGGCGGACAAGCACGGGCGCGGCCTCGATTTCGTCGGGTTCGTA
SRS021153_2	TR	+	2557	2594	2504	2604	31	0	TAAGTAAAAAAGTAGTAACTCTGACAATAGCAGCAAAGCAGGTCTATTCAATCTTAATTCCAATAATGAGGTTAGTAATTCCAATGCTAATATCAGTTCAA
SRS021153_2	VR	+	*	*	2290	2390	31	0	TTTGTTAATCGGTGGTAGCTCTGACGGTGGCGGCGGGGCGGGTCTATTCCTTCTTTATTCCTATGGTGGGGTTAGTTATTCCGGTGCTGGTATCGGTTCTC
SRS021153_2	RT	+	3059	3542	ACTTACAGTTGTATTAAGAAAAGAGGAACTCACAAAGTTCTTAAGTAGATATAGCATGATCTAAAAGATAGAGAGAATACTAAATACTGTCTTAAAATAGATGTTGGAAAGTTTTATCCTTCAGTAGATCATGGTATATTAAAACAAATAATTAGAATAAAAGTTGCAGATAGAGAACTATTATAGTTACTAGATGAAATAATAGATTCTTCAGAAGGAGTACCTATTGGTAATTACTTATCTTAGTTCTTTGCTAATCTGTATCTATCTTACTTTGATCACTGGGTTAAAGAAGATAAAAACATAAAGTATTATTATAGATATGCAGATGATATAGTAATACTTTATAAAGATAAAGAGTCTTTGCAGACATTACTTAGAGATATAAAGTAGTATTTAAAAGATAACTTAAAACTATAGTTAAAGAATAACTATTAGGTATTCCCAGTAGAAAGTAGAAGTATAGATTTTGTTGGATATAAAA
SRS021153_662	TR	-	17300	17337	17281	17338	8	1	ATGCGAATACGAATAACACCCCCTCGAATGCGAATGCGAATGTCAGCTCTCAGCTATG
SRS021153_662	VR	-	*	*	17479	17536	8	1	CTGCGAATGCGAATAACGCCCCCTCGAATTCGAATGCGGCTGTCGGCTCTCGGCTTTG
SRS021153_662	RT	-	16333	16877	CCTATATGGGTGTCCTTATTCACAGAAGATACTTATTCCTGTATTAAGGATCGTGGTATTCATAAGGCAGCAGCAAAAGTAAAGAAGGCTTTGAAAGAAGATCCTGAACATACTACTTACTGCTTAAAAATGGACGTGGTGAAGTTTTATCCCAGTATAGACCATGATATACTTAAAATGATCCTAAGAAAGAAAATAAAGGATCAGGATTTACTTTGGTTGCTGGATTTGATTATAGATAGTGCCGATGGCGTTCCCATCGGGAACTATCTTTCTCAATATTTTGCTAACATCGTTCTGGCTTATTTTGATCACTGGATAAAAGAGGTAAAAGGGGTTAAGTATTATTTCAGGTATGCGGATGATATGGTAATTCTTGGGGATGATCCTAAGGCATTGCATAAACTCCGAGTAGAAATAGAAGCATACCTACATGATAAATTGAAGCTATCTCTTAGGAAGGTAGATCCTGTAACTGGAAAAAGGAAATGGAAATTTCAAGTTTTTAAGGTAGATTCCAGAGGTATAGATTTCGTTGGATATGT
SRS021153_874	TR	-	23632	23681	23608	23715	16	1	TGGTGCCCTTTTGTCTGCTAATGCGAATAATGGTGCGACTGCGGGTTTCGGTTATCTGAATGCGAATAATCGTTCCTCGAATGCGAATGCGAACATTGGGTTCCGCTT
SRS021153_874	VR	-	*	*	23810	23917	16	1	TGGTGCCCTTTTGTCTGCTTATGCGTCTATTGGTGCGACTGCGGGTTTCGGTnnTCTGnATGCGGnTnnTCGTTCCTCGnnTGCGnnTGCGnACnTTGGGTTCCGCTT
SRS021153_874	RT	-	22625	23108	CCCGTTCTTCCCGGACAGGATAGTACACCATTGCATTATCAATGTGTTGGGGCGTTACTGGACTAACTTCTTCATTGCGAATACATACGCTTGTATCAAAGGGCGTGGTATTCATAAATGTATGGAGGATGTGCATACGGCTTTAATCATAGACAGAAAAGGTACAAGGTTCTGTTTGAAGATTGACATCAAGAAGTTCTATGATAACATAGACCACGCAGCATTGAAAAGGATAATCCGCTACACTATAGCGGATGAACAACTGTTAAGGCTGTTGGATAAGATAATAGATAGTAACGGTAAAGACAAGGGGCTGCCAATAGGCAATTTCACAAGTCAATATTTGGCTAATCTCTATTTAGCATATTTCGACCATTGGGTTAAAGAAGAACTGGCTAAGATAGTGATGAAGCGTTTTGGGGTGAAAATCTACTACTATCGCTATATGGATGATATGGTGATACTATGCGCTGACAAAGAGGCA
SRS021153_1442	TR	-	14782	14819	14776	14876	14	0	ACTCGTGTGGTGTATCGGTCGAACAACAACGCGAACGCGTTAGGCGGTGTTTCGTATGCGAACGCGAATAACGATTCATCGAACACGAATGCGAACATCGG
SRS021153_1442	VR	-	*	*	15061	15161	14	0	TCTCGTGTGGTGTGTCGGTCGTACAGCAGCGCGTTCGCGTTTGGCGGTGTTTCGTATGCGTACGCGAGTAACGATTCATCGTTCACGAATGCGAGCTTCGG
SRS021153_1442	RT	-	13845	14258	CGGCATTTGAAAGTACGTTTTATCCGGACTACTTCCGCATCCATTAAAAACAGGGGAACGCATGACCTTTTACAGTATATCGTTAAAGATATAAAGGATGATCCCGAAGGAACCCTGTTCGGGTACCAGTTCGATATAACGAAATTCTATGAAAGCGTAGACCAGGACATTTTGCTGGATGCAGTGAAAAAGATGTTCAAGGATAAAATATTAATCGGAATCCTGGAAGAGTGCATCCGCATGATGCCTAAAGGCGTAAGTATCGGGCTAAGATCATCACAGGGGCTTTGTAATTTGCTTCTATCCATTTACCTGGATCACCGGTTAAAGGATCAGGAGGCAGTAGCACACTATTACCGGTATTGTGACGACGGTCTGGTGCTTTCCGGTAGTAAGAAATACCTTTGGAAGGTT
SRS021153_2722	TR	+	23999	24070	23996	24085	17	0	CGTCGTTTCTTCGGCTAATTTCGCTAATGTGAACAACAATGGCAATACGAACTACAACAACGCTTCGAACTCTAATGGAGTTCGTCCGGA
SRS021153_2722	VR	+	*	*	22827	22916	17	0	CGTCGTTTCTTCGGCTCTTTTCGCTTGTGTGGACCTCTATGGCCTTGCGAACTCCCACACCGCTTCGAACTCTTATGGGGTTCGTCCGGT
SRS021153_2722	TR	+	23999	24070	23999	24085	14	3	CGTTTCTTCGGCTAATTTCGCTAATGTGAACAACAATGGCAATACGAACTACAACAACGCTTCGAACTCTAATGGAGTTCGTCCGGA
SRS021153_2722	VR	+	*	*	35022	35108	14	3	GTTTTCTTCGGCCTATTTCGCTCTTGTGACCAGCTATGGCGATGCGGCCTACAACGGCGCTTCGAACTCTATTGGGGTTCGTCCGGA
SRS021153_2722	RT	+	24428	25010	GATCGCATTATTAGGCACGTCTTATGCGATGAAGTCTTGCTTCCGGAAGTGAAGAAGCATATTATCTACGATAATTGCGCCTCGATTAAAGGAAGAGGTATCTCCCACCAGCGGGACAGGTTCGAAGTTCATCTTCGTAAATACTATCGGTTGTATGGAAATGAAGGATGGATATTGTTCAGAGATTTTTCCAAATTTTATGACAATATCATTCACGAGATTGCCAAACGGGAACTCTTAAAGCTGTTTGATGACGATGAATTTATTGACTGGCTGCTGACACAGATTTTCGATGGATTCAAAATTGATGTTTCTTATATGACGGATGAGGAATACGCCAACTGTATATCCGATACCTTCAATAAGCTGGAGTATAGGAATATTCCAGAATCCAAGCTGACGGGCGAAAAATGGATGGAGAAATCGGTAAATATCGGCGACCAGCTATCACAAGTCATTGGGATTTATTATCCGTATCGGATTGATAATTACGTCAAGTATGTAAGAAGCCAGAAGTTCTACGGAAGATACATGGACGACTGGTACATCATGAATCCGAGCAAAGAAGAACTGATTGATTTGC
SRS021153_3903	TR	+	28073	28122	28025	28143	22	1	GTGGGGTTCTGTTCAGCGGTAATGCGAATAACAGTGCGAATGCAGGCTTCGCCTATGCGAATTCGAATAACACTCCCTCGAATACGAATGCGAATATCGGCTCTCACCTATGCTTAAAA
SRS021153_3903	VR	+	*	*	27481	27599	22	1	GTGGGGTTCTGTTCGGCGGTCATGCGTATAACGGTGCGGCTGCGGGCTTCGCCTCTGCGTATTCGGCTTCCGCTCCCTCGTATACGTATGCGGCGATCGGCTCTCGCCTTTGCTTTATA
SRS021153_3903	RT	+	28565	28968	TATTTGGGTTAAGGTATTCACGCATAACACGTTCTCATGCATCAAAAAGAGAGGGATAGAAGGATGTGCCCGGCATGTAGACAAAATCATACGGAAGTATAAAGAAAAGCCTTTGTACTGTTTAAAAATAGACATCAAGAAGTACTACCCGTCTATAAAGCATCATGTCTTAAAACGGCTAATACGCCGTAAAATAAAAGATAAAGACGTATTATGGCTCCTTGATGAAATAATCGACAGTACGGACGGTTTGCCTATCGGGAATTACCTGTCGCAATATTTGGCGAATCTAAACCTTGCGTATTTCATGCACAAGGTAAACGAAGAATTAAAGCTGGATAGTGCGGAATATGCGGATGATATTGTCTTTTTCAGTGACAGTAAGGAAAAGTTATACGAAGCGT
SRS021153_contig-100_1919.36934	TR	+	418	467	417	479	5	2	AACAATGCGTGGAAATTGAACATGAATAACGGTAACAGGAACAACAACAATAAGAACAACAAC
SRS021153_contig-100_1919.36934	VR	+	*	*	163	225	5	2	AACAATGCGTGGAAATTGGATATGAGTGACGGTAACAGGAATGCCAACAATAAGAACAACAAC
SRS021153_contig-100_1919.36934	RT	+	722	1349	GATCTATCGCCTTTATTGTCAGCGAGCCGGTGCAGCGGGAAGTATTTGCCGCCGATTTCCGCGACAGAATCGTACATCATCTGATTATTAATAAGCTGAACCATTTGTTTGAGGCGCAGTTTATTAATGACAGTTACAGCTGTCGGGAGGGAAAAGGAACCCAGTACGGGGTTAACCGGATTGCCGAATTTATCCGCCTTTGTTCGGAGAATTATACCAAAGACTGTTATATCCTGAAGATGGACATACAGTCTTTTTTTATGAGCATTGACAAGGCTATCTTGTTTCGGAAACTGCGCGAATTCGTGCTGGAGAATTATCACGAATCGGACCGTTTGCTGCTGATTGAGTTGATTTATAAGGTGATTTTCAACAACCCGGAAGACAACTGCTATATCAAGGGCCGCCGCAGCGACTGGAAAGGGCTGCCGAAGTCTAAAAGCCTGTTTACGGTGGCAAAGGGGAAGGGGCTGCCGATCGGTAATCTGACTTCGCAGATTTTTGCCAATTTTTATCTTAATTTCTTTGACAAGTTTGTGGTCGAAACCTGCGGCGTCAAATATTACGGGCGCTATGTCGATGACTTTGTGATTGTGCATGAGGACAAAGCTTTTCTGCTGGGGCTGAA
SRS021219_4406	TR	-	10476	10525	10443	10568	15	0	CTCTGGCGGCGCTGATAGCGGGCGGCAACTGGAACAATGGGGCGAATTGCGGCGCTCGTGCCGTGAATTGCAACAATTACCCGTGGAATGTCAATACGAACATTGGCGCTCGTGGGGCGTGTGACT
SRS021219_4406	VR	-	*	*	11004	11129	15	0	CTCTGGCGGCGCTGGTAGCGGGCGGCTACTGGAGCGATGGGGCGAATTGCGGCGCTCGTGCCGTGTATTGCGCCAGTTnCCCGTGGAATGTCnnTnCGAnCnTTGGCGCTCGTGGGGCGTGTGnCT
SRS021219_4406	RT	-	9428	10072	TGAGCCGAGCGAATACCATTACTTTAAGGTGTACGAACCGAAAGAGCGGCAGATAATGGCGCTGCCGTTTTATGACAGGGTGGTACAGCACGCCATAAACAACGTGTTAGAGCCTATATTTGATAAGCGGTTTATATCGCAGTCTTACGCCTGCCGGAAAGGTAAAGGTATGCACGCTGCATCTGATACGCTAAAAGAGTGGCTGTATGAGTGGAACAAATACCACCCAGACCAGCCGCTTTATGCTATCAAGGCAGATATACACCACTATTTCCAAAGCATAGACCATGCGGTATTAAAAACTGAAATACGTAAGGTTATAAAAGACGCTGGGGTACTGGCATTGCTGGACAGGATAATAGACCACAACGGCAATATGCCGGACGGCGTAGGGATACCAGTAGGAAACCTTACCAGTCAGTTATTTGCAAATATCTATTTGGACGCATTAGACCAGTTTATTAAGCATGAGCTGGGCGTAGAGGCGTACATACGCTATATGGACGACTTTGTAATATTAAGCCCAGACAAGGAACAGCTGCGCAGCTGGCTTGCACGGATAGAGCAATTCTTACGGGAAGAGCTTAAGTTAGAGTTTAACCCGAAAACTACCATACTGGCAGCAAAGAACGGTATAGACTTTGT
SRS021219_4698	TR	+	6742	6789	6715	6809	16	1	TGCCGGGTCGGCCAACAACGCCCGCAACGTCAGGAACGATGGCACGCTGAACAGGAACAACGCCTACAACGGCAACAACGGCCTGCGCCCCGCTT
SRS021219_4698	VR	+	*	*	8786	8880	16	1	TGCCGGGTCGGCCTACGGCGCCCGCAGCGTCAGGGGCGATGGCACGCTGGACTTGGACATCGCCTTCCTCGGCTACCGCGGCCTGCGCCCCGCTT
SRS021219_4698	RT	+	7197	7885	AGGAGCGGCTCGTCCTTGCCATAGACTTCGAGGGCAAAGTCGTCCAGCACTCGCTCTGCGACAACGTCCTnGAGCCGGTATTCTCCCGGCGCTTTATCCGGGACAACTATGCGGGGCAGATCGGCAAAGGCACCCACGACGGCCTCGACCGTCTGGCCGGCGCCATGCGCCnCTnCTTTTTCAGCCGGAAGGCAGCAGACGAGGAGGCCCGGCGGGCCGCCGGCCTGCCATACCGGCCGATGGAGGAGTGGGACTACGCCGAGGGCTGGGTGCTGAAAGGTGACTTTTCCAAGTTCTTTTACACCCTGCTGCACGCCGTCTGCTTCGAGAAGGCCCGCAAGGCTCTGGCCTTCCTGTCTGACGAGGAGCTGATCGACTTCGTCGAGTGGCTGCTCTGGATCGTCATCGACAGCACGCCAGACCCCGAnGnTCTTCCnATCTCGGCAACCAGTCGAGCCAACTGCTCGCCCTGCTCTATCTGGACGACTTCGACCACTGGCTGCGGGATGACCTCGGCCTCGTCTATGGCCGTTACATGGACGACTTCTACATCATCAGCAGCGACAAGCTGCTGCTCCGGGAGATCCTCAAGCGGATCGAGGAGTACATCGAGCCGCTGGGCCTGCGCCTGAACGGCAAGACGCAGATCTTCCCGCTCAAGAATGGCATCGACTTCCTCGGCTTCCACA
SRS021219_5251	TR	+	19922	19966	19918	20012	16	1	AGCTTGTCTTTTGGGGCGGTAATGCGAATAACGGTGCGAACTGCGGCTTGGCGTATGCGAACTCGAATAACGCTTGGTCGAACTCGAATGCGAAT
SRS021219_5251	VR	+	*	*	19628	19722	16	1	AGCTTGTCTTTTGGGGCGGnTCTGCGTCTAACGGTGCGCTCTGCGGCTTGGCGTCTGCGGACTCGGCTTTCGCTTGGTCGTACTCGGGTGCGTAT
SRS021219_5251	TR	+	19975	20012	19938	20012	16	0	AATGCGAATAACGGTGCGAACTGCGGCTTGGCGTATGCGAACTCGAATAACGCTTGGTCGAACTCGAATGCGAAT
SRS021219_5251	VR	+	*	*	19648	19722	16	0	TCTGCGTCTAACGGTGCGCTCTGCGGCTTGGCGTCTGCGGACTCGGCTTTCGCTTGGTCGTACTCGGGTGCGTAT
SRS021219_5251	RT	+	20857	21153	TTTCAAAAAGTTCTATCAAAGTATTCTTCATGAGCTTATTGTTGCTGCATTGAGAAGGAAATTCAAAGATGAACGATTTATTAAATTGATCGAGATAGCTGTTTTATCGTATGACAGCGGAACAGAGTTAGTTGACGTATTGGAGAATGAAGTTGAACGGAAGAAGAGGTGTTCCGATTGGAGCATTTACAAGCCAACCTATCGGGAATTTTGCGGCAAGCCGGATAGATCATACAATGAAGGAGAAATATCGTGTCAAATGCCTGCATAGATATTGCGATGATAATGTTATGCTGG
SRS021219_9957	TR	-	1666	1715	1628	1717	9	1	CCTCGAACGCGTGGTACGTGAACATGAACAACGGCAACGTGAACACGAACAACAAGACTAACGCAGGCAGGGTTCGTCCCGTTTCCGCAA
SRS021219_9957	VR	-	*	*	2357	2446	9	1	CCTCGAACGCGTGGGACGTGAGCATGACCTACGGCAACGTGGGCGCGAGCAGCAAGACTAGCGCAGGCAGGGTTCGTCCCGTTTCCGCAA
SRS021219_9957	RT	-	1193	1425	TCGTGAAATTTTTGCTTCCGCTTATGTTGATCGTGTAATACAACATTGGGCGGATCTGCGCCTTGATCCTATTTTGGAAGAACGTTTTCAGGCACAGGGAAATGTTTCAAAAAATTGCCGTATTGGCGAAGGAGCACTTTCGGCTGTTACCTATCTGAATGGGATGATCATGGAAGTTAGTGAAAATTATACGAAAGACGCATACATTTTCAAGGGTGATTTCAAAAGCTTCT
SRS021219_10020	TR	+	7979	8016	7967	8035	11	0	GGCTTTCGTACGCGAATACGAATAACACGGCTACGAATACGAATGCGAATATCGGCTCTCAGCTATACT
SRS021219_10020	VR	+	*	*	7422	7490	11	0	GGCTTTCGTTCGCGAATGCGAATGGCGCGGCTGCGAATACGACTGCGTATATCGGCTCTCGGCTTTGCT
SRS021219_10020	RT	+	8439	8974	TATATGGGTGTCTATTTTCACGGCGGACACTTATAGTTGCATAAAAGGGCGTGGCATACAAGCGGCGGCAAATAAGTTAAGGCGCGTTATAGACAGAGATAAGACAGGCTGCGCGTATTGCCTAAAAATAGACATACGCAAATTTTACCCTTCCATAGATCACACCGTACTAAAGTCCATTGTTCGCCGGAAGATTAAGGACACACGGCTACTCAATCTTTTGGACGAAATAATAGACAGTGCGGAAGGCTTACCGATTGGCAACTACCTTAGCCAATATTTAGCCAATCTTGTACTTACCTACTTCGACCATTGGGTAAAGGAAGTAAAGCGGGTAAGGTACTATTTCAGATACGCCGACGACATTGTAGTATTACATAGCGACAAAAAGACGCTTCACGCTTTGCTGGCAGAGTTTGAAAGCTATTTGGCGGCTAACGTAAAGCTGGAAATCAAACAGAACAAACAAGTCTTTCCGGTGGCACACGACCACCGCGACAGCTTCGGGCGTGGTATTGATTTCTTGGGCTATGTAT
SRS021219_12023	TR	-	2328	2346	2242	2357	14	0	GCCGTTGTGTTTTGCGGTCTGGCAACAACTCGAATGCGAACAGCGGTCTCGCTTATGCGAACGCGAACAATGCATCTTCGAACTCGAACACGAACTACGGGGCGCGGCTGAAATTC
SRS021219_12023	VR	-	*	*	3252	3367	14	0	GCCGTTGTGTTTTGCGGTCTGGCGTCAACTCGAATGCGGGCAGCGGTCTCGCTTATGCGAGCGCGTACAGTGCGTCTTCGAGCTCGAACACGTACTTCGGGGCGCGGCTGGCCTTC
SRS021219_12023	RT	-	1283	1673	CGTTGGAAAATCGACTTTCTTCTTTATTGATAAAAACTACCGCTGCTTCCATACAGGGGCGTGGCCCGCATGGGTTGTTTCATCAGATACAAGCTGCAATGGCAGAAAATCCTAATCTCAAATATTACTATCAAAGCGACTACAAAGGATATTATGACAGTATTAATCACGAAACTTTAATTTCTATTATTAAAAGATATGTAGGCGATCCTCTTCTTTTGCCCATTCTTGAAAATTTTGTGAAGGCACTCTATCCTGATGGAGAATGTGGTATCAGTAAGGGATTGCGATCGTCTCAATTCCTCGGTAATCTTTATCACAATGATATTGACCACCGTATGATTGATGTGCATGGAGCAAGATATTACTTTCGATTCTGCGATGACATTTT
SRS021219_12048	TR	-	6473	6520	6453	6553	11	0	CGCCGTATTCCGGCAACTCGTACAATGTGCGCAATGTCAACACTTCGGGGGCGTTGAACAACAACAACGCGTACAACGGCCACAGGGGCGTGCGTCCGCTT
SRS021219_12048	VR	-	*	*	4422	4522	11	0	CGCCGTATTCCGGCTACTCGTACGATGTGCGCTATGTCGGCACTTCGGGGGCGTTGAGCAGCAGCTACGCGTACGGCGGCCACAGGGGCGTGCGTCCGCTT
SRS021219_12048	RT	-	5483	6114	CCCTACAATACATTCAAGGTTTACGAACCAAAAGAACGGGTTGTAATGTCGAACAGCTACAAAGACAAGGTTGTGCAACACGCGCTTTGTGATAATGTACTTGAACCGAGGGTGCGAAGCACCTACATAAAAGACAATTACGCTTCACAGGTTGGAAAAGGAACGCACTTCGGCCTTGAACGGCTGGAAGGGTTTATGCGGAGGTTTACCGTGTACGAGGTGTTGACGGTTGGGTGTTGAAATGCGATATATCAAAGTATTTCTATAATATCAAGCACGACGCGTTAAAATCCTTAATCCGCAAGTATATTTCCGATCCTGATTGTCTTTGGTTGCTGGACATGATAATAGACAGCACCGAAGGCAATATAGGAATTCCGATCGGCAACCAGTCTTCACAAATATTCGCCCTTCTCTATCTTTCTTCGCTGGATCACATGGTAAAAGAAAAGTTAGGCATAAAATTTTATGGCCGATACATGGACGATTTTTATTTGATCCACGAAGACAAAGAATATTTGCGCTATTGCTGGAAGGAGATTGAAAGACATGTAAACGAATTAGGGCTTTCGCTGAATGCGAAGACAAATATTTACCCGTTGAAAAACGGAATTGATTTTTTGGGCTTCCAT!�
SRS021219_12642	TR	-	2399	2429	2347	2437	13	1	GCTTCCAGCAGTTGGAACGTGAACTTCAACAACGGCAACGTCAACACGAACAACCGCCAGAACGCGAACCGGGTTCGTCCCCTCGCCGCAA
SRS021219_12642	VR	-	*	*	3104	3194	13	1	GCTTCCAGCAGTTGGGGCGTTGGCTTCAGCAGCGGCTGCGTCTTCACGAGCAACCGCCAGACCGCGTACCGGGTTCGTCCCCTCGCCGCAA
SRS021219_12642	RT	-	1827	2158	ACTTACCCGGTATATCGGGAGGTTTTTGCCGCCGCTTTCATTGATCGTGTTGTCCATCACTGGATCGCTCTTCGTATCGAGCCGATTTTAGAGGAACGTTTTCGGGAACAAGGGAACGTCTCGAAGAACTGCCGGAAAGGTGAGGGATGTCTGTCTGCCGTGCACTATCTGAATAACATGATAGTCGAGGTCAGTGAGAATTATACTGCCGATGCGTACATTTTCAAAGATGACCTGTTCAGTTTCTTCATGTCTATCTCGAAATCGTTGGTATGGGAAATGCTGAACATATTCGTAAGGGACAATTATAAAGGCGATGATATTGAATGTCT
SRS021219_13546	TR	-	18421	18470	18402	18519	14	0	ACGGTGCCTGATTCGCGGTGGCAACTGGAACAATGGCGGCAACGCCGGGGTGTTCAATTCCAACCTGAACAACCCGCGCTCTAATGCCAACGGCAACATCGGGGGCCGTTCCGCTTTT
SRS021219_13546	VR	-	*	*	19123	19240	14	0	GCGGTGCCTGTTTCGCGGTGGCAACTGGGGCTATGGCGGCAGCGCCGGGGTGTTCTATTCCTCCCTGTACGACCCGCGCTCTAATGCCTTCGGCAGCATCGGGGGCCGTTCCGCTTTT
SRS021219_13546	TR	-	18421	18470	18404	18512	17	1	CTGATTCGCGGTGGCAACTGGAACAATGGCGGCAACGCCGGGGTGTTCAATTCCAACCTGAACAACCCGCGCTCTAATGCCAACGGCAACATCGGGGGCCGTTCCGCTT
SRS021219_13546	VR	-	*	*	9056	9164	17	1	CTGCTTCGCGGTGGCGGCTGGGGCGATGGCGGCGGCGCCGGGGTGTTCTATTCCAACCTGTACCTCCCGCGCTCATATGCCCGCGGCGGCATCGGGGGCCGTTCCGCTT
SRS021219_13546	RT	-	17327	17989	AAGAAGCGGCTGGTGATGGCGCTGGACTACCCGGACAGAATTGTGCAATGGAGCCTGTACCTGTATTTGAATCCGATCTATGACAGGCTTTTTATTGAGGATTCCTACGCTTGCCGAAAGGGCAAGGGCAGCCATAAGGCCGCCAAGCGCCTGCAATACTGGATGTGCCAAGTGCAGCGCAAGCCGGGGCCGGGCTGGTACTGCCTGAAACTGGACATAAGCAAATACTTTTACCGGGTGAGCCACGAAAAGCTGCTGGCGATCTTGGAGCGGCGGGTGAAAGACCCAGCCATGATGGCGTTTATACGGGGCGTGGTGAACAGCAGAGCAGAGCCGTTCGGCCTGCCGCGCTGGCGGACACCGCAGGACACGCCGCCGGAAGAATGGCTGTACGAAGTGGGTATGCCGATAGGCAACCTGACGAGCCAGCTATTTGCGAACATCTACTTAAACGAGCTTGACCAGTATTGCAAGCACAGGCTGAAAATTCATTACTATATCCGCTACATGGACGATGTAATCATCTTGGGGCAGGACAAGGAAACCTTGCACCGCTGGAAAGCGGCGGTGGAAACTTTCTTGCGGGAGGAGCTGGCGCTTGATTTGAACAGCAAGACCAGCATACGCCCGGTGCGCCAAGGGGTTGAATTTGTTGGTGTGCGG
SRS021219_13547	TR	-	8469	8516	8448	8542	14	0	TGCCGGCTCGGCCAACAACGCCCGCAACGTCAACACCGATGGCACTCTGAACAGGAACAACGCCTACAACGGCAACAACGGCCTGCGCCCCGCTT
SRS021219_13547	VR	-	*	*	6374	6468	14	0	TGCCGGCTCGGCCTACCGCGCCCGCCTCGTCATCGCCGATGGCACTCTGAGCAGGAACGGCGCCTACGGCGGCTACAGCGGCCTGCGCCCCGCTT
SRS021219_13547	RT	-	7378	8061	AAGGAGCGGCTCGTCCTCGCCATCGACTTCGAGGGCAAAGTCGTCCAGCACTCGCTCTGCGACAACGTCCTCGAGCCGGCGTTCTCCCGGCGCTTCATCCGGGACAACTACGCCGGCCAGATCGGCAAAGGCACCCACGACGGCCTCGACCGTCTGACTGCGGCCATGCGCCACTATTTCTTCAGCCGAAAGGCAGCAGACGAAGCAGCCCGCAAGGCTGCCGGCCTGCCGCCCCGGTCGATGAACGAGTGGGACTACGCCGACGGCTGGGTACTGAAGGGCGATTTTTCAAAGTTCTTTTACACCCTGCTCCATTCCTACTGTTACGAAACGGCCCGCCGGGCCCTGAAGTGGCTGAAGGATCCCGAGCTGATCGACTTCGCTGAGTGGCTGCTGTGGCTCATAATCGACAGCACGCCAGACCCCGGCATCCCGATCGGCAACCAGTCGAGCCAACTGCTCGCGCTGCTCTATCTGGACGCCTTCGGCCACTGGCTGAGGGATGACCGCGGCCTCGTATATGGCAGGTACATGGACGACTTCTACATCATCCACAGCGACAAGCTGCTGCTCCGGCAGATACTCAAGGAGATCGAGGCGTACATCAAGCCGCTCGGCCTTCGGCTGAACGGCAAGACGCAGATCCTCCCGCTGAAGAACGGCATCGACTTCCTCGGTTTTCAC
SRS021219_contig-100_592.68450	TR	-	3054	3112	3037	3144	16	0	TGGGAGCGTTCTCCTAATTCCGGCAACACCAACAACTTCTGTAATGTGAACAACAACGGCAACGCCAACAATAACAACGCCAGCAACTCCAATGGCGTGTCCTTCGGA
SRS021219_contig-100_592.68450	VR	-	*	*	3700	3807	16	0	TGGGAGCGTTCTCCTTATTCCGGCAGCACCAGCACCTTCTGTGGTGTGAGCGCCAACGGCAACGCCAACGGTAGCACCGCCAGCTACTCCTATGGCGTGTCCTTCGGC
SRS021219_contig-100_592.68450	RT	-	2107	2556	GGTTTTCACGCTTTCACCATCATGGAGCGAGGGAAGAAGCGGTATATCCGATCAGTCCATATCACGGAACGAGCGGTTCAAAAGTGTCTGTGTGACTACTGCTTGGTTCCCATCTATTCGGCCTGTTTCATCTATGACAACTCAGCCAGTTTGAAGCACCGAGGTATGGACTTCGCCCTGCGCCGCATGACCTGTTACCTCCAACGGCATTACAGGAAGTACGGTCTGGAAGGAGGGGTTCTGCTTTACGATTTTCACAGCTTCTTTGACTCAGCTCCACACGAGCCGCTGTTCCATGAAGCCGACCGCAGACTTCATGACCCGAAAATCAGAGAGCTTGCGAACAGCTTTATTACGGACTTCGGTTCTGTGGGCTTGGGTCTTGGCAGTCAGGTATCTCAGACAAACGCCCTCATGCTTCCCAATATGATTGACCACTATTTCAAAGAG
SRS021219_contig-100_456.76036	TR	+	1879	1928	1822	1949	11	0	CTGGCTTGCACGCCCTCATTGGCGGCGGCAACTGGAACAACGGCGTGCATTGCGGCTCCCGGACGGTGAATTGCAACAATTACCCGTGGAACGTGAACACGAACATTGGCGTGTGGTGCGTGTGTGAC
SRS021219_contig-100_456.76036	VR	+	*	*	1195	1322	11	0	CTGGCTTGCACGCCCTCATTGGCGGCGGCTACTGGAGCAACGGCGTGCATTGCGGCTCCCGGACGGTGGCTTGCAACGCTTACCCGTGGAACGTGGACTCGCCCGTTGGCGTGTGGTGCGTGTGTGAC
SRS021219_contig-100_456.76036	RT	+	2299	2940	CTTATACCGTGTTCAAAGTGTGGGAGCCAAAAGAGCGGCTTATCATGGCCTTACCATTTTATGACAGAGTGGTGCAGCACATGATTGTAAATGCAATCGGACCGGTATTTGAAGAAAGGTTTTATTGCCATTCCTATGCTTGCCGTGAGGGGAAAGGTATGCACGCCGCAAGCAACCAGTTATACAAATGGCTTTATGAACTTATGGTTGTGCAGGGGCTACGGATATACGCCTTTAAAGGGGATATAAGTAAATACTTTGCGTCTATACCGCATGACGGCCTAAAAGATGAAAACAGACGGTATATAGGGGACAAGAAAGCCCTTTACCTTATGGATAACATCATAGACAGAAACGGCATATTGCCGGACGGCGTGGGCATACCCGTGGGGAACCTTACAAGCCAGTTATTTGCCAATGTGTACGGCAACCGCCTGGATAAATTCATAAAACACACCTTGCACATTAAATATTACGTCCGGTATATGGACGATTTTATAATTCTTTCCCCGGATTTAAACCAGTTAAAGGAATGGGAAAAGCGGATTGAAGAATTTTTGGAAGAGGAAATGAAATTGCACATAAACCCTAAAAGCACCATTCTATACGCCGGAAACGGTGTGGACTTTTGCGGATATATCC
SRS021219_contig-100_20.83117	TR	-	31932	31981	31906	32000	18	0	CGTCCAGTCGGCGACGAATTTCTGCAATGTCAACAACAACGGTAATGCCAACAACTGGAACGCCTCGAACTCCATCGGCGTCCGCCCGGATTTCA
SRS021219_contig-100_20.83117	VR	-	*	*	32622	32716	18	0	CGTCCGGTCGGCGACGCATTTCTGCTCTGTCTACACCGCCGGTGCTGCCTACCACTGGGACGCCTCGTCCTCCCTCGGCGTCCGCCCGGCTTTCC
SRS021219_contig-100_20.83117	TR	-	31932	31981	31906	32000	21	0	CGTCCAGTCGGCGACGAATTTCTGCAATGTCAACAACAACGGTAATGCCAACAACTGGAACGCCTCGAACTCCATCGGCGTCCGCCCGGATTTCA
SRS021219_contig-100_20.83117	VR	-	*	*	19031	19125	21	0	CGTCCGGTCGGCGACGAGTTTCTGCGTTGTCTGCGCCGACGGTCGTGCCGCCAGCTGGGGCGCCTCGCGCTCCGTCGGCGTCCGCCCGGCTTTCC
SRS021219_contig-100_20.83117	RT	-	31021	31546	GGACAAGACGGTCAACCATCTGCTCTGCGACGAGGTGCTGACGCCGTCCATCAGCAAGTACCCGATCTATGACAACGGCGCCTCACAGAAGGGCAAGGGCGTGGCTTTCCACCGTCGCCGCTTCGAGGCTCGACTGCATCAGTATTTCATGCAAAACGGCACAAACGAGGGCTACATCCTCCTGGTGGACTTCTCCGGCTATTATGCCAACATCCCGCACGACAAGTGCCTGGAGGTGCTCCAGACGTTCCTGGAGCGCGAAGTCGAAGATCCGGAGACGCTGGCCATCACTGAGATGCTGCTGCCGCTCATCTTCAAGACCTTCGAGCAGGACGTCTCTCGCTTCACTGACAAGGAGATCGAGGCGATGATGGCCGGAAAAATCGACCCGATGCTGAACTACGGCGTGGATCCAGCGCTCCTGACCGGCGAGAAAATGCTCCGGAAGGGTGTGGACATCGGCTCCCAGCCTTCGCAGAACATCGGCATCGTCTACCCCTACCGGCTGGACAATTATGCCAAGATC
SRS021219_contig-100_36.83133	TR	+	14091	14144	14050	14165	16	0	TGGTGGCTCCGTTCTCCGAATGCGAGCAACTCAAACAATTTCGTGAATGTGAACACCGACGGGACAGTCAACAACAACAACGCGAACTATTCCCTCGGCTTCGCGCCCGGATTTTA
SRS021219_contig-100_36.83133	VR	+	*	*	13407	13522	16	0	TGGTGGCTCCGTTCTCCGCTTGCGAGCTACTCAAGCAGTTTCGTGCGTGTGAACACCGACGGGACAGTCGACTACTACATCGCGCGCTGTTCCCTCGGCTTCGCGCCCGGCTTTTG
SRS021219_contig-100_36.83133	TR	+	14091	14144	14047	14163	15	1	AATTGGTGGCTCCGTTCTCCGAATGCGAGCAACTCAAACAATTTCGTGAATGTGAACACCGACGGGACAGTCAACAACAACAACGCGAACTATTCCCTCGGCTTCGCGCCCGGATTT
SRS021219_contig-100_36.83133	VR	+	*	*	24412	24528	15	1	TATTGGTGGCTCCGTTCTCCGCTTGCGAGCAACTCACGCATTTTCGTGCTTGTGGGCACCGACGGGACAGTCTACAACTACAGCACGGACTATTCCCTCGGCTTCGCGCCCGGCTTT
SRS021219_contig-100_36.83133	RT	+	14691	15102	AGGCATATTCGGAGCGTCCATATCTCCGAGCGCGTCGTACAACGGTGCTTGTGCGATTACTGCCTCGTGCCGATGCTCTCCCGGTCGTTCATTTACGACAACGGAGCGAGCTTGCGCGGCAAAGGGTACGATTTCGCCGTATCCCGGGTGACGCACTTTCTCGCGGAGCATTACAGAAAACACGGGCGGGAGGGCTACGTCCTCGTATTCGATTTTTCAAAGTATTTCGATACGGCACAGCATGAGCCCGTTTTTCGAGAGTTCGAGCGGAGCGGCATCGACGACCGCCTCGTCGCGCTCTCGAAATATTTTATTCAGAACTTCGGCGACGTGGGGCTCGGCCTCGGGAGCCAAGTCTCACAAATCGCCGCGCTCGCCCTGCCGAACAGGATAGACCACTATATCAAGGACG
SRS024663_98	TR	-	2122	2171	2101	2198	18	0	AACAACAACGCGAACCCGAATGGCGGTGTTTCGATGTCGAATGCGAACAACGATTCCTCGAATACGAACACGAACATCGGTTCTCGTCTGAACAACAA
SRS024663_98	VR	-	*	*	2471	2568	18	0	CTCCACCACGCGAGCCCGTATGGCGGTGTTTCGATGTCGTATGCGAGCTACGATTCCTCGAATACGAGCCCGTACATCGGTTCTCGTCTGGCCTTCCG
SRS024663_98	RT	-	1189	1573	CACCTCCGCCAGTATCAAGAGACGGGGGATGCACGACCTCCTGGCGTATGTCCGCCGTGACATGGCCGAAGACCCTGATGGTACACGTTACTGTTACAAGTTTGACATCACCAAATTCTACGAGAGCGTGAAGCAGGATTTTGTGATGTATTGCGTCAGCCGGGTGTTCAAGGACGCAAAGCTCGTGACCATGCTGGAGAGCTTTATCCGCCTGATGCCTGAAGGTCTGAGTATCGGCCTGCGCAGCTCGCAGGGGCTGGGCAATTTGCTTTTGTCTGTGTATCTGGACCATTATCTGAAGGACAGGTATGCCGTGCGTCATTTCTACCGCTATTGTGATGACGGCGTCGTACTGGGTAAAACGAAAGCGGAACTGTGGAAGATT
SRS024663_4817	TR	+	265	302	214	312	27	0	AGTAAAAAAGTAGTAACTCTGACAATAGCAGCAAAGCGGGTCTATTCTGTCTTAATTCCAATAATGAGGTTAGTAATTCCAATGCTAATATCAGTTCAA
SRS024663_4817	VR	+	*	*	0	98	27	0	TGTTAATCGGTGGTTGCTCTGACATTGGCAGCCGGGCGGGTCTATTCTGTCTTCGTTCCGATTTTGGGGTTGGTCATTCCGATGCTATTGTCGGTTCTC
SRS024663_4817	TR	+	265	302	212	312	28	0	TAAGTAAAAAAGTAGTAACTCTGACAATAGCAGCAAAGCGGGTCTATTCTGTCTTAATTCCAATAATGAGGTTAGTAATTCCAATGCTAATATCAGTTCAA
SRS024663_4817	VR	+	*	*	94386	94486	28	0	TTTGTTAATCGGTGGTTGCTCTGACATTGGCAGCCGGGCGGGTCTATTCTGTCTTCGTTCCGATTTTGGGGTTGGTCATTCCGATGCTATTGTCGGTTCTC
SRS024663_4817	RT	+	767	1250	ACTTATAGTTGTATCAAGAAAAGAGGAATTCACAAAGTTCTTAAGTAGATATAGCATGATCTAAAAGATAGAAAGAATACTAAATACTGTCTTAAAATAGATATTAGAAAGTTTTATCCTTCAGTAGATCACGATATATTAAAACAAATAATTAGAATAAAAGTTGCAGATAGAGAACTATTATAGTTACTAGATGAAATAATAGATTCTTCAGAAGGAGTACCTATTGGTAATTACTTACCTTAGTTCTTTGCTAATCTGTATCTATCTTACTTTGATCACTGGGTTAAAGAAGATAAAAACATAAAGTATTATTATAGATATGCAGATGATATAGTAATACTTTATAAAGATAAAGAGTCTTTGCAGACATTACTTAGAGATATAAAGTAGTATCTAAAAGATAATTTAAAACTGTAGTTAAAGAATAACTATCAGGTATTCCCAGTAGAAAGTAGAAGTATAGATTTTGTTGGATATAAAA
SRS024663_8935	TR	-	2092	2118	2078	2128	8	1	GGGTACAATTCGGCCCGCAACTGGAACAACAACAATGCTACGAACTCCAAC
SRS024663_8935	VR	-	*	*	21	71	8	1	GGGTACCGTTCGGCCCGCTTCTGGGACAACAATTATGCTACGTACTCCACC
SRS024663_8935	RT	-	905	1482	ATCCATCAGGAGCTGCAGACGCTCTTCCGCCCGGTATTCGTCAACCGTTCATTTGCGTGTATGTACGGAAAAGGCCCCATCCGAGCTGCCTTCAACGTACAGCATGACATGAGGGTCGCCCGCATGAAGTGGGGCGACGAGGCGACGGTCATCAAGATCGACGTCCGCAAGTTTTTCTACAGCATCGACCGCAGCGTGCTCAAGCAGATCATCGCGAAGCGGTTCAAGAAGCTCAAGAAGAAGTACCCCGAGAAATACGAGGACTTCCTCCGTTTTTACAGGCTTCTTTGCAAAGTGATCGACAGCTCGCCGGAGGGCGAGAGAGGGATTCCGCTGGGAAATGTGAGTTCTCAGGACTTTGCCAACATCTACCTCAACGAGCTCGATCAATTCTGCATCCGCTTCCTCGGTGCGACGCTCTACACGCGCTACATGGACGATGTCGTCGTCATAGCGCCAAACAAGGAAATCGCCCGGGAGTGGTTAGCAAAGATCAAGGTGTTCCTCCAAGAGAGACTGCACCTTGAGACCAACCAAAAGACCAAGATTTTCTATGTGCGGCAGGGCGTGAACGCCTA
SRS024663_10191	TR	-	2419	2468	2399	2516	29	0	AAAGTCACTAAATTAGGTGCTAATTGGAATAATGGCTTGAATACCAGTGCTTTCTATTGGAATCTGAATAATGCTTCTTCTAATCGTAATCGGAATATCAGCAGTCAGTTAGTAAATG
SRS024663_10191	VR	-	*	*	2622	2739	29	0	CGGGTCGCTGGGTTGGGTGCTAGTTGGTTTGATGGCTTGTATGCCGGTGCTTTCTGTTGGCCTCTGAGTGATGCTTCTTCTAATCGTAGTCGGGGTATCGGCGGTCGGTTGGTGTATG
SRS024663_10191	RT	-	1322	1907	CACCTATTCAGCAATACCAAACAAAGGTATTCATGCAGCTTTCAAAAAGTTGCGAAAAGCAGTTGATACAGTGCCGGAAGAAATGACCTATTGCTTGAAAATCGACTGCAAGAAATTTTACCCTTCCATTGACCATGAAACACTGAAACAAAAGTTCAGACGGAAATACAAAGACCCTGAACTGCTTGAACTGATAGATGAAATTATTGACAGCATCAGCACGTGTCCGGCAACGGAAGAAAACATTGAATTTTATGAATCATGCGGTAATGAAATCAACATTGTCACACTGAATGGTAAACAGTTTATTAGTGGCGTTGGTATACCGATAGGAAACTACTTTTCACAGTATGACGGTAACTTCTTTTTAAGTGAATTTGACCACTGGATAAAAGAAGTAAAGCACATCAAGCACTATTACCGTTATATGGATGATATTTGTATTTTTGCAAAGACCAAGGAAGAACTTCACCAGTTACTAAGTGAAATTGATGAATATTTCAAAGTGAATTTGAAACTAAGGATAAAAGGTAATTATCAGATATTCCCTTCATTTGTCAGGGGTATTGACTTTGTTGGGTACAGA
SRS024663_12636	TR	-	8664	8717	8651	8755	11	0	ATTTGCGGGGGCAACTGGAACAATGGTGCCAACGCTGGTGTCTTCAACTTGAACCTCAACAATCCCCGCTCCAATGCGAACTGGAACATCGGTTTCCGCTCCGCT
SRS024663_12636	VR	-	*	*	9282	9386	11	0	CTTTGCGGGGGCAACTGGAACGATGGTGCCACCGCTGGTGTCTTCGGCTTGAACCTCAACGATCCCCGCTCCTATGCGCACTGGTCCCTCGGTTTCCGCTCCGCT
SRS024663_12636	RT	-	7627	8225	TACTCAATCCTATAGTTTGTAAAGGGATGATTAGTGATACCTATTCCTGCATAGAAGATAGAGGACAACTTAAATCTATGCAGAGATTAGCAGGGTGGGTTGATTTTGTAGAGAAAAGCGGTGAACGTTGGTACTATCTGAAAATGGATGTGGAGAAATTCTTCTATCGAATGGATCATGAGGTGCTTATGAGCATAATCCAGAAAAAGATAGGGGACAAGGAAGCGGTTAGATTCCTTGAACATTATGTGTGCCATGCTTCCAGAGCATTTGGACTTCCGCTTGGAGTAAAGTCACCACTGGAAATATCGGATAAAGAAATGCTGTGGGATGTAGGGATTGCCATAGGTGGCGGATTGTCACACATGTATGGCAATATGTATTTAAACCCTATGGACCAAATGGCAAAGAGAAAAGAGGGCATACAGTATTATATTCGTTATATGGATGATGTGATTATTCTATCGACGGACAAGGAGCTGTTACACAGGTACAAGAATATGTTTTCTGATTTTTTAGGCGATGTTCTGAAACTTCGATTAAATAATAAAACAGCAATTCGACCTGTCTCACATGGCATGGAGTTTGTTGGTTATACT
SRS024663_12658	TR	+	4227	4276	4226	4316	13	1	ACGAACGTGTACAACCTGAACGTCAATTCGGGCAATGCGAACTGGAACAACAACAACCGCAACAACGGGTTCACCGTGCGTTGTATCCGAG
SRS024663_12658	VR	+	*	*	347	437	13	1	TCGGGCGCGTACAGCCTGTACGTCAGTTCGGGCAATGCGAACTGGAACTACACCACCCGCTCCTACGGGTTCACCGTGCGTTGTGTCCGAG
SRS024663_12658	TR	+	4227	4276	4133	4316	20	0	TTCCCTGCGGGGGGCTATCGTAACAACTCCAATGGGAACACGAACAACGCAGGCAACAACGGTTACTCGTGGTCGGGTTCGTCCAACAATACCACGAACGTGTACAACCTGAACGTCAATTCGGGCAATGCGAACTGGAACAACAACAACCGCAACAACGGGTTCACCGTGCGTTGTATCCGAG
SRS024663_12658	VR	+	*	*	2672	2855	20	0	TTCCCTGCGGGGGGCTATCGTGGCAGCTCCAATGGGCACACGGGCAACGCAGGCTTCAACGGTTACTCGTGGTCGGGTTCGTCCGGCAATACCGCGGGCGTGTACTACCTGAACGTCAATTCGGGCTATGCGTACTGGAACAACAACGCCCGCAACTACGGGTTCCCCGTGCGTTGTATCCGAG
SRS024663_12658	RT	+	4535	5177	CGTCTTATTGCTTTATCGTTGACAAACCCGTCAAGCGAGAAGTTTTCGCCTCACAGTTCCGTGACCGGGTCGTGCATCACCTGCTATTTGATTATATCAACCCCGTCTTTGAGAAGCGTTTTATCTTCGACAGCTATTCGTGTCGTCTAGGAAAGGGGACTTTGGCGGGGATTGAACGTCTGGAACATCATATCCGATCCTGTACGCAGAATTACACGACTCATGCCTGGATACTGAAACTGGATTTGCAAGGGTACTTCATGAGCATAGACAAGAAGAGGCTCTATGAAATCGTATCTGAGACACTGCGCAAGCATTGGAACCAAACTCCTCCGGTAGCATCCACGCCTTCCACTGATCCGGATTTTATTGACTATCTGCTGCGTGGTATCATATTCAAGGATCCGAAAGAGAACGTGATTATTCGTACTCCTATGGATAAATGGGAGGGGCTACCCTTATCGAAGAGCTTATTGTATTCGTGTACCGGTAACGGATTACCTATCGGTGATCTTACCTCACAGCTATTTAGTAATATCTATATGGGCGTCTTTGATGAGTATGTCAAGCGTATCCTGCATATCAGGCATTATGGTCGTTATGTCGATGATTTCTATGTGGTACATGCGTGCAAGGGCTATCT
SRS024663_12983	TR	-	25957	26006	25937	26058	15	0	AAAAACGCTTGCCGATTGTCTCTGGCAGTTACAACAACACTTCGAACGCTGGCCCTTCCGCGTTGAACTTGAACAACCCACGTTCGAACGTCAGGACGAACATCGGCTTCTTCTCCGCTTAT
SRS024663_12983	VR	-	*	*	26594	26715	15	0	ACGAACGCTTGCCGCTTGTCTCTGGCAGTTACGGCAGCACTTCGAGCGCTGGCCCTTCCGCGTTGGGCTTGAACAGCCCACGTTCGAGCGTCTGGACGAGCTTCGGCTTCTTCTCCGCTTTT
SRS024663_12983	TR	-	25957	26006	25937	26041	16	0	GTCTCTGGCAGTTACAACAACACTTCGAACGCTGGCCCTTCCGCGTTGAACTTGAACAACCCACGTTCGAACGTCAGGACGAACATCGGCTTCTTCTCCGCTTAT
SRS024663_12983	VR	-	*	*	12112	12216	16	0	GTCTCTGGCGGTTACGGCAACACTTCGnGCGCTGGCCCTTCCGCGTTGAGCTTGCTCAGCCCGCGTTCGAACGTCGGGGCGGGCGTCGGCTTCTTCTCCGCTTGT
SRS024663_12983	RT	-	24878	25481	GAAGCCCAGAATTATCATGGCTTTACAGTACCGGGATCGTGTCGTTCAATGGGCGTATTACCAGAAACTAAACCCTTTATTCGACCGGCAGTATATAACACATAGTTACGGTTGCCGGAAGGGTAAGGGAACCGTCAAGGCAAGAAAACAGTTACAGATCTGGCTTCGGAAGGTCAACCGGAGTCCGAAACACTGGTACGTCTTAAAACTTGACATTGCAAAATACTTTTACCGCGTCGATCACGAAATCCTTATGAAGATCTTGAAAAAGCACATCAAGGACGAACTGATTCTTCGCGACCTGGACAAACTGATAAATTGCGAACATACCGCCTTCGGCCTTCCTTCCGGCGTCCAGCCGGAGTTGTGCAAACAAGAAGACTGGCTATACAATCGCGGTATGCCGATCGGAAACCTGACAAGTCAAATGTTCGCGAACATTTACTTGAACGAATTGGATCAGTTTTGTAAACACGTTCTTCATATCGAAAAATATATTCGGTTTGTAGACGATGTGATCGCACTTTTTGACAGTAAGGAAAAGGCGTTCGCGGCAAGGGATGAAATCGAAAGATTTCTGAATGAAGAATTGCACCTTGAATTA
SRS024663_13194	TR	-	14738	14775	14714	14832	18	0	ACTCGTGTGGTGTATCGGTCGAACAACAACGCGAACGCGTTAGGCGGTGTTTCGTATGCGAACGCGAATAACGATTCATCGAACACGAATGCGAACATCGGCGTTCGGCTTGCAAACAA
SRS024663_13194	VR	-	*	*	15000	15118	18	0	TCTCGTGTGGTGTATCGGTCGTACTACAACGCGTACGCGTTGGGCGGTGTTTCGTATGCGGCCGCGTTTTACGATTCATCGTACACGTATGCGTTCATCGGCGTTCGGCTTGCCTTCAG
SRS024663_13194	RT	-	13801	14214	CGGCATTTGAAAGTACGTTTTATCCGGACTACTTCCGCATCCATTAAAAACAGGGGTACGCATGACCTTTTACAGTATATCGTTAAAGATATAAAGGCTGATCCCCAAGGAACCCTGTTCGGGTACCAGTTCGATATAACGAAATTCTATGAGAGCGTAGACCAAGACGTTTTGCTGGATGCAGTGAAAAAGATGTTCAAGGATAAAATATTGATCGGAATCCTGGAAGAGTGCATCCGCATGATGCCTAAAGGCGTAAGTATCGGGCTAAGATCATCACAGGGGCTTTGTAATTTGCTTCTATCCATTTACCTGGATCACCGGTTAAAGGATCAGGAGGCGGTAGCATATTATTACCGGTATTGTGACGATGGTCTGGTGCTTTCCGGTAGTAAGAAATACCTTTGGAAGGTT
SRS024663_14388	TR	-	44741	44771	44737	44818	16	0	GGTACTGGAGTAGCAGTGAGTACAGTCAGAACAACAGCTGGAACGTGAACTTTAGTAATGGCAACTTCAACAACAACAACAA
SRS024663_14388	VR	-	*	*	45511	45592	16	0	GGTACTGGAGTAGCAGTGAGTACAGTCAGAACGGCAGCTGGGCCGTGGGCTTTAGTAGTGGCGGCTTCGGCTACGGCGGCAA
SRS024663_14388	RT	-	43895	44546	ACAAGTACTTGTTTTATAGTTACCCGTCCTAAATTACGGGAAGTGTTTGCTGCAAATTTCCGTGACCGTATTGTACAACATTGGTTGTGCCTACGCTTAGAGCCACTGTTTGAGGCACGTTTTGTTGAGCACGGAAATGTATCATTTAACTGTCGAAAGGGTTTTGGAACATTTGCATGTATCGATCAGTTGACAAAAAATACTATTGAAGTCTCTGATAATTATTCCCATGAGGCTTGGTATGCTCAATTTGATATTAAAGGATTTTTCATGTCAATTGATTGTGAATGCTTATTAAAGTACTTATTGCCATTTATCAAAGAAAAATGGAACTATTGGAAAGGAACTATATATGAACAGGATTTAGATTTAGTGCTTTGGCTTACAGAAGTAATTGTACGACATCGTCCACAAGATGATTGCATACGCCAAGGGAATTTAAAATTATGGAGAATACTACCTAAAAACAAAAGCTTGTTTTACATTGAATGGATGAGAGGTGAACCAATAGGCAACCTAACCAGTCAATTATTCGCCAATTTTTATATGTCATTTTTTGATGAATGGGCTATTAAAGCAGCAGAAGAAAGAGGAGCCAAATATGTACGTTTTGTAGATGATTTTAGCTTTGTGTGCAAAACTAAGGAAGATG
SRS024663_14746	TR	-	4078	4127	4061	4180	21	0	AAAAGCGCGTCTTTCAACACGGCGGTAATTGGAACAATGGCTCGAAATGTGGTCTCTTTACGGCTAATTTGAACAATGACTCGTCCAATTCGAACTCGAACATCGGGTCGCGCCTACTTT
SRS024663_14746	VR	-	*	*	4269	4388	21	0	GTTGGCGCGTCTTTCAACGCGGCGGTGCTTGGTACGCTGGCTCGCTATGTGGTCTCTTTACGGCTAATTTGTACCTTGGCTCGTCCGATTCGAGCTCGAGCGTCGGGTCGCGCCTGCTTT
SRS024663_14746	RT	-	3099	3627	GAGCTGTGCCAATATCCCAAACAGAGGTATTGACCGTGCCGCCAAGGGAGTGGAACGAGCGACCATGCGAGACATCAAACACGCGAAATACTGTGTGAAGATGGACATTCACAAGTTCTATCCGTCAATCCCGCATGACAAGCTAAAATCCTTTTTAAGTCGGAAAATCAAGGACAAAAAGGCACTTGGTATTATCCATTTGGTAATCGACTCATACCACGGCTCTCCCGGACATGGTATACCCATCGGAAATTATACCTCGCCGTGGCTTGCGGAGTTTTATCTACAGTCGTTGGATTACTTCATCAAGCAAACCCTCGGTATACGCTATTATATCCGCTATGCCGATGATTTAGTCTTAATTGATAATAACAAGCGAAAGCTCCGAAAAGCTATGTACGCGGTTATGGAGTTTGTAGGAAAACTCGGCTTGGAGATAAAGCACGATTACCAGTTATTTCGTATTCAACGAAACTGCAAGAGCAAACAGCACCGTAGAGGGCGAAAGATTGACTTTGTAGGTCGCTGT
SRS024663_15694	TR	+	24206	24277	24203	24292	14	0	CGTCGTTTCTTCGGCTAACTTTGCCAATGTGAACAACAATGGCAATACGAACTACAACAACGCTTCGAACTCTAATGGAGTTCGTCCGGA
SRS024663_15694	VR	+	*	*	23074	23163	14	0	CGTCGTTTCTTCGGCTGCCTTTGCCTTTGTGCACAACAATGGCAATGCGAACTACGGCACCGCTTCGGGCTCTTGTGGAGTTCGTCCGGT
SRS024663_15694	TR	+	24206	24277	24206	24292	23	2	CGTTTCTTCGGCTAACTTTGCCAATGTGAACAACAATGGCAATACGAACTACAACAACGCTTCGAACTCTAATGGAGTTCGTCCGGA
SRS024663_15694	VR	+	*	*	35263	35349	23	2	ATTTTCTTCGGCTCGCTTTGCCTTTGTGGGCTCCCTTGGCGCTACGGGCTCCTACTCCGCTTCGTCCTCTGTTGGGGTTCGTCCGGA
SRS024663_15694	RT	+	24635	25689	GATCGCATTGTCCGACATTCTCTGTGTGATGAGGTTTTACTTCCAGAAGTTAGGAAACATATCATTTATGATAACTGCGCATCTATCAAGGGACGCGGAATTTCACAACAGAGAAAACGATTTGAAATCCATCTCCACAAATACTACCAATTATACGGAAATGACGGTTATATTCTATTCGGTGACTTTTCAAAGTTCTATGACAATATTATCCATGAGATTGCCAAACGAGAATTGTTGAAGCTGTTCAATGACGATGAGTTTATTGACTGGCTTTTAACGTTGATATTTAAGGGCTTCCAGATCGATGTTTCGTACATGTCTGACGAGGAATACGAGGCCTGTATGACCGATACTTTCAATAAACTGGAGTATCGGAACATTCCAAAAGAGAAGCTCACTGGCGAAAAGTGGATGGAGAAGTCTGTCAATATTGGAGATCAGCTTTCGCAAGTCATTGGAATTTACTATCCATATCCTATTGACAATTACGTCAAGTATGTACGTCAGCAGAAATTTTATGGAAGGTATATGGACGATTGGTACATTATGAATCCCAGTAAAGAAGAGCTTGAAGACTTGCTCGAAAACGTCTGTAAAATAGCAGCTGAACTTGGAATCCATATCAATCGTAAGAAAACCAGAATCGTTAAGATTTCGAGCAAATACAAATTCCTGCAAATCAAGTACACACTTACAGATACTGGTAAAGTCATCAAACGAATAAACCCGGATCGAGTTACCGCCATGCGTAGAAAACTCAAGAAACTTGCCGTTAAGGTTGGAAATGAAGAAGCGGATTACGACAATGTCGAGAACATGTTTCGCGGTTGGATGGGAGGTCATTATAAGCTCTTATCCAGAGAACAACGAAAGAATTTAATACAGCTTTACGAAGACCTATTTAGTAAGAAAATCACAATAGTCAACAAGAAGCTGATTGTTTCTGATAGGTCTGCATGATTGCACATAAAGAAGGAGGAAACGATGGAACCATGGTTTCAGGTTGTACTTACGATCTTTAGCTCAGTTCTTGCATCTTCTGGGCTGTGGGC
SRS024663_15695	TR	-	8264	8327	8261	8347	17	0	GCTCCCCGAACACGAACAACACCAACAACGCCGTTTACTTGAACACCAATGGCAATGTCAACAACAACAACTGCACCAACACCAACG
SRS024663_15695	VR	-	*	*	6443	6529	17	0	GCTCCCCGAGCACGAACCGCACCGTCGGCGCCGTTTGCTTGAACACCAATGGCAATGTCTACTACGACCTCTGCACCGTCGCCGACG
SRS024663_15695	RT	-	7230	7826	AAGAAAAGGCTGGTGCAGGCACCCGCTTTTGTGGACAAGGTGGTCCAGCACGCCATAGTGGACAATCTCCTCTATGACTGCATCACCCGCAGTTTCATCCTGGACAACTACGCATCCCAAAAGAACAAGGGCCTGCACTTCGGCCTGGACCGGCTCAAAGGATTTTTCACGGACTACTGGAATAAGCACCACACCGCTGAGGGCTGGGTGCTCAAGTGTGATGTCCGCCATTTCTTTGCAAGCATCAACCATGACAAGCTCAAGGAAAAGCTCAAAAAGCTGGACCTTGAGCCTGTTGTTTATGACCTGCTTTGCATCTATATTGACTGCTCTGACGGCCTGCCGCTGGGGTATCAGACATCACAGCTCTTTGCCCTCCTGTTCCTGGATGACTTTGACCACTTCGTCAAGGAACAGCTCCACATCCAATACTATGGCCGCTACATGGATGACTTTTTCCTCATCCACCCGGACAAGGAATACCTGCAATTCTGCCTCCGGGAAATACGGGCCTACATGGATAGCCTGGGGCTGGAACTGAATGAGAAAACCCAAATATTTCCCATCCGCAACGGCATTGACTTTTTGGGCTTTCAC
SRS024663_15696	TR	+	51712	51759	51701	51779	16	0	AACGCCCGCAACGTCAACTCCGATGGCACGCTGAACAGGAACAACGCCTACAACGGCAACAACGGCCTGCGCCCCGCTT
SRS024663_15696	VR	+	*	*	16139	16217	16	0	CTCGCCCGCTGCGTCATCTCCGGTGGCTCGCTGTACGGGGGCAACGCCTACTGCGGCTACGGCGGCCTGCGCCCCGCTT
SRS024663_15696	TR	+	51712	51759	51685	51779	15	0	TGCCGGCTCGGCCAACAACGCCCGCAACGTCAACTCCGATGGCACGCTGAACAGGAACAACGCCTACAACGGCAACAACGGCCTGCGCCCCGCTT
SRS024663_15696	VR	+	*	*	53759	53853	15	0	TGCCGGCTCGGCCAGCATCGCCCGCCGCGTCCGCTCCGATGGCGCGCTGAGCAGGGACGACGCCTGCAGCGGCCACCGCGGCCTGCGCCCCGCTT
SRS024663_15696	RT	+	52167	52850	AGGAGCGGCTCGTCCTCGCCATCGACTTCGAGGGCAAGGTCGTCCAGCACTCGCTCTGCGACAACGTCCTCGAGCCGGCGTTCTCCCGGCGCTTCATCCGGGACAACTATGCCGGCCAGATCGGCAAAGGCACCCACGACGGCCTCGACCGTCTGGCTGCGGCCATGCGCCACTATTTCTTCAGCCGAAAGGCAGCGGACGAAGCAGCCCGCAAGGCTGCCGGCCTGCCGCCTCGGCCGATGAACGAGTGGGACTACGCCGACGGCTGGGTACTGAAGGGCGATTTTTCAAAGTTCTTTTACACCCTGCTCCATTCCTACTGTTACGAAACGGCCCGCCGGGCCCTGAAGTGGCTGAAGGATCCCGAGCTGATCGACTTCGCCGAGTGGCTGCTGTGGCTCATAATCGACAGCACGCCAGACCCCGGCATCCCGATCGGCAACCAGTCGAGCCAACTGCTCGCGCTGCTCTATCTGGACGCCTTCGATCACTGGCTGCGGGATGACCGCGGCCTCGTATATGGCAGGTATATGGACGACTTCTACATCATCCACAGCGACAAGCTGCTGCTCCGGCAGATACTCAAGGAGATCGAGGCGTACATCAAGCCGCTCGGCCTTCGGCTGAACGGCAAGACGCAGATCCTCCCGCTGAAGAACGGCATCGACTTCCTCGGCTTCCACA
SRS024663_contig-100_3.93547	TR	+	34085	34134	34011	34149	14	0	CTACGCCAACTACAACTCTGGCTGGCGTGTCCTCTTTGTGGGTGGCAACTGGAACAATGGCGGCAATGCCGGCCTTTTCTACTTCAACGCGAACAACACCTCGTCGAACACGAACTCGAACGTCGGCGCGCGACTACTT
SRS024663_contig-100_3.93547	VR	+	*	*	33639	33777	14	0	CTACGCCTACTACTACTCTGGCTGGCGTGTCCTCTTTGTGGGTGGCGACTGGGACAATGGCGGCTCTGCCGGCCTTTTCTGCTTCTACGCGAGCTACACCTCGTCGAACACGCTCTCGAGCGTCGGCGCGCGACTCCTT
SRS024663_contig-100_3.93547	RT	+	34549	35031	GATGCTTGTGACGGCTATGAAGCCGGTGCTTATGCGCGGTATGCACCCGTGGTCCTGTGCGTCCATTCCGGGACGCGGCGGGAAGCATATCTACAAGAAAATCCGCAGCGCGCTTCGCAACGACCCGAAGGGAACGAAATACGCCGCGGAGCTGGACGTCGCGCAGTATTACCCCAGCATCTCCGGCAAGCGGCTGATCTGGGCGCTGGCGCGGAAAATCAAGGACAAGCGCTTTCTGCGGACGGTCTATTCCATCATCGAATCCTGCGGCGGCGGGCTGGCTATCGGGTATTACATCTGCCAATGGCTGGCAAACTTCTACCTGGAGTCTCTGGACCAGTACATCATGACGCTGCCGGGCGTGAAGTATATGACCCGCTACATGGACAACATCACCCTGCTCGGGCCGAATAAGAAGCAGCTGCACAAGGCGCGGAAGCTGATCGCCGCGTTCATGCAGCAGCGGCTCGGCCTGTCCATGAA
SRS024663_contig-100_87.93631	TR	+	11584	11636	11539	11649	15	0	TAGCGTTTGCTGGGGGTAATTTCAACAATGGTGCTAATGATGGGTTCTTTTACTTGAATTTGAACAATGGTTCCGGCAATTCGAACTGGAATTACGGGGCTCGCCTACTTA
SRS024663_contig-100_87.93631	VR	+	*	*	11280	11390	15	0	TAGCGTTTGCTGGGGGTTATTTCAGCGCTGGTGCTCTTGCTGGGTTCTTTTGCTTGAATTTGAGCGTTGGTTCCGGCTTTTCGAACTGGACTTACGGGGCTCGCCTTCTTA
SRS024663_contig-100_87.93631	RT	+	12098	12480	TGTTGTGCTTCAGTTCCTGGAAGAGGAATACAATATGGTGCAAAATATATAAAAAAAATATTAGTAAATGATAGAAAGAATACAAAATATGCTCTGAAACTTGATGTGAAAAAGTTTTATCCATCGATAAATAAAGAAATAATGAAAAGAAAGTTTATGAGAGTTATAAAAGACAGGGATACTTTAGATCTTATTGATAAAATAATTGATAGCTCTGAAAGTGGACTTCCAATCCGGAAATTATACTTCACAATGGTTTGCAAATTTTTATTTGCAAGATGTAGACCATTTTATAAAGGAAGAAATGAAGGTAAAATACTATTTAAGATATATGGATGATATGTTACTTTTTCACAGAAACAAGAAGGAATTGAAGAAAATAA
SRS024663_contig-100_2.98104	TR	-	25032	25081	25005	25134	20	0	GCGGCCGCTGCAACTGGTGGACCGCTTCTGTCAGGAGTGGCAACTCGACTAATTGCGTGAACGTCAACAACAACGGGAACTCCAACAACTGGAACGCCAGCAACGAGCTTTACGTCCCGGTCTGATTCCA
SRS024663_contig-100_2.98104	VR	-	*	*	25652	25781	20	0	GCGGCCGCTGCGACTGGTGGACCGCTTCTGTCGGGAGTGGCGGCTCGACTTATTGCGTGCGCGTCCACAGCAGCGGGTACTCCAGCGGCTGGAACGCCAGCGGCGGGCTTTGCGTCCCGGTCTGCTTCCG
SRS024663_contig-100_2.98104	TR	-	25032	25081	25007	25117	8	0	TGGACCGCTTCTGTCAGGAGTGGCAACTCGACTAATTGCGTGAACGTCAACAACAACGGGAACTCCAACAACTGGAACGCCAGCAACGAGCTTTACGTCCCGGTCTGATTC
SRS024663_contig-100_2.98104	VR	-	*	*	12611	12721	8	0	TGGACCGCTTCTGTCAGGAGTGGCACCTCGACTTATTGCGTGTACGTCAACTACGGCGGGAACTCCAACCACTGGAACGCCAGCAACGAGCTTTACGTCCCGGTCTGCTTC
SRS024663_contig-100_2.98104	RT	-	24004	24522	GGTTTTATCTGCTTTGATATATGCGAACGCGGCAAACTGAGGCACATCAAAAGCGTGCATTTTCCGAGAGAGTTGTGCAAAAATCATTTTGCACTAACATCATATACCCAACTTTCACCCGCTCCCTGATTTACGACAACGGGGCGAGTCAGCAAGGAAAAGGCACCCAGTTCGCGACCAACAGACTGACAGCTCACTTGCGGAGGCATTTCAGGAAGTACGGACGCGAAGGCGGCATACTTCTGATCGACTTCTCGGACTACTTCGGGAATGTGGCGCATGAGCCGCTTTTTAAGATATACCGGCAGATCTTCACGGATCCACGCGTCATAGCTCTGGGAATGAGCTTTATTTCTGCCTTCGGCGATAAGGGCCTCGGGCTGGGAAGTGAAACGAGTCAGATCAATGCCGTAATGCTTCCGAACCGCGCGGACCATTACGCGAAGGAAGTGCTCAGGATCCGAGGCTATGGCAGATACATGGACGACACCTATCTGCTACACCATAGCATTGCATACC
SRS024663_contig-100_606.98708	TR	+	257	318	244	337	20	0	TGGAATAATGGTTCTAATGCAGGCAGTTTCAATTGGAATGTGAATAATACTTCGAGTAATCGTAATCGTAATATCAGCGGTCACCTACTAAATG
SRS024663_contig-100_606.98708	VR	+	*	*	0	93	20	0	TGGGCTTATGGTTCTGGTGCGGGCAGTTTCTATTGGTATGTGAATACTGCTTCGGGTAGTCGTTATCGTACTCTCGGCGGTCGCCTGCTGTATG
SRS024663_contig-100_606.98708	RT	+	784	1279	ACTTATTCAGCAATCCCTGGAAGGGGAATTCATCTTGCACTTCATGATATTGACCAGGCTGTTCAGCATGATGTTCCTGGAACACAGTATTGCTTGAAGATTGATGCAAGAAAATATTATCCTTCCATCAATCACGATATTTTGAAAAAGAAATACAGAAGACTGTTCAAAGATGATGACCTTCTTTGGTTGTTAGATGAAATCATAGATTCCACACCAGGTGACACAGGGATTCCCATTGGTAACTATTTATCACAGTACAGTGGGAATTTTTATTTGTCATCATTTGACCATTGGATGAAAGAAGTCAAGCATGTGAAATATTATTACAGATACATGGATGACATTGTTATTCTTGGGTCTGATAAGAAAGAACTTCACAAACTGCTTCTTGAAATCAAGGAATATTTCAGGAAGGAATTGAAGCTGACAGTCAAAGACAACTGGCAGGTGTTTCCAACATTTGTCAGGGGAATTGATTTTGTTGGGTATAGAA
SRS043667_654	TR	+	18809	18858	18761	18878	18	0	GCCGTGTGGTCTATCGTGGCAACAACAACGCGAACCCGAATGGCGGTGTTTCGATGTCGAATGCGAACAACGATTCCTCGAATACGAACACGAACATCGGTTCTCGTCTGAACAACAA
SRS043667_654	VR	+	*	*	18391	18508	18	0	GCCGTGTGGTCTATCGTGGCAGCAGCTACGCGGTCCCGAGTGGCGGTGTTTCGATGTCGAATGCGTGCTACGATTCCTCGTATACGTACACGAGCATCGGTTCTCGTCTGGCCTTCCG
SRS043667_654	RT	+	19407	19791	ACCTCCGCCAGTATCAAGAGACGGGGGATGCACGACCTCCTGGCGTATGTCCGCCGTGACATGGCCGAAGACCCTGATGGTACACGTTACTGTTACAAGTTTGACATCACCAAATTCTACGAGAGCGTGAAGCAGGATTTTGTGATGTATTGCGTCAGCCGGGTGTTCAAGGACGCAAAGCTCGTGACCATGCTGGAGAGCTTTATCCGCCTGATGCCTGAAGGTCTGAGTATCGGCCTGCGCAGCTCGCAGGGGCTGGGCAATTTGCTTTTGTCTGTGTATCTGGACCATTATCTGAAGGACAGGTATGCCGTGCGTCATTTCTACCGCTATTGTGATGACGGCGTCGTACTGGGTAAAACGAAAGCGGAACTGTGGAAGATTC
SRS043667_986	TR	-	40908	40945	40849	40964	16	0	GCCGTTGTGTTTTGCGGTCTGGCAACAACTCGAATGCGAACAGCGGTCTCGCTTATGCGAACGCGAACAATGCATCTTCGAACTCGAACACGAACTACGGGGCGCGGCTGAAATTC
SRS043667_986	VR	-	*	*	41862	41977	16	0	GCCGTTGTGTTTTGCGGTCTGGCnACTACTCGAATGCGAGCGGCGGTCTCGCTTGTGCGAGCGCGTACTATGCATCTTCGTACTCGTACTCGAGCTGCGGGGCGCGGCTGGCCTTC
SRS043667_986	RT	-	39863	40253	TGATAAAAACTACCGCTGCTTCCATACAGGGGCGTGGCCCGCATGGGTTGTTTCATCAGATACAAGCTGCAATGGCAGAAAATCCTAATCTCAAATATTACTATCAAAGCGACTACAAAGGATATTATGACAGTATTAATCACGAAACTTTAATTTCTATTATTAAAAGATATGTAGGCGATCCTCTTCTTTTGCCCATTCTTGAAAATTTTGTGAAGGCACTCTATCCTGATGGAGAATGTGGTATCAGTAAGGGATTGCGATCGTCTCAATTCCTCGGTAATCTTTATCACAATGATATTGACCACCGTATGATTGATGTGCATGGAGCAAGATATTACTTTCGATTCTGCGATGACATTTTTATTCTTGGAGAAAGTAAACGCGAGTT
SRS043667_1600	TR	-	7746	7795	7746	7847	9	2	CTCTGGCGGCGCTGATAGCGGGCGGCAACTGGAACAATGGGGCGAATTGCGGCGCTCGTGCCGTGAATTGCAACAATTACCCGTGGAATGTCAATACGAACA
SRS043667_1600	VR	-	*	*	8307	8408	9	2	CTCTGGCGGCGCTGATAGCGGGCGGCCACTGGTACAATGGGGCGCATTGCGGCGCTCGTGCCGTGATTTGCAGCGCTTACACGTGGGATGTCAATATGTACA
SRS043667_1600	RT	-	6698	7342	CAAATACCATTACTTTAAGGTGTACGAACCGAAAGAGCGGCAGATAATGGCGCTGCCGTTCTATGACAGGGTGGTACAGCACGCCATAAACAACGTGTTAGAGCCTATATTTGATAAGCGGTTTATATCGCAGTCTTACGCCTGCCGGAAAGGCAAAGGTATGCACGCTGCGTCTGATACGCTAAAAGAGTGGCTGTATGAGTGGAACAAATACCACCCAGACCAGCCGCTTTATGCTATCAAGGCAGATATACACCACTATTTCCAAAGCATAGACCATGCGGTATTAAAAACTGAAATACGTAAGGTTATAAAAGACGCTGGGGTACTGGCATTGCTGGACAGGATAATAGACCACAACGGCAATATGCCGGACGGCGTAGGGATACCAGTAGGAAACCTTACCAGTCAGTTATTTGCAAATATCTATTTGGACGCATTAGACCAGTTTATTAAGCATGAGCTGGGCGTAGAGGCATACATACGCTATATGGACGACTTTGTAATATTAAGCCCAGACAAGGAACAGCTGCGCAGCTGGCTTGCACGGATAGAGCAATTCTTACGGGAAGAGCTTAAGTTAGAGTTTAACCCGAAAACTACCATACTGGCAGCAAAGAACGGTATAGACTTTGTAGGCTACAA
SRS043667_2404	TR	+	5353	5402	5259	5445	24	0	AACCCTGCTGCTGGTTATCGCAACAGCGACGACGGTAGCATGAGCAACGTGGGCAGCAACGGCAACTATTGGAGTGCATCGCCGAACAGCGAGAATAACGGTTACAACTTGAACTTCAACAGTGGCAACGTGAATCCTGCGAACAACAACAATCGAGCAAACGGTTTCTCCGTGCGCTGTGTCCAAG
SRS043667_2404	VR	+	*	*	3813	3999	24	0	TTCCCTGCTGCTGGTTATCGCTACAGCGGCGACGGTAGCATGGGCCGCGTGGGCGGCTACGGCTACTATTGGAGTGCGTCGCCGTACAGCGAGAATACCGGTTACAACTTGGTCTTCAACAGTGGCGACGTGGATCCTGCGCTCAGCTACTATCGGGCATACGGTTTCTCCGTGCGCTGTGTCCAAG
SRS043667_2404	RT	+	5672	6344	TACTGAGAGAAGTCTTCGCCTCACAGTTCCGTGACAGGGTAGTTCACCATCTGTTGTTCAACTATATCGCTCCAATCTTCGAGAAAACATTTATATATGACAGTTATTCCTGTAGAAAAGAGAAAGGAACACTGTTTGGTGTAGAGCGACTAGAACATCATATTCGTTCATGCACCAACAACTATACACATACAGCCTATATCCTCAAACTGGACATTCAAGGCTATTTCATGAGCATCAACAAGAACATCCTCTACGGTATTATTTACAACAAACTCATGAAGCAATGGGAAGAGAAAGGCAAGAACTGTAACATCCCTGGAAAGAATCCGGAGTTTATTCTCTTCCTTGTAGAAAGCATCATCTTCAAAGACCACACACTGGACTGCGAGGTGATGGGCAACAAGAAGGAATGGATGCTGTTGCCAGCGTCCAAGAGCTTGTTTTGCCAGCCAAAGGGCATCGGATTGCCTATCGGCGACCTCACCAGTCAACTCTTCAGCAATATCTATCTGAACGAGTTTGACAACATGATAAAAAGAAGATTCAAGATAAGGCACTACGGAAGGTATGTGGATGACTTCTATGTAGTACATCCATCCAAGGCATACCTAAAGAGCCTGATACCAGAGATAAGAACATTTCTGAAGGAAAGGTTAGGATTGACACTTCA
SRS043667_3044	TR	+	66109	66162	66060	66174	13	0	GCGTTTGCCGATTTGCGGGGGCAACTGGAACAATGGTGCCAACGCTGGTGTCTTCAACTTGAACCTCAACAATCCCCGCTCCAATGCGAACTGGAACATCGGTTTCCGCTCCGCT
SRS043667_3044	VR	+	*	*	65429	65543	13	0	GCGTTTGCCGCTTTGCGGGGGCGGCTGGGGCGATGGTGCCAACGCTGGTGTCTTCCACTTGAGCCTCTCCCGTCCCCGCTCCAATGCGAACTGGATCATCGGTTTCCGCTCCGCT
SRS043667_3044	RT	+	66601	67199	ACTCAATCCTATAGTTTGTAAAGGGATGATTAGTGATACCTATTCCTGCATAGAAGATAGAGGACAACTTAAATCTATGCAGAGATTAGCAGGGTGGGTTGATTTTGTAGAGAAAAGCGGTGAACGTTGGTACTATCTGAAAATGGATGTGGAGAAATTCTTCTATCGAATGGATCATGAGGTGCTTATGAGCATAATCCAGAAAAAGATAGGGGACAAGGAAGCGGTTAGATTCCTTGAACATTATGTGTGCCATGCTTCCAGAGCATTTGGACTTCCGCTTGGAGTAAAGTCACCACTGGAAATATCGGATAAAGAAATGCTGTGGGATGTAGGGATTGCCATAGGTGGCGGATTGTCACACATGTATGGCAATATGTATTTAAACCCTATGGACCAAATGGCAAAGAGAAAAGAGGGCATACAGTATTATATTCGTTATATGGATGATGTGATTATTCTATCGACGGACAAGGAGCTGTTACACAGGTACAAGAATATGTTTTCTGATTTTTTAGGCGATGTTCTTAAACTTCGATTAAATAATAAAACAGCAATTCGACCTGTCTCACATGGCATGGAGTTTGTTGGTTATACTA
SRS043667_6230	TR	+	51518	51567	51472	51578	16	0	GGTGCCCTTTTGTCTGCTAATGCGAATAATGGTGCGAATGCGGGTTTCGGTTATCTGAATGCGAATAATCGTTCCTCGAATGCGAATGCGAACATTGGGTTCCGCTT
SRS043667_6230	VR	+	*	*	8461	8567	16	0	GGTGCCCTTTTGTCTGCTGGTGCGACTTATGGTGCGGGTGCGGGTTTCGGTTGTCTGGATGCGGCTCTTCGTTCCTCGTATGCGTATGCGCACTTTGGGTTCCGCTT
SRS043667_6230	TR	+	51518	51567	51480	51578	13	0	TTTGTCTGCTAATGCGAATAATGGTGCGAATGCGGGTTTCGGTTATCTGAATGCGAATAATCGTTCCTCGAATGCGAATGCGAACATTGGGTTCCGCTT
SRS043667_6230	VR	+	*	*	51278	51376	13	0	TTTGTCTGCTTATGCGGTTTATGGTGCGACTGCGGGTTTCGGTTTTCTGGTTGCGAATAGTCGTTCCTCGGTTGCGTATGCGTACATTGGGTTCCGCTT
SRS043667_6230	RT	+	52091	52574	GACAGGATAGTACACCATTGCATTATCAATGTGTTGGGGCGTTACTGGACTAACTTCTTCATTGCGAATACATACGCTTGTATCAAAGGGCGTGGTATTCATAAATGTATGGAGGATGTGCATACGGCTTTAATCATAGACAGAAAAGGTACAAGGTTCTGTTTGAAGATTGACATCAAGAAGTTCTATGATAACATAGACCACGCAGCATTGAAAAGGATAATCCGCTACACTATAGCGGATGAACAACTGTTAAGGCTGTTGGATAAGATAATAGATAGTAACGGTAAAGACAAGGGGCTGCCAATAGGCAATTTCACAAGTCAATATTTGGCTAATCTCTATTTAGCATATTTCGACCATTGGGTTAAAGAAGAACTGGCTAAGATAGTGATGAAGCGTTTTGGGGTGAAAATCTACTACTATCGCTATATGGATGATATGGTGATACTATGCGCTGACAAAGAGGCACTGCATTTCGTAC
SRS043667_6854	TR	+	15791	15828	15723	15843	11	0	TTCCGGCCTTCGCTGTCCGTTCCGTCGTGGTAATGCGAACAACGGTGCTAATGCTGGCTTAGCGTACCTCAATGGTAACAATGCGGTCTCGAACGCTAACGTGAACTGGTCGTCGCCCCTA
SRS043667_6854	VR	+	*	*	15342	15462	11	0	TTCCGGCCTTCGCTGTCCGTTCCGTCGTGGTCATGCGTACTACGGTGCTTTTGCTGGCTTAGCGTACCTCTATGGTAACATTGCGGTCTCGAGCGCTAACGTGTTCTGGTCGTCGCCCCTC
SRS043667_6854	RT	+	16290	16822	TTATTTTACGAGATCCTTCTCCGCGTATACCTACGGAGGGGTGAAAGGACGCGGTCCCCACGCCTACATGAGGATGATCCGGAAGGTCTTGAGAAAATATCCGGAACGTACCACCGACTATCTCCTGTGCGATATCCACCACTTCTATCCGACTGTCAATCACCCGGTACTGAAAAGCCAGCTCAGAACACGTATCAAGGATAATCATTTATTGCAAAGGTTTGATGAGATCATTGACAGCGTCGAGGGGGATACCGGTATGTTTCCCGGCACGAAGCTGGCGCAGTTCTTCTCGCTTGTCTATCTTTATCTTTTCGATCACGATTTGAAGCGGTGCTTCCATGTCGGGGAATGCCCGGCTTTGGTTGAGTACTACACGAAAAGGTATATCGAGGAAAGTATCGCAACGGCCAAAACAGAACATGATTATGAGGAGTTATCCAAAGGGATTCAATATCTCTCGGACAGGTTCAAGGGATATCTGAACCGTCTGGACTTCTGTTACCGTCTCGCCGATGATGTCTTGATACTGC
SRS043667_6869	TR	+	14734	14771	14678	14792	17	0	GGGTGTCCTTTTCAGCGGTAATACGAATAATGGCGATCATGCAGGCTTCGGTTATGCGAATACGAATAACACCCCCTCGAATACGAATGCGAATGTCAGCTCTCAGCTATGATTT
SRS043667_6869	VR	+	*	*	14480	14594	17	0	GGGTGTCCTTTTCGGCGGTAATACGAATGATGGCGCTCTTGCGGGCTTCGGTTATGCGAGTACGTCTTACGCCCCCTCGCATACGGCTGCGAATGTCGGCTCTCGGCTTTGTTTT
SRS043667_6869	RT	+	15194	15741	TATATGGGTGTCCTTATTTACAGAAGATACCTATTCTTGCATTAAGGATCGTGGTATTCATAAAGCAGCAGATAAAGTAAAGAAGGCTTTGAAAGAAGATCCAGAACACACTACTTACTGCTTGAAAATGGATATAGTGAAGTTCTATCCAAGTATAGACCATGATATTTTGAAAACAATATTACGGAAGAAAATCAAAGATAAAGATCTGCTTTGGTTGCTTGACGTGATTATAGACAGTGCCGATGGCGTACCCATAGGGAACTATCTAAGTCAGTATTTTGCTAATATTTATCTGGCTTACTTCGATCACTGGATAAAGGAGGTTAAGAAGGTAAGATATTACTTTAGGTATGCAGATGATATTGTGATTTTAGGCGATGATCCTAAACAGCTTCACAAACTCCGTATAGAGATTGAAGAATATCTGCATGACAATTTAAAGCTATCACTTCGTAAAGTGGATCCTAAAACTGGAAAAAAGAAATGGAAGTTTCAAGTATTCAAAATTGATAGCCATAGAGGTATTGATTTTGTCGGGTATGTCT
SRS045528_62	TR	+	1905	1942	1849	1963	26	0	GGGTGTCCTTTTCAGCGGTAATACGAATAATGGCGATCATGCAGGCTTCGGTTATGCGAATACGAATAACACCCCCTCGAATACGAATGCGAATGTCAGCTCTCAGCTATGATTT
SRS045528_62	VR	+	*	*	1651	1765	26	0	GGGTGTCCTTTTCGGCGGTTATnCGnATnATGGCGnTCnTGCGGGCTTCGGTTCTGCGnnTnCGGnTAACGCCCCCTCGTnTnCGnnTGCGTnTGTCGGCTCTCGGCTTTGTTTT
SRS045528_62	RT	+	2365	2912	TATATGGGTGTCCTTATTTACAGAAGATACCTATTCTTGCATTAAGGATCGTGGTATTCATAAAGCAGCAGATAAAGTAAAGAAGGCTTTGAAAGAAGATCCAGAACACACTACTTACTGCTTGAAAATGGATATAGTGAAGTTCTATCCAAGTATAGACCATGATATTTTGAAAACAATATTACGGAAGAAAATCAAAGATAAAGATCTGCTTTGGTTGCTTGACGTGATTATAGACAGTGCCGATGGCGTACCCATAGGGAACTATCTAAGTCAGTATTTTGCTAATATTTATCTGGCTTACTTCGATCACTGGATAAAGGAGGTTAAGAAGGTAAGATATTACTTTAGGTATGCAGATGATATTGTGATTTTAGGCGATGATCCTAAACAGCTTCACAAACTCCGTATAGAGATTGAAGAATATCTGCATGACAATTTAAAGCTATCACTTCGTAAAGTGGATTCTAAAACTGGAAAAAAGAAATGGAAGTTTCAAGTATTCAAAATTGATAGCCATAGAGGTATTGATTTTGTCGGGTATGTCT
SRS045528_633	TR	+	1351	1400	1303	1420	16	0	GCCGTGTGGTCTATCGTGGCAACAACAACGCGAACCCGAATGGCGGTGTTTCGATGTCGAATGCGAACAACGATTCCTCGAATACGAACACGAACATCGGTTCTCGTCTGAACAACAA
SRS045528_633	VR	+	*	*	933	1050	16	0	GCCGTGTGGTCTATCGTGGCAGCAGCAGCGCGTACCCGAATGGCGGTGTTTCGGTGTCGTATGCGAGCACCGATTCCTCGAATGCGAACACGTACATCGGTTCTCGTCTGnCCTTCCG
SRS045528_633	RT	+	1949	2333	ACCTCCGCCAGTATCAAGAGACGGGGGATGCACGACCTCCTGGCGTATGTCCGCCGTGACATGGCCGAAGACCCTGATGGTACACGTTACTGTTACAAGTTTGACATCACCAAATTCTACGAGAGCGTGAAGCAGGATTTTGTGATGTATTGCGTCAGCCGGGTGTTCAAGGACGCAAAGCTCGTGACCATGCTGGAGAGCTTTATCCGCCTGATGCCTGAAGGTCTGAGTATCGGCCTGCGCAGCTCGCAGGGGCTGGGCAATTTGCTTTTGTCTGTGTATCTGGACCATTATCTGAAGGACAGGTATGCCGTGCGTCATTTCTACCGCTATTGTGATGACGGCGTCGTACTGGGTAAAACGAAAGCGGAACTGTGGAAGATTC
SRS045528_6320	TR	-	56025	56071	56003	56121	27	0	AACTGGTGGCTCCGCTCCGTGAATGCGAGCAACACGAACAACTTCTGCAATGTGAACACGGACGGGTCTGCGAACAACAACAACGCCTACAATTCGAATGGCTTCGCGCCGGGATTTAA
SRS045528_6320	VR	-	*	*	42422	42540	27	0	CCCTGGTGGCTCCGCTCCGTGTATGCGGGCGGCGCGGGCAGCTTCTGCGGTGTGGGCACGGGCGGGTCTGCGGGCGGCTACGACGCCTGCTATTCGCGTGGCTTCGCGCCGGGCTTTGA
SRS045528_6320	RT	-	54840	55410	AAGGTGCGGAACATCGACGCGCTGCCCATCCAGGAGCGGGCCATCCAAAAATGCCTGTGCAAGAACCTTCTGACGGAGGTTTATTCCAGGAGCTTCATCTACGACAACAGCGCGAGCCTGAAAGACCGGGGCATGGACTTCCAGCTCCGGCGGCTCAGGAAGCACCTGCAGGACCATTACCGGCGGTATGGGACTGAGGGCGGTATCTACCAGTTCGACTTCAAGAATTATTTCGGGAGCCTGCCGCACGAGGAGATCAAGCGGCGGGCGCGGAAGAAGATCATGGACGACCGGTTATACACATTGTTCTGCGACTTTGTGGATGATTTCCGGCTGATGAAGACCGCCGACAAGGAAGCACATCGGGGCGTGGGCCTGGGCAGCGAGGTATCGCAGATCATCGCCCTTGACTATGCCAGCCCCATCGACCATTACGTGAAGGACGTGCGCGGCATCCACGGGTACGGGCGGTATATGGACGACGGGTATGTGATCAGCAATTCCTTGGAGGAACTGGAAGACATCAAGCGCAACCTGTACCGCCTGGCTGAGGCGCTGGGCATCGCCATGA
SRS045528_6950	TR	-	624	673	605	700	8	0	AGCTGGAACAACACTTCCAACGCGGGCGTTTCCAAAGTGAACCTCAACAATGTGCGCGGCAACCGCAACGGCAACATTGGGCGGCGCTCGGCTTTT
SRS045528_6950	VR	-	*	*	1344	1439	8	0	AGCTGGCACAACACTTCCAACGCGGGCGTTTCCAAGGTGTACCTCAGCCATGTGCGCGGCCACCGCGACGGCAACGTTGGGCGGCGCTCGGCTTTT
SRS045528_6950	RT	-	8	176	GTGCTGCGCATGGCGATGGCGCTACACTACCCTGACCGCGTTGTGCAGTGGGGGATTTACCAGATCGTTTTCCCTATTTTTGACAAAGGCTTTATACCGGACAGCTATGCTTGCCGCAAAGGCAAGGGCGCACATGCGGCGCTGGATCATCTGAGATCGGAAGAGCGTC
SRS045528_13784	TR	+	47333	47380	47293	47400	10	0	TCCGCTCCCCGAATTCGTCGAACGCGAACAACGTGCGCTACGTGAACTCGGACGGGAGCCTCAACAACAACAACGCGTACAACGGCAACAGGGGTGTGCGCCCGGCTT
SRS045528_13784	VR	+	*	*	49264	49371	10	0	TCCGCTCCCCGAATTCGTCGCACGCGGACAGCGTGCGCTGCGTGATCTCGGACGGGAGCCTCTACAACAACTACGCGTACAACGGCCGCGGGGGTGTGCGCCCGGCTT
SRS045528_13784	RT	+	47772	48377	AGCGACGCCTCATCCAGACGAACAGCGTCAAGGACAAAATCGTGCAACACGCCTTTTGCGACAACATCCTTTACCCCGTCCTGAGCCGCCCCTTTATCCTGGATAACTACGGGAGCCAAGTCGGAAAGGGAACCCACTTCGGCCTCGACCGCCTCCGTGACTTCATGCGGGAGTATTACCGGAAGCACGGGAGCGCCGACGGCTGGGTCCTGAAAGCGGATGTCCGGCACTACTTCGCCAGCATCCGGCACGACATTCTCAAGCGAGATGTCAATAAGCTGCTCACAGACCCACGGAGCCGGGCCTTGTCCGACGCTATCATAGATAGCACCCCTGGTAATGTCGGCATCCCCATAGGCAATCAATCGTCCCAGGTGTACGCCCTATTGTATCTGAATGAACTCGACCACTACGTCAAAGAAGTCCTCCGAATGCGGTACTATGGCCGCTACATGGATGATTTTTATATCATCTGCGAGAGCAAGGAGGCGCTTCGTGAAGCGTGGAGGAAAGTCGAGCAGTTCTTGACCCCGAGAGGTCTTGAGCTAAACCAGAAGACACAGATCTTCCCCTTGCGGAACGGCCTGGACTTTTTGGGCTTCCACA
SRS045528_14806	TR	-	8967	9014	8947	9024	13	0	AATGTGCGCAATGTCAACACTTCGGGGGCGTTGAACAACAACAACGCGTACAACGGCAACAGGGGCGTGCGTCCGCTT
SRS045528_14806	VR	-	*	*	28946	29023	13	0	TTTGTGCGCTTTGTCCTCCCTTCGGGGGCGTTGTACTACAACAACGCGTACGTCGGCTACTGGGGCGTGCGTCCGCTT
SRS045528_14806	TR	-	8967	9014	8966	9047	11	0	CGCCGTATTCCGGCAACTCGTACAATGTGCGCAATGTCAACACTTCGGGGGCGTTGAACAACAACAACGCGTACAACGGCAA
SRS045528_14806	VR	-	*	*	6934	7015	11	0	CGCCGTATTCCGGCCGCTCGTACTATGTGCGCTTTGTCAGCGCTTCGGGGGCGTTGAACTACAACAACGCGTACGGCGGCTA
SRS045528_14806	RT	-	7976	8608	CCCTACAACACATTCAAGGTTTACGAACCGAAAGAACGGGTTGTAATGTCGAACAGCTACAAAGACAAGGTTGTGCAACATGCGCTTTGTGATAATGTACTTGAACCGAGGGTGCGAAGCACCTTCATAAAAGACAATTACGCTTCACAGTTTGGAAAAGGAACGCACTTCGGCCTTGAACGGCTGGAAGGGTTTATGCGGAGGTTTTACCGTGTACGAGGTGTTGACGGTTGGGTATTGAAATGCGATATATCAAAGTATTTCTATAATATCAAGCACGACGCGTTAAAATCCTTAATCCGCAAGTATATTTCCGATCCTGATTGTCTTTGGTTGCTGGATATGATAATAGACAGCACCGAAGGCAATATAGGAATTCCGATCGGCAACCAGTCTTCACAGCTTTTCGCCCTTCTCTATCTTTCTTCGCTGGATCACATGATAAAAGAGAAGTTAGGCATAAAATTTTATGGCCGATACATGGACGATTTTTATTTGATCCACGAAGACAAGGAATATTTGCGCTATTGCTGGAAGGAGATTGAAAGACATGTAAACGAATTAGGGCTTTCGCTGAATGCGAAGACAAATATTTACCCGTTGAAAAACGGAATTGATTTTTTGGGCTTCCAT
SRS045528_19474	TR	+	842	902	805	932	17	0	TACTGGTCCTCCTCGGAGTTCTACAACAATCCGGCGAACAACGCTCTTTATGTGAATGTGAACAACGGCAACGTGAACAACAACAATAAGAACAACAGAAATAGTTACGTGCGTCCGGTCTTGGCTTT
SRS045528_19474	VR	+	*	*	72	199	17	0	TACTGGTCCTCCTCGGAGTTCTGCGACCTTCCGGCGAGCGGCGCTCTTTATGTGAGTGTGAGCGGCGGCAACGTGTACAACTACAGTAAGGACGACAGGAATAGTTACGTGCGTCCGGTCTTGGCTTT
SRS045528_19474	RT	+	1166	1897	GTTCCATCGCTTTCATTATCAACAAACCCGTGAAACGGGAGATTTTCGCCGCCGACTTCCGCGACCGTGTTGTACACCACCTCATAGCCCACAGGCTCGTTCCGCTTTTGGAAGAGAAGTTCATCGATGACAGTTACAGTACCCGCAAGGGAAAGGGTACGCTCTACGGCATAGAACGGGTGGAAGAACATATCCGGCTCTGCTCCGAGAACTACACGCGGGATTGCTATATCCTGAAAATAGACATCCGTTCGTTCTTCATGAAAATATCGAAGAGGCGGCTGTATGACCTGACCGAAGAACTCTTGCACGAACGCTACGGGGGAAACGACCTGGCGATACTGCTCTATCTGCTCCGTGAGACGATATTCAACCGTCCGGAAAAGAACTGCATCCGCAAGACGCCTCCCCAAAGCTGGCGCGGATTGCCCAAAGACAAGAGCCTGTTCCATTCCGACGGCTCGTGCGGACTGCCTATCGGCAACCTGACAAGCCAGTTGCTCGCCCTTAACTTCCTGGACGGACTGGACCATCTCATCAGCGAAGAATGGGGCGTGAAGCACTACGGCAGGTATGTGGACGACATGGTGCTTGTCCATCCCTCGAAAGAGCACCTGATAGAGGTGAAAGCGAAAATTGCCGGCTGGCTCTCCGAACACGGGCTGTCGCTGCACCCGCGCAAGATCTATCTGCAACATTACACGAAAGGTGTCCTGTTTATCGGAGGGATGA
SRS045528_20254	TR	+	5391	5440	5374	5465	10	1	GGTTCCGAACAACCAGAACAACGGTCGCAACCTGAACTTCAACTCGTCGAACGTGAACCCGTTGAACAACAACAATCGGGCGTACGGGTTTG
SRS045528_20254	VR	+	*	*	3954	4045	10	1	GGTTCCGAGCATCCAGTACTACGCTCGCAACCTGAACTTCAACTCGTCGTTCGTGAACCCGTTGAACAACTCCAGTCGGGCGTGCGGGTTTG
SRS045528_20254	RT	+	5735	6398	TGAAGCGAGAAATTTTTGCCTCGGATTTCAGGGACAGGGTAGTGCATCATCTGTTGTATAATTATATTTCTCCTATGTTTGAGGGCAGAATGATTTTTGACAGTTATTCATGTCGCCGAGGAAAGGGGACAAGTCAGGGAATAGCACGCCTGGAACACCACATACGCAGTTGTACGCAAAATTATCGTTATAGTGCCTATATATTAAAACTGGACTTAAGGGGGTATTTCATGAGTATCAGGAAGGATCGTCTGTACGATCTTATCTGCAAGGGACTGGAACGATATAGAAGAAGCCGGAAATAAAAAGAATGCCCGGATATGGAACTGATAGATTTCCTGCTAAGACAGATTATATTCAGAAATCCCCAGCGGGATTGCCGGATACGGGGTAGCGCGGAAGATTGGGAAGGACTTCCACCCACGAAAAGTTTGTTCAATTCTCCGGAAGGTGTGGGACTTCCCATAGGAGATTTGACATCCCAGCTGTTCAGTAACATCTATTTGGGGGAGTTGGATGGATATGTGAAGCGTGTTTTACGCTGTAAACATTACGGGCGTTATGTGGATGATTTTTTTATTGTCCATCCAAGCAAACGCTATCTAAAGGAACTGATTCCATGGATACGGGAATTCTTGAAGGAAGAATTGGAGCTGGAGTTGCA
SRS045528_22453	TR	+	745	794	698	807	12	1	GCTGGTGATCTCTGGCGGTAACGTGAACAACGGTACGAATGCCGGGCCTTTCTACCGGAACTGTAACAACGGTACGGGTAATACGAACTGGAACATCGGCGGTCGCCCAC
SRS045528_22453	VR	+	*	*	439	548	12	1	GCTGGTGCTCTCTGGCGGTCGCGTGGACAGCGGTACGAATGCCGGGCCTTTCTCCCGGTACTGTAGCGACGGTACGGGTATTACGAACTGTTACATCGGCGGTCGCCCTC
SRS045528_22453	RT	+	1303	1781	CGCATTCGTTCGCATTTTCAAGCAGATCGTTCTGCATAGCGCCTATCCATTCAGCTGCGGATGCGTACCAGGAAAAGGAACGCACGGAGCAAAGACCGCGATCGAGAAGTGGATCAGGAAGGATCCAAAGCACACCAAGTACGTCCTGAAGCTGGACGTCCGGAAATGCTATCCAACCATGAGCCACGAAGAACTCCGGAAGAAGCTGCAGCACAAGATAAAAGATAAGAAGTTCCTGCGCCTGGCAGATCGGATCATCGCGAGCTTTCAACAGCCGATGGCCACGCACGAAAGACTGCTGCCGAAGACCGATGCGGTAGGCATCCCGGTCGGGCTCTTTACCTCGCCATGGTTCTGTAACTTTTTCTTTCAGGACATCGACCACAAGGTCGCCGAGAAAACCGGAGCCGCGCACAACGTGAGATACGTGGATGACATGGTCTTGTTTGATTCAAGCAAACGACGACTGCACAAAGCTC
SRS045528_23247	TR	-	7188	7235	7165	7259	20	0	TGCCGGCTCGGCCAACAACGCCCGCAACGTCAACACCGATGGCACTCTGAACAGGAACAACGCCTACAACGGCAACAACGGCCTGCGCCCCGCTT
SRS045528_23247	VR	-	*	*	5092	5186	20	0	TGCCGGCTCGGCCTACnnCGCCCGCnnCGTCnACnCCGnTGGCnCTCTGAnCTGGnnCnnCGCCTACGnCGGCnnCAnCGGCCTGCGCCCCGCTT
SRS045528_23247	RT	-	6098	6781	CCAAGGAGCGGCTCGTCCTCGCCATCGACTTCGAGGGCAAAGTCGTCCAGCACTCGCTCTGCGACAACGTCCTCGAGCCGGCGTTCTCCCGGCGCTTCATCCGGGACAACTACGCCGGCCAGATCGGCAAAGGCACCCACGACGGCCTCGACCGTCTGGCTGCGGCCATGCGCCACTATTTCTTCAGCCGAAAGGCAGCAGACGAAGCAGCCCGCAAGGCTGCCGGCCTGCCGCCCCGGCCGATGAACGAGTGGGACTACGCCGACGGCTGGGTACTGAAGGGCGATTTTTCAAAGTTCTTTTACACCCTGCTCCATTCCTACTGTTACGAAACGGCCCGCCGGGCCCTGAAGTGGCTGAAGGATCCCGAGCTGATCGACTTCGCTGAGTGGCTGCTGTGGCTCATAATCGACAGCACGCCAGACCCCGGCATCCCGATCGGCAACCAGTCGAGCCAACTGCTCGCGCTGCTCTATCTGGACGCCTTCGACCACTGGCTGAGGGATGACCGCGGCCTCGTATATGGCAGGTACATGGACGACTTCTACATCATCCACAGCGACAAGCTGCTGCTCCGGCAGATACTCAAGGAGATCGAGGCGTACATCAAGCCGCTTGGCCTTCGGCTGAACGGCAAGACGCAGATCCTCCCGCTGAAGAACGGCATCGACTTCCTCGGTTTTC
SRS045528_26368	TR	-	2066	2129	2042	2163	21	0	ACGCTGCCATTTGGTGGCTGCGCTCTCCGAACACCAACAATAACAACAACGTCTGGAACGTCAACACCGATGGCTCCAACAACAACAACTGGTACAACAACTCCTATGGTGTTCGCCCCGCT
SRS045528_26368	VR	-	*	*	39	160	21	0	CCGCTGCCGTTTGGTGGCTGCGCTCTCCGCACACCAACGATAACGGCGGCGTCTGGCTCGTCGGCACCGATGGCTCCAGCTACTACAGCTGGTGCGGCGGCTCCTATGGTGTTCGCCCCGCT
SRS045528_26368	RT	-	1027	1641	GCCGAAGCGCCGCATGGTACACGCCCCCGCATTTGTGGACAAGGTGGTGCTGCACGCTCTGGTCGATAACATCCTGTATGATGCCCTGACAAAGAGCTTTATCCGGGACAGCCACGCCAGCCAGACCGGAAAAGGCACAGACGACGGCCTGATGCGCCTGAAAACCCACATGGTGGACTATTACCGCCGTGAGGGCCACGGCGCGGACGGCTGGGTGCTGAAAGGCGACGTGCGGCATTTCTTCGCCAGCATCGACCACCGGAAGCTAAAACGCAAGCTCAAAGCCGTGCTGGACAAGCGCGACGTTGACCCGCGTGTCTATGAGCTGCTTTGCATCTATATCGACGTGATGGAAGATGGACTGCCGCTGGGCTACCAGACCAGCCAGCTTTTCGCCCTGATGTTCCTTGACGAGTTCGACCACATCATCAAAGAAAAGTACCGCATCAAATACTATGGCCGGTACATGGATGATTTCTATATCATCTGCCCGGACAAGCAGAAGTTGCAGTGCATCTTGAAGGATGTGCGGGCACTCATGGACAGCTACGGGCTAGAGCTGAACCAGAAAACAGCCATCTTCCCATTGAGGAACGGCATTGATTTTCTCGGTTT
SRS045528_28815	TR	-	12364	12411	12343	12464	13	0	ACTGGAACTGGCGGCTGCGGTCCCCGAACTCTGGCAACGCGAACAACGTTCGCAACGTCAACACGGACGGCAGCGAGAACAACAACAACGCGTACAACGGCAACGTCGGCGTCCTGCCGCTT
SRS045528_28815	VR	-	*	*	10385	10506	13	0	ACTGGTACTGGCGGCTGCGGTCCCCGTACTCTGGCATCGCGTACAGCGTTCGCATCGTCTACTCGGACGGCAGCGAGAACAACTACTACGCGTACGTCGGCTACGTCGGCGTCCTGCCGCTT
SRS045528_28815	RT	-	11374	11982	GAAGCGCCGCCTGATCCAGACGAACAGCTTCAAGGACAAAATCGTCCAGCACGCCTTCTGTGATCAGGTCCTGTATGACGCGCTGACCAAGCCCTTCATCCTGGACAACTACGGCAGCCAGGTGGGCAAAGGCACGCACTTCGGGCTGAATCGGCTGCGCGACTTCATGCGTGAATACTACCGCAAAAACGGCTTTTCTGCTGACGGCTGGGTACTGAAAGCGGACGTCCGCCACTACTTCCAATCCATCCGGCCCGACGTGCTGAAAAAGGACGTTGCGAAGTATCTGCACGATCCTGACTGTCTGACGCTTGCCTACCAGATCATTGACAGCGCGCCGGACCCGCTGGGCATCCCCATCGGGAATCAATCGTCCCAAATCTTTGCGCTGCTATATCTGAATCAGCTGGATCACCTCTGCAAAGAGCAGCTGCGCTTCCGGTATTACGGCCGATATATGGACGACTTCTACATCATCTGTGAGAGCAAGGAACGGCTGCAGGAGGCCCTGGTGGTGATCCGGCAGCACCTGGCCGAGCGCGGGCTGGAGCTGAATAAAAAGACAAACATCTTCCCGCTGCGCAACGGTCTGGACTTCCTGGGCTTCCA
SRS045528_29285	TR	-	4778	4808	4731	4821	10	0	GCTTCCAGCAGTTGGAACGTGAACTTCAACAACGGCAACGTCAACACGAACAACCGCCAGAACGCGAACCGGGTTCGTCCCCTCGCCGCAA
SRS045528_29285	VR	-	*	*	5488	5578	10	0	GCTTCCAGCAGTTGGACCGTGAACTTCAGCGGCGGCAACGTCAGCACGTACAGCCGCCAGGGCGCGTACCGGGTTCGTCCCCTCGCCGCAA
SRS045528_29285	RT	-	4207	4538	TACCCGGTATATCGGGAGGTTTTTGCCGCCGCTTTCATTGATCGTGTTGTCCATCACTGGATCGCTCTTCGTATCGAGCCGATTTTAGAGGAACGTTTTCGGGAACAAGGGAACGTCTCGAAGAACTGCCGGAAAGGTGAGGGATGTCTGTCTGCCGTGCACTATCTGAATAACATGATAGTCGAGGTCAGTGAGAATTATACTGCCGATGCGTACATTTTCAAAGATGACCTGTTCAGTTTCTTCATGTCTATCTCGAAATCGTTGGTATGGGAAATGCTGAACATATTCGTAAGGGACAATTATAAAGGCGATGATATTGAATGTCTGCT
SRS045528_30004	TR	+	61864	61935	61864	61950	16	2	CGTTTCTTCGGCTAACTTTGCCAATGTGAACAACAATGGCAATACGAACTACAACAACGCTTCGAACTCTAATGGAGTTCGTCCGGA
SRS045528_30004	VR	+	*	*	9839	9925	16	2	ATTTTCTTCGGCTGACTTTGCCGGTGTGAGCGACCTTGGCGATTCGACCTGCAGCTACGCTTCGGACTCTGGTGGAGTTCGTCCGGA
SRS045528_30004	TR	+	61864	61935	61861	61941	11	0	CGTCGTTTCTTCGGCTAACTTTGCCAATGTGAACAACAATGGCAATACGAACTACAACAACGCTTCGAACTCTAATGGAGT
SRS045528_30004	VR	+	*	*	60732	60812	11	0	CGTCGTTTCTTCGGCTTACTTTGCCCTTGTGGCCAACAATGGCGATGCGAACTACAACGGCGCTTCGAACTCTCGTGGAGT
SRS045528_30004	RT	+	62293	63347	GATCGCATTGTCCGACATTCTCTGTGTGATGAGGTTTTACTTCCAGAAGTTAGGAAACATATCATTTATGATAACTGCGCATCTATCAAGGGACGCGGAATTTCACAACAGAGAAAACGATTCGAAATCCATCTCCACAAATACTACCAATTATACGGAAATGACGGTTATATTCTATTCGGTGACTTTTCAAAGTTCTATGACAATATTATCCATGAGATTGCCAAACGAGAATTGTTGAAGCTGTTCAATGACGATGAGTTTATTGACTGGCTTTTAACGTTGATATTTAAGGGCTTCCAGATCGATGTTTCGTACATGTCTGACGAGGAATACGAGGCCTGTATGACCGATACTTTCAATAAACTGGAGTATCGAAACATTCCAAAAGAGAAGCTCACTGGCGAAAAGTGGATGGAGAAGTCTGTCAATATTGGAGATCAGCTTTCGCAAGTCATTGGAATTTACTATCCATATCCTATTGACAATTACGTCAAGTATGTACGTCAGCAGAAATTTTATGGAAGGTATATGGACGATTGGTACATTATGAATCCCAGTAAAGAAGAGCTTGAAGACTTGCTCGAAAACATCTGTAAAATAGCAGCTGAACTTGGAATCCATATCAATCGTAAGAAAACCAGAATCGTTAAGATTTCGAGCAAATACAAATTCCTGCAAATCAAGTACACACTTACAGATACTGGTAAAGTCATCAAACGAATAAACCCGGATCGAGTTACCGCCATGCGTAGAAAACTCAAGAAACTTGCCGTTAAGGTTGGAAATGAAGAAGCGGATTACGACAATGTCGAGAACATGTTTCGCGGTTGGATGGGAGGTCATTATAAGCTCTTATCCAGAGAACAACGAAAGAATTTAATACAGCTTTACGAAGACCTATTTAGTAAGAAAATCACAATAGTCAACAAGAAGCTGATTGTTTCTGATAGGTCTGCATGATTGCACATAAAGAAGGAGGAAACGATGGAACCATGGTTTCAGGTTGTACTTACGATCTTTAGCTCAGTTCTTGCATCTTCTGGGCTGTGGGC
SRS045528_30243	TR	+	3964	4013	3926	4035	13	0	AGCGGGCGGCAACTGGAACAATGGGGCGAATTGCGGCGCTCGTGCCGTGAATTGCAACAATTACCCGTGGAATGTCAATACGAACATTGGCGCTCGTGGGGCGTGTGACT
SRS045528_30243	VR	+	*	*	3365	3474	13	0	AGCGGGCGGCGGCTGGAGCGATGGGGCGATTTGCGGCGCTCGTGCCGTGAATTGCTACGCTTGCCCGTGGAATGTCTATGCGGGCATTGGCGCTCGTGGGGCGTGTGACT
SRS045528_30243	RT	+	4417	5061	AATACCATTACTTTAAGGTGTACGAACCGAAAGAGCGGCAGATAATGGCGCTGCCGTTCTATGACAGGGTGGTACAGCACGCCATAAACAACGTGTTAGAGCCTATATTTGATAAGCGGTTTATATCGCAGTCTTACGCCTGCCGGAAAGGTAAAGGTATGCACGCTGCGTCTGATACGCTAAAAGAGTGGCTGTATGAGTGGAACAAATACCACCCAGACCAGCCGCTTTATGCTATCAAGGCAGATATACACCACTATTTCCAAAGCATAGACCATGCGGTATTAAAAACTGAAATACGTAAGGTTATAAAAGACGCTGGGGTACTGGCATTGCTGGACAGGATAATAGACCACAACGGCAATATGCCGGACGGCGTAGGGATACCAGTAGGAAACCTTACCAGTCAGTTATTTGCAAATATCTATTTGGACGCATTAGACCAGTTTATTAAGCATGAGCTGGGCGTAGAGGCGTACATACGCTATATGGACGACTTTGTAATATTAAGCCCAGACAAGGAACAGCTGCGCAGCTGGCTTGCACGGATAGAGCAATTCTTACGGGAAGAGCTTAAGTTAGAGTTTAACCCGAAAACTACCATACTGGCAGCAAAGAACGGTATAGACTTTGTAGGCTACAAAC
SRS045528_31477	TR	-	14322	14371	14296	14390	11	0	CGTCCAGTCGGCGACGAATTTCTGCAATGTCAACAACAACGGTAATGCCAACAACTGGAACGCCTCGAACTCCATCGGCGTCCGCCCGGATTTCA
SRS045528_31477	VR	-	*	*	15012	15106	11	0	CGTCCGGTCGGCGACGAATTTCTGCTATGTCAACAACTACGGTTATGCCACCGACTGGGGCGCCTCGAACTCCCTCGGCGTCCGCCCGGCTTTCC
SRS045528_31477	TR	-	14322	14371	14296	14390	14	0	CGTCCAGTCGGCGACGAATTTCTGCAATGTCAACAACAACGGTAATGCCAACAACTGGAACGCCTCGAACTCCATCGGCGTCCGCCCGGATTTCA
SRS045528_31477	VR	-	*	*	997	1091	14	0	CGTCCAGTCGGCGACGAATTTCTGCTATGTCGGCAACGGCGGTGCTGCCCACGCCTGGGCCGCCTCGAACTCCATCGGCGTCCGCCCGGCTTTCC
SRS045528_31477	RT	-	13411	13936	GGACAAGACGGTCAACCATCTGCTCTGCGACGAGGTGCTGACGCCGTCCATCAGCAAGTACCTGATCTATGACAACGGCGCCTCACAGAAGGGCAAGGGCGTGGCTTTCCATCGTCGCCGCTTCGAGGCTCGACTGCATCAGTATTTCATGCAAAACGGCACCAACGAGGGATACATCCTCCTGGTGGACTTCTCCGGCTATTATGCCAACATCCCGCACGACAAGTGCCTGGAGGTGCTCCAGACGTTCCTGGAGCGCGAAGTCGAAGATCCGGAGACGCTGGCCATTACTGAGATGCTGCTGCCGCTCATCTTCAAGACCTTCGAGCAGGACGTCTCTCGTTTCACTGACAAGGAGATCGAGGCGATGATGGCCGGAAAAATCGACCCGATGCTGAACTACGGCGTGGATCCAGCGCTCCTGACCGGCGAGAAAATGCTCCGGAAGGGTGTGGACATCGGCTCCCAGCCTTCGCAGAACATCGGCATCGTCTACCCCTACCGGCTGGACAATTATGCCAAGATC
SRS045528_31525	TR	-	8655	8704	8638	8748	12	0	TGCCTATCCGGGGTTCGAGTTTCAACAACACTTCCAATGGTGGTGCTGGTGCGCTGAACTTGAACAACCCTCGTTCTAACGTCAACAACAATGTGTCGTTCCGTTCCGCTT
SRS045528_31525	VR	-	*	*	9359	9469	12	0	TGCCTTTCCGGGGTTCGGGTTTCATCGACACTTCCCATGGTGGTGCTGGTGCGCTGAGCTTGCGCATCCCTCGTTCTAACGTCGGCCACAATGTGTCGTTCCGTTCCGCTT
SRS045528_31525	RT	-	7507	8166	AAAAAGCGCATGATTATGTCATTGCAATTCAAAGACCGGGTGGCACAGCACGCTATATATAGCCAGCTGAACCCGTATTTTGAAAAGCAGTTCATACATGACAGCTACGCTTGCAGAGTAGGCAAGGGAACACACAAAGCAGTCAACCGCCTGCATAACTGGTTGAAGCAGACAGACCGAAAGCCGCAGCGTTTCTATTATTTGAAACTGGATATTGCAAAGTATTTTTACCGGATAGACCATGAAGTATTGATGGACATTTTGCGGAAAAAGATTGCTGATAAAGATTTGTTGCACGTCTTGTCAGTGATTATAAACTGCGAAGACACAAACTTTGGTCTGCCACTGGGCGCAGATATTGGCGACGTGGCGTTTGATGAATTGCTGGGAGAAGTTGGGCTGCCTATTGGCAATTTGACTTCACAAATGTTTGCAAATTTGTATTTGAATGAACTTGACCAGTTCTGCAAACACAAACTGCACCTGCGTTATTACATACGTTACATGGACGACATTATAATTTTGCACCCAGATAAAAAGTATCTGGAAAAGATAAAGAACAAAATTGCGGACTTTCTGGGAAAAGAACTGCGGTTGCAGCTTAACAAGAAAACCTGCATAAGACCAACCAGCATGGGTATTGAGTTTGTAGGGTTCCGC
SRS045528_32227	TR	+	17078	17152	17053	17169	18	0	GTCGCTTCAACTATTGGCTGCGTGGTGTGAGGTCTGCGACTAACTTCTGTAATGTGAACAACAACGGCAATGCGAACAACAACAACGCGTCTAATTCTAATGGCGTTCGTCCGATTT
SRS045528_32227	VR	+	*	*	16254	16370	18	0	GTCGCTTCACCTGTTGGCTGCGTGGTGTGGGGTCTGCGACTGGCTTCTGTTTTGTGGGCAGCTACGGCGATGCGAGCAACTACGACGCGTCTAATTCTCTTGGCGTTCGTCCGTTTT
SRS045528_32227	RT	+	17506	18142	CTTCTACTGAGTTTATTATCAGTGAGCGTGGCAAAACACGACCTATTACAGGTTTACAGATGTCTGACAGGGTTATCCGCCATTCTCTTTGTGATAATATTTTGGCTCCGAGTCTGCTCTCCTATCTAATTTATGATAACGGAGCGTCGCTGAAAGGGAAAGGAATTACTTTTAGCAGACAAAGATTCGAGGAGCATCTACACAAATACTATCGGCTGTACGGGAATGACGGCTACATACTTTTAATGGATTACAGCAAATTCTATGACAATATACCGCATGATATTGCTTATCAAGAAATTGCAAAACATGTGCATGATGAATTTTCGCTGTGGTTATTGGATTTAATATTCGATAATTTTAAGATTGATGTCTCGTATATGACAGACGAGGAATATGAACATTGTATGGAAACGCCATTCAATTCTGCTGACTACAGACTGAACGTTCCAAAATCTGCTCATACAGGCGAGAAATTCATGAGGAAATCTGTAAATATCGGAGATCAGTGTTCCCAGATTATCGGCATATACTATCCAACTCAGATAGATAATTTCGTCAAGATCGTTGAAGGTCAGAAATTCTACGGCAGATATATGGATGACAGCTATGTGATTTCCCAGAGCAAAGAGTATCT
SRS045528_32355	TR	-	6376	6425	6354	6425	7	0	TCACGGGCCGTCAATTGCAACAATTACCCGTGGAACGTGAACACGAACATTGGCGTGTGGTGCGTGTGTGAC
SRS045528_32355	VR	-	*	*	6998	7069	7	0	TCGCGGGCCGTCGGTTGCAACATTTGCCCGTGGAACGTGGACACGCACATTGGCGTGTGGTGCGTGTGTGAC
SRS045528_32355	RT	-	5370	6011	GCATACACCATATTTAAAGTGTGGGAACCGAAAGAAAGGTTAATCATGGCACTGCCGTTTTATGACAGAGTAGTGCAGCACATGATTGTAAATATCATAGGGCCAGTATTTGAACAGGGATTTTATTATCACTCTTATGCTTGCCGTGAGGGAAAGGGGATGCACGCAGCAAGTGAACAGTTATCACAATGGATGTATGAATTGATGATAAAAGAGGGATTGCGGCTTTATGGATTTAAAGGGGATATACACAAATATTTTGCATCAATTCCACACGATAAATTAAAAGAAGAAAACAGGCGATACATAGGGGACAAGAAAGCCCTGTATTTAATGGATGGTATTATTGATAAAAACGGAATACTGCCGGACGGTGTAGGAATACCAGTTGGAAATCTTACAAGCCAGTTATTTGCCAATGTATATGGGAATAAACTGGACAAGTTTGTGAAGCATACCTTACACGCAAAGTATTACATCAGATATATGGATGATTTTATAATACTTTCCGCAGACCTGGAACAGTTGAAAGAATGGCGGAAACGGATAGAAGAATTTTTAGAAAAAGAAATGGAGTTACAAATAAATCCCAAAAGTACCATTTTATATGCCGGAAACGGGATTGATTTTTGCGGATATATC
SRS045528_contig-100_587.170512	TR	-	4251	4303	4244	4340	12	0	TCGGTTCGGTAATTGCAACAACGGTACGAATGATGGTTTGCGCTACTTGAATGTGAACAACACTGCCGGGAATGCCAACTGGAACATCGGGGCCGCC
SRS045528_contig-100_587.170512	VR	-	*	*	4507	4603	12	0	TCGGTTCGGTTCTTGCTACAACGGTACGGATGATGGTTTGCGCTGCTTGTCTGTGCACAACACTGCCGGGGATGCCGTCTGGAACCTCGGGGCCGCC
SRS045528_contig-100_587.170512	RT	-	3267	3688	TGGTATTAGAGCCAATCATCACAGCCACAGCCTATCCATACTCCTGCGGTTCGTTCCCAAAGCGTGGAGCACACTACGGAAAGAGACAGATAGAGCGGTGGCTTTTGCATGACCCGAAGGGAACACGGTGCTTCGCAAAGATGGATATCCGGCACTTTTATGATAGTATCCGGCTGAAAATTCTGATGAAGGAACTGGCAATCCGAATCAAGGATGACTGGTTTTTATACATCATCGGATTATGCCTACAGGGATTTAATAAAGGAATCCCTCTCGGATTTTACATCAGCCAGTGGTTGGCAAATTACCTCTTAGAACCACTCGACCGACTGATCACAGAGGTGCTCGGTCTGCCAAAGCTGCAAAGGTACATGGACGATATCGTCATATTCGCAAGCAGCAAGAAAGTCCTCCAGAGAGCC
SRS045528_contig-100_4.182757	TR	-	5662	5736	5645	5768	18	1	TTCTGCGAACAACTGGTGGGAGCGTTCTCCTAATTCCGGCAACACCAACAACTTCTGTAATGTGAACAACAACGGCAACGCCAACAATAACAACGCCAGCAACTCCAATGGCGTGTCCTTCGGA
SRS045528_contig-100_4.182757	VR	-	*	*	6308	6431	18	1	TTCTGCGAACACCTGGTGGGAGCGTTCTCCTCGTTCCGGCAACACCGGCTTCTTCTGTTTTGTGGACAACAGCGGCAACGCCAACTATGGCTACGCCAGCAGCTTCTATGGCGTGTCCTTCGGC
SRS045528_contig-100_4.182757	RT	-	4713	5162	GGTTTTCACGCTTTTACCATCATGGAGCGAGGGAAGAAGCGGTATATCCGATCAGTCCATATCACAGAACGAGCGGTTCAAAAGTGTCTGTGTGACTACTGCTTGGTTCCTACCTATTCGGCCTGTTTCATCTATGACAACTCAGCCAGTTTGAAACACCGAGGTATGGACTTCGCCCTGCGCCGTATGACCTGTTACCTCCAACGGCATTACAGGAAGTACGGTCTGGAAGGAGGGGTTCTGCTTTACGATTTTCACAGCTTCTTTGACTCAGCTCCGCATGAGCCGCTGTTCCGTGAAGCTGACCGTAGGCTTCATGACCCGAAAATCAGAGAGCTTGCAAACAGCTTTGTTACAGACTTCGGTTCTGTGGGCTTGGGTCTTGGCAGTCAGGTATCTCAGACGAACGCCCTCATGCTACCCAACATGATCGACCACTACTTCAAAGAG
SRS045739_3669	TR	-	2160	2207	2138	2213	11	0	TCCGCAACGTCAATTCCTCTGGCGCGATGAACTGGAACAACGCTTACAACGGCAACAACGGCGTTCGCCCGCTTTG
SRS045739_3669	VR	-	*	*	32	107	11	0	TCCGCGACGTCTATTCCTCTGGCGCGATGGGCTGGGACATCGCTTACCTCGGCGGCAGCGGCGTTCGCCCGCTTTG
SRS045739_3669	RT	-	1027	1694	AAAGAACGAATCGTTATGACGAACGCATTCAAAGACAAGGTGGTTCAACATTCCCTATGCGACAACATACTTGAACCCACGTTTTCAAAAGCCTTTATCCGGGACAACTACGCATCGCAGAGCGGGCGCGGAACACATGACGGGTTATACCGCCTTGAAGAATTCATGCGGTCCTACTACTTCACACGCAAGGCGAACGCCGAGCGGGAGCGGCGGGCCGCGGGATTGCCGCCGCCCGGCCCGGAGGAAGTGCGGCACTATTCGGACGGCTGGGTTTTGAAATGCGACATATCGAAGTATTTCTATTCAATCCAGCATGAACCGTTAAACAGATGACGCGGAAGTACATCAAAGACCCGGATATTCTGTGGTTAGTTGACCTTATCGTTGACAGCACGGAAAATCCGGGAATTCCTATCGGCAACCAGACTTCACAATGGTTCGCCGTCATGTATCTTTCGGGCATGGACCATTTCATAAAAGAAAAGCTGGGTATTCGCTATTATGGGCGGTACATGGACGATTTCTATTTGATACATGAGGACAAGGCATATTTGCAATACTGCCGGGGCGAGATTGAACAATACGTTGCCCGGCTGGGTCTGCGGCTGAACAAGAAAACAAATATCTTCCCATTGCGGAACGGTATTGATTTCTTGGGCTTCCA
SRS045739_9390	TR	-	14446	14505	14412	14529	14	1	AGTCCGTGTGGTCTATCGCGGGTACAACAATGCGAATGCGAATGGCGGTGTGTCGAATGCGAATGCGAATAACGATGCTTCGAATACGAATGCGAATGTCGGCTCGCGTCTGGAAATC
SRS045739_9390	VR	-	*	*	15015	15132	14	1	AGTCCGTGTGGTCTATCGCGGGTACTACAGTGCGAATGCGAGTGGCGGTGTGTCGCATGCGAGTGCGAGnnACGnTGCTTCGnATACGTATGCGnATGTCGGCTCGCGTCTGGCCTTC
SRS045739_9390	RT	-	13514	13898	CGGACAACTGGTGCAAGCATCAAAAGGCGCGGTACTCATGACCTGATGAACTGCATACGTACCGATTTGCAAAAAAATCCGGAAGGCACGCTTTACGCATACAAATTTGACATCCGGAGGTTTTATGACAATGCGCGGCAGGACTTTGTTATGTGGTGCTTCCGGAGGGTGTTCAAGGACAAAAGGCTGTTGGTCTTGTTGGAGCGGTTTGTTAAGCTGCTGCCGGAAGGTATCAGTTTCGGACTGCGCAGTTCACAAGGGGCAGGAAATCTGCTTCTGTCTGTATTTTTAGACCACTATCTGAAGGATAAGTACGGGGTTCGTTATTACTATCGCTATTGCGATGACGGACTGGTACTCGGTAAAACGAAAGCGGAATTGTGGA
SRS049402_687	TR	+	1951	2000	1857	2040	19	0	TTCCCTGCGGGGGGCTATCGTAACAACTCCAATGGGAACACGAACAACGCAGGCAACAACGGTTACTCGTGGTCGGCTTCGTCCAACAATACCACGAACGCGTACAACCTGAACGTCAATTCGGGCAATGCGAACTGGAACAACAACAACCGCAACAACGGGTTCACCGTGCGTTGTATCCGAG
SRS049402_687	VR	+	*	*	396	579	19	0	TTCCCTGCGGGGGGCTATCGTGACAGCTCCAATGGGGGCACGAGCTACGCAGGCAACACCGGTTACTCGTGGTCGGCTTCGTCCAGCTATACCACGAACGCGTCCTTCCTGTACGTCAATTCGGGCAATGCGTACTGGAACGACGTCAGCCGCAGCAACGGGTTCACCGTGCGTTGTATCCGAG
SRS049402_687	RT	+	2259	2961	CGTCTTATTGCTTTATCGTTGACAAACCCGTCAAGCGAGAAGTTTTCGCCTCACAGTTCCGTGACCGGGTCGTGCATCACCTGCTATTTGATTATATCAACCCCGTCTTTGAGAAGCGTTTTATCTTCGACAGCTATTCGTGTCGTCTAGGAAAGGGGACTTTGGCGGGGATTGAACGTCTGGAACATCATATCCGATCCTGTACGCAGAATTACACGACTCATGCCTGGATACTGAAACTGGATTTGCAAGGGTACTTCATGAGCATAGACAAGAAGAGGCTCTATGAAATCGTATCTGAGACACTGCGCAAGCATTGGAACCAAACTCCTCCGGTAGCATCCACGCCTTCCACTGATCCGGATTTTATTGACTATCTGCTGCGTGGTATCATATTCAAGGATCCGAAAGAGAACGTGATTATTCGTACTCCTATGGATAAATGGGAGGGGCTACCCTTATCGAAGAGCTTATTGTATTCGTGTACCGGTAACGGATTACCTATCGGTGATCTTACCTCACAGCTATTTAGTAATATCTATATGGGCGTCTTTGATGAGTATGTCAAGCGTATCCTGCATATCAGGCATTATGGTCGTTATGTCGATGATTTCTATGTGGTACATGCGTGCAAGGGCTATCTTACTGACTTGATTCAGATTTTTCACCGCTTTCTGGAAGAAAAGCTCAGTCTGATTTTACA
SRS049402_10627	TR	-	6713	6762	6669	6852	26	0	ATCCCCGCTTCGGGGTATCGCAACAACAATAACGGGCAGTTGAACAACGTGGGCAACAACGGCAACTATTGGTCGGGCTCGCCGAACGGTACGAACGGGTATAACCTGAACTTCAACAATGGTAACGTGAACCCGGCGAACAACAACAACCGCTCGAACGGCTTCTCCGTGAGGTGTGTTGCAG
SRS049402_10627	VR	-	*	*	8062	8245	26	0	TTCCCCGCTTCGGGGTATCGCAGCAGCACTAGCGGGCAGTTGTACGCCGTGGGCTTCTACGGCTACTATTGGTCGGGCTCGCCGAACGGTTCGCGCGGGTATTCCCTGTTCTTCGGCAATGGTAACGTGAACCCGGCGTACAGCGACAACCGCTCGCTCGGCTTCTCCGTGAGGTGTGTTGCAG
SRS049402_10627	RT	-	5822	6440	GTGCAAAGGGAAGTGTTTGCTGCTGATTTCTGTGACAGGGTTGTGCATCATTTGTTTTTCAATTATGTTAACCCGATTTTTGAACGCACGTATATAGAGGATTGCTATTCGTGCAGGAAAGGTAAGGGAACGCTCTATGGAGTGAAACGTATATTTCACCATATCAGAAGTTGTTCTGACAATTACACTCGCCCATGCTTTATCCTTAAACTGGATCTGCAGGGGTATTTTATGAGCATAGACAGGAGAATATTGTATGAGAAGGTTAGAGGTACTATAGAGAAATATGCGTACCGAAAAGACCGTGATGGTATACGCTGGAAAGATAAATTGGACTATGGGTTGGTTATGTATCTGGCGGAAGTAATCATTTTTAATGATCCTATTAAAAATTACAAAATTAAGGAGAGTAAATCCGATTGGGACGGATTACCTCTGAATAAGAGTCTTTTTAATTCGGAAGAGGGATGTGGATTGCCTATTGGCAATTTGACAAGCCAGCTGTTCAGCAATGTGTATTTGACTAGTTTCGATCATTATGTTAAACGTGAACTTGGTTATAAACATTATGGGAGGTATGTAGATGATTTCTATCTTATGCATGAGGATAAAGAGAATT
SRS049402_11425	TR	+	3251	3300	3214	3343	18	0	ATTCGCGTCAATTGGTGGCTTCGCTCCGTCGTGGGTGGTTCGGCGTCCAACGTCTGCTATTGCAACAACAACGGCAACGCCAACAACAACTCCCCTCGCAACACGTGGGTGCGGCCCCGCCCCGGATTCC
SRS049402_11425	VR	+	*	*	2456	2585	18	0	TTTCGCGTCCnTTGGTGGCTTCGCTCCGTCGTGGGTGGTTCGGCGTCCAnCGTCTGCTnTTGCnnCnACnACGGCnnCGCCAnCAnCnnCTCCCCTCGCnACnCGTGGGTGCGGCCCCGCCCCGGCTTCC
SRS049402_11425	RT	+	3840	4383	AGCTGCGGCACATATCGTCCGTGCACTTTAGCGAGCGGGTCGTACACAAGTCGCTGAGCCAGAACGCGCTCGTCCCCGCGATCATGCCGACGCTCACCGCCGGCAACTCCGCCAACATGAAGGGCAGGGGCGTCGACTACGCTATAGCGCGGCTCAAGAACCAGCTCGCGCGCCACTACCGGCGGCACGGAACCGATGGCTACGTGCTGCTCGTGGACTTCAGCGACTACTTCGCGCGCATCGACCACGACGCGGCCAAGCGGCTCGTGATGAAGGCCCTCGATGACGAACGTCTCGTGGCGCTGACAAACAGCCTCATAGACGCATGCGGCGACGTGGGCCTCGGCCTCGGAAGCGAGCCGAACCAGATACTCGCGGTTGCGCTCCCGAACCCCATCGACCACTGGGCGGAGGAGATGGCGGGGCTTGAGGCAACGGGCCGTTACATGGACGATTCCTACTACATCGACATGAGCAAGGACAAGCTCAAGCTGGTCTTGGCCTGCATCGAGATACTGTGCGATGACCTCGGCATCACAATCAA
SRS049402_12917	TR	-	2157	2194	2135	2299	2	0	TTAAACCAAGTTTAACAGGTTGTTTTACCCTTAGTGTGACGCAGGCTTCGTGTGCGCCTCTCCGGTGCTAACGCTAACAATGGCACGAATGCAGGGGCGTTTGCTACGAATACGAACAATGCAGCCTCGAATTCGAATGCGAATGTGTCCGCTCCCCTATACTTT
SRS049402_12917	VR	-	*	*	2499	2663	2	0	TTAAACCAAGTTTAACAGGTTGTTTTACCCTTAGTGTGACGCAGGCTTCGTGTGCGCCTCTCCGGTGCTAACGCTAACAATGGCACGAATGCAGGGGCGTTTGCTACGAATACGAACAATGCAGCCTCGAATTCGAATGCGAATGTGTCCGCTCCCCTCTGCTTT
SRS049402_12917	TR	-	2521	2558	2506	2663	0	0	TTAAACCAAGTTTAACAGGTTGTTTTACCCTTAGTGTGACGCAGGCTTCGTGTGCGCCTCTCCGGTGCTAACGCTAACAATGGCACGAATGCAGGGGCGTTTGCTACGAATACGAACAATGCAGCCTCGAATTCGAATGCGAATGTGTCCGCTCCCCT
SRS049402_12917	VR	-	*	*	2142	2299	0	0	TTAAACCAAGTTTAACAGGTTGTTTTACCCTTAGTGTGACGCAGGCTTCGTGTGCGCCTCTCCGGTGCTAACGCTAACAATGGCACGAATGCAGGGGCGTTTGCTACGAATACGAACAATGCAGCCTCGAATTCGAATGCGAATGTGTCCGCTCCCCT
SRS049402_12917	RT	-	1181	1771	AAAGAGCGGAAGATATTCAAACTGCCATTCCGTGATCGTGTCGTTCATTGGGCTATCATGCAGGTGATTGAACCGATATGGCTCTCCAATTTCACCCGTGATACCTATTCCTGTATCCGTGGACGTGGTATTCACCCTCTTTTATACAAGCTCCGCCGTGATTTGAAAGCGGATCCGGAGGGAACCCGGTACTGCCTGAAAATCGATGTGCGCAAATTTTATCCGAGTATAGACCACGAGATCATGAAACAGGTAATCCGCCGAAAGCTGAAAGATGCCCGGCTGCTTGCTTTGCTTGACGGTATCGTGGACTCGGCAGAGAACGGAGTGCCTATTGGAAATTATTTATCCCAATTCTTTGCTAACCTTTATTTATCCGAACTGGATCATATCATGAAAGAAGAAATGGGCATCCGGTACTATTACCGCTTTGCCGATGATATTGTCCTACTGGATGGAAACAAGGAGAAACTCCACGGAACCCTCGTGTTTATCAACCACTACTTGAATAATGAACGTGCTTTGAGTATAAAGCCGAATTATCAGGTCTTCCCGGTAGAGAGCAGGGGTGTCAATTACGTGGGATACGTG
SRS049402_13155	TR	-	30302	30351	30281	30417	16	0	AGGTGGCGCCTCCCCATAGGCCGTGTGGTCTATCGTGGCAACAACAACGCGAACCCGAATGGCGGTGTTTCGATGTCGAATGCGAACAACGATTCCTCGAATACGAACACGAACATCGGTTCTCGTCTGAACAACAA
SRS049402_13155	VR	-	*	*	30651	30787	16	0	AGGTGGCGCCTCCCCATAGGCCGTGTGGTCTATCGTGGCTTCAGCTACGCGAGCCCGTATGGCGGTGTTTCGATGTCGAATGCGAGCTACGATTCCTCGTATACGAGCACGAACATCGGTTCTCGTCTGGCCTTCCG
SRS049402_13155	RT	-	29369	29753	CACCTCCGCCAGTATCAAGAGACGGGGGATGCACGACCTCCTGGCGTATGTCCGCCGTGACATGGCCGAAGACCCTGATGGTACACGTTACTGTTACAAGTTTGACATCACCAAATTCTACGAGAGCGTGAAGCAGGATTTTGTGATGTATTGCGTCAGCCGGGTGTTCAAGGACGCAAAGCTCGTGACCATGCTGGAGAGCTTTATCCGCCTGATGCCTGAAGGTCTGAGTATCGGCCTGCGCAGCTCGCAGGGGCTGGGCAATTTGCTTTTGTCTGTGTATCTGGACCATTATCTGAAGGACAGGTATGCCGTGCGTCATTTCTACCGCTATTGTGATGACGGCGTCGTACTGGGTAAAACGAAAGCGGAACTGTGGAAGATT
SRS049402_13528	TR	-	3501	3538	3477	3718	23	0	ATAAATCAGGCAGATTAAGATAAAAAATAGCAACGTAAAACGTTGTGCGGGTAGCGCAGGCGTCCGGAAGTAAGACGGGTGCCGGTGCTTCCTGAAAGTACAAAGGCGGATTTCCTCATATACACTCGTGTGGTGTATCGGTCGAACAACAACGCGAACGCGTTAGGCGGTGTTTCGTATGCGAACGCGAATAACGATTCATCGAACACGAATGCGAACATCGGCGTTCGGCTTGCAAACAA
SRS049402_13528	VR	-	*	*	3762	4003	23	0	ATAAATCAGGCAGATTAAGATAAAAAATAGCAACGTAAAACGTTGTGCGGGTAGCGCAGGCGTCCGGAAGTAAGACGGGTGCCGGTGCTTCCTGAAAGTACAAAGGCGGATTTCCTCATATACACTCGTGTGGTGTATCGGTCGCTCAACGGCGCGGGCGCGTTGGGCGGTGTTTCGTGTGCGTGCGCGGGTTACGATTCATCGAGCACGGTTGCGGTCGTCGGCGTTCGGCTTGCCTTCAG
SRS049402_13528	RT	-	2564	2977	CGGCATTTGAAAGTACGTTTTATCCGGACTACTTCCGCATCCATTAAAAACAGGGGAACGCATGACCTTTTACAGTATATCGTTAAAGATATAAAGGATGATCCCGAAGGAACCCTGTTCGGGTACCAGTTCGATATAACGAAATTCTATGAAAGCGTAGACCAGGACATTTTGCTGGATGCAGTGAAAAAGATGTTCAAGGATAAAATATTAATCGGAATCCTGGAAGAGTGCATCCGCATGATGCCTAAAGGCGTAAGTATCGGGCTAAGATCATCACAGGGGCTTTGTAATTTGCTTCTATCCATTTACCTGGATCACCGGTTAAAGGATCAGGAGGCAGTAGCACACTATTACCGGTATTGTGACGACGGTCTGGTGCTTTCCGGTAGTAAGAAATACCTTTGGAAGGTT
SRS049402_13846	TR	-	16265	16312	16245	16332	20	0	AACCGCCGCTAACTTCGCTAATGTGAACAACAACGGGAATGCGAACAATAACAACGCTTCTAACTCTAATGGCGTTCGCCCCGATTTC
SRS049402_13846	VR	-	*	*	16924	17011	20	0	TACCGCCGCTGCCTTCGCTTATGTGGGCCCCGGCGGGAGTGCGCGCTATAGCGGCGCTTCTAACTCTTTTGGCGTTCGCCCCGCTTTC
SRS049402_13846	RT	-	15334	15970	CCCAGTACCAATTTCGTCATCAATGAGCGTGGCAAGACACGTCCCATCACAGGCGAACAGATACGGGATAGAATTGCCAAACATTCTTTATGTGATGAAGTCTTGACTCCCGCAATTAAAGACCACCTCATCTATGATAATGGCGCAAGCCAGAAAGGTAAAGGAATTGACTTTACCCGCCGCAGGTTGGAAGCGCACCTGCACAGGTTCTTCCGGGAGAATCAGAGTAATGATGGTTATATCTTGCTGATGGATTTCTCAAAATACTATGACAACATTCGACATGACAAACTCATGGAGTTGTTTGAAAAGTACGTTGATGACGATACAGCACTCTGGTTCCTGGAAAAGATTGTAGACAATGAGAAGGTGGATGTGTCCTACATGAGTGATGAGGAATATGCGTCCGCTATGGACGATGTATTCAATTCACTGGAACACGAAAAGGTTGATAAGAGCCTGCTGACCGGGAAAAAGTTCTTGCGAAAGCACTTGAACATTGGTGACCAGGTGGCGCAGGACGCAGGGATTGCTCATCCCATACCGATTGACAACTACATAAAGATGGTAAAAGGCGTAAAATTTTATGGCAGATATATGGATGACAGTTATGTGATTCACAAAGACAAGGAGTTTC
SRS049402_16091	TR	+	47349	47396	47338	47416	10	0	AACGTGCGCTACGTGAACTCGGACGGGAGCCTCAACAACAACAACGCGTACAACGGCAACAGGGGTGTGCGCCCGGCTT
SRS049402_16091	VR	+	*	*	17010	17088	10	0	TTCGTGCGCTACGTGTACTCGGACGGGAGCCTCCACCGCATCCACGCGTACGACGGCCACAGGGGTGTGCGCCCGGCTT
SRS049402_16091	TR	+	47349	47396	47309	47416	14	0	TCCGCTCCCCGAATTCGTCGAACGCGAACAACGTGCGCTACGTGAACTCGGACGGGAGCCTCAACAACAACAACGCGTACAACGGCAACAGGGGTGTGCGCCCGGCTT
SRS049402_16091	VR	+	*	*	49280	49387	14	0	TCCGCTCCCCGTATTCGTCGTACGCGTACTACGTGCGCTGCGTGTACTCGGACGGGAGCCTCTACAGCTTCGGCGCGTACAACGGCACCGGGGGTGTGCGCCCGGCTT
SRS049402_16091	RT	+	47788	48393	AGCGACGCCTCATCCAGACGAACAGCGTCAAGGACAAAATCGTGCAACACGCCTTTTGCGACAACATCCTTTACCCCGTCCTGAGCCGCCCCTTTATCCTGGATAACTACGGGAGCCAAGTCGGAAAGGGAACCCACTTCGGCCTCGACCGCCTCCGTGACTTCATGCGGGAGTATTACCGGAAGCACGGGAGCGCCGACGGCTGGGTCCTGAAAGCGGATGTCCGGCACTACTTCGCCAGCATCCGGCACGACATTCTCAAGCGAGATGTCAATAAGCTGCTCACAGACCCACGGAGCCGGGCCTTGTCCGACGCTATCATAGATAGCACCCCTGGTAATGTCGGCATCCCCATAGGCAATCAATCGTCCCAGGTGTACGCCCTATTGTATCTGAATGAACTCGACCACTACGTCAAAGAAGTCCTCCGAATGCGGTACTATGGCCGCTACATGGATGATTTTTATATCATCTGCGAGAGCAAGGAGGCGCTTCGTGAAGCGTGGAGGAAAGTCGAGCAGTTCTTGACCCCGAGAGGTCTTGAGCTAAACCAGAAGACACAGATCTTCCCCTTGCGGAACGGCCTGGACTTTTTGGGCTTCCACA
SRS049402_16607	TR	-	19231	19294	19211	19331	19	0	CGCCGTCAACTGGGGCCTGCGCTCCCCGAACTCGAATGCCAACAACGCGTACAACATCAACACCGACGGCACCGTGAACAACAACAACGTGTACAACGCCAACTTCGCGCCGCGTCCCGCT
SRS049402_16607	VR	-	*	*	17248	17368	19	0	CGCCGTCGGCTGGGGCCTGCGCTCCCCGGGCTCGAGTGCCAACAGCGCGTACTACATCGTCACCGGCGGCACCGTGGACAGCCGCGACGTGTGCGTCGCCTACTTCGCGCCGCGTCCCGCT
SRS049402_16607	RT	-	18116	18778	AAGAAGCGGCTTATCCAGGCCCCGACGTTCCGGGACAAGGTGGTGCAGCACGCGCTCACGGATTACATCGTCTACGACGAGCTGGCCCGGAGCTTCACGCTGAACACCTACGCGGCCCAGTACGGCAAGGGGACCCACTACGGGCTGGAGATGCTGAAACGGCACATGAGGACCTATTTCCTGCGGCGGAAGGGCGCGGACGAGGCGGCACGCAAGGCCGCCGGTCTGCCACACCGGCCCATGGAGGAATGGGACTACGCCGAGGGCTGGGTCATCAAGGGCGACATCCGCCACTTCTTCCAGAGCATCGACCACCGGCGGCTCAAGGCCGCGCTGGAACCCCGGTTTCCAGACCCGGACATCCGGGCGCTGATGTGGCGATACATCGACGCCGTGGACGAGGGTCTGGCCCTTGGGCATCAGACGAGCCACATCTACGCGGTGTTCTACGTCAGCTCCTTCATGCACTATGTGGGTGAGAAGCTGCACCTGCCGCTGGCTGGGATGTATATGGACGACTGGTATGTGATCTGCCCGGATAAGGCGACAGCGGTTGAGGCTCTGCGCCTTGCAAGGCTTGAATTTGCCAAGCTGGGCCTGGAGCTGAACGACAAGACCAACATCTTCCCCTTGCAAAACGGCATCGACTTCTGCGGCTTCCGC
SRS049402_16620	TR	-	9634	9671	9613	9692	16	0	CGCGAATGCCGGCTTTTCGTACGCGAATACGAATAACACGGCTTCGAATACGAATGCGAATGTCAGCTCCCAGCTATGCA
SRS049402_16620	VR	-	*	*	45600	45679	16	0	CGCGGCTGCCGGCTTTTCGTGCGCGGGTACGTCTTACGCGGCTTCGGCTACGAATGCGCATGTCGGCTCCCGGCTTTGCT
SRS049402_16620	TR	-	9634	9671	9613	9726	13	0	GGGGCGTGCTTTTCGGCGGTAATGCGAATAACAGCGCGAATGCCGGCTTTTCGTACGCGAATACGAATAACACGGCTTCGAATACGAATGCGAATGTCAGCTCCCAGCTATGCA
SRS049402_16620	VR	-	*	*	10204	10317	13	0	GGGGCGTGCTTTTCGGCGGTACTGCGAATAACGGCGCGCATGCCGGCTTTTCGTACGCGCATACGAATTGCGCGGCTTCGACTACGGATGCGAATGTCGGCTCCCGGCTTTGCT
SRS049402_16620	RT	-	8706	9217	CCTATTTGGGTTTCAACCTTCACGGCGGACACTTATAGCTGCATTAAGAACCGGGGGATTCATGCGGCCGCGAAGAAGGTAAAACAGGCCCTACGGGAAGACCCGGAAGGTACTACGTTTTGTTTGAAATTGGATATTCGCAAGTTCTACCCTTCGATTAACCACGACGTGCTAAAATCCATTCTGCGCCGCAAGTTGAAGGATAAAAGGCTACTTTGCCTACTTGACGAAATTATAGATTCGGCGGACGGCGTACCTATCGGAAACTACCTAAGCCAATATTTCGCTAACCTCTATTTAACCTACTTCGACCATTGGATAAAGGAACAGAAGCGGGTAAAGCACTACTTCCGCTACGCGGACGATATTGTAATACTTGCTTCGGATAAATCCTACCTTCATTCCTTAATGGGCGAAATTAGGGCGTATTTGGGGGATTTGAAATTAGAGGTTAAAGGAAATTGGCAAGTTTTCCCCGTAGCGGCTCGCGGTATCGACTTCGTAGGATATGT
SRS049402_16648	TR	+	38368	38431	38325	38450	11	1	ACGGCGGCCAATGCGTGGTGCCGGTCCGTCAATGCGACGAACACGAACAATTTCTGCCTTGTCAACACCAACGGTAGCGCCAACAACAACAACGCGAACAATTCCTGGGCCGTGGCCCCCGGATTT
SRS049402_16648	VR	+	*	*	37588	37713	11	1	ACGGCGGCCACTGCGTGGTGCCGGTCCGTCTATGCGACGACCACGGGCACTTTCTGCCGTGTCAACACCAACGGTAGCGCCAGCACCAACAACGCGTACTATTCCTGGGCCGTGGCCCCCGGCTTT
SRS049402_16648	RT	+	38962	39763	AGATCCGGCCCATAGACGCCCCGCACATCAACGACCGGCAGATCCACAAAACCCACACAAAGGAGGTCCTGGAGCCGCTATACACGCCGGGCATGATCCGGCGGAACGGCGCCAGCCAAAAGGGAAAGGGCCTGTCCTTCCACCATGAGGAACTGAAACGGATCCTGCGGGAGCATTTCAGGAAACATGGCCGGAAGGGTTACGTGGTCCTTATGGACCTAAAGCAGTTCTTTCCCTCCGCGCCCCATGCGGCGATCTATGAGCGCCACCGGCGCCTGATCCTGGACCCGGAGATCCGGGCGGTGGCGGACACGGTGGTGGCCGCTGTGCCGGGCGGCGTGGGTATGCCCCTGGGCGTGGAGCCGTCGCAGATGGAAATGGTGGCCCTGCCGTCCACCGTGGATAACTGGATCGCCTGCCAACTGCGGGCGGAGGATCCGGCCCACTATATGGACGACTACCACATGATCGCGGAAACCAAGGAGCAGGCGGAGGCGTTCCGGGACGCCGTGACCGAGCGCATGGAGGCCATGGGGCTGACCGTGAGCCGGAGAAAAACCAAGATCGTACCGCTGTCCAGGCCATTCCGGTTCTGCAAGGTAAAATTCCAACTGAAACCCACCGGAAGGGTGATCACACACGGGAACCGGGACGGGATGAAACGGGCGCGGCGGAAACTGCGGGCGTTCAAGGCCAAAGTGGACGCCGGGGAAATGACCGTCCAGCAGGTGCGGGCGTGGCTGACCAGCCAGATCGCCTATTTCGAGAACTACAACGACCACGGCCGGGTCCTCCGGCTGAA
SRS049402_16694	TR	+	37894	37952	37845	37968	22	0	TTCTGCGAACAACTGGTGGGAGCGTTCTCCTAATTCCGGCAACACCAACAACTTCTGTAATGTGAACAACAACGGCAACGCCAACAATAACAACGCCAGCAACTCCAATGGCGTGTCCTTCGGA
SRS049402_16694	VR	+	*	*	37182	37305	22	0	TTCTGCGGACGGCTGGTGGGAGCGTTCTCCTCGTTCCGGCGGCACCAGCAACTTCTGTATTGTGGCCGGCGCCGGCGCCGCCACCACTAACGACGCCAGCTACTCCAATGGCGTGTCCTTCGGC
SRS049402_16694	RT	+	38450	38899	GTTTTCACGCTTTCACCATCATGGAGCGAGGGAAGAAGCGGTATATCCGATCAGTCCATATCACGGAACGAGCGGTTCAAAAGTGTCTGTGTGACTACTGCTTGGTTCCTACCTATTCGGCCTGTTTCATCTATGACAACTCAGCCAGTTTGAAGCACCGAGGTATGGACTTCGCCCTGCGCCGTATGACCTGTTACCTCCAACGGCATTACAGGCGGTACGGTCTGGAAGGAGGGGTTCTGCTTTACGATTTTCACAGCTTCTTTGACTCAGCTCCACACGAGCCGCTGTTCCGTGAAGCCGACCGCAGGCTTCATGACCCGAAAATCAGGGAGCTTGCGAACAGCTTTGTTACGGACTTCGGCTCTGTGGGCTTGGGTCTTGGCAGTCAGGTGTCTCAGACGAACGCCCTTATGCTTCCCAATATGATCGACCACTACTTCAAAGAGG
SRS049402_17444	TR	+	33119	33143	33112	33153	7	0	GCGTCGAACCGTGCGAACCGTGGGTACAACTCGGCCCGCAAC
SRS049402_17444	VR	+	*	*	35136	35177	7	0	GCGTCGTACCGTGCGTACCGTGGGTCCGGCTCGGCCCGCGGC
SRS049402_17444	RT	+	33696	34337	AGCGGAGAGACCTCTCTATTCCACAGCTCCGGGACAAGGTGGTGCAGCTCGTCATCCACGAGGAGCTACAAAATATGTTCCGGCCCGTGTTCATCAACGGCTCGTTTGCTTGCCAGTACGGGAGAGGCCCGATCCGCGCCGCCTTCAAGGTGCAGCACGACATGAGGGTCGCCCGGATGAAATGGGGCGACAACGCGGCGATCATCAAGATCGACGCCCGCAAGTTCTTTTATTCCATCGACCGCGCTCTGCTCAAGAAAATCCTTGCGAAGCGGTTCAAGAAGCTCAAGAAGAAACGCCCGGAGACCTATGAGGATCTCCTCCGCTTCTATCGGCTTCTTTGCAAAGTGATCGACAGCTCGCCGGAGGGCGAGACGGGCATCCCTCTCGGGAATGTCAGCTCCCAGGACTTCGCGAACATCTACCTCAACGAGCTCGATCAGTTTTGCGTCCGCTTTCTCGGCGCGAAGCTCTACACCCGGTACATGGACGACATCGTCATCGTTGCGCCGGACAAGGAGACCGCCCGGGAATGGCTGGCGAAAATCAAGGTATTCCTCCGCGAGAGGCTACACCTTGACACCAACAAAAAGACAAAGGTTTTCTATATGCGGCAGGGCGTGAACGCCTACGGCTTCAAAA
SRS049402_contig-100_9.121263	TR	+	17502	17551	17447	17562	16	0	GTTCTTCGTGGTGTTCTGTTCAGCGGTAATGCGAATAACGGTGCGAATGCAGGCTTCAGCTATGCGAATTCGAATAACACCCCCTCGAATACGAATGCGAACATCGGCTCTCACCT
SRS049402_contig-100_9.121263	VR	+	*	*	17262	17377	16	0	GTTCTTCGTGGTGTTCTGTTCGGCGGTGCTGCGGGTCACGGTGCGGATGCGGGCTTCGGCTATGCGAATTCGAATTACGCCCCCTCGGATACGGCTGCGAGCATCGGCTCTCGCCT
SRS049402_contig-100_9.121263	RT	+	17975	18507	AATATGGGTTTCGGTGTTCACGACGGACACGTTTTCTTGCATCAAAAATAGGGGTATAAACGGGTGTATGCTGAAAGTAGATAAAGCGTTGAAAGACGTGGAGAACACCCGATATTGCCTGAAAATCGACGTTAAGAAATTCTATCCGAGTATCGACCATGATGTGCTGAAACAAATCGTGCGCCGTAAAATCAAATGCCCGGACACGCTGGCTCTACTCGACCAAATCATAGATAGTGCCGCCGGTGTCCCTATCGGCAATTACCTGTCGCAATATTTCGCCAACCTGTTCCTCGCATACTTTGACCATTGGATAAAAGAGGAGGTCGGTGTCAAATATTATTTCAGGTATGCCGACGACATGGTTTTTCTGCACAAGGACAAGGCGTTCCTGCATGATTTACTCACACAGATAGATGCCTATCTCCGTGACAACCTGCATTTGACGATAAAGGCAAATTACCAGGTATTCCCTATCGCTAAAAATCGCAGCGATAAGCACGGGCGGGGGCTGGATTTCGTCGGGTTCGTTT
SRS049896_2916	TR	-	6100	6153	6078	6182	2	0	TTCTCCGAATGCGAGCAACTCCAACAATTTCGTGAATGTGAACACCGACGGGACAGTCAACAACAACAACGCGAACTATTCCCTCGGCTTCGCGCCCGGATTTTA
SRS049896_2916	VR	-	*	*	6721	6825	2	0	TTCTCCGAATGCGAGCAACTCCAACAATTTCGTGAATGTGAACACCGACGGGACAGTCAACAACAACAACGCGAACTATTCCCTCGGCTTCGCGCCCGGCTTTTG
SRS049896_2916	TR	-	6743	6796	6727	6825	0	0	TTCTCCGAATGCGAGCAACTCCAACAATTTCGTGAATGTGAACACCGACGGGACAGTCAACAACAACAACGCGAACTATTCCCTCGGCTTCGCGCCCGG
SRS049896_2916	VR	-	*	*	6084	6182	0	0	TTCTCCGAATGCGAGCAACTCCAACAATTTCGTGAATGTGAACACCGACGGGACAGTCAACAACAACAACGCGAACTATTCCCTCGGCTTCGCGCCCGG
SRS049896_2916	RT	-	5142	5553	GAGGCATATTCGGAGCGTCCATATCTCCGAGCGCGTCGTACAACGGTGCTTATGCGATTACTGCCTCGTGCCGATGCTCTCCCGGTCATTCATTTACGACAACGGAGCGAGCTTGCGCGGCAAAGGGTACGATTTCGCCGTATCCCGGGTGACGCACTTTCTCGCGGAGCATTACAGAAAACACGGGCGGGAGGGCTACGTCCTCGTATTCGATTTTTCAAAGTATTTCGATACGGCACAGCATGAGCCCGTTTTTCGAGAGTTCGAGCGGAGCGGCATCGACGACCGCCTCGTCGCGCTCTCGAAATATTTTATTCAGAACTTCGGCGACGTGGGGCTCGGCCTCGGGAGCCAAGTCTCGCAGATTGCCGCGCTCGCCCTGCCGAACAGGATAGACCACTATATCAAGGAC
SRS049896_11093	TR	+	8088	8151	8058	8173	23	0	GGTACTGGAGTAGCAGTGAGAACAGTCAGAACAACAGCTGGAACGTGAACTTTAGTAATGGCAACTTCAACAACAACAACAAGTACAACAGTAACATGGTGAGAGCGGTTGCAGCA
SRS049896_11093	VR	+	*	*	7287	7402	23	0	GGTGCTGGAGTAGCAGTGAGAGCAGTCAGGGCGACAGCTGGTACGTGAACTTTAGTGGTGGCnnCTTCnGCnnCnnCGGCAAGTGCGnCAGTnnCATGGTGAGAGCGGTTGCAGCA
SRS049896_11093	RT	+	8331	8982	CAAGTACTTGTTTTATAGTTACCCGTCCTAAATTACGGGAAGTGTTTGCTGCAAATTTCCGTGACCGTATTGTACAACATTGGTTGTGCCTACGCTTAGAGCCACTGTTTGAGGCACGTTTTGTTGAACACGGAAATGTATCATTTAACTGTCGAAAGGGTTTTGGAACATTTGCATGTATTGATCAGTTGACAAAAAATACAATTGAAGTCTCTGATAATTATTCGCACGAGGCTTGGTATGCTCAATTTGATATTAAAGGATTTTTTATGTCAATTGATTGCGAACGATTATTAGAACACTTATTACCATTTATCAAAGAAAAATGGAATTATTGGAAAGGGACCATATATGAACAAGATTTAGATTTAGTGCTATGGCTTACAGAAATAATTGTACGACATCGACCACAAGATGATTGTATACGTCAAGGAAATTTAAAATTATGGAGAATACTGCCTAAAAACAAAAGCCTGTTTTACAATGAATGGATGAAAGGCGAACCAATAGGAAACCTAACTAGTCAATTATTTGCCAATTTTTACATGTCATTTTTTGATGAATGGGCTATTAAAGCAGCAGAAGAAAGAGGAGCCAAATATGTACGTTTTGTAGATGATTTTAGCTTTGTGTGCAAAACTAAGGAAGATGC
SRS049896_11108	TR	+	1267	1314	1248	1333	15	0	CCGCTTCCAATTTCGCCAATGTCAACAACAACGGTAATGCGAACTACAACAACGCTTCCAATTCTAATGGCGTTCGCCCGGATTTC
SRS049896_11108	VR	+	*	*	562	647	15	0	CCGCTTCCTTTTTCGCCCTTGTCATCGGCGACGGTTCTGCGAACTACGACAACGCTTCCACTTCTGTTGGCGTTCGCCCGGCTTTC
SRS049896_11108	RT	+	1607	2360	CAACTACAAACTTCACCTTGCATGAACGAGGAAAGCTCCGGCGTATTACAGGCGAACAGGTTCAAGACAGAATCGTGAAACACGCTCTCTGTGACGAGGTTTTGAATCCTCTGATTGAACCACACCTCATTTATGACAATGGAGCAAGCGTTGTCGGAAAAGGTATCGCTTTTACTCGTAAGAGGTTGCTCACCCACCTTCGGAAATATTATGCACAGCATGGTAGCAACGAAGGGTACATTCTTCTGATAGACTTCTCGAAATACTACGACAATATCAGACATGATGTGTTGTTGAAGTTGTTTGAGCAGTATGTCGATGATGAACACGCCCTATGGCTTCTGCGAAAGACCGTAGAACGCTCAAGGATTGATGTATCGTACATGAGCGATGAAGAATACGAACACTGTCTCGACAGGTTGTTTGATTCTCTCCTCTATCAGTATATGAnCCCGAAGCTGTTCACAGGCGAAAAGTTCATGGGGAAGCACCTTAATATCGGAGACCAAGTGGCACAGACCGCCGGAATCTCTTACCGAATACGAATTGATAATTATGTCAAAATCGTTCGAGGTGTGAAATTCTnCGCTGGCTACATGGACGATAGTTATGCTATCCACGAGAGCAAAGAGTTCTTACAGGAGCTTCTTGAGGACATTATCGAGATAGCGAACGAACTCGGAATCACGGTCAATACCCGGAAGACGAGAATCTGTAAGCTCTCCGAGCATTGGCGATTTCTTCAGGTTCAATA
SRS049896_20819	TR	-	13234	13281	13205	13300	16	0	AGCGTCCAACTCTTACAACGTCCGCAACGTCAATTCCTCTGGCGCGATGAACTGGAACAACGCTTACAACGGCAACAACGGCGTTCGCCCGCTTTG
SRS049896_20819	VR	-	*	*	11064	11159	16	0	CGCGTCCAACTCTTACCGCGTCCGCGACGTCGATTCCTCTGGCGCGTTGCTCTGGCGCAGCGCTTGCGGCGGCCACGACGGCGTTCGCCCGCTTTG
SRS049896_20819	RT	-	12065	12733	TGAGCCGAAAGAACGAATCGTTATGACGAACGCATTCAAAGACAAGGTGGTTCAGCATTCCCTATGCGACAACATACTTGAACCCGCGTTTTCAAAAGCCTTTATCCGGGACAACTACGCATCGCAGAGCGGGCGCGGAACACATGACGGGTTATACCGTCTTGAAGAATTCATGCGGTCCTACTACTTCACACGCAAGGCGAACGCCGAGCGGGAGCGGCGGGCCGCGGGATTGCCGCCGCCCGGCCCGGAGGAAGTGCGGCACTATTCGGACGGCTGGGTTTTGAAATGCGACATATCGAAGTATTTCTATTCAATCCAGCATGAACCATTAAAGCAGATGACGCGGAAGTACATCAAAGACCCGGATATTCTGTGGTTAGTTGACCTTATCGTTGACAGCACGGAAAATCCGGGAATTCCTATCGGCAACCAGACTTCACAATGGTTCGCCGTCATGTATCTTTCGGGCATGGACCATTTCATAAAAGAAAAGCTGGGTATTCGCTATTATGGGCGGTACATGGACGATTTCTATTTGATACATGAGGACAAGGCATATTTGCAATACTGCCGGGGCGAGATCGAACAATACGTTGCCCGGCTGGGCCTGCGGATGAACAAGAAAACAAATATTTTTCCGTTGCGGAACGGTATTGATTTCTTGGG
SRS049896_21581	TR	+	3559	3622	3520	3641	18	0	ACGCTGCCATTTGGTGGCTGCGCTCTCCGAACACCAACAATAACAACAACGTCTGGAACGTCAACACCGATGGCTCCAACAACAACAACTGGTACAACAACTCCTATGGTGTTCGCCCCGCT
SRS049896_21581	VR	+	*	*	5549	5670	18	0	CCGCTGCCATTTGGTGGCTGCGCTCTCCGAGCACCGGCAATAGCAGCGACGTCTGGAGCGTCAGCACCGGTGGCTCCAACGACGACTACTGGTGCCGCGGCTCCTATGGTGTTCGCCCCGCT
SRS049896_21581	RT	+	4047	4661	AGCGCCGCATGGTACACGCCCCCGCATTTGTGGACAAGGTGGTGCTGCACGCTCTGGTCGATAACATCCTGTATGATGCCCTGACAAAGAGCTTTATCCGGGACAGCCACGCCAGCCAGACCGGAAAAGGCACAGACGACGGCCTGATGCGCCTGAAAACCCACATGGTGGACTATTACCGCCGTGAGGGCCACGGCGCGGACGGCTGGGTGCTGAAAGGCGACGTGCGGCATTTCTTCGCCAGCATCGACCACCGGAAGCTAAAACGCAAGCTCAAAGCCGTGCTGGACAAGCGCGGCGTTGACCCGCGTGTCTATGAGCTGCTTTGCATCTACATCGACGTGATGGAGGACGGCTTGCCGCTGGGCTACCAGACGAGCCAGCTTTTCGCCCTCATGTTTTTGGACGAGTTCGACCACATCATCAAAGAAAAGTACCGCATCAAATACTATGGCCGATACATGGATGATTTCTACATCATCTGTTCGGACAAGAAGAAATTGCAGTGCATTCTCCGGGATGTTCGGGCGCTCATGGACAGTTACGGCCTTGAGCTGAACCAGAAAACCGCCATTTTCCCGCTGCGGAACGGTATTGATTTTCTGGGATTCCATA
SRS049896_21683	TR	+	32775	32824	32730	32840	12	0	TGCCTATCCGGGGTTCGAGTTTCAACAACACTTCCAACGGTGGCGCTGGTGCGCTGAACTTGAACAACGCCCGTTCTAACGTCAACAACAACGTTTCGCTCCGTTCCGCTT
SRS049896_21683	VR	+	*	*	32010	32120	12	0	TGCCTTTCCGGGGTTCGGGTTTCAGCCTCACTTCCAACGGTGGCGCTGGTGCGCTGAACTTGGACTACGCCCGTTCTCTCGTCAGCTACGACGTTTCGCTCCGTTCCGCTT
SRS049896_21683	RT	+	33312	33855	AAAAGCGCATGATTATGTCACTCACTTTCAAAGACCGGGTGGCGCAGCACGCTATATATAGCCAACTGAACCCGTATTTTGAAAAGCAGTTCATTTCTGACAGCTACGCTTGCAGAGTAGGCAGGGGAACACACAAAGCAGTCAACCGCCTGCATGATTGGTTGAAGCAGACTGACCGGAAGCCGCAGCGTTTCTATTATTTGAAACTGGATATTGCAAAGTATTTTTACCGGATAGACCATGAAGTATTGATGGATATTTTGCGGAAGAAAATTGCTGATGAAGATTTGTTGCACGTCTTGTCAGTAATAATAAACTGCGAAGACACAAACTTTGGTCTGCCGCTGGGTGCCGACATTGGCGACGTGGCGTTTGATGAATTGCTGGGAGAAGTTGGGCTGCCTATTGGCAATCTGACTTCACAAATGTTTGCAAATTTGTAnTTnAAnGAACTTGACCAGTTCTGCAAACACAAAnTGCACCTGCnTTATTACATACGnTAnATGGACGACATTATnATTTTnCACCCAGAnAAAAAGTATCT
SRS049896_24783	TR	-	13108	13157	13093	13282	14	0	CGTCCACCTTCTCGTTTTACGGCAACGGATAACGGGACGAAAGCCGAAAGGCGTGGACGGTTGGCAGAGGGGAACAAGAGCTGGTTCTTTGGGGCGGTAATGCGAATAACGGTGCGAATTGCGGCCTCGCTTATGCGAACTCGAATAACGATTGGTCGAACTCGAATGCGAATATCGGCTCTCGCCATAC
SRS049896_24783	VR	-	*	*	13380	13569	14	0	CGTCCACCTTCTCGTTTTACGGCAACGGATAACGGGACGAAAGCCGAAAGGCGTGGACGGTTGGCAGAGGGGAACAAGAGCTGGTTCTTTGGGGCGGTAGTGCGGATAACGGTGCGAGTTGCGGCCTCGCTTATGCGTACTCGACTCACGCTTGGTCGTCCTCGTATGCGTATTTCGGCTCTCGCCTTGC
SRS049896_24783	RT	-	11972	12369	ATACAAGTGCGTGTATCAAGGGAAAGGGATTACATTTTGGAGTAAGGAGAATGAAACGTTTTCTTCACCGGTACCCGGAATACAAATGGTTCGTAAAGACTGATTTCAAAAAGTTCTATCAAAGTATTCTTCATGAGCTTATTGTTGCTGCATTGAGAAGGAAATTCAAAGATGAACGATTTATTAAATTGATCGAGATAGCTGTTTTATCGTATGACAGCGGAACAGAGTTAGTTGACGTATTGGAGAATGAAGTTGAACGGAAGAAGAGGTGTTCCGATTGGAGCATTTACAAGCCAACCTATCGGGAATTTTGCGGCAAGCCGGATAGATCATACAATGAAGGAGAAATATCGTGTCAAATGCCTGCATAGATATTGCGATGATAATGTTATGCT
SRS049896_25650	TR	+	1412	1459	1375	1474	16	0	AAACGCCTAATTCGTCGAACGCCCACAACGTCCGCAACGTCAATTCGGACGGCTCTTTGAACAACAACAACGCGTACAACGGCAACAGGGGCGTTCGCCC
SRS049896_25650	VR	+	*	*	3364	3463	16	0	GTACGCCTAATTCGTCGAGCGCCCTCGGCGTCCGCGACGTCATTTCGGACGGCTCTTTGAGCTACAGCGACGCGTTCTACGGCGGCAGGGGCGTTCGCCC
SRS049896_25650	RT	+	1848	2450	AGCGCCGCGTGGTTATGTCGAACAGCTACAAAGACAAGGTTGTTCAACATTCGCTTTGCGATAACGTGCTTGAACCGATTTTGACACGATCGTTCATTCGCGATAACTACGCGTCGCAGGTGGGGAAAGGTACGCATTACGGGTTAGACAGGCTTCAAGAGTTCATGCGGAGGTTTTACAGGAAGAACGGAATTGACGGCTGGATACTGAAAGGCGATATTTCAAAGTATTTCTATTCGATCCGGCACGACGTTTTGAAAACCTTAATCCGCGAGAAGATAACCGATCCGGACGTTTTGTGGCTTnTnGATCTTnTnATCnACAGCACCGAAGGCAACGTCGGAATACCGATCGGCAATCAAACTTCACAGCTTTTCGCCCTTCTCTACCTTGACGGGCTTGATCACTTCGTAAAGGAAAAGCTGGGTATCAAATATTACGGGCGCTATATGGACGACTTCTTTTTGATCCATCACGACAAAGCATATTTGCAGGAGTGCAGGAAGCAGATTGAAGCGTTCGTACAGGCGCGCGGGCTTTCGCTGAATGCGAAAACAAATATCTTTCCCTTAAAACACGGCGTTGATTTCTTGGGCTTTCATA
SRS049896_26712	TR	-	3970	4007	3944	4061	27	0	AAGATTACTCAATTAGGCAGTAATTGGAATAATGGTTCTAATGCAGGTAGTTTCTATTGGAATTTGAATAACAGTGTTGGGAATCGTAATCGTAATATCAGCAGTCACTTAGTAAATG
SRS049896_26712	VR	-	*	*	4162	4279	27	0	AGGATTGCTCTATTGGGCGGTAGTTGGGCTTATGGTTCTGATGCGGGTGGTTTCTGTTGGTATTTGGATAGCGGTGTTGGGCATCGTGGTCGTAGTATCGGCGGTCGCTTGGTGTATG
SRS049896_26712	RT	-	2866	3415	TGATACCTTTTCAGCAATACCTGACAGGGGAATTCACAAAGGACTTAGCAGAGTAAAGAAAGCAGTCCAACATGATGTTCCAAACTGTCAATATTGTCTGAAGATAGATGCAAGACATTATTATCAATCAGTGAATCATGACATTCTGAAACAGAAATACAGAAAGATGTTCAAAGACAATGACCTTCTTTGGATTCTTGATGAAATCATTGATTCAATCAACACAGCAGAAGATGAAGACCTTGTTTCAATATATCTATTAGATGAAGACATTGACCCAAACACAGGGATTCCAATTGGAAACTACCTGTCACAGTACAGTGGGAATTATTACTTCAGTGATTTTGACCATTGGATGAAAGAAGTCAAGCATGTCAAATACTACTTCAGATATATGGATGACATTGTAATTCTTGCAAGAACTAAGGAAGAACTGCATCAGTTGCTGAAAGAAATCAATGAATACTTCCATAACAATATGAAGTTAGAAATCAAGAAGAATTATCAAGTATTTCCAACTTATGTCAGGGGTATTGATTACCTTGGTTAT
SRS049896_28596	TR	-	18643	18701	18610	18735	16	0	AATGGGCCGCAATGTGCGGCTGCGCTCTGCGAATCGTGGCAACGGTTACAATGCCTTCAACGTGAACTCCAGCGGCAACGTCAACAACTGGAACGCGATCAACGCGAATCGCTGCGCCCCGGATTG
SRS049896_28596	VR	-	*	*	19236	19361	16	0	TGTGGGCCGCGGTGTGCGGCTGCGCTCTGCGATTCGTGGCAACGGTTGCAATGCCTTCGGCGTGAACTCCAGCGGCTACGTCGGCAACTGGGGCGCGATCTACGCGTATCGCTGCGCCCCGGCTTG
SRS049896_28596	RT	-	17288	18167	ATGCTGTTTATCCAGCAATGACACGGAGCTTCATCCGGCAAAACGCGGCCTGTCAGACCGGCAAAGGTACCGACTGGGCGCGCAAGCAGGTCAAGCTCATGATGGAGCGCGAATACCGGCAGCACGGCGCTGATGGCTATGTGCTGTTGGTAGATATCCGGCACTATTACGACACGATGCCCCATGACGTGGCAAACCGCTGCTTTGAGCGGCATCTGCCGCCAAGTGTGCATAACCGCGTGCGTGAGGTGCTGGATCGTCAATATACCGGCGAGGCCGGTTATAATCCGGGCAGCCAGATGGTGCAGCTTGCCGGGATCTCGGTGCCCGACCCCATAGATCACTACATCAAGGAGCGCCTGCGGGCGAAAAAGTACGTCCGTTTTATGGATGATAGCCTCATCATCCACCACGACAAGGCACGGCTTGAGGAGTGGCGGGAGGCGATCCGCGCCCGGTACGCTGCCGATGGCATGGAGCTGCACCCGACCAAGACCAAGATCGTCAGGCTAAAGGATGGATTCCGTTTTCTAGGTTTCATCTACCGCTTGACCCCGGCGGGCAAGGTCGTTATGACCGTTGACCCGCAGAATGTCAAGGCCGAGCGCAAGCGCCTGTTTCGGCTTGCCCAGCTCATCAAGGCAGGAGAGAAACCGGCATCTGCCCTGTATGAGCAGTATGGATCATGGAAAGCCCATGCCGCTAAAGGCAACTCGCAGCAGCTGCTGCAGCGCATGGATCAATACGTTAAAACTCTGCTGGAGGGGATAACTACATGAAAATTGTTCACAACACTGGCGACATCAAGACCGCCGCCGAAAACGAAAACCGGGACGCGGATTTGGCACAGATCGCGTCTATGGTGGACTTCCTGTGCATT
SRS049896_31951	TR	+	23270	23317	23243	23337	14	1	TGCCGGCTCGGCCAACAACGCCCGCAACGTCAACACCGATGGCACTCTGAACAGGAACAACGCCTACAACGGCAACAACGGCCTGCGCCCCGCTT
SRS049896_31951	VR	+	*	*	25317	25411	14	1	TGCCGGCTCGGCCATCGGCGCCCGCCTCGTCGACACCGATGGCACTCTGAGCAGGGACTTCGCCAACGGCGGCAGCAGCGGCCTGCGCCCCGCTT
SRS049896_31951	RT	+	23725	24408	AGGAGCGGCTCGTCCTCGCCATCGACTTCGAGGGCAAAGTCGTCCAGCACTCGCTCTGCGACAACGTCCTCGAGCCGGCGTTCTCCCGGCGCTTCATCCGGGACAACTACGCCGGCCAGATCGGCAAAGGCACCCACGACGGCCTCGACCGTCTGGCTGCGGCCATGCGCCACTATTTCTTCAGCCGAAAGGCAGCAGACGAAGCAGCCCGCAAGGCTGCCGGCCTGCCGCCCCGGCCGATGAACGAGTGGGACTACGCCGACGGCTGGGTACTGAAGGGCGATTTTTCAAAGTTCTTTTACACCCTGCTCCATTCCTACTGTTACGAAACGGCCCGCCGGGCCCTGAAGTGGCTGAAGGATCCCGAGCTGATCGACTTCGCTGAGTGGCTGCTGTGGCTCATAATCGACAGCACGCCAGACCCCGGCATCCCGATCGGCAACCAGTCGAGCCAACTGCTCGCGCTGCTCTATCTGGACGCCTTCGACCACTGGCTGAGGGATGACCGCGGCCTCGTATATGGCAGGTACATGGACGACTTCTACATCATCCACAGCGACAAGCTGCTGCTCCGGCAGATACTCAAGGAGATCGAGGCGTACATCAAGCCGCTCGGCCTTCGGCTGAACGGCAAGACGCAGATCCTCCCGCTGAAGAATGGCATCGACTTCCTCGGTTTTCACA
SRS049896_contig-100_387.198965	TR	+	2478	2527	2424	2552	26	0	AAGGTTTCTTAATTACTAAATTAGGCAGTAAATGGAATAATGGCTCTAATTGCAGTTTCAATCTGAATGGTAATAATACCTCTGGTAATCGCAATCGTAATATCAGCAGTCACTTACTATATGTGCATA
SRS049896_contig-100_387.198965	VR	+	*	*	2190	2318	26	0	ACGGTTTCTTGATTGCTATATTGGGCGGTGGATGGAATGGTGGCTCTAGTTGCGGTTTCAGTCTGAATGGTAATGATACCTCTGGTTATCGCTATCGTCGTGTCGGCGGTCGCTTGCTGTATGTGCCTC
SRS049896_contig-100_387.198965	RT	+	3154	3691	ACCTATAGTGCAATCCCTAACAGAGGGATCCAGCCTATTATCAATCAATTACGAGGGTATAAGAAAAAGATTAAGAAAGATGGAAAAGTAGTAGCGGAGAAGTGGATACCCAGTATTTTAGTATCAGATCCAGAGGCTACAAAGTATTGCTTAAAGCTGGATGTAAGAAAGTATTATCCCAGCATTGTACACGATGTATTAAAGGCTAAGTATAGAGAGCTCTTTAAGGATGAGGAGCTTATCTGGTTAATGGATGAGATCATAGATAGTATTAGTACTTGTCCAGCCACAGAGGAAAATATAGAGATCCTCCAGAGGCTAGGTGTGGCGGTAAATATTATCATAGACGATAACGGTAGAGAGTTTGTGGATGGCGTAGGTATTCCTATTGGAAACTATGTTAGCCAGTATGACGGTAATTTTAATCTATCTGTAGTAGATCACTGGCTCAAAGAGGTTAAGGGCGTTAAGTACTACTTTAGATACATGGATGATATGGTTATTTTCGGTAGCAGTAAAGAGGAATTACACAAACTCA
SRS049896_contig-100_0.204030	TR	-	4283	4357	4266	4373	20	0	TGGGAGCGTTCTCCTAATTCCGGCAACACCAACAACTTCTGTAATGTGAACAACAACGGCAACGCCAACAATAACAACGCCAGCAACTCCAATGGCGTGTCCTTCGGA
SRS049896_contig-100_0.204030	VR	-	*	*	42070	42177	20	0	TGGGAGCGTTCTCCTCGTTCCGGCCGCACCGGCTACTTCTGTAGTGTGGGCCACAACGGCGGCGCCAGCTATGACTACGCCAGCATCTCCTATGGCGTGTCCTTCGGC
SRS049896_contig-100_0.204030	TR	-	4283	4357	4266	4389	20	0	TTCTGCGAACAACTGGTGGGAGCGTTCTCCTAATTCCGGCAACACCAACAACTTCTGTAATGTGAACAACAACGGCAACGCCAACAATAACAACGCCAGCAACTCCAATGGCGTGTCCTTCGGA
SRS049896_contig-100_0.204030	VR	-	*	*	4929	5052	20	0	TTCTGCGAACGCCTGGTGGGGGCGTTCTCCTTATTCCGGCGGCACCAACATCTTCTGTGGTGTGTACAACGACGGCGGCGCCTACTATATCAACGCCAGCTACTCCCGTGGCGTGTCCTTCGGC
SRS049896_contig-100_0.204030	RT	-	3336	3785	GGTTTTCACGCTTTCACCATCATGGAACGAGGGAAGAAGCGGTATATCCGATCAGTCCATATCACGGAACGAGCGGTTCAAAAGTGTCTGTGTGACTACTGCTTGGTTCCCATCTATTCGGCCTGTTTCATCTATGACAACTCAGCCAGTTTGAAGCACCGAGGTATGGACTTCGCCCTGCGCCGCATGACCTGTTACCTTCAACGGCATTACAGGAAGTACGGTCTGGAAGGAGGGGTTCTGCTTTACGATTTTCACAGCTTCTTTGACTCAGCTCAACATGAGCCGCTGTTCCGTGAAGCCGACCGCAGGCTTCATGACCCGAAAATCAGGGAGCTTGCGAACAGCTTTGTTACAGACTTCGGTTCTGTGGGCTTGGGTCTTGGCAGTCAGGTGTCTCAGACGAACGCCCTCATGCTTCCCAATATGATCGACCACTACTTCAAAGAG
SRS050026_2671	TR	+	35990	36053	35953	36085	25	1	AATTGGTCGAGTTCGGAGAACAACAACAATCCGGCGAACAACGCGTGGTACGTGAATTTCAACAACGGCAACGTGAACAACGACAATAAGAACAACGACAACAACAATAGGGTTCGTTCTTCTTTGGCTTTTA
SRS050026_2671	VR	+	*	*	35249	35381	25	1	TATTGGTCGAGTTCGGAGAGCGACTACTATCCGGCGGGCTACGCGTGGTACGTGGGTTTCGACGGCGGCTACGTGTACGACGACCGTAAGCGCGACCGCAACAACCGTAGGGTTCGTTCTTCTTTGGCTTTTT
SRS050026_2671	RT	+	36332	36974	TGCAGCGGGAAGTATTCGCCGCCGACTTCCGCGACCGGGTGGTACACCACCTGATCGCCCGCAAGATAGAGCCGCTGCTGGAAGCGGAATTTATAGACGACAGCTACAGCACCCGCAAAGAAAAAGGGACACTGTACGGCATCCGCCGGGTAGAGGAATTTGTCCGGGAATGTTCGGAGAACTACACCAAGGACTGCTACGTGATGAAGCTCGACGTCCGCTCGTTCTTCATGGATATACACAAGAAGCTACTTTACGAGCGGATGGAGAAGTTTCTGCGGGAAACCTACCGGGCGAACGACCTGGAGATGCTACTCTACCTGCTGCGCGAAACGATCTTCAACCGGCCGGAGAAGAACTGCATCCGCCGCTGTCCCGCGAGCCACTGGAAAGGGTTGCCACGGGACAAGAGCCTGTTCCATTCGGACGGGATGCACGGGCTGCCCATCGGCAACCTGACGAGCCAGATGTCGGGGAATTTCTTCCTGAGCCCGCTCGACCACCTGATTACGGAGCTGTGGGGCATACCGTTCTACGGGCGGTATGTGGACGACATGGCACTGGTGCATACCAGCAAGGAATACCTGCTGGAGAGGCGTAAGCGCATCCGCGAATGGCTGGCGGCAAACGGGCTGACCCTGCA
SRS050026_3508	TR	+	56060	56109	56032	56120	11	0	AATGCGAATAATGGTGCGAATGCGGGTTTCGGTTATCTGAATGCGAATAATCGTTCCTCGAATGCGAATGCGAACATTGGGTTCCGCTT
SRS050026_3508	VR	+	*	*	13015	13103	11	0	TATGCGCTTAATGGTGCGGTTGCGGGTTTCGGTTATCTGATTGCGAGTAATCGTTCCTCGCATGCGTATGCGTACTTTGGGTTCCGCTT
SRS050026_3508	TR	+	56060	56109	56013	56120	16	0	TGGTGCCCTTTTGTCTGCTAATGCGAATAATGGTGCGAATGCGGGTTTCGGTTATCTGAATGCGAATAATCGTTCCTCGAATGCGAATGCGAACATTGGGTTCCGCTT
SRS050026_3508	VR	+	*	*	55811	55918	16	0	TGGTGCCCTTTTGTCTGCTCGTGCGGTTACTGGTGCGCTTGCGGGTTTCGGTTGTCTGAATGCGGCTTATCGTTCCTCGCTTGCGCATGCGTACTTTGGGTTCCGCTT
SRS050026_3508	RT	+	56633	57116	GACAGGATAGTACACCATTGCATTATCAATGTGTTGGGGCGTTACTGGACTAACTTCTTCATTGCGAATACATACGCTTGTATCAAAGGGCGTGGTATTCATAAATGTATGGAGGATGTGCATACGGCTTTAATCATAGACAGAAAAGGTACAAGGTTCTGTTTGAAGATTGACATCAAGAAGTTCTATGATAACATAGACCACGCAGCATTGAAAAGGATAATCCGCTACACTATAGCGGATGAACAACTGTTAAGGCTGTTGGATAAGATAATAGATAGTAACGGTAAAGACAAGGGGCTGCCAATAGGCAATTTCACAAGTCAATATTTGGCTAATCTCTATTTAGCATATTTCGACCATTGGGTTAAAGAAGAACTGGCTAAGATAGTGATGAAGCGTTTTGGGGTGAAAATCTACTACTATCGCTATATGGATGATATGGTGATACTATGCGCTGACAAAGAGGCACTGCATTTCGTAC
SRS050026_4033	TR	+	407	444	285	467	15	0	GCGTCCGGAAGTAAGACGGGTGCCGGTGCTTCCTGAAAGTACAAAGGCGGATTTCCTCATATACACTCGTGTGGTGTATCGGTCGAACAACAACGCGAACGCGTTAGGCGGTGTTTCGTATGCGAACGCGAATAACGATTCATCGAACACGAATGCGAACATCGGCGTTCGGCTTGCAAACAA
SRS050026_4033	VR	+	*	*	0	182	15	0	GCGTCCGGAAGTAAGACGGGTGCCGGTGCTTCCTGAAAGTACAAAGGCGGATTTCCTCATATACACTCGTGTGGTGTATCGGTCGAACAACAACGCGAACGCGTTAGGCGGTGTTTCGTGTGCGGGCGCGAGTTACGATTCATCGGTCACGGTTGCGGCCATCGGCGTTCGGCTTGCCTTCAG
SRS050026_4033	RT	+	968	1381	GGCATTTGAAAGTACGTTTTATCCGGACTACTTCCGCATCCATTAAAAACAGGGGTACGCATGACCTTTTACAGTATATCGTTAAAGATATAAAGGATGATCCCGAAGGAACCCTGTTCGGGTACCAGTTCGATATAACGAAATTCTATGAGAGCGTAGACCAGGACGTTTTGCTGGATGCAGTGAAAAAGATGTTCAAGGATAAAATATTAATCGGAATCCTGGAAGAGTGCATCCGCATGATGCCTAAAGGCGTAAGTATCGGGCTAAGATCATCGCAGGGGCTTTGTAATTTGCTTCTGTCTATTTACCTGGATCACCGGTTAAAGGATCAGGAGGCAGTAGCACACTATTACCGGTATTGTGACGACGGTCTGGTGCTTTCCGGTAGTAAGAAATACCTTTGGAAGGTTA
SRS050026_8610	TR	+	391	428	358	449	13	0	CTAACAATGGCACGAATGCAGGGGCGTTTGCTACGAATACGAACAATGCAGCCTCGAATTCGAATGCGAATGTGTCCGCTCCCCTATACTTT
SRS050026_8610	VR	+	*	*	0	91	13	0	CTTACGATGGCACGTATGCGGGGGCGTTTGCTACGAATACGCACTATGCGGCCTCGTCTTCGAATGCGTCTGTGTCCGCTCCCCTCTGCTTT
SRS050026_8610	RT	+	814	1404	AAGAGCGGAAGATCTTTAAACTGCCGTTCCGGGATCGTGTCGTTCATTGGGCGATAATGCAGGTTATTGAACCGATATGGCTCTCTAATTTCACCCATGATACATTCTCTTGCATACGTGGGCGTGGTATTCACCCTCTTTTATACAAGCTCCGCCGTGATTTGAAAGCGGATCCGGAGGGAACCCGGTACTGCCTGAAAATCGATGTGCGCAAATTCTATCCGAGTATAGACCACGAGATCATGAAACAGGTAATCCGCCGAAAGCTGAAAGATGCCCGGCTGCTTGCTTTGCTTGACGGTATCGTGGACTCGGCAGAGAACGGAGTGCCTATCGGGAATTATTTATCCCAATTCTTTGCCAACCTTTATTTATCCGAACTGGATCATATCATGAAAGAAGAAATGGGCATCCGGTACTATTACCGCTTTGCCGATGATATTGTCCTGCTGGATGGAAACAAGGAGAAGCTCCACGGAACCCTCGTGTTTATCAACCACTACCTGAATAATGAACGTGCTTTGAGTATAAAGCCGAATTATCAGGTTTTCCCGGTAGAGAGCAGGGGTATTAATTACGTGGGATACGTGA
SRS050026_11278	TR	+	847	907	810	937	17	0	TACTGGTCCTCCTCGGAGTTCTACAACAATCCGGCGAACAACGCTCTTTATGTGAATGTGAACAACGGCAACGTGAACAACAACAATAAGAACAACAGAAATAGTTACGTGCGTCCGGTCTTGGCTTT
SRS050026_11278	VR	+	*	*	77	204	17	0	TACTGGTCCTCCTCGGAGTTCTGCGACCTTCCGGCGAGCGGCGCTCTTTATGTGAGTGTGAGCGGCGGCAACGTGTACAACTACAGTAAGGACGACAGGAATAGTTACGTGCGTCCGGTCTTGGCTTT
SRS050026_11278	RT	+	1170	1901	GTTCCATCGCTTTCATTATCAACAAACCCGTGAAACGGGAGATTTTCGCCGCCGACTTCCGCGACCGTGTTGTACACCACCTCATAGCCCACAGGCTCGTTCCGCTTTTGGAAGAGAAGTTCATCGATGACAGTTACAGTACCCGCAAGGGAAAGGGTACGCTCTACGGCATAGAACGGGTGGAAGAACATATCCGGCTCTGCTCCGAGAACTACACGCGGGATTGCTATATCCTGAAAATAGACATCCGTTCGTTCTTCATGAAAATATCGAAGAGGCGGCTGTATGACCTGACCGAAGAACTCTTGCACGAACGCTACGGGGGAAACGACCTGGCGATACTGCTCTATCTGCTCCGTGAGACGATATTCAACCGTCCGGAAAAGAACTGCATCCGCAAGACGCCTCCCCAAAGCTGGCGCGGATTGCCCAAAGACAAGAGCCTGTTCCATTCCGACGGCTCGTGCGGACTGCCTATCGGCAACCTGACAAGCCAGTTGCTCGCCCTTAACTTCCTGGACGGACTGGACCATCTCATCAGCGAAGAATGGGGCGTGAAGCACTACGGCAGGTATGTGGACGACATGGTGCTTGTCCATCCCTCGAAAGAGCACCTGATAGAGGTGAAAGCGAAAATTGCCGGCTGGCTCTCCGAACACGGGCTGTCGCTGCACCCGCGCAAGATCTATCTGCAACATTACACGAAAGGTGTCCTGTTTATCGGAGGGATGA
SRS050026_11584	TR	+	731	780	729	817	13	0	CTCGAACGCGTGGTACGTGAACATGAACAACGGCAACGTGAACACGAACAACAAGACTAACGCAGGCAGGGTTCGTCCCGTTTCCGCAA
SRS050026_11584	VR	+	*	*	0	88	13	0	CTCGAGCGCGTGGTACGTGAGCATGGGCAGCGGCGGCGTGTACGCGAACGGCAAGGCTAGCGCAGGCAGGGTTCGTCCCGTTTCCGCAA
SRS050026_11584	RT	+	1021	1253	CGTGAAATTTTTGCTTCCGCTTATGTTGATCGTGTAATACAACATTGGGCGGATCTGCGCCTTGATCCTATTTTGGAAGAACGTTTTCAGGCACAGGGAAATGTTTCAAAAAATTGCCGTATTGGCGAAGGAGCACTTTCGGCTGTTACCTATCTGAATGGGATGATCATGGAAGTTAGTGAAAATTATACGAAAGACGCATACATTTTCAAGGGTGATTTCAAAAGCTTCTT
SRS050026_11768	TR	+	39243	39295	39236	39313	11	0	GCGTCGAACCGTGCGGTTCGCGGGTACAATTCGGCCCGCAACTGGAACAACAACAATGCTACGAACTCCAACCCGAAC
SRS050026_11768	VR	+	*	*	41290	41367	11	0	GCGTCGTACCGTGCGGTTCGCGGGTACTATTCGGCCCGCTACTGGTACTACAACTCTGCTCCGTACTCCTACCCGACC
SRS050026_11768	RT	+	39850	40491	AGGAGCGCAGTCTTCACATCCCGCCGCTGCGGGACAAGGTCGTGCAGCTCGTCATCCATCAGGAGCTGCAGACGCTCTTCCGCCCGGTATTCGTCAACCGTTCATTTGCGTGTATGTATGGAAAAGGCCCCATCCGAGCTGCCTTCAACGTACAGCATGACATGAGGGTCGCCCGCATGAAGTGGGGCGACGAGGCGACGGTCATCAAGATCGACGTCCGCAAGTTTTTCTACAGCATCGACCGCAGCGTGCTCAAGCAGATCATCGCGAAGCGGTTCAAGAAGCTCAAGAAGAAGTACCCCGAGAAATACGAGGACTTCCTCCGTTTTTACAGGCTTCTTTGCAAAGTGATCGACAGCTCGCCGGAGGGTGAGAGAGGGATTCCGCTGGGAAATGTGAGTTCTCAGGACTTTGCCAACATCTACCTCAACGAGCTCGATCAATTCTGCATCCGCTTCCTCGGTGCGACGCTCTACACGCGCTACATGGACGATGTCGTCGTCATAGCGCCAAACAAGGAAATCGCCCGGGAGTGGTTAGCAAAGATCAAGGTGTTCCTCCAAGAGAGACTGCACCTTGAGACCAACCAGAAGACCAAGATTTTCTATGTGCGGCAGGGCGTGAACGCCTACGGCTTCAAAA
SRS050026_contig-100_259.72916	TR	+	3726	3778	3713	3784	9	0	ACGAATGATGGTTTGCGCTACTTGAATGTGAACAACACTGCCGGGAATGCCAACTGGAACATCGGGGCCGCC
SRS050026_contig-100_259.72916	VR	+	*	*	3450	3521	9	0	ACGACTGCTGGTTTGCGCTACTTGTATGTGAACGACGCTGCCGGGACTGCCGGCTGGGACATCGGGGCCGCC
SRS050026_contig-100_259.72916	RT	+	4341	4762	GGTATTAGAGCCGATCATCACAGCCACTGCTTATAAATTCTCCTGTGGTTCGTTCCCAAAGCGTGGAGCACACTACGGAAAGAGAGAAATAGAGCGGTGGCTTTTGCATGACCCGAAGGGAACACGGTGCTTCGCCAAAATGGATATCCGGCATTTTTATGATAGTATCCGGCTGAAAATTCTGATGAGAGAACTGGCAATCCGAATCAAGGATGACTGGTTTTTATACATCATCGAATTATGCCTGCAGGGATTTAACAAAGGAATCCCTCTCGGATTTTACATCAGCCAGTGGTTAGCGAATTACCTATTAGAACCGCTCGACCGACTGATCACACAGGTGCTCGGTCTGCCAAAGCTGCAAAGGTATATGGACGATATCGTTATATTCGCAAGTAGCAAGAAAGTCCTCCAGAGAGCCA
SRS050026_contig-100_162.81693	TR	+	8655	8704	8608	8717	18	0	GCTGGTGATCTCTGGCGGTAACGTGAACAACGGTACGAATGCCGGGCCTTTCTACCGGAACTGTAACAACGGTACGGGTAATACGAACTGGAACATCGGCGGTCGCCCAC
SRS050026_contig-100_162.81693	VR	+	*	*	8349	8458	18	0	GCTGGTGATCTCTGGCGGTGACGTGGGCAGCGGTGCGATTGCCGGGCCTTTCTCCCGGGCCTGTTACCACGGTGCGGGTATTGCGAGCTGGAGCCTCGGCGGTCGCCCTC
SRS050026_contig-100_162.81693	RT	+	9212	9690	CGCATTCGTTCGCATTTTCAAGCAGATCGTTCTGCATAGCGCCTATCCATTCAGCTGCGGATGCGTACCAGGAAAAGGAACGCACGGAGCAAAGACCGCGATCGAGAAATGGATCAGGAAGGATCCAAAGCACACCAAGTACGTCCTGAAGCTGGACGTCCGGAAATGCTATCCAACCATGAACCACGAAGAACTCCGAAAGAAGCTGCAACGCAGGATAAAAGATAAGAAGTTCCTGCGCCTGGCGGACCGGATCATCGCGAGCTTTCAACAGCCGATGGCCACGCACGAAAGACTGCAGCCGGAGACCGATGCGGTAGGCATCCCGGTCGGGCTCTTTACCTCGCCATGGTTCTGTAACTTTTTCTTTCAGGACATCGACCACAAGGTCGCCGAGAAAACCGGAACTGCACACAACGTGAGATACGTGGATAACATGGTCTTGTTTGATTCAAGCAAACGACGACTGCACAAAGCTC
SRS050026_contig-100_598.82129	TR	+	305	342	252	352	31	1	TAAGTAAAAAAGTAGTAACTCTGACAATAGCAGCAAAGCAGGTCTATTCAATCTTAATTCCAATAATGAGGTTAGTAATTCCAATGCTAATATCAGTTCAA
SRS050026_contig-100_598.82129	VR	+	*	*	38	138	31	1	TTTGTTAATCGGTGGTTGCTCTGACGATGGCGGCGGGGCGGGTCTCTTCTATCTTATTTCCTCTGGTGGGGGTGGTTATTCCAGTGCTAATGTCGGTTCTC
SRS050026_contig-100_598.82129	RT	+	807	1290	ACTTATAGTTGTATCAAGAAAAGAGGAATTCACAAAGTTCTTAAGTAGATATAGCATGATCTAAAAGATAGAGATAATACTAAATACTGTCTTAAAATAGATATTAGAAAGTTTTATCCTTCAGTAGATCACGATATATTAAAACAGATAATTAGAATAAAGGTATCAGATAGAGAACTGTTATAGTTGTTAGATGAAATAATAGATTCATCAGATGGAGTACCTATTGGTAATTACTTATCTTAGTTCTTTGCTAATCTATATCTATCTTACTTTGATCACTGGGTTAAAGAAGATAAAAACATAAAGTATTATTATAGATATGCAGATGATATAGTAATACTTTATAAAGATAAAGAGTATTTGTAGACATTACTTAGAGATATAAAGTAGTATCTAAAAGATAATTTAAAACTGTAGTTAAAGAATAACTATCAGGTATTCCCAGTAGAAAGTAGAAGTATAGATTTTGTTGGATATAAAA
SRS053356_14203	TR	-	4715	4764	4702	4840	15	0	GGATTATGTCTATTCGAATTCTGGTTGGTGTGTGTTGTACGTAGGCGGCAACTATAACTCGAACGCGAATTACGGTTTGATGTACTTCAACGCGAACAACGACTCTTCTAACTCGAACGACAACATCGGGGCTCGACTA
SRS053356_14203	VR	-	*	*	4932	5070	15	0	GGATTATGTCTATTCGAATTCTGGTTGGTGTGTGTTGTACGTAGGCGGCTACTATGGCTCGGGCGCGTATTACGGTTTGATGTACTTCGACGCGTACGGCGACTCTTCTAACTCGGACGGCCTCATCGGGGCTCGACTC
SRS053356_14203	RT	-	3902	4460	GAATCTTGACGACTATGTTGAGCGCACTTATGAATTGCTGGAGGCAGGGGCATATGTACCCTCCATCCCGAGAGAGCGTGATATTTATGATGTCAGCTCTGGAAAGGTCAGGCATATTAAAACCGTCCCATTCTTCCCCGACGGGATCATGCAGTGGCTCCTTGTAGAAACGATGAAACCAATTCTCATGCGTGGGATGTATCATTGGTCCTGCGCGTCTGTTCCCGGACGGGGAACGCATTATGCGGCAAAGCATATTAAAAAGATCATGCAATCCGATCGGCGAGGAACGAGATACTGCGCTGAGTTGGATATTCGACATTACTATCAGCATATTGACATTGATGTGCTGATGCGGGCACTGGAACGGAAGATCAAAGACCGGCGATTCCTTTCGCTGGTTCGAGCAATTCTTGAGACTGGTGCTCCCGGACTAGCCATCGGCTATTATCTCTGTCAATGGCTTGCCAATTTCTATCTGGAGGCGACGGATCGTTATATTCGTTCCCTTGATGGCGTCCATCATATGGTCCGCTATATGGACAACATTACCCTGTTC
SRS053356_22445	TR	+	28344	28407	28323	28428	26	0	TAACCCCGAACGCCGGCAACGCGAACAACGTCCGCAACGTCAATTCCGACGGCAACCTGAACAACAACAACGCCTGGAATGGCAACAACGGCGTTCGCCCGGATTT
SRS053356_22445	VR	+	*	*	5861	5966	26	0	TCACCCCGAACGCCGGCGGCGCGTACCGCGTCCGCGGCGTCGGTTCCGGCGGCGGCCTGGGCGACGTCAGCGCCTGGGGTGGCGGCGGCGGCGTTCGCCCGGCTTT
SRS053356_22445	TR	+	28344	28407	28323	28429	20	0	TAACCCCGAACGCCGGCAACGCGAACAACGTCCGCAACGTCAATTCCGACGGCAACCTGAACAACAACAACGCCTGGAATGGCAACAACGGCGTTCGCCCGGATTTG
SRS053356_22445	VR	+	*	*	30296	30402	20	0	TCACCCCGAACGCCGGCTACGCGGACGACGTCCGCAGCGTCTATTCCGACGGCGACCTGGGCAGCTACCTCGCCTGGGGTGGCGGCGTCGGCGTTCGCCCGGCTTTG
SRS053356_22445	RT	+	28813	29412	AGGAACGCCTGATCATGTATAACGGCTTCCGTGACAAGATCATTCAGCATAGTCTGTGCGACAACGTCCTGGGGCCGCTTCTATCGAAGACGTTCATTTATGACAACTACGCCAGTCAGAAGGGCAAGGGAACACACTTCGGCCTGGATCGTCTGAAATCGTTCATGCAACGGTATTACAGGCAGTTCGGGGCGGACGGCTGGGTCTTGAAGTGTGATATAAGCAAATACTTTTACAGAATCAATCACGACGTTTTGAAGTCACAGCTTCGCCGAGTCATTCACGATCCCGACGTTCTGTGGCTTCTTGATTTGATCATCGACTCCACCGACGGGCCGGGAATCCCGATCGGGAATCACACTTCACAGTGGTTCGCGATCCTATACCTGTCCGGAATGGACCACATGATCAAGGAACGTCTGGGAATCAAGTTCTACGGCCGTTATATGGACGACTTCTATCTGATCCACCCGGACAAGGAATATTTGCTTTACTGTCTGGAAGAAATCAGAAAGTTCCTGGTCCCGCTGGGGCTGGAACTGAATCACAAGACGGCCGTGTTTCCGCTGTCCCAGGGGATCGACTTCCTGGGCTTCCGGA
SRS053356_24410	TR	+	7748	7785	7690	7808	17	0	ACTCGTGTGGTGTATCGGTCGAACAACAACGCGAACGCGTTAGGCGGTGTTTCGTATGCGAACGCGAATAACGATTCATCGAACACGAATGCGAACATCGGTGTTCGGCTTGCAAACAA
SRS053356_24410	VR	+	*	*	7406	7524	17	0	TCTCGTGTGGTGTATCGGTCGAACTACAGCGCGTCCGCGTTGGGCGGTGTTTCGTATGCGGTCGCGAGTCTCGATTCATCGAACACGTATGCGAGCATCGGTGTTCGGCTTGCCTTCAG
SRS053356_24410	RT	+	8309	8722	GGCATTTGAAAGTACGTTTTATCCGGACTACTTCCGCATCCATTAAAAACAGGGGTACGCATGACCTTTTACAGTATATCGTTAAAGATATAAAGGATGATCCCGAAGGAACCCTGTTCGGGTACCAGTTCGATATAACGAAATTCTATGAGAGCGTAGACCAGGACGTTTTGCTGGATGCAGTGAAAAAGATGTTCAAGGATAAAATATTAATCGGAATCCTGGAAGAGTGCATCCGCATGATGCCTAAAGGCGTAAGTATCGGGCTAAGATCATCGCAGGGGCTTTGTAATTTGCTTCTGTCTATTTACCTGGATCACCGGTTAAAGGATCAGGAGGCAGTAGCACACTATTACCGGTATTGTGACGACGGTCTGGTGCTTTCCGGTAGTAAGAAATACCTTTGGAAGGTTA
SRS053356_25682	TR	-	4379	4432	4354	4479	18	0	CGCCGCTAATTGGTGGCTCCGTTCTCCGAATGCGAGCAACTCCAACAATTTCGTGAATGTGAACACCGACGGGACAGTCAACAACAACAACGCGAACTATTCCCTCGGCTTCGCGCCCGGATTTTA
SRS053356_25682	VR	-	*	*	4997	5122	18	0	CGCCGCTCTTTGGTGGCTCCGTTCTCCGCATGCGAGCTACTCCCACCTTTTCGTGTATGTGTACACCGACGGGACAGTCGACTTCACCAGCGCGTTCTATTCCCTCGGCTTCGCGCCCGGCTTTTG
SRS053356_25682	RT	-	3294	3837	GGAAAGCCGAGGCATATTCGGAGCGTCCATATCTCCGAAAGAGTCGTGCAACGGTGCTTGTGTGACTATTGCCTCGTGCCGATGCTCTCCCGGTCATTCATTTACGACAACGGAGCGAGCTTGCGCGGAAAAGGGTACGATTTCGCCGTATCCCGGGTGACGCACTTTCTCGCGGAGCATTACAGAAAACACGGGCGGGAGGGCTACGTCCTCGTATTCGATTTTTCAAAGTATTTCGATACGGCACAGCATGAGCCCGTTTTTCGAGAGTTCGAGCGGAGCGGCATCGACGACCGCCTCGTCGCGCTCTCGAAATATTTTATTCAGAACTTCGGCGACGTGGGGCTCGGCCTCGGGAGCCAAGTCTCACAGATTGCCGCGCTTGCCCTGCCGAACAGGATAGACCACTATATCAAGGACGTGCTCGGCATGAAGTATTACGCTCGCTATATGGACGACGGGTGTATCATCAGCGAGTCAAAGGAAAAGCTCGAGATTTGCCTCCGGGAGCTCCGGCGGCTATGCGCCGAGCACGGTATCCGCC
SRS053356_31660	TR	+	703	752	623	765	9	0	CCCGGATTATTGCAACTATAACTCCGGCGTCCGTGGGCTCTATGTGGGCGGCAACTACAACAACGGCACCAACGCGGGGCCGTTCTACCTCAACGGCAACAACGCGCCCTCCAACACGAACTCCAACCTCGGCTCGCGGCTAC
SRS053356_31660	VR	+	*	*	364	506	9	0	CCCGGATTATTGCTACTATAACTCCGGCGTCCGTGGGCTCTATGTGGGCGGCTACTACTACAGCGGCACCAACGCGGGGCCGTTCTGCCTCTACGGCAACAACGCGCCCTCCAACACGAGCTCCTACCTCGGCTCGCGGCTTC
SRS053356_31660	RT	+	1242	1666	TGTTGCGGGAGCATACCGGGCCGGGGCCCGCACCGTGCCCGGAAAGCTATTGAGAAATGGCTCGAGAAAGACCCGAAAGGCACCAAGTACGCCGCCGAGCTGGATATAAAGAAATTCTATCCCTCCCTCTCTCCGCGGGAGGTTATGCGGTTTCTCCGGCGAAAGATCAAAGACGAGGCTTTTCTCGGCCTCATTTGGCGGATCATCAAAGACGGGATCAAGATCGGGTTTTATATTTCTCAATGGCTCGCGAACGCAGTCCTCGAGCCGCTCGACCACTATATCCGGGAAAAGCTCGGAGACGGCGTCCGTCATTACGTCCGCTATATTGACAACCTGACTATTTTCGGCCCCAACAAAAAGAAACTTCATCGGGCGATCCGGGCGATCATGGAGTTTTTGGGGAGAATGGGCCTCCGCCTAAA
SRS053356_36161	TR	-	19840	19892	19808	19934	16	0	ACGGCGGCCAATGCGTGGTGCCGTTCCGTCAATTCGAGCAACAACAACAATTTCTGCCTTGTCAACTCCGACGGCAGCGCCAACAATAACAACGCCAATAATTCCTGGGCGCTGGCCCCCTGATTTT
SRS053356_36161	VR	-	*	*	20545	20671	16	0	ACGGCGGCCTATGCGTGGTGCCGTTCCGTCAGTTCGAGCAACAACCGCTCTTTCTGCCTTGTCTACTCCGACGGCGGCGCCAGCACTGACACCGCCCGTGATTCCTGGGCGCTGGCCCCCTGCTTTT
SRS053356_36161	RT	-	18658	19308	AAGGTTCGACCAATAGACGCGCCGCACATTGAGGATCGGCAGGTTTATAAGGTTCTGACCAAAAAGGTGCTGGTGCCGCTGTATGTGCCCAGTATGATCTACGACAACAAAGCCAGCCAGAAAGGCGGTGGCCTGCATTTCCATTACAGACGCCTGGCCAAGCACCTGCGGGACCATTACCGCAAGCATGGCCTGGAGGGCGCCCTGTTCCTGATGGATTTTCACCACTTTTTCCCGGACGCGCCCCACGCGCTGCTGTATGAGCGGCACCGGAGCATGATCCTAAACCCGGACCTGCGGCAGTTGGCCGATCTGGTGGTGGCAGCTGTGCCGGGCGGCGTGGGTATGCCGCTGGGCGTGGAGCCAAGCCAGCAGGAAATGGTGGCGCTGCCGTCCTCCCTGGACAACCGGATCAAAGCCCAGCTTTCGATCCATGGCGCTGCCCATTACATGGACGACTATTACACCATTCTGCCGTCGAAGCAGGCGGCGGAGGTGACCGCGGCGGACGTGATCGGCCACGCGGAGGCCATGGGCCTGCAGGTCAACGCCGGAAAGTCAAAGGTGGTTCCGTTCTCCAGACCGTTCCGGTTCTGCAAAGCAAAGTTTCAGGTGACGAACACCGGCGCCGTGAAGATCCACGGCTGCCGG
SRS053356_41402	TR	-	6994	7047	6974	7049	8	1	TTTCGTTATTGTCTGGACGGATGGCAACAACAACAATAACAATGCCAATAATTCTGGTGGGTTGCGGCCCGGATTT
SRS053356_41402	VR	-	*	*	8019	8094	8	1	TTTCGTTGTTGTCTGGACGGATGGCGACAACAGCAGTAACTCTGCCGATAAGTCTGGTGGGTTGCGGCCCGGCTTT
SRS053356_41402	RT	-	6226	6448	AAAATCCGCCCGATAGATGCCCCGCACATTACGGATCGACAAATCCACAAAACCCTGTGTAATGAAGTCCTGATCCCGTTGTATTCACCTTCCATGATCTATGACAACGGGGCAAGCCAAAAGGGAAAGGGCCTTCATTGGCAGTTCAAACGGATCAAACAACAGCTTGGATGGCATTACCGGCGACATGGCCGGGAAGGTGCTGTGTTGCTGTTGGATTTGA
SRS053356_43795	TR	+	1728	1777	1681	1790	11	0	GCTGGTGATCTCTGGCGCTAACGTGAACAACGGTACGAATGCCGGACCTTTCTACCGGAACTGTAACAACGGTACGGGTAATCTGAACTGGAACATCGGCGGTCGCCCAC
SRS053356_43795	VR	+	*	*	1426	1535	11	0	GCTGGTGTTCTCTGGCGCTAGCGTGGACAACGGTTCGAATGCCGGCCCTTTCTACCGGTACTGTAACAACGGTACGGGTATTCTGGCCTGGGACATCGGCGGTCGCCCTC
SRS053356_43795	RT	+	2285	2763	CGCATTCGTTCGCATTTTCAAACAGATCGTTCTGCATAGCGCCTATCCGTTCAGCTGCGGATGCGTACCGGGAAAAGGAACGCACGGAGCAAAGACCGCGATCGAGAAGTGGATCAGGAAGGATCCGAAGCATACCAAGTACGTCCTGAAGCTGGACGTCCGAAAATGCTATCCAACCATGAACCACGAAGAACTCCGGAAGAAGCTGCAGCGCAGGATAAAAGATAAGAAGTTCCTGCGCCTGGCAGATCGGATCATCGCGAGCTTTCAACAGCCGATGGCTACGCACGAAAGACTGCTGCCGGAGACCGATGCGGTAGGCATCCCGGTCGGGCTCTTTACCTCGCCATGGTTCTGTAACTTTTTCTTTCAGGACATCGACCACAAGGTCGCCGAGAAAACCGGAGCCGCGCACAACGTGAGATACGTGGATGATATGGTCTTGTTTAATTCAAGCAAACGACGACTGCACAAAGCTC
SRS053356_45881	TR	-	17986	18049	17962	18070	19	0	CGCTCGCCGAATGCCAGCAACTCCACGAATTTCTGCCTGGTCAACAGCAACGGCAACGCGAACAATAACAACGCCAGCAATGCCAATGGCGTGGCCTTCGGATTCTGCA
SRS053356_45881	VR	-	*	*	32488	32596	19	0	CGCTCGCCGTTTGCCAGCGTCTCCGCGTCTTTCTGCCTGGTCGACAGCATCGGCAACGCGAACGGTTACTCCGCCCGCTTTGCCAATGGCGTGGCCTTCGGCTTCTGCC
SRS053356_45881	TR	-	17986	18049	17962	18095	21	0	CGGCTCTGCAGCCAACTGGTGGGAGCGCTCGCCGAATGCCAGCAACTCCACGAATTTCTGCCTGGTCAACAGCAACGGCAACGCGAACAATAACAACGCCAGCAATGCCAATGGCGTGGCCTTCGGATTCTGCA
SRS053356_45881	VR	-	*	*	18689	18822	21	0	CGGCTCTGCAGCCGTCTGGTGGGAGCGCTCGCCGTTTGCCAGCAGCTCCGCGCGTTTCTGCCTGGTCTACAGCAACGGCAACGCGGACTTTAGCGGCGCCAGCCTTGCCTTTGGCGTGGCCTTCGGCTTCTGCT
SRS053356_45881	RT	-	16896	17472	GGCTTCCACGAATTTGACATCATGGAGCGCGGAAAGCTGCGGCACATCCGGAGCGTCCACATCTCAGAGCGCGTGGTGCAGCGGTGCTTATGTGACAATGCGCTGGTGCCGCTGTTCTCATCGGCCTTCATATACGACAACGCGGCGAGTCTGAAGGGCAAGGGCATCGATTTTGCCATGGACAGAATGAACCGGCACCTGCAGCGGCATTACCGTAAGCATGGGATGCAGGGCGGCATCCTGGTGTTCGACTTCACGGACTATTTCAACTCCGCACCGCAGGAACCGATTCATCGGGAGAACCGGCGCAGGCTCTACGACGAGCGCGTCCGGGAGCGGGCAGAGAGCTTCATGGCGGACTTCGGCGAGCGAGGATTCGGCCTGGGCAGCCAGGTGAGCCAGATCGACGCGCTGATGCTGGCCAACGGACTCGACCATTTCATCAAAGAGCAGCTGCACATCCGGGGCTATGGCCGGTATATGGACGACGGGTATCTCATCTGCGAGGACGTCCGGTATCTGGAGGAATGCGCCGTACGCATCCGGCAATACTGCGCCGGTATCGGGCTGCAGCTGA
SRS053356_46523	TR	+	1032	1092	1015	1111	21	0	CTACAACAATCCGGCGAACAACGCTCTTTATGTGAATGTGAACAACGGCAACGTGAACAACAACAATAAGAACAACAGAAATAGCTACGTGCGTCCG
SRS053356_46523	VR	+	*	*	283	379	21	0	CTACTCCAGTCCGGCGCGCAGCGCTCTTTATGTGAATGTGGGCCACGGCTACGTGTACGGCAGCGTTAAGAGCGGCAGCTATAGCTACGTGCGTCCG
SRS053356_46523	RT	+	1356	2087	GTTCCATCGCTTTCATTATCAACAAACCCGTGAAACGGGAGATTTTCGCnGCnGACTTCCGCGACCGTGTnGTACACCACCTCATAGCCCACAGGCTCGTTCCGCTTTTGGAAGAGAAGTTCATCGATGACAGTTACAGTACCCGCAAGGGAAAGGGTACGCTCTACGGCATAGAACGGGTGGAAGAACATATCCGGCTCTGCTCCGAGAACTACACGCGGGATTGCTATATCCTGAAAATAGACATCCGTTCGTTCTTCATGAAAATATCGAAGAGGCGGCTGTATGACCTGACCGAAGAACTCTTGCACGAACGCTACGGGGGAAACGACCTGGCGATACTGCTCTATCTGCTCCGTGAGACGATATTCAACCGTCCGGAAAAGAACTGCATCCGCAAGACGCCTCCCCAAAGCTGGCGCGGATTGCCCAAAGACAAGAGCCTGTTCCATTCCGACGGCTCGTGCGGACTGCCTATCGGCAACCTGACAAGCCAGTTGCTCGCCCTTAACTTCCTGGACGGACTGGACCATCTCATCAGCGAAGAATGGGGCGTGAAGCACTACGGCAGGTATGTGGACGACATGGTGCTTGTCCATCCCTCGAAAGAGCACCTGATAGAGGTGAAAGCGAAAATTGCCGGCTGGCTCTCCGAACACGGGCTGTCGCTGCACCCGCGCAAGATCTATCTGCAACATTACACGAAAGGTGTCCTGTTTATCGGAGGGATGA
SRS053356_46795	TR	-	2075	2124	2036	2130	11	0	GGCGTCGAACCGCGCGAACCGTGGGTACAATTCGGCCCGCAACTGGAATTGGAACGACTCGTCCAATCGGAACGCGAACCTCGGTTTCCGCCCCG
SRS053356_46795	VR	-	*	*	8	102	11	0	GGCGTCGTACCGCGCGAACCGTGGGTACGATTCGGCCCGCCTCTGGTATTGGAACGCCTCGTCCTATCGGTTCGCGGGCCTCGGTTTCCGCCCCG
SRS053356_46795	RT	-	902	1543	AAAGCGGAGAGACCTCTCCATCCCGAAGCTCCGCGACAAGGTGGTGCAGCTCGTCATCCACGAGGAGCTGCAAAACATGTTCCGGCCCGTGTTCATCAATGGCTCGTTTGCTTGCCAGTACGGGAGGGGCCCGATCCGCGCCGCCTTCAAAGTGCAGCACGACATGAGGGTCGCCCGTATGAAATGGGGCGACGACGTGGCCGTCATCAAGATCGACGCCCGGAAGTTCTTCTATTCCATCGACCGCGACCTGCTCAAGAAAATCCTTGCGAAGCGGTTCAAGAAGCTCAAGAAGAAGCACCCCGACATGTACGGGGATCTCCTTCGGTTTTACCGGCTTCTTTGCAAAGTGATTGACAGCTCACCGGAGGGCGAGAGAGGCATCCCGCTCGGGAATGTCAGCTCCCAGGACTTCGCGAACATCTACCTCAACGAGCTCGATCAATTTTGCGTCCGCTTCCTCGGCGCGAAGCTCTACACCCGGTACATGGACAACATTGTCATTATTGCACCGAGCAAGGAGATCGCCCGGGAGTGGCTGGCGAAGATCAAGGAGTTCCTCCGCGCGAGGTTACACCTTGACACCAACAAAAAGACAAAGGTTTTCTATATGCGGCAGGGCGTGAACGCCTACGGCTTCAA
SRS053356_47835	TR	-	5757	5806	5714	5842	30	1	AAGGTTTCTTAATTACTAAATTAGGCAGTAAATGGAATAATGGCTCTAATTGCAGTTTCAATCTGAATGGTAATAATACCTCTGGTAATCGCAATCGTAATATCAGCAGTCACTTACTATATGTGCATA
SRS053356_47835	VR	-	*	*	5948	6076	30	1	ACGGTTTCTTGGTTGCTAGGTTGGGCGGTCTCTGGAGTGATGGCTCTAGTTGCGGTTTCACTCTGCATGGTAATACTGCCTCGGGTAGTCGCACTCGTCATCTCGGCGGTCGCTTGCTGTATGTGCCTC
SRS053356_47835	RT	-	4594	5131	AATTCCATGACAAAGGATACCTATAGTGCAATCCCTAACAGAGGGATCCAGCCTATTATCAATCAGTTACGAGGGTATAAGAAAAAGATTAAGAAAGATGGAAAAGTAGTAGCGGAGAAGTGGATACCCAGTATTTTAGTATCAGATCCAGAGGCTACAAAGTATTGCTTAAAGCTGGATGTAAGAAAGTATTATCCCAGCATTGTACACGATGTACTAAAGGCTAAGTACAGAGAGCTCTTTAAGGATGAGGAGCTTATCTGGTTAATGGATGAGATCATAGATAGTATTAGTACTTGTCCAGCCACAGAGGAAAATATAGAGATCCTCCAGAGGCTAGGTGTGGCGGTAAATATTATCATAGACGATAACGGTAGAGAGTTTGTGGATGGCGTAGGTATTCCCATTGGAAACTATGTTAGCCAGTATGACGGTAATTTTAATTTATCTGTAGTAGATCACTGGCTCAAAGAGGTTAAGGGCGTTAAGTACTACTTTAGATACATGGATGATATGGTTATTTTCGGTAGCAGTAAAG
SRS053356_47893	TR	+	4062	4111	4008	4133	14	0	CTCTGGCGGCGCTGATAGCGGGCGGCAACTGGAACAATGGGGCGAATTGCGGCGCTCGTGCCGTGAATTGCAACAATTACCCGTGGAATGTCAATACGAACATTGGCGCTCGTGGGGCGTGTGACT
SRS053356_47893	VR	+	*	*	3447	3572	14	0	CTCTGGCGGCGCTGGTAGCGGGCGGCGGCTGGAGCGATGGGGCGAATTGCGGCGCTCGTGCCGTGTATTGCGGCAATTTCCCGTGGGGTGTCGGTACGAACGTTGGCGCTCGTGGGGCGTGTGACT
SRS053356_47893	RT	+	4515	5159	AATACCATTACTTTAAGGTGTACGAACCGAAAGAGCGGCAGATAATGGCGCTGCCGTTCTATGACAGGGTGGTACAGCACGCCATAAACAACGTGTTAGAGCCTATATTTGATAAGCGGTTTATATCGCAGTCTTACGCCTGCCGGAAAGGTAAAGGTATGCACGCTGCGTCTGATACGCTAAAAGAGTGGCTATATGAGTGGAACAAATACCACCCAGACCAGCCGCTTTATGCTATCAAGGCAGATATACACCACTATTTCCAGAGCATAGACCATGCAGTATTAAAAACTGAAATACGTAAGGTTATAAAAGACGCTGGGGTACTGGCATTGCTGGACAGGATAATAGACCACAACGGCAATATGCCGGACGGCGTAGGGATACCAGTAGGAAACCTTACCAGTCAGTTATTTGCAAATATCTATCTGGACGCATTAGACCAGTTTATTAAGCATGAGCTGGGCGTAGAGGCGTACATACGATATATGGACGACTTTGTAATATTAAGCCCAGACAAGGAACAGCTGCGCAACTGGCTTGCACGGATAGAGCAATTCTTACGGGAAGAGCTTAAGTTAGAGTTTAACCCGAAAACTACCATGCTGGCAGCAAAGAACGGTATAGACTTTGTAGGCTACAAAC
SRS053356_47992	TR	-	2437	2500	2435	2538	13	0	ACGCTGCCATTTGGTGGCTGCGCTCTCCGAACACCAACAATAACAACAACGTCTGGAACGTCAACACCGATGGCTCCAACAACAACAACTGGTACAACAACTCC
SRS053356_47992	VR	-	*	*	406	509	13	0	CCGCTGCCATTTGGTGGCTGCGCTCTCCGTACACCGACAATAACTACTACGTCTGGGGCGTCGACACCGATGGCTCCAACTACTACAGCTGGTACGACGACTCC
SRS053356_47992	RT	-	1398	2012	AAGCGCCGCATGGTACACGCCCCCGCATTTGTGGACAAGGTGGTGCTGCACGCTCTGGTCGATAACATCCTGTATGATGCCCTGACAAAGAGCTTTATCCGGGACAGCCACGCCAGCCAGACCGGAAAAGGCACAGACGACGGCCTGATGCGCCTGAAAACCCACATGGTGGACTATTACCGCCGTGAGGGCCACGGCTCGGACGGCTGGGTGCTGAAAGGCGACGTGCGGCATTTCTTCGCCAGCATCGACCACCGGAAGCTAAAACGCAAGCTCAAAGCCGTGCTGGACAAGCGCGGCGTTGACCCGCGTGTCTATGAGCTGCTTTGCATCTACATCGACGTGATGGAGGACGGCTTGCCGCTGGGCTACCAGACGAGCCAGCTTTTCGCCCTCATGTTTTTGGACGAGTTCGACCACATCATCAAAGAAAAGTACCGCATCAAATACTATGGCCGATACATGGATGATTTCTACATCATCTGTTCGGACAAGAAGAAATTGCAGTGCATTCTCCGGGATGTTCGGGCGCTCATGGACAGTTACGGCCTTGAGCTGAACCAGAAAACCGCCATTTTCCCGCTGCGGAACGGCATTGATTTTCTGGGATTCCAT
SRS053356_contig-100_794.194732	TR	+	876	928	837	962	14	0	AGTCCTCTAATCGCTGGAGTAGTTCCGAGAACAACAGTTGGAACGCATGGAACGTCAACTTCGGTAGTGGTAACTTCAACAACAACAACAAGTACAACAGCTACGTTGTGAGGGCAGTCTCCGCAA
SRS053356_contig-100_794.194732	VR	+	*	*	88	213	14	0	CGTCCTCTAATCGCTGGAGTAGTTCCGAGAGCGGCAGTTGGAACGCATGGGGCGTCGGCTTCGGTAGTGGTTACTTCAGCAACAACAACAAGTCCTACAGCTGCGTTGTGAGGGCAGTCTCCGCAT
SRS053356_contig-100_794.194732	RT	+	1151	1233	CGAGAAGTATTTGCTGCAAATTTCAGAGACCGTATTGTGCAGCATTGGATTTGTTTGAGATTGGAACCGCTATTTGAAGAGCG
SRS053356_contig-100_1134.227325	TR	+	762	792	757	829	6	0	GTGAACTTCAACAACGGCAACGTCGGCACGAGCATCCGCCAGTACGCGAGCCGGGTTCGTCCCCTCGCCGCAA
SRS053356_contig-100_1134.227325	VR	+	*	*	0	72	6	0	GTGACCTTCGGCGGCGGCTACGTCGGCACGAGCATCCGCCAGTACGCGAGCCGGGTTCGTCCCCTCGCCGCAA
SRS053356_contig-100_1134.227325	RT	+	1033	1364	CGGGAGGTTTTTGCCGCCGCTTTCATTGATCGTGTTGTCCATCACTGGATCGCTCTTCGTATCGAGCCGATTTTAGAGGAACGTTTTCGGGAACAAGGGAACGTCTCGAAGAACTGCCGGAAAGGTGAGGGATGTCTGTCTGCCGTGCACTATCTGAATAACATGATAGTCGAGGTCAGTGAGAATTATACTGCCGATGCGTACATTTTCAAAGATGACCTGTTCAGTTTCTTCATGTCTATCTCGAAATCGTTGGTATGGGAAATGCTGAACATATTCGTAAGGGACAATTATAAAGGCGATGATATTGAATGTCTGCTTTACCTTCTAGC
SRS053356_contig-100_5.267518	TR	-	8441	8481	8419	8501	16	0	GCACCACGAACTTTTGCAATGTCAACAACAACGGCAATAGCAACAACAACAACGCCTCCAACTCTGGGCGGGTTCGCCCGATA
SRS053356_contig-100_5.267518	VR	-	*	*	9172	9254	16	0	GCTCCGCGTACTTTTGCATTGTCAGCGGCAACGGCTTTGGCTACTACTACGGCGCCTCCAACTCTGGGCGGGTTCGCCCGCTA
SRS053356_contig-100_5.267518	RT	-	7559	8084	GGTTTTACTGTGTTTAAGATAAATGAACGCGGTAAGATTAGGAATATTCGTTCTGTTCATATAAATGAGCGAATGGTTCAAAAGACTCAATCTGATGTTTCATTGATTCCGAACATAAGACCTCGTTTGATTTATGATAACTATGCATCGTTGGAGCAAAGAGGTATATCACAAGCGTTTGATAGACTTAAAGTTCATTTACAACGATACTATAGAACTCACGGAACAAATGTTGGTTATATTGCAATGGCCGATTTGCATGCATACTTTGACAGTATAAACCATGATTGTGTGTATGAGCAATGTAAGAAAGTTCTTGGTCATGACCCGAAAAATTTGTACCTGCTTATGGACTTTGTAGATGCTTTTGGTGATAAGTCACTTGGCTTAGGTAGTCAGGTATCTCAAATACTTGCAATCTTTTATCCAAACGAAATTGACCACTTTATCAAAGAGCAATTGAAGATAAAAGGTTATGGTCGATACATGGATGATTTTTACATGATTCATGAGGATAAAGAATATC
SRS053356_contig-100_403.267916	TR	+	382	419	375	438	10	0	TTCTACACGAATTCGAACAACTCGGCTACGAATGCGAATGCGAACTACTCGTCGCCCCTATACT
SRS053356_contig-100_403.267916	VR	+	*	*	0	63	10	0	TTCTGCACGTATTCGTACTACTCGGCTTCGAATGCGGGTGCGTACTACTCGTCGCCCCTCTGCT
SRS053356_contig-100_403.267916	RT	+	825	1412	AAAAGCGCGAAATCTACAAGCTACCGTACCGCGACCGTGTGGTACAGTGGGCTATATTGCAGATATTAGAGCCATTATGGACTCCGACCTTCACCAATGACACATACGCCTGCCTAAGAGGGCGCGGCATCCACTCGCTTCTGCACAGACTGCGTGCAGACCTACGCAAAGACCCCGACGGGACGCGCTACTGCCTAAAAATAGACGTGCGCAAGTTCTATCCGTCCATAAACCACGACACACTGAAAATGGTTGTACGAAAGAAAATCAAAGACCCATCAGTGCTGTGGCTGCTGGACGACATCATCGAAAGTGCGGACGGCGTACCCATCGGCAATTACATTTCCCAATATTTCGCAAACCTTTATTTGTCGGAACTCGACCACCTCGTGAAGGAGTTCGTGGGCGTGCGGTATTATTACCGCTACGCTGACGACATCGTGGTTCTTTCGGACAGCAAACAGTTTTTAAGCAGTGTTTTAGTCTATTTTAATGACTATTTGAACAATGACAGACAACTGACGCTGAAAGGAAACTACCAAATCTTTCCCGTGGAAAGCCGTGGCATCGACTTTATCGGCTATGTCA
SRS053573_1065	TR	-	37551	37614	37528	37643	19	0	GGTACTGGAGTAGCAGTGAGAACAGTCAGAACAACAGCTGGAACGTGAACTTTAGTAATGGCAACTTCAACAACAACAACAAGTACAACAGTAACATGGTGAGGGCGGTTGCAGCA
SRS053573_1065	VR	-	*	*	38299	38414	19	0	GGTACTGGAGTAGCAGTGAGGGCAGTCAGGGCTACAGCTGGGGCGTGGGCTTTAGTAATGGCAACTTCGGCTACAGCCTCAAGTGCTACAGTGGCATGGTGAGGGCGGTTGCAGCA
SRS053573_1065	RT	-	36722	37373	CAACAACAAGTACTTGTTTTATAGTTACCCGTCCTAAATTACGGGAAGTGTTTGCTGCAAATTTCCGTGACCGTATTGTACAACATTGGTTGTGCCTACGCTTAGAGCCACTGTTTGAGGCACGTTTTGTTGAGCACGGAAATGTATCATTTAACTGTCGAAAGGGTTTTGGAACATTTGCATGTATCGATCAGTTGACAAAAAATACTATTGAAGTCTCTGATAATTATTCCCATGAGGCTTGGTATGCTCAATTTGATATTAAAGGATTTTTCATGTCAATTGATTGTGAATGCTTATTAAAGTACTTATTGCCATTTATCAAAGAAAAATGGAACTATTGGAAAGGAACTATATATGAACAGGATTTAGATTTAGTGCTTTGGCTTACAGAAGTAATTGTACGACATCGTCCACAAGATGATTGCATACGCCAAGGGAATTTAAAATTATGGAGAATACTACCTAAAAACAAAAGCTTGTTTTACATTGAATGGATGAGAGGTGAACCAATAGGCAACCTAACCAGTCAATTATTCGCCAATTTTTATATGTCATTTTTTGATGAATGGGCTATTAAAGCAGCAGAAGAAAGAGGAGCCAAATATGTACGTTTTGTAGATGATTTTAGCTTTGTGTGCAAAACTAAGGA
SRS053573_2631	TR	-	16876	16925	16854	16980	12	0	AGCCTTGCACGCCCTCATTGGCGGCGGCAATTGGAACAACGGCGTGCATTGCGGTAGCCGTGCCGTCAATTGCAACAATTACCCGTGGAACGTGAACACGAACATTGGTGTGCGGTGCGTGTGTGAC
SRS053573_2631	VR	-	*	*	17508	17634	12	0	AGCCTTGCACGCCCTCATTGGCGGCGGCTATTGGTTCAACGGCGTGCATTGCGGTAGCCGTGCCGTCTATTGCTACCGTTGCCCGTGGGGCGTGGACACGAGCATTGGTGTGCGGTGCGTGTGTGAC
SRS053573_2631	RT	-	14941	16484	AAAGAACGGCTTATTATGGCGTTGCCGTTCTATGATAGAGTGGTGCAACACATGATTTGTAACGCTATTCAACCCGTATTTGAAAACGGATTTTATTACCATTCTTACGCTTGCCGGAGCGGTAAGGGGATGCACGCCGCAAGTGATACATTGTATCAATGGATGTATGAAACAGAGGTAAAGCAAGGGTTAAGGATGTATGCCTTTAAAGGGGATATATCAAAGTATTTTGCATCTATACCGCATGACAAATTAAAGGATGAAAACCGCCGCTATATAGGGGATAAGAAAGCCCTTATGTTAATGGATGATATTATAGACCACAACGGCATATTGCCGGACGGCGTGGGAATACCCGTTGGAAACCTCACAAGTCAGTTATTTGCGAATGTGTACGGCAATAAGTTAGATAAATTTTGCAAGCACGTTTTACATATTCCGTATTTTGTGCGGTACATGGATGATTTTATTATCCTATCGGATGATTTGGAGCAGTTAAAAGAATGGGTTAAGAGAATAGAAGAATTTTTGGAAAATGAAATGCTTTTGCATATTAACCCTAAAAGCACAATCCTATACGCCGGGAATGGCATAGATTTTTGCGGATATATCCACTATGCAGACCACAAGAAAGTAAGAAAATCATCTATCAGAAAGTTAAAGCAAGATGTAAAGGCGTATGAGTTGGGCGAATTGCCGCCGGAAGAATTTAACCGGAAGTATGAAAGCAGAAAGGGACATTTAGGACACGCCGACACATACCACATTGCAAAGGCGGTTGAATACGAATTGTTATTCTATGAATGGGAACGCCTGGAAGCAACGGCGTAAAAAGGGTCAGAATAAAAAGCCGTTCCATTATATGATTTACTTGTAAAAAATCCACAGAAAGGAGCGGTGCAAAATGAAAGAGGAAATTGCAGCATTTATTTTAGCGGAAACGGCTAACCCCATTTTCCGCCTTGTGGCCCTTGCAGTTGTATTTGATACAATCATGGGCGTTTTCAGAGCAATAAAGGAAAGAAAGTTTAATTCATGTGTTGGGATTAACGGGGCAATCCGAAAGGTAGGAATGATTGTTTCTATCATCTTCCTTTCCATTGCGGATAAAATTCTTTCAATCAATCTGATAGGTTTTATCCCGTCCGGTTTATGGTCTGATATTGGTATGCAGACCCCGGCGGTTATCGGAATGGCAGAGTTTTTTTCTTTACTGTTTATTGCGTATGAAATCGTGAGCATCCTTAAAAATATGACCCTTGCCGGACTTCCGGTAAAGAAGTTGTGGGATGCCGTAAAGAAGTTTTTAGGTAAGTACACGGAAGAGTTACCGGATGATGATTAAAGAAAGCGAGGAATAAGACATGGCAACAAAAGACCAGGTAAACACCTTTATTGCGAAATTGGCAGCAATCGCAAGAAAAGAATATTTAACCCGTGATAAATGGGTTTTACCGTCCGTATGTATCGCACAGGCCGCATTAGAAACCGGGTGGGGAACGTCCGGGCTTATGACAAAAGCCAATGCGTTTTTTGGCATTAAG
SRS053573_3506	TR	+	23661	23710	23645	23725	9	1	GGCGGCAATGCCGGCCTTTTCTACTTCAACGCGAACAACACCTCGTCGAACTCGAACTCGAACGTCGGCGCGCGACTACTT
SRS053573_3506	VR	+	*	*	23273	23353	9	1	GGCGGCCATGCCGGCCTTTTCTCCTTCTACGCGAACTACACCTCGTCGAGCGCGGGCTCGTACGTCGGCGCGCGACTCCTT
SRS053573_3506	RT	+	24127	24609	GATGCTTGTGACGGCTATGAAGCCGGTGCTTATGCGCGGTATGCACCCGTGGTCCTGTGCGTCCATTCCGGGACGCGGCGGGAAGCATATCTACAAGAAAATCCGCGGCGCGCTTCGCAACGACCCGAAGGGAACGAAGTACGCCGCGGAGCTTGACGTCGCGCAGTATTACCCCAGCATCTCCGGCAAGCGCCTGATCTGGGCGCTGGCGCGGAAGATCAAGGACAAACGCTTTCTGCGGACGGTCTATTCCATCATCGAATCCTGCGGCGGCGGGCTGGCTATCGGGTATTACATCTGCCAATGGCTGGCAAACTTCTACCTGGAGTCTCTGGACCAGTACATCATGACGCTGCCGGGCGTGAAGTATATGACCCGCTACATGGACAACATCACCCTACTCGGGCCGAATAAGAAGCATCTGCACAAGGCGCGGAAGCTGATCGCCGCATTCATGCAGCAGCGGCTCGGCCTGTCCATGAA
SRS053573_contig-100_557.35261	TR	+	3471	3520	3424	3520	15	3	TGGTGCCCTTTTGTCTGCTAATGCGAATAATGGTGCGAATGCGGGTTTCGGTTATCTGAATGCGAATAATCGTTCCTCGAATGCGAATGCGAACATT
SRS053573_contig-100_557.35261	VR	+	*	*	3216	3312	15	3	TGGTGCCCTTTTGTCTGCTCATGCGGATAATGGTGCGGGTGCGGGTTTCGGTTTTCTGGTTGCGAATTATCGTTCCTCGGCTGCGGTTGCGTTTGCG
SRS053573_contig-100_557.35261	RT	+	4044	4527	GACAGGATAGTACACCATTGCATTATCAATGTGTTGGGGCGTTACTGGACTAACTTCTTCATTGCGAATACATACGCTTGTATCAAAGGGCGTGGTATTCATAAATGTATGGAGGATGTGCATACGGCTTTAATCATAGACAGAAAAGGTACAAGGTTCTGTTTGAAGATTGACATCAAGAAGTTCTATGATAACATAGACCACGCAGCATTGAAAAGGATAATCCGCTACACTATAGCGGATGAACAACTGTTAAGGCTGTTGGATAAGATAATAGATAGTAACGGTAAAGACAAGGGGCTGCCAATAGGCAATTTCACAAGTCAATATTTGGCTAATCTCTATTTAGCATATTTCGACCATTGGGTTAAAGAAGAACTGGCTAAGATAGTGATGAAGCGTTTTGGGGTGAAAATCTACTACTATCGCTATATGGATGATATGGTGATACTATGCGCTGACAAAGAGGCACTGCATTTCGTAC
SRS053573_contig-100_18.37590	TR	+	35422	35469	35402	35492	15	0	AATTCGTACAACGTCCGCAACGTCAATTCCTCCGGCGCGATGAACTGGAACAACGCGTACAACGGCAACAGGGGCGTTCGCCCGCTTTGAT
SRS053573_contig-100_18.37590	VR	+	*	*	3711	3801	15	0	TATTCGTGCAACGTCCGCCGCGTCTATTCCTCCGGCGCGATGCTCTGGTACCACGCGTACGGCGGCGGCGGGGGCGTTCGCCCGCTTTGCT
SRS053573_contig-100_18.37590	TR	+	35422	35469	35395	35491	11	1	AGCGTCGAATTCGTACAACGTCCGCAACGTCAATTCCTCCGGCGCGATGAACTGGAACAACGCGTACAACGGCAACAGGGGCGTTCGCCCGCTTTGA
SRS053573_contig-100_18.37590	VR	+	*	*	37622	37718	11	1	CGCGTCGACTTCGTGCAACGTCCGCGACGTCCATTCCTCTGGCGCGGTGAACTGGGACAACGCGTACTACGGCAGCCGGGGCGTTCGCCCGCTTTGT
SRS053573_contig-100_18.37590	RT	+	35949	36614	AAGAACGCATCGTTATGACCAACGCGTTCAAAGACAAGGTGGTTCAGCATTCTTTATGTGACAATGTGTTGGAGCCTGCATTTTCCCGCGCCTTTATCCGCGACAACTACGCGTCGCAAAAGGGGCGCGGGACGCATGACGGCCTGTATCGGCTGGAAGCGTTTATGCGGTCCTACTATTTCGAGCGGAAAGCGCGGGAAGAACAACGGTGCCGGGAGGAGGGGTTGCCGCGGCCCGACCCGCGCGCCGCCCACTATGCGGACGGCTGGGTCCTGAAATGCGACATATCAAAATATTTCTACTCGATTCCGCATGAACCATTGAAAGCAATGGTGCGCCGCTTCATCCGGGACCCGGACGTTCTATGGCTTGTCGATATGATCATTGACAGCACGGACGACCCCGGAATTCCGATCGGCAACCAGACTTCACAATGGTTCGCGGTCATGTACCTTTCGGGGCTTGACCATTTCATAAAAGAGAAATTGGGAATCCGCTATTATGGGCGGTATATGGACGACTTTTACTTGATTCACGAGGACAAGGCGTATTTGCAGTATTGCCGCCGGGAGATTGAAAAGTACGTGGCCGGGCTGGGATTGAAGCTGAACAACAAGACAAATATTTTCCCACTACGGAACGGAATTGATTTTCTTGGATTCCGAA
SRS053649_53	TR	+	32135	32172	32104	32215	12	0	CCCCTTGTTTTGGCGCGCTCCTATAACGACTCGAATACGAATGGCGGTGTGGCGTATGCGAATGCGAATAACGATGCCTCGAACACGAATTCGAACTACGGTTCGCGTCTCA
SRS053649_53	VR	+	*	*	31769	31880	12	0	CCCCTTGTTTTGGCGCGCTCCTATnACGACTCGnATACGnATGGCGGTGTGGCGTATGCGATTGCGGTTTACGATGCCTCGTTCACGTATTCGTACTACGGTTCGCGTCTCG
SRS053649_53	RT	+	32653	33181	GTTCTTTACAGGGAAGTTTTAGGCGGTATGATGATTCGCGACACGTATGCCAGCCTGCCTAAGCGTGGTATTCATGACGGTTTGAACAGGCTTCGAAAAGCATTAAAAGACCGTTCGAATACAGAATACTGCCTAAAACTTGACCTGAAGAAGTTCTACCACTCCATCGACCAGGATGTCCTGATAGAACTGCTCCGCCGTAAAATCAAAGACGAAACACTGATGCAGACCCTTATCCGTATTATCCGAAGTTATGGTCCCGGTCTGGCAATTGGCTATCACTCCAGCCAGTTGCTCGGTAACTTTTACCTTTGCCTGTTGGATCACTACATGAAAGCGGAATTAGGCGTAAAGTATTATTTCCGGTATTGTGATGATATTGTCGTTCTTGGCCCGAATAAAGCGTATCTGCATGACATTTTCGACAAATTACGTTCCCTGGTAGAAAATAAACTTCACCTGACCATCAAACAGAACTGGCAGATATTCCCGGTGGAAGCCCGCGGTATTGACTTCTTAGGCTATGTTA
SRS053649_1516	TR	-	12954	13014	12931	13044	22	0	TACTGGTCCTCCTCGGAGTTCTACAACAATCCGGCGAACAACGCTCTTTATGTGAATGTGAACAACGGCAACGTGAACAACAACAATAAGAACAACAGAAATAGTTACGTGCGT
SRS053649_1516	VR	-	*	*	15410	15523	22	0	TACTGGTCCTCCTCGGAGTTCTACTACGTTCCGGCGGACTACGCTCTTTGTGTGGATGTGCGCAACGGCCGCGTGCTCTTCAGCAATAAGCGCGACAGnnnTAGTTACGTGCGT
SRS053649_1516	TR	-	12954	13014	12917	13044	17	0	TACTGGTCCTCCTCGGAGTTCTACAACAATCCGGCGAACAACGCTCTTTATGTGAATGTGAACAACGGCAACGTGAACAACAACAATAAGAACAACAGAAATAGTTACGTGCGTCCGGTCTTGGCTTT
SRS053649_1516	VR	-	*	*	13651	13778	17	0	TACTGGTCCTCCTCGGAGTTCTGCGACCTTCCGGCGAGCGGCGCTCTTTATGTGAGTGTGAGCGGCGGCAACGTGTACAACTACAGTAAGGACGACAGGAATAGTTACGTGCGTCCGGTCTTGGCTTT
SRS053649_1516	RT	-	3012	3295	GAACAGATATATCGAGTTTTTATGAATCTATACCTCATAATCGACTAATGCCAATGATATTTGGTAACACTTTACTATCCAATAAATCTAAGGCATTCATTAAAGGTATATTAGGAGAATACGAGAATATAAAGGATCATGCTTTAGTGTCTCCATTTCAAGGGATACCTCGCGGTATTGGAATCAGTTCATACTTAAGTGAGTTGTATATGAGGGATATTGACACTAATATAGCTTGTCGAAAGGAAGTGATGTACTATGCGAGGTATGTTGACGATATCTTT
SRS053649_1516	RT	-	11960	12691	CCTTCGCGTTCCATCGCTTTCATTATCAACAAACCCGTGAAACGGGAGATTTTCGCCGCCGACTTCCGCGACCGTGTTGTACACCACCTCATAGCCCACAGGCTCGTTCCGCTTTTGGAAGAGAAGTTCATCGATGACAGTTACAGTACCCGCAAGGGAAAGGGTACGCTCTACGGCATAGAACGGGTGGAAGAACATATCCGGCTCTGCTCCGAGAACTACACGCGGGATTGCTATATCCTGAAAATAGACATCCGTTCGTTCTTCATGAAAATATCGAAGAGGCGGCTGTATGACCTGACCGAAGAACTCTTGCACGAACGCTACGGGGGAAACGACCTGGCGATACTGCTCTATCTGCTCCGTGAGACGATATTCAACCGTCCGGAAAAGAACTGCATCCGCAAGACGCCTCCCCAAAGCTGGCGCGGATTGCCCAAAGACAAGAGCCTGTTCCATTCCGACGGCTCGTGCGGACTGCCTATCGGCAACCTGACAAGCCAGTTGCTCGCCCTTAACTTCCTGGACGGACTGGACCATCTCATCAGCGAAGAATGGGGCGTGAAGCACTACGGCAGGTATGTGGACGACATGGTGCTTGTCCATCCCTCGAAAGAGCACCTGATAGAGGTGAAAGCGAAAATTGCCGGCTGGCTCTCCGAACACGGGCTGTCGCTGCACCCGCGCAAGATCTATCTGCAACATTACACGAAAGGTGTCCTGTTTATCGGA
SRS053649_2595	TR	-	2495	2544	2472	2577	17	0	ATCGTGGCAACAACAACGCGAACCCGAATGGCGGTGTTTCGATGTCGAATGCGAACAACGATTCCTCGAATACGAACACGAACATCGGTTCTCGTCTGAACAACAA
SRS053649_2595	VR	-	*	*	2842	2947	17	0	ATCGTGGCGGCAACTACGCGAGCCCGCATGGCGGTGTTTCGATGTCGGATGCGAGCnACGATTCCTCGTATACGnACACGTACATCGGTTCTCGTCTGGCCTTCCG
SRS053649_2595	RT	-	1562	1946	ACCACCTCCGCCAGTATCAAGAGACGGGGGATGCACGACCTCCTGGCGTATGTCCGCCGTGACATGGCCGAAGACCCTGATGGTACACGTTACTGTTACAAGTTTGACATCACCAAATTCTACGAGAGCGTGAAGCAGGATTTTGTGATGTATTGCGTCAGCCGGGTGTTCAAGGACGCAAAGCTCGTGACCATGCTGGAGAGCTTTATCCGCCTGATGCCTGAAGGTCTGAGTATCGGCCTGCGCAGCTCGCAGGGGCTGGGCAATTTGCTTTTGTCTGTGTATCTGGACCATTATCTGAAGGACAGGTATGCCGTGCGTCATTTCTACCGCTATTGTGATGACGGCGTCGTACTGGGTAAAACGAAAGCGGAACTGTGGAAGA
SRS053649_2977	TR	-	62752	62784	62714	62787	15	0	GGTGTGTCGTACGCGAATGCGAATAACGATGCCTCGAACTCGAATTCGAATATCGGTTCCCGTCTGAACAACAA
SRS053649_2977	VR	-	*	*	63051	63124	15	0	GGTGTGTCGTnCGCGnATGCGnGTAnCGATGCCTCGnnCTCGnATTCGnATATCGGTTCCCGTCTGGCCTTCCG
SRS053649_2977	RT	-	61827	62211	AAACGGTTTATCCGAACAACTTCGGCCAGTGTCAAAAAACGTGGTCCGCATGACCTGATGGCGTATATTCGCCGTGATATGAAAGATGATCCGGAGGGCACGCAGTTCTGTTATAAGTTCGACATCCGGAAGTTTTACGAAAGCGAGAAACAAGATTTTGTGATGTATTGCGTGAACCGGATATTCAAGGACCAAAAGCTCATCGTTATGTTGGATAACTTTGTCCGGCTGATGCCTGAGGGTATCAGTATCGGCCTGAGGAGTTCACAGGGACTGGGCAATTTGTTGTTGTCTGTTTATTTAGATCATTTTTTGAAAGATAAGTACGGTATCCGTTATTACTACCGCTATTGTGATGACGGTGTCGTGCTCGGTAAGACGAAAG
SRS053649_13012	TR	+	43306	43364	43262	43385	17	0	TAGTTTGCGCGTTCAGGCTGCTGGCGGTAACGTGAACAATGGCACGAACGCAGGTGCGTCCAACTCGAATGCGAACAACGCAGCTTCGACTACGAATGCGAACTACTCGTCGCCCCTATACTTT
SRS053649_13012	VR	+	*	*	42890	43013	17	0	TGGTTTGCGCGTTCGGGCTGCTGGCGGTAGCGTGGACAATGGCACGGACGCGGGTGCGTCCTACTCGTCTGCGAACTACGCGGCTTCGACTGCGCATGCGGGCTACTCGTCGCCCCTCTGCTTT
SRS053649_13012	RT	+	43748	44335	AACGCCGCGAAATCTACAAGCTGCCTTTTCGTGACCGTGTTGTACAGTGGGCAATCATGCAGGTGCTTGAACCCGTCTGGACGCCACAGTTCACCTCGAACACCCATGCCTGCATCCGCGGGCGCGGTATTCACTCGCTGCTTCGGCAGTTGCGCACCGACCTGCGCCGTGACCCTGACGGGACGCGGTACTGTCTTAAAATCGACGTGCGCAAGTTCTATCCCTCCATCGACCACGGCATACTCAAACAGGTCATTCGGCGCAAGTTGAAAGACCCCGACGTGCTTTGGCTTCTGGACGGCATCATAGATTCGGCCAGCGGCGTGCCTATCGGCAACTACATTTCCCAATATTTCGCCAACCTGTACCTTTCGGAACTCGACCACCTGTTAAAGGAAGACGTCGGGGTGCGGTACTATTACCGTTACGCCGACGATATAGTGCTGCTTTCCGACAGCAAGGAGTATTTAAGCGGCGTTCTGGTATATATCAACCATTACCTGAATGAAAGCCGCCTGCTCACGCTGAAAAGCAACTTCCAAATCTATCCCGTGGAAAGTCGGGGCATCGATTTCGTCGGTTACGTGA
SRS053649_13289	TR	-	10545	10594	10509	10619	16	0	TTGGTCCTCTTCTGAGAATTCAAATAACAATTCCTGAATACTCAATATGAATAATGGTAACCGTAACAACAACAATAAGAACAACAACAACTACGTGCGATGTTTCCAGCT
SRS053649_13289	VR	-	*	*	7257	7367	16	0	TTGGTCCTCTTCTGAGGGTTCGAATAACTATTCCTGACTACTCAATATGCTTAATGGTGGCCGTTACGGCAGCAATAAGACCAACAACGCCTACGTGCGATGTTTCCAGCT
SRS053649_13289	RT	-	9595	10264	CGGTCAATTGCCTTTGTCGTACAGAAACCTGTCCAGCGGGAAGTCTTTGCCGCCGATTTTCGCGACAGGATAGTGCATCACTTGATAATAAATAAGCTGAATCCGTTGTTTGAAGAGTACTTCAGTGACGGAAGCTACAGCTGCCGGGCCGGTCGCGGCACTCTGTATGGAGTCAGGAATATTGCTGCTGCCGTAAAAGAATGTTCTGCCGGTTATACGCGAGACTGTTATATACTTAAACTGGACATCCGTTCATTTTTTATGAGCATTGATAAAAACATCTTATACCAAATGCTGCATGCATTTATCACGGAAAAATACCGTCAGCCCGATCAGCGTATAATATTATCTCTGGTGCGTCGGATTGTTTATTACAATCCGGAAGATGCCTGCATAATCAAAGGCCGGCGCTCTGATTGGAACGGTTTGCCTTGTCACAAAAGTTTATTTTGGTCAAGCCGGCACTGCGGCTTGCCGATAGGCAATTTGACATCGCAGGTTTTTGCCAATTTTTATCTTGACCGGTTGGACAAGTTTGTCACGGAAGAATTGGGATTTAAATACTATGGCCGGTATGTTGACGATTTTATCTTGATACACCCCAATAAAAAAGCATTGCTTGAGGCCCGGCAAAAAATTGACGTTTTTCTGCAAATGAAGTTGAAACTGA
SRS053649_17037	TR	-	3541	3578	3518	3593	13	0	AATGCCGGGCTTTCGTACGCGAATACGAATAACACGGCTACGAATACGAATGCGAATATCGGCTCTCAGCTATACT
SRS053649_17037	VR	-	*	*	42190	42265	13	0	AATGCCGGGCTTTCGTGCGCGTTTACGTATACCGCGGCTACGTATACGTATGCGTATTTCGGCTCTCGGCTTTGCT
SRS053649_17037	TR	-	3541	3578	3518	3593	12	0	AATGCCGGGCTTTCGTACGCGAATACGAATAACACGGCTACGAATACGAATGCGAATATCGGCTCTCAGCTATACT
SRS053649_17037	VR	-	*	*	39262	39337	12	0	TCTGCCGGGCTTTCGTGCGCGGCTACGAATAACGCGGCTACGTCTACGCATGCGAATATCGGCTCTCGGCTTTGCT
SRS053649_17037	TR	-	3541	3578	3518	3630	18	0	GGGTGTCTTGTTCGGCGGTAATGCGAATAACAGCGCGAATGCCGGGCTTTCGTACGCGAATACGAATAACACGGCTACGAATACGAATGCGAATATCGGCTCTCAGCTATACT
SRS053649_17037	VR	-	*	*	4063	4175	18	0	GGGTGTCTTGTTCGGCGGTTTTGCGGCTAACGGCGCGCTTGCCGGGCTTTCGTGCGCGTATACGTCTAACACGGCTACGCATTCGAATGCGCGTATCGGCTCTCGGCTTTGCT
SRS053649_17037	RT	-	2583	3118	AACCTATATGGGTGTCTATTTTCACGGCGGACACTTATAGTTGCATAAAAGGGCGTGGCATACAAGCGGCGGCAAATAAGTTAAGGCGCGTTATAGACAGAGATAAGGCAGGCTGCGCGTATTGCTTGAAAATAGACATACGCAAATTTTACCCTTCCATAGATCACACCGTACTAAAGTCCATTGTTCGCCGGAAGATTAAGGACACACGGCTACTCAATCTTTTGGACGAAATAATAGACAGTGCGGAAGGCTTACCGATTGGCAACTACCTTAGCCAATATTTAGCGAATCTTGTACTTACCTACTTCGACCATTGGGTAAAGGAAGTAAAGCGGGTAAGGTACTATTTCAGATACGCCGACGACATTGTAGTATTGCATAGCGACAAAAAGACGCTTCACGCTTTGCTGGCAGAGTTTGAAAGCTACTTGGCGGCTAACGTAAAGCTGGAAATCAAACAGAACAAACAAGTCTTTCCGGTGGCACACGACCACCGCGACAGCTTCGGGCGTGGTATTGATTTCTTGGGCTAT�
SRS053649_17890	TR	-	5642	5691	5625	5694	7	2	ATAATAGTAACAATGCGTGGAAATTGAACATGAATAACGGTAACAGGAACAACAACAATAAGAACAACAA
SRS053649_17890	VR	-	*	*	6383	6452	7	2	ATTCAAGTAACAATGCGTGGAATTTGTGGATGGATGACGGTAACAGGAACAACAACAATAAGAACAACAA
SRS053649_17890	TR	-	6398	6422	6383	6423	1	1	ATGGATGACGGTAACAGGAACAACAACAATAAGAACAACAA
SRS053649_17890	VR	-	*	*	6638	6678	1	1	ATGAGTGACGGTAACAGGAACAACAACAATAAGAACAACAA
SRS053649_17890	TR	-	6653	6702	6632	6712	16	3	TGAGTACGACAACAACAATGCGTGGAAATTGCGTATGAGTGACGGTAACAGGAACAACAACAATAAGAACAACAACAATAA
SRS053649_17890	VR	-	*	*	7827	7907	16	3	TGAGTACGACCACGACTATGCGTGGAAATTGGGTATGAGTGACGGGTACTGGAGTGCCTACCATAAGGACACCTACGGTCA
SRS053649_17890	TR	-	6653	6702	6638	6702	3	2	AACAACAATGCGTGGAAATTGCGTATGAGTGACGGTAACAGGAACAACAACAATAAGAACAACAA
SRS053649_17890	VR	-	*	*	6131	6195	3	2	AACAACAATGCGTGGAAATTGCGTATGAGTGACGGTAACAGGGATTGGAACAATAAGAACAACAA
SRS053649_17890	TR	-	6653	6702	6632	6702	3	3	AACAACAATGCGTGGAAATTGCGTATGAGTGACGGTAACAGGAACAACAACAATAAGAACAACAACAATAA
SRS053649_17890	VR	-	*	*	5873	5943	3	3	AACAACAATGCGTGGAAATTGGATATGAGTGACGGTAACAGGAATGCCAACAATAAGAACAACAACAATCA
SRS053649_17890	RT	-	4650	5384	CGGGAAGATCTATCGCCTTTATTGTCAGCGAGCCGGTGCAGCGGGAAGTATTTGCCGCCGATTTCCGCGACAGAATTGTACATCATCTGATTATTAATAAGCTGAACCATTTGTTTGAGGCGCAGTTTATTAATGACAGTTACAGCTGTCGGGAGGGAAAAGGAACCCAGTACGGGGTTAACCGGATTGCCGAATTTATCCGCCTTTGTTCGGAGAATTATACCAAAGACTGTTATATCCTGAAGATGGACATACAGTCTTTTTTTATGAGCATTGACAAGGCTATCTTGTTTCGGAAACTGCGCGAATTTGTGCTGGAGAATTATCACGAATCGGACCGTTTGCTGCTGATTGAGCTGATTTATAAGGTGATTTTCAACAACCCGGAAGACAACTGCTATATCAAGGGCCGCCGCAGCGACTGGAAAGGGCTGCCGAAATCTAAAAGCCTGTTTACGGTGGCAAAGGGGAAGGGGCTGCCGATCGGTAATCTGACTTCGCAGATTTTTGCCAATTTTTATCTTAATTTCTTTGACAAGTTTGTGGTGGAAACCTGCGGCGTCAAATATTACGGGCGCTATGTCGATGACTTTGTGATTGTGCATGAGGACAAAGCTTTTCTGCTGGGGCTGAAAGACAGGCTGAAAGAGTTTATTCAGCGAGAGCTGGCAATGACCCTGCATCCTAAAAAGGTTTATTTGCAGCATTATACCAAAGGCGTTAAGTTTATCGGCG
SRS053649_20623	TR	-	4081	4130	4056	4177	17	0	GGGGTGTGTTGTTCAGCGGTTCTTCGAATAATGGTGCGAATGCAGGTGTCAGCTACTCGAATACGAATAATACGGCGTCGAATACGAATGCGAATATCGGTTCTCAGCTATGCTTATAAAAA
SRS053649_20623	VR	-	*	*	4249	4370	17	0	GGGGTGTGTTGTTCGGCGGTTCTTCGAATGTTGGTGCGTCTGCGGGTGTCGGCTTCTCGTATACGAATAATACGGCGTCGTATACGAATGCGAATATCGGTTCTCGGCTTTGCTTTTTACCG
SRS053649_20623	RT	-	3080	3594	CGATTTGGGTTTCAGTCTTCACAAATGACACCTATTCTTGCATCAAGAATAGGGGAATACATGCAGCCGCTAAACGGGTCAAATATGATTTAAAGACAGACCCGGAAGGCACAATTTATTGTCTAAAGATAGATGTTCGCAAGTTTTATCCTTCTATTGATCACGATATACTAAAACAGGTTATTCGCAGAAAAATAAAGGATAAACGCTTGCTTTGGTTACTTGACGAAATTATTGATTCGGCCGACGGTGTACCTATTGGGAATTACTTATCCCAATATTTCGCCAATTTATATCTTGCTTATTTTGATCATTGGATCAAAGAAGTCAAGCAAGTAAGATATTTCTATCGCTATGCCGATGATATTGTGATTCTATCTTCAAGCAAAGAATCACTTCACGCCTTATTGCGTGAAATGCGGGTTTACCTTCGGGACAATTTGAAATTGAAAATCAAGCACAATTTTCAAGTATTTCCGGTCGATTCACGGGGGATTGACTTTTTAGGATACCGC
SRS053649_22162	TR	-	8892	8939	8860	8954	20	0	TGCCGGCTCGGCCAACAACGCCCGCAACGTCAACACCGATGGCACTCTGAACAGGAACAACGCCTACAACGGCAACAACGGCCTGCGCCCCGCTT
SRS053649_22162	VR	-	*	*	6787	6881	20	0	TGCCGGCTCGGCCAGCGGCGCCCGCTGCGTCCTCGCCGATGGCGCTCTGCGCTGGGGCGACGCCTGCTACGGCAGCCTCGGCCTGCGCCCCGCTT
SRS053649_22162	RT	-	7802	8485	TGTACGAGCCCAAGGAGCGGCTCGTCCTCGCCATCGACTTCGAGGGCAAAGTCGTCCAGCACTCGCTCTGCGACAACGTCCTCGAGCCGGCGTTCTCCCGGCGCTTCATCCGGGACAACTACGCCGGCCAGATCGGCAAAGGCACCCACGACGGCCTCGACCGTCTGGCTGCGGCTATGCGCCACTATTTCTTCAGCCGAAAGGCAGCAGACGAAGCAGCCCGCAAGGCTGCCGGCCTGCCGCCCCGGCCGATGAACGAGTGGGACTACGCCGACGGCTGGGTACTGAAGGGCGATTTTTCAAAGTTCTTTTACACCCTGCTCCATTCCTACTGTTACGAAACGGCCCGCCGGGCCCTGAAGTGGCTGAAGGATCCCGAGCTGATCGACTTCGCTGAGTGGCTGCTGTGGCTCATAATCGACAGCACGCCAGACCCCGGCATCCCGATCGGCAACCAGTCGAGCCAACTGCTCGCGCTGCTCTATCTGGACGCCTTCGACCACTGGCTGAGGGATGACCGCGGCCTCGTATATGGCAGGTACATGGACGACTTCTACATCATCCACAGCGACAAGCTGCTGCTCCGGCAGATACTCAAGGAGATCGAGGCGTACATCAAGCCGCTCGGCCTTCGGCTGAACGGCAAGACGCAGATCCTCCCGCTGAAGAACGGCATCGACTTCC
SRS053649_22178	TR	+	27388	27437	27332	27458	9	0	AGCCTTGCACGCCCTCATTGGCGGCGGCAATTGGAACAACGGCGTGCATTGCGGTAGCCGTGCCGTCAATTGCAACAATTACCCGTGGAACGTGAACACGAACATTGGTGTGCGGTGCGTGTGTGAC
SRS053649_22178	VR	+	*	*	26678	26804	9	0	AGCCTTGCACGCCCTCATTGGCGGCGGCGTTTGGAACGACGGCGTGCATTGCGGTAGCCGTGCCGTCGTTTGCAACAATTACCCGTGGTACGTGACCGCGTACATTGGTGTGCGGTGCGTGTGTGAC
SRS053649_22178	RT	+	27829	28693	AAGAACGGCTTATTATGGCGTTGCCGTTCTATGATAGAGTGGTGCAACACATGATTTGTAACGCTATTCAACCCGTATTTGAAAACGGATTTTATTACCATTCTTACGCTTGCCGGAGCGGTAAGGGGATGCACGCCGCAAGTGATACATTGTATCAATGGATGTATGAAACAGAGGTAAAGCAAGGGTTAAGGATGTATGCCTTTAAAGGGGATATATCAAAGTATTTTGCATCTATACCGCATGACAAATTAAAGGATGAAAACCGCCGCTATATAGGGGATAAGAAAGCCCTTATGTTAATGGATGATATTATAGACCACAACGGCATATTGCCGGACGGCGTGGGAATACCCGTTGGAAACCTCACAAGTCAGTTATTTGCGAATGTGTACGGCAATAAGTTAGATAAATTTTGCAAGCACGTTTTACATATTCCGTATTTTGTGCGGTACATGGATGATTTTATTATCCTATCGGACGATTTGGAGCAGTTAAAAGAATGGGTTAAGAGAATAGAAGAATTTTTGGAAAATGAAATGCTTTTGCATATTAACCCTAAAAGCACAATCCTATACGCCGGGAATGGCATAGATTTTTGCGGATATATCCACTATGCAGACCACAAGAAAGTAAGAAAATCATCTATCAGAAAGTTAAAGCAAGATGTAAAGGCGTATGAGTTGGGCGAATTGCCGCCGGAAGAATTTAACCGGAAGTATGAAAGCAGAAAGGGACATTTAGGACACGCCGACACATACCACATTGCAAAGGCGGTTGAATACGAATTGTTATTCTATGAATGGGAACGCCTGGAAGCAACGGCGTAAAAAGGGTCAGAATAAAAAGCCGTTCCATTATATGC
SRS053649_22271	TR	+	36591	36640	36541	36658	16	0	ACGGTGCCTGATTCGCGGTGGCAACTGGAACAATGGCGGCAACGCCGGGGTGTTCAATTCCAACCTGAACAACCCGCGCTCTAATGCCAACGGCAACATCGGGGGCCGTTCCGCTTTT
SRS053649_22271	VR	+	*	*	35820	35937	16	0	GCGGTGCCTGATTCGCGGTGGCCGCTGGGGCAATGGCGGCGACGCCGGGGTGTTCCATTCCAACCTGGACTCCCCGCGCTCTTTTGCCTACGGCGCCCTCGGGGGCCGTTCCGCTTTT
SRS053649_22271	TR	+	36591	36640	36548	36656	16	0	CTGATTCGCGGTGGCAACTGGAACAATGGCGGCAACGCCGGGGTGTTCAATTCCAACCTGAACAACCCGCGCTCTAATGCCAACGGCAACATCGGGGGCCGTTCCGCTT
SRS053649_22271	VR	+	*	*	45894	46002	16	0	CTGGTTCGCGGTGGCGGCTGGCACGATGGCGGCGACGCCGGGGTGTTCCGTTCCGCCCTGGGCAGCCCGCGCTCTCATGCCGACGGCAACGTCGGGGGCCGTTCCGCTT
SRS053649_22271	RT	+	37072	37734	AGAAGCGGCTGGTGATGGCGCTGGACTACCCGGACAGAATTGTGCAATGGAGCCTGTACCTGTATTTGAATCCGATCTATGACAGGCTTTTTATTGAGGATTCCTACGCTTGCCGAAAGGGCAAGGGCAGCCATAAGGCCGCCAAGCGCCTGCAATACTGGATGTGCCAAGTGCAGCGCAAGCCGGGGCCGGGCTGGTACTGCCTGAAACTGGACATAAGCAAATACTTTTACCGGGTGAGCCACGAAAAGCTGCTGGCGATCTTGGAGCGGCGGGTGAAAGACCCAGCCATGATGGCGTTTATACGGGGCGTGGTGAACAGCAGAGCAGAGCCGTTCGGCCTGCCGCGCTGGCGGACACCGCAGGACACGCCGCCGGAAGAATGGCTGTACGAAGTGGGTATGCTGATAGGCAACCTGACGAGCCAACTATTTGCGAACATCTACTTAAACGAGCTTGACCAGTATTGCAAGCACAAGCTGAAAATCCATTACTATATCCGCTACATGGATGATGTAATCATCTTGGGGCAGGACAAGGAAACCTTGCACCGCTGGAAAGCGGCGGTGGAAACTTTCTTGCGGGAAGAACTGGCGCTTGATTTGAACAGCAAGACCAGCATACGCCCGGTGCGCCAAGGGGTTGAATTTGTTGGTGTGCGGA
SRS053649_22639	TR	-	2991	3038	2956	3057	13	0	ACGCCTAATTCGTCGAACGCCAACAACGTCCGCAACGTCAATTCGGACGGCTCTTTGAACAACAACAACGCGTACAACGGCAACAATGGCGTTCGCCCGCTT
SRS053649_22639	VR	-	*	*	969	1070	13	0	ACGCCTAATTCGTCGAGCGCCATCTACGTCCGCCGCGTCGGTTCGGTCGGCTCTTTGTACAACGACAACGCGTGCAGCGGCAACAGTGGCGTTCGCCCGCTT
SRS053649_22639	RT	-	2000	2602	GAGGTATACGAACCGAAGCGCCGCGTGGTTATGTCGAACAGCTACAAAGACAAGGTTGTTCAACATTCGCTTTGCGATAACGTGCTTGAACCGATTTTGACACGATCGTTCATTCGCGATAACTACGCGTCGCAGGTGGGGAAAGGTACGCATTATGGGTTAGACAGGCTTCAAGAGTTCATGCGGAGGTTTTACAGAAAGAACGGAATTGACGGCTGGATACTGAAAGGCGATATTTCAAAGTATTTCTATTCGATCCGGCACGACGTTTTGAAAACCTTAATCCGCGAGAAGATAACCGATCCGGACGTTTTGTGGCTGATTGATCTTATCATCGACAGCACCGAAGGCAACGTCGGAATACCGATCGGCAATCAAACTTCACAGCTTTTCGCCCTTCTCTACCTTGACGGGCTGGATCACTTCGTAAAGGAAAAGCTGGGTATCAAATATTACGGGCGCTATATGGACGACTTCTTTTTGATCCATCACGACAAAGCATATTTGCAGGAGTGCCGGAAGCAGATTGAAGCGTTCGTACAGGCGCGCGGGCTTTCGCTGAATGCGAAAACGAATATCTTTCCCTTGAAACACGGCGTTGAT
SRS053649_contig-100_1083.127752	TR	+	789	819	766	856	12	0	GCTTCCAGCAGTTGGAACGTGAACTTCAACAACGGCAACGTCAACACGAACAACCGCCAGAACGCGAACCGGGTTCGTCCCCTCGCCGCAA
SRS053649_contig-100_1083.127752	VR	+	*	*	9	99	12	0	GCTTCCAGCAGTTGGTACGTGAACTTCAGCGGCGGCATCGTCAACCCGTTCTACCGCCAGACCGCGGGCCGGGTTCGTCCCCTCGCCGCAA
SRS053649_contig-100_1083.127752	RT	+	1060	1391	CGGGAGGTTTTTGCCGCCGCTTTCATTGATCGTGTTGTCCATCACTGGATCGCTCTTCGTATCGAGCCGATTTTAGAGGAACGTTTTCGGGAACAAGGGAACGTCTCGAAGAACTGCCGGAAAGGTGAGGGATGTCTGTCTGCCGTGCACTATCTGAATAACATGATAGTCGAGGTCAGTGAGAATTATACTGCCGATGCGTACATTTTCAAAGATGACCTGTTCAGTTTCTTCATGTCTATCTCGAAATCGTTGGTATGGGAAATGCTGAACATATTCGTAAGGGACAATTATAAAGGCGATGATATTGAATGTCTGCTTTACCTTCTAGC
SRS053649_contig-100_1.145807	TR	-	7298	7347	7282	7359	9	1	GCGAACGCTGGTGTGTTCTACCTCAACGGCAACAACTCCCGCAGCAATGCGAACACGAACATCGGCTTCCGTGCCGCT
SRS053649_contig-100_1.145807	VR	-	*	*	46653	46730	9	1	GCGGGCGCTGGTGTGTTCGACCTCAGCGGCGACGACTCCCGCGGCGATGCGGACGCGAACATCGGCTTCCGTGCCGCT
SRS053649_contig-100_1.145807	TR	-	7298	7347	7282	7349	11	0	GTGTGTTCTACCTCAACGGCAACAACTCCCGCAGCAATGCGAACACGAACATCGGCTTCCGTGCCGCT
SRS053649_contig-100_1.145807	VR	-	*	*	7865	7932	11	0	GTGTGTTCTCCCTCGACGGCCTCAACTCCCGCAGCAGTGCGCTCGCGGGCGTCGGCTTCCGTGCCGCT
SRS053649_contig-100_1.145807	RT	-	6122	6784	AAGAAACGGCTCGTCATGGCTCTGGGCTTCCGGGATCGTGTCGTGCAGTGGGCGATCTACCTCCAGACAAACCAACACCTCGACAATGGCATGATATACCACAGCTACGGGTGCAGGGTGGGAAAAGGAACCACCAGAGCAGCCGACCGGCTTCAATACTGGTGTACGCTCGTGGATCGGAAGCCGGGCAAATGGTACTACCTGAAACTGGACGTATCAAAGTATTTTTACCGGGTGGATCACCGGGTACTGCTCGACATACTCCGCCGGAAGTTCCCGAACGAGGACGGCTACCTCTGGCTTATGGAAACGATTATAAATTGCGACCATACGCCCTTTGGACTGCCTCCGGGAAAGTCCGCCGACGAGATCCCACCGTCTGAAAGACTGTTCGAGGTAGGTATGCCGATCGGAAACCTCACGAGCCAGCTACTCGCGAACGTCTGCCTCAATGAGCTGGATCAGTATATCAAGCACGAGCTGAAAGCCCATTTTTACGACAGGTACATGGACGACATGGCGCTACTCTATCCTGACGCGGCCACACTGAACCGGTGGAGGGCTGCGATCGAGAAGTATCTGAACGAAGTCCTGCACCTCGAATTGAACAGCAAAACCACGATCGGACTCGTCAAGCACGGGATCACCTTCGTGGGCTGCCGA
SRS054352_667	TR	+	1595	1650	1551	1670	21	0	AAGCCGTGTGGTTTTTCGTGGGTACAATAACTCGAATGCGAATGGTGGTGTGTCGTACGCGAATGCGAATAACGATGCCTCGAACTCGAACTCGAATATCGGTTCCCGTCTGAACAACAA
SRS054352_667	VR	+	*	*	1209	1328	21	0	GAGCCGTGTGGTTTTTCGTGGGTACGGTAGCTCGTATGCGAATGGTGGTGTGTCGTnCGCGnATGCGGnTnnCGnTGCCTCGAnCTCGnGCTCGAATATCGGTTCCCGTCTGGCCTTCCG
SRS054352_667	RT	+	2210	2564	ACCTCAGCCAGCATCAAGAACCGCGGCATGCACGACCTCATGGAGTACATACGCCGCGACATGAAAGAAGACCCGGAAGGAACACGCTACTGCTACAAATTCGACATCTCCAAGTTCTATGAGAGCGTGGGGCAGGATTTCGTAATGTATTGTGTCCGGAGGGnATTCAAGGACAAGAAACTCATCGCCATGCTTGACAACTTCGTAAGGCTCATGCCGCAAGGAATCAGCATCGGGCTGAGGTCGTCGCAAGGGTTGGGCAACCTGCTCCTGTCTGTTTTTTTAGACCATTATTTGAAGGACAAGTACGGCGTCCGCCATTTCTACCGCTATTGCGATGACGGCGTGGTACTCG
SRS054352_7431	TR	-	13115	13152	13115	13170	12	0	AATGCCGGGCTTTCGTACGCGAATACGAATAACACGGCTACGAATACGAATGCGAA
SRS054352_7431	VR	-	*	*	51786	51841	12	0	AATGCCGGGCTTTCGTGCGCGACTGCGTCTACCGCGGCTGCGACTGCGAGTGCGAC
SRS054352_7431	TR	-	13115	13152	13095	13170	14	0	AATGCCGGGCTTTCGTACGCGAATACGAATAACACGGCTACGAATACGAATGCGAATATCGGCTCTCAGCTATACT
SRS054352_7431	VR	-	*	*	48838	48913	14	0	TCTGCCGGGCTTTCGTGCGCGTATACGGATTACGCGGCTGCGTATACGTATGCGCATATCGGCTCTCGGCTTTGCT
SRS054352_7431	TR	-	13115	13152	13095	13207	16	0	GGGTGTCTTGTTCGGCGGTAATGCGAATAACAGCGCGAATGCCGGGCTTTCGTACGCGAATACGAATAACACGGCTACGAATACGAATGCGAATATCGGCTCTCAGCTATACT
SRS054352_7431	VR	-	*	*	13640	13752	16	0	GGGTGTCTTGTTCGGCGGTTCTGCGTATCACAGCGCGACTGCCGGGCTTTCGTACGCGTATACGACTACCTCGGCTACGATTACGTCTGCGTATATCGGCTCTCGGCTTTGCT
SRS054352_7431	RT	-	12157	12692	CTATATGGGTGTCTATTTTCACGGCGGACACTTATAGTTGCATAAAAGGGCGTGGCATACAAGCGGCGGCAAATAAGTTAAGGCGCGTTATAGACAGAGATAAGGCAGGCTGCGCGTATTGCCTAAAAATAGACATACGCAAATTTTACCCTTCCATAGATCACACCGTACTAAAGTCCATTGTTCGCCGGAAGATTAAGGACACACGGCTACTCAATCTTTTGGACGAAATAATAGACAGTGCGGAAGGCTTACCGATTGGCAACTACCTTAGCCAATATTTAGCCAATCTTGTACTTACCTACTTCGACCATTGGGTAAAGGAAGTAAAGCGGGTAAGGTACTATTTCAGATACGCCGACGACATTGTAGTATTACATAGCGACAAAAAGACGCTTCACGCTTTGCTGGCAGAGTTTGAAAGCTACTTGGCGGCTAACGTAAAGCTGGAAATCAAACAGAACAAACAAGTCTTTCCGGTGGCACGCGACCACCGCGACAGCTTCGGGCGTGGTATTGATTTCTTGGGCTATGTA�
SRS054352_12721	TR	-	3551	3609	3522	3645	13	1	TAGTTTGCGCGTTCAGGCTGCTGGCGGTAACGTGAACAATGGCACGAACGCAGGTGCGTCCAACTCGAATGCGAACAACGCAGCTTCGACTACGAATGCGAACTACTCGTCGCCCCTATACTTT
SRS054352_12721	VR	-	*	*	3894	4017	13	1	TGGTTTGCGCGTTCGGGCTGCTGGCGGTAGCGTGAACAATGGCGCGAACGCGGGTGCGTCCGGCTCGGATGTGCACnACGCGGCTTCGACTACGAATGCGAACTACTCGTCGCCCCTCTGCTTT
SRS054352_12721	RT	-	2580	3167	CGAACCTAAACGCCGCGAAATCTACAAGCTGCCTTTTCGTGACCGTGTTGTACAGTGGGCAATCATGCAGGTGCTTGAACCCGTCTGGACGCCACAGTTCACCTCGAACACCCATGCCTGCATCCGCGGGCGCGGTATTCACTCGCTGCTTCGGCAGTTGCGCACCGACCTGCGCCGTGACCCTGACGGGACGCGGTACTGTCTTAAAATCGACGTGCGCAAGTTCTATCCCTCCATCGACCACGGCATACTCAAACAGGTCATTCGGCGCAAGTTGAAAGACCCCGACGTGCTTTGGCTTCTGGACGGCATCATAGATTCGGCCAGCGGCGTGCCTATCGGCAACTACATTTCCCAATATTTCGCCAACCTGTACCTTTCGGAACTCGACCACCTGTTAAAGGAAGACGTCGGGGTGCGGTACTATTACCGTTACGCCGACGATATAGTGCTGCTTTCCGACAGCAAGGAGTATTTAAGCGGCGTTCTGGTATATATCAACCATTACCTGAATGAAAGCCGCCTGCTCACGCTGAAAAGCAACTTCCAAATCTATCCCGTGGAAAGTCGGGGCATCGATTTCGTCGG
SRS054352_13605	TR	+	847	907	810	937	17	0	TACTGGTCCTCCTCGGAGTTCTACAACAATCCGGCGAACAACGCTCTTTATGTGAATGTGAACAACGGCAACGTGAACAACAACAATAAGAACAACAGAAATAGTTACGTGCGTCCGGTCTTGGCTTT
SRS054352_13605	VR	+	*	*	77	204	17	0	TACTGGTCCTCCTCGGAGTTCTGCGACCTTCCGGCGAGCGGCGCTCTTTATGTGAGTGTGAGCGGCGGCAACGTGTACAACTACAGTAAGGACGACAGGAATAGTTACGTGCGTCCGGTCTTGGCTTT
SRS054352_13605	RT	+	1170	1901	GTTCCATCGCTTTCATTATCAACAAACCCGTGAAACGGGAGATTTTCGCCGCCGACTTCCGCGACCGTGTTGTACACCACCTCATAGCCCACAGGCTCGTTCCGCTTTTGGAAGAGAAGTTCATCGATGACAGTTACAGTACCCGCAAGGGAAAGGGTACGCTCTACGGCATAGAACGGGTGGAAGAACATATCCGGCTCTGCTCCGAGAACTACACGCGGGATTGCTATATCCTGAAAATAGACATCCGTTCGTTCTTCATGAAAATATCGAAGAGGCGGCTGTATGACCTGACCGAAGAACTCTTGCACGAACGCTACGGGGGAAACGACCTGGCGATACTGCTCTATCTGCTCCGTGAGACGATATTCAACCGTCCGGAAAAGAACTGCATCCGCAAGACGCCTCCCCAAAGCTGGCGCGGATTGCCCAAAGACAAGAGCCTGTTCCATTCCGACGGCTCGTGCGGACTGCCTATCGGCAACCTGACAAGCCAGTTGCTCGCCCTTAACTTCCTGGACGGACTGGACCATCTCATCAGCGAAGAATGGGGCGTGAAGCACTACGGCAGGTATGTGGACGACATGGTGCTTGTCCATCCCTCGAAAGAGCACCTGATAGAGGTGAAAGCGAAAATTGCCGGCTGGCTCTCCGAACACGGGCTGTCGCTGCACCCGCGCAAGATCTATCTGCAACATTACACGAAAGGTGTCCTGTTTATCGGAGGGATGA
SRS054352_13996	TR	+	54262	54299	54205	54320	25	0	GCGGTGTCCTGTTCAGCGGTAATGCGAATAACAGCGCGAATGCCGGTTTTGCGTATGCGAATTCGAATAACACGCCCTCGAATACGAATGCGAATGTCAGGTCTCGCCAATGATTT
SRS054352_13996	VR	+	*	*	53653	53768	25	0	GCGGTGTCCTGTTCGGCGGTACTGCGGCTGCCGGCGCGTGTGCCGGTTTTGCGTCTGCGAATTCGAGTGGCGCGCCCTCGTCTGCGCTTGCGGCTGTCGGGTCTCGCCTTTGCTTT
SRS054352_13996	RT	+	54747	55276	GATATGGGTTTCGGTCTTCACGAAAGACACGTATAGCTGCATCAAGGGGCGCGGCATTCATGGAGCGATGCGGAATGTCAAGAGGGCTATCAAAGACCGGGAAAACGCCCGATATTGCCTCAAAATCGACATCCGGAAGTTCTACCCGTCGATAGACCACGACGTATTGAAAGCCATCATCCGCCGCAAAATCAAATGCAAGGATACGCTCGCCCTGCTCGATACGATCATCGACAGCACCGACGGCGTGCCTATCGGCAACTATTTGAGCCAATACTTCGCAAACCTGATGCTTGCCTACTTCGACCATTGGATCAAGGAGGAGAAGCGGGTGCGGTACTATTTCCGATATGCCGATGACATGGTATTTCTCGCCTCCACGAAAGAGGAACTGCACATCCTGCTGGCCGACATCAAGAAGTATCTCGCGGCCTTGAAACTGACGCTGAAAGGCAACGAGCAGATATTTCCGATTGCCGAGAACCGGGCGGACAAGCACGGGCGCGGCCTCGATTTCGTCGGGTTCGTGT
SRS054352_15325	TR	+	10130	10179	10100	10215	9	0	GGTACTGGAGTAGCAGTGAGTACAGTCAGAACGGCAGCTGGTACGTGAACTTTAGTAATGGCAACTTCAACAACACCAGCAAGTGCAGCAGTGGCATGGTGAGAGCGGTTGCAGCA
SRS054352_15325	VR	+	*	*	9329	9444	9	0	GGTACTGGAGTAGCAGTGAGTGCAGTCAGTACGGCAGCTGGTACGTGTACTTTAGTAATGGCGGCTTCGGCCTCACCAGCAAGTGCAGCAGTGGCATGGTGAGAGCGGTTGCAGCA
SRS054352_15325	RT	+	10373	10760	CAAGTACTTGTTTTATAGTTACCCGTCCTAAATTACGGGAAGTGTTTGCTGCAAATTTCCGTGACCGTATTGTACAACATTGGTTGTGCCTACGCTTAGAGCCACTGTTTGAGGCACGTTTTGTTGAACACGGAAATGTATCATTTAACTGTCGAAAGGGTTTTGGAACATTTGCATGTATTGATCAGTTGACAAAAAATACAATTGAAGTCTCTGATAATTATTCGCACGAGGCTTGGTATGCTCAATTTGATATTAAAGGATTTTTTATGTCAATTGATTGCGAACGATTATTAGAACACTTATTACCATTTATCAAAGAAAAATGGAATTATTGGAAAGGGACCATATATGAACAAGATTTAGATTTAGTGCTATGGCTTACAGA
SRS054352_18948	TR	+	1693	1740	1666	1761	11	0	AGCGTCCAACTCTTACAACGTCCGCAACGTCAATTCCTCTGGCGCGATGAACTGGAACAACGCTTACAACGGCAACAACGGCGTTCGCCCGCTTTG
SRS054352_18948	VR	+	*	*	3772	3867	11	0	CGCGTCCAACTCTTACTACGTCCGCATCGTCAATTCCTCTGGCGCGTTGGGCTGGAACGGCGCTTACAACGGCTACGGCGGCGTTCGCCCGCTTTG
SRS054352_18948	TR	+	1693	1740	1666	1761	12	0	AGCGTCCAACTCTTACAACGTCCGCAACGTCAATTCCTCTGGCGCGATGAACTGGAACAACGCTTACAACGGCAACAACGGCGTTCGCCCGCTTTG
SRS054352_18948	VR	+	*	*	16689	16784	12	0	CGCGTCCTACTCTTACAGCGTCCGCATCGTCTATTCCTCTGGCGCGATGAACTGGGGCAGCGCTTACCGCGGCAACCGCGGCGTTCGCCCGCTTTG
SRS054352_18948	RT	+	2206	2874	AAGAACGAATCGTTATGACGAACGCATTCAAAGACAAGGTGGTACAGCATTCCCTATGCGACAACATACTTGAACACGCGTTTTCAAAAGCCTTTATCCGGGACAACTACGCATCGCAGAGCGGGCGCGGAACACATGACGGGTTATACCGCCTTGAAGAATTCATGCGGTCCTACTACTTCACACGCAAGGCGAACGCCGAGCGGGAGCGGCGGGACGCGGGATTGCCGCCGCCCGGCCCGGAGGAAGTGCGGCACTATTCGGACGGCTGGGTTTTGAAATGCGACATATCGAAGTATTTCTATTCAATCCAGCATGAACCGTTAAAGCAGATGACGCGGAAGTACATCAAAGACCCGGATATTCTGTGGTTAGTTGACCTTATCGTTGACAGCACGGAAAATCCGGGAATTCCCATCGGCAACCAGACTTCACAATGGTTCGCCGTCATGTATCTTTCGGGCATGGACCATTTCATAAAAGAAAAGCTGGGTATTCGCTATTATGGGCGGTACATGGACGATTTCTATTTGATACATGAGGACAAGGCATATTTGCAATACTGCCGGGGCGAGATCGAACAATACGTTGCCCGGCTGGGACTGCGGATGAACAAGAAAACAAATATTTTCCCGTTGCGGAACGGTATTGATTTCTTGGGCTTCCACA
SRS054352_19486	TR	-	6917	6966	6893	7021	19	0	TGGCTTGCACGCGCTCATTGGCGGTGGCAACTGGAACAACGGGGTTCACGATGGTTCGCGGACTGTGAATTGCAACAATTATCCGTGGAACGTGAACACGAACATTGGCGTGTGGTGCGTCTGTGACTA
SRS054352_19486	VR	-	*	*	7526	7654	19	0	TGGCTTGCGCGCGCTCGTTGGCGGTGGCGGCTGGGGCAGCGGGGTTCGCGTTGGTTCGCGGACTGTGAATTGCGGCGATTCTCCGTGGCACGTGACCGCGAGCTTTGGCGTGTGGTGCGTCTGTGACTC
SRS054352_19486	RT	-	5903	6514	AAAGAGCGTATAATCATGGCTTTGCCATTTTACGATAGGGTTATCCAACATATGATTGTCAATTACATAGAGCCGATATTTGAGCATCAGTTCATCTACCATTCCTACGCTTGCAGAAAAGGGAAAGGTGCTCACAGAGCCAGCAAGCAGTTGACAAGGTGGTTATATAATCTGGAAGTTGTGCAAGGTAAATCAGTCTATGTACTGAAAGCCGACATACACCATTACTTCCAGAGCATAGACCACAAGGTTCTGAAAAGAGAAATTAGAACCTACATTAAAGACAAGGACTTACTCGTAATCCTTGACCGGATAATAGACCATAATGGGATATTCCCGGATGGTGTCGGCATACCGGTTGGAAATCTTACGAGCCAACTATTTGCCAACGTGTATTTACACCGATTGGATATGTTCGTAAAACATACACTTCATGCAGAACACTACATGAGATATATGGATGATTTTGTGATTATATCAGAGGATCTTGAACAGTTGAAACGGTGGGAGAAACAGATAGAAATATTCCTTGCGGATGTTCTTAAATTACAATTAAATCCAAAAACAACCATTGTTTATGCAAAGAACGGAGTGGATTTTGTTGGATATAGG
SRS054352_21268	TR	-	3449	3486	3424	3542	11	0	ACTCGTGTGGTGTATCGGTCGAACAACAACGCGAACGCGTTAGGCGGTGTTTCGTATGCGAACGCGAATAACGATTCATCGAACACGAATGCGAACATCGGTGTTCGGCTTGCAAACAA
SRS054352_21268	VR	-	*	*	3710	3828	11	0	TCTCGTGTGGTGTATCGGTCGAACAACTACGCGAACGCGTTAGGCGGTGTTTCGTGTGCGTACGCGAATAACGATTCATCGAGCACGTATGCGGACATCGGTGTTCGGCTTGCCTTCAG
SRS054352_21268	RT	-	2512	2925	CCGGCATTTGAAAGTACGTTTTATCCGGACTACTTCCGCATCCATTAAAAACAGGGGAACGCATGACCTTTTACAGTATATCGTTAAAGATATAAAGGATGATCCCGAAGGAACCCTGTTCGGGTACCAGTTCGATATAACGAAATTCTATGAGAGCGTAGACCAGGACGTTTTGCTGGATGCAGTGAAAAAGATGTTCAAGGATAAAATATTGATCGGAATCCTGGAAGAGTGCATCCGCATGATGCCTAAAGGCGTGAGTATCGGACTAAGATCATCGCAGGGGCTTTGTAATTTGCTTCTGTCTATTTATCTGGATCACCGGTTAAAGGATCAGGAGGCAGTAGCACACTATTACCGGTATTGTGACGACGGTCTGGTGCTTTCTGGTAGCAAGAAATACCTTTGGAAGGT
SRS054352_21293	TR	-	3290	3353	3270	3391	13	0	ACGCTGCCATTTGGTGGCTGCGCTCTCCGAACACCAACAATAACAACAACGTCTGGAACGTCAACACCGATGGCTCCAACAACAACAACTGGTACAACAACTCCTATGGTGTTCGCCCCGCT
SRS054352_21293	VR	-	*	*	1241	1362	13	0	CCGCTGCCATTTGGTGGCTGCGCTCTCCGCGCACCAGCAATAACAACTACGTCTGGCGCGTCAGCACCGATGGCTCCGGCAGCAACTACTGGTACTACAACTCCTATGGTGTTCGCCCCGCT
SRS054352_21293	RT	-	2251	2865	AAGCGCCGCATGGTACACGCCCCCGCATTTGTGGACAAGGTGGTGCTGCACGCGCTGGTCGATAACATCCTGTATGATGCTCTGACAAAGAGCTTTATCCGGGACAGCCACGCAAGCCAGACCGGCAAAGGCACAGACGACGGCCTGATGCGCCTGAAAACACACATGGTGGACTATTACCGCCGTGAGGGCCACGGCGCGGACGGCTGGGTGCTGAAAGGCGATGTGCGGCATTTCTTTGCCAGCATCGACCACCGGAAGTTAAAACGCAAGCTCAAGGCCGTGCTGGACAAGCGCGGCGTTGACCCGCGTGTCTATGAGCTGCTTTGCATCTACATCGACGTGATGGAGGACGGCTTGCCGCTGGGCTACCAGACGAGCCAGCTTTTCGCCCTCATGTTTTTGGACGAGTTCGACCACATCATCAAAGAAAAGTACCGCATCAAATACTATGGCCGATACATGGATGATTTCTACATCATCTGTTCGGACAAGAAGAAATTGCAGTGCATTCTCCGGGATGTTCGGGCGCTCATGGACAGTTACGGCCTTGAGCTGAACCAGAAAACCGCCATTTTCCCGCTGCGGAACGGTATTGATTTTCTGGGATTCCAT
SRS054352_21732	TR	-	838	875	824	924	28	0	TAAGTAAAAAAGTAGTAACTCTGACAATAGCAGCAAAGCAGGTCTATTCAATCTTAATTCCAATAATGAGGTTAGTAATTCCAATGCTAATATCAGTTCAA
SRS054352_21732	VR	-	*	*	1038	1138	28	0	TTTGTTAATCGGTGGTGACTCTGGCAATGGCGGCGGGGCGGGTCTGTTCGCTCTTAATTCCTATGATGGGGTTGGTAATTCCGCTGCTCATATCGGTTCTC
SRS054352_21732	RT	-	28	373	TTAGACTTATAGCTGTATTAAGAAAAGAGGAATTCACAAAGTACTTAAGTAGATATAGCACGATCTGAAAGATAGAGAGAATACTAAATACTGTCTTAAAATAGATATTAAAAAGTTTTATCCTTCAGTAGATCATGATATATTAAAACAAATAATTAGAATAAAAGTTGCAGACAGAGAACTGTTATAGTTACTAGATGAAATAATAGATTCCTCAGAAGGAGTACCTATTGGTAATTACTTATCTTAGTTCTTTGCTAATCTATATCTATCTTACTTTGATCACTGGGTTAAAGAAGATAAAAACATAAAGTATTATTATAGATATGCAGATGATATAGTAATA
SRS054352_22073	TR	+	24865	24914	24815	24930	15	0	ACGCATCCCGATCCGGGGCGGCAGCTGGAACAACACTTCCAACGCGGGCGTGTTCAAGCTGAACCTCAACAATGTGCGGTCTAACGCCAACGGCAACATTGGGCGGCGTTCCGCTT
SRS054352_22073	VR	+	*	*	24070	24185	15	0	GCGCATCCCGnTCCGGGGCGGCAGCTGGnnCAGCACTTCCnnCGCGGGCGTGTTCnnGCTGnACCTCAACnnTGTGCGGTCTnACGCCnACGGCTACATTGGGCGGCGTTCCGCTT
SRS054352_22073	RT	+	25357	26013	TGCTGCGCATGGCGATGGCACTACACTACCCCGACCGCGTTGTGCAGTGGGGTATCTACCAAGTTGTATTTCCCATATTCGATAAAGGCTTTATTTCGGATAGCTATGCGTGCCGCAAGGGCAAAGGGGCGCACGCGGCGCTGGATCAACTGCAATACTGGATGCGGCAGGCAGACCGAGGCGGTCCGGCCTATACGCTGAAACTGGACGTTTCAAAGTATTTCTACCGGATAGACCATGAGATACTGCTGAAGATCCTGAACAGGAAAATCGCAGACCCGCGCATGATGTGGCTGTTCCGCGTGATCCTGCACAGTGACCAGACGAAGTTTGGGCTGCCGGAGGGCATGAGCGCGGACGAAGTGCCGCCAGAGCGCCGGTTAGAGGACACCGGCGTTCCAATCGGAAACCTGACCAGCCAGATGTTCGCCAATATCTACCTCGATGTTCTGGACCAGTATGTGAAGCATACGCTGCACATTCACTGGTACATCCGGTACATGGACGACATTATCATCATCGGGCACGACAAGCAGGAACTTGCACACATCCGGGACGAGATTGCCGCATTCCTACGCAGGGAGCTGAATCTTGCGCTGAACCATAAAACCAGCATCCAGCCATTGAAACAGGGCGTAGAGTTTGTGGGCGTGAGGG
SRS054352_22252	TR	-	18230	18279	18190	18279	7	0	CCTCGAACGCGTGGTACGTGAACATGAACAACGGCAACGTGAACACGAACAACAAGACTAACGCAGGCAGGGTTCGTCCCGTTTCCGCAA
SRS054352_22252	VR	-	*	*	18919	19008	7	0	CCTCGAGCGCGTGGTACGTGAGCATGACCAGCGGCAACGTGTACACGAACGGCAAGACTAACGCAGGCAGGGTTCGTCCCGTTTCCGCAA
SRS054352_22252	RT	-	17419	17994	CCGTGTTGCGTGAAGTATTTGCTGCTGCTTATATCGACCGTGTCGTACACCACTGGATCGATCTTCGCCTTGACCCGATTTTGGAGGAACGCTTTCAGGCACAGGGAAACGTTTCAAAGAATTGCCGGATAGGGGAAGGATGCCTGTCTGCAGTTATGCGTATGGACGAAATGATTAAAGAAGTCAGCAAGAACTACACACAGGACGCATACATCTTTAAAGGTGATTTAAAAAGTTTTTTTATGTCCATGTCGAAGTCTCTATTATGGGAAATGATTGATATATTTGTTCGCGACAATTACAAGAAAGACGACATCGAATGTTTGCTGTATCTGCTTCGGGTTGTCATATTCCACCAGCCACAAAAAAAATGTCGTAGGAAGTCTCCCTTACATCTATGGGATAAACTGCCGAAAGACAAAAGTCTGTTTTACAGCAGCCCGGAACGTGGCGTCGCCATTGGCAATCTTCCTTCTCAAAAGTTTGCGAATTTCATAGGCTCGGTGTTTGACTATTATGTGACTGTAATATGCGGGATAAAGCACTATGTGCGTTTTGTCGATGACTTTGGTTTTG
SRS054352_23614	TR	-	16295	16353	16276	16391	15	0	GTGGCTGTGCCTCTTGTGGGCGGCAACTGCAACAACGGGCTGAATTGCGGGGCTTACGTGAACTTGAACAACACCGCTGGCAATGCGAACTGGAACATTGCGCCCGGTCATTCTTA
SRS054352_23614	VR	-	*	*	16510	16625	15	0	GTGGCTGTGCCTCTTGTGGGCGGCCGCTGCTGCGACGGGCTGAGTTGCGGGGCTTGCGTGAACTTGAGCAACGCCGCTGGCCTTGCGATCTGGAACGTTGCGCCCGGTCTTTCTTG
SRS054352_23614	TR	-	16295	16353	16276	16389	15	0	GGCTGTGCCTCTTGTGGGCGGCAACTGCAACAACGGGCTGAATTGCGGGGCTTACGTGAACTTGAACAACACCGCTGGCAATGCGAACTGGAACATTGCGCCCGGTCATTCTTA
SRS054352_23614	VR	-	*	*	5165	5278	15	0	GGCTGTGCCTCTTGTGGGCGGCAGCTGCGACAGCGGGCTGAATTGCGGGGCTTGCGTGGGCTTGTACTACGCCGCTGGCCTTGCGTACTGGAACGTTGCGCCCGGTCTTTCTTG
SRS054352_23614	RT	-	15266	15688	ATATAAGCTGGATATACGGCATTTCTTTGAGAGTGTGCCGCACAGAAGATTAAAGAAAGCACTAAAACGGAAAATCAGAGATAGGGAGTTACTAAAGAAATTATTTATTATCATAGACAGCCATAAACCGGGGCTGCCATTGGGCTATTACCCGTCACAGTGGTTCGGTAATTTTTATTTGCAGCCACTAGATCACTTTATCATGGAGCAGTTACATGTAAAGCATTACATACGGTATATGGACGATATGGTTATATTCGGAAACAATAAAAAGGAATTGCATAAAGCGAGGCTGCAAATTGAGAAATTCATAACGGAAGAGCTGTGATTACAAATAAAGAAAAACTGGCAGGTATTCCGTTTTGACTATGTAGACAGAAAAGGCAAGCGCAGAGGCAGACCGTTGGACTTTATGGGGTTCAA
SRS054352_24125	TR	+	1939	1986	1912	2006	18	0	TGCCGGCTCGGCCAACAACGCCCGCAACGTCAACACCGATGGCACTCTGAACAGGAACAACGCCTACAACGGCAACAACGGCCTGCGCCCCGCTT
SRS054352_24125	VR	+	*	*	3986	4080	18	0	TGCCGGCTCGGCCTACnGCGCCCGCCGCGTCGGCGCCGGTGGCACTCTGAGCAGGGACAACGCCTGCGGCGGCTGCCTCGGCCTGCGCCCCGCTT
SRS054352_24125	RT	+	2394	3077	AGGAGCGGCTCGTCCTCGCCATCGACTTCGAGGGCAAAGTCGTCCAGCACTCGCTCTGCGACAACGTCCTCGAGCCGGCGTTCTCCCGGCGCTTCATCCGGGACAACTACGCCGGCCAGATCGGCAAAGGCACCCACGACGGCCTCGACCGTCTGGCTGCGGCCATGCGCCACTATTTCTTCAGCCGAAAGATAGCAGACGAAGCAGCCCGCAAGGCTGCCGGCCTGCCGCCCCGGCCGATGAACGAGTGGGACTACGCCGACGGCTGGGTACTGAAGGGCGATTTTTCAAAGTTCTTTTACACCCTGCTCCATTCCTACTGTTACGAAACGGCCCGCCGGGCCCTGAAGTGGCTGAAGGATCCCGAGCTGATCGACTTCGCTGAGTGGCTGCTGTGGCTCATAATCGACAGCACGCCAGACCCCGGCATCCCGATCGGCAACCAGTCGAGCCAACTGCTCGCGCTGCTCTATCTGGACGCCTTCGACCACTGGCTGAGGGATGACCGCGGCCTCGTATATGGCAGGTACATGGACGACTTCTACATCATCCACAGCGACAAGCTGCTGCTCCGGCAGATACTCAAGGAGATCGAGGCGTACATCAAGCCGCTCGGCCTTCGGCTGAACGGCAAGACGCAGATCCTCCCGCTGAAGAACGGCATCGACTTCCTCGGTTTTCACA
SRS054352_contig-100_1346.126763	TR	+	38	87	37	92	3	1	AACAACAACAACGCCTGGAACGTCAGACCGTCCGACGGCAACATGAACAACAACAA
SRS054352_contig-100_1346.126763	VR	+	*	*	335	390	3	1	AACGACAACAACGCGTGGGTCGTCAGACCGTCCGACGGCAACATGAACAACAACAA
SRS054352_contig-100_1346.126763	RT	+	686	1301	GATCAATAGCCTTTATTGTCAACAAGCCGGTGAAGAGAGAAATCTTTGCCGCGGATTTTCAGGACCGGGTGATTCATCATCTGGTGATTAACAAACTGATGCCGTTGTTTGAGGCCTTGTTTATCAGGGACAGCTACAGCTGCCGCGCCGGAAAAGGCACGCTTTACGGCATCAGAAGGGTGGAAGAGTTTATTCGCGCCTGTTCCGAAAACTACAGCAAAGACTGTTATATTCTGAAGATGGATATTCAGTCTTTTTTTATGAGCATTGACAAGAATATTTTATATTCCCGTCTGGAACGTTTTATCCGAGAATATTATCACGGCGTGGACAAGGAGACGATACTGCGTCTGGTAAAAATCATCGTTTACCACTGTCCCCAGCATAATTGTCTGATTAAGGGAAGGCAAGCGGACTGGGAAGGGCTGCCACGCTCCAAAAGCCTGTTTTGGGCCGATGATTTTCACGGTCTGCCAATCGGAAACCTTTCGTCTCAGATTTTTGCCAATTTTTATATGGATGCTTTTGACAAGTTTGTAAAAAACGAGTTGAAGGCCCAATATTACGGCCGGTATGTGGACGATTTCGTCATTGTACACCGGGACAAACAGTTTTT
SRS054352_contig-100_7.138791	TR	+	14344	14387	14326	14408	17	0	GCACCACGAACTTTTGCAATGTCAACAACAACGGCAATAGCAACAACAACAACGCCTCCAACTCTGGGCGGGTTCGCCCGATA
SRS054352_contig-100_7.138791	VR	+	*	*	13573	13655	17	0	GCTCCGCGTCCTTTTGCGATGTCAACGGCAGCGGCAATGGCGGCTACCGCTACGCCTCCCACTCTGGGCGGGTTCGCCCGTTA
SRS054352_contig-100_7.138791	RT	+	14744	15268	GTTTTACTGTGTTTAAGATAAACGAACGTGGTAAGATTAGGAATATTCGTTCTGTTCATATAAACGAGCGAATGGTTCAAAAGACTCAATCTGATGTTTCATTGATTCCGAACATAAGACCTCGTTTGATTTATGATAACTATGCATCGTTGGAGCAAAGAGGTATATCACAAGCGTTTGACAGACTTAAGGTTCATTTACAACGATACTATAGAATTCATGGAACAAATGTTGGTTATATTGCAATGGCCGATTTGCATGCATACTTGACAGTATAAACCATGATTGTGTGTATGAGCAATGTAAGAAAGTTCTTGGGCATGACCCGAAAAATCTGTATTTGCTTATGGACTTTGTAGATGCTTTTGGTGATAAGTCTCTTGGCTTAGGTAGCCAGGTATCTCAAATACTTGCAATCTTTTATCCAAATGAAATTGACCACTTTATCAAAGAGCAATTGAAGATAAAAGGCTATGGTCGATATATGGATGATTTTTACATGATTCATGAGGATAAAGAATACCT
SRS054352_contig-100_27.138811	TR	-	25988	26035	25968	26069	13	0	ACGCCTAATTCGTCGAACGCCAACAACGTCCGCAACGTCAATTCGGACGGCTCTTTGAACAACAACAACGCGTACAACGGAAACAATGGCGTTCGCCCGCTT
SRS054352_contig-100_27.138811	VR	-	*	*	23981	24082	13	0	ACGCCTAATTCGTCGAACGCCTACTACGTCCGCAACGTCTATTCGGACGGCTCTTTGGGCAACGTCAGCGCGTGCAGCGGGAACTTTGGCGTTCGCCCGCTT
SRS054352_contig-100_27.138811	TR	-	25988	26035	25968	26038	10	0	GCAACGTCAATTCGGACGGCTCTTTGAACAACAACAACGCGTACAACGGAAACAATGGCGTTCGCCCGCTT
SRS054352_contig-100_27.138811	VR	-	*	*	12478	12548	10	0	GCAGCGTCATTTCGGACGGCTCTTTGAACAGCGGCAACGCGTTCATCGGAAGCGGTGGCGTTCGCCCGCTT
SRS054352_contig-100_27.138811	RT	-	24997	25599	AAGCGCCGCGTGGTTATGTCGAACAGCTACAAAGACAAGGTTGTTCAACATTCGCTTTGCGATAACGTGCTTGAACCGATTTTGACACGATCGTTCATTCGCGATAACTACGCGTCGCAGGTGGGGAAAGGTACGCATTACGGGTTAGACAGGCTTCAAGAGTTCATGCGGAGGTTTTACAGAAAGAACGGAATTGACGGCTGGATACTGAAAGGCGATATTTCAAAGTATTTCTATTCGATCCGGCACGACGTTTTGAAAACCTTAATCCGCGAGAAGATAACCGATCCGGACGTTTTGTGGCTGATTGATCTTATCATCGACAGCACCGAAGGCAACGTCGGAATACCGATCGGCAATCAAACTTCACAGCTTTTCGCCCTTCTCTACCTTGACGGGCTGGATCACTTCGTAAAGGAAAAGCTGGGTATCAAATATTACGGGCGCTATATGGACGACTTCTTTTTGATCCATCACGACAAAGCATATTTGCAGGAGTGCCGGAAGCAGATTGAAGCGTTCGTACAGGCGCGCGGGCTTTCGCTGAATGCGAAAACGAATATCTTTCCCTTGAAACACGGCGTTGATTTCTTGGGCTTTCAT
SRS055533_3040	TR	+	778	825	777	828	11	3	ACGTCAACTCCAATGGCGACTGGAACAACAACAACTGCTCCAACTCGTACGG
SRS055533_3040	VR	+	*	*	2844	2895	11	3	TCGTCGGCTCCGATGGCGACAGTGGCGACACCAGCTGCTCCTACTCGCGCGG
SRS055533_3040	RT	+	1276	1884	AGAAACGGCTTGTGCAGGCTCCCGCTTTTGTGGACAAGGTAGTCCTCCATGCACTAACGGACAATGTTTTGTACGACACGATCTGCACCAGCTTCATCCGCGACAACCACGCTTCGCAGCGCGGAAAGGGGACACTGGATGCCATCGTGCGCCTGAAGGGCCACATGGTCGATTACTACCGCAAGAACGGCAGCGCAGACGGATGGGTGCTGAAGTGCGATGTTCACCATTTCTTCGCCTCCATCGACCATGACATCCTGAAATCAAAACTGCGGGCCTTGATGCAGAAGCGCGGCGTAGATATGGCGTTCTATGACCTCATGTGCATCTACATTGACAAGACCGACGGCCTGCCCCTTGGGTATCAGACCAGCCAACTGCTCGCCCTGATGTTCCTTGATGAGTTCGACCATTACATCAAGGAAGACCGGGGATGCCGCTATTACGGACGATACATGGACGATTTCTACGTCATCGCCCGGACAAAGCGGGAACTTCAGTTTCTTTTGAAGGACATTGAGCGTTGGATGAGCGACCTCCACCTCGAACTCAATTCTAAGACAGCAATTTTCCCCTTGAAAAACGGGCTGGATTTTCTGGGCTTCCATA
SRS055533_3903	TR	-	7691	7740	7673	7789	17	0	ACGCATCCCGATCCGGGGCGGCAGCTGGAACAACACTTCCAACGCGGGCGTGTTCAAGCTGAACCTGAACAATGTGCGTTCCAACGCCAACGGCAACATTGGGCGGCGTTCCGCTTT
SRS055533_3903	VR	-	*	*	8416	8532	17	0	GCGCGTCCCGGTCCGGGGCGGCGGCTGGTACGGCGCTTCCGGCGCGGGCGTGTTCAAGCTGAGCCTGAACCTTGTGCGTTCCAGCGCCGGCGGCAACGTTGGGCGGCGTTCCGCTTT
SRS055533_3903	RT	-	6592	7248	GTGCTGCGCATGGCTATGGCGCTGCACTACCCTGACCGCGTTGTGCAGTGGGGTATCTACCAAGTTGTATTTCCCATATTCGATAAAGGCTTTATTTCGGATAGTTATGCGTGTCGCAAGGGCAAAGGGGCGCACGCGGCGCTGGATCAACTGCAATACTGGATGCGGCAGGCAGACCGAGGCGGTCCGGCCTATACGCTGAAACTGGATGTTTCAAAGTATTTCTACCGGATAGACCATGAGATACTGCTGAAGATCCTGAACAGGAAGATCGCAGACCCGCGCATGATGTGGCTGTTCCGCGTGATCCTGCACAGTGACCAGACGAAGTTTGGACTGCCGGAGGGCATGAGCGCGGACGAAGTGCCGCCAGAGTGCCGGTTAGAGGACACCGGCGTTCCAATCGGAAACCTGACCAGCCAGATGTTCGCCAATATCTACCTCGATGTTCTGGACCAGTATGTGAAGCATACGCTGCACATCCACTGGTACATCCGGTACATGGACGACATTATCATCATCGGGCACGACAAGCAGGAACTTGCACACATCCGGGACGAGATCGCCGCATTCCTGCGCAGGGAGCTGAATCTTGCTCTGAACCATAAAACCAGCATCCAGCCATTGAAACAGGGCGTAGAGTTTGTGGGCGTGAGG
SRS055533_3984	TR	-	4810	4828	4791	4834	3	0	ATGGTGTCTCGACGTCCAATGCGAACTACGGCTCGCCCCTCAAC
SRS055533_3984	VR	-	*	*	5147	5190	3	0	ATGGTGTCTCGACGTCCAATGCGAGCTACGGCTCGCCCCTCTGC
SRS055533_3984	RT	-	3781	4214	TTATTTTGTACAACTTGATATGCACCACTATTTCTTACACATATACCATCCGTTAATGAAAGAAAAACTGGAACGTAAGATCAAGGATCCGAAATTACTTAGTTTCTTATTTGAAATTATTGATAGCTTCTTGCAAGGTTTGCCGCTTGGTATTAAGATATCACAGCTTAACGCCAATATGTATTTGTCTGCCTTTGACTGGAAGGCTATAAAGTGTTTCGGGATAGCAGAAGATACTGATAAAATGAGTTATTGGCGTGACCGATATGTAACGGATAAGCTATTAACTTGTCGGACAGGGGAACAAGCGGCTGAATTATCTAGGGGAGTACAGTTTTTGAATAGCCAGTTTGACCGATTCGCCAAACAAGGTTTGAAACATTATGCTAGGTTTGCTGATAATATTATAATAATGCACCAGGATAAAGTGTTTT
SRS055533_6547	TR	-	8225	8274	8209	8304	10	0	GGCAATTGGAACAACGGTGCTAATGCGGGTCTGTTCGCCTTGAACGGCAACAATCCCCGCTCGAACTCGAACTGGAACCTCGGCTTCCGCTCCGCT
SRS055533_6547	VR	-	*	*	8835	8930	10	0	GGCAGTTGGGGCCACGGTGCTAATGCGGGTCTGTTCGCCTTGAACGGCAACGGTCCCCGCTCGGTCTCGGGCTGGAACCTCGGCTTCCGCTCCGCT
SRS055533_6547	RT	-	7188	7783	TTCTATATGAGCCAATTCAGAGAGGATTCATAACTGACACATACGCATGTGTTACGGACAGAGGACAGCACGAAGCGGTTAGGAGACTTGCTTCGTGGTTTCATGAGTTTAATGGTAGAGGACAGTATGCGTATTATTACAAGTTTGATGTTAGAAAATTCTTTTACCGGATTGACCACGAAGTTTTGATGAATATCATTAAAAAGAAGATCTCCGACAAATACACTGTAGAGCTTATGCGGTACTATATGTGCAGCACACAGCGACCGTTCGGGATGCCACTTGATGGCAACCATCTTACAATTACGGACGATGAAATGCTCTGGGATAAGGGAATCGCCATAGGAGGCGGACTGTCACACATGATTGGGAATATGTATCTTGATCAGCTGGACCAGTACGCAAAAAGAACCTTGGGGATAAAAAAATACATCCGATTTGCAGATGATATCATTATCACTGATACAGATAAGGGAAAGCTGAAGGAATATGGGAAACTGCTCACTCAGTTTCTCAATGAAAAACTGCTACTTGAATTTAATGATCGGTGTGCACTCCGGCCAAACAGGTGTGGGTGTGAGTTCGTGGGATGCGTA
SRS055533_7901	TR	-	14744	14793	14726	14843	19	0	CTGCGGTCGCCCTTGTCGGCGGTAACTGTAACAATGGCGAGAACTGCGGTGCGGATTACTTGAATTTGAACAATTCTGCGGGCAATGCGAACTGGAACATCGGTGCGTCCAATTTCTT
SRS055533_7901	VR	-	*	*	14987	15104	19	0	CTGCGGTCGCCCTTGTCGGCGGTGGCTGTAACGGTGGCGAGGACTGCGGTGCGGATTGCTTGGGTTTGAACGCTTCTGCGGGCGGTGCGGGCTGGGGCGTCGGTGCGTCCGTTTTCTT
SRS055533_7901	RT	-	13548	14464	AACTCTTGAAAAAGATGTTGACAGAGGAGTTGTTCATTCCGGACTATCACAAACCGAGCATCATCAACGAGAGCAGCAGCAAGAAAACACGCCGTATATTGAAACCGCATTACAAATATGAGCAGGTTATTCATCATTGTGCAATAGGTCAGTTCAAACCGATTGTAATGAATGGATTGTATGAATTTTCCTGCGGGAGCATACCGGACAGGGGCGTTCATTACGGGAAAAAGTACATGCGGAAATGGCTTGATTCATACGACGGGAAAAAGTTCTTTGTTCTCAAGATGGATGTACACCATTTCTTTGAATCCATAAACCGGAGAATCCTCAAGAGAAAACTCAAAGCAGTAATTCGGGATAAACGGTTTTATAGATTACTCTGCATACTGATTGAACATGACAAAATAGCACTCGTTGCAAAGATTTTGACGGATGCAGGTGTTGAGATTGATGCAGAACAGACGAAAACGCTTGTCGGGTGCATAGCATTTGACGACATCTCCGGAGCGTTGGAGGTCTTGTGGGAAATCGGCATCGCCGGAGCGATGTTCGAGGAACTGAAAATAATTATTGAGGAGATGCGAAAAGGCGTTCCGTTGGGATATTTTACATCACAATGGTTCGGCAATTTTTACTTGAAAGCACTTGACCACTACATCAAGGAGAAACTCCATGCAGAACATTACATGCGATACATGGATGACATGGTGATGCTGGGTAAGAGCAAAAAGAAACTGCATAAAATGCACAGGGCAATCGAGACGTATCTGAACGAAAACCTTGACCTTGAGATAAAAGGTGACTGGCAGGTGTTTAGATTTGAATATCCGGTGATGAAAGACGGGAAACCAGTGCTTGACGAGAACGGAAAGCAGGTCACAAAGGGTCGTATGCTTGATTTTATGGGATTTCAA
SRS055533_contig-100_1161.62298	TR	-	732	781	713	788	7	0	CGCTGGCCCTTCCGCGTTGAACTTGAACAACCCACGTTCGAACGTCAGGACGAACATCGGCTTCTTCTCCGCTTAT
SRS055533_contig-100_1161.62298	VR	-	*	*	1370	1445	7	0	CGCTGGCCCTTCCGCGTTGAACTTGTACCACCCACGTTCGAACGTCGGGACGGCCGTCGGCTTCTTCTCCGCTTTT
SRS055533_contig-100_1161.62298	RT	-	88	256	AAGCCCCGAATTATCATGGCTTTACAGTACCGGGATCGTGTCGTTCAATGGGCGTATTACCAGAAGCTAAACCCTTTATTCGACCGGCAGTATATAACGCATAGTTACGGTTGCCGGAAGGGTAAAGGAACCGTCAAGGCAAGAAAACAGTTGCAGATCTGGCTTCGGA
SRS056273_3314	TR	+	41474	41523	41471	41560	6	0	CCTCGAACGCGTGGTACGTGAACATGAACAACGGCAACGTGAACACGAACAACAAGACTAACGCAGGCAGGGTTCGTCCCGTTTCCGCAA
SRS056273_3314	VR	+	*	*	40742	40831	6	0	CCTCGAGCGCGTGGTACGTGATCATGAGCAACGGCAACGTGAGCACGACCAACAAGACTAGCGCAGGCAGGGTTCGTCCCGTTTCCGCAA
SRS056273_3314	RT	+	41764	41996	CGTGAAATTTTTGCTTCCGCTTATGTTGATCGTGTAATACAACATTGGGCGGATCTGCGCCTTGATCCTATTTTGGAAGAACGTTTTCAGGCACAGGGAAATGTTTCAAAAAATTGCCGTATTGGCGAAGGAGCACTTTCGGCTGTTACCTATCTGAATGGGATGATCATGGAAGTTAGTGAAAATTATACGAAAGACGCATACATTTTCAAGGGTGATTTCAAAAGCTTCTT
SRS056273_13496	TR	+	3000	3066	2992	3086	18	2	AAAAGTTTCGTCTACGTACTTCGCGAATGTGAACAACAACGGTAATGCGAACTACAACAACGCTTCGAATGAGAATGGCGTTCGTCCCGATTTCA
SRS056273_13496	VR	+	*	*	2262	2356	18	2	TGTGGTTTCGTCTCAGTACTTCGCGATTGTGGACGGCGACGGTCCGGCGAGCTACAACGACGCTTCGAATGAGGGTGGCGTTCGTCCCGCTTTCG
SRS056273_13496	RT	+	3639	4057	CTTCAGCGGGTACTATGCGAACATTCAGCATGAACCGTGTAAGGCGGTGCTTCATGAGCTACTCGAAAAGAGCGGTCTACGTGATGAACTTCGGCTTATCACCGAGGACTTGATGGATGAGATTTTCAAGACGTTCGAGATGGATGTCAGCCGATTCTCGGACGAGGACATTGAAGCCATGATGAATGGCAAGGTTGACCCTTTTATGAACATGGGCGTGCCGAAAGAGCTTTTGACCGGTGAAAAGATGCTGGCAAAGGGAGCCGATATTGGCAACCAGCTGGCGCAAAACATTGGTATCACATTTCCTTACCGAATCGATAACTACTGTAAAATTGTCTGCGGCATGAAGCATCAAGGCCGCTATTCTGACGATATGCATATCATCCATCGGAGCAAAGAAGTGCTTCTGAAGGTTT
SRS056273_18349	TR	+	27928	27977	27854	27992	16	1	CTACGCCAACTACAACTCTGGCTGGCGTGTCCTCCACGTCGGTGGCAACTGGAACAACGGCGGCAATGCCGGCCTTTTCTACTTCAACGCGAACAACTCGTCTTCCGACACGAACTCCAACGTCGGCGCGCGACTACTT
SRS056273_18349	VR	+	*	*	27482	27620	16	1	CTACGCCCACTACGGCTCTGGCTGGCGTGTCCTCCGCGTCGGTGGCGACTGGGGCAGCGGCGGCTATGCCGGCCTTTTCTACTTCTACGCGGGCTACTCGGCTTCCGACACGAACTCCGTCGTCGGCGCGCGACTCCTT
SRS056273_18349	RT	+	28394	28876	GATGCTGGTGACGGCCATGAAACCGGTACTCATGCGCGGAATGCACCCGTGGTCCTGCGCGTCCATCCCTGGGCGCGGTGGGAAGCGAATTCACAAGAAGATCCGTGGCGCGCTCCGCAATGATCCGAAAGGGACGAAGTACGCCGCCGAGCTGGACGTCGCACAGTATTACCCCAGCATCTCCGGCAAGCGGCTGATCTGGGCGCTGGCGCGGAAGATCAAGGACAAGCGCTTTCTGCGGACGGTCTATTCCATCATCGAATCCTGCGGCGGCGGGCTGGCTATCGGGTATTACATCTGCCAATGGCTGGCAAACTTCTACCTGGAGTCTCTGGACCAGTACATCATGACGCTGCCGGGCGTGAAGTATATGACCCGCTACATGGACAACATCACCCTACTCGGGCCGAATAAGAAGCATCTGCACAAGGCGCGGAAGCTGATCGCCGCATTCATGCAGCAGCGGCTCGGCCTGTCCATGAA
SRS056273_22731	TR	-	20342	20388	20277	20406	19	0	ACGCCTGCAACTGGTGGCTCCGCTCCGTGAATGCGAGCAACACGAACAACTTCTGCAATGTGAACACGGACGGGTCTGCGAACAACAACAACGCCTACAATTCGAATGGCTTCGCGCCGGGATTTAAGAA
SRS056273_22731	VR	-	*	*	21067	21196	19	0	GCGCCTGCTACTGGTGGCTCCGCTCCGTGTATGCGAGCAGCACGGCCTACTTCTGCAATGTGAACACGGGCGGGTCTGCGAACTACTACGGCGCCTGCTTTTCGAGTGGCTTCGCGCCGGGCTTTAAGGT
SRS056273_22731	RT	-	19157	19727	GTTCAAGGGCTTCCACAGCTTTGCGACGGTGGAGCACGGGAAGGTGCGGAACATCGACGCGCTGCCCATCCAGGAGCGGGCCATCCAAAAATGCCTGTGCAAGAACCTTCTGACGGAGGTTTATTCCAGGAGCTTCATCTACGACAACAGCGCGAGCCTGAAAGACCGGGGCATGGACTTCCAGCTCCGGCGGCTCAGGAAGCACCTGCAGGACCATTACCGGCGGTATGGGACTGAGGGCGGTATCTACCAGTTCGACTTCAAGAATTATTTCGGGAGCCTGCCGCACGAGGAGATCAAGCGGCGGGCGCGGAAGAAGATCGTGGACGATAAGTTATACACATTGTTCTGCGACTTTGTGGATGATTTCCGGCTGATGAAGACCGCCGACAAGGAGGCACACCGGGGCGTGGGCCTGGGCAGCGAGGTCTCGCAGATCATCGCCCTGGACTACGCCAGCCCCATCGACCATTATGTGAAGGACGTGCGCGGCATCCACGGGTACGGACGGTACATGGACGACGGGTATGTGATCAGCAACTCCTTGGAGGAGCTGGAAGACATCAAGCGG
SRS056273_24272	TR	-	9198	9235	9176	9298	14	0	AGGCTTCGTGTGCGCCTCTCCGGTGCTAACGCTAACAATGGCACGAATGCAGGGGCGTTTGCTACGAATACGAACAATGCAGCCTCGAATTCGAATGCGAATGTGTCCGCTCCCCTATACTTT
SRS056273_24272	VR	-	*	*	9540	9662	14	0	GGGCTTCGTGTGCGCCTCTCCGGTGCTGGCGCTAACAATGGCACGACTGCGGGGGCGTTTGCTGCGAGTACGTACAATGCGGCCTCGTCTTCGTATGCGAATGTGTCCGCTCCCCTCTGCTTT
SRS056273_24272	RT	-	8222	8812	AAAGAGCGGAAGATATTCAAACTGCCATTCCGTGATCGTGTCGTTCATTGGGCTATCATGCAGGTGATTGAACCGATATGGCTCTCCAATTTCACCCGTGATACCTATTCCTGTATCCGTGGACGTGGTATTCACCCTCTTTTATACAAGCTCCGCCGTGATTTGAAAGCGGATCCGGAGGGAACCCGGTACTGCCTGAAAATCGATGTGCGCAAATTTTATCCGAGTATAGACCACGAGATCATGAAACAGGTAATCCGCCGAAAGCTGAAAGATGCCCGGCTGCTTGCTTTGCTTGACGGTATCGTGGACTCGGCAGAGAACGGAGTGCCTATTGGAAATTATTTATCCCAATTCTTTGCTAACCTTTATTTATCCGAACTGGATCATATCATGAAAGAAGAAATGGGCATCCGGTACTATTACCGCTTTGCCGATGATATTGTCCTACTGGATGGAAACAAGGAGAAACTCCACGGAACCCTCGTGTTTATCAACCACTACTTGAATAATGAACGTGCTTTGAGTATAAAGCCGAATTATCAGGTCTTCCCGGTAGAGAGCAGGGGTGTCAATTACGTGGGATACGTG
SRS056273_24441	TR	-	37145	37192	37144	37235	16	0	AAACGCAGAACGTCCGCCTGCGCTCGGCTAATCGGGGCAACTCGAACAATACGTGGTATGTGAACTCCGATGGTAACGTCAACAACAACAAC
SRS056273_24441	VR	-	*	*	37802	37893	16	0	CGCCGCAGTACGTCCGCCTGCGCTCGGCTnATCGGGGCnACTCGnnCnATACGTGGTATGTGAACTCCGATGGTnnCGTCTACnACnACnGC
SRS056273_24441	TR	-	37145	37192	37111	37215	11	0	CGCTCGGCTAATCGGGGCAACTCGAACAATACGTGGTATGTGAACTCCGATGGTAACGTCAACAACAACAACGCGAACTGGGCTAATCGCTGCGCTCCGGATTGT
SRS056273_24441	VR	-	*	*	22918	23022	11	0	CGCTCGGCTACTCGGGGCTACTCGAGCGATACGTGGTATGTGAACTCCGGTGGTAGCGTCAGCAACAACAGCGCGTACTGGGCTACTCGCTGCGCTCCGGCTTGT
SRS056273_24441	RT	-	35182	36698	TTTGAATGATAACGCTCTATACCCGATTATGACAAAACAGCTCATTCGTGATAATTGGGCTTGCCAGAAAGGAAAGGGAACGGACGATGCAAGGGATAGAATGAAAATATTTCTGCAAAGGATGTACCGGAAATATGGCACAGATTTCTATGGTTTACAATGCGACATTCATGGATATTACCCGAATATGAGGCATGACCTTACAAAAGAATTGTTCCGGGATAAACTGGACGATTGGCTGTATGAGCAGACTGCAACTGTTCTTGACGGACAGTACGCAGGGGATGTGGGATATAATCCTGGCAGCCAAATGATACAGATAGCCGGTATTACATTTCTAAGTGAGTACGACCATATGATGAGGGAGCAGACCGAAGCCGAGGATTACGGCAGATATATGGATGATTCAACACTGTTCCATCCATCAAAAGAATATCTGGAAAACCTAAAATTGATAAATGAGAAATACCTTGCAAGCAGGGGAATGGAGTACAACTCGAAGAAAACGAAAGTATTCAGCATTAAAGAGGGCTTTACATTCCTGGGATTCAAGTATCGGTTGACGGATACTGGAAAAGTTATCATGACAGTCAGCTCGGAGAAAGTCAAAGAAAGGCGCAGAAAGCTCCGTAAGCTGGTGAGGAAAGCCAAAAGAGGCGAAATCACAAAGGCGAAAGCAGATGACTGTTATCAAGCATGGAGGAGCCATGCGAGCAAAGGAAATTCCTTTCACCTTATACGCCGCATGGACAAATTTTACAAGAGTTTATGGGATGACCAAGAAACGGAGGTAACTGACAATGAGAATTAAGCAGATGGACGGCAGTATTTATGATAGCCGGGCGAATGAAAACCTGCGTGCAACAGTTGCAGAGCAGGCAGCCACGATTGATTATCTGGCTATGATGGCAGATATTGATATTCCGACAGAAGATAAAAACGAAATGGGAGGCGTAGACGATGAGTGATACACAGAACATGGAACAGGCGCAGGAAGTACAGCACAGTCCTAAATTTGAGGACATCAAAGGTTATTATGACAGCGGTTTCTGGAACGCCGCCATGGTAAAAAATGCTGTCAAGAAAAAGAGAATCACAGCAGAAGAATATACGGAGATTACCGGAAAGGAATACCAGTAAGAGGAGGGAAAAAGCAGGTGCTTTGCAGAAGTCCACCTGGCATAATGCCTTATGAATAAAATATCGATACCGCCCTTGTCAGAATATTACAACTTTGACCGGTTGGAGGATGCGGCAAGGGAATTACATCTGAATACAGAAGAGCAGGAGAATGAAGAAAAATTATTCAACCTGCATAACCATTTGATATGGCATTCGTACCGTCCTTTCGAGGATGCGCTTACGGATGCCATTTTCAGTGTTGTTATTCAGAAAATAATTGAGGATTACAACCTTACTCCGCAGGACGCACCGGCTGACTACCGGGATTTGTTGGAGTGAGAGAAAGGAAGTATAGGACAATGGATTTATTTTCATTAGCCATCGCCATAGGGATT
SRS056273_26763	TR	-	6349	6428	6330	6446	19	0	AGCGTTGCCCCTATCGCGGTGCGAACTGGAACAATGGCGGCAACGCTGGCGTTTTCAACGTCAACCTGAACAACCCGCGCTCGAATTCCAACACCAACATCGGGGGCCGTTCCGCTT
SRS056273_26763	VR	-	*	*	6950	7066	19	0	AGCGTTGCCCCTGTCGCGGTGCGGGCTGGGGCAATGGCGGCTACGCTGGCGTTTTCAGCGTCGGCCTGTACTACCCGCGCTCGGTTTCCGTCGCCGnCnTCGGGGGCCGTTCCGCTT
SRS056273_26763	RT	-	5221	5886	CAAAGCGCCGCCTGGTAATGGCGCTGGACTACCGAGACCGGGTCGTGCAATGGAGCGTTTACCAACTGCTTTATCCCTACTTCGACCGACGGATGATCAAGGACAGCTATGCGTGCCGGAGAGGCAAAGGCAGCCACAAGGCCGTGGCCCGCCTACAATACTGGCTGCGCCAGATAGACCGCAAGCCAAACGGAAAAGAATGGTACTACCTGAAAATAGATGTATCCAAATACTTCTATCGCGTAGACCACGACGTCCTGCTGCGGATTTTGCGCCGCCATATAGCAGACCCCGGACTGCTGGACTTGCTGGCCGGAATCATAAACAACCCGGATGAACCGTTCGGACTGCCGCCAGGCATGAAGCCGGAGGATGCAGACTTCGAGGCGTGGCTCTACGACGTAGGAATGCCCATCGGAAACCTGCCGTCGCAGCTATTCGGAAACGTAGTTCTGAACGAACTTGACCAGTTTGTGAAGCACCGCCTCAAGGCGCGGAAATACGAGCGCTACATGGACGACGGCCTGTTCTTGAGCGACAGCAAGGAAACCCTGAACGCCTGGAAGCAGGCCGTGGGCGACTACCTGCGCCAGGAGCTGCATTTAGACCTGAACGACAAAACGGCCATACGCCCCGTGACGATGGGCATTGAATTTGTGGGTCGCC
SRS056273_26783	TR	-	3401	3450	3362	3464	18	0	GCGAGTACAATTCCAACAACGCGTTCATCTACAACGGCAACACGGGCAACGTGAACAACAACAACAAGTATAACACGAACGCCGTGCGTCCGGTTTCCGAATT
SRS056273_26783	VR	-	*	*	3999	4101	18	0	GCGAGTACAATTCCTACGGCGCGTTCGTCTACGGCGGCAGCACGGGCGGCGTGAACAGCAACTTCAAGTATGGCACGTTCGCCGTGCGTCCGGTTTCCGCTTT
SRS056273_26783	RT	-	2574	3189	CAATCCATCGCATTTATCGTTACGAAACCATGCCTGCGCGAAGTGGTAGCCGCCGATTTCCGCGACCGAATCGTGCAGCACTATATCGTCATGCGCCTCGAAGCTCTTTTCGAGGAATGCGGAACACTCGACGATAACATGTTCAGTTGCCGCGTCGGGAAAGGCAACCTTGCGGCCATACAGGCCCTACAACAGCAGATATTCCACCAGTCGAAAGGTTATACCACCGACTGTTATGTGGCAAAATTCGACCTGCAATCATTCTTTATGAGCATCGACAAACGCCGTCTTTACGACGAGTTGGTCGCATTGGTCGCCAAGCGCTACGAGGGATGGGATAAGGATACGCTGTTGTATCTTATCCGCGTCGTTACGCTGCATAATCCGCAGGACAACGCCGTGCGGAAAACTCCACTTTGCGATTGGGCTGACCTGCCGCGCTCGAAGAGCCTCTACAATGTCGATTGGTTCCTCGGTTTAGCCATCGGGAACCTCACGTCGCAATCCGACGCGAATTTCTACAACGCACCCGCGATGCGGTGGATGCGCTCCGTTGGCCTCGCTCCTGTGAACTACGTCGATGATTTCGCATTCGTCGTCCGGGATAAGGCATCGTA�
SRS056273_30943	TR	+	35201	35227	35195	35232	3	0	CGTCGAACCGTGCGATTCGCGGGTACAATTCGGCCCGC
SRS056273_30943	VR	+	*	*	37252	37289	3	0	CGTCGTTCCGTGCGATTCGCGGGTACTATTCGGCCCGC
SRS056273_30943	RT	+	35808	36449	AGGAGCGCAGTCTTCACATCCCGCCGCTGCGGGACAAGATCGTGCAGCTCGTCATCCATCAGGAGCTGCAGACGCTCTTCCGCCCGGTATTCGTCAACCGTTCATTTGCGTGTATGTATGGAAAAGGCCCCATCCGAGCTGCCTTCAACGTACAGCATGACATGAGGGTCGCCCGCATGAAGTGGGGCGACGAGGCGACGGTCATCAAGATCGACGTCCGCAAGTTTTTCTACAGCATCGACCGCAGCGTGCTCAAGCAGATCATCGCGAAGCGGTTCAAGAAGCTCAAGAAGAAGTACCCCGAGAAATACGAGGACTTCCTCCGTTTTTACAGGCTTCTTTGCAAAGTGATCGACAGCTCGCCGGAGGGCGAGAGAGGGATTCCGCTGGGAAATGTGAGTTCTCAGGACTTCGCCAACATCTACCTCAACGAGCTCGATCAATTCTGCATCCGCTTCCTCGGTGCGACGCTCTACACGCGCTACATGGACGATGTCGTCGTCATAGCGCCAAACAAGGAAATCGCCCGGGAGTGGTTAGCAAAGATCAAGGTGTTCCTCCAAGAGAGACTGCACCTTGAGACCAACCAGAAGACCAAGATTTTCTATGTGCGGCAGGGCGTGAACGCCTACGGCTTCAAAA
SRS056273_31364	TR	-	12815	12869	12795	12921	20	1	GTCTGCGAACAACTGGTGGGAGCGTTCTCCTAATGCGAGCAACACTACCAACTTCTGTAATGTCAACAGCAACGGCAACGCCAACAACAACAACGCCAGCAACTCGAATGGCGTGGCCTTCGGATTC
SRS056273_31364	VR	-	*	*	13441	13567	20	1	GTCTGCGAGCCACTGGTGGGAGCGTTCTCCTCTTGCGAGCTCCACTACCAGCTTCTGTCGTGTCGACAGCAACGGCGACGCCGCCACCACCGGCGCCAGCACTTCGCATGGCGTGGCCTTCGGCTTC
SRS056273_31364	TR	-	12815	12869	12795	12919	16	0	CTGCGAACAACTGGTGGGAGCGTTCTCCTAATGCGAGCAACACTACCAACTTCTGTAATGTCAACAGCAACGGCAACGCCAACAACAACAACGCCAGCAACTCGAATGGCGTGGCCTTCGGATTC
SRS056273_31364	VR	-	*	*	4496	4620	16	0	CTGCGTACAGCTGGTGGGAGCGTTCTCCTAGTGCGAGCACCACTACCTACTTCTGTATTGTCGACAGCAGCGGCGGCGCCGACAACTCCAACGCCAGCGACTCGTATGGCGTGGCCTTCGGCTTC
SRS056273_31364	RT	-	11733	12309	GGATTTTACGAGTTTGACATTTACGATCGCGGAAAATGGCGCCATATCCGCAGCGTTCATATCACAGAGCGCGCCGTTCAGAGAAATCTCTGCGACCAGGTTATCACAAAGGTTTTTCAGCCAGCTTTTATCTATGACAACGCCGCGAGCATCAAAGGTAAAGGCATCGACTTCGCGATGGACCGTCTTAACTGCCACTTGCAGCGGCATTTCCGCAAGCATGGTCTCAAAGGCGGTATTCTCGTCTTCGACTTCAAGGACTACTTCGGCTCGGCACAGCACTGGACCGTCAAGAACGAGCTCGCCCGTCGTGTTCACGACCCGAAGACCAGAAAGCTCGCGAATGACTTCCTCGAGAACTTCGGCCCGGTCGGGTATGGTCTCGGCAGTCAAATCTCGCAAAATGCGGCTCTCATGCTTCCGAACAAGCTCGACCACATTATCAAAGAAGAGCTTCAAATCAAGGGCTACGGCCGCTATATGGACGACGGCTATTTGATTCACGAGGATATTCACTATTTAGAGTATTGCCTTGAGAGAATCAAAGAGGTCTGCGCTGAGCTGGGTATCACGCTCA
SRS056273_31596	TR	-	5851	5875	5837	5885	11	1	CTGAACTTCAACTCGTCGAACGTGAACCCGTTGAACAACAACAATCGGG
SRS056273_31596	VR	-	*	*	7247	7295	11	1	CTGTTCTTCGACTCGTCTACCGTGTTCCCGTTGGGCGACTACGATCGGG
SRS056273_31596	RT	-	4893	5556	GTGAAGCGAGAAATTTTTGCCTCGGATTTCAGGGACAGGGTAGTGCATCATCTGTTGTATAATTATATTTCTCCTATGTTTGAGGGCAGAATGATTTTTGACAGTTATTCATGTCGCCGAGGAAAGGGGACAAGTCAGGGAATAGCACGCCTGGAACACCACATACGCAGTTGTACGCAAAATTATCGTTATAGTGCCTATATATTAAAACTGGACTTAAGGGGGTATTTCATGAGTATCAGGAAGGATCGTCTGTACGATCTTATCTGCAAGGGACTGGAACGATATAGAAGAAGCCGGAAACAAAAAGAATGCCCGGATATGGAACTGATAGATTTCCTGCTAAGACAGATTATATTCAGAAATCCCCAGCGGGATTGCCGGATACGGGGTAGCGCGGAAGATTGGGAAGGACTTCCACCCACGAAAAGTTTGTTCAATTCTCCGGAAGGTGTGGGACTTCCCATAGGAGATTTGACATCCCAGCTGTTCAGTAACATCTATTTGGGGGAGTTGGATGGATATGTGAAGCGTGTTTTACGCTGTAAACATTACGGGCGTTATGTGGATGATTTTTTTATTGTCCATCCAAGCAAACGCTATCTAAAGGAACTGATTCCATGGATACGGGAATTCTTGAAGGAAGAATTGGAGTTGGAGTTGC�
SRS056273_32099	TR	-	7696	7743	7676	7753	15	0	AACGTCCGCAACGTCAATTCGGACGGCTCTTTGAACAACAACAACGCGTACAACGGCAACAGGGGCGTTCGCCCGCTT
SRS056273_32099	VR	-	*	*	5689	5766	15	0	CGCGTCCGCGACGTCGGTTCGGACGGCTCTTTGGGCTACGGCTACGCGTACAGCGGCCGCGGGGGCGTTCGCCCGCTT
SRS056273_32099	RT	-	6705	7307	AAGCGCCGCGTGGTTATGTCGAACAGCTACAAAGACAAGGTTGTTCAACATTCGCTTTGCGATAACGTGCTTGAACCGATTTTGACACGATCGTTCATTCGCGATAACTACGCGTCGCAGGTGGGGAAAGGTACGCATTACGGGTTAGACAGGCTTCAAGAGTTCATGCGGAGGTTTTACAGGAAGAACGGAATTGACGGCTGGATACTGAAAGGCGATATTTCAAAGTATTTCTATTCGATCCGGCACGACGTTTTGAAAGCCTTAATCCGCGAGAAGATAACCGATCCGGACGTTTTGTGGCTTGTCGATCTTATCATCGACAGCACCGAAGGCAACGTCGGAATACCGATCGGCAATCAAACTTCACAGCTTTTCGCCCTTCTCTACCTTGACGGGCTGGATCACTTCGTAAAGGAAAAGCTGGGTATCAAATATTACGGGCGCTATATGGACGACTTCTTTTTGATCCATCACGACAAAGCATATTTGCAGGAGTGCCGGAAGCAGATTGAAGCGTTCGTACAGGCGCGCGGGCTTTCGCTGAACGCGAAAACAAATATCTTTCCCTTAAAACACGGCGTTGATTTCTTGGGCTTTCAT
SRS056273_33809	TR	+	35816	35869	35779	35881	20	0	TACCCCGAACGCCGGGAACAGTAACAACGTTCGCAATGTGAACAATACGGGTAATCTGAACAACAACAATGCGAACAACAGCAATGGGGTTGCCCCGGATTGT
SRS056273_33809	VR	+	*	*	35166	35268	20	0	TACCCCGGACGCCGGGAGCAGTAGCAGCGTTCGCAATGTGTACTTTACGGGTACTCTGTACGGCGGCGGTGCGAGCGGCAGCTATGGGGTTGCCCCGGCTTGT
SRS056273_33809	TR	+	35816	35869	35786	35883	13	1	AACGCCGGGAACAGTAACAACGTTCGCAATGTGAACAATACGGGTAATCTGAACAACAACAATGCGAACAACAGCAATGGGGTTGCCCCGGATTGTGA
SRS056273_33809	VR	+	*	*	42386	42483	13	1	GACGCCGGGTACAGTAACTACGTTCGCAGTGTGAACTATACGGGTAATCTGTACAACCACTATGCGTACAGCAGCGAGGGGGTTGCCCCGGCTTGTGT
SRS056273_33809	RT	+	36258	36875	AAGAAAGAGACATTGTAAGTACAAGAATCAAGGACAGAGTATTTCAGAGAAGTCTATGTGATAACTACTTTTACGATACCATGACAAAATCTTTTATCTATGATAACTGTGCTTGTCAGGACGGGAGAGGAACAGAGTTCGCAAGGAAAAGGCTGATCTGCCACCTACAGAAATATTACCGGAAACAAGGTACGGAAGGGTGGGTACTCAAAGCAGACTTGAAGAATTTCTTCGGTAGCACCTCTCATGAACTGGCTTACTCAGCAGTAACAAAGAGGGTCAATGATGAATGGGTGAACGGAGAAATCAAGCGAATCATTGACAGCTTCAATCAAGGTGATGATCCAGAGGTAGGCATGGGTCTTGGTTCAGAAACGACACAGCTTATACAGTTAGCAGTCTTAGATGACTTCGACCATTTTATAAAAGAGCAACTTCATATTAAGCACTACGTCCGGTACAACGATGATTTCATTATCATCCATGAGGATAAGGCTTATTTACAGGAGTGTTTGATAAAGATTGACGCTTGGATATCTTCAAGAGGTTTGAAACTGAGTCCGAAGAAAACACAGCTTTTCAAGGTGACTCAGGGTATCAAGTTTCTGGGTTTCCGCT
SRS056273_33813	TR	+	21131	21180	21084	21191	15	0	TGGTGCCCTTTTGTCTGCTAATGCGAATAATGGTGCGAATGCGGGTTTCGGTTATCTGAATGCGAATAATCGTTCCTCGAATGCGAATGCGAACATTGGGTTCCGCTT
SRS056273_33813	VR	+	*	*	20882	20989	15	0	TGGTGCCCTTTTGTCTGCTGATGCGGGTTATGGTGCGTGTGCGGGTTTCGGTTGTCTGTTTGCGGCTTATCGTTCCTCGCTTGCGAGTGCGAACATTGGGTTCCGCTT
SRS056273_33813	RT	+	21704	22187	GACAGGATAGTACACCATTGCATTATCAATGTGTTGGGGCGTTACTGGACTAACTTCTTCATTGCGAATACATACGCTTGTATCAAAGGGCGTGGTATTCATAAATGTATGGAGGATGTGCATACGGCTTTAATCATAGACAGAAAAGGTACAAGGTTCTGTTTGAAGATTGACATCAAGAAGTTCTATGATAACATAGACCACGCAGCATTGAAAAGGATAATCCGCTACACTATAGCGGATGAACAACTGTTAAGGCTGTTGGATAAGATAATAGATAGTAACGGTAAAGACAAGGGGCTGCCAATAGGCAATTTCACAAGTCAATATTTGGCTAATCTCTATTTAGCATATTTCGACCATTGGGTTAAAGAAGAACTGGCTAAGATAGTGATGAAGCGTTTTGGGGTGAAAATCTACTACTATCGCTATATGGATGATATGGTGATACTATGCGCTGACAAAGAGGCACTGCATTTCGTAC
SRS056273_34326	TR	+	501	538	433	553	9	0	TTCCGGCCTTCGCTGTCCGTTCCGTCGTGGTCATGCGAACAACGGTGCTAATGCCGGCTTAGCGTACCTCAATGGTAACAATGCGGTCTCGAACGCTAACGTGAACTGGTCGTCGCCCCTA
SRS056273_34326	VR	+	*	*	60	180	9	0	TTCCGGCCTTCGCTGTCCGTTCCGTCGTGGTCTTGCGTACATCGGTGCTTATGCCGGCTTAGCGTACCTCAATGGTAGCTATGCGGTCTCGTACGCTAACGTGTACTGGTCGTCGCCCCTC
SRS056273_34326	RT	+	1000	1532	TTATTTTACGAGATCCTTCTCCGCGTATACCTACGGAGGGGTGAGAGGACGCGGTCCCCACGCCTACATGAGGATGATCCGGAAGGTCTTAAGAAAATATCCGGAACGTACCACCGACTATCTCCTGTGCGATATCCACCACTTCTATCCGACCGTCAATCACCCGGTACTGAAAAGCCAGCTCAGGACACGTATCAAGGATAATCATTTATTGCGAAGGCTTGATGAGATCATCGATAGCGTCGAGGGGGATACCGGTATGTTCCCCGGCACGAAGCTGGCGCAGTTCTTCTCGCTTGTCTATCTTTATCTTTTCGATCACGATTTGAAGCGGTGCTTCCATGTCGGGGAATGCCCGGCTTTGGTTGAGTACTACACGAAAAGATATATCGAGGAAAGTATCGCGACGGCCAAAACAGAACATGATTATGAGGAGTTATCCAAAGGGATCCAATATCTCTCGGACAGGTTCAAGGGATATCTGAACCGTCTGGATTTCTGCTACCGTCTCGCCGATGATGTCCTGATACTGC
SRS056273_34360	TR	+	942	989	915	1009	16	2	TGCCGGCTCGGCCAACAACGCCCGCAACGTCAACTCCGATGGCACGCTGAACAGGAACAACGCCTACAACGGCAACAACGGCCTGCGCCCCGCTT
SRS056273_34360	VR	+	*	*	2989	3083	16	2	TGCCGGCTCGGCCGACGGCGCCCGCGGCGTCGGCACCGATGGCACTCTGGGCAGGAGCAGCGCCTACGGCGGCTACGGCGGCCTGCGCCCCGCTT
SRS056273_34360	RT	+	1397	2080	AGGAGCGGCTCGTCCTCGCCATCGACTTCGAGGGCAAAGTCGTCCAGCACTCGCTCTGCGACAACGTCCTCGAGCCGGCGTTCTCCCGGCGCTTCATCCGGGACAACTACGCCGGCCAGATCGGCAAAGGCACCCACGACGGCCTCGACCGTCTGGCTGCGGCTATGCGCCACTATTTCTTCAGCCGAAAGGCAGCGGACGAAGCAGCCCGCAAGGCTGCCGGCCTGCCGCCTCGGCCGATGAACGAGTGGGACTACGCCGACGGCTGGGTACTGAAGGGCGATTTTTCAAAGTTCTTTTACACCCTGCTCCATTCCTACTGTTACGAAACGGCCCGCCGGGCCCTGAAGTGGCTGAAGGATCCCGAGCTGATCGACTTCGCTGAGTGGCTGCTGTGGCTCATAATCGACAGCACGCCAGACCCCGGCATCCCGATCGGCAACCAGTCGAGCCAACTGCTCGCGCTGCTCTATCTGGACGCCTTCGACCACTGGCTGAGGGATGACCGCGGCCTCGTATATGGCAGGTACATGGACGACTTCTACATCATCCACAGCGACAAGCTGCTGCTCCGGCAGATACTCAAGGAGATCGAGGCGTACATCAAGCCGCTCGGCCTTCGACTGAACGGCAAGACGCAGATCCTCCCGCTGAAGAACGGCATCGACTTCCTCGGTTTTCACA
SRS056273_34541	TR	+	405	454	287	468	13	0	TTCTCGTTTTACGACAACGGATAACGGGACGAAAGCCGAAAGGCGTGGACGGTTGGTAGAGGGGAACAAGAGCTGGTTCTTTGGGGCGGTAATGCGAATAACGGTGCGAATTGCGGCCTCGCTTATGCGAACTCGAATAACGATTGGTCGAACTCGAATGCGAATATCGGCTCTCGCCATAC
SRS056273_34541	VR	+	*	*	0	181	13	0	TTCTCGTTTTACGACAACGGATAACGGGACGAAAGCCGAAAGGCGTGGACGGTTGGTAGAGGGGAACAAGAGCTGGTTCTTTGGGGCGGTAATGCGAATCACGGTGCGTTTTGCGGCCTCGCTTTTGCGGACTCGAATATCGCTTGGTCGTACTCGTCTGCGACTATCGGCTCTCGCCTTGC
SRS056273_34541	RT	+	1194	1591	ACAAGTGCGTGTATCAAGGGAAAGGGATTACATTTTGGAGTAAGGAGAATGAAACGTTTTCTTCACCGGTACCCGGAATACAAATGGTTCGTAAAGACTGATTTCAAAAAGTTCTATCAAAGTATTCTTCATGAGCTTATTGTTGCTGCATTGAGAAGGAAATTCAAAGATGAACGATTTATTAAATTGATCGAGATAGCTGTTTTATCGTATGACAGCGGAACAGAGTTAGTTGACGTATTGGAGAATGAAGTTGAACGGAAGAAGAGGTGTTCCGATTGGAGCATTTACAAGCCAACCTATCGGGAATTTTGCGGCAAGCCGGATAGATCATACAATGAAGGAGAAATATCGTGTCAAATGCCTGCATAGATATTGCGATGATAATGTTATGCTGG
SRS056273_34609	TR	-	2583	2632	2553	2670	17	0	CTGCGGTCGCCCTTGTCGGCGGTAACTGTAGCAATGGCGAGAACTGCGGTGCGGATTACTTGAATTTGAACAATTCTGCGGGCAATGCGAACTGGAACATCGGTGCGTCCAATTTCTT
SRS056273_34609	VR	-	*	*	2814	2931	17	0	CTGCGGTCGCCCTTGTCGGCGGTAGCTGTAGCGCTGGCGAGAGCTGCGGTGCGGGTTGCTTGTATTTGAACGTTTCTGCGGGCTTTGCGGGCTGGAGCCTCGGTGCGTCCGTTTTCTT
SRS056273_34609	RT	-	1384	2303	ATGAACACACAGAACTCTTGAAAAAGATGTTGACAGAGGAGTTGTTCATTCCAGACTATCACAAACCGAGCATCATCAACGAGAGCAGCAGCAAGAAAACACGCCGTATATTGAAACCGCATTACAAATATGAGCAGGTTATTCATCATTGTGCAATAGGTCAGTTCAAACCGATTGTGATGAATGGATTGTATGAATTTTCATGCGGGAGCATTCCGGACAGGGGTGTTCATTACGGAAAGAAGTACATGAGAAAATGGCTTGATTCCTACGACGGAAAGAAATTCTTTGTTCTCAAGATGGATGTTCACCATTTCTTTGAATCCATAAACCGGAGAATCCTCAAAAGGAAACTCAAAGAGGTAATTCGAGATAAACGGTTTTATAGATTACTCTGCATACTGATTGAACATGACAAAATAGCACTCGTTGCAAAGATTTTGACGGATGCAGGTGTTGAGATAGATGCAGAGCAGACGAAAACGCTTGTCGGATGCATAGCATTTGACGACATCTCCGGAGCGTTGGAGATATTGCAGGAAATCGGCATCACAGGAGCGATGTTTGATGAACTGAAAGAAATTATTGAGGAGATGCGAAAAGGTGTTCCGTTGGGATATTTCACATCACAATGGTTCGGCAATTTTTACTTGAAAGCACTCGACCATTACATCAAGGAGGAACTCCATGCAGAGCATTACATGCGATATATGGACGACATGGTGATACTGGGAAAGAGCAAAAAGAAACTGCACAAAATACATGCAGCAATCGAAACATATCTGAATGACAATCTCGACCTTGAAATAAAAAGCGATTGGCAGGTGTTTAGATTTGAATATCCGGTATTTGATAAAGGCGGGAATCCGGTACTCGATAAAGACGGAAAGCAGGTCACAAAGGGTCGTATGCTTGATTTT�
SRS056273_contig-100_35.182871	TR	+	4313	4365	4300	4371	9	0	ACGAATGATGGTTTGCGCTACTTGAATGTGAACAACACTGCCGGGAATGCCAACTGGAACATCGGGGCCGCC
SRS056273_contig-100_35.182871	VR	+	*	*	4037	4108	9	0	GCGGCTGATGGTTTGCGCTCCTTGACTGTGTACGACACTGCCGGGAATGCCAACTGGGGCATCGGGGCCGCC
SRS056273_contig-100_35.182871	RT	+	4928	5349	GGTATTAGAGCCAATCATCACAGCCACAGCCTATCCATACTCCTGCGGTTCGTTCCCAAAGCGTGGAGCACACTACGGAAAGAGACAGATAGAGCGGTGGCTTTTGCATGACCCGAAGGGAACACGGTGCTTCGCAAAGATGGATATCCGGCACTTTTATGATAGTATCCGGCTGAAAATTCTGATGAGGGAACTGGCAATCCGAATCAAGGACGACTGGTTTTTATACATCATAGAATTATGCCTGCAGGGATTTAATAAAGGAATCCCTCTCGGATTTTACATCAGCCAGTGGTTGGCAAATTACCTCTTAGAACCACTCGACCGACTGATCACAGAGGTGCTCGGTTTGCCAAAGCTGCAAAGGTACATGGACGATATCGTCATATTCGCAAGCAGCAAGAAAGTCCTCCAGAGAGCCA
SRS056273_contig-100_468.203828	TR	-	1631	1680	1612	1724	18	0	TTGCCCTGTTCGGTGGCAACCGTGGCAACGGGTCGAAGTGCGGTTTGTCGTACTGGAATGTGAACAACCCTGCGACGAACGTGAACACGAACATCGTGGCGAGCCAATCTTAT
SRS056273_contig-100_468.203828	VR	-	*	*	1954	2066	18	0	TTGCCCTGTTCGGTGGCGACCGTGGCGGCGGGTCGAAGTGCGGTTTGTCGTGCTGGCATGTGGGCAGCCCTGCGACGGGCGTGGGCGCGGACCTCGTGGCGAGCCTTTCTTGT
SRS056273_contig-100_468.203828	RT	-	583	1185	ACCTCGATACAATTATGAGCAGGTGATTCATCACATTGTCGTCTCTGCGTGTTATGACATTTTCATGAAAGGGATGTATGAGTTCTCATGTGGGAGCGTACCGAACAGGGGTGCTCATTATGGGAAAAAGTACATCGAGAGGTGGATTCAGCGAGACAAAAAGAACTGCAAATATGTTCTCAAGATGGATATTCGACACTTTTTCGAGAGTGTTGACCATGATGTCTTGAAAGCGTGGCTCAAGAAGAAAATCAGAGACGAGAGAATGTTGTACATCCTCGAACTGATAATTGATGGGAGCGAGGTCGGGTTGCCTTTAGGGTTTTACACGTCGCAGTGGTTGTCAAATTTCATGTTGCAGCCTCTCGACCATTTCATCAAAGAGCAGTTGAAAGCGGTGCATTATATCCGGTATATGGATGATATGGTGGTGTTCGGAAAGAACAAAAAGGAACTCCACAGGATGCAGCAGGAGATTGAGAGATTCTTGAGAGAAAAGTTCAACTTGCAGATGAAAGGAAACTGGCAGGTGTTCCGGTTCGATTACACAGAGAAAAGACCGGAAAGAGAAAAGGGAGACCACTCGATTTCATGGGATTCCAG
SRS058070_2404	TR	-	15325	15377	15311	15419	12	0	GGCGGTCGCCCTTCGGTTCGGTAATTGCAACAACGGTACGAATGATGGTTTGCGCTACTTGAATGTGAACAACACTGCCGGGAATGCCAACTGGAACATCGGGGCCGCC
SRS058070_2404	VR	-	*	*	15574	15682	12	0	GGCGGTCGCCCTTCGGTTCGGTGCTTGCTACGACGGTACGTCTGATGGTTTGCGCTCCTTGAATGTGGACAACCCTGCCGGGCATGCCCGCTGGAACATCGGGGCCGCC
SRS058070_2404	RT	-	14341	14762	ATCGTTCTGGTATTAGAGCCAATCATCACAGCCACAGCCTATCCATACTCCTGCGGTTCGTTCCCAAAGCGTGGAGCACACTACGGAAAGAGACAGATAGAGCGGTGGCTTTTGCATGACCCGAAGGGAACACGGTGCTTCGCAAAGATGGATATCCGGCACTTTTATGATAGTATCCGGCTGAAAATTCTGATGAAGGAACTGGCAATCCGAATCAAGGATGACTGGTTTTTATACATCATCGGATTATGCCTACAGGGATTTAATAAAGGAATCCCTCTCGGATTTTACATCAGCCAGTGGTTGGCAAATTACCTCTTAGAACCACTCGACCGACTGATCACAGAGGCGCTCGGTCAGCCAAAGCTGCAAAGGTACATGGACGATATCGTCATATTCGCAAGCAGCAAGAAAGTCCTCCA
SRS058070_5479	TR	+	10529	10566	10471	10571	14	0	ACTCGTGTGGTGTATCGGTCGAACAACAACGCGAACGCGTTAGGCGGTGTTTCGTATGCGAACGCGAATAACGATTCATCGAACACGAATGCGAACATCGG
SRS058070_5479	VR	+	*	*	10185	10285	14	0	TCTCGTGTGGTGTATCGGTCGAGCnGCAGCGCGnACGCGTTGGGCGGTGTTTCGTATGCGAGCGCGCCTTACGATTCATCGnnCACGAATGCGTACATCGG
SRS058070_5479	RT	+	11090	11503	GGCATTTGAAAGTACGTTTTATCCGGACTACTTCCGCATCCATTAAAAACAGGGGAACGCATGACCTTTTACAGTATATCGTTAAAGATATAAAGGATGATCCCGAAGGAACCCTGTTCGGGTACCAGTTCGATATAACGAAATTCTATGAGAGCGTAGACCAGGACGTTTTGCTGGATGCAGTGAAAAGGATGTTCAAGGATAAAATATTGATCGGAATCCTGGAAGAGTGCATCCGCATGATGCCTAAAGGCGTAAGTATCGGGCTAAGATCATCACAGGGGCTTTGTAATTTGCTTCTATCCATTTACCTGGATCACCGGTTAAAGGATCAGGAGGCAGTAGCACACTATTACCGGTATTGTGACGACGGTCTGGTGCTTTCCGGTAGTAAGAAATACCTTTGGAAGGTTA
SRS058070_7702	TR	+	42547	42613	42524	42643	18	0	AAGCCGGGTGGTCTATCGGTCGAACAACAATGCGAACGCGAATGGCGGCGTGTCGTACGCGAACACGAACAACGATTCGTCGAACACGAACGCGAACATCGGCTCTCGGCTCGCAAACAA
SRS058070_7702	VR	+	*	*	42230	42349	18	0	GCGCCGGGTGGTCTATCGGTCGCACTACTATGCGTACGCGAATGGCGGCGTGTCGTTCGCGAGCACGTACTACGATTCGTCGTACACGAGCGCGTACATCGGCTCTCGGCTCGCCTTCCG
SRS058070_7702	RT	+	43052	43639	AACGCCGGACGATACAGGTGATCCCATTGAAGGATCGCATCGCTGTAAATGCGGTCATGTGAGTCGTGGACGAGCATCTGCACCGGCGGTTTATCCGGACGACCGCAGCATCGATCCGCAACCGCGGGATGCACGACCTGATGGAGTATATCCGGCGCGATATCGCTCAAGACCCCGACGGAACCCGTTACTGCTATACCTTCGACATCCGTAAATTCTACGAAAGCGTCGACCAGCAGGTCGCCATTGCCGCCGTCCGGCGGGTGTTCAAAGACGAACGGCTGCTGAAGATACTCGACGGCTTCATCCATATGATACCGCACGGGTTGAGCATGGGGCTGCGCTCCTCGCAAGGGCTGGCCAATTTGATCCTCTCGATCTACCTCGACCACGAACTCAAGGATCGCCTCGGCGTCCGTTACTATTATCGCTACTGCGACGACGGCCGTGTGCTGGCCGGCTCGAAAGCGGAGTTGTGGTCGGTGCGCGATGCGGTGCATCGATGCGTCGAAGCCATCGGGTTGGAAGTGAAACCCAACGACCGGATCACTCCCGTCGAGGAGGGTATCGACTTCCTCGGCTACGTGA
SRS058070_7846	TR	-	5757	5809	5742	6027	9	0	TCGGCGGCCGCCCTCTTGGTCGGAAATAACCATTTCGAGGGGGACATGGGGGATTCCCTCCCCCATGAAACCTTCCAGCAAAGGAAAAGTAAAGTGGAAAAATCATGCTGGAAGGATGCCGCCTGAAATGAGAACAGGAAATAAATAAAATTGTAGGGTGTAAAGACACGAGCGGCTGGTCTTTTCCGGGGGTAACGTGAACAACGGTGTCAACGATGGCCCCTTCTACCGGAACTGTAACAACGGCTCTGGGAATTCGAACTGGAACATCGGCGGCCGCCCACTT
SRS058070_7846	VR	-	*	*	6011	6296	9	0	TCGGCGGCCGCCCTCTTGGTCGGAAATAACCATTTCGAGGGGGACATGGGGGATTCCCTCCCCCATGAAACCTTCCAGCAAAGGAAAAGTAAAGTGGAAAAATCATGCTGGAAGGATGCCGCCTGAAATGAGAACAGGAAATAAATAAAATTGTAGGGTGTAAAGACACGAGCGGCTGGTCTTTTCCGGGGGTAACGTGAACAACGGTGTCAACGATGGCCCCTTCTACCGGTACTGTCACAACGGCTCTGGGATTTCGTCCTGGnCCnTCGGCGGCCGCCCTCTT
SRS058070_7846	RT	-	4788	5184	TTCTCCTGCGGATGCGTACCGGGTAAAGGTACGGACGGAGCACGAAAGATGATTAAACACTGGATAAAGAGTGACCCGATCGGGACAAGTAAAGTCCTGAAGCTGGATGTCCACCACTGTTATCCGACAATGAACCATGAAGCACTGCGGCAGAAACTGGAAAAGAAGATCAAGGACAGGAAGTTCCTGAACCTTGCTTTCAAACTGATTGCCAGTTATCAGCAACCTATGGCAGATCACACAAGGATGCTTCCAGAAGTTGACGCAGTAGGGATTCCAGTCGGACTCTACACATCGCCGTGGTTCTGCAATTTCTTCTTTCAGGACATAGATCACATGATCGCAGAGAAAACAGGTGCAAAGCACCATACGAGATATGTGGACGATATAGTCCTAT
SRS058070_13313	TR	+	29030	29093	28991	29112	14	0	ACGCTGCCATTTGGTGGCTGCGCTCTCCGAACACCAACAATAACAACAACGTCTGGAACGTCAACACCGATGGCTCCAACAACAACAACTGGTACAACAACTCCTATGGTGTTCGCCCCGCT
SRS058070_13313	VR	+	*	*	31020	31141	14	0	CCGCTGCCATTTGGTGGCTGCGCTCTCCGAACACCCGCAATAGCAACGGCGTCTGGTACGTCCTCACCGATGGCTCCAACATCAGCAACTGGTACAGCTACTCCTGTGGTGTTCGCCCCGCT
SRS058070_13313	RT	+	29518	30132	AGCGCCGCATGGTACACGCCCCCGCATTTGTGGACAAGGTGGTGCTGCACGCTCTGGTCGATAACATCCTGTATGATGCCCTGACAAGGAGCTTTATCCGGGACAGCCACGCCAGCCAGACCGGCAAAGGCACAGACGACGGCCTGATGCGCCTGAAAACTCACATGGTGGACTATTACCGCCGTGAGGGACACGGCGCGGACGGCTGGGTGCTGAAAGGCGATGTGCGGCATTTCTTTGCCAGCATCGACCACCGGAAGTTAAAACGCAAGCTCAAGGCCGTGCTGGACAAGCGCGGCGTTGACCCGCGTGTCTATGAGCTGCTTTGCATCTACATCGACGTGATGGAGGACGGCTTGCCGCTGGGCTACCAGACGAGCCAGCTCTTTGCGCTGATGTTTTTGGATGAGTTTGACCACATCATCAAAGAGAAGTACCGCATCAAATACTATGGCCGATACATGGACGATTTCTATATCATCTGTTCGGACAAGCGGAAATTGCAGTACATTCTCCGGGATGTGCGGGCGCTTATGGACAGTTGCGGCCTTGAACTGAACCAGAAAACCGCCATTTTCCCGCTGCGGAACGGTATTGATTTTCTGGGATTCCATA
SRS058070_14362	TR	-	7726	7772	7698	7773	12	0	GCAATGTGAACACGGACGGGTCTGCGAACAACAACAACGCCTACAATTCGAATGGCTTCGCGCCGGGATTTAAGAA
SRS058070_14362	VR	-	*	*	8486	8561	12	0	GCCGTGTGAGCACGGACGGGTCTGCGAACGGCTACAGCGCCTACTATTCGTATGGCTTCGCGCCGGGCTTTAAGGT
SRS058070_14362	RT	-	6541	7111	GGGAAGGTGCGGAACATCGACGCGCTGCCCATCCAGGAGCGGGCCATCCAAAAATGCCTGTGCAAGAACCTCCTGACGGAGGTTTATTCCAGGAGCTTCATCTACGACAACAGCGCGAGCCTGAAAGACCGGGGCATGGACTTCCAGCTCCGGCGGCTCAGGAAGCACCTGCAGGACCATTACCGGCGGTATGGGACTGAGGGCGGTATCTACCAGTTCGACTTCAAGAATTATTTCGGGAGCCTGCCGCACGAGGAGATCAAGCGGCGGGCGCGGAAGAAGATCATGGACGACCGGTTATACACATTGTTCTGCGACTTTGTGGATGATTTCCGGCTGATGAAGACCGCCGACAAGGAAGCACACCGGGGCGTGGGCCTGGGCAGCGAGGTATCGCAGATCATCGCCCTTGACTACGCCAGCCCCATCGACCATTACGTGAAGGACGTGCGCGGCATCCACGGGTACGGGCGGTATATGGACGACGGGTATGTGATCAGCAATTCCTTGGAGGAACTGGAAGACATCAAGCGCAACCTGTACCGCCTGGCTGAGGCGCTGGGCATCGCCA
SRS058070_15868	TR	-	37961	38008	37939	38034	19	1	AGCGTCCAACTCGTACAACGTCCGCAACGTCAATTCCTCCGGCGCGATGAACTGGAACAACGCGTACAATGGCAACAACGGCGTTCGCCCGCTTTG
SRS058070_15868	VR	-	*	*	35807	35902	19	1	CGCGTCCGACTCGTTCAGCGTCCGCTACGTCGGTTCCTCCGGCGCGATGGGCCGGGGCGGCGCGTGCCGTGGCGACTGCGGCGTTCGCCCGCTTTG
SRS058070_15868	RT	-	36800	37465	AAAGAACGAATCGTGATGACCAACGCGTTCAAAGACAAGGTGGTTCAACATTCCCTATGCGACAACATACTTGAACCCGCGTTTTCCCGCGGGTTTATCCGGGACAATTACGCGTCGCAGAAAGACAGAGGGACGCACGACGGATTATATCGGCTGGAAGCGTTTATGCGGTCCTATTACTTCACGCGGAAAAACAGAGCGGAACAGGCACGCCGGGAAGCGGGCTTGCCGCCGTTGCCGCCGAAAGAAGCAGGGTGCGCCGACGGCTGGGTTTTGAAGTGCGATATATCAAAGTATTTCTATTCAATCCAGCATGAGCCGTTAAAACGAATGGTGCGGTCATACGTCCGGGACCCGGACGTTTTGTGGCTTACTGACATGATAATTGACAGCACCGAAAATCCCGGAATACCTATCGGCAATCAGACTTCACAATGGTTCGCCGTCATGTACCTTTCGGGGTTAGATCACTTCATAAAAGAGAAGCTGGGCATTCGCTATTATGGGCGGTACATGGACGACTTTTACTTGATACATGAGGACAAGGCGTACTTGCGGTATTGCTGGGCGGAAATTGAAAGGTACGTCGGCGAATTGGGATTGAAGCTGAACAATAAAACGAACATCTTTCCTTTGCGGAACGGCATTGACTTTTTAGGTTTTCAC
SRS058070_18148	TR	+	701	748	609	763	15	0	GACGGTTACACGAACAGCGGCTTTGCAACGTCAAAGGGCTGGTATTGGTGGCTTCGGACGCCTAATTCGTCGAACGCCCACAACGTCCGCAACGTCAATTCGGACGGCTCTTTGAACAACAACAACGCGTACAACGGCAACAGGGGCGTTCGCCC
SRS058070_18148	VR	+	*	*	2611	2765	15	0	GACGGTTACACGAACAGCGGCTTTGCAACGTCAAAGGGCTGGTATTGGTGGCTTCGGACGCCTAATTCGTCGAACGCCCACGGCGTCCGCAACGTCAGTTCGGGCGGCTCTTTGAGCCACGACGGCGCGTGCGGCGGCGTCTGGGGCGTTCGCCC
SRS058070_18148	RT	+	1151	1754	AGCGCCGCGTGGTTATGTCGAACAGCTACAAAGACAAGGTTGTTCAACATTCGCTTTGCGATAACGTGCTTGAACCGATTTTGACACGATCGTTCATTCGCGATAACTACGCGTCGCAGGTGGGGAAAGGTACGCATTACGGGGTTAGACAGGCTTCAAGAGTTCATGCGGAGGTTTTACAGGAAGAACGGAATTGACGGCTGGATACTGAAAGGCGATATTTCAAAGTATTTCTATTCGATCCGGCACGACGTTTTGAAAACCTTAATCCGCGAGAAGATAACCGATCCGGACGTTTTGTGGCTTGTCGATCTTATCATCGACAGCACCGAAGGCAACGTCGGAATACCGATCGGCAATCAAACTTCACAGCTTTTCGCCCTTCTCTACCTTGACGGGCTGGATCACTTCGTAAAGGAAAAGCTGGGTATCAAATATTACGGGCGCTATATGGACGACTTCTTTTTGATCCATCACGACAAAGCATATTTGCAGGAGTGCCGGAAGCAGATTGAAGCGTTCGTACAGGCGCGCGGGCTTTCGCTGAATGCGAAAACAAATATCTTTCCCTTAAAACACGGCGTTGATTTCTTGGGCTTTCATA
SRS058070_19966	TR	+	70878	70915	70825	70935	23	1	TGTCCTGTTCAGCGGTAATGCGAATAACAGCTCGAATGCCGGTTTTGCGTATGCGAATTCGAATAACACGCCCTCGAATACGAATGCGAATATCAGGTCTCGCCAATGATT
SRS058070_19966	VR	+	*	*	28912	29022	23	1	TGTCCTGTTCGGCGGTGCTGCGGGTAGCGGCTCGTATGCCGGTTTTGCGTCTGCGGGTTCGGCTTACGCGCCCTCGAAGACGTCTGCGTATGTCGGGTCTCGCCTTTGCTT
SRS058070_19966	TR	+	70878	70915	70821	70936	22	0	GCGGTGTCCTGTTCAGCGGTAATGCGAATAACAGCTCGAATGCCGGTTTTGCGTATGCGAATTCGAATAACACGCCCTCGAATACGAATGCGAATATCAGGTCTCGCCAATGATTT
SRS058070_19966	VR	+	*	*	70276	70391	22	0	GCGGTGTCCTGTTCGGCGGTGCTGCGTATCACGGCTCGTGTGCCGGTTTTGCGTGTGCGGATTCGACTTACGCGCCCTCGATTACGGCTGCGTCTATCGGGTCTCGCCTTTGCTTT
SRS058070_19966	RT	+	71363	71892	GATATGGGTTTCGGTCTTCACAAAAGACACATATAGCTGCATCAAGGGCCGCGGGATTCACGGAGCGATGCGGAATGTCAAGCGGGCCATCAAAGACCGGGAAAACGCCCGATATTGCCTCAAAATCGACATCCGGAAGTTCTACCCGTCGATAGACCACGACGTATTGAAAACCATCATCCGCCGCAAAATCAAATGCAAGGATACGCTCGCCCTGCTCGATACGATCATCGACAGCACCGACGGCGTGCCTATCGGCAACTATTTGAGCCAATACTTCGCAAACCTGATGCTCGCCTACTTCGATCATTGGATCAAGGAGGAGAAGCGGGTGCGGAACTATTTCAGATATGCCGACGACATGGTATTTCTCGCCTCCACGAAAGAGGAGCTGCACATCCTGCTGGCCGACATCAAGAAGTATCTCGCGGCCTTGAAATTGACACTGAAAGGCAATGAGCAGATATTTCCGATTGCCGAGAACCGGGCGGACAAGCACGGGCGCGGCCTCGATTTCGTCGGATTCGTAT
SRS058070_20716	TR	-	3560	3609	3532	3626	17	0	CGTCCAGTCGGCGACGAATTTCTGCAATGTCAACAACAACGGTAATGCCAACAACTGGAACGCCTCGAACTCCATCGGCGTCCGCCCGGATTTCA
SRS058070_20716	VR	-	*	*	4248	4342	17	0	CGTCCAGTCGGCGACGGCTTTCTGCCTTGTCGCCGGCGACGGTGGTGCCAACGCCTGGAACGCCTCGTACTCCGTCGGCGTCCGCCCGGCTTTCC
SRS058070_20716	RT	-	2649	3174	GTGGACAAGACGGTCAACCATCTGCTCTGCGACGAGGTGCTGACGCCGTCCATCAGCAAGTACCTGATCTATGACAACGGCGCCTCACAGAAGGGCAAGGGCGTGGCTTTCCACCGTCGCCGCTTCGAGGCTCGACTGCATCAGTATTTCATGCAAAACGGCACAAACGAGGGTTACATCCTCCTGGTGGACTTCTCCGGTTATTATGCCAACATCCCGCACGACAAGTGCCTGGAGGTGCTCCAGACGTTCCTGGAGCGCGAAGTCGAAGATCCGGAGACGCTGGCCATCACTGAGATGCTGCTGCCGCTCATCTTCAAGACCTTCGAGCAGGACGTCTCTCGCTTCACTGACAAGGAGATCGAGGCGATGATGGCCGGAAAAATCGACCCGATGCTGAACTACGGCGTGGATCCAGCGCTCCTGACCGGCGAGAAAATGCTCCGGAAGGGTGTGGACATCGGCTCCCAGCCTTCGCAGAACATCGGCATCGTCTACCCCTACCGGCTGGACAATTATGCCAAGA
SRS058070_21025	TR	-	6602	6651	6551	6737	9	0	CCCGCTTCGGGCTATCGCAACCGCACGTCCGGTGCGCTGACGAATGTCGGCTCCAACGGTTACAGCTGGTCGTCATCGCCGACACAGGGTTCGACGAACGCAGGCTACCTGAATTTCAGCGCCTCGAACGTGAACCCCCAGAATAATAACTACCGTGCGAACGGTTTCCCTGTGCGCTGTGTCCGAG
SRS058070_21025	VR	-	*	*	8573	8759	9	0	CCCGCTTCGGGCTATCGCAGCCGCGCGTCCGGTGCGCTGACGAATGTCGGCTCCGGCGGTTACAGCTGGTCGTCATCGCCGACGCAGGGTTCGACGAACGCAGGCTACCTGAATTTCAGCGCCTCGAACGTGAACCCCCAGCGTAATAACTTCCGTGCGTACGGTTTCCCTGTGCGCTGTGTCCGAG
SRS058070_21025	TR	-	8624	8673	8619	8675	0	0	CAGGGTTCGACGAACGCAGGCTACCTGAATTTCAGCGCCTCGAACGTGAACCCCCAG
SRS058070_21025	VR	-	*	*	6597	6653	0	0	CAGGGTTCGACGAACGCAGGCTACCTGAATTTCAGCGCCTCGAACGTGAACCCCCAG
SRS058070_21025	RT	-	5062	6319	GGAGCCCGTCAAACGCGAGATTTTCGCCTCGCCGTTCGCACACAGGGTGGTGTGCCGCCTGCTGTACAACTACATTGCCCCGATGTTCGAGGCCCGCATGATTCACGACAGCTATTCGTGCCGCGTGGGCAAGGGGGTGTTCGTGGGGATTCGGCGTTTCGAACACCACCTGAGAAGCTGCACGAGGAACTACTCCCAGGCGGCCTATGTGCTCAAACTCGACCTGAGAGGCTATTTCATGAGCATAGACCGGTGGGTGCTCCACGGAGTGCTGATGCGGGAACTCGACGCGAACTGGCGCAAGGTGTCGGGAAACGGCAGAAGGTGGTGCGACAGGCTCGACAGAGGGCTGATCGACTATCTGATACGGGTGATTCTTTTCCGCAACCCGGTGAGCGACTGCATCGTGCTGGGACAACAATCGGACTGGGACGGACTCCCGCCCTCGAAGAGCCTGTTCCACGCCCCGGAGAATGTGGGGCTGCCGATAGGCGACATAACCTCGCAACTGTTCAGCAACATTCTGCTGGATCAGATGGACCGCTTCGTGAAACGCAACCTGAGGTGCAGGCACTACGGACGCTATGTCGATGATTTCTATGTCGTGCATGCGAGCAGGCGCTATCTGAAGAGTCTGACGGCATGTCTGCAATGGTTTCTGCAATCGGAACTCCACCTGACGCTGCATCCCGACAAGATCGTGCTGCAACCCTATCACTACGGAGTGGCGTTTCTCGGGGCCTATGTGAAACCCTACCGCCGCTATGCCACGAAGTCGTCGGTCGAACGCTTCCGCAGGAAGATCAGAGTGCTCGAAGCGGAATGCCGGAGAGGGGAACTGACCTATGTCAGGCCTGGAAATCAGATCCGTGCTGAATTCGTACTGCGGGCATTTCTGCCATTTCAAGGCTTACGGAATGCTTCGGACGCAATTCGGAAAGTCGCCCCTGAGGAAATTCTTCGACTTTACGGACGGATACGGAAAATCCGTGCTGAAAAAGAAATTCATCCCCGAGGGGATACCATTCGACGGAACGCAGGACGACTGAATGCGATAAACGAAAGACTGACCCAAATTATGATTCAATCGAAGAAAGCGCTTGTCAAAGAACCCGACGAACAGAAGGAAACGGCGGCATACGGAGGCTGTTTCTTTGCGCTGGTGGGGGCGATTGCGGCCCTGCTGGCGATTTTCTGTGCCCGGCTGTGACGGGAAGAACCCCTGAAAGAACATCGGTAAGACATGGAACGGAACCTG
SRS058070_21291	TR	+	475	512	411	533	18	0	AGGCTTCGTGTCCGCCTCTCCGGTGCTAACGCTAACAATGGCACGAATGCAGGGGCGTTTGCTACGAATACGAACAATGCAGCCTCGAATTCGAATGCGAATGTGTCCGCTCCCCTATACTTT
SRS058070_21291	VR	+	*	*	48	170	18	0	GGGCTTCGTGTCCGCCTCTCCGGTGCTTGCGCTAACGGTGGCTCGGATGCGGGGGCGTTTGCTACGGATACGCACAGTGCGGCCTCGTATTCGCATGCGGCTGTGTCCGCTCCCCTCTGCTTT
SRS058070_21291	RT	+	898	1488	AAGAGCGGAAGATATTCAAACTGCCATTCCGTGATCGTGTCGTTCATTGGGCTATCATGCAGGTGATTGAACCGATATGGCTCTCCAATTTCACCCGTGATACCTATTCCTGTATCCGTGGACGTGGTATTCACCCTCTTTTATACAAGCTCCGCCGTGATTTGAAAGCGGATCCGGAGGGAACCCGGTACTGCCTGAAAATCGATGTGCGCAAATTTTATCCGAGTATAGACCACGAGATCATGAAACAGGTAATCCGCCGAAAGCTGAAAGATGCCCGGCTGCTTGCTTTGCTTGACGGTATCGTGGACTCGGCAGAGAACGGAGTGCCTATTGGAAATTATTTATCCCAATTCTTTGCTAACCTTTATTTATCCGAACTGGATCATATCATGAAAGAAGAAATGGGCATCCGGTACTATTACCGCTTTGCCGATGATATTGTCCTACTGGATGGAAACAAGGAGAAACTCCACGGAACCCTCGTGTTTATCAACCACTACTTGAATAATGAACGTGCTTTGAGTATAAAGCCGAATTATCAGGTCTTCCCGGTAGAGAGCAGGGGTGTCAATTACGTGGGATACGTGA
SRS058070_24414	TR	-	36220	36267	36196	36303	12	3	GAACGCCTAACTACTCGAGCGCCAACAACGCTCGGAATGTCAACTCGGATGGTAGTTTGAACAACAACAATGCTTACAATGGTAACAATGGCGTTCGTCCCGATTTGA
SRS058070_24414	VR	-	*	*	34226	34333	12	3	GAACGCCTAACTACTCGAGCGCCCGCAACGCTCGGCGCGTCATCTCGGATGGTAGTTCGCGCAACAACACTGCTTACACTGGCAGCCATGGCGTTCGTCCCGCTTTGA
SRS058070_24414	RT	-	35245	35874	GAGTATCACACTTTCAAAGTTTATGAGCCAAAGGAACGAGATGTCATGTCAAACTCTTTTCGAGACAAGGTGGTGCAGCATTCATTATGCGACAATGTACTCGAAATCCTGCTGAGAAAGAACTTCCTCTACGACAATTACGCATCACAGGTCGGCAAGGGTACAGACTTCGGGCTAAATCGCTTGGACGGTTTTATGCACAAGTTCTACCGACAACACGGCTTGGAGGGATGGGTGTTGAAGTGCGACATCCGAAAGTACTTTTACAGTATTCCTCACGAGTATCTGAAAAGGATTTTAGAGCCGTATGTACCCGAAGAGGATGTCAGGTGGCTGTTATGGTACATCATTGATTCTACCGCAGACCCCGGCATACCGATAGGCAATCAGAGCAGTCAGCTTCTCGCTGTTTTGTGCCTGAGTCCCTTAGACCATTTCATCAAAGAGAAGTTGGGTATCAAGTACTACGGTCGATACATGGATGACTTCTACCTTATTCATGAGGACAAGGAGTATCTGAAACAGTGCTTGAAGGACATAGGAATGTTCCTCGCTCCGATGGGGATGCAACTGAATCAAAAGACTCAGATATTTCCATTGAAAAACGGTATTGACTTTCTTGGTTTTCAT
SRS058070_25806	TR	+	4019	4082	3972	4105	19	0	CGGCTCTGCAGCCAACTGGTGGGAGCGCTCGCCGAATGCCAGCAACTCCACGAATTTCTGCCTGGTCAACAGCAACGGCAACGCGAACAATAACAACGCCAGCAATGCCAATGGCGTGGCCTTCGGATTCTGCA
SRS058070_25806	VR	+	*	*	3245	3378	19	0	CGGCTCTGCAGCCGACTGGTGGGAGCGCTCGCCGTTTGCCAGCACCTCCGCGATTTTCTGCCTGGTCCTCAGCGGCGGCGTCGCGGACTATGACTACGCCAGCAATGCCTATGGCGTGGCCTTCGGCTTCTGCT
SRS058070_25806	TR	+	4019	4082	3997	4105	14	0	CGCTCGCCGAATGCCAGCAACTCCACGAATTTCTGCCTGGTCAACAGCAACGGCAACGCGAACAATAACAACGCCAGCAATGCCAATGGCGTGGCCTTCGGATTCTGCA
SRS058070_25806	VR	+	*	*	31827	31935	14	0	CGCTCGCCGTATGCCAGCAACTCCACGGGTTTCTGCCTGGTCAACAGCAACGGCAGCGCGGACAGTTACGGCGCCAGCCGTGCCATTGGCGTGGCCTTCGGCTTCTGCC
SRS058070_25806	RT	+	4596	5172	GCTTCCACGAATTTGACATCATGGAGCGCGGAAAGCTGCGGCACATCCGGAGCGTCCACATCTCAGAGCGCGTGGTGCAGCGGTGCTTATGTGACAATGCGCTGGTGCCGCTGTTCTCATCGGCCTTCATATACGACAACGCGGCGAGTCTGAAGGGCAAGGGCATCGATTTTGCCATGGACAGAATGAACCGGCACCTGCAGCGGCATTACCGTAAGCATGGGATGCAGGGCGGCATCCTGGTGTTCGACTTCACGGACTATTTCAACTCCGCACCGCAGGAACCGATTCATCGGGAGAACCGGCGCAGGCTCTACGACGAGCGCGTCCGGGAGCGGGCAGAGAGCTTCATGGCGGACTTCGGCGAGCGAGGATTCGGCCTGGGCAGCCAGGTGAGCCAGATCGACGCGCTGATGCTGGCCAACGGACTCGACCATTTCATCAAAGAGCAGCTGCACATCCGGGGCTATGGCCGGTATATGGACGACGGGTATCTCATCTGCGAGGACGTCCGGTATCTGGAGGAATGCGCCGTACGCATCCGGCAATACTGCGCCGGTATCGGGCTGCAGCTGAG
SRS058070_26352	TR	-	47625	47674	47613	47720	10	1	TGGTGCCCTTTTGTCTGCTAATGCGAATAATGGTGCGACTGCGGGTTTCGGTTATCTGAATGCGAATAATCGTTCCTCGAATGCGAATGCGAACATTGGGTTCCGCTT
SRS058070_26352	VR	-	*	*	47815	47922	10	1	TGGTGCCCTTTTGTCTGCTACTGCGTTTATTGGTGCGGCTGCGGGTTTCGGGTCTCTGAATGCGAATAATCGTTCCTCGCGTGCGCATGCGGACATTGGGTTCCGCTT
SRS058070_26352	RT	-	46618	47101	GGACAGGATAGTACACCATTGCATTATCAATGTGTTGGGGCGTTACTGGACTAACTTCTTCATTGCGAATACATACGCTTGTATCAAAGGGCGTGGTATTCATAAATGTATGGAGGATGTGCATACGGCTTTAATCATAGACAGAAAAGGTACAAGGTTCTGTTTGAAGATTGACATCAAGAAGTTCTATGATAACATAGACCACGCAGCATTGAAAAGGATAATCCGCTACACTATAGCGGATGAACAACTGTTAAGGCTGTTGGATAAGATAATAGATAGTAACGGTAAAGACAAGGGGCTGCCAATAGGCAATTTCACAAGTCAATATTTGGCTAATCTCTATTTAGCATATTTCGACCATTGGGTTAAAGAAGAACTGGCTAAGATAGTGATGAAGCGTTTTGGGGTGAAAATCTACTACTATCGCTATATGGATGATATGGTGATACTATGCGCTGACAAAGAGGCACTGCATTTCGTA
SRS058070_26511	TR	+	5817	5866	5815	5878	12	1	GGTTGTTGCGCCGGACGGCAATATCAACAACAATAACTGCAACAACAACAATGGTGTTCGCCCA
SRS058070_26511	VR	+	*	*	3549	3612	12	1	GGTTGTTGCGCCGGGCGGCAGTATCTGCAGCCGTAACCGCTACTACGACTTTGGTGTTCGCCCA
SRS058070_26511	TR	+	5817	5866	5809	5878	11	0	TTTGGCGGTTGTTGCGCCGGACGGCAATATCAACAACAATAACTGCAACAACAACAATGGTGTTCGCCCA
SRS058070_26511	VR	+	*	*	5300	5369	11	0	TTTGGCGGTTGTTGCGCCGGGCGGCGATATCCGCGGCAGTAACTGCTACAACTACTGTGGTGTTCGCCCA
SRS058070_26511	RT	+	6155	6248	AATACAATGAGTTCAAAATTTATGAACCAAAAGAGAGAGTGATTAAGTCTTGCTCTTTCAAGGACAAAGTAGTTCAACATTGCTTGTGTGACAA
SRS058070_26662	TR	+	8189	8238	8140	8256	20	0	AATGTCACTAAATTAGGTGCTAATTGGAATAATGGCTTGAATACCAGTGCTTTCTATTGGAATCTGAATAATGCTTCTTCTAATCGTAATCGGAATATCAGCAGTCAGTTAGTAAAT
SRS058070_26662	VR	+	*	*	7912	8028	20	0	CGTGTCGCTGCATTGGGTGCTGATTGGAATGATGGCTTGAATGCCGGTGCTTTCTATTGGAATCTGAATTCTGCTTCTTCTAATCGTTATCGGAATGTCGGCGGTCGGTTGGTGTAT
SRS058070_26662	RT	+	8754	8887	ACATACAGTGCAATACCAAACAAGGGTATTCATGCAGCATACAAGAAGTTACGGTTGGCGGTTGATACCGTGCCGGAAGAAATGATCTATTGCTTGAAAATAGACTGCAAGAAATTTTACCCTTCCATTGACCA
SRS058070_27830	TR	-	5584	5627	5563	5673	23	0	TCCTTATCGTCGGTGGGAATTGGAACAACGGCGACAACGCTGGATTGTGGAATTGGAATGGTAACAACGCCGTGTCTAACACGAACGGTAACATCGGGGGTCGCATTTAAT
SRS058070_27830	VR	-	*	*	5765	5875	23	0	TCCTTCTCGTCGGTGGGTATTGGCGCGTCGGCGCCATCGCTGGTTTGTGGCTTTGGCTTGGTAGCAGCGCCGTGTCTCACTCGGGCGGTTACATCGGGGGTCGCCTTTGCT
SRS058070_27830	RT	-	4830	5043	GATATGTTGCCAAACTTGATATTTCAAAGTTTTTCAACAACGTTAAACCAAAGTATTTAATGGCGATGTTTGAAAGAAAAATCAAGGACAGGAAAATGCTTGATTTAATTTCAAAGATTCTAACTAACGGAGGCGACTGCCTGCCTATCGGTTATTATACCTCTCAATGGTTTTCTAACTTTTTCTTAGAGGGGTTAGACCACTATGTAAAAGA
SRS058070_29456	TR	+	48469	48518	48425	48536	20	0	CGCGTATGTCGGCGGCAACTGGAACAATGACCTTATGGTCGGTCCTTTCTACGCTAATCTGAACAATACGGCGTCCAATTCGAACTCGAACAATGGCGCGGCTCTATCTTAT
SRS058070_29456	VR	+	*	*	48210	48321	20	0	CGCGTATGTCGGCGGCGGCTGGGACTATGGCCTTATGGTCGGTCCTTTCTCCGCTCGTCTGAGCGCTGCGGCGTCCCGTTCGGCCTCGAGCGATGGCGCGGCTCTCTCTTGT
SRS058070_29456	RT	+	49009	49513	AGCTATGCCAGTCTTCCGGGCAGAGGTGCCCATAAAGGAAAGCAGGTAATTGAGAAGTGGATCAGGACTGACCCGAAGAATTGTAAGTATGTCCTCAAAATGGATATTCGTCATTTCTTCGATACTATTCCACACGATCGTTTGAAAGCCAAGTTGAAGAAGACCGTTCATGATGAAAAGATGCTGGATTTACTATTTCGCATTATTGATGTCACAGAGGTTGGTATTCCACTTGGCTTTTATACTTCTCAATGGCTTTCTAACTGGTATTTGCAGGGTTTAGATCATTTCATCAAGGAGCAGCTCTGTGCCGTGCACTATATGCGCTACATGGATGACATGGTCGTTTTCGGAAGCAACAAGAGGGTTTTGCACCGCATGAGGCAAGCAATTTCCGATTATCTGGAAATGGAGCTTGGCTTGGAACTTAAAGCGAATTGGCAAGTCTTTCGCTTTTCTTATGGCAACAACCAGGGGCGTGATCTGGACTTCATGGGCTTTCGTT
SRS058070_30327	TR	+	4473	4522	4419	4539	13	1	GCTGGCTTGTGCTGTATGCGGGCGGCAACTGGGACAACGGCTCGAATGCGGGCTTGTTTTACTTCAACGGCAACAACAGCTCGTCCAGCTCGGGCGGCAACATCGGCGCTCGACACCTTTT
SRS058070_30327	VR	+	*	*	4192	4312	13	1	GCTGGCTTGTGCTGTGTGCGGGCGGCTACTGGGACnnCGGCTCGnnTGCGGGCTTGTTTTACTTCnnCGGCGACAACAGCTCGTCCAGnTCGGGCGGCnGCnTCGGCGCTCGACTCCTTTT
SRS058070_30327	RT	+	4993	5374	AGCTGTGCGTCCATTCCGGGGCGGGGCGGCGCAAGGATACGCAAGTATCTTGCTCACGCCATGAGCTGCGACCCCAAAGGGACCAGATACGCCTGCGAGATGGACATCCGGCGCTTTTACCCGAGCGTCCCGACCCGGAGGCTCGTCCGCGCCCTTGGCCGCAAAATCAAGGACAAGCGGTTTCTTCGGCTCATCTGGGCCATTCTCAAGAGCTGCGGCACCGGCCTTGCCATCGGATACTATATCTGCCAGTGGCTGGCAAACTTTTATCTGGAAAAACTCGACTGGATGTTAGCTAGGATGCCAGGTGTGAAATATTACACTCGGTACATGGACAACATCACAATGCTCGGGCCAAATAAACGGATGCTGCACAGGGCGC
SRS058070_30366	TR	+	1286	1335	1266	1380	19	0	ATGGTCTTCGTCCGAGAACAACAACAACAACGCCTGGAACGTCAGACCGTCCGACGGCAACATGAACAACAACAACAATAAGAATAACAGTAAACCAGTTCGTTGTGTCCTCGCT
SRS058070_30366	VR	+	*	*	300	414	19	0	TTGGTCTTCGTCCGGGAACGACTACCTCGACGCCTGGTACGTCAGGCCGTCCGACGGCGGCATGGGCTACAACTACAATAAGAGTTACAGTAGGCCAGTTCGTTGTGTCCTCGCT
SRS058070_30366	TR	+	1286	1335	1282	1340	3	1	AACAACAACAACAACGCCTGGAACGTCAGACCGTCCGACGGCAACATGAACAACAACAA
SRS058070_30366	VR	+	*	*	1577	1635	3	1	AACAACGACAACAACGCGTGGGTCGTCAGACCGTCCGACGGCAACATGAACAACAACAA
SRS058070_30366	RT	+	1931	2545	GATCAATAGCCTTTATTGTCAACAAGCCGGTGAAGAGAGAAATCTTTGCCGCGGATTTTCAGGACCGGGTGATTCATCATCTGGTGATTAACAAACTGATGCCGTTGTTTGAGGCCTTGTTTATCAGGGACAGCTACAGCTGCCGCGCCGGAAAAGGCACGCTTTACGGCATCAGAAGGGTGGAGGAGTTTATTCGCGCCTGTTCCGAAAACTACAGCAAAGACTGTTATATTCTGAAGATGGATATTCAGTCTTTTTTATGAGCATTGACAAGAATATTTTATATTCCCGTCTGGAACGTTTTATCCGAGAATATTATCACGGCGTGGATAAGGAGACGATACTGCGTCTGGTAAAAATCATCGTATACCACTGTCCCCAGCATAATTGTCTGATTAAGGGAAGACAGGCGGACTGGGAAGGGCTGCCACGCTCCAAAAGCCTGTTTTGGGCCGATGATTTTCACGGTCTGCCAATCGGAAACCTTTCGTCTCAGATTTTTGCCAATTTTTATATGGACGCTTTTGACAAGTTTGTAAAAAACGAGTTGAAGGCCCAATATTACGGCCGGTATGTGGACGATTTCGTCATTGTACACCGGGACAAACAGTTTTT
SRS058070_30754	TR	+	69	118	32	142	11	0	TGGACCGCTTCTGTCAGGAGTGGCAACTCGACTAATTGCGTGAACGTCAACAACAACGGGAACTCCAACAACTGGAACGCCAGCAACGAGCTTTACGTCCCGGTCTGATTC
SRS058070_30754	VR	+	*	*	12466	12576	11	0	TGGACCGCTTCTGTCGGGAGTGGCAACTCGGCTTATTGCGTGAGCGTCGGCAACCACGGGAACTCCAACTACTGGCACGCCAGCACCGAGCTTTACGTCCCGGTCTGCTTC
SRS058070_30754	TR	+	69	118	15	144	26	0	GCGGCCGCTGCAACTGGTGGACCGCTTCTGTCAGGAGTGGCAACTCGACTAATTGCGTGAACGTCAACAACAACGGGAACTCCAACAACTGGAACGCCAGCAACGAGCTTTACGTCCCGGTCTGATTCCA
SRS058070_30754	VR	+	*	*	44113	44242	26	0	GCGGCCGCTGCCACTGGTGGGCCGCTTCTGTCAGGGGTGGCGACTCGGCTCTTTGCGTGGGCGTCAACGGCGGCGGGTACTCCGGCGGCTGGGGCGCCAGCGGCGGGCTTTGCGTCCCGGTCTGCTTCCG
SRS058070_30754	TR	+	69	118	0	203	0	0	GCTGAAAAGTGTCACGCGGCCGCTGCAACTGGTGGACCGCTTCTGTCAGGAGTGGCAACTCGACTAATTGCGTGAACGTCAACAACAACGGGAACTCCAACAACTGGAACGCCAGCAACGAGCTTTACGTCCCGGTCTGATTCCACCTATATGCCAGACAAAGTAGAGAAATCGAAATCAGTGCCAGAGTGGAAGGAAGGAGCA
SRS058070_30754	VR	+	*	*	44745	44948	0	0	GCTGAAAAGTGTCACGCGGCCGCTGCAACTGGTGGACCGCTTCTGTCAGGAGTGGCAACTCGACTAATTGCGTGAACGTCAACAACAACGGGAACTCCAACAACTGGAACGCCAGCAACGAGCTTTACGTCCCGGTCTGATTCCACCTATATGCCAGACAAAGTAGAGAAATCGAAATCAGTGCCAGAGTGGAAGGAAGGAGCA
SRS058070_30754	RT	+	627	1146	GTTTTATTTGCTTTGATATATGCGAACGCGGCAAGCTGAGACACATCAAAAGCGTGCATTTTTCTGAGAGGGTTGTGCAAAAATCATTTTGTACCAACATTCTATACCCTACCTTCACACGCTCCCTGATTTACGACAACGGGGCGAGCCAGAAAGGAAAAGGCACGCAGTTCGCGCTCGACAGACTGACAACTCACTTGCGGAGACATTTCAGGAAATACGGACGCGAAGGCGGCATACTTCTGATTGACTTCTCGGACTACTTCGGGAATGTGGCGCATGAGCCACTTTTTAAGATATACCGGCAGATCTTCACAGATCCCCGCGTCATAGCTCTGGGAATGAGATTTATCTCTGCCTTCGGCGATAAAGGTCTCGGGCTGGGAAGCGAAACGAGTCAGATCAATGCCGTAATGCTTCCGAACCGCGCGGACCATTACGCGAAGGAAGTGCTCAGGATCCGAGGCTATGGCAGATATATGGACGACTCCTGCCTACTGCACCATAGCATTGCATATCT
SRS058070_31203	TR	+	725	750	722	768	2	0	ACCCGCGCTCCAATGCCAACGGCAACATCGGGGGCCGTTCCGCTTTT
SRS058070_31203	VR	+	*	*	0	46	2	0	ACCCGCGCTCCAATGCCAACGGCTTCATCGGGGGCCGTTCCGCTTTT
SRS058070_31203	RT	+	1182	1844	AGAAGCGGCTGGTGATGGCGCTGGACTACCCGGACAGAATTGTGCAATGGAGCCTGTACCTGTATTTGAATCCGATCTATGACAGGCTTTTTATTGAGGATTCCTACGCTTGCCGAAAGGGCAAGGGCAGCCATAAGGCCGCCAAGCGCCTGCAATACTGGATGTGCCAAGTGCAGCGCAAGCCGGGGCCGGGCTGGTACTGCCTGAAACTGGACATAAGCAAATACTTTTACCGGGTGAACCACGAAAAGCTGCTGGCGATCTTGGGGCGGCGGGTGAAAGACCCCGCCATGATGGCGTTTATACGGGGCGTGGTGAACAGCAGAGCAGAGCCGTTCGGCCTGCCGCGCTGGCGGACACCGCAGGACACGCCGCCGGAAGAATGGCTGTACGAGGTGGGTATGCCGATAGGCAACCTGACGAGCCAGCTATTTGCGAACATCTACTTAAACGAGCTTGACCAGTATTGCAAGCACAGGCTGAAAATTCATTACTATATCCGCTACATGGACGATGTAATCATCTTGGGGCAGGACAAGGAAACCTTGCACCGCTGGAAAGCGGCGGTGGAAACTTTCTTGCAGGAGGAGCTGGCGCTTGATTTGAACAGCAAGACCAGCATACGCCCGGTGCGCCAAGGGGTTGAATTTATTGGTGTGCGGA
SRS058070_32052	TR	+	40798	40847	40744	40863	19	0	AAAAGCGCGTCTTCCGACACGGCGGTGATTGGAACGATGGCTCGAAATGTGGTCTCTTTACGGCTAATTTGAACAATGACTCGTCCAACTCGAACTCGAACATCGGGTCGCGCCTACTTT
SRS058070_32052	VR	+	*	*	40536	40655	19	0	GTTGGCGCGTCTTCCGGCGCGGCGGTGTTTGGAACGATGGCTCGATTTGTGGTCTCTTTACGGCTTCTTTGAACGCTGACTCGTCCTACTCGGCCTCGCACCTCGGGTCGCGCCTGCTTT
SRS058070_32052	RT	+	41299	41662	AGCTGTGCCAATATCCCCAACAGAGGGATTGACCGCGCCGCTAAAGGAGTGGAACGAGCGACCATGCGAGACATCAAACACGCGAAATACTGCGTGAAGATGGATATTCACAAGTTCTATCCGTCAATCCCGCACGACAAGCTCAAGGAACATTTACAGCGGAAAATCAAGGACAAAAAGGCACTTGGTATTATCCATTTGGTAATCGACTCGTACCATAGCTCTCCCGGACACGGCATACCCATCGGGAATTATACCTCGCCGTGGCTTGCGGAGTTTTATCTACAGTCGTTGGATTACTTCATCAAGCAAACCCTCGGTATACGCTATTATGTCCGCTACGCCGATGATTTAGTCTTGATTG
SRS058070_32052	RT	-	44045	44617	TCCACTACTTTAACTACTTGAACGGGGTTAAATCAGCTCTTTTTCAGTTCAAGGACAGCGGACTCAATCAGCTTGTCAATGGTGTCGGAGTCGAGCTTATAACCCTTGCTGTTCAAGTATTCCAGTACATAGGCTTTCTTCTCCGCGCCGCGACCCGCGCCGTTGTAAATCATTTCTGCGGCTTCGACCGCAACTTTCGTCCACGCCTTGATTTTCTCGAACTTCTCAGCGTCCACTTTCTCTTTCAGATAAGGGATAAGGAAAGTGGTAATGACTGCTACGAGCAGGGTGATAACAGCGGAAACAACATTGGTAATGTCAGTCATGGTGATACCTCCTCAGTAATTTTCAGAAAAATGTGTTTCGTTTGGTGTGACTTTGTTTTGTCTCATCAATTTTATACGGTTCTCGACCTTTGCTTTTGAGTAATAAAATCCCGTACCCGTGGCAACTTCGGCGGCTACTGACGGTATAAGGTAGGCAAGCGGAGAAAGGTCGAGAGTACGCCAAATCATTACCATCGTAAAGACGATAACGACCGCGTTGATAATTCCTGCCACGATAAGGATTTTC
SRS058070_32054	TR	+	24254	24312	24205	24328	19	0	TTCTGCGAACAACTGGTGGGAGCGTTCTCCTAATTCCGGCAACACCAACAACTTCTGTAATGTGAACAACAACGGCAACGCCAACAATAACAACGCCAGCAACTCCAATGGCGTGTCCTTCGGA
SRS058070_32054	VR	+	*	*	23542	23665	19	0	TTCTGCGTACTACTGGTGGGAGCGTTCTCCTTATTCCGGCGGCACCGGCGGCTTCTGTTATGTGAACCTCAACGGCACCGCCAACTCTTACAACGCCAGCTACTCCATTGGCGTGTCCTTCGGC
SRS058070_32054	TR	+	24254	24312	24221	24328	12	0	TGGGAGCGTTCTCCTAATTCCGGCAACACCAACAACTTCTGTAATGTGAACAACAACGGCAACGCCAACAATAACAACGCCAGCAACTCCAATGGCGTGTCCTTCGGA
SRS058070_32054	VR	+	*	*	32456	32563	12	0	TGGGAGCGTTCTCCTTATTCCGGCAACACCAACGACTTCTGTGGTGTGGACAACAACGGCAACGCCAACTATTACTACGCCAGCGACTCCTCTGGCGTGTCCTTCGGC
SRS058070_32054	RT	+	24810	25259	GTTTTCACGCTTTCACCATCATGGAGCGAGGGAAGAAGCGGTATATCCGATCAGTCCATATCACGGAACGAGCGGTTCAAAAGTGTCTGTGTGACTACTGCTTGGTTCCCATCTATTCGGCCTGTTTCATCTATGACAACTCAGCCAGTTTGAAGCACCGAGGTATGGACTTCGCCCTGCGCCGTATGACCTGTTATCTCCAACGGCATTACAGGAAGTACGGTCTGGAAGGAGGGGTTCTGCTTTACGATTTTCACAGCTTCTTTGACTCAGCTCCACACGAGCCGCTGTTCCGTGAAGCCGACCGCAGACTTCATGACCCGAAAATCAGAGAGCTTGCGAACAGCTTTATTACGGACTTCGGTTCTGTGGGCTTGGGTCTTGGCAGTCAGGTATCTCAGACAAACGCCCTCATGCTTCCCAATATGATTGACCACTATTTCAAAGAGG
SRS058070_contig-100_1080.176810	TR	-	4235	4288	4213	4309	19	0	ATTCGAGCAACTCCAACAATTTCGTGAATGTGAACACCGACGGCACAGTCAACAACAACAACGCGAACAATTCCCTCGGCTTCGCGCCCGGATTTTA
SRS058070_contig-100_1080.176810	VR	-	*	*	4856	4952	19	0	GTTCGAGCGCCTCCGGCCATTTCGTGTTTGTGAGCGCCGACGGCACAGTCAGCTACTACTACGCGTACGCTTCCCTCGGCTTCGCGCCCGGCTTTTG
SRS058070_contig-100_1080.176810	RT	-	3277	3688	GAGGCATATTCGGAGCGTCCATATCTCCGAGCGCGTCGTACAACGGTGCTTATGCGATTACTGCCTCGTGCCGATGCTCTCCCGGTCATTCATTTACGACAACGGAGCGAGCTTGCGCGGCAAAGGGTACGATTTCGCCGTATCCCGGGTGACGCACTTTCTCGCGGAGCATTACAGAAAACACGGGCGGGAGGGCTACGTCCTCGTATTCGATTTTTCAAAGTATTTCGATACGGCACAGCATGAGCCCGTTTTTCGAGAGTTCGAGCGGAGCGGCATCGACGACCGCCTCGTCGCGCTCTCGAAATATTTTATTCAGAACTTCGGCGACGTGGGGCTCGGCCTCGGGAGCCAAGTCTCACAAATCGCCGCGCTCGCCCTGCCGAACAGGATAGACCACTATATCAAGGAC
SRS058070_contig-100_15.184700	TR	+	5917	5966	5879	5988	12	0	AGCGGGCGGCAACTGGAACAATGGGGCGAATTGCGGCGCTCGTGCCGTGAATTGCAACAATTACCCGTGGAATGTCAATGCGAACATTGGCGCTCGTGGGGCGTGTGACT
SRS058070_contig-100_15.184700	VR	+	*	*	5318	5427	12	0	AGCGGGCGGCAACTGGGGCTCTGGGGCGAGTTGCGGCGCTCGTGCCGTGTATTGCATCAGTTACCCGTGGATTGTCAGTGCGGGCATTGGCGCTCGTGGGGCGTGTGACT
SRS058070_contig-100_15.184700	RT	+	6370	7014	AATACCATTACTTTAAGGTGTACGAACCGAAAGAGCGGCAGATAATGGCACTGCCGTTCTATGACAGGGTGGTACAGCACGCCATAAACAACGTGTTAGAGCCTATATTTGATAAGCGGTTTATATCGCAGTCTTACGCCCGCCGGAAAGGTAAAGGTATGCACGCTGCATCTGATACGCTAAAAGAGTGGCTGTATGAGTGGAACAAATCCCCCCCAGCCCAGCCACTTTATGCTATCAAGGCAGATATACACCACTATTTCCAGAGCATAGATCATGCGGTATTAAAGACTGAAATACGTAAGGTTATAAAAGACGCTGGGGTACTGGCATTGCTGGACAGGATAATAGACCACAACGGCAATATGCCGGACGGCGTAGGGATACCAGTAGGAAACCTTACCAGTCAGTTATTTGCAAATATCTATCTGGACGCATTAGACCAGTTTATTAAGCATGAGCTGGGCGTAGAGGCGTACATACGATATATGGACGACTTTGTAATATTAAGCCCAGACAAGGAACAGTTGCGCAACTGGCTTGCACGGATAGAGCAATTCTTACGGGAAGAGCTTAAGTTAGAGTTTAACCCGAAAACTACCATGCTGGCAGCAAAGAACGGTATAGACTTTGTAGGCTACAAAC
SRS058070_contig-100_21.188574	TR	+	14774	14826	14745	14857	17	0	GTGGTGCCGTTCCGTCAATTCGAGCAACAACAACAATTTCTGCCTTGTCAACACCGACGGCAGCGCCAACAATAACAACGCCAACAATTCCTGGGCGCTGGCCCCCTGATTTT
SRS058070_contig-100_21.188574	VR	+	*	*	14007	14119	17	0	GTGGTGCCGTTCCGTCCGTTCGGGCGCCAACCGCATTTTCTGCCTTGTCGGCACCGACGGCGGCGCCAGCAGTGACTACGCCAGCAATTCCTGGGCGCTGGCCCCCTGCTTTT
SRS058070_contig-100_21.188574	RT	+	15358	16008	AGGTTCGACCAATAGACGCGCCGCACATTGAGGATCGGCAGGTTTATAAGGTTCTGACCAAAAAGGTGCTGGTGCCGCTGTATGTGCCCAGTATGATCTACGACAACAAAGCCAGCCAGAAAGGCGGCGGCCTGCATTTCCATTACAAACGCCTGGCCAAGCACCTGCGGGACCATTACCGCAAGCATGGCCTGGAGGGTGCCCTGTTCCTGATGGATTTTCACCACTTTTTCCCGGACGCGCCCCACGCGCTGCTGTATGAGCGGCACCGGGGCATGATCCTAAACACGGACCTGCGGCAGTTGGCCGATCTGGTGGTGGCAGCTGTGCCGGGCGGCGTGGGTATGCCGCTGGGCGTGGAGCCAAGCCAGCAGGAAATGGTGGCGCTGCCGTCCTCCCTGGACAACCGGATCAAAGCCCAGCTTTCGATCCATGGCGCTGCCCATTACATGGACGACTATTACACCATTCTGCCGTCGAAGCAGGCGGCGGAGGTGACCGCGGCGGACGTGATCGGCCACGCGGAGGCCATGGGCCTGCAGGTCAACGCCGGAAAGTCAAAAGTGGTTCCATTCTCCAGACCGTTCCGGTTCTGCAAAGCAAAGTTTCAGGTGACGGACACCGGCGCCGTGAAGATCCACGGCTGCCGGG
SRS063489_875	TR	+	7894	7952	7867	7962	30	0	AAATCAGCAGTAACTCAGACAATGAGTCTAATGCAGGTTTGTTCAATTTGAATTCTAACAATGAGTTAGACAATTCCAATGCGAATGTCAGGACAC
SRS063489_875	VR	+	*	*	7629	7724	30	0	TAATCGGCGGTnnCTCGGnCnnTGGGTCTnnTGCGGGTTTGTTCnnTTTGnATTCTCnCGnTGGGTTGGnCTATTCCTnTGCGnnTGTCGGGACTC
SRS063489_875	RT	+	8280	8778	AATATAATACATTTATAATTAGAGAACCTAAAGAAAGATTAATATTTAGATTACCTTATTATCCAGATAGAATAGTACATCATGCTGTAATGAATATAATGGAACCTATATGGGTATCTATCTTTATTAAAGATACTTATAGTTGCATTAAACACAGAGGTATTCACGAAGCATTACATAATGTTAAAGAAGCTTTAAAAGATGTAGATAATACTACTTATTGTCTTAAGTTAGATATCAGAAAGTTCTATCTTAGTATAGACCATGAAGTATTAAAGAGCATAATAAGAAAGAAGATAAAGGATTAGAAGTTATTATAGTTATTAGATGAGATAATAGATTCAGCAGAAGGTGTACCTATTGGTAATTACTTATCTTAGTTCTTTGCTAATCTGTATCTTACTTACTTTGACCACTGGCTTAAAGAAGATAAATAGGTTAAATATTACTTTAGATATGCAGATGATATAGTAATACTACATAAGGATAAAGAGTATTT
SRS063489_1276	TR	-	46069	46132	46027	46139	20	0	ACTGGAGTAGCAGTGAGAACAGTCAGAACAACAGCTGGAACGTGAACTTTAGTAATGGCAACTTCAACAACAACAACAAGTACAACAGTAACATGGTGAGAGCGGTTGCAGCA
SRS063489_1276	VR	+	*	*	99965	100077	20	0	TCTGGAGTAGCAGTGAGnnCAGTCAGnGCnnCAGCTGGAACGTGnACTTTAGTAATGGCnnCTTCnnCnnCAnCnACAAGTACnnCAGTnnCATGGTGAGAGCGGTTGCAGCA
SRS063489_1276	TR	-	46069	46132	46027	46142	13	0	GGTACTGGAGTAGCAGTGAGAACAGTCAGAACAACAGCTGGAACGTGAACTTTAGTAATGGCAACTTCAACAACAACAACAAGTACAACAGTAACATGGTGAGAGCGGTTGCAGCA
SRS063489_1276	VR	-	*	*	46798	46913	13	0	GGTACTGGAGTAGCAGTGAGGACAGTCAGTTCAACAGCTGGAGCGTGAGCTTTAGTAATGGCAACTTCTACATCGGCAACAAGTACCTCAGTTTCATGGTGAGAGCGGTTGCAGCA
SRS063489_1276	RT	-	45238	45889	ACGAACATATAGACCAACAACAAGTACTTGTTTTATAGTTACCCGTCCTAAATTACGGGAAGTGTTTGCTGCAAATTTCCGTGACCGTATTGTACAACATTGGTTGTGTCTACGCTTAGAGCCACTGTTTGAGGCACGTTTTGTTGAACACGGAAATGTATCATTTAACTGTCGAAAGGGTTTTGGAACATTTGCATGTATTGATCAGTTGACAAAAAATACAATTGAAGTCTCTGATAATTATTCGCACGAGGCTTGGTATGCTCAATTTGATATTAAAGGATTTTTTATGTCAATTGATTGCGAACGATTATTAGAACACTTATTACCATTTATCAAAGAAAAATGGAATTATTGGAAAGGGACCATATATGAACAAGATTTAGATTTAGTGCTATGGCTTACAGAAATAATTGTACGACATCGACCACAAGATGATTGCATACGTCAAGGAAATTTAAAATTATGGAGAATACTGCCTAAAAACAAAAGCCTGTTTTACAATGAATGGATGAAAGGCGAACCAATAGGAAACCTAACCAGTCAATTATTTGCCAATTTTTACATGTCATTTTTTGATGAATGGGCTATTAAAGCAGCAGAAGAAAGAGGAGCCAAATATGTACGTTTTGTAGATGATTTTGGCTTTGTA
SRS063489_1574	TR	-	1677	1701	1628	1717	11	0	CCTCGAACGCGTGGTACGTGAACATGAACAACGGCAACGTGAACACGAACAACAAGACTAACGCAGGCAGGGTTCGTCCCGTTTCCGCAA
SRS063489_1574	VR	-	*	*	2357	2446	11	0	CCTCGAGCGCGTGGTACGTGAGCATGAGCAGCGGCTACGTGAGCCCGTACACCAAGACTnGCGCAGGCAGGGTTCGTCCCGTTTCCGCAA
SRS063489_1574	RT	-	1204	1436	AAGCCCGTTCTTCGTGAAATTTTTGCTTCCGCTTATGTTGATCGTGTAATACAACATTGGGCTGATCTACGCCTTGATCCTATTTTGGAAGAGCGTTTTCAGGCACAGGGAAATGTTTCAAAAAATTGCCGTATTGGTGAAGGAGCACTTTCGGCTGTTATCTATCTGAATGGGATGATCATGGAAGTCAGTGAAAATTATACGAAAGACGCATACATTTTCAAGGGTGATTT
SRS063489_2078	TR	+	53429	53478	53383	53489	12	1	GGTGCCCTTTTGTCTGCTAATGCGAATAATGGTGCGAATGCGGGTTTCGGTTATCTGAATGCGAATAATCGTTCCTCGAATGCGAATGCGAACATTGGGTTCCGCTT
SRS063489_2078	VR	+	*	*	10369	10475	12	1	GGTGCCCTTTTGTCTGCTAGTGCGAATGATGGTGCGGGTGCGGGTTTCGGTGATCTGGCTGCGACTAATCGTTCCTCGGGTGCGTATGCGGACTTTGGGTTCCGCTT
SRS063489_2078	TR	+	53429	53478	53382	53489	14	0	TGGTGCCCTTTTGTCTGCTAATGCGAATAATGGTGCGAATGCGGGTTTCGGTTATCTGAATGCGAATAATCGTTCCTCGAATGCGAATGCGAACATTGGGTTCCGCTT
SRS063489_2078	VR	+	*	*	53180	53287	14	0	TGGTGCCCTTTTGTCTGCTTATGCGTTTTATGGTGCGGGTGCGGGTTTCGGTTCTCTGACTGCGCATAGTCGTTCCTCGAATGCGGGTGCGTACGTTGGGTTCCGCTT
SRS063489_2078	RT	+	54002	54485	GACAGGATAGTACACCATTGCATTATCAATGTGTTGGGGCGTTACTGGACTAACTTCTTCATTGCGAATACATACGCTTGTATCAAAGGGCGTGGTATTCATAAATGTATGGAGGATGTGCATACGGCTTTAATCATAGACAGAAAAGGTACAAGGTTCTGTTTGAAGATTGACATCAAGAAGTTCTATGATAACATAGACCACGCAGCATTGAAAAGGATAATCCGCTACACTATAGCGGATGAACAACTGTTAAGGCTGTTGGATAAGATAATAGATAGTAACGGTAAAGACAAGGGGCTGCCAATAGGCAATTTCACAAGTCAATATTTGGCTAATCTCTATTTAGCATATTTCGACCATTGGGTTAAAGAAGAACTGGCTAAGATAGTGATGAAGCGTTTTGGGGTGAAAATCTACTACTATCGCTATATGGATGATATGGTGATACTATGCGCTGACAAAGAGGCACTGCATTTCGTAC
SRS063489_2101	TR	-	12575	12612	12551	12669	19	0	ACTCGTGTGGTGTATCGGTCGAACAACAACGCGAACGCGTTAGGCGGTGTTTCGTATGCGAACGCGAATAACGATTCATCGAACACGAATGCGAACATCGGTGTTCGGCTTGCAAACAA
SRS063489_2101	VR	-	*	*	12835	12953	19	0	TCTCGTGTGGTGTATCGGTCGTACAGCTACGCGAGCGCGTTGGGCGGTGTTTCGTGTGCGAGCGCGTATAGCGATTCATCGAGCTCGTTTGCGAGCATCGGTGTTCGGCTTGCCTTCAG
SRS063489_2101	RT	-	11638	12051	CGGCATTTGAAAGTACGTTTTATCCGGACTACTTCCGCATCCATTAAAAACAGGGGTACGCATGACCTTTTACAGTATATCGTTAAAGATATAAAGGATGATCCCGAAGGAACCCTGTTCGGGTACCAGTTCGATATAACGAAATTCTATGAGAGCGTAGACCAGGACGTTTTGCTGGATGCAGTGAAAAAGATGTTCAAGGATAAAATATTAATCGGAATCCTGGAAGAGTGCATCCGCATGATGCCTAAAGGCGTAAGTATCGGGCTAAGATCATCGCAGGGGCTTTGTAATTTGCTTCTGTCTATTTACCTGGATCACCGGTTAAAGGATCAGGAGGCAGTAGCACACTATTACCGGTATTGTGACGACGGTCTGGTGCTTTCCGGTAGTAAGAAATACCTTTGGAAGGTT
SRS063489_4648	TR	-	23061	23085	23039	23098	13	0	GAATGCGAACAACGATTCCTCGAATACGAACACGAACATCGGTTCTCGTCTGAACAACAA
SRS063489_4648	VR	-	*	*	23409	23468	13	0	GGATGCGGGCAGCGATTCCTCGTATGCGAACACGTACATCGGTTCTCGTCTGGCCTTCCG
SRS063489_4648	RT	-	22128	22512	CCACCTCCGCCAGTATCAAGAGACGGGGGATGCACGACCTCCTGGCGTATGTCCGCCGTGACATGGCCGAAGACCCTGATGGTACACGTTACTGTTACAAGTTTGACATCACCAAATTCTACGAGAGCGTGAAGCAGGATTTTGTGATGTATTGCGTCAGCCGGGTGTTCAAGGACGCAAAGCTCGTGACCATGCTGGAGAGCTTTATCCGCCTGATGCCTGAAGGTCTGAGTATCGGCCTGCGCAGCTCGCAGGGGCTGGGCAATTTGCTTTTGTCTGTGTATCTGGACCATTATCTGAAGGACAGGTATGCCGTGCGTCATTTCTACCGCTATTGTGATGACGGCGTCGTACTGGGTAAAACGAAAGCGGAACTGTGGAAGAT
SRS063489_5537	TR	-	30383	30432	30361	30473	15	0	AGCTGGTTCTTTGGGGCGGTAATGCGAATAACGGTGCGAATTGCGGCCTCGCTTATGCGAACTCGAATAACGATTGGTCGAACTCGAATGCGAATATCGGCTCTCGCCATACT
SRS063489_5537	VR	+	*	*	14102	14214	15	0	GGCTGGTTCTTTGGGGCGGTGATGCGTATGACGGTGCGTATTGCGGCCTCGCTTTTGCGGACTCGAATCACGATTGGTCGCTCTCGGATGCGTATGTCGGCTCTCGCCTTGCT
SRS063489_5537	TR	-	30383	30432	30362	30473	15	0	AGCTGGTTCTTTGGGGCGGTAATGCGAATAACGGTGCGAATTGCGGCCTCGCTTATGCGAACTCGAATAACGATTGGTCGAACTCGAATGCGAATATCGGCTCTCGCCATAC
SRS063489_5537	VR	-	*	*	30649	30760	15	0	AGCTGGTTCTTTGGGGCGGTTCTGCGTATTCCGGTGCGGATTGCGGCCTCGCTTATGCGCACTCGAATTGCGATTGGTCGGGCTCGGATGCGCATATCGGCTCTCGCCTTGC
SRS063489_5537	RT	-	29246	29643	TTATGATACGAGTGCATGTATTAAGGGAAAAGGACTTCATTTTGGAGTAAGGAGAATGAAAAGTTTCCTTCGCCGGTACCCGGAATGCAAATGGTTCGTAAAAACTGATTTTAAAAAGTTTTATCAAAGTATTCTTCATGAGCTTATTGTTGCTGCATTGAGAAGGAAATTTAAAGATGAACGATTTATTAAACTGATTGAGATAGCTGTTTTATCGTATGACAGCGGAACGGAGTTAATTGACGTATTGGAGAATGAAGTTGAACGGAAAAAGAGGTGTTCCAATTGGAGCATTTACAAGTCAACCTATCGGCAATTTTGCGGCAAGTCGGATAGATCATACAATGAAGGAGAAATATCATGTCAAATGCCTGCATAGATATTGCGATGATAATGTT
SRS063489_7110	TR	+	8118	8155	8050	8173	11	0	TTCCGGTTTCCGTTTGGTGCTGCGTGGTTGTAATGCGAACAACGGTTCCGGTTCGGGTGTTTTCGATGTCAATGTGAACAATGCTGTCTCGAATTCCTCTGCGAACATCGGCTCGCCTCTCAAC
SRS063489_7110	VR	+	*	*	7695	7818	11	0	TTCCGGTTTCCGTTTGGTGCTGCGTGGTTGTnnTGCGnnCAACGGTTCCGGTTCGGGTGTTTTCGATGTCAGTGTGAGCAATGCTGTCTCGGATTCCTCTGCGnnCATCGGCTCGCCTCTCTGC
SRS063489_7110	RT	+	8543	9280	AAACAAGAATCATCAGCAAGCTGCCGATTGAAGACCATGTAATCCAGTGGGCGGCGTGCCTTCACGTCGAACCTCTCCTGTGTAACACCTTTATTCGCCGTAGTTGCTCTTGTGTCAAAGGGCGCGGTACGCATGATTTTGTCAATTTGATGCGCAAGGATATGCAGGACTATGAAGGAACCTATTATTATGTGCAGCTTGATGCCCATCATTTCTTCCCGCATATTCCTCATGGACTGATGAAGGAACGTATCCGCACCAAAATAAAAGACCCTAAGCTGCTTGATTTTCTTGATGAGTTCATCGACAGTTATAAACAGGGATTGCCGTTGGGCGTGAAAATCTCCCAGGTACTTGCCAATTTCTTTCTTGCCGGGTTTGACCATGACATGATAGCCCTGTTCCGTATCCGTGACGACAGGGATAAGATGGCTTACTGGTGTAACCGCTATGTCACGGACTGCTTCATGACCTGCCGTACCCGGCAACAGGCAGCTGAATTGTCAAAAGGCGTGGCCTATATGAAAGCCAAATTCGAACGTTATGTGGATGAAGGGTTGCGGCATTACAGCCGTTTTGCCGATAACATGGTCATACAGCATGCGGATAAGACATTCCTTCATATCGTAACGGAAATGGCCATCATGGTGCTTGCCAGGGACTATCATATAGATGTGAACAAGGACTGGAATGTGCGTCCGGTGCATAACGGTGGCATTGATGTTTGCGGATACGTGT
SRS063489_7488	TR	+	34067	34104	34009	34113	29	0	AAAAAACTCTTACTTAGCAGCAACGCTAATAACAGCAGTAATGCTAGCCTTAGTTACTTCAATTCTAATAATGGAGTCAGCAATGCCAATGCCAATGTAGGCTTA
SRS063489_7488	VR	+	*	*	33807	33911	29	0	AGGACACTCTTGCTTGGCGGCCGCGCTGATAGCGGCGGTGTTGCTGGCCTTGGTTGCTTCGATTCTCATAATGGGGTCGGCGCTGCCGCTGCCGCTGTGGGCTTC
SRS063489_7488	RT	+	34548	35062	AATATGGGTAAACATATTTATCAAACATACTCATTCTTGTATTAAAGATAGAGGAATACATGATGTTGCAAAAGATTTAAAATACGTTTTGCAGAAATATCCAGAAGAAACTAAGTATTGTTTGAAATTAGATGTTAGGAAATTTTATCCGTCTATTGACCATGATATACTGTACGAAATACTCCAAAAGAAAATAAAGGACAAGAAATTGTTAGCTTTGTTGAAGGAGATAATATATTCGGCAGATGGAGTACCCATTGGAAACTATTTGTCTCAATTCTTTGCAAATTTATATCTTGCTTACTTTGACCACTGGGTTAAAGAAGAGCTTAAATGTAAATTCTATTTCAGATATGCAGATGATATAGTTATTTTAAGTGATAGTAAAGAATTTTTGAGAAGTGTTCTTGTATCAATGAAACTATATCTCCATAATGTCTTAAAATTAGAGCTTAAACAAAATTATCAAATTTTTCCCGTAGACAGTAGAGGAATAGACTTTGTAGGTTACAGAT
SRS063489_7548	TR	-	16699	16757	16688	16780	22	0	TAAGCAGTAATGCTAGTAATAGCACGAATGCTAGGTTACTCAATGTTAATTCTAACAATGAGCTTAGCAATGCTAATGCTAATGTCAGTACAC
SRS063489_7548	VR	-	*	*	16837	16929	22	0	TAGGCGGTGATGCTGGTGATGGCGCGCATGCTGGGTTGCTCGATGTTGATTCTTACGCTGGGCTTGGCTATGCTCTTGCTAATGTCGGTACTC
SRS063489_7548	RT	-	15759	16270	CTATTTGGGTATCATCTTTCATTAAAGGAACTTATAGTTGTATAAAAAATCGTGGTATACATAAAGCTCTGAAAGATGTTAAGTTCGCACTGAAAGATGAAGCCAATACAAAATACTGTCTTAAGTTAGATGTCAGAAAATTTTATCCTTCAATAGATCATGATATATTAAAATAGCTAATAAGAAGAAAAGTAAAAGATAAGAAACTATTAGTTATATTAGATGAAATAATAGATTCTGCATAGGGAGTACCTATCGGTAATTACTTATCACAATTCTTTGCTAACTTATATCTTACATATCTTGATCACTGGATTAAAGAAGAGAAACATATAAAATACTATTTCAGGTACGCAGACGATATAGTAATATTAGGAAAAGACAAAGAAGAACTACGCCAGTTGTTCAAAGACATGAAAGAGTACATTGAAACTAAACTCAATATAAAGTTTAAAGACAATTGGCAGATATTCAAAGTAGATTCTAGAGGAATAAACTTTGTAGGATATAGA
SRS063489_7884	TR	-	86238	86275	86228	86328	22	0	TACTGCTAGTAGGCAGCAACGCGAATAATGGCAGCAATGCAGGTCTCAGCTATTTCAATTCTAACAATGACGTCAGCAATGCCAATTCCAATGTCGAGTTA
SRS063489_7884	VR	-	*	*	86429	86529	22	0	TGCTGCTGGTGGGCGGCAGCGCGGCTAATGGCGGCTTTGCGGGTCTCGGCTATTTCTTTTCTTACTATGGCGTCGGCAATGCCATTTCCAGTGTCGGGTTC
SRS063489_7884	RT	-	85286	85906	GAATATAGTACCTTTATAATATACGAACCTAAAGAAAGATTAATCTTTAGACTTCCATACTATCCAGATAGAATAACTCACCATGCTATAATGAATATTATGGAGCCTATTTGGACTAGTATATTTATAGACCAAACATATTCCTCTATACGAAATAGAGGTATTCATAAAGTAGAGTATGATTTGTTTAAGGTGTTATAGAAACATCCAGAAGAAACAAAGTATTGCTTGAAAATGGATATAAAAAAATTCTATCCTTCTATAACTCACGACATTTTATACGAAATGTTATAGAGAAAGATAAAGGATAAAAAACTATTAAAACTGTTGAAAGAAATAATTTATTCAGCGAAGGGAGTTCCTATTGGAAATTATCTATCACAATTCTTTGCAAATTTATATCTGACATATTTTGACCACTGGGTAAAAGAGGAGTTAAAATGTAAGTACTACTTTCGATATGCTGACGATATTGTGATTCTTGGTAATGACAAGAATTATTTGAGAAATGTATTAGTATCTATAAAACTATATTTGAAACAGGTTCTTAACCTAGAGTTGAAGCCTAATTATCAAATATTCCCTGTAGAAAGCAGAGGTATTGATTTCGTAGGCTATAAA
SRS063489_contig-100_1115.1115	TR	+	390	427	373	442	6	0	TGCCGGCTTAGCGTACCTCAATGGTAACAATGCGGTCTCGAACGCTAACGTGAACTGGTCGTCGCCCCTA
SRS063489_contig-100_1115.1115	VR	+	*	*	0	69	6	0	TGCCGGCTTAGCGTACCTCTATGGTAACATTGCGGTCTCGCACGCTTACGTGTACTGGTCGTCGCCCCTC
SRS063489_contig-100_1115.1115	RT	+	889	1050	TTATTTTACGAGATCCTTCTCCGCGTATACCTACGGAGGGGTGAAAGGACGCGGTCCCCACGCCTACATGAGGATGATCCGGAAGGTCCTGAGAAAATATCCGGAACGTACCACCGACTATCTCCTGTGCGATATCCACCACTTCTATCCGACCGTCAATCA
SRS063518_1105	TR	-	4180	4229	4155	4274	19	0	GTGGTGTCCTGTTCAGCGGTAACGCGAATAACAGTGCGAATGCAGGTCTCGCCTATGCGAACTCGAATAACACCCCCTCGAATACGAATGCGAACATCGGTTCTCACCTATGCTTTAAAA
SRS063518_1105	VR	-	*	*	4768	4887	19	0	GTGGTGTCCTGTTCGGCGGTCnCGCGAATGACGGTGCGTATGCGGGTCTCGCCTATGCGTACTCGATTAACGCCCCCTCGTCTACGAATGCGnACTTCGGTTCTCGCCTTTGCTTTATCC
SRS063518_1105	RT	-	3279	3724	ACCGATATGGGTCAAAACATTCACGCACAATACTTATTCTTGTGTCAAGAAACGTGGTATAGAGGGGTGCGCCCATCAAGTTGACAAGATAATAAAGGAGTTTGAGGGAAAGCCCTTATATTGCCTGAAAATTGACATCAAGAAGTATTATCCCTCAATCAGTCACAATGTGATGAAAAGACTGATACGCCGTAAAATCAAGGACGCTGACCTGTTGTGGCTTCTTGACGAAATCATAGACAGCGCACAAGGTCTTCCAATCGGGAACTATCTCTCACAATATCTCGCAAACCTGTATTTATGCTATTTCATGCATTGGGTAAACGAGTGTTTGCCGGAACTTGTCAGAAAGGCTTTGAACCTGAAAGAAAAGCCATATATCAAAGCGATTGAATACGCTGACGATATACCGTTCTTGGCTGAAAGCAAGGACGTTCTTCATCAGG
SRS063518_18148	TR	+	7919	7990	7918	8003	17	0	TCGTTTCTGCGGCTTATTTCGCTAATGTGAACAACAATGGCAATACGAACTACAACAACGCTTCGAACTCTAATGGGGTTCGTCCG
SRS063518_18148	VR	+	*	*	6784	6869	17	0	TCGTTTCTGCGGCTTATTTCGCTCTTGTGTACGGCAGTGGCGCTGCGGGCTACTTCGGCGCTTCGTACTCTAGTGGGGTTCGTCCG
SRS063518_18148	RT	+	8354	8936	GATAGAATTGTTCGCCATGTTCTATGTGATGATATTCTTTTACCAGAAGTTAAAAAGCACATAATATATGATAATTGTGCATCAATTAAAGGGAGAGGTATATCTCAGCAGAGAAAGCGATTTGAAATACATTTACACAAGTATTACAAGTTACATGAAAATGACGGATGGATTTTATTTGGAGACTTCTCAAAATTTTATGACAATATAATTCACGAAATTGCAAAACAAGAACTTCTTAAGTTATTTGACGATGATGAATTTATCGATTGGCTTTTAACATTGATATTTGATGGGTTCAAAGTCGATGTGTCGTATATGTCTGACGAAGAATATGAAAATTGCTATTCAGATTTATTTAACAAGCTTGAATATCGGCATATACCGTCTGAAAAATTAACTGGTGAGAAGTGGATGGCTAAATCTGTAAATATTGGAGACCAGCTATCACAGGTAATTGGAATATATTATCCTCATAGGATTGATACATATGTGAAATATGTCCGACAACAGAAATTTTACGGACGATATATGGATGATTGGTATATCATGAATCCAAGTAAAGAAGAACTTGAAGATTTGC
SRS063518_18176	TR	+	674	721	651	736	12	0	GATTCCGCTTCCAATTTCGCCAATGTCAACAACAACGGTAATGCGAACTACAACAACGCTTCCAATTCTAATGGCGTTCGCCCGGA
SRS063518_18176	VR	+	*	*	19655	19740	12	0	GATTCCGCTTCCATTTTCGCCAGTGTCGACGACTACGGTGATGCGGACTACAACGGCGCTTCCGCTTCTAATGGCGTTCGCCCGGT
SRS063518_18176	RT	+	1014	1767	CAACTACAAACTTCACCTTGCATGAACGAGGAAAGCTCCGGCGTATTACAGGCGAACAGGTTCAAGACAGAATCGTGAAACACGCTCTCTGTGACGAGGTTTTGAATCCTCTGATTGAACCACACCTCATTTATGACAATGGAGCAAGCGTTGTCGGAAAAGGTATCGCTTTCACTCGTAAGAGGTTGCTCACCCACCTTCGGAAATATTATGCACAGCATGGTAGCAACGAAGGGTACATTCTTCTGATAGACTTCTCGAAATACTACGACAATATCAGACATGACGTGTTGTTGAAGTTGTTTGAGCAGTATGTCGATGATGAACACGCCCTATGGCTTCTGCGAAAGACCGTAGAACGCTCAAGGATTGATGTATCGTACATGAGCGATGAAGAATACGAACACTGTATCGACAGGTTGTTTGATTCTCTCCTCTATCAGTATATGAACCCGAAGCTGTTCACAGGCGAAAAGTTCATGGGGAAGCACCTTAATATCGGAGACCAAGTGGCACAGACCGCCGGAATCTCTTACCGAATACGAATTGATAATTATGTCAAAATCGTTCGAGGTGTGAAATTCTACGCTGGCTACATGGACGATAGTTATGCTATCCACGAGAGCAAAGAGTTCTTACAGGAGCTTCTTGAGGACATTATCGAGATAGCGAACGAACTCGGAATCACGGTCAATACCCGGAAGACGAGAATCTGTAAGCTCTCCGAGCATTGGCGATTTCTTCAAGTTCAATA
SRS063518_18759	TR	+	19602	19668	19579	19698	22	0	AAGCCGGGTGGTCTATCGGTCGAACAACAATGCGAACGCGAATGGCGGCGTGTCGTACGCGAACACGAACAACGATTCGTCGAACACGAACGCGAACATCGGCTCTCGGCTCGCAAACAA
SRS063518_18759	VR	+	*	*	19285	19404	22	0	GCGCCGGGTGGTCTATCGGTCGTACTACTATGCGTACGCGTTTGGCGGCGTGTCGTGCGCGAACACGAGCnnCGATTCGTCGnnCACGnGCGCGAnCATCGGCTCTCGGCTCGCCTTCCG
SRS063518_18759	RT	+	20107	20694	AACGCCGGACGATACAGGTGATCCCATTGAAGGATCGCATCGCCGTAAATGCGGTTATGCGAGTCGTGGACGAGCATCTGCACCGGCGGTTCATCCGGACGACCGCAGCATCGATCCGCAACCGCGGGATGCACGACCTGATGGAGTATATCCGGCGCGATATCGCTCAAGACCCCGACGGAACCCGTTACTGCTATACCTTCGACATCCGTAAATTCTACGAAAGCGTCGATCAGCAGGTCGCCATTGCCGCCGTCCGGCGGGTGTTCAAAGACGAACGGCTGCTGACGATACTCGACGGCTTCATCCACATGATGCCGCACGGGTTGAGCATGGGGCTGCGCTCCTCGCAAGGGTTGGCCAACTTAATCCTCTCGATCTACCTCGACCACGAACTCAAGGATCGCCTCGGCGTCCGCTACTACTATCGCTACTGCGACGACGGCCGCGTGCTGGCCGCCTCGAAAGCGGAGTTGTGGGCCGTGCGCGATGCGGTGCATCGATGCGTCGAAGCCATCGGGCTGGAAGTGAAACCCAACGACCGGATCACTCCCGTCGAGGAGGGTATCGACTTCCTCGGCTACGTGA
SRS063518_23631	TR	+	24337	24386	24286	24426	18	0	ACGACTACTGCAACTACAACGCCTCGGGCGTTGTGCTGCACGTCGGCGGCAACTACAACCAGAACCAGAACCACGGCGCGTTCTACCTCAACGGCAACAACGCCGCCTCGAACGCGAACGCGAACATCGGGTGCCGTCACC
SRS063518_23631	VR	+	*	*	23967	24107	18	0	GCGACTACTGCAGCTACTACGCCTCGGGCGTTGTGCTGCTCGTCGGCGGCTACTACAGCCAGTTCCAGTACCACGGCGCGTTCTGCCTCTACGGCGGCAACGCCGCCTCGGGCGCGGGCGCGAACATCGGGTGCCGTCTCC
SRS063518_23631	RT	+	24947	25080	TGCTGCGGGAGCATCCGCGGCAGAGGCATCCACTACGGCGTAAAGGCCATGAAGAAGTGGCACCGAGACGATCCGAAGGGCACGCGCTGGTGCGCGCAGCTGGACATCCGGCACTTCTACGACAGCCTGAAGCC
SRS063518_25359	TR	-	13565	13602	13536	13619	11	0	CGCGTTAGGCGGTGTTTCGTATGCGAACGCGAATAACGATTCATCGAACACGAATGCGAACATCGGCGTTCGGCTTGCAAACAA
SRS063518_25359	VR	-	*	*	13821	13904	11	0	CGCGTTGGGCGGTGTTTCGTTTGCGAGCGCGAATAGCGATTCATCGAGCACGTATGCGAGCATCGGCGTTCGGCTTGCCTTCAG
SRS063518_25359	TR	-	13565	13602	13536	13619	13	0	CGCGTTAGGCGGTGTTTCGTATGCGAACGCGAATAACGATTCATCGAACACGAATGCGAACATCGGCGTTCGGCTTGCAAACAA
SRS063518_25359	VR	-	*	*	8964	9047	13	0	CGCGTTGGGCGGTGTTTCGTGTGCGAACGCGGGTTACGATTCATCGGTCACGGTTGCGAGCATCGGCGTTCGGCTTGCCTTCAA
SRS063518_25359	RT	-	12628	13041	TGGACCGGCATTTGAAAGTACGTTTTATCCGGACTACTTCCGCATCCATTAAAAACAGGGGAACGCATGACCTTTTACAGTATATCGTTAAAGATATAAAGGATGATCCCGAAGGAACCCTGTTCGGGTACCAGTTCGATATAACGAAATTCTATGAAAGCGTAGACCAGGACATTTTGCTGGATGCAGTGAAAAAGATGTTCAAGGATAAAATATTAATCGGAATCCTGGAAGAGTGCATCCGCATGATGCCTAAAGGCGTAAGTATCGGGCTAAGATCATCACAGGGGCTTTGTAATTTGCTTCTATCCATTTACCTGGATCACCGGTTAAAGGATCAGGAGGCAGTAGCACACTATTACCGGTATTGTGACGACGGTCTGGTGCTTTCCGGTAGTAAGAAATACCTTTGGA
SRS063518_28324	TR	-	4576	4623	4545	4624	21	1	ACAATGTGCGCAATGTCAACACTTCGGGGGCGTTGAACAACAACAACGCGTACAACGGCAACAGGGGCGTGCGTCCGCTT
SRS063518_28324	VR	-	*	*	24282	24361	21	1	GTTTTGTGCGCCTTGTCAGCnCTTCGGGGGCGTTGGnCnGCnnCTnCGCGTnCGGCGGCTnCnGGGGCGTGCGTCCGCTT
SRS063518_28324	TR	-	4576	4623	4545	4645	15	0	CGCCGTATTCCGGCAACTCGTACAATGTGCGCAATGTCAACACTTCGGGGGCGTTGAACAACAACAACGCGTACAACGGCAACAGGGGCGTGCGTCCGCTT
SRS063518_28324	VR	-	*	*	2513	2613	15	0	CGCCGTATTCCGGCTACTCGTACTATGTGCGCGGTGTCCGCGCTTCGGGGGCGTTGCACTACAACAGCGCGTGCCACGGCGGCGGGGGCGTGCGTCCGCTT
SRS063518_28324	RT	-	3585	4217	ACCGGCTTTCGCCCTACAACACATTCAAGGTTTACGAACCGAAAGAACGGGTTGTAATGTCGAACAGCTACAAAGACAAGGTTGTGCAACATGCGCTTTGTGATAATGTACTTGAACCGAGGGTGCGAAGCACCTTCATAAAAGACAATTACGCTTCACAGGTTGGAAAAGGAACGCACTTCGGCCTTGAACGGCTGGAAAGGTTTATGCGGAGGTTTTACCGTGTACGAGGTGTTGACGGTTGGGTATTGAAATGCGATATATCAAAGTATTTCTATAATATCAAGCACGACGCGTTAAAATCCTTAATCCGCAAGTATATTTCCGATCCTGATTGTCTTTGGTTGCTGGATATGATAATAGACAGCACCGAAGGCAATATAGGAATTCCGATCGGCAACCAGTCTTCACAGCTTTTCGCCCTTCTCTATCTTTCTTCGCTGGATCACATGATAAAAGAGAAGTTAGGCATAAAATTTTATGGCCGATACATGGACGATTTTTATTTGATCCACGAAGACAAGGAATATTTGCGCTATTGCTGGAAGGAGATTGAAAGACATGTAAACGAATTAGGGCTTTCGCTGAATGCGAAGACAAATATTTACCCGTTGAAAAACGGAATTGATTTTT
SRS063518_33968	TR	+	48475	48512	48457	48515	6	0	ATGCCGGCTTTTCGTACGCGAATGCGAATAACACGGCTTCGAATACGAATGCGAGTGTC
SRS063518_33968	VR	+	*	*	13005	13063	6	0	CTGCCGGCTTTTCGTACGCGCATGCGAATAACGCGGCTTCGAATACGTCTGCGTGTGTC
SRS063518_33968	TR	+	48475	48512	48457	48515	0	2	ATGCCGGCTTTTCGTACGCGAATGCGAATAACACGGCTTCGAATACGAATGCGAGTGTC
SRS063518_33968	VR	+	*	*	49048	49106	0	2	ATGCCGGCTTTTCGTACGCGAATACGAATAACACGGCTTCGAATACGAATGCGAATGTC
SRS063518_33968	TR	+	49066	49103	49043	49122	12	0	CGCGAATGCCGGCTTTTCGTACGCGAATACGAATAACACGGCTTCGAATACGAATGCGAATGTCAGCTCCCAGCTATGCA
SRS063518_33968	VR	+	*	*	13000	13079	12	0	CGCGGCTGCCGGCTTTTCGTACGCGCATGCGAATAACGCGGCTTCGAATACGTCTGCGTGTGTCAGCTCCCGGCTTTGCT
SRS063518_33968	TR	+	49066	49103	49009	49122	11	0	GGGGCGTGCTTTTCGGCGGTAATGCGAATAACAGCGCGAATGCCGGCTTTTCGTACGCGAATACGAATAACACGGCTTCGAATACGAATGCGAATGTCAGCTCCCAGCTATGCA
SRS063518_33968	VR	+	*	*	48418	48531	11	0	GGGGCGTGCTTTTCGGCGGTCGTGCGAATTACGGCGCGTATGCCGGCTTTTCGTACGCGAATGCGAATAACACGGCTTCGAATACGAATGCGAGTGTCGGCTCCCGGCTTTGCT
SRS063518_33968	RT	+	49520	50031	TATTTGGGTTTCGACCTTCACGGCGGACACTTATAGCTGCATTAAGAACCGGGGGATTCATGCGGCCGCGAAGAAGGTAAAACAGGCCCTACGGGAAGACCCGGAAGGTACTACGTTTTGTTTGAAATTGGATATTCGCAAGTTCTACCCTTCGATTAACCACGACGTGCTAAAATCCATTCTGCGCCGCAAGTTGAAGGATAAAAGGCTACTTCGCCTACTTGACGAAATTATAGATTCGGCGGACGGCGTACCTATCGGAAACTACCTAAGCCAATATTTCGCTAACCTCTATTTAACCTACTTCGACCATTGGATAAAGGAACAGAAGCGGGTAAAGCACTACTTCCGCTACGCGGACGATATTGTAATACTTGCTTCGGATAAATCCTACCTTCATTCCTTAATGGGCGAAATTAGGGCGTATTTGGGGGATTTGAAATTAGAGGTTAAAGGGAATTGGCAAGTTTTCCCCGTAGCGGCTCGCGGTATCGACTTCGTAGGATATGTAT
SRS063518_34122	TR	+	48541	48590	48495	48608	20	0	GGTGTCCTGTTCAGCGGTAACGCGAATAACGGTGCGAATGCGGGCCTCGCCTATGCGAACTCGAATAACACCCCCTCGAATACGAATGCGAACATCAGGTCTCACCTATGATTT
SRS063518_34122	VR	+	*	*	48326	48439	20	0	GGTGTCCTGTTCGGCGGTAGCGCGATTGGCGGTGCGTATGCGGGCCTCGCCTATGCGGACTCGCATTACGCCCCCTCGGCTGCGGGTGCGAGCATCGGGTCTCGCCTTTGCTTT
SRS063518_34122	RT	+	49016	49527	GATTTTGGTCTCGGTCTTTACGACGGATTCGTTCTCGTGCATCAAGAAGCGAGGCATTACCGGAGCGATGAGAAAAGTCAAACTTGCGCTCAAAGACGTTGAAAATACGCGGTATTGTCTCAAGATTGATGTAAAGAAATTCTATCCGAGTATCGACCACGAAATACTAAAACAGGTCGTCCGCCGAAAGATAAAATGCAAGGACACCCTTGAACTTCTCGACCAGATTATCGACAGCGCAGATGGTGTGCCCATCGGTAATTACTTGTCGCAGTATTTCGCCAATCTCTACCTCTCTTATTTCGACCATTGGATTAAGGAGGTCGTCGGAGTGAAGTATTACTTCCGATATGCTGATGATATGGTTTTTCTGCATCGAGACAAAGCCTTCCTTCATGGGTTGCTCGTCCAAATCAACGACTACCTTAATTCGCGGCTGAATCTCTCGCTGAAAGGCAATTATCAGGTCTTCCCCGTGGATGCCCGCGGAATTGATTATGTCGGATTCGTAT
SRS063518_34563	TR	-	5704	5751	5658	5752	13	0	TGCCGGCTCGGCCAACAACGCCCGCAACGTCAACACCGATGGCACTCTGAACAGGAACAACGCCTACAACGGCAACAACGGCCTGCGCCCCGCTT
SRS063518_34563	VR	-	*	*	3584	3678	13	0	TGCCGGCTCGGCCACCCTCGCCCGCTACGTCTTCACCGATGGCACTCTGGACTGGAACTACGCCTACGACGGCAGCCTCGGCCTGCGCCCCGCTT
SRS063518_34563	RT	-	4613	5296	CTACCCCTTCAAGGTGTACGAGCCCAAGGAGCGGCTCGTCCTCGCCATCGACTTCGAGGGCAAAGTCGTCCAGCACTCGCTCTGCGACAACGTCCTCGAGCCGGCGTTCTCCCGGCGCTTCATCCGGGACAACTACGCCGGCCAGATCGGCAAAGGCACCCACGACGGCCTCGACCGTCTGGCTGCGGCCATGCGCCACTATTTCTTCAGCCGAAAGGCAGCAGACGAAGCAGCCCGCAAGGCTGCCGGCCTGCCGCCCCGGCCGATGAACGAGTGGGACTACGCCGACGGCTGGGTACTGAAGGGCGATTTTTCAAAGTTCTTTTACACCCTGCTCCATTCCTACTGTTACGAAACGGCCCGCCGGGCCCTGAAGTGGCTGAAGGATCCCGAGCTGATCGACTTCGCTGAGTGGCTGCTGTGGCTCATAATCGACAGCACGCCAGACCCCGGCATCCCGATCGGCAACCAGTCGAGCCAACTGCTCGCGCTGCTCTATCTGGACGCCTTCGACCACTGGCTGAGGGATGACCGCGGCCTCGTATATGGCAGGTACATGGACGACTTCTACATCATCCACAGCGACAAGCTGCTGCTCCGGCAGATACTCAAGGAGATCGAGGCGTACATCAAGCCGCTCGGCCTTCGGCTGAACGGCAAGACGCAGATCCTCCCGCTGAAGAA
SRS063518_35045	TR	-	6000	6063	5980	6080	15	0	GCTCCCCGAACACGAACAACACCAACAACGCCGTTTACTTGAACACCAATGGCAATGTCAACAACAACAACTGCACCAACACCAACGGGTCCCGCCCCGCT
SRS063518_35045	VR	-	*	*	4162	4262	15	0	GCTCCCCGGGCACGGGCCACACCAACTACGCCGTTTACTTGTACGCCAATGGCAATGTCGACGACTACCGCTGCACCAACTCCTACGGGTCCCGCCCCGCT
SRS063518_35045	RT	-	4966	5562	CCCAAGAAAAGGCTGGTGCAGGCACCCGCTTTTGTGGACAAGGTGGTCCAGCACGCCATAGTGGACAATCTCCTCTATGACCGCATCACCCGCAGTTTCATCCTGGACAACTACGCATCCCAAAAGAACAAGGGCCTGCACTTCGGCCTGGACCGGCTCAAAGGATTTTTCACGGACTACTGGAATAAGCACCACACCGCTGAGGGCTGGGTGCTCAAGTGTGATGTCCGCCATTTCTTTGCAAGCATTGACCATGACAAGCTCAAGGAAAAGCTCAAAAAGCTGGACCTTGAGCCTGTTGTTTATGACCTGCTTTGCATCTATATTGACTGCTCTGACGGCCTGCCGCTGGGGTATCAGACATCACAGCTCTTTGCCCTCCTGTTCCTGGATGACTTTGACCACTTCGTCAAGGAACAGCTCCACATCCAATACTATGGCCGCTACATGGATGACTTTTTCCTCATCCACCCGGACAAGGAATACCTGCAATTCTGCCTCCGGGAAATACGGGCCTACATGGATAGCCTGGGGCTGGAACTGAATGAGAAAACCCAAATCTTTCCCATCCGCAACGGCATTGACTTTTTGGGCTTT
SRS063518_35389	TR	+	349	398	261	415	9	0	GGATATAGGGTGCGGTGTCGGGCGGTGTTCCTGCTCCCTGCGGTCGCCCTTGTCGGCGGTAACTGTAACAATGGCGAGAACTGCGGTGCGGATTACTTGAATTTGAACAATTCTGCGGGCAATGCGAACTGGAACATCGGTGCGTCCAATTTCTT
SRS063518_35389	VR	+	*	*	0	154	9	0	GGATATAGGGTGCGGTGTCGGGCGGTGTTCCTGCTCCCTGCGGTCGCCCTTGTCGGCGGTAACTGTAACAATGGCGAGAACTGCGGTGCGGATTACTTGAGTTTGGGCAATTCTGCGGGCGATGCGGACTGGAGCGTCGGTGCGTCCGTTTTCTT
SRS063518_35389	RT	+	678	1594	ACTCTTGAAAAAGATGTTGACAGAGGAGTTGTTCATTCCGGACTATCACAAACCGAGCATCATCAACGAGAGCAGCAGCAAGAAAACACGCCGTATATTGAAACCGCATTACAAATATGAGCAGGTTATTCATCATTGTGCAATAGGTCAGTTCAAACCGATTGTGATGAATGGATTGTATGAATTTTCCTGCGGGAGCATACCGGACAGGGGCGTTCATTACGGGAAAAAGTACATGCGGAAATGGCTTGATTCATACGACGGGAAAAAGTTCTTTGTTTTCAAGATGGATGTACACCATTTCTTTGAATCCATAAACCGGAGAATCCTCAAGAGAAAACTCAAAGCAGTAATTCGGGATAAACGGTTTTATAGATTACTCTGCATACTGATTGAACATGACAAAATAGCACTCGTTGCAAAGATTTTGACGGATGCAGGTGTTGAGATTGATGCAGAACAGACAAAAACGCTTGTCGGGTGCATAGCATTTGACGACATCTCCGGAGCGTTGGAGGTCTTGAGGGAAATCGGCATCGCCGGAGCGATGTTCGAGGAACTGAAAATAATTATTGAGGAGATGCGAAAAGGCGTTCCGTTGGGATATTTTACATCACAATGGTTCGGCAATTTTTACTTGAAAGCACTTGACCACTACATCAAGGAGGAACTCCATGCAGAACATTACATGCGATACATGGATGACATGGTGATACTGGGTAAGAGCAAAAAGAAACTGCATAAGATGCACAGGGCAATCGAGACATATCTGAACGACAACCTTGACCTTGAGATAAAAGGCGACTGGCAGGTGTTTAGATTTGAATATCCGGTGATGAAAGACGGGAAACCAGTGCTTGACGAGAACAGAAAGCAGGTCACAAAGGGGCGTATGCTTGATTTTATGGGATTTCAAT
SRS063518_35546	TR	-	3066	3120	3039	3148	13	0	CGCTCTCCGAATGGCAGCAACTCCACGAATTTCTGCAATGTCAACAGCAACGGCAACGCCAACTACAACAACGCGAGCAATGCGAATGGCGTGGCCTTCGGATTCTGCAA
SRS063518_35546	VR	-	*	*	16910	17019	13	0	CGCTCTCCGTATGGCAGCGACTCCACGGATTTCTGCAGTGTCAACAGCTCCGGCAACGCCAACTACAACTCCGCGAGCTATGCGATTGGCGTGGCCTTCGGCTTCTGCCT
SRS063518_35546	TR	-	3066	3120	3039	3173	19	0	CGGCAGCGCGAACAACTGGTGGGAGCGCTCTCCGAATGGCAGCAACTCCACGAATTTCTGCAATGTCAACAGCAACGGCAACGCCAACTACAACAACGCGAGCAATGCGAATGGCGTGGCCTTCGGATTCTGCAA
SRS063518_35546	VR	-	*	*	3702	3836	19	0	CGGCAGCGCGGACTCCTGGTGGGAGCGCTCTCCGTATGGCAGCAACTCCGCGATTTTCTGCCATGTCTACAGCAACGGCTACGCCACCTACGCCGGCGCGAGCTATGCGTATGGCGTGGCCTTCGGCTTCTGCTT
SRS063518_35546	RT	-	1986	2562	AGGGATTTTTCGCCTTCGACCTGATGGAACGGGGAAAGCTGCGGCACATCCGCAGCGTGCACATTGCGGAGCGGGTGGTGCAGCGCTGCCTGTGCGACAACGCGCTGGTGCCGCTGTTTTCGGCAGCATTCGTTTACGACAACGCGGCGAGCCTGAAGGGCAAGGGCATCGACTTTGCCATGGATAGGCTGACCTGCCACCTGCAGCGGTACTACCGAAAGCACGGGACGGACGGCTGGGCGCTGGTATTCGACTTTTCGGACTACTTCAACTCCGCGCCGCACGCGCCGATCTACGCAGAGAGCGAGCGGCGCATCCGGGACGAGCGGGTGCAAAAGCTGGCGTGCGGTCTGATGGAGGACTTTGGCGAGCGGGGCTTCGGCCTCGGCAGTCAGGTAAGCCAGATCGACGCGCTGATGCTGCCAAACCGGCTTGACCACTTCATCAAGGAGCAACTGCACATCGAGGGCTACGGCAGATATATGGACGACGGCTATCTCATCCACGAGAGCCGGGACTACCTGCAGGAATGCCTGAAGCAAATCCGGGCGGTATGCGCAGACCTCGGCATCCGGAT
SRS063518_35839	TR	+	30931	30980	30911	31023	13	0	CGCGGTGATTGCTGGCGGCAACCTCAATGATGGCCGGAACTACGGCCCTCGTTACTTCAACTGCAACAATGCCCCGTCGAACTCGAACTGGAACCGCCGCGCGCGTCTTTCTT
SRS063518_35839	VR	+	*	*	30696	30808	13	0	CGCGGTGATTGCTGGCGGCGCCCTCAATGCTGGCCGGTACTGCGGCCCTCGTTCCTTCAGCTGCGACGATGCCCCGTCGCTCTCGACCTGGAGCCGCCGCGCGCGTCTTTCTT
SRS063518_35839	RT	+	31736	32000	GGCCTGCCGATTGGCAATTACACCTCACAGTGGTTTGCGAACTTCCTTTTGCAGCGGCTCGACCATTTCATCAAGGAAGTGCTCCACATACGGTATTTTGTCCGGTACATGGATGATATGTGTCTCTGGGCATCGAGCAAAAAGCTCCTGCACAGAGCGGTAAAAGCAATCGAGAAGTTTCTTGCGGGTCTCGGCCTTGTGTTAAAGGCCAACTGGCAGATATTTCCGACAGCAGCCCGCGCGGTGGATTTTCTTGGATTCCGAT
SRS063518_37262	TR	+	756	808	706	814	15	0	GGCGGTCGCCCTTCGGTTCGGTAATTGCAACAACGGTACGAATGATGGTTTGCGCTACTTGAATGTGAACAACACTGCCGGGAATGCCAACTGGAACATCGGGGCCGCC
SRS063518_37262	VR	+	*	*	443	551	15	0	GGCGGTCGCCCTTCGGTTCGGTCTTTGCACCTACGGTACGACTGGTGGTTTGCGCTGCTTGGGTGTGAGCAACACTGCCGGGGCTGCCGGCTGGAACGTCGGGGCCGCC
SRS063518_37262	RT	+	1371	1792	GGTATTAGAGCCAATCATCACAGCCACAGCCTATCCATACTCCTGCGGTTCGTTCCCAAAGCGTGGAGCACACTACGGAAAGAGACAGATAGAGCGGTGGCTTTTGCATGACCCGAAGGGAACACGGTGCTTCGCAAAGATGGATATCCGGCACTTTTATGATAGTATCCGGCTGAAAATTCTGATGAGGGAACTGGCAATCCGAATCAAGGACGACTGGTTTTTATACATCATAGAATTATGCCTGCAGGGATTTAATAAAGGAATCCCTCTCGGATTTTACATCAGCTAGTGGTTGGCAAATTACCTCTTAGAACCACTCGACCGACTGATCACAGAGGTGCTCGGTCTGCCAAAGCTGCAAAGGTACATGGACGATATCGTCATATTCGCAAGCAGCAAGAAAGTCCTCCAGAGAGCCA
SRS063518_37401	TR	+	19435	19481	19385	19497	14	0	ACTGGTGGGAGCGGTCGCCTAATTCCGGCAACACCAACAATTTCTGCAATGTGAACAGTTCGGGCAACGCCAACAATAACAACGCCAACAACAGTAATGGCGTGTCCTTCGGA
SRS063518_37401	VR	+	*	*	18730	18842	14	0	ACTGGTGGGAGCGGTCGCCTTATTCCGGCGACACCAACTTTTTCTGCCGTGTGTACAGTTCGGGCAACGCCAACTATGACTACGCCAGCGCCAGTAATGGCGTGTCCTTCGGC
SRS063518_37401	RT	+	20086	20540	GAGCGGACGGTTCAGAAGTGCCTATGTGACTACTGCATTGTTCCGATCTACTCCGCCTCTTTCATCTACGACAATTCCGCCAGCCTGAAACACCGGGGAATGGACTTCGCTCTGCGGCGCATGGTCTATCACTTGGAACGACACTTCCGCAAACACGGCCTGAGCGGCGGCATCCTGATATACGACTTCAAGAGCTTCTTCGATGACGCTCCCCATGCCCCGCTGCTGCGGGAAGCGGAACGGCGGCTCCATGATGACCGTGTTCGGGAATTGCACAACAGCTTTATCGCAGACTTCGGCCCCGTGGGCCTCGGCCTGGGCAGTCAGATCAGCCAGACAAACGCTCTGTTGTTGCCAAGTCCGGTTGACCACTATTTCAAAGAAGTCCTGGGGATTGAAGGGTATGCCCGGTACATGGATGACGGCTATGCCATTCACGAAGACCTGGACTACCT
SRS063518_37475	TR	+	28598	28645	28558	28665	11	0	TCCGCTCCCCGAATTCGTCGAACGCGAACAACGTGCGCTACGTGAACTCGGACGGGAGCCTCAACAACAACAACGCGTACAACGGCAACAGGGGTGTGCGCCCGGCTT
SRS063518_37475	VR	+	*	*	30529	30636	11	0	TCCGCTCCCCGTATTCGTCGTACGCGAACAGCGTGCGCTGCGTGTACTCGGACGGGAGCCTCAACAGCTACTACGCGTACTACGGCGACGGGGGTGTGCGCCCGGCTT
SRS063518_37475	RT	+	29037	29642	AGCGACGCCTCATCCAGACGAACAGCGTCAAGGACAAAATCGTGCAACACGCCTTTTGCGACAACATCCTTTACCCCGTCCTGAGCCGCCCCTTTATCCTGGATAACTACGGGAGCCAAGTCGGAAAGGGAACCCACTTCGGCCTCGACCGCCTCCGTGACTTCATGCGGGAGTATTACCGGAAGCACGGGAGCGCCGACGGCTGGGTCCTGAAAGCGGATGTCCGGCACTACTTCGCCAGCATCCGGCACGACATTCTCAAGCGAGATGTCAATAAGCTGCTCACAGACCCACGGAGCCGGGCCTTGTCCGACGCTATCATAGATAGCACCCCTGGTAATGTCGGCATCCCCATAGGCAATCAATCGTCCCAGGTGTACGCCCTATTGTATCTGAATGAACTCGACCACTACGTCAAAGAAGTCCTCCGAATGCGGTACTATGGCCGCTACATGGATGATTTTTATATCATCTGCGAGAGCAAGGAGGCGCTTCGTGAAGCGTGGAGGAAAGTCGAGCAGTTCTTGACCCCGAGAGGTCTTGAGCTAAACCAGAAGACACAGATCTTCCCCTTGCGGAACGGCCTGGACTTTTTGGGCTTCCACA
SRS063518_37940	TR	-	4249	4298	4220	4345	14	0	CTCTGGCGGCGCTGATAGCGGGCGGCAACTGGAACAATGGGGCGAATTGCGGCGCTCGTGCCGTGAATTGCAACAATTACCCGTGGAATGTCAATACGAACATTGGCGCTCGTGGGGCGTGTGACT
SRS063518_37940	VR	-	*	*	4781	4906	14	0	CTCTGGCGGCGCTGGTAGCGGGCGGCGGCTGGGGCAGTGGGGCGAATTGCGGCGCTCGTGCCGTGAGTTGCGGCGCTTCCCCGTGGAATGTCGATACGTACATTGGCGCTCGTGGGGCGTGTGACT
SRS063518_37940	RT	-	3201	3845	CCGAGCGAATACCATTACTTTAAGGTGTACGAACCGAAAGAGCGGCAGATAATGGCGCTGCCGTTCTATGACAGGGTGGTACAGCACGCCATAAACAACGTGTTAGAGCCTATATTTGATAAGCGGTTTATATCGCAGTCTTACGCCTGCCGGAAAGGTAAAGGTATGCACGCTGCGTCTGATACGCTAAAAGAGTGGCTATATGAGTGGAACAAATACCACCCAGACCAGCCGCTTTATGCTATCAAGGCAGATATACACCACTATTTCCAGAGCATAGACCATGCGGTATTAAAAACTGAAATACGTAAGGTTATAAAAGACGCTGGGGTACTGGCATTGCTGGACAGGATAATAGACCACAACGGCAATATGCCGGACGGCGTAGGGATACCAGTAGGAAACCTTACCAGTCAGTTATTTGCAAATATCTATCTGGACGCATTAGACCAGTTTATTAAGCATGAGCTGGGCGTAGAGGCGTACATACGATATATGGACGACTTTGTAATATTAAGCCCAGACAAGGAACAGCTGCGCAACTGGCTTGCACGGATAGAGCAATTCTTACGGGAAGAGCTTAAGTTAGAGTTTAACCCGAAAACTACCATACTGGCAGCAAAGAACGGTATAGACTTTGTAGGC
SRS063518_38774	TR	-	33375	33422	33358	33484	18	0	CGAATCGGCCACCAACTGGTGGCTCCGCTCTCCGAACTGCAACAACTCCAACAACGCCCTGTACGTCAACTCCAATGGCGACTGGAACAACAACAACTGCTCCAACTCGAACGGCATCCGCCCCGCT
SRS063518_38774	VR	-	*	*	31293	31419	18	0	CGGCTCGGCCGCCCTCTGGTGGCTCCGCTCTCCGTACTGCAACGGCTCCAGCTACGCCCTGTGCGTCAACTCCAATGGCGACTGGTACTACTACTTCTGCTCCTACTCGTACGGCATCCGCCCCGCT
SRS063518_38774	RT	-	32315	32923	AAGAAACGGCTTGTGCAGGCTCCCGCTTTTGTGGACAAGGTAGTCCTCCATGCACTAACGGACAATGTTTTGTACGACACGATCTGCACCAGCTTCATCCGCGACAACCACGCTTCGCAGCGCGGAAAGGGGACACTGGATGCCATCGTGCGCCTGAAGGGCCACATGGTCGATTACTACCGCAAGAACGGCAGCGCAGACGGATGGGTGCTGAAGTGCGATGTTCACCATTTCTTCGCCTCCATCGACCATGACATCCTGAAATCAAAACTGCGGGCCTTGATGCAGAAGCGCGGCGTAGATATGGCGTTCTATGACCTCATGTGCATCTACATTGACAAGACCGACGGCCTGCCCCTTGGGTATCAGACCAGCCAACTGCTCGCCCTGATGTTCCTTGATGAGTTCGACCATTACATCAAGGAAGACCGGGGATGCCGCTATTACGGACGATACATGGACGATTTCTACGTCATCGCCCGGACAAAGCGGGAACTTCAGTTTCTTTTGAAGGACATTGAGCGTTGGATGAGCGACCTCCACCTCGAACTCAATTCTAAGACAGCAATTTTCCCCTTGAAAAACGGGCTGGATTTTCTGGGCTTCCAT
SRS063518_39733	TR	-	11023	11072	11000	11125	7	2	CTCTGGCAGCGCTGATAGCGGGCGGCAACTGGAACAATGGCGTGAATGCGGGCGCACGTGCCGTGAATTGCAACAATTACCCGTGGAATGTCAACACGAATATCGGTGTGCGTGGGGCGTGTGACT
SRS063518_39733	VR	-	*	*	11557	11682	7	2	CTCTGGCAGCGCTGATAGCGGGCGGCAGCTGGAGCAATGGCGTGAATGCGGGCGCACGTGCCGTGAATTGCAACAATTTCCCGTTTACTGTCAACACGCGTGTCGGTGTGCGTGGGGCGTGTGACT
[truncated: 1,126,525 more chars]
