# Supplementary material for: Discovery and characterization of the evolution, variation and functions of diversity-generating retroelements using thousands of genomes and metagenomes
Source: BMC Genomics. 2019 Jul 19;20:595. doi: 10.1186/s12864-019-5951-3 (PMC6642488; doi:10.1186/s12864-019-5951-3)
Supplement: Supplementary file 15 — Data 1. DGRs identified in genomic and metagenomic datasets. URL: http://cgm.sjtu.edu.cn/index/pub/software/MetaCSST/supplementary/Supplementary_Data_1.zip (ZIP 3330 kb) [file 12864_2019_5951_MOESM15_ESM.zip › Data 1d - HMP_stool_assembly/HMP_stool_assembly-partial.gtf]

SRS011084_702	TR	49.60	+	230	279	TGTCGTACTGGAATGTGAACAACCCTGCGACGAACGTGAACACGAACATC
SRS011084_702	RT	98.21	+	725	1328	CCTCGATACAATTATGAGCAGGTGATTCATCACATTGTCGTCTCTGCGTGTTATGACATTTTCATGAAAGGGATGTATGAGTTCTCATGTGGGAGCGTACCGAACAGGGGTGCTCATTATGGGAAAAAGTACATCGAGAGGTGGATTCAGCGAGACAAAAAGAACTGCAAATATGTTCTCAAGATGGATATTCGACACTTTTTCGAGAGTGTTGACCATGATGTCTTGAAAGCGTGGCTCAAGAAGAAAATCAGAGACGAGAGAATGTTGTACATCCTCGAACTGATAATTGATGGGAGCGAGGTCGGGTTGCCTTTAGGGTTTTACACGTCGCAGTGGTTGTCAAATTTCATGTTGCAGCCTCTCGACCATTTCATCAAAGAGCAGTTGAAAGCGGTG…
SRS011084_1715	TR	35.38	+	39341	39388	TGTGAACACTGATGGCAGCGCCAACAATAACAATGCAAGGAATGCGGC
SRS011084_1715	RT	9.66	+	39881	40345	AATGCGCACATTTCACCATTTCTGAGCGTGGAAAAGTGCGACCGATTGATGCCCCGCACATCGACGATCGGCAGATTCATAAGGTTTTTACAAATGAAGTCCTCATTCCCCTTTATCATCCGGGTATGATTTGCGACAACGGAGCAAGTCAGAGAGGTAAGGGACTACATTGGCATTTCCGTAGGGTAACACAACAGCTTGCATGGCATTACCGACGCTATGGAAGAGAAGGGGGCATATTCCTTCTTGACTTGAAGAGCTTCTTTCCGAATGCTAACAGAGACATCATCTATCGTCGGCATCAGCAAGTAATGCTTGACCCGCAGATTCGGGCAGTAGCAGACGCGATTATTGACTATGCGCCTTATGGCAATGCGCCTGGTAGAGGTATGCCTTTGG…
SRS011084_3741	RT	48.69	-	52	256	GGCTTCCACGAATTTGACATCATGGAGCGCGGAAAGCTGCGGCACATCCGGAGCGTCCACATCTCAGAGCGCGTGGTGCAGCGGTGCTTATGTGACAATGCGCTGGTGCCGCTGTTCTCATCGGCCTTCATATACGACAACGCGGCGAGTCTGAAGGGCAAGGGCATCGACTTTGCCATGGACAGAATGAACCGACACCTGCAGC
SRS011084_3741	TR	57.10	-	770	833	TCCACGAATTTCTGCCTGGTCAACAGCAACGGCAACGCGAACAATAACAACGCCAGCAATGCCA
SRS011084_20684	TR	53.58	+	1771	1840	TGCGAACGCGAATGGCGGTGTGTCGAATGCGAATGCGAATAACGATGCTTCGAATACGAATGCGAATATC
SRS011084_20684	RT	36.26	+	2384	2768	ACCGGGGCCAGCATTAAACGACGTGGCACTCATGATCTGATGAACTGCATACGTACCGATTTGCAAAAAGACCCGGAAAGCACGATGTATGCCTACAAATTTGACATCCGCAGGTTCTACGACAATGTGCGGCAGGATTTTGTGATGTGGTGCTTCCGCAGGATATTCAAGGACAAAAGGCTGTTGGTnnTGnTGGAGCGGTTnGTnAnnCTGCTGCCGGAAGGTATCAGCTTCGGACTGCGCAGTTCACAGGGAGCAGGCAACCTGCTTCTGTCTGTATTTTTAGATCACTATCTGAAGGATAAGTACGGGGTTCGTTATTACTATCGCTATTGCGATGACGGACTGGTACTCGGTAAAACGAAAGCGGAATTGTGGAAGATTC
SRS011084_26913	TR	37.48	+	592	641	ACAACGCGTTCATCTACAACGGCAACACGGGCAACGTGAACAACAACAAC
SRS011084_26913	RT	64.53	+	853	1468	AATCCATCGCATTTATCGTTACGAAACCATGCCTGCGCGAAGTGGTAGCCGCCGATTTCCGCGACCGAATCGTGCAGCACTATATCGTCATGCGCCTCGAAGCTCTTTTCGAGGAATGCGGAACACTCGACGATAACATGTTCAGTTGCCGCGTCGGGAAAGGCAACCTTGCGGCCATACAGGCCCTACAACAGCAGATATTCCACCAGTCGAAAGGTTATACCACCGACTGTTATGTGGCAAAATTCGACCTGCAATCATTCTTTATGAGCATCGACAAACGCCGTCTTTACGACGAGTTGGTCGCATTGGTCGCCAAGCGCTACGAGGGATGGGATAAGGATACGCTGTTGTATCTTATCCGCGTCGTTACGCTGCATAATCCGCAGGACAACGCCG…
SRS011084_32301	TR	17.57	+	874	927	CGTTATTGTCTGGACGGATGGCGGCAACAACAATAACAATGCCAATAATTCTGG
SRS011084_32301	RT	34.17	+	1473	1695	AAATCCGCCCGATAGATGCCCCGCACATTACGGATCGACAAATCCACAAAACCCTGTGTAATGAAGTCCTGATCCCGTTGTATTCACCTTCCATGATCTATGACAACGGGGCAAGCCAAAAGGGAAAGGGCCTTCATTGGCAGTTCAAACGGATCAAACAACAGCTTGGATGGCATTACCGGCGATATGGCCGGGAAGGTGCTGTGTTGCTGTTGGATTTGAA
SRS011084_35150	TR	53.53	+	709	769	TGCAACGGCTTCCAGCAGTTGGAACGTGAACTTCAACAACGGCAACGTCAACACGAACAAC
SRS011084_35150	RT	44.25	+	1010	1341	CGGGAGGTTTTTGCCGCCGCTTTCATTGATCGTGTTGTCCATCACTGGATCGCTCTTCGTATCGAGCCGATTTTAGAGGAACGTTTTCGGGAACAAGGGAACGTCTCGAAGAACTGCCGGAAAGGTGAGGGATGTCTGTCTGCCGTGCACTATCTGAATAACATGATAGTCGAGGTCAGTGAGCATTATACTGCCGATGCATATATTTTCAAAGATGACCTGTTCAGTTTCTTCATGTCTATCTCAAAATCGTTGGTCTGGGAAATGCTGAACATATTCGTAAGGGACAATTATAAAGGCGATGATATTGAATGTCTGCTTTATCTTTTAGC
SRS011084_36860	TR	32.36	+	154	203	GCGGGGCGGTGAATGTGAACAACCTTGTTTCCAATGCCAACTGGAACATT
SRS011084_36860	RT	97.06	+	711	1374	ACTTGCGGATCAGTCAAGGGACGGGGCGCACATTACGGAAAGCGGTATATAGAACGCTGGATCAGAAAAGATCGGAAAAACACAAAGTATGTGTTAAAAATCGACGTGCGGCACTTTTTCGAGAGCATACCGCACGACAGATTAAAGGAAAAACTGCGGAAAGTAATTGCAGATGAAAAGACGCTGCGGCTTCTTGATCTGATTATTGACGCAGTACCCGCAGGGCTTCCGCTGGGGTATTATACCAGCCAGTGGCTTGCAAACTTTTATTTGCAGGATTTAGACCACTTTATAAAACAGGAAGTATGGCAGCCGGAAAAGGAAAAGAAACAAAAGCAGTATGCGGCGCGCAAAAAGAGACGGGGAGCGGAAAGCTACACCATGCCGGACTTTCTTTGC…
SRS011084_contig-100_8688.81020	TR	17.39	+	0	44	TGTTTCCCCGCGTGGCAATATCAACAACAATAATTGCAACAACAA
SRS011084_contig-100_8688.81020	RT	8.37	+	393	592	GATAAGGTTGTGCAGCATTGCTTCTGTGACAATATCTTGCATCCAAAATTAGATAATTTGTTTGTCAAGTATAATTCGGCCGGACAAATTGGAAAAGGAACGTTATTTGCAATAAATGGATTGAAGAATCACATGGAGGAATTTTATAAAATTCATGGCTGTGATGGTTGGGTATTGAAATGCGATATACGTCATTTCTT
SRS012849_10830	RT	56.07	-	365	935	AAGGTGCGGAACATCGACGCGCTGCCCATCCAGGAGCGGGCCATCCAAAAATGCCTGTGCAAGAACCTTCTGACGGAGGTTTATTCCAGGAGCTTCATCTACGACAACAGCGCGAGCCTGAAAGACCGGGGCATGGACTTCCAGCTCCGGCGGCTCAGGAAGCACATGCAGGACCATTACCGGCGGTATGGGACTGAGGGCGGTATCTACCAGTTCGACTTCAAGAATTATTTCGGGAGCCTGCCGCACGAGGAGATCAAGCGGCGGGCGCGGAAGAAGATCATGGACGACCGGTTATACACATTGTTCTGCGACTTTGTGGATGATTTCCGGCTGATGAAGACCGCCGACAAGGAAGCACACCGGGGCGTGGGCCTGGGCAGCGAGGTATCGCAGATC…
SRS012849_10830	TR	37.37	-	1550	1596	TGTGAACACGGACGGGTCTGCGAACAACAACAACGCCTACAATTCGA
SRS012849_13563	TR	12.33	+	6614	6663	CCAGCAGTTGGGGCGTGCACTTCACCGGCGGCAGCGTCTACCCGTACAGC
SRS012849_13563	RT	44.03	+	6904	7235	CGGGAGGTTTTTGCCGCCGCTTTCATTGATCGTGTTGTCCATCACTGGATCGCTCTTCGTATCGAGCCGATCTTAGAGGAACGCTTTCGGGAACAAGGAAACGTCTCCAAGAACTGCCGGAAAGGTGAGGGATGCTTGTCTGCCGTGCACTATCTGAATAACATGATAGTCGAGGTCAGTGAGAATTATACTGCCGATGCGTACATTTTCAAAGATGACCTGTTCAGTTTCTTCATGTCTATCTCGAAATCGTTGGTATGGGAAATGCTGAACATATTCGTAAGGGACAATTATAAAGGCGATGATATTGAATGTCTGCTTTACCTTCTAGC
SRS012849_19117	TR	22.69	+	90	127	CGAATGCGAACAGCGGTCTCGCTTATGCGAACGCGAAC
SRS012849_19117	RT	17.69	+	777	1167	ACGGCTGCATCCATACAAGGACGCGGACCGCATGGTCTGTTCCATCAGGTGCAGGATACATTGGCAGAGAACCCCAATATACACTATTATTATCAAAGCGATTATAAAGGATATTATGACAGTATTGACCATGATATATTAATCTCCACAATCAGGCGATATGTCGGAGACCCTGTCTTATTGCCTATTCTTGAAAATTTTGTCAAAGCACTATATCCCAACGGGAAGCATGGCATAAGCAAAGGACTGCGTTCCTCACAATTCTTTGGAAACCTTTACCATAATGATATTGATCACCGGATGATTGATGAATATGGTGCAAAACATTACTTCCGTTTTTGTGATGACATCTTTATTCTCGGTGAGAGTAAACGTGATTTGTGGAAATTGC
SRS012849_25220	RT	35.81	-	964	1316	CACCTCAGCCAGCATCAAGAACCGCGGCATGCACGACCTCATGGAGTACATACGCCGCGACATGAAAGAAGACCCGGAAGGAACACGCTACTGCTACAAATTCGACATCTCCAAGTTCTATGAGAGCGTGGGGCAGGATTTCGTAATGTATTGCGTCCGGAGGTATTCAAAGACAAGAAACTCATCGCCATGCTTGACAACTTCGTAAGGCTATGCCGCAAGGAATCAGCATCGGGCTGAGGTCGTCGCAAGGGTTGGGCAACCTGCTCCTGTCTGTTTTTTTAGACCATTATTTGAAGGACAAGTACGGCGTCCGCCATTTCTACCGCTATTGCGATGACGGCGTGGTAC
SRS012849_25220	TR	43.56	-	1874	1933	ATGCGAATGCGAATGGCGGCGTGTCGAATGCGAATGCGAATAACGATGCATCGAACTCGA
SRS012849_28937	TR	6.57	+	293	342	CTATCTTTGGGATATTCTATAGTTCTAGCTATAACATCAATTCCACCAAC
SRS012849_28937	RT	66.59	-	7173	7824	ACAAGTACTTGTTTTATAGTTACCCGTCCTAAATTACGGGAAGTGTTTGCTGCAAATTTCCGTGACCGTATTGTACAACATTGGTTGTGCCTACGCTTAGAGCCACTGTTTGAGGCACGTTTTGTTGAGCACGGAAATGTATCATTTAACTGTCGAAAGGGTTTTGGAACATTTGCATGTATCGATCAGTTGACAAAAAATACTATTGAAGTCTCTGATAATTATTCCCATGAGGCTTGGTATGCTCAATTTGATATTAAAGGATTTTTCATGTCAATTGATTGTGAATGCTTATTAAAGTACTTATTGCCATTTATCAAAGAAAAATGGAACTATTGGAAAGGAACTATATATGAACAGGATTTAGATTTAGTGCTTTGGCTTACAGAAGTAATTGTA…
SRS012849_28937	TR	80.40	-	8004	8067	AACAACAGCTGGAACGTGAACTTTAGTAATGGCAACTTCAACAACAACAACAAGTACAACAGTA
SRS012849_36637	TR	7.95	+	280	329	CGGCTAACGTCAACGGCTATTACTGGTCGGCTACGACCAACAACAACAAC
SRS012849_36637	RT	137.29	+	655	1333	TCAAACGCGAGATTTTCGGAGCGAATTTCCGGGATCGCATCGTTCACCGTCTGATCCATGACCAGATCGCTCCGCTTTTCGAGCGGACCTTCATCGCCGACTCCTATTCGTGCCGAAAAGGGAGGGGGACGCTTTACGCCATTCGGCGGCTCGATCATCATATCCGCAGTTGTTCGCGCAATTATTCGCGGCCGTGCTGGGTGCTCAAACTCGACGTGCAGGGCTACTTTTTCTCTATCGACCGCAAGATCCTCTACGCCATGCTGCGCAGTTATCTCGAACGTCATTGGACGGCATATTGCGCCGCGCAGCCGGCCGGACGTTACATGCTCGATTCGGAGCTGCTGTTCTATCTGCTCGAACGGGTGATTTTCCACGATTCGACGCAAAACTGCATCG…
SRS012849_contig-100_3367.143258	RT	45.55	-	312	696	CACCTCCGCCAGTATCAAGAGACGGGGTATGCACGACCTCCTGGCGTATGTCCGCCGTGACATGGCCGAGGATCCTGATGGCACGCGTTACTGTTACAAGTTTGACATCACCAAGTTCTACGAGAGCGTGAAGCAGGATTTTGTGATGTATTGCGTGAACCGCGTGTTCAAGGACAGGAAACTCATCGCCATGCTTGACAATTTTGTCCGGTTGATGCCTGACGGGTTGAGTATCGGCCTGCGTAGCTCACAGGGCTTGGGTAATTTGCTTTTGTCTGTGTTTTTGGACCATTATTTGAAGGACAGGTATGCCGTGCGTCATTTCTACCGCTATTGTGATGACGGCGTCGTACTGGGTAAAACGAAAGCGGAACTGTGGAAGATT
SRS012849_contig-100_3367.143258	TR	47.60	-	1246	1295	GTTTCGATGTCGAATGCGAACAACGATTCCTCGAATACGAACACGAACAT
SRS012849_contig-100_859.201056	TR	41.90	+	186	235	TCGCTTATGCGAACTCGAATAACGATTGGTCGAACTCGAATGCGAATATC
SRS012849_contig-100_859.201056	RT	34.51	+	975	1372	ACAAGTGCGTGTATCAAGGGAAAGGGATTACATTTTGGAGTAAGGAGAATGAAACGTTTTCTTCACCGGTACCCGGAATACAAATGGTTCGTAAAGACTGATTTCAAAAAGTTCTATCAAAGTATTCTTCATGAGCTTATTGTTGCTGCATTGAGAAGGAAATTCAAAGATGAACGATTTATTAAATTGATCGAGATAGCTGTTTTATCGTATGACAGCGGAACAGAGTTAGTTGACGTATTGGAGAATGAAGTTGAACGGAAGAAGAGGTGTTCCGATTGGAGCATTTACAAGCCAACCTATCGGGAATTTTGCGGCAAGCCGGATAGATCATACAATGAAGGAGAAATATCGTGTCAAATGCCTGCATAGATATTGCGATGATAATGTTATGCTGG
SRS012969_15627	TR	43.56	+	2344	2403	TGCGAATGCGAATGGCGGCGTGTCGAATGCGAATGCGAATAACGATGCATCGAACTCGAA
SRS012969_15627	RT	35.81	+	2961	3315	ACCTCAGCCAGCATCAAGAACCGCGGCATGCACGACCTCATGGAGTACATACGCCGCGACATGAAAGAAGACCCGGAAGGAACACGCTACTGCTACAAATTCGACATCTCCAAGTTCTATGAGAGCGTGGGGCAGGATTTCGTAATGTATTGCGTCCGGAGGGTATTCAAAGACAAGAAACTCATCGCCATGCTTGACAACTTCGTAAGGCTCATGCCGCAAGGAATCAGCATCGGGCTGAGGTCGTCGCAAGGGTTGGGCAACCTGCTCCTGTCTGTTTTTTTAGACCATTATTTGAAGGACAAGTACGGCGTCCGCCATTTCTACCGCTATTGCGATGACGGCGTGGTACTCG
SRS012969_25638	RT	21.76	+	653	1164	CATATAATATTTTTACAATTTATGAGCCAAAAGAAAGACGAATTGTAAGCCAAAATATGCAAGACAAAGTTATAAACCATTTAATTTCTAGGCATATACTCTACCCTGCTCTAATGCCTTGTTTACTAAACTTTAATGTTGCAAGTAGAAAAGACATGGGAATGAAAAGAGGCTTAGAACTTTATATATATTATCGTAACTACTTTAAGCAAAAATATGGTACTTATTACATTTTAAAATGCGATATAAGCAAATTTTTTGCGAGTATTAATCATGACATTTTAAAAAGAAAATTAGAACGAAAAATCAAAGATAAAAAGGCTCTTGATGTAGTTTTTAAAGTTATAGATAGTGATTCCGAAGGTCTAAGCATTCGGTAACATGACAAGTCAAGTACTA…
SRS012969_25638	TR	10.03	-	1778	1827	ACTAACGGCTACGATATGTTCAATTCGAATGGTAACACGAACGGCAATAA
SRS012969_31845	TR	53.58	+	1949	2018	TGCGAACGCGAATGGCGGTGTGTCGAATGCGAATGCGAATAACGATGCTTCGAATACGAATGCGAATATC
SRS012969_31845	RT	17.78	+	2563	2947	ACCGGTGCAAGCATCAAAAGGCGCGGTACTCATGAnCTGATGAACTGCATACGTACCGATTTGCAAAAAnAnCCGGAAGGCACnCTTTACGCATACAAnTTTGACATCCGnAGGTTTTAnGACAATGCACGGCAGGACTTTGTTATGTGGTGCTTCCGGAGGGTGTTCAAGGACGAAAGGCTGTTGGTGCTACTGGAGCGGTTTGTTAAGCTGCTGCCAGAAGGTATCAGTTTCGGACTGCGCAGTTCACAAGGGGCAGGAAATCTGCTTCTGTCTGTATTTTTAGACCACTATCTGAAGGATAAGTACGGGGTTCGTTATTACTATCGCTATTGCGATGACGGACTGGTACTCGGTAAAACGAAAGCGGAATTGTGGAAGATTC
SRS012969_36608	RT	54.32	-	1692	2265	CCGTATAATAAATTCAAAATTCATGAGCCAAAAGAGCGAACGATAGAATCATGTGCATTTAAGGATAAAGTAGTTCAGAGATGCTTTTCTGATTACATTCTGACACCGAAACTTGAAAATATCCTGATTAAATGGAACACTGCCGGGCAGCAAGGAAAAGGGCAACACATGGCAATGGACGGGTTAAGAAATCAAATGTTGGATTTCTATAAAAGAAATGGAATGAATAGTTGGATTGTAAAATGTGATATTCACAAATACTTTTATTGCATAGACCATGAAATCATGAAAGATGTTTTGGATTATTTCTTTGATGATGATTTTACAGTCTGGTTGAACCATTTGTTTATTGACAGTACAGGTAATCCCGGGCTTCCATTAGGAAATCAGGTAAATCAA…
SRS012969_36608	TR	20.40	-	2552	2596	TTGTTTCCCCTTCGGGCAATATCAACAACAACAATTACAACAACG
SRS012969_contig-100_571.201235	TR	7.33	+	16	65	TCCGTGGCTTGCACGCGCTCATTGGCGGTGGCAATTGGAACAACGGGGTT
SRS012969_contig-100_571.201235	TR	48.11	+	76	125	CGCGGACTGTGAATTGCAACAATTATCCGTGGAACGTGAACACGAACATT
SRS012969_contig-100_571.201235	RT	182.91	+	528	1139	AAGAGCGTATAATCATGGCTCTGCCATTTTACGATAGGGTTATCCAACATATGATTGTCAATTACATAGAGCCGATATTTGAGCATCAGTTCATCTACCATTCCTACGCTTGCAGAAAAGGGAAAGGTTCTCACAGAGCCAGCAAGCAGTTGGCAAGGTGGCTATATAATCTGGAAGTTGTGCAAGGCAAATCAGTCTATGTACTGAAAGCCGACATACACCATTACTTCCAGAGCATAGACCACAAGGTTCTGAAAAGAGAAATTAGAACCTACATTAAAGACAAGGACTTACTCGTAATCCTTGACCGGATAATAGACCATAATGGGATATTCCCGGACGGTGTCGGTATACCGGTTGGAAATCTTACGAGCCAACTATTTGCCAACGTGTATTTAC…
SRS012969_contig-100_1482.218483	TR	53.53	+	683	743	TGCAACGGCTTCCAGCAGTTGGAACGTGAACTTCAACAACGGCAACGTCAACACGAACAAC
SRS012969_contig-100_1482.218483	RT	43.61	+	984	1315	CGGGAGGTTTTTGCCGCCGCTTTCATTGATCGTGTTGTCCATCACTGGATCGCTCTTCGTATCGAGCCGATCTTAGAGGAACGCTTCCGGGAACAAGGAAACGTCTCCAAGAACTGCCGGAAAGGTGAGGGATGCTTGTCTGCCGTGCACTATCTGAATAACATGATAGTCGAGGTCAGTGAGAATTATACTGCCGATGCGTACATTTTCAAAGATGACCTGTTCAGTTTCTTCATGTCTATCTCGAAATCGTTGGTATGGGAAATGCTGAACATATTCGTAAGGGACAATTATAAAGGCGATGATATTGAATGTTTGCTTTACCTTCTAGC
SRS012969_contig-100_696.238143	RT	154.92	-	4871	5546	CGCTCGATTGCCTTTATTGTAACCGAACCGGTGCAGCGTGAGGTTTTTGCCGCCGATTTTCGCGACCGCATAATTCATCATCTGATTATCGGCAAGCTTAACCATCTGTTTGAAGCCTCTTTTATTCAGGACAGCTACAGCTGCCGCGACGGAAAAGGAACCCAATACGGAATCGGGCGGGTGGCCGGTTTTATCCGCGAATGTTCGCGCAACTACACCAAGGACTGTTATATTCTGAAGATGGATATTCAGTCTTTTTTCATGAGCATTGACAAGGGCCTGCTTTATAAATATCTGCGCGAGTTTATTCTGGCGCGCTATCATGAGCCGGATCAGCTGCTGATTTTGGAACTGGTGGAAAAGGTGGTGTTCAACGATCCGGAGCAGAACTGCCACATT…
SRS012969_contig-100_696.238143	TR	10.15	-	5807	5856	AAATGGGCGTGGAATGCAAACCTTGATAACAGCAATTTGAACAACAACAA
SRS013098_10203	TR	47.58	+	34	93	TGCGAATGCGAATGGCGGTGTGTCGAATGCGAATGCGAATAACGATGCTTCGAATACGAA
SRS013098_10203	RT	17.55	+	641	1025	ACTGGTGCAAGCATCAAAAGGCGCGGTACTCATGACCTGATGAACTGCATACGTACCGATTTGCAAAAAAATCCGGAAGGCACGCTTTACGCATACAAATTTGACATCCGGAGGTTTTATGACAATGCGCGGCAGGACTTTGTTATGTGGTGCTTCCGGAGGGTGTTCAAGGACnAAAGGCTGTTGGTnnTnnTGGAGCGGTTTGTTAAGCTGCTGCCGGAAGGTATnAGnTTCGGACTGCGCAGTTCACAAGGGGCAGGAAATCTGCTTCTGTCTGTATTTTTAGACCACTATCTGAAGGATAAGTACGGGGTTCGTTATTACTATCGCTATTGCGATGACGGACTGGTACTCGGTAAAACGAAAGCGGAATTGTGGAAGATTC
SRS013098_16262	RT	19.37	-	60	509	GGCTTTCACGCTTTCACCATCATGGAGCGAGGGAAGAAGCGGTATATCCGATCAGTCCATATCACGGAACGAGCGGTTCAAAAGTGTCTGTGTGACTACTGCTTGGTTCCCATCTATTCGGCCTGTTTCATCTATGACAACTCAGCCAGTTTGAAGCACCGAGGTATGGACTTCGCCCTGCGCCGTATGACCTGTTACCTCCAACGGCATTACAGGAAGTACGGTCTGGAAGGAGGGGTTCTGCTTTACGATTTTCACAGCTTCTTTGACTCAGCTCCGCACGAGCCGTTGTTCCGTGAAGCCGACCGCAGACTTCATGACCCGAAAATCAGGGAGCTTGCGAACAGCTTTATTACGGACTTCGGTTCTGTGGGCTTGGGTCTTGGCAGTCAGGTGTCT…
SRS013098_16262	TR	53.45	-	1007	1155	GTGTGAGTTTTTCATTGGGTCAAGCCCTGTAATTGTTACCGTTTCTGCGAACAACTGGTGGGAGCGTTCTCCTAATTCCGGCAACACCAACAACTTCTGTAATGTGAACAACAACGGCAACGCCAACAATAACAACGCCAGCAACTCCA
SRS013098_25810	RT	17.69	-	27246	27636	AACGGCTGCATCCATACAAGGACGCGGACCGCATGGTCTGTTCCATCAGGTGCAGGATACATTGGCAGAGAACCCCAATATACACTATTATTATCAAAGCGATTATAAAGGATATTATGACAGTATTGACCATGATATATTAATCTCCACAATCAGGCGATATGTCGGAGACCCTGTCTTATTGCCTATTCTTGAAAATTTTGTCAAAGCACTATATCCCAACGGGAAGCATGGCATAAGCAAAGGACTGCGTTCCTCACAATTCTTTGGAAACCTTTACCATAATGATATTGATCACCGGATGATTGATGAATATGGTGCAAAACATTACTTCCGTTTTTGTGATGACATCTTTATTCTCGGTGAGAGTAAACGTGATTTGTGGAAATTG
SRS013098_25810	TR	22.69	-	28286	28323	TCGAATGCGAACAGCGGTCTCGCTTATGCGAACGCGAA
SRS013098_36307	RT	25.39	-	13000	13354	GACTGGAGCAAGTATCAAGAAGCGTGGCACACATGATCTCCGCAAGTGCATGCAATTGGACATGGAACGTGACCCAGAGGGCACACGCTACTGCTACGAGTTCGACATCAAGCATTTCTATGACAATACTAAGCCTGAGTTTGTCATGTGGTGCTACCGCAGAGTATTCAAAGACAAGACCCTGCTGTCGCTCCTGGATCATTTTCTTCATCTCCTTCCGGAGGGCATCAGCTTCGGGTTGCGAAGCTCACAGGCTTCTGGCAACCTCTTGTTGTCCGAGTACCTTGACCATTATCTGAAGGACAAATACGGCATCCGCCATTTCTACCGTTATTGTGATGACGGTAGAGTGCTC
SRS013098_36307	TR	55.72	-	13893	13962	ATGCGAACGCGAATGGCGGTGTCTCGAATGCGAATGCGAATAACGATGCCTCGAATGCGAATGCGAATGT
SRS013098_40025	TR	46.96	+	98	147	CTTTCTACGCTAATCTGAACAATACGGCGTCCAATTCGAACTCGAACAAT
SRS013098_40025	RT	45.78	+	638	1019	AGCTATGCCAGTCTTCCGGGCAGAGGTGCCCATAAAGGAAAGCAGGTAATTGAGAAGTGGATCAGGACTGACCCGAAGAATTGTAAGTATGTCCTCAAAATGGATATTCGCCATTTCTTCGATTCCATCCCACACGATCGTTTGAAAGCCAAGTTGAAGAAGACCATTCATGACGAGAAGATGTTGGAGCTATTATTCCGCATTATCGATGTCACAGAGGTTGGTATTCCACTTGGTTTTTATACTTCTCAATGGCTTTCTAACTGGTATTTGCAGGGTTTAGATCATTTCATCAAGGAGCAGCTCTGTGCCGTGCACTATATGCGCTACATGGATGACATGGTCATTTTCGGAAGTAACAAGAGGGTTTTGCACCGCATGA
SRS013098_41647	TR	6.46	-	3219	3268	GATCGCACGTTCAACATGATCAGCGTGGACGGCGACACCAGCACCAACGA
SRS013098_41647	TR	8.05	-	3660	3709	GGCATGGCTCGTGCCGCCATCTGCAACAGCGGCAACGCCAACACCTGCAA
SRS013098_41647	RT	9.88	-	3814	5084	GAGGATTTTTTAGCTTCCGAGGAATTGGAAGAAAACGAATAAAACGCGCCAAGAAGCGCAGAAAAAGAGTGACAGTATGACAGAAAACAAGAAAGTAAAGGTCGGCATTATCGGCGCGACCGGCTATGCCGGTGCGGAGCTGTTCCGCCTTCTTGCGGCGCACCGCTATGCCGAGGTTTCGGCAGTTTCTTCGACCTCGTTTGAGGGACAGACGCTCGAATCGGTTTATCCGGCTCTCACGACCAAAAAAGAGCATCTTTTAGGCAACATGGACAGCGTCATCGAAGCAAGCGACGTGATTTTCGCCGCCCTTCCGCACGGCCTTTCCGAAGAACTGGCCGTTAAAACCGACGAAAAGGGCAAGGTGTTAATCGACCTCGGCGCGGATTTCCGCCTGAC…
SRS013098_45813	TR	33.96	+	553	600	TGTCAACGCGGACGGCACGCCCTCCAACTACTACGCGGACTATTCGAG
SRS013098_45813	RT	29.13	+	2002	2548	AGTTTCGGATCATCGACGCCCCGCACATCACGGACCGCCAGATCCACAAGGTTTTCACCAGGGAGGTGCTGGCACCGCTCTACTGCCCCAGCACGATCTACGACAACGGAGCCAGCCAGAAGGGAAAGGGCCTGCACTTCCATTACCAGAGGTTAAAGGAACAACTGCGCTGGCATTACCGGCGGCACGGGCGGCGGGGCGCCATCATGCTAGCGGATTTTCACCACTTTTTCCCGGCCGCCCCACATGCGCTGCTGTACGAGCGACACCGGCGCCTGATCCTGGACCCGGACCTGCGGGCGCTGGCGGATCTGATGGTGGCCACGGTGCCGGGAGAGGTGGGCATGTACCTGGGCGTGGAGCCGAGCCAGCAGGAAATGGTGGCCTTGCCATCCTATC…
SRS013098_50090	RT	16.38	+	1860	2674	GGTATTTCCGTGCGCCTTCACAGTTACGGTGCCCTTCTGCTCGGACGTGTTTACAAGATACTCCATATCGTCGCAGCCGTATTCTCCCAGCATGACGGCCAGCGGCACGCCATGGTGCAGGTTCGAGCCGGGATCGTTGGGGTCGGCGCGGTCGGCATTTTTGCGGCGGGACTCCTCCGGTGTGACCCAGATGTAGAGGATTGCGGCGTTTTCCAGAATTTCCGGGCAGAACATCGGAAGCGAATACTGGTATCCGTCGGAGCCTGTCAGCGGCATCGACGCGCCGTCCGGTCCGCCGCGCGCGCACTCAATGATAATGGTCTTGCCGTCAAAGGAGTCGGGATAAGCGTCCTGTTTTTCTTTCAGCATGGCGGCCGCCTCGGCTTCCAGCTTTTCCGC…
SRS013098_50090	TR	6.40	-	6998	7047	AAGGCCATCTTCGACGTCTACAGCCACACCGGCTACGCCAAGGCGACCGA
SRS013098_contig-100_2659.203710	TR	36.97	+	608	655	TGTCAACTACAATGGCAACATCAACAACAACAACAGAAACAACACTAA
SRS013098_contig-100_2659.203710	RT	16.60	+	963	1127	GATTGTACCGCTTTTTGAGGCTCAGTTTATCCCGGCAAGTTTCAACTGCCGTGTCGGCAAGGGTACTCTCGCGGCGGTAAAGTATCTGCAGGAGGCTATCCGTGCAAAGTCGGAGAACTTTACCCGCGACTGCTGGGTTCTGAAATATGACTTGTCGGGCTTCTT
SRS013098_contig-100_5186.249957	TR	65.61	+	700	763	ACAACAACGCGTACAACATCAACACCGACGGCACCGTGAACAACAACAACGTGTACAACGCCAA
SRS013098_contig-100_5186.249957	RT	27.37	+	1216	1387	AGAAGCGGCTTATCCAGGCCCCGACGTTCCGGGACAAGGTGGTGCAGCACGCGCTCACGGATTACATCGTCTACGACGAGCTGGCCCGGAGCTTCACGCTGAACACCTACGCAGCCCAGTACGGCAAGGGGACCCACTACGGGCTGGAGATGCTGAAACGGCACATGAGGAC
SRS013098_contig-100_877.296370	RT	126.43	-	983	1624	AAACGGAGAGATCTCTCAATCCCCGGACTCCGCGACAAGGTGGTGCAGCTCGTCATCCATGAGGAGCTGCAAAACATCTTCCGGCCCGTGTTCATCGACGGATCGTTCGCTTGTCAGTACGGGAGAGGCCCGATCCGCGCCGCCCTCAAGGTGCAGCACGACATGAGGGTCGCCCGCATGAAGTGGGGCGACGATGTGGCCGTTATTAAAATAGACGCCCGGAAGTTCTTCTACTCTATCGACCGCGACCTGCTCAAGAAAATCCTTGCGAAGCGGTTCAAGAAGCTCAAGAAGAAGCACCCCGACATGTACGGGGATCTCCTTCGGTTTTACCGGCTTCTTTGCAAAGTGATTGATAGCTCGCCGGAGGGAGAGCGAGGCATCCCACTCGGGAATGTC…
SRS013098_contig-100_877.296370	TR	11.84	-	2156	2205	AACCGTGCGAACCGTGGGTACAACTCGGCCCGCAACTGGAATTGGAACAA
SRS013638_282	TR	47.60	+	626	675	TTTCGATGTCGAATGCGAACAACGATTCCTCGAATACGAACACGAACATC
SRS013638_282	RT	44.68	+	1224	1608	ACCTCCGCCAGTATCAAGAGACGGGGGATGCACGACCTCCTGGCGTATGTCCGCCGTGACATGGCCGAAGACCCTGATGGTACACGTTACTGTTACAAGTTTGACATCACCAAATTCTACGAGAGCGTGAAGCAGGATTTTGTGATGTATTGCGTCAGCCGGGTGTTCAAGGACGCAAAGCTCGTGACCATGCTGGAGAGCTTTATCCGCCTGATGCCTGAAGGTCTGAGTATCGGCCAGCGCAGCTCGCAGGGGCTGGGCAATTTGCTTTTGTCTGTGTATCTGGACCATTATCTGAAGGACAGGTATGCCGTGCGTCATTTCTACCGCTATTGTGATGACGGCGTCGTACTGGGTAAAACGAAAGCGGAACTGTGGAAGATTC
SRS013638_6049	RT	35.81	-	1125	1478	CCACCTCAGCCAGCATCAAGAACCGCGGCATGCACGACCTCATGGAGTACATACGCCGCGACATGAAAGAAGACCCGGAAGGAACACGCTACTGCTACAAATTCGACATCTCCAAGTTCTATGAGAGCGTGGGGCAGGATTTCGTAATGTATTGTGTCCGGAGGGTATTCAAGGACAAGAAACTCATCGCCATGCTTGACAACTTCGTAAGGCTCATGCCGCAAGGAATCAGCATCGGGCTGAGGTCGTCGCAAGGGTTGGGCAACCTGCTCCTGTCTGTTTTTTTAGACCATTATTTAAGGACAAGTACGGCGTCCGCCATTTCTACCGCTATTGCGATGACGGCGTGGTAC
SRS013638_6049	TR	43.56	-	2035	2094	ATGCGAATGCGAATGGCGGCGTGTCGAATGCGAATGCGAATAACGATGCATCGAACTCGA
SRS013638_7995	TR	47.00	+	117	176	TGCGAACGCGAATGGCGGTGTGTCGAATGCGAATGCGAATAACGATGCTTCGAATACGAA
SRS013638_7995	RT	15.25	+	724	1108	ACnGGTGCAAGCATCAAAAGGCGCGGTACTCATGAnCTGATGAACTGCATACGTACCGATTTGCAAAAAnAnCCGGAAGGCACnCTTTACGCATACAAnTTTGACATCCGnAGGTTTTAnGACAATGCGCGGCAGGACTTTGTTATGTGGTGCTTCCGGAGGGTGTTCAAGGACnAAAGGCTGTTGGTnnTGTTGGAGCGGTTTGTTAAGCTGCTGCCGGAAGGTATCAGTTTCGGACTGCGCAGTTCACAAGGGGCAGGAAATCTGCTTCTGTCTGTATTTTTAGACCACTATCTGAAGGATAAGTACGGGGTTCGTTATTACTATCGCTATTGCGATGACGGACTGGTACTCGGTAAAACGAAAGCGGAATTGTGGAAGATTC
SRS013638_12986	RT	110.34	+	23415	24095	AAGCCCGCGAGGTTTGGGCGGCAGCCTTTCGGGATCGCGTCGTCCACCACCTGCTGTACAACCATGTGGCCCCGCGCTTCTACGCCAGCTTCATAGCGGACAGTTGCGCATGCATTCCAGGGCGCGGCACGCTGTATGCCGCCAAGCGCCTTGAGTCGAAGATCCGCAGCGCCTCGCAGAACTGGTCGAAGCCAGTCTTCTACCTGAAGTGCGACCTGGCCAACTTCTTCGTCGCCATCGACAAGTCGGTGCTGCGCAAGCAACTGGCTGCCAAGATCACCGAACCCTGGTGGCTGGCCCTCGCCACGCAGATCCTAATGCACGACCCGCGCGAGGATTACGAGACCCGCAGTCCCGCGCACCTGTTCAACCGGGTGCCGCAGCACAAGCGCTTGGTTG…
SRS013638_12986	TR	17.11	+	26974	27024	GGTCAGCGCTCTGCGCCGGCGCGGCCTGAGCATCGACGGCGACAACGCCTA
SRS013638_17217	RT	9.77	-	1000	1304	TTCCATGTCGATTGGCTTCGCGGACAGAAGACCGGCTTCTTCGTCGATCAGCGAGAGAACCGCGCGCTCCTGGAGCATTATGCCAAGGGCAGGACGGTGCTCAACATGTTTTGCTACACGGGCGGCTTCTCCGTCTATGCGATGCGGGGCGGAGCCAGCCAGGTCCACTCCGTCGATAGCTCGGCCAAGGCCGTGGAGCTCACCAACGCCAACGTGGCGCTCAATTTTCCGCCCGAGGACCATCGCCATGAGGCTTTCTGCGAGGACGCGTTCAAGTATCTCGACAGCCACGACGACAAGTACGA
SRS013638_17217	TR	18.05	+	4429	4502	TGTGTGCTCATGGACGAGCGCTACGACAGGCTCAAGGCTGCCGGTGCGCGCAACATCAAGGAGTACAACAGGAA
SRS013638_contig-100_1917.125456	RT	121.10	-	133	668	CTATATGGGTGTCTATTTTCACGGCGGACACTTATAGTTGCATAAAAGGGCGTGGCATACAAGCGGCGGCAAATAAGTTAAGGCGCGTTATAGACAGAGATAAGGCAGGCTGCGCGTATTGCTTGAAAATAGACATACGCAAATTTTACCCTTCCATAGATCACACCGTACTAAAGTCCATTGTTCGCCGGAAGATTAAGGACACACGGCTACTCAATCTTTTGGACGAAATAATAGACAGTGCGGAAGGCTTACCGATTGGCAACTACCTTAGCCAATATTTAGCGAATCTTGTACTTACCTACTTCGACCATTGGGTAAAGGAAGTAAAGCGGGTAAGGTACTATTTCAGATACGCCGACGACATTGTAGTATTGCATAGCGACAAAAAGACGCTTC…
SRS013638_contig-100_1917.125456	TR	33.80	-	1091	1128	GCGAATACGAATAACACGGCTACGAATACGAATGCGAA
SRS013639_2568	TR	38.39	+	6900	6959	CGCGAACCCGAATGGCGGTGTGTCGnACGCGAATGCGAATAACGATGCCTCGAATGCGAA
SRS013639_2568	RT	63.76	+	7416	8003	AGATGCGACGCATCCAAGTGCTCACCATGAAGGACCGCATCGCTGTCCATGCTATCATGGCAGTCGTGGACAGACATCTGAAAAAACGGTTCATACGTACCACCTCCGCAAGCATCAAGGACCGGGGAATGCACGACTTGCTCGCGTATATCCGCCGGGACATCAAGGAAGACCCCGAAGGGACACAGTACTGCTACAAGTTCGACATTTCGAAGTTCTACGAGAGCATCGACCAGGACTTCCTCATGTACTGCGTCCGGAGGGTGTTCAAGGACAGGAAACTCATTGGCCTGCTCGACGGGTTCGTGCGCATGATGCCGCAGGGCATCAGCATCGGACTGCGCTCGTCGCAGGGGTTGGGGAACCTGCTTTTGTCTGTGTATTTAGACCATTATCTGA…
SRS013639_10237	RT	156.97	-	6302	6961	AAAAAGCGGTTGATAATGGCGCAGCCTTTTAAAGACAGGGTGGTGCAATGGGCCATTTACCAGGTTTTAAACCCGGTATTTGCGCAAGGCTATATCACGGATAGTTATGCATGTATAAAAGAGAGAGGAACGCATAAGGCCGTGAAGCGCCTGCATTATTGGTTGCGCCAGGTAGGGAAGAAGCCGGAAAAGTATTATTTCTTGAAGCTGGATATTAGCAAATATTTTTACAGGATTGACCATGATGTGTTAATGGGAATACTGAAACGGAAAATCCATGATGATGACATGATTTTTCTTCTTGATAAGATAGTAAACAGCAGCGAAACGAATTTCGGATTGCCGCCTGGGAAAAGTCCTGGAGAAGTGAAACGGTCAGACCGGGTGAGTGAAAAAGGT…
SRS013639_10237	TR	16.32	-	7556	7593	ATGAATTTGAATAACCCCCGTTCCAATTCCGGTACTAA
SRS013639_11733	RT	90.59	-	36533	37080	CTATATGGGTGTCCTTATTTACAGAAGATACCTATTCTTGCATTAAGGATCGTGGTATTCATAAAGCAGCAGATAAAGTAAAGAAGGCTTTGAAAGAAGATCCAGAACACACTACTTACTGCTTGAAAATGGATATAGTGAAGTTCTATCCAAGTATAGACCATGATATTTTGAAAACAATATTACGGAAGAAAATCAAAGATAAAGATCTGCTTTGGTTGCTTGACGTGATTATAGACAGTGCCGATGGCGTACCCATAGGGAACTATCTAAGTCAGTATTTTGCTAATATTTATCTGGCTTACTTCGATCACTGGATAAAGGAGGTTAAGAAGGTAAGATATTACTTTAGGTATGCAGATGATATTGTGATTTTAGGCGATGATCCTAAACAGCTTC…
SRS013639_11733	TR	35.10	-	37503	37540	GCGAATACGAATAACACCCCCTCGAATACGAATGCGAA
SRS013639_15200	RT	17.55	-	735	1119	ACAACTGGTGCAAGCATCAAAAGGCGCGGTACTCATGACCTGATGAACTGCATACGTACCGATTTGCAAAAAAATCCGGAAGGCACGCTTTACGCATACAAATTTGACATCCGGAGGTTTTATGACAATGCGCGGCAGGACTTTGTTATGTGGTGCTTCCGGAGGGTGTTCAAGGACAAAAGGCTGTTGGTCTTGTTGGAGCGGTTTGTTAAGCTGCTGCCGGAAGGTATCAGTTTCGGACTGCGCAGTTCACAAGGGGCAGGAAATCTGCTTCTGTCTGTATTTTTAGACCACTATCTGAAGGATAAGTACGGGGTTCGTTATTACTATCGCTATTGCGATGACGGACTGGTACTCGGTAAAACGAAAGCGGAATTGTGGAAGA
SRS013639_15200	TR	53.58	-	1655	1724	ATGCGAACGCGAATGGCGGTGTGTCGAATGCGAATGCGAATAACGATGCTTCGAATACGAATGCGAATAT
SRS013639_23123	RT	173.50	-	450	1109	AAGAAAAGGCTCATTATGTCCTTGCCATTTAAGGACGGGATAGTACAATGGGCGATTTACAGGCAGTTATTTCCGTTGTACGAAAAGACATTTATCTTTGATTCCTACGCCTGTCGCAAGGGCAAGGGAACACATAAGGCAGCCGACAGGTTACAGTATTGGTTAAGGCAGACTGAAAGGAAGCCGGAACGGTACTATTATCTGAAAATGGATATATCAAAGTATTTCTACAGGGTAGACCACGATATTTTATTAAAGATTTTAGCACGCAGGATTAAAGACCAACGATTACTTAACCTGTTAGAAAAGATTATAAATTGCGAATCTATGAATTTTGGATTACCGCCCGGAAAAGAGCCGGACGAAGTGGCAGTATCGGACAGATTGAGCAACAAGGGG…
SRS013639_23123	TR	28.88	-	1548	1597	CCGTCCGCTCTCAACTTGAATAACCCTCGTTCCAACTCGAACGACAACAT
SRS013639_23306	TR	33.87	+	67	104	CGAACGCGAATAACGATTCATCGAACACGAACGCGAAC
SRS013639_23306	RT	61.86	+	629	1042	GGCATTTGAAAGTACGTTTTATCCGGACTACTTCCGCATCCATTAAAAACAGGGGAACACATGACCTTTTACAGTATATCGTTAAAGATATAAAAGCTGATCCCGAAGGAACCCTGTTCGGGTACCAGTTCGATATAACGAAATTCTATGAGAGCGTAGACCAGGACGTTTTGCTGGATGCAGnGAAAAAGATGTTCAAGGATAAAATATTGATCGGAATCCTGGAAGAGTGCATnCGnATGATGCCTAAAGGCGTGAGTATnGGnCTAAGATCATCnCAGGGGCTTTGTAATTTGCTTCTnTCnATTTAnCTGGATCACCGGTTAAAGGATCAGGAGGCGGTAGCACACTATTACCGGTATTGTGACGACGGTCTGGTGCTTTCTGGTAGCAAGAAAT…
SRS013639_29240	TR	26.92	+	62	99	CGAATGCGAATGGCGGCGTGTCGAATGCGAATGCGAAT
SRS013639_29240	RT	35.81	+	677	1031	ACCTCAGCCAGCATCAAGAACCGCGGCATGCACGACCTCATGGAGTACATACGCCGCGACATGAAAGAAGACCCGGAAGGAACACGCTACTGCTACAAATTCGACATCTCCAAGTTCTATGAGAGCGTGGGGCAGGATTTCGTAATGTATTGTGTCCGGAGGGTATTCAAGGACAAGAAACTCATCGCCATGCTTGACAACTTCGTAAGGCTCATGCCGCAAGGAATCAGCATCGGGCTGAGGTCGTCGCAAGGGTTGGGCAACCTGCTCCTGTCTGTTTTTTTAGACCATTATTTnAAGGACAAGTACGGCGTCCGCCATTTCTACCGCTATTGCGATGACGGCGTGGTACTCG
SRS013639_31044	RT	36.56	-	5310	5728	TGGAACCGGTGCTGATGCGGGGAATGGACAAGTTCTGCTGCGGAAGCATCAAGGGCCGGGGCATCCATTACGGCGTTAAGGCAATCAAGAAATGGATGCGGACAGACCCGAAAGGGACGAAGTATGCAGAGGAGCTGGACATCCACCATTTTTACGACAGCCTGACCATTGAAACGGTGATGGCCCGCCTGCGGAGGCTGGTCAAAGACCGGAGGATGCTGGATGTGTGTGAGCGACTGATGAAGTATGGCGTCCTGATTGGCGCGTTTTTCTCACAGTGGTTTGCCAACACGGTGCTGCAACCGCTTGACCAGATGATACGGAACAGCGGGCTGTGTGACCACTATATGCGGTACATGGACAACCTGACACTGTTCGGGCGCAACAAAAGGAAGCTAC…
SRS013639_31044	TR	7.64	-	13899	13948	CAGTTTTGCATATACCACCACCCTGTCCGGCACATACACCGGTGGGTACT
SRS013639_34951	RT	11.57	-	4620	5066	ATAAGTACGTTGCTTTCTAAAGTTGAAAAAGGTATGAGAAAGGCGGATAAGAGATGATAAAGGTTACCGGTTTAAAAAAGCATTTTGGAGATTTGGAAGTATTAAAGGGAATTGACCAGCACATAAAACAAGGCGAAAAGGTTGTTGTTATAGGTCCTTCGGGTTCGGGTAAATCAACATTTTTGAGATGTCTTAATTTGCTTGAAGTACCGACAGAGGGTGAAATTCTTATTGAGGGCGAAAGCATTACCGCTCCAAAAACAAATGTAAATAAAATTCGTGAAAAAATGGGTATGGTGTTTCAGCAGTTTAATCTGTTCCCGCACCTTACAGTGCTTGACAATATAACTCTTGCACCGATTAAGGTTAAGAAAATGCCGAAAGCAGAGGCTGAAAAGC…
SRS013639_34951	TR	5.90	+	6659	6708	AGCTCATCATTTTTTTCTATTATCGTACTTCCGACAGGAATAACGACATC
SRS013639_42281	TR	6.48	+	20242	20291	CCGGCGGTCTCATCGGCTATGACCAGGCCGGCAACGCCAAATTCACCCTG
SRS013639_42281	RT	27.10	+	24403	24805	CAGACCGCCAGCATCCCGGGCCGCGGCATCAACGACGCGCGCAAGGCCATCAGAAAATGGGTGAGGGAGCGCGATAGCAGGGTCTTCGTCAAACTCGACGTTGTCAAATGCTATCCGTCGATCGACCGTGCCGTGCTCAAAGCGATGCTCGCCCATGACGTCGGCGACAGGCGTCTTCTGCGGCTCATGTTCGCGCTCGTCGACCAGTACCGCGGAGACCGTGGCCTGAACATAGGCTCGTATCTCTCGCAATGGCTCGCGAACTATTACCTTTCCGCGGCATGGCATTACGCCGAGGGATCTCTCTTCGCCGTCAGACGAAGCCGCAGGAGGCAAGGCGAGGAGATACGGCGCCGTCTCGTCACGCACGTGCTTTTTTATGCCGACGACATACTGCTC…
SRS013639_42414	TR	8.10	-	15060	15109	ACCTGGCCAACAACGCGCAGAACCTCAATTTCACGGGCTGGAAGGCTTTT
SRS013639_42414	TR	18.05	-	21454	21527	AGGGCCTCTGTGTGCTCATGGACGAGCGCTACGACAGGCTCAAGGCTGCCGGTGCGCGCAACATCAAGGAGTAC
SRS013639_42414	RT	9.77	+	24647	24951	CATGTCGATTGGCTTCGCGGACAGAAGACCGGCTTCTTCGTCGATCAGCGAGAGAACCGCGCGCTCCTGGAGCATTATGCCAAGGGCAGGACGGTGCTCAACATGTTTTGCTACACGGGCGGCTTCTCCGTCTATGCGATGCGGGGCGGAGCCAGCCAGGTCCACTCCGTCGATAGCTCGGCCAAGGCCGTGGAGCTCACCAACGCCAACGTGGCGCTCAATTTTCCGCCCGAGGACCATCGCCATGAGGCTTTCTGCGAGGACGCGTTCAAGTATCTCGACAGCCACGACGACAAGTACGACCT
SRS013639_contig-100_2400.198555	RT	217.30	-	237	968	CGTTCCATCGCTTTCATTATCAACAAACCCGTGAAACGGGAGATTTTCGCCGCCGACTTCCGCGACCGTGTTGTACACCACCTCATAGCCCACAGGCTCGTTCCGCTTTTGGAAGAGAAGTTCATCGATGACAGTTACAGTACCCGCAAGGGAAAGGGTACGCTCTACGGCATAGAACGGGTGGAAGAACATATCCGGCTCTGCTCCGAGAACTACACGCGGGATTGCTATATCCTGAAAATAGACATCCGTTCGTTCTTCATGAAAATATCGAAGAGGCGGCTGTATGACCTGACCGAAGAACTCTTGCACGAACGCTACGGGGGAAACGACCTGGCGATACTGCTCTATCTGCTCCGTGAGACGATATTCAACCGTCCGGAAAAGAACTGCATCCGC…
SRS013639_contig-100_2400.198555	TR	56.39	-	1231	1291	AACAACGCTCTTTATGTGAATGTGAACAACGGCAACGTGAACAACAACAATAAGAACAACA
SRS013639_contig-100_6020.202175	TR	47.60	+	20	69	TTTCGATGTCGAATGCGAACAACGATTCCTCGAATACGAACACGAACATC
SRS013639_contig-100_6020.202175	RT	39.42	+	605	989	ACGTCGGCATCTATCCAGGGACGCGGCACCCATGACCTGATGAAGTTCATCTGTCGTGACATGGAAACGGATCCGGAAGGGACAGGGTATGGTTATAAGTTTGACATTCACCATTTTTATGACAATGTACGTCAGGATTTTGCTATGTGGTGCTTTGCCCGTGTTTTCAAGGACAAGAAACTGCTTGGAATTCTCAATTCCTTTATAATGATGCTTGACAGCGGTATCAGTTTCGGGCTTAGAAGCTCGCAGGCTACCGGTAATTTACTCCTGTCTATTTTTTTAGACCATTATTTGAAGGATAAGTACAGTGTCCGTCATTTCTATCGTTATTGTGATGACGGTCTTGTACTTGGTAAAACGAAAGCGGAACTGTGGATGATTC
SRS013639_contig-100_4324.211743	TR	48.86	+	59	108	TTTTCTACTTCAACGCGAACAACACCTCGTCGAACACGAACTCGAACGTC
SRS013639_contig-100_4324.211743	RT	56.18	+	524	1006	GATGCTGGTGACGGCCATGAAACCGGTGCTTATGCGCGGGATGCACCCGTGGTCCTGCGCGTCGATTCCCGGACGCGGTGGAAAGCGAATCCACAAGAAGATCCGCGGCGCGCTCCGCAACGACCCGAAGGGGACGAAGTACGCCGCGGAGCTTGACGTCGCACAGTATTACCCCAGCATCTCCGGCAAGCGGCTGATCTGGGCGCTGGCGCGGAAGATCAAGGACAAACGCTTTCTGCGGACGGTCTATTCCATCATCGAATCCTGCGGCGGCGGGCTGGCTATCGGGTATTACATCTGCCAATGGCTGGCGAACTTTTATCTGGAGCCGCTGGACAGGTACATCATGACGCTGCCGGGCGTGAAGTATATGACCCGCTACATGGACAACATCACCTT…
SRS017916_4736	TR	47.58	+	380	439	TGCGAATGCGAATGGCGGTGTGTCGAATGCGAATGCGAATAACGATGCTTCGAATACGAA
SRS017916_4736	RT	17.78	+	987	1371	ACCGGTGCAAGCATCAAAAGGCGCGGTACTCATGACCTGATGAACTGCATACGTACCGATTTGCAAAAAAATCCGGAAGGCACGCTTTACGCATACAAATTTGACATCCGGAGGTTTTATGACAATGCGCGGCAGGACTTTGTTATGTGGTGCTTCCGGAGGGTGTTCAAGGACAAAAGGCTGTTGGTCTTGTTGGAGCGGTTTGTTAAGCTGCTGCCAGAAGGTATCAGTTTCGGACTGCGCAGTTCACAAGGGGCAGGAAATCTGCTTCTGTCTGTATTTTTAGACCACTATCTGAAGGATAAGTACGGGGTTCGTTATTACTATCGCTATTGCGATGACGGACTGGTACTCGGTAAAACGAAAGCGGAATTGTGGAAGATTC
SRS017916_8070	RT	150.10	-	732	1333	ACGAACCGAAGCGCCGCGTGGTTATGTCGAACAGCTACAAAGACAAGGTTGTTCAACATTCGCTTTGCGATAACGTGCTTGAACCGATTTTGACACGATCGTTCATTCGCGATAACTACGCGTCGAGGTGGGGAAAGGTACGCATTACGGGTTAGACAGGCTTCAAGAGTTCATGCGGAGGTTTTACAGGAAGAACGGAATTGACGGCTGGATACTGAAAGGCGATATTTCAAAGTATTTCTATTCGATCCGGCACGACGTTTTGAAAACCTTAATCCGCGAGAAGATAACCGATCCGGACGTTTTGTGGCTGATTGATCTTATCATCGACAGCACCGAAGGCAACGTCGGAATACCGATCGGCAATCAAACTTCACAGCTTTTCGCCCTTCTCTACCT…
SRS017916_8070	TR	54.99	-	1722	1769	CGTCCGCAACGTCAATTCGGACGGCTCTTTGAACAACAACAACGCGTA
SRS017916_11105	TR	48.09	+	190	253	TGTGAACTCTGATGGCAACGTGAACAACTATAACTTGTGGAACTCGAACGGTAACACTAACAAC
SRS017916_11105	RT	11.52	-	724	1007	TTATATTTTAAAAGCTGATGTAAGTAAATTTTTTGCAAGTATTGACCATGATATTTTAAAAGAAAAACTCAAAAGAAAAATAAACGATGTAGAGGCATTAAAAATTGTTTTTGATATAATAGATAGTGAAGAAAACGGTTTAGGAATAGGTGCTATGACAAGCCAAGTTTTGGCAATTTTTTATTTAAATGATTTAGACCATTATATTAAAGAAGTGTTAAAAATAAAATACTATGTAAGATATCAAGATGATTTTTTATTATTTCATCATTCAAAAGAATATT
SRS017916_12701	TR	8.08	+	35943	35992	GCAACGGGCTGAACCTCATCCTGAACCCCAACAATTTCAGCGACAGCAGC
SRS017916_12701	RT	22.38	+	36958	37370	GATTTTGCAGCCAATCTTCATGCGGGGCATGGACCATTACTGCTGCGGCAGTATCAGGGACAGAGGCCCGCACCAAGCACGGGCGGCAATCGAAAGCTGGATGAACCACGACCCGAAAGGTACTCGGTACGAGCTGTGCGGCGATGTGCGCCATTTCTACGACAGCCTGAAACCGGAGGTTGTGATGGGCCGTATGCGCTGCCTGATTAAAGACCGGCGCGTCCTCGACCTGATTTGGCGCATTGTGAAAGATGGCGTCCGTATCGGCTCTTATACCTCGCAGTGGTTCGCAAACACCGTTTTGCAGCCGCTGGACCAGATGATCCGTGACAGCGGGCTGTGCGCCCACTATGTCCGGTACATGGACAACCTCACGGTATTCGGTCCGAATAAGCGAAA…
SRS017916_16793	RT	156.01	+	1474	2609	GGTCTGTCGCTTTTATTGTCAATAAACCGGTGAAGCGGGAAGTCTTTGCGGCTGATTTTCGTGACCGAATCGTTCATCATCTGATTATCGGCAAACTTAATCCGCTTTTTGAAAAATATTTTATCTCCGACAGCTACAGCTGCCGGGAAGGAAAGGGCGTGCAATACGGGGTGGAGCGGGTGGCTTCGTTTATCCGCGATTGCTCGAAAGACTATACCCGCGACTGTTATATTCTGAAAATGGATATTCAGTCTTTTTTTATGAGTATCGATAAACCGCTTTTGTTTCGTTTGCTGCAGAAATTTATTGTCAGCCGTTACGGAGGCAAGGATAAAAGCCGTCTGCTTGAACTGGTATATAAAACCATAATCAATCGTCCCGAAAAAAATTGCCAAATTA…
SRS017916_16793	TR	6.65	-	4953	5002	AATCGGAAAATCAACAACAACAACAACAACAACAACAACAACAACAACAA
SRS017916_17031	TR	52.00	+	792	841	CGGATTACTTGAATTTGAACAATTCTGCGGGCAATGCGAACTGGAACATC
SRS017916_17031	RT	103.19	+	1121	2037	ACTCTTGAAAAAGATGTTGACAGAGGAGTTGTTCATTCCGGACTATCACAAACCGAGCATCATCAACGAGAGCAGCAGCAAGAAAACACGCCGTATATTGAAACCGCATTACAAATATGAGCAGGTTATTCATCATTGTGCAATAGGTCAGTTCAAACCGATTGTGATGAATGGATTGTATGAATTTTCCTGCGGGAGCATACCGGACAGGGGCGTTCATTACGGGAAAAAGTACATGCGGAAATGGCTTGATTCATACGACGGGAAAAAGTTCTTTGTTTTCAAGATGGATGTACACCATTTCTTTGAATCCATAAACCGGAGAATCCTCAAGAGAAAACTCAAAGCAGTAATTCGGGATAAACGGTTTTATAGATTACTCTGCATACTGATTGAACA…
SRS017916_18041	TR	24.08	+	3383	3435	GCAACGGCCTGAACATCATCAACACGCCCAGCAGTTTCAGCGACAACAGCGGC
SRS017916_18041	RT	16.34	+	4510	4882	TGCTGCGGGAGCATCCGAAACCGGGGCATCCATTACGGCGTTCGGGCCATCAAGAAGTGGATGCGGACAGACCCGAAAGGGACGAAGTACGCCGAGGAGCTGGACATCCACCATTTCTACGACAGTTTGACAGCGGAGACGGTGATGAAGCGGCTACGGCGGCTGGTGAAAGACCGGCGAATGCTGGAGGTATGCGAACGGCTGATGAAGCACGGCATTCTGATCGGCGCTTACTTTTCCCAATGGTTTGCCAACACAGTGCTGCAACCACTCGACCGGATGATACGGGAAAGCGGTCTGTGCGACCACTACCTGCGGTACATGGACAACTTTACCCTGTTCGGGCGGAACAAGCGGAAGCTGCGGCGGCTGC
SRS017916_18119	RT	110.79	-	796	1917	CTTTGGATGATGTGTTTGAAGCTTATTACGAGTGCCGTAAAAACAAACGCCGGACCGTAAATTCTCTGGCGTTTGAACTTGACTTTGAACGGGAGCTTATCCGCCTGTGGCGGGAAATAAATTCCGGTAAGTATAAAGTCAGCCGTTCAATAGCGTTTGTTGTCAAATATCCGGTTCAGCGGGAAGTTTTTGCAGCGGATTTTCGCGACCGGATAGTTCACCATCTTGTGATTTCCCGGCTGAACGGTTTGTTTGAAAAGGAGTTTATCTGCGACAGCTACAGCTGCCGGGACGGAAAAGGCACATTGTACGGCGTGCGGAGAATCCGCTCCAAAATTGAAGAATGTTCGGCCGGATATACCCGGGACTGTTATATTTTAAAACTTGATATCAGGTCCT…
SRS017916_18119	TR	18.72	-	2046	2095	AACAATTCATGGATACTCAATATGGGGAGTGGCAATAGGAACAACAACAA
SRS017916_contig-100_665.118021	RT	82.89	-	5001	5505	CAGCTATGCCAGTCTTCCGGGCAGAGGTGCCCATAAAGGAAAGCAGGTAATTGAGAAGTGGATCAGGACTGACCCGAAGAATTGTAAGTATGTCCTCAAAATGGATATTCGCCATTTCTTTGATTCCATCCCACACGATCGTTTGAAAGCCAAGTTGAAGAAGACCATTCATGACGAGAAGATGTTGGAGCTATTATTCCGCATTATCGATGTTACAGAGGTTGGTATTCCACTTGGCTTTTATACTTCTCAATGGCTTTCCAACTGGTATTTGCAGGGTTTAGATCATTTCATCAAGGAGCAGCTCTGTGCCGTGCACTATATGCGCTACATGGACGATATGGTCATTTTCGGAAGCAACAAGAGGGTTTTGCACCGCATGAGACAAGCAATTTCCGA…
SRS017916_contig-100_665.118021	TR	46.96	-	5996	6045	CCTTTCTACGCTAATCTGAACAATACGGCGTCCAATTCGAACTCGAACAA
SRS020622_2403	TR	16.09	+	2140	2206	CGTGGACTTATTCGAATGGTACGGTTCGGTATGCCTATCACATGAAGAATAATGCGGACGATTGGTT
SRS020622_2403	RT	15.97	+	11169	12100	TTTGATACCTATTTTGGTAAAACGTTCCAGATTGCAAGCGCCGTGATACAGATTTTTTCCGGTGGCGGATTCTTATGTTGGCAAACGGACAACGGCAGGCAAAATGATGCGGTTCAGTATGGAGTTTTAGTTGGGTTACGATTGGGAAATTTCAGTATAAGCGAGACTTTTGGCGGATATAGTGGTTGGGAATCGAATTCTAAAAAATATGGACATTTGGCTCATGATTGCCCTATGTCTTTGAAAACAAAACTTTCGTATGTCATATCCAATTGGGAGATCGGTGCGATGTTGCAACATGGTTTGTCCGATTATCCTTATACTCAGCTACGAATCGGCATTTCTTATTCTATCGATATTCTCAATCGGGAATGAGTTTTTTGAGCTTTTTACGATAAA…
SRS021153_813	RT	35.81	-	27905	28259	AACGGTTCATCCGTACCACCTCAGCCAGCATCAAGAACCGCGGCATGCACGACCTCATGGAGTACATACGCCGCGACATGAAAGAAGACCCGGAAGGAACACGCTACTGCTACAAATTCGACATCTCCAAGTTCTATGAGAGCGTGGGGCAGGATTTCGTAATGTATTGTGTCCGGAGGGTATTCAAGGACAAGAAACTCATCGCCATGCTTGACAACTTCGTAAGGCTCATGCCGCAAGGAATCAGCATCGGGCTGAGGTCGTCGCAAGGGTTGGGCAACCTGCTCCTGTCTGTTTTTTTAGACCATTATTTGAAGGACAAGTACGGCGTCCGCCATTTCTACCGCTATTGCGA
SRS021153_813	TR	53.58	-	28807	28876	TATCGCGGGTACAACAATGCGAACGCGAATGGCGGTGTGTCGAATGCGAATGCGAATAACGATGCTTCGA
SRS021153_2034	TR	43.56	+	2958	3017	TGCGAATGCGAATGGCGGCGTGTCGAATGCGAATGCGAATAACGATGCATCGAACTCGAA
SRS021153_2034	RT	44.68	+	3563	3947	ACCTCCGCCAGTATCAAGAGACGGGGGATGCACGACCTCCTGGCGTATGTCCGCCGTGACATGGCCGAAGACCCTGATGGTACACGTTACTGTTACAAGTTTGACATCACCAAATTCTACGAGAGCGTGAAGCAGGATTTTGTGATGTATTGCGTCAGCCGGGTGTTCAAGGACGCAAAGCTCGTGACCATGCTGGAGAGCTTTATCCGCCTGATGCCTGAAGGTCTGAGTATCGGCCTGCGCAGCTCGCAGGGGCTGGGCAATTTGCTTTTGTCTGTGTATCTGGACCATTATCTGAAGGACAGGTATGCCGTGCGTCATTTCTACCGCTATTGTGATGACGGCGTCGTACTGGGTAAAACGAAAGCGGAACTGTGGAAGATTC
SRS021153_4063	TR	35.10	+	117	154	CGAATACGAATAACACCCCCTCGAATACGAATGCGAAT
SRS021153_4063	RT	90.59	+	577	1124	TATATGGGTGTCCTTATTTACAGAAGATACCTATTCTTGCATTAAGGATCGTGGTATTCATAAAGCAGCAGATAAAGTAAAGAAGGCTTTGAAAGAAGATCCAGAACACACTACTTACTGCTTGAAAATGGATATAGTGAAGTTCTATCCAAGTATAGACCATGATATTTTGAAAACAATATTACGGAAGAAAATCAAAGATAAAGATCTGCTTTGGTTGCTTGACGTGATTATAGACAGTGCCGATGGCGTACCCATAGGGAACTATCTAAGTCAGTATTTTGCTAATATTTATCTGGCTTACTTCGATCACTGGATAAAGGAGGTTAAGAAGGTAAGATATTACTTTAGGTATGCAGATGATATTGTGATTTTAGGCGATGATCCTAAACAGCTTCA…
SRS021219_1513	RT	17.78	-	6797	7181	ACAACCGGTGCAAGCATCAAAAGGCGCGGTACTCATGATCTGATGAACTGCATACGTACCGATTTGCAAAAAGACCCGGAAGGCACACTTTACGCATACAAGTTTGACATCCGTAGGTTTTACGACAATGCGCGGCAGGACTTTGTTATGTGGTGCTTCCGGAGGGTGTTCAAGGACGAAAGGCTGTTGGTGCTACTGGAGCGGTTTGTTAAGCTGCTGCCGGAAGGTATAAGCTTCGGACTGCGCAGTTCACAAGGGGCAGGAAATCTGCTTCTGTCTGTATTTTTAGACCACTATCTGAAGGATAAGTACGGGGTTCGTTATTACTATCGCTATTGCGATGACGGACTGGTACTCGGTAAAACGAAAGCGGAATTGTGGAAGA
SRS021219_1513	TR	53.58	-	7719	7788	CAATGCGAACGCGAATGGCGGTGTGTCGAATGCGAATGCGAATAACGATGCTTCGAATACGAATGCGAAT
SRS021219_2964	RT	27.69	-	326	962	CCCAGTACCAATTTCGTCATCAATGAACGTGGTAAGACACGTCCCATTACAGGCGAACAGATACGGGATAGAATTGCCAAACATTCTTTATGTGATGAAGTCTTGACTCCCGCAATTAAAGACCACCTCATCTACGATAATGGCGCAAGCCAGAAAGGTAAAGGAATTGACTTTACCCGCCGCAGGTTAGAAACGCACCTACACAGGTTCTTCCGGGAGAATCAGAGTAATGATGGTTATATCTTGCTGATGGATTTCTCAAAATACTATGACAACATTCGACATGACAAACTCATGGAGTTGTTTGAAAAGTACGTTGATGACGATACAGCACTCTGGTTCCTGGAAAAGATTGTAGACAATGAGAAGGTGGATGTGTCCTACATGAGTGATGAGGAA…
SRS021219_2964	TR	27.50	-	1257	1304	ATGTCAACAACAACGGTAATGCGAACAACAACAACGCTTCTAACTCTA
SRS021219_3305	RT	56.39	-	178	591	CGCCATTTGCGGAAACGTTTCATCCGTACTACCTCTGCCAGTATCAAGAAACGGGGGATGCACGACCTTCTGGCGTATATCCGTCGTGATATGCGTGAGGATCCGGAAGGTACGCGTTACTGCTACAAGTTCGATATCACGAAGTTCTACGAAAGTGTGAAACAGGATTTCGTGATGTATTGCGTGAACCGGGTTTTCAAGGACTTCAAACTTATGGCTATGCTGGAAAGTTTTGTCCGTCTGATGCCCGAGGGTTTGAGTATCGGGCTGCGTAGCTCCCAGGGGCTGGGTAATTTGCTTTTGTCTGTGTTTTTGGACCATTATTTGAAGGACAGGTACGCCGTCCGTCATTTCTACCGTTATTGTGATGACGGCGTTATACTGGGTAAAACGAAAGCG…
SRS021219_3305	TR	32.42	-	1114	1151	TCGAATGCGAACAACGATTTCTCGAATACGAACACGAA
SRS021219_4870	RT	22.27	-	8825	9204	AACTTCGGCCAGTGTCAAAAAACGTGGTCCGCATGACCTGATGGCGTATATTCGCCGTGATATGAAAGATGATCCGGAGGGCACGCAGTTCTGTTATAAGTTCGACATCCGGAAGTTTTACGAAAGCGTGAAACAAGATTTTGTGATGTATTGCGTGAACCGGATATTCAAGGACCAAAAGCTCATCGTCATGTTGGATAACTTTGTCCGGCTGATGCCTGAGGGTATCAGTATCGGCCTGAGGAGTTCACAGGGACTGGGCAATTTGTTGTTGTCTGTTTATTTAGATATTTTTTGAAAGATAAGTAGGTATCCGTTATTACTACGCTATTGTGATGACGGTTCGTGTCGGTAAGACGAAAGAAGAATTGTGGA
SRS021219_4870	TR	30.65	-	9745	9812	GCGAATGCGAATGGTGGTGTGTCGTACGCGAATGCGAATAACGATGCCTCGAACTCGAATTCGAATAT
SRS021219_7869	RT	64.53	-	2614	3229	CGGCAATCCATCGCATTTATCGTTACGAAACCATGCCTGCGCGAAGTGGTAGCCGCCGATTTCCGCGACCGAATCGTGCAGCACTATATCGTCATGCGCCTCGAAGCTCTTTTCGAGGAATGCGGAACACTCGACGATAACATGTTCAGTTGCCGCGTCGGGAAAGGCAACCTTGCGGCCATACAGGCCCTACAACAGCAGATATTCCACCAGTCGAAAGGTTATACCGCCGACTGTTATGTGGCAAAATTCGACCTGCAATCATTCTTTATGAGCATCGACAAACGCCGTCTTTACGACGAGTTGGTCGCATTGGTCGCCAAGCGCTACGAGGGATGGGATAAGGATACGCTGTTGTATCTTATCCGCGTCGTTACGCTGCATAATCCGCAGGACAAC…
SRS021219_7869	TR	22.66	-	3441	3490	TCCAACAGCGCGTTCTTCTACAACGGCAACACGGGCTGCGTGAACAACAG
SRS021219_10040	RT	9.53	-	20146	20711	ATGGGTACCATATCTTCTACAGGTATCCGGATGAGCGGTCGGGCAACCTGCCGGAAGGCTATTACCTACGGTTGTATGAAGGGAAGTGTACCGTGCTGGGGAAATGGTCTTGTATATTATCTAAGACGATAAAAGATATGAAGCTCGATGATTCCTTCGATCAGTCCGTAAAATACTACATCCGGAAGGAGGGCGTTTACTATACCGTGAGGAGCAAGGGCTCCGTGTTGAAGGTCCTCAAGTCCAAGAAAAAAGAGCTGGCCCGGTATATCAAGCGGCGAAAGCTGGATTTCAAGCACGCTCCCGAGGAAGCCATCGTAGCCGTGGTGAGACAGTATGAACAGTTAAACGAGATCCCATGAGAAAGAGCCTATATATCGGTATGGTAATGTGCCTGCT…
SRS021219_10040	TR	5.54	+	22349	22398	CCGCCGAGCGGAAAGGCCTCTACGCCGAGGGCAACCGCAATAACTTCATC
SRS021219_13280	TR	19.27	+	196	233	TTAATTCCAATAATAGTGTTAGTAATTCCAATGCTAAT
SRS021219_13280	RT	76.53	+	699	1182	ACTTATAGCTGTATTAAGAAAAGAGGAATTCACAAAGTACTTAAGTAGATATAGCACGATCTGAAAGATAGAGAGAATACTAAATACTGTCTTAAAATAGATATTAAAAAGTTTTATCCTTCAGTAGATCATGATATATTAAAACAAATAATTAGAATAAAAGTTGCAGACAGAGAACTGTTATAGTTACTAGATGAAATAATAGATTCCTCAGAAGGAGTACCTATTGGTAATTACTTATCTTAGTTCTTTGCTAATCTATATCTATCTTACTTTGATCACTGGGTTAAAGAAGATAAAAACATAAAGTATTATTATAGATATGCAGATGATATAGTAATACTTTATAAAGATAAAAAGTCTTTGTAGACACTACTTAGAGATATAAAGTAGTATTTA…
SRS021219_13475	TR	6.57	+	6593	6642	CTATCTTTGGGATATTCTATAGTTCTAGCTATAACATCAATTCCACCAAC
SRS021219_13475	RT	66.37	-	13594	14237	ACAAGTACTTGTTTTATAGTTACCCGTCCTAAATTACGGGAAGTGTTTGCTGCAAATTTCCGTGACCGTATTGTACAACATTGGTTGTGCCTACGCTTAGAGCCACTGTTTGAGGCACGTTTTGTTGAACACGGAAATGTATCATTTAACTGTCGAAAGGGTTTTGGAACATTTGCATGTATTGATCAGTTGACAAAAAATACAATTGAAGTCTCTGATAATTATTCGCACGAGGCTTGGTATGCTCAATTTGATATTAAAGGATTTTTTATGTCAATTGATTGCGAACGATTATTAGAACACTTATTACCATTTATCAAAGAAAAATGGAATTATTGGAAAGGGACCATATATGAACAAGATTTAGATTTAGTGCTATGGCTTACAGAAATAATTGTA…
SRS021219_13475	TR	80.40	-	14417	14480	AACAACAGCTGGAACGTGAACTTTAGTAATGGCAACTTCAACAACAACAACAAGTACAACAGTA
SRS021219_contig-100_140.83237	RT	175.10	-	2181	2846	AAAGAACGCATTGTTATGACCAACGCGTTCAAAGACAAGGTGGTTCAGCATTCCTTATGTGACAATGTGTTAGAACCAGCGTTTTCCCGTACCTTTATCCGCGACAACTACGCGTCGCAGGCCGGGCGCGGGACGCATGACGGGCTGTATCGACTGGAAGTGTTTATGCGGTCCTATTATTTCGAGCGGAAAGCGCGGGAAGAACAACGGTGCCGGGAGGAGGGGTTGCCGCGGCCCGACCCGCGCGCCGCCCATTATGCGGACGGCTGGGTTCTGAAATGCGACATATCAAAATATTTCTACTCAATTCCGCATGAACCATTGAAAGCAATGGTGCGCCGCTTCATCCGGGACCCGGACGTTCTATGGCTTGTCGACATGATCATTGACAGCACGGAC…
SRS021219_contig-100_140.83237	TR	26.05	-	3329	3376	ACGTCAATTCCTCCGGCGCGATGAACTGGAACAACGCGTACAACGGCA
SRS021219_contig-100_287.83384	TR	20.90	+	228	265	TCAATGGTAACAATGCGGTCTCGAACGCTAACGTGAAC
SRS021219_contig-100_287.83384	RT	41.82	+	727	1259	TTATTTTACGAGATCCTTCTCCGCGTATACCTACGGAGGGGTGAAAGGACGCGGTCCCCACGCCTACATGAGGATGATCCGGAAGGTCTTGAGAAAATATCCGGAACGTACCACCGACTATCTCCTGTGCGATATCCACCACTTCTATCCGACTGTCAATCACCCGGTACTGAAAAGCCAGCTCAGAACACGTATCAAGGATAATCATTTATTGCAAAGGTTTGATGAGATCATTGACAGCGTCGAGGGGGATACCGGTATGTTTCCCGGCACGAAGCTGGCGCAGTTCTTCTCGCTTGTCTATCTTTATCTTTTCGATCACGATTTGAAGCGGTGCTTCCATGTCGGGGAATGCCCGGCTTTGGTTGAGTACTACACGAAAAGGTATATCGAGGAAAG…
SRS021219_contig-100_395.83492	TR	34.59	+	1159	1196	CGAACGCGAATAACGATTCATCGAACACGAATGCGAAC
SRS021219_contig-100_395.83492	RT	61.26	+	1720	2133	GGCATTTGAAAGTACGTTTTATCCGGACTACTTCCGCATCCATTAAAAACAGGGGAACGCATGACCTTTTACAGTATATCGTTAAAGATATAAAGGATGATCCCGAAGGAACCCTGTTCGGGTACCAGTTCGATATAACGAAATTCTATGAAAGCGTAGACCAGGACATTTTGCTGGATGCAGTGAAAAAGATGTTCAAGGATAAAATATTAATCGGAATCCTGGAAGAGTGCATCCGCATGATGCCTAAAGGCGTAAGTATCGGGCTAAGATCATCACAGGGGCTTTGTAATTTGCTTCTATCCATTTACCTGGATCACCGGTTAAAGGATCAGGAGGCAGTAGCACACTATTACCGGTATTGTGACGACGGTCTGGTGCTTTCCGGTAGTAAGAAAT…
SRS024663_4534	RT	35.81	-	6595	6949	TACCACCTCAGCCAGCATCAAGAACCGCGGCATGCACGACCTCATGGAGTACATACGCCGCGACATGAAAGAAGACCCGGAAGGAACACGCTACTGCTACAAATTCGACATCTCCAAGTTCTATGAGAGCGTGGGGCAGGATTTCGTAATGTATTGCGTCCGGAGGGTATTCAAAGACAAGAAACTCATCGCCATGCTTGACAACTTCGTAAGGCTCATGCCGCAAGGAATCAGCATCGGGCTGAGGTCGTCGCAAGGGTTGGGCAACCTGCTCCTGTCTGTTTTTTTAGACCATTATTTGAAGGACAAGTACGGCGTCCGCCATTTCTACCGCTATTGCGATGACGGCGTGGTA
SRS024663_4534	TR	43.56	-	7504	7563	ATGCGAATGCGAATGGCGGCGTGTCGAATGCGAATGCGAATAACGATGCATCGAACTCGA
SRS024663_6813	TR	33.63	+	125	162	CGAATACGAACAATGCAGCCTCGAATTCGAATGCGAAT
SRS024663_6813	RT	115.22	+	548	1138	AAGAGCGGAAGATATTCAAACTGCCATTCCGTGATCGTGTCGTTCATTGGGCGATAATGCAGGTGATTGAACCGATATGGCTCTCCAATTTTACCCGTGATACATACTCTTGCATCCGTGGGCGTGGTATTCATCCTCTTTTATACAAGCTTCGCCGTGATTTGAAAGCGGATCCGGAGGGAACCCGGTACTGCCTGAAAATCGATGTGCGCAAGTTTTATCCGAGTATAGACCACGAGATCATGAAACAAGTGATCCGCCGGAAACTGAAAGATGCCCGATTGCTCGCCTTGCTTGACGGTATCGTGGACTCGGCGGAGAACGGGGTGCCCATCGGGAACTATCTCTCCCAATTCTTTGCCAACCTCTATTTGTCCGAGCTGGATCATGTCATTAAAG…
SRS024663_7905	TR	32.88	+	26	63	CGAACGCGAACAACGCTTCATCGAACTCGAACACGAAC
SRS024663_7905	RT	17.69	+	686	1076	ACGGCTGCATCCATACAAGGACGCGGACCGCATGGTTTGTTCCATCAGGTGCAGGATACATTGGCAGAGAACCCCAATATACACTATTATTATCAAAGCGATTATAAAGGATATTATGACAGTATCGACCATGATATATTAATCTCCACAATCAGGCGATATGTCGGAGACCCTGTCTTATTGCCTATTCTTGAAAATTTTGTCAAAGCATTATATCCCAACGGGAAGCATGGCATAAGCAAAGGACTGCGTTCCTCACAATTCTTTGGAAACCTTTACCATAATGATATTGATCACCGGATGATTGATGAATATGGTGCAAAACATTACTTCCGTTTTTGTGATGACATCTTTATTCTCGGTGAGAGTAAACGTGATTTGTGGAAATTGC
SRS024663_12939	TR	53.53	+	111	171	TGCAACGGCTTCCAGCAGTTGGAACGTGAACTTCAACAACGGCAACGTCAACACGAACAAC
SRS024663_12939	RT	43.61	+	412	743	CGGGAGGTTTTTGCCGCCGCTTTCATTGATCGTGTTGTCCATCACTGGATCGCTCTTCGTATCGAGCCGATCTTAGAGGAACGCTTCCGGGAACAAGGAAACGTCTCCAAGAACTGCCGGAAAGGTGAGGGATGCTTGTCTGCCGTGCACTATCTGAATAACATGATAGTCGAGGTCAGTGAGAATTATACTGCCGATGCGTACATTTTCAAAGATGACCTGTTCAGTTTCTTCATGTCTATCTCGAAATCGTTGGTATGGGAAATGCTGAACATATTCGTAAGGGACAATTATAAAGGCGATGATATTGAATGTTTGCTTTACCTTCTAGC
SRS024663_13942	TR	38.30	+	65	114	CGAACGCGTGGTACGTGAACATGAACAACGGCAACGTGAACACGAACAAC
SRS024663_13942	RT	19.66	+	355	587	CGTGAAATTTTTGCTTCCGCTTATGTTGATCGTGTAATACAACATTGGGCTGATCTACGCCTTGATCCTATTTTGGAAGAGCGTTTTCAGGCACAGGGAAATGTTTCAAAAAATTGCCGTATTGGTGAAGGAGCACTTTCGGCTGTTATCTATCTGAATGGGATGATCATGGAAGTCAGTGAAAATTATACGAAAGACGCATACATTTTCAAGGGTGATTTCAAAAGCTTTTT
SRS024663_14910	RT	17.43	-	11270	11660	TACCGCTGCTTCCATACAGGGGCGTGGCCCGCATGGGTTGTTTCATCAGATACAAGCTGCAATGGCAGAAAATCCTAATCTCAAATATTACTATCAAAGCGACTACAAAGGATATTATGACAGTATTAATCACGAAACTTTAATTTCTATTATTAAAAGATATGTAGGCGATCCTCTTCTTTTGCCCATTCTTGAAAATTTTGTGAAGGCACTCTATCCTGATGGAGAATGTGGTATCAGTAAGGGATTGCGATCGTCTCAATTCCTCGGTAATCTTTATCACAATGATATTGACCACCGTATGATTGATGTGCATGGAGCAAGATATTACTTTCGATTCTGCGATGACATTTTTATTCTTGGAGAAAGTAAACGCGAGTTGTGGAGGTTA
SRS024663_14910	TR	22.69	-	12315	12352	TCGAATGCGAACAGCGGTCTCGCTTATGCGAACGCGAA
SRS024663_15963	RT	32.74	-	59	538	ACAACGCACTGTACCCAATAATGACAAATTCGTTCATTCGTGATAATTGGGCCTGCCAGCGAGGCAAGGGTACCGATGATGCGAGAGATAGGATGAAACTATTTCTGCAGAGAATGTACCGGAAATATGGTACAGATTTTTATGGTCTGCAGATAGATGTGCATGGGTATTATCCGAATATGCGGCACGACTTAACCAACGCAATGTTGAAGAGAAAGCTGGAACCGGAAATAGCAAGGCGAGCCATTGATGTACTCGACGGACAGTACGCCGGGGATGTGGGTTACAACCCAGGAAGTCAGATGGTTCAGATTGTCGGCATATCGGCATTGGACGACCACGACCACAAAATCAAGGAAGATTTAGATGTGGACGAGTTCGGAAGATATATGGACGACT…
SRS024663_15963	TR	44.69	-	978	1025	ACGTGAACTCTAGCGGCAACGTCAACAACAACAACGCCATCCACGCCA
SRS024663_contig-100_3044.42451	RT	170.15	-	140	781	CCTTATACCGTGTTCAAAGTGTGGGAGCCAAAAGAGCGGCTTATCATGGCCTTACCATTTTATGACAGAGTGGTGCAGCACATGATTGTAAATGCAATCGGACCGGTATTTGAAGAAAGGTTTTATTGCCATTCCTATGCTTGCCGTGAGGGGAAAGGTATGCACGCCGCAAGCAACCAGTTATACAAATGGCTTTATGAACTTATGGTTGTGCAGGGGCTACGGATATACGCCTTTAAAGGGGATATAAGTAAATACTTTGCGTCTATACCGCATGACGGCCTAAAAGATGAAAACAGACGGTATATAGGGGACAAGAAAGCCCTTTACCTTATGGATAACATCATAGACAGAAACGGCATATTGCCGGACGGCGTGGGCATACCCGTGGGGAACCTT…
SRS024663_contig-100_3044.42451	TR	19.62	-	1155	1192	GTGAATTGCAACAATTACCCGTGGAACGTGAACACGAA
SRS024663_contig-100_7130.46537	TR	39.86	+	53	100	CGTCAATTCCTCTGGCGCGATGAACTGGAACAACGCTTACAACGGCAA
SRS024663_contig-100_7130.46537	RT	76.79	+	566	866	AAGAACGAATCGTTATGACGAACGCATTCAAAGACAAGGTGGTTCAACATTCCCTATGCGACAACATACTTGAACCCGCGTTTTCAAAAGCCTTTATCCGGGACAACTACGCATCGCAGAGCGGGCGCGGAACACATGACGGGTTATACCGCCTTGAAGAATTCATGCGGTCCTACTACTTCACACGCAAGGCGAACGCCGAGCGGGAGCGGCGGGCCGCGGGATTGCCGCCGCCCGGCCCGGAGGAAGTGCGGCACTATTCGGACGGCTGGGTTTTGAAATGCGACATATCGAAGTATTT
SRS024663_contig-100_4501.67849	TR	21.84	+	314	363	CTGGTGCGCTGAACTTGAACAACGCCCGTTCTAACGTCAACAACAATGTG
SRS024663_contig-100_4501.67849	RT	76.64	+	851	1394	AAAAGCGCATGATTATGTCACTAACATTCAAAGACCGTGTGGCGCAGCACGCTATATATAGCCAGCTGAACCCATATTTTGAAAAGCAGTTCATTTCTGACAGCTACGCTTGCAGAGTAGGCAAGGGAACACACAAGGCAGTCAACCGCCTGCATGATTGGTTGAAACAGACTGACCGGAAACCGCAGCGTTTCTATTATTTGAAACTGGATATTGCAAAGTATTTTTACAGAATAGACCATGAAGTATTGATGGACATTTTGCGGAAGAAGATTGCTGATGAAGATTTGTTGCACGTCTTGTCAGTAATAATAAACTGCGAAGACACAAACTTTGGTCTGCCGCTGGGTGCCGACATTGGCGACGTGGCGTTTGATGAATTGCTGGGAGAAGTTGGGC…
SRS043667_1868	TR	43.56	+	2953	3012	TGCGAATGCGAATGGCGGCGTGTCGAATGCGAATGCGAATAACGATGCATCGAACTCGAA
SRS043667_1868	RT	35.81	+	3570	3924	ACCTCAGCCAGCATCAAGAACCGCGGCATGCACGACCTCATGGAGTACATACGCCGCGACATGAAAGAAGACCCGGAAGGAACACGCTACTGCTACAAATTCGACATCTCCAAGTTCTATGAGAGCGTGGGGCAGGATTTCGTAATGTATTGCGTCCGGAGGGTATTCAAAGACAAGAAACTCATCGCCATGCTTGACAACTTCGTAAGGCTCATGCCGCAAGGAATCAGCATCGGGCTGAGGTCGTCGCAAGGGTTGGGCAACCTGCTCCTGTCTGTTTTTTTAGACCATTATTTGAAGGACAAGTACGGCGTCCGCCATTTCTACCGCTATTGCGATGACGGCGTGGTACTCG
SRS043667_contig-100_4035.4035	RT	66.59	-	31	682	ACAAGTACTTGTTTTATAGTTACCCGTCCTAAATTACGGGAAGTGTTTGCTGCAAATTTCCGTGACCGTATTGTACAACATTGGTTGTGCCTACGCTTAGAGCCACTGTTTGAGGCACGTTTTGTTGAGCACGGAAATGTATCATTTAACTGTCGAAAGGGTTTTGGAACATTTGCATGTATCGATCAGTTGACAAAAAATACTATTGAAGTCTCTGATAATTATTCCCATGAGGCTTGGTATGCTCAATTTGATATTAAAGGATTTTTCATGTCAATTGATTGTGAATGCTTATTAAAGTACTTATTGCCATTTATCAAAGAAAAATGGAACTATTGGAAAGGAACTATATATGAACAGGATTTAGATTTAGTGCTTTGGCTTACAGAAGTAATTGTA…
SRS043667_contig-100_4035.4035	TR	80.40	-	862	925	AACAACAGCTGGAACGTGAACTTTAGTAATGGCAACTTCAACAACAACAACAAGTACAACAGTA
SRS045528_3604	TR	43.51	+	543	604	CCAATGCTGGCGTGTTCAACGTGAACCTGAACAACCCTCGGACTAACGCCAACGGCAACATC
SRS045528_3604	RT	142.75	+	1057	1716	AGAAAAGGATGATAATGTCCATCAAATTTAAACACAGAGTTGTTCAATGGGCGATATACAGAGTTATCAATCCTATGCTGATTAAGGGATATATCAAGGATTCTTACGGATGTATCCCGGAAAGAGGACCACTGACCGCTATGTTTCGGCTTAAATACTGGTTGGAACAGGTGAACCGTAAGGATGAGCAGTGGTATTACTTAAAGCTAGATATAAGCAAATATTTTTACCGGATATCGCATCGGATACTAAAGAAAATACTTGCAAAGAAAATTAAGGACCAGCGGTTGCTGAAATTGCTGGAATCAATTATAGATTGCAAACATACACCGTTTGGATTGCCGCCAGGACGTTCACCAGGGGAAGTACCTTTGGAAGAACGTCTTTTTGATGTCGGAA…
SRS045528_28464	RT	11.85	-	2137	2583	ATAAGTACGTTGCTTTCTAAAGTTGAAAAAGGTATGAGAAAGGCGGATAAGAGATGATAAAGGTTACCGGTTTAAAAAAGCATTTTGGAGATTTGGAAGTATTAAAGGGAATTGACCAGCACATAAAACAAGGCGAAAAGGTTGTTGTTATAGGTCCTTCGGGTTCGGGTAAATCAACATTTTTGAGATGTCTTAATTTGCTTGAAGTGCCGACAGAGGGTGAAATTCTTATTGAGGGCGAAAGCATTACCGCTCCAAAAACAAATGTAAATAAAATTCGTGAAAAAATGGGTATGGTGTTTCAGCAGTTTAATCTGTTCCCACACCTTACAGTGCTTGACAATATAACTCTTGCACCGATTAAGGTTAAGAAAATGCCGAAAGCAGAGGCTGAAAAGC…
SRS045528_28464	TR	8.74	+	4175	4224	AGCTCATCATTTTTTTCTATTATCGTACTTCCGACAGGAATAACAACATC
SRS045528_29346	RT	83.62	-	63	373	TATTTCGGGTTTACGAACCGAAAGAACGCATTGTTATGACCAACGCGTTCAAAGACAAGGTGGTTCAGCATTCCTTATGTGACAATGTGTTAGAACCAGCGTTTTCCCGCACCTTTATCCGCGACAACTACGCGTCGCAGGCCGGGCGCGGGACGCATGACGGACTGTATCGACTGGAAGCGTTTATGCGGTCCTATTATTTCGAGCGGAAAGCACGGGAAGAACAACGGTGCCGGGAGGAGGGGTTGCCGCGGCCCGACCCGCGCGCCGCCCATTATGCGGACGGCTGGGTTCTGAAATGCGACATATCA
SRS045528_29346	TR	40.31	-	852	899	GAACTCGTACAACGTCCGCAACGTCAATTCCTCCGGCGCGATGAACTG
SRS045528_contig-100_1586.72926	TR	49.50	+	202	251	TGTTCGCCTTGAACGGCAACAATCCCCGCTCGAACTCGAACTGGAACCTC
SRS045528_contig-100_1586.72926	RT	18.38	+	730	869	ACATACGCATGTGTTACGGACAGAGGACAGCACGAAGCGGTTAGGAGACTTGCTTCGTGGTTTCATGAGTTTAATGGTAGAGGACAGTATGCGTATTATTACAAGTTTGATGTTAGAAAATTCTTTTACCGGATTGACCA
SRS045739_2516	RT	9.72	+	36311	36750	CTCGTGCTGTCGCTCATCAAGATAAGCGGCACGCTGGAGCGCATCGCCGATTTCGCCGACGGCATCGCCCGCCATGTGATAGAGGAGGAGTGCGCCGCCCTGCCGGATTCGTTCAAGGAAGAGCTTCGCGTCGGCACGATGTTCGATACGGTTATCTCCATGCTGTCGGACAGCTTCGTGGCGCTCGAATCGGAGAACACGAAACTCTCCGGACGGATACTCGCCAAGGACGAAACGGTGGACGAAATCTACCACGACGACATCCGCCTGCTGGCCGAATACATGCAGAAGGAACCCGTACAGGCACGGTGCGTACTGGATACGCTGCTGGTGCTCCGCAAGATAGAGCGCATCGGCGACCACTGCAGCAACATCGTGGAGGAAATCGTCTTCTACATA…
SRS045739_2516	TR	5.94	-	42230	42279	TACAGCGACCTCGATTTCAACTGCCATGCCAACAGCGTGAAGTATATCCA
SRS045739_8941	RT	44.37	-	9904	10235	TCGGGAGGTTTTTGCCGCCGCTTTCATTGATCGTGTTGTCCATCACTGGATCGCTCTTCGTATCGAGCCGATTTTAGAGGAACGTTTTCGGGAACAAGGGAACGTCTCGAAGAACTGCCGGAAAGGTGAGGGATGTCTGTCTGCCGTGCACTATCTGAATAACATGATAGTCGAGGTCAGTGAGAATTATACTGCCGATGCGTACATTTTCAAAGATGACCTGTTCAGTTTCTTCATGTCTATCTCGAAATCGTTGGTATGGGAAATGCTGAACATATTCGTAAGGGACAATTATAAAGGCGATGATATTGAATGTCTGCTTTACCTTCTAG
SRS045739_8941	TR	53.53	-	10476	10536	ATGCAACGGCTTCCAGCAGTTGGAACGTGAACTTCAACAACGGCAACGTCAACACGAACAA
SRS049402_1837	TR	22.11	-	1270	1317	GCGTCAATTCCTCCGGCGCGATGGGCTGGAACAGCGCGTACAACGGCG
SRS049402_1837	RT	138.28	-	2242	2840	TGTTAGAACCAGCGTTTTCCCGTACCTTTATCCGCGACAACTACGCGTCGCAGGCCGGGCGCGGGACGCATGACGGGCTGTATCGACTGGAAGTGTTTATGCGGTCCTATTATTTCGAGCGGAAAGCGCGGGAAGAACAACGGTGCCGGGAGGAGGGGTTGCCGCGGCCCGACCCGCGCGCCGCCCATTATGCGGACGGCTGGGTTCTGAAATGCGACATATCAAAATATTTCTACTCAATTCCGCATGAACCATTGAAAGCAATGGTGCGCCGCTTCATCCGGGACCCGGACGTTCTATGGCTTGTCGACATGATCATTGACAGCACGGACGACCCCGGAATTCCGATCGGCAACCAGACTTCACAATGGTTCGCGGTCATGTACCTTTCGGGGCTTG…
SRS049402_3176	TR	44.17	+	618	667	TGTTCAATTCCAACCTGAACAACCCGCGCTCCAATGCCAACGGCAACATC
SRS049402_3176	RT	166.73	+	1099	1761	AGAAGCGGCTGGTGATGGCGCTGGACTACCCGGACAGAATTGTGCAATGGAGCCTGTACCTGTATTTGAATCCGCTCTATGACAGGCTTTTTATTGAGGATTCCTACGCTTGCCGAAAGGACAAGGGCAGCCATAAGGCCGCCAAGCGCCTGCAATACTGGATGTGCCAAGTGCAGCGCAAGCCGGGGCCGGGCTGGTACTGCCTGAAACTGGACATAAGCAAATACTTTTACCGGGTGAACCACGAAAAGCTGCTGGCGATCTTGGGGCGGCGGGTGAAAGACCCCGCCATGATGGCGTTTATACGGGGCGTGGTGAACAGCAGAGCAGAGCCGTTCGGCCTGCCGCGCTGGCGGACACCGCAGGACACGCCGCCGGAAGAATGGATGTACGAGGTGG…
SRS049402_3752	RT	97.94	-	35934	36462	ATGGCTGTTCTTTACAGGGAAGTTTTAGGCGGTATGATGATTCGCGACACGTATGCCAGCCTGCCTAAGCGTGGTATTCATGACGGTTTGAACAGGCTTCGAAAAGCATTAAAAGACCGTTCGAATACAGAATACTGCCTAAAACTTGACCTGAAGAAGTTCTACCACTCCATCGACCAGGATGTCCTGATAGAACTGCTTCGCCGTAAAATCAAAGACGAAACACTGATGCAAACCCTTATCCGTATTATCCGAAGTTATGGTCCCGGTCTGGCGATTGGCTATCACTCCAGCCAGTTGCTCGGTAACTTTTACCTTTGCCTGTTGGATCACTACATGAAAGCGGAATTAGGCGTAAAGTATTATTTCCGGTATTGTGATGATATTGTCGTTCTTGGC…
SRS049402_3752	TR	20.20	-	36943	36980	ACGACTCGAATACGAATGGCGGTGTAGCGTATGCGAAT
SRS049402_9937	RT	9.72	+	35035	35474	CTCGTGCTGTCGCTCATCAAGATAAGCGGCACGCTGGAGCGCATCGCCGATTTCGCCGACGGCATCGCCCGCCATGTGATAGAGGAGGAGTGCGCCGCCCTGCCGGATTCGTTCAAGGAAGAGCTTCGCGTCGGCACGATGTTCGATACGGTTATCTCCATGCTGTCGGACAGCTTCGTGGCGCTCGAATCGGAGAACACGAAACTCTCCGGACGGATACTCGCCAAGGACGAAACGGTGGACGAAATCTACCACGACGACATCCGCCTGCTGGCCGAATACATGCAGAAGGAACCCGTACAGGCACGGTGCGTACTGGATACGCTGCTGGTGCTCCGCAAGATAGAGCGCATCGGCGACCACTGCAGCAACATCGTGGAGGAAATCGTCTTCTACATA…
SRS049402_9937	TR	5.94	-	40954	41003	TACAGCGACCTCGATTTCAACTGCCATGCCAACAGCGTGAAGTATATCCA
SRS049402_10044	TR	38.30	+	695	744	CGAACGCGTGGTACGTGAACATGAACAACGGCAACGTGAACACGAACAAC
SRS049402_10044	RT	19.66	+	985	1217	CGTGAAATTTTTGCTTCCGCTTATGTTGATCGTGTAATACAACATTGGGCTGATCTACGCCTTGATCCTATTTTGGAAGAGCGTTTTCAGGCACAGGGAAATGTTTCAAAAAATTGCCGTATTGGTGAAGGAGCACTTTCGGCTGTTATCTATCTGAATGGGATGATCATGGAAGTCAGTGAAAATTATACGAAAGACGCATACATTTTCAAGGGTGATTTCAAAAGCTTTTT
SRS049402_12235	TR	43.56	+	2227	2286	TGCGAATGCGAATGGCGGCGTGTCGAATGCGAATGCGAATAACGATGCATCGAACTCGAA
SRS049402_12235	RT	35.81	+	2844	3198	ACCTCAGCCAGCATCAAGAACCGCGGCATGCACGACCTCATGGAGTACATACGCCGCGACATGAAAGAAGACCCGGAAGGAACACGCTACTGCTACAAATTCGACATCTCCAAGTTCTATGAGAGCGTGGGGCAGGATTTCGTAATGTATTGCGTCCGGAGGGTATTCAAAGACAAGAAACTCATCGCCATGCTTGACAACTTCGTAAGGCTCATGCCGCAAGGAATCAGCATCGGGCTGAGGTCGTCGCAAGGGTTGGGCAACCTGCTCCTGTCTGTTTTTTTAGACCATTATTTGAAGGACAAGTACGGCGTCCGCCATTTCTACCGCTATTGCGATGACGGCGTGGTACTCG
SRS049402_12748	TR	53.58	+	2193	2262	TGCGAACGCGAATGGCGGTGTGTCGAATGCGAATGCGAATAACGATGCTTCGAATACGAATGCGAATATC
SRS049402_12748	RT	17.78	+	2800	3184	ACCGGTGCAAGCATCAAAAGGCGCGGTACTCATGATCTGATGAACTGCATACGTACCGATTTGCAAAAAGACCCGGAAGGCACACTTTACGCATACAAGTTTGACATCCGTAGGTTTTACGACAATGCGCGGCAGGACTTTGTTATGTGGTGCTTCCGGAGGGTGTTCAAGGACGAAAGGCTGTTGGTGCTACTGGAGCGGTTTGTTAAGCTGCTGCCGGAAGGTATAAGCTTCGGACTGCGCAGTTCACAAGGGGCAGGAAATCTGCTTCTGTCTGTATTTTTAGACCACTATCTGAAGGATAAGTACGGGGTTCGTTATTACTATCGCTATTGCGATGACGGACTGGTACTCGGTAAAACGAAAGCGGAATTGTGGAAGATTC
SRS049402_14663	TR	7.04	+	5538	5587	ACACCGGCGGGTACTTCAACTACACCGACGCGGACAAGGACATCGACATC
SRS049402_14663	RT	36.19	+	13758	14176	TGCTGCGGAAGCATCAAGGGCCGGGGCATCCATTACGGCGTTAAGGCAATCAAGAAATGGATGCGGACAGACCCGAAAGGGACGAAGTATGCAGAGGAGCTGGACATCCACCATTTTTACGACAGCCTGACCGTTGAAACGGTGATGGCCCGCCTGCGGAGGCTGGTCAAAGACCGGAGGATGCTGGATGTGTGTGAGCGACTGATGAAGTACGGCGTCCTGATTGGCGCGTTTTTCTCACAGTGGTTTGCCAACACGGTGCTGCAACCGCTTGACCAGATGATACGGAACAGCGGGCTGTGTGACCACTATATGCGGTACATGGACAACCTGACACTGTTCGGGCGCAACAAAAGGAAGCTACGAAAGCTGCGGGGCATGATCGAGGACTGGCTTGCA…
SRS049402_15224	RT	161.55	-	9193	9871	GTCAAGCGCGAGATTTTCGCCGCCGACTTCCGCGACCGGGTAGTGCATCACCTGCTGTTCAACTATATAGCGCCGATGCTCGAGCGCACCTTTATCGCCGACAGCTACTCCTGCCGCAAGGGCATGGGGACCCTTTACGGCATCCGGCGGCTGGAGAGGCACATCCGCTCGTGCTCGGACAACTTTCGCAGGGAGTGCTACGTGCTCAAGCTCGACATTCGGGGCTATTTCATGAATATCGACAGGCGGAAGCTCTACGGGATGCTTGTGGACACGTTCGCGCGCTTCGCGCGAAGACCGGCCCGGGACGGCAAGACGTGGGAGCAGTTGCTCGACTACGGTCTGATCCGCTACCTGACGCGCGAAATCGTTTTCAACGATCCGACGTACAACTGTTAC…
SRS049402_15224	TR	26.13	-	10146	10195	AACAACGCGGGCAACCTCAACTTCAACTCGGGCAACGTCAACCCGCTGAA
SRS049896_1190	TR	53.53	+	656	716	TGCAACGGCTTCCAGCAGTTGGAACGTGAACTTCAACAACGGCAACGTCAACACGAACAAC
SRS049896_1190	RT	44.37	+	957	1288	CGGGAGGTTTTTGCCGCCGCTTTCATTGATCGTGTTGTCCATCACTGGATCGCTCTTCGTATCGAGCCGATTTTAGAGGAACGTTTTCGGGAACAAGGGAACGTCTCGAAGAACTGCCGGAAAGGTGAGGGATGCTTGTCTGCCGTGCACTATCTGAATAACATGATAGTCGAGGTCAGTGAGAATTATACTGCTGATGCGTACATTTTCAAAGATGACCTGTTCAGTTTCTTCATGTCTATCTCGAAATCGTTGGTATGGGAAATGCTGAACATATTCGTAAGGGACAATTATAAAGGCGATGATATTGAATGTCTGCTTTACCTTCTAGC
SRS049896_1748	TR	52.33	+	105	166	GGAATGTCGGCCTGTTCAATTTCAACGCGAACAACACCTCGTCGAACTCGAACTCCAACGTC
SRS049896_1748	RT	29.93	+	583	1016	GATGATGGTAACGGTCATGAAGCCGGTGCTCATGCGTGGAATGCACCCGTGGTCCTGCGCATCCATTCCCGGGCGCGGCGGGAAGCGAGTCCACAAGAAAATCAGCAGCGCACTTCGCAACGACCCCAAGGGAACGAAATATGCCGCAGAGCTGGATGTCGCGCAGTATTATCCCAGCATCTCCGGCAGGCGCCTGATTTGGGCGCTGGCCCGGAAGATCAAGGACAAGCGTTTCCTGCGGGCGGTCTACTCCATCATTGAGTCCTGCGGCGGCGGGCTGGCCATTGGCTATTACATCTGCCAATGGCTGGCGAACTTCTATTTGGAGCCGCTGGACAGGTACATCATGACGCTGCCGGGTGTGAAGTACATGACCCGCTACATGGACAATATCACCCT…
SRS049896_12094	RT	17.78	-	14931	15315	CATGAATGTGGTGGACCGCCACCTGCAAAAACGTTATATCCGGACAACCGGTGCAAGCATCAAAAGGCGCGGTACTCATGATCTGATGAACTGCATACGTACCGATTTGCAAAAAGACCCGGAAGGCACACTTTACGCATACAAGTTTGACATCCGTAGGTTTTACGACAATGCGCGGCAGGACTTTGTTATGTGGTGCTTCCGGAGGGTGTTCAAGGACGAAAGGCTGTTGGTGCTACTGGAGCGGTTTGTTAAGCTGCTGCCGGAAGGTATAAGCTTCGGACTGCGCAGTTCACAAGGGGCAGGAAATCTGCTTCTGTCTGTATTTTTAGACCACTATCTGAAGGATAAGTACGGGGTTCGTTATTACTATCGCTATTGCGAT
SRS049896_12094	TR	53.58	-	15853	15922	GGTGGAGCTTCCCGATAGTCCGTGTGGTCTATCGCGGGTACAACAATGCGAACGCGAATGGCGGTGTGTC
SRS049896_12820	TR	50.47	+	582	636	TCTGCAATGTGAACAGCAACGGCAACGCGAACAATAACAACGCCAACAACACCAA
SRS049896_12820	RT	9.69	+	1136	1232	GCTTTATCGAGTTCGACCTCTACGACCGAGGGAAAATGCGGCACATCAGGAGCATTCACATCAGCGAGCGCGTCGTGCAGAGGACGCTCTGCGATAA
SRS049896_24417	RT	30.43	-	6	220	CGATCGCATTGTCCGACATTCTCTGTGCGATGAGGTTTTACTTCCAGAAGTTAGAAAACATATCATTTATGATAACTGCGCATCTATCAAGGGGCGCGGAATTTCACAACAGAGAAAACGATTCGAAATCCATCTCCACAAATACTACCAATTATACGGAAATGACGGTTATATTCTATTCGGTGACTTTTCAAAGTTCTATGACAATATTATCC
SRS049896_24417	TR	21.98	-	578	649	TCGTTTCTTCGGCTAACTTTGCCAATGTGAACAACAATGGCAATACGAACTACAACAACGCTTCGAACTCTA��
SRS049896_26610	TR	38.30	+	675	724	CGAACGCGTGGTACGTGAACATGAACAACGGCAACGTGAACACGAACAAC
SRS049896_26610	RT	19.66	+	965	1197	CGTGAAATTTTTGCTTCCGCTTATGTTGATCGTGTAATACAACATTGGGCTGATCTACGCCTTGATCCTATTTTGGAAGAGCGTTTTCAGGCACAGGGAAATGTTTCAAAAAATTGCCGTATTGGTGAAGGAGCACTTTCGGCTGTTATCTATCTGAATGGGATGATCATGGAAGTCAGTGAAAATTATACGAAAGACGCATACATTTTCAAGGGTGATTTCAAAAGCTTTTT
SRS049896_28665	RT	11.80	+	1035	1306	CCTAGAGAAATTCTTCGATACAGTAAACCATGATAAACTTATATCTATCTTGAATAAAGAAATCAAAGACGGAAAGATACTGTCATTGATTCGAAAGCTTCTGGTAAGCGGAGTTATGGTTGGAACACAAGTAAAGGAAACAGAGATGGGCACCCCGCAGGGAGGAAATCTCTCTCCCTTACTTGCAAATATTATGCTAAATGAGCTTGATTGGGAACTTGAGCGACGAGGACTTCGGTTCGTAAGATATGCTGATGATTGCATTATCTTAG
SRS049896_28665	TR	6.20	+	5513	5562	GTAGTAGCTTGTTTTGTATCAGTTGCCATGGGAACATCAGTAGGTACAAT
SRS049896_30415	TR	8.97	+	2336	2385	ACAGCAGGAACATTTGAAATATTTGCTATTATAACGCCAATAGCAAGAAT
SRS049896_30415	RT	9.51	+	5810	6309	CATCTTCAACGGCTTCTGCAATATCACATCTGGAAAGGTCAGTAACAACAACCTTTTCAACGCCCTTATCACGAAGTATATCTGCAAATCTATTGGCTGCAACAGCAGTGTTACCGTGAATAGACGCATATGCTATGAATATACCTTTGCTTTCTGGCTGGTAACTGCTCCATGTATTATATAAGTCAAGGTAATATCCAAGGTTATCAGATAATACAGGACCATGTAATGGACATATAGTCTTAATATCAAGTGCTGATGCTTTCTTCAATAAAGTCTGCACTGGTGCACCATACTTGCCAACTATATTAAAGTAATATCTTCTGGCTTCGCATGCCCAGTCTTCATTCTCAGTAAGAGAAAGCGCTCCAAATTTTCCGAATCCATCTGCTGAAAAAA…
SRS049896_30415	TR	11.16	+	5812	5861	TCTTCAACGGCTTCTGCAATATCACATCTGGAAAGGTCAGTAACAACAAC
SRS049896_33386	TR	24.08	+	27626	27678	GCAACGGCCTGAACATCATCAACACGCCCAGCAGTTTCAGCGACAACAGCGGC
SRS049896_33386	RT	16.34	+	28753	29125	TGCTGCGGGAGCATCCGAAACCGGGGCATCCATTACGGCGTTCGAGCCATCAAGAAGTGGATGCGGACAGACCCAAAAGGGACAAAGTACGCCGAGGAGCTGGACATCCACCATTTCTACGACAGTTTGACGGCGGAGACGGTGATGAAGCGGCTCCGGCGGCTGGTGAAAGACCGGCGAATGCTGGAGGTATGCGAACGGTTGATGAAGCACGGCATTCTGATCGGCGCTTACTTTTCCCAATGGTTTGCCAACACGGTGCTGCAACCGCTTGACCGGCTGATACGGGAAAGCGGTCTGTGCGACCACTACCTGCGGTACATGGACAACTTTACCCTGTTCGGGCGGAACAAGCGGAAGCTGCGGCGGCTGC
SRS050026_3877	RT	87.24	-	121	371	AAGCGCCGCATGGTACACGCCCCCGCATTTGTGGACAAGGTGGTGCTGCACGCTCTGGTCGATAACATCCTGTATGATGCCCTGACAAAGAGCTTTATCCGGGACAGCCACGCCAGCCAGACCGGAAAAGGCACAGACGACGGCCTGATGCGCCTGAAAACTCACATGGTGGACTATTACCGCCGCGAGGGACACGGCGCGGACGGCTGGGTGCTGAAAGGCGACGTGCGGCATTTCTTTGCCAGCATCGA
SRS050026_3877	TR	23.55	-	796	840	ACGTCAACACCGATGGCTCCATCAACAACAACTGGTACAACAACT
SRS050026_9081	RT	44.68	-	4708	5092	CACCTCCGCCAGTATCAAGAGACGGGGGATGCACGACCTCCTGGCGTATGTCCGCCGTGACATGGCCGAAGACCCTGATGGTACACGTTACTGTTACAAGTTTGACATCACCAAATTCTACGAGAGCGTGAAGCAGGATTTTGTGATGTATTGCGTCAGCCGGGTGTTCAAGGACGCAAAGCTCGTGACCATGCTGGAGAGCTTTATCCGCCTGATGCCTGAAGGTCTGAGTATCGGCCTGCGCAGCTCGCAGGGGCTGGGCAATTTGCTTTTGTCTGTGTATCTGGACCATTATCTGAAGGACAGGTATGCCGTGCGTCATTTCTACCGCTATTGTGATGACGGCGTCGTACTGGGTAAAACGAAAGCGGAACTGTGGAAGATT
SRS050026_9081	TR	47.60	-	5641	5690	GTTTCGATGTCGAATGCGAACAACGATTCCTCGAATACGAACACGAACAT
SRS050026_11540	RT	43.96	-	7461	7792	TCGGGAGGTTTTTGCCGCCGCTTTCATTGATCGTGTTGTCCATCACTGGATCGCTCTTCGTATCGAGCCGATTTTAGAGGAACGTTTTCGGGAACAAGGGAACGTCTCGAAGAACTGCCGGAAAGGTGAGGGATGTCTGTCTGCCGTGCACTATCTGAATAACATGATAGTCGAGGTCAGTGAGAATTATACTGCCGATGCGTACATTTTCAAAGATGACCTGTTTAGTTTCTTCATGTCTATCTCGAAATCGTTGGTATGGGAAATGCTGAACATATTCGTAAGGGACAATTATAAAGGCGATGATATTGAATGTCTGCTTTACCTTCTAG
SRS050026_11540	TR	36.53	-	8033	8093	ATGCAACGGCTTCCAGCAGTTGGAACGTGAACTTCAACAACGGCAGCGTCTACACGAACTA
SRS050026_12500	RT	9.40	-	4948	5244	TCCATCTCCTTGCCGCCTACAATGGCTGGCAGGTCTTTCAGGTCCTTGGGCACCGTCCAGTCCAGGGTGATATTGGAGAAAGGGGCCTGTGTGCCCCAGCGGCTGGGGGTGTTCACCCCATAGACGAAGGACTGGATACACTGCTTGACCTCCTTCTGGCTCAAGTGGTCAACCTTGACGAAGGGGGCCAGATAGGTGTCGAAGGAGGAGAATGCCTGCGCCCCCGCCCACTCATTCTGCATGATGCCCAGGAAGTTGACCATTTGGTTGCACAGGGTGGACAGGTGGCTGGCCGGA
SRS050026_12500	TR	6.90	+	6006	6055	TCATCACCGCCAATGAGAACGGCACCCCCTACTACACCAACTCCTCCCAT
SRS053356_23371	RT	35.81	-	18413	18767	GTACCACCTCAGCCAGCATCAAGAACCGCGGCATGCACGACCTCATGGAGTACATACGCCGCGACATGAAAGAAGACCCGGAAGGAACACGCTACTGCTACAAATTCGACATCTCCAAGTTCTATGAGAGCGTGGGGCAGGATTTCGTAATGTATTGCGTCCGGAGGGTATTCAAAGACAAGAAACTCATCGCCATGCTTGACAACTTCGTAAGGCTCATGCCGCAAGGAATCAGCATCGGGCTGAGGTCGTCGCAAGGGTTGGGCAACCTGCTCCTGTCTGTTTTTTTAGACCATTATTTGAAGGACAAGTACGGCGTCCGCCATTTCTACCGCTATTGCGATGACGGCGTGGT
SRS053356_23371	TR	43.56	-	19321	19380	ATGCGAATGCGAATGGCGGCGTGTCGAATGCGAATGCGAATAACGATGCATCGAACTCGA
SRS053356_31287	TR	31.14	+	6500	6547	CGTCAACACCGATGGCACTCTGAACAGGAACAACGCCTACAACGGCAA
SRS053356_31287	RT	94.78	+	6955	7252	AGGAGCGGCTCGTCCTCGCCATCGACTTCGAGGGCAAAGTCGTCCAGCACTCGCTCTGCGACAACGTCCTCGAGCCGGCGTTCTCCCGGCGCTTCATCCGGGACAACTACGCCGGCCAGATCGGCAAAGGCACCCACGACGGCCTCGACCGTCTGGCTGCGGCCATGCGCCACTATTTCTTCAGCAGAAAGGCAGCGGACGAAGCAGCCCGCAAGGCTGCCGGCCTGCCGCCCCGGCCGATGAACGAGTGGTACTACGCCGACGGCTGGGTACTGAAGGGCGATTTTTCAAAGTTCTT
SRS053356_33765	TR	45.25	+	511	564	CGTGAATGTGAATACTGACGGCACGGTCAACAACAACAACGCGAACTACTCGAA
SRS053356_33765	RT	74.88	+	1134	1645	GAACGTGTCGTACAGCGCTGCTTATGCGATTACTGCCTCGTCCCTGCATTATCAAAGTCGTTTATCTACGACAATGGCGCAAGCCTGCCCGGAAAAGGCTATGACTTCGCCGTATCCCGCGTGACGCGGTTTCTTGCAGATCATTACCGCCGGTACGGAAACGAGGGCTATGCCCTGATTTTCGATTTCTCAAAGTATTTCGACACAGCGCATCACGAACCGATATTTGAACAATTCCGGCGCAGCGGAATCGACGGAAACCTCGTCCGCTTGTCGGAATATTTTATTTCCAACTTCGGGGACGTGGGGTTAGGGCTTGGCAGTCAGGTTTCACAGATTGCCGCGCTTGCCTTGCCGAACAAGATCGACCATTTCATAAAAGACGTTCTGCGCATGAAA…
SRS053356_33765	TR	6.93	+	5256	5305	TCCCGTCCTCGTTTTTGAACGTCACGCCGACAACCTTGAATTTCAACGTT
SRS053356_36633	TR	43.82	+	13	62	TGTCGAATGCGAATGCGAATAACGATGCGTCGAATGCGAATACGAATGTC
SRS053356_36633	RT	38.93	+	634	988	ACCTCCGCAAGCATCAAGGACAGGGGAATGCACGACTTGATGAAGTACATTCGCCGTGATATGCAGGAAGACCCGGAAGGCACAAGGTTCTGCTACAAGTTCGACATCTCCAAGTTCTACGAGAGTGTCAACCAGGACTTCGTTATGTACAGTGTGCATCGGGTATTCAAAGACAAGAAGCTCATAGCCATGCTTGACAACTTTGTCCGCATCATACCGCAAGGTATCAGCATAGGGCTACGCTCGTCGCAGGGCTTGGGCAATCTGTTGTTGTCTGTGTATTTAGACCATTATCTGAAGGACAGGTACGGCGTGCGTCATTTCTACCGCTATTGTGATGACGGCGTGGTACTCG
SRS053356_41030	TR	46.61	+	89	155	ACAACAATGCGAACGCGAATGGCGGCGTGTCGTACGCGAACACGAACAACGATTCGTCGAACACGAA
SRS053356_41030	RT	73.07	+	594	1181	AACGCCGGACGATACAGGTGATCCCATTGAAGGATCGCATCGCCGTAAATGCGGTTATGCGAGTCGTGGACGAGCATCTGCACCGGCGGTTCATCCGGACGACCGCAGCATCGATCCGCAACCGCGGGATGCACGACCTGATGGAGTATATCCGGCGCGATATCGCTCAAGACCCCGACGGAACCCGTTACTGCTATACCTTCGACATCCGTAAATTCTACGAAAGCGTCGATCAGCAGGTCGCCATTGCCGCCGTCCGGCGGGTGTTCAAAGACGAACGGCTGCTGACGATACTCGACGGCTTCATCCACATGATGCCGCACGGGTTGAGCATGGGGCTGCGCTCCTCGCAAGGGTTGGCCAACTTAATCCTCTCGATCTACCTCGACCACGAACTCA…
SRS053356_44603	TR	47.58	+	427	486	TGCGAATGCGAATGGCGGTGTGTCGAATGCGAATGCGAATAACGATGCTTCGAATACGAA
SRS053356_44603	RT	17.78	+	1034	1418	ACCGGTGCAAGCATCAAAAGGCGCGGTACTCATGATCTGATGAACTGCATACGTACCGATTTGCAAAAAnAnCCGGAAGGCACnCTTTACGCATACAAnTTTGACATCCGnAGGTTTTAnGACAATGCGCGGCAGGACTTTGTTATGTGGTGCTTCCGGAGGGTGTTCAAGGACnAAAGGCTGTTGGTnnTnnTGGAGCGGTTTGTTAAGCTGCTGCCnGAAGGTATnAGnTTCGGACTGCGCAGTTCACAAGGGGCAGGAAATCTGCTTCTGTCTGTATTTTTAGACCACTATCTGAAGGATAAGTACGGGGTTCGTTATTACTATCGCTATTGCGATGACGGACTGGTACTCGGTAAAACGAAAGCGGAATTGTGGAAGATTC
SRS053356_46448	RT	59.33	-	7950	8432	GGATGCTGGTGACGGCCATGAAGCCGGTGCTTATGCGCGGGATGCACCCGTGGTCCTGCGCGTCGATTCCCGGACGTGGTGGAAAGCGAATCCACAAGAAGATCCGCGGCGCGCTCCGCAATGACCCGAAGGGGACGAAGTACGCCGCTGAGCTGGATGTCGCACAGTATTACCCCAGCATCTCCGGCAAGCGGCTGATCTGGGCGCTGGCGCGGAAGATCAAGGACAAGTGCTTTCTGCGGACGGTCTATTCTATCATCGAATCCTGCGGCGGCGGGCTGGCTATCGGGTATTACATCTGCCAATGGCTGGCGAATTTCTACCTGGAGTCTCTGGACCAGTACATCATGACGCTGCCGGGCGTGAAGTATATGACCCGCTACATGGACAACATCACCC…
SRS053356_46448	TR	50.98	-	8848	8897	CTTTTCTACTTCAACGCGAACAACACCTCGTCGAACTCGAACTCGAACGT
SRS053356_47022	RT	34.51	-	18684	19081	TACAAGTGCGTGTATCAAGGGAAAGGGATTACATTTTGGAGTAAGGAGAATGAAACGTTTTCTTCACCGGTACCCGGAATACAAATGGTTCGTAAAGACTGATTTCAAAAAGTTCTATCAAAGTATTCTTCATGAGCTTATTGTTGCTGCATTGAGAAGGAAATTCAAAGATGAACGATTTATTAAATTGATCGAGATAGCTGTTTTATCGTATGACAGCGGAACAGAGTTAGTTGACGTATTGGAGAATGAAGTTGAACGGAAGAAGAGGTGTTCCGATTGGAGCATTTACAAGCCAACCTATCGGGAATTTTGCGGCAAGCCGGATAGATCATACAATGAAGGAGAAATATCGTGTCAAATGCCTGCATAGATATTGCGATGATAATGTTATGCTG
SRS053356_47022	TR	41.90	-	19821	19870	CTCGCTTATGCGAACTCGAATAACGATTGGTCGAACTCGAATGCGAATAT
SRS053356_contig-100_1268.246132	TR	26.05	+	2475	2522	CGTCAATTCCTCCGGCGCGATGAACTGGAACAACGCGTACAACGGCAA
SRS053356_contig-100_1268.246132	RT	177.21	+	3005	3670	AAGAACGCATTGTTATGACCAACGCGTTCAAAGACAAGGTGGTTCAGCATTCCTTATGTGACAATGTGTTAGAACCAGCGTTTTCCCGTACCTTTATCCGCAACAACTACGCGTCGCAGGCCGGGCGCGGGACGCATGACGGGCTGTATCGACTGGAAGTGTTTATGCGGTCCTATTATTTCGAGCGGAAAGCGCGGGAAGAACAACGGTGCCGGGAGGAGGGGTTGCCGCGGCCCGACCCGCGCGCCGCCCATTATGCGGACGGCTGGGTTCTGAAATGCGACATATCAAAATATTTCTACTCAATTCCGCATGAACCATTGAAAGCAATGGTGCGCCGCTTCATCCGGGACCCGGACGTTCTATGGCTTGTCGACATGATCATTGACAGCACGGACG…
SRS053573_732	RT	153.33	-	78	597	CCCTACAACACATTCAAGGTTTACGAACCGAAAGAACGGGTTGTAATGTCGAACAGCTACAAAGACAAGGTTGTGCAACATGCGCTTTGTGATAATGTACTTGAACCGAGGGTGCGAAGCACCTTCATAAAAGACAATTACGCTTCACAGGTTGGAAAAGGAACGCACTTCGGCCTTGAACGGCTGGAAGGGTTTATGCGGAGGTTTTACCGTGTACGAGGTGTTGACGGTTGGGTATTGAAATGCGACATATCAAAGTATTTCTATAATATCAAGCACGACGCGTTAAAATCCTTAATCCGCAAGTATATTTCCGATCCGGATTGTCTTTGGTTGCTGGATATGATAATAGACAGCACCGAAGGCAATGTAGGAATTCCGATCGGCAACCAGTCTTCA…
SRS053573_732	TR	43.68	-	957	1004	ATGTCAACACTTCGGGGGCGTTGAACAACAACAACGCGTACAACGGCA
SRS053573_1205	RT	20.76	-	11146	11786	TCGACGTTTACGTTGGTGAGATTGACCTCCTTTTCAACCTGCAATTCGTTACTGTCGGGGAAGTTGAACGCCACCGCCATGTTGGAGTCCCACATACCGCGCTCCATATAGAACATGGTCAGGGTGTGGGTGGTGAGTTCGTCGTCTAATTGGATGGCTTGTTTTGTCGTCTTGGTGAACGTGATAGGGGTCTGGTTGAAGTAGACGGTTTTGTTTTTGGCATCAGTCGTGTAGACCATGGGGTCTTTTGTGTCGGTGTTCTTGTTGGAACTGACGTAGGGGGTTACGGTGCTGCTCGCGCCAAATTCCAGCAGACCGGACGCTTTGCCGTGCGCACCGCCGACATCCAGAACCAACTTGCCGTCAATGTAGACCCACACGTCATCGTCACCGGAGAAG…
SRS053573_1205	TR	5.57	+	12203	12252	AGATGGGCTGCGATGCCAACGGCACAAAGTCCTATCTGAACACCATGCTC
SRS053573_2624	RT	130.84	-	441	1018	GAGCTGCAGACGCTCTTCCGCCCGGTATTCGTCAACCGTTCATTTGCGTGTATGTACGGAAAAGGCCCCATCCGAGCTGCCTTCAACGTACAGCATGACATGAGGGTCGCCCGCATGAAGTGGGGCGACGAGGCGACGGTCATCAAGATCGACGTCCGCAAGTTTTTCTACAGCATCGACCGCAGCGTGCTCAAGCAGATCATCGCGAAGCGGTTCAAGAAGCTCAAGAAGAAGTACCCCGAGAAATACGAGGACTTCCTCCGTTTTTACAGGCTTCTTTGCAAAGTGATCGACAGCTCGCCGGAGGGCGAGAGAGGGATTCCGCTGGGAAATGTGAGTTCTCAGGACTTTGCCAACATCTACCTCAACGAGCTCGATCAATTCTGCATCCGCTTCCTC…
SRS053573_2624	TR	36.34	-	1637	1689	GAACCGTGCGGTTCGCGGGTACAATTCGGCCCGCAACTGGAACAACAACAATG
SRS053573_contig-100_200.28260	TR	71.15	+	5728	5780	TGCGCTACTTGAATGTGAACAACACTGCCGGGAATGCCAACTGGAACATCGGG
SRS053573_contig-100_200.28260	RT	54.53	+	6343	6764	GGTATTAGAGCCAATCATCACAGCCACAGCCTATCCATACTCCTGCGGTTCGTTCCCAAAGCGTGGAGCACACTACGGAAAGAGACAGATAGAGCGGTGGCTTTTGCATGACCCGAAGGGAACACGGTGCTTCGCAAAGATGGATATCCGGCACTTTTATGATAGTATCCGGCTGAAAATTCTGATGAAGGAACTGGCAATCCGAATCAAGGATGACTGGTTTTTATACATCATCGGATTATGCCTACAGGGATTTAATAAAGGAATCCCTCTCGGATTTTACATCAGCCAGTGGTTGGCAAATTACCTCTTAGAACCACTCGACCGACTGATCACAGAGGTGCTCGGTCTGCCAAAGCTGCAAAGGTACATGGACGATATCGTCATATTCGCAAGCAG…
SRS053649_3488	RT	21.91	-	6489	6622	TACCACCTCAGCCAGCATCAAGAACCGCGGCATGCACGACCTCATGGAGTACATACGCCGCGACATGAAAGAAGACCCGGAAGGAACACGCTACTGCTACAAATTCGACATCTCCAAGTTCTATGAGAGCGTGG
SRS053649_3488	TR	43.56	-	7180	7239	ACAATGCGAATGCGAATGGCGGCGTGTCGAATGCGAATGCGAATAACGATGCATCGAACT
SRS053649_4261	RT	38.93	-	1257	1611	GACCTCCGCAAGCATCAAGGACAGGGGAATGCACGACTTGATGAAGTACATTCGCCGTGATATGCAGGAAGACCCGGAAGGCACAAGGTTCTGCTACAAGTTCGACATCTCCAAGTTCTACGAGAGTGTCAACCAGGACTTCGTTATGTACAGTGTGCATCGGGTATTCAAAGACAAGAAGCTCATAGCCATGCTTGACAACTTTGTCCGCGTCATACCGCAAGGTATCAGCATAGGGCTGCGCTCATCGCAGGGCTTGGGCAATCTGTTGTTGTCTGTGTATTTAGACCATTATCTGAAGGACAGGTACGGCGTGCGTCATTTCTACCGCTATTGTGATGACGGCGTGGTACTC
SRS053649_4261	TR	53.41	-	2167	2233	ACGCCAACGCGAATGGCGGTGTGTCGTACGCGAATGCGAGTAACGATGCCTCGAATGCGAATGCGAA
SRS053649_5884	TR	65.37	+	103	185	CGTTTCCTTTAAGCCGTGTGGTTTTTCGTGGGTACAATAACGCGAATGCGAATAACGATGCCTCGAACTCGAATTCGAATATC
SRS053649_5884	RT	16.09	+	738	1122	ACGGGGGCGAGCATCAAGGGTCGCGGCACGCACGACCTGATGAAGTGCATACGCGCGGACATGGCGGATGACCCGGAGGGCACGCGGTACGCCTACAAGTTCGACATCCTGCGCTTCTATAACAACGCGCGCCAGGACTTCGTCATGTGGTGCTTCCGCAGGGTGTTCAAGGACGGAATACTGCTGACCATACTCGGCAGATTAGTCACCATGCTGCCGGAGGGCATCAGTTTCGGGCTGCGGAGTTCCCAAGGGGCGGGCAACCTGCTCCTGTCTGTATTTTTAGACCATTATTTGAAAGACAAGTACGGGGTCTGTCATTACTACCGCTATTGCGATGACGGCCTGGTACTCGGTAGAACGAAAGCGGAACTGTGGACGGTTC
SRS053649_8621	TR	6.57	+	33326	33375	CTATCTTTGGGATATTCTATAGTTCTAGCTATAACATCAATTCCACCAAC
SRS053649_8621	RT	66.40	-	40326	40977	ACCAACAACAAGTACTTGTTTTATAGTTACCCGTCCTAAATTACGGGAAGTGTTTGCTGCAAATTTCCGTGACCGTATTGTACAACATTGGTTGTGCCTACGCTTAGAGCCACTGTTTGAGGCACGTTTTGTTGAGCACGGAAATGTATCATTTAACTGTCGAAAGGGTTTTGGAACATTTGCATGTATCGATCAGTTGACAAAAAATACTATTGAAGTCTCTGATAATTATTCCCATGAGGCTTGGTATGCTCAATTTGATATTAAAGGATTTTTCATGTCAATTGATTGTGAATGCTTATTAAAGTACTTATTGCCATTTATCAAAGAAAAATGGAACTATTGGAAAGGAACTATATATGAACAGGATTTAGATTTAGTGCTTTGGCTTACAGAAGT…
SRS053649_8621	TR	20.19	-	41168	41220	CAGTCAGAACTACAGCTGGGGCGTGAACTTTAGTTATGGCAGCTTCGGCGGCT
SRS053649_10499	TR	47.58	+	87	146	TGCGAATGCGAATGGCGGTGTGTCGAATGCGAATGCGAATAACGATGCTTCGAATACGAA
SRS053649_10499	RT	17.78	+	694	1078	ACCGGTGCAAGCATCAAAAGGCGCGGTACTCATGACCTGATGAACTGCATACGTACCGATTTGCAAAAAAATCCGGAAGGCACnCTTTACGCATACAAnTTTGACATCCGnAGGTTTTAnGACAATGCGCGGCAGGACTTTGTTATGTGGTGCTTCCGGAGGGTGTTCAAGGACnAAAGGCTGTTGGTnnTnnTGGAGCGGTTTGTTAAGCTGCTGCCAGAAGGTATCAGTTTCGGACTGCGCAGTTCACAAGGGGCAGGAAATCTGCTTCTGTCTGTATTTTTAGACCACTATCTGAAGGATAAGTACGGGGTTCGTTATTACTATCGCTATTGCGATGACGGACTGGTACTCGGTAAAACGAAAGCGGAATTGTGGAAGATTC
SRS053649_22682	RT	61.87	-	2660	3073	CGGCATTTGAAAGTACGTTTTATCCGGACTACTTCCGCATCCATTAAAAACAGGGGAACGCATGACCTTTTACAGTATATCGTTAAAGATATAAAGGATGATCCCGAAGGAACCCTGTTCGGGTACCAGTTCGATATAACGAAATTCTATGAGAGCGTAGACCAGGACGTTTTGCTGGATGCAGTGAAAAGGATGTTCAAGGATAAAATATTGATCGGAATCCTGGAAGAGTGCATCCGCATGATGCCTAAAGGCGTAAGTATCGGGCTAAGATCATCACAGGGGCTTTGTAATTTGCTTCTATCCATTTACCTGGATCACCGGTTAAAGGATCAGGAGGCGGTAGCATATTATTACCGGTATTGTGACGATGGTCTGGTGCTTTCCGGTAGTAAGAAA…
SRS053649_22682	TR	34.59	-	3597	3634	GCGAACGCGAATAACGATTCATCGAACACGAATGCGAA
SRS053649_22719	RT	114.27	-	1907	2497	AAAGAACGGAAGATCTTTAAACTGCCGTTTCGGGATCGTGTCGTTCATTGGGCTATCATGCAGGTGATTGAACCGATATGGCTCTCCAATTTCACCCGTGATACCTATTCCTGTATCCGTGGGCGTGGTATTCACCCTCTTTTATACAAGCTCCGCCGTGATTTGCAAGCGGATCCGGATGGAACCCGGTACTGCCTGAAAATTGATGTGCGCAAGTTTTATCCAAGCATAGACCATGAGATCATGAAACGGGTGATCCGCCGGAAGCTGAAAGATGCCCGGTTGCTCGCTTTGCTTGACGGCATCGTGGACTCGGCGGAGAACGGAGTACCCATCGGAAATTATCTCTCCCAATTCTTTGCCAACCTCTATTTGTCGGAGCTGGATCATGTCATTAAA…
SRS053649_22719	TR	33.63	-	2883	2920	ACGAATACGAACAATGCAGCCTCGAATTCGAATGCGAA
SRS053649_contig-100_3415.113225	TR	51.06	+	1130	1177	CGTCAATTCGGACGGCAGCGAGAACAACAACAACGCGTACAACGGCAA
SRS053649_contig-100_3415.113225	RT	82.10	+	1559	1809	AGCGCCGCCTGATCCAGACGAACAGCTTCAAGGACAAGATCGTCCAGCACGCCTTCTGCGATCAGGTCCTCTATGACGCGCTGACCAAGCCCTTCATCCTGGACAACTACGGCAGCCAGGTGGGGAAAGGCACGCACTTCGGGCTGAATCGGCTGCGCGACTTCATGCGTGAATACTACCGCAAAAACGGCTTTTCTGCTGACGGCTGGGTGCTGAAAGCAGACGTCCGCCACTACTTCCAATCCATCCGG
SRS053649_contig-100_1647.128316	RT	34.17	-	2166	2388	AAAATCCGCCCGATAGATGCCCCGCACATTACGGATCGACAAATCCACAAAACCCTGTGCAATGAAGTCCTGATCCCGTTGTATTCACCTTCCATGATCTATGACAACGGGGCAAGCCAAAAGGGAAAGGGCCTTCATTGGCAGTTCAAACGGATCAAACAACAGCTTGGATGGCATTACCGGCGATATGGCCGGGAAGGTGCTGTGTTGCTGTTGGATTTGA
SRS053649_contig-100_1647.128316	TR	19.58	-	2934	2987	TCGTTATTGTCTGGACGGATGGCAACAACAACAATAACAATGCCAATAATTCTG
SRS053649_contig-100_210.132768	RT	41.82	-	7409	7941	ATTATTTTACGAGATCCTTCTCCGCGTATACCTACGGAGGGGTGAAAGGACGCGGTCCCCACGCCTACATGAGGATGATCCGGAAGGTCTTGAGAAAATATCCGGAACGTACCACCGACTATCTCCTGTGCGATATCCACCACTTCTATCCGACTGTCAATCACCCGGTACTGAAAAGCCAGCTCAGAACACGTATCAAGGATAATCATTTATTGCAAAGGTTTGATGAGATCATTGACAGCGTCGAGGGGGATACCGGTATGTTTCCCGGCACGAAGCTGGCGCAGTTCTTCTCGCTTGTCTATCTTTATCTTTTCGATCACGATTTGAAGCGGTGCTTCCATGTCGGGGAATGCCCGGCTTTGGTTGAGTACTACACGAAAAGGTATATCGAGGAAA…
SRS053649_contig-100_210.132768	TR	20.90	-	8403	8440	CTCAATGGTAACAATGCGGTCTCGAACGCTAACGTGAA
SRS054352_196	TR	34.59	+	7	44	CGAATGCGAATAACGATGCCTCGAACTCGAACTCGAAT
SRS054352_196	RT	42.54	+	588	972	ACTTCGGCCAGCATCAAAAAACGTGGCTCGCACGATCTGATGGCGTATATTCGCCGTGATATGAAAGAAGATCCGGAAGGCACGCGGTTCTGTTATAAGTTTGACATCAAGAAGTTCTACGAAAGCGTGAAACAAGATTTCGTGATGTATTGCGTGAACCGGATATTCAAGGACAGGAAGCTCATCGCCATGCTGGATAACTTTGTCCGGCTGATGCCTGAGGGTATCAGTATCGGCCTGAGGAGTTCGCAGGGGCTGGGCAATTTATTGTTGTCTGTTTATTTAGACCATTATTTGAAGGACAGGTACGGCGTCCGTTATTACTACCGCTATTGTGATGACGGTGTGGTACTGGGTGAAACGAAAGCGGAATTGTGGAAGATTC
SRS054352_12180	RT	44.68	-	13677	14061	CATCCGTACCACCTCCGCCAGTATCAAGAGACGGGGGATGCACGACCTCCTGGCGTATGTCCGCCGTGACATGGCCGAAGACCCTGATGGTACACGTTACTGTTACAAGTTTGACATCACCAAATTCTACGAGAGCGTGAAGCAGGATTTTGTGATGTATTGCGTCAGCCGGGTGTTCAAGGACGCAAAGCTCGTGACCATGCTGGAGAGCTTTATCCGCCTGATGCCTGAAGGTCTGAGTATCGGCCTGCGCAGCTCGCAGGGGCTGGGCAATTTGCTTTTGTCTGTGTATCTGGACCATTATCTGAAGGACAGGTATGCCGTGCGTCATTTCTACCGCTATTGTGATGACGGCGTCGTACTGGGTAAAACGAAAGCGGAACTG
SRS054352_12180	TR	32.42	-	14604	14641	TCGAATGCGAACAACGATTTCTCGAATACGAACACGAA
SRS054352_18597	TR	11.26	-	2064	2113	GGCGGCTCCTCTATGAGATCGTCTACAACCTCTGTGACAACGCGATCAAG
SRS054352_18597	RT	9.60	+	4417	5053	GTTGTCCTCGGCCTGATGGCCGTGGAGAAAGCCGATGATCTCGGCGATGTCCTCGGCCTGATCGCCGATGCGCTCCATGTCCGTGATCATCTTGAGCGCCGCGGAGATCTGGCGCAGGTCGCGCGCGACCGGCTGCTGCTGAAGCAGCAGCTTGAGGCAGAGGTTTTCGATGTCGCGCTCCTTCCGGTCGATCTCGCTGTCGAGCGGTGCGACCCTCGCGGCAAGACTCTTGTCGTTTTCGGTCAGCGCACGGCTGGCGAGCGCGATGACCTCCTCGCACAGCGCGCCCATTTCGATCATTTCGTGATTGAGCTGCGAGAGCTGCTCGTCAAATTTGTTTCGCATCAGCCGAACCTCCCTGTGATGTAGTCCTCCGTCCGCTTGTCGGCGGGCGTGGAA…
SRS054352_20389	RT	55.20	+	284	854	AGGTGCGGAACATCGACGCGCTGCCCATCCAGGAGCGGGCCATCCAAAAATGCCTGTGCAAGAACCTTCTGACGGAGGTTTATTCCAGGAGCTTCATCTACGACAACAGCGCGAGCCTGAAAGACCGGGGCATGGACTTCCAGCTCCGGCGGCTCAGGAAGCACCTGCAGGACCATTACCGGCGGTATGGGACTGAGGGCGGTATCTACCAGTTCGACTTCAAGAATTATTTCGGGAGCCTGCCGCACGAGGAGATCAAGCGGCGGGCGCGGAAGAAGATCATGGACGACCGGTTATACACATTGTTCTGCGACTTTGTGGATGATTTCCGGCTGATGAAGACCGCCGACAAGGAAGCACACCGGGGCGTGGGCCTGGGCAGCGAGGTATCGCAGATCA…
SRS054352_20389	TR	6.62	+	3828	3877	AGGTGGGCGACATCGTGAACTTCACCGGCGGGAAGCACTACACCAACGGG
SRS054352_22209	RT	12.52	-	960	1106	GTGCAAGTATTAGCTCCAATGTTCGAACCATATTTTAGTGAATATAGTTATGGATTTAGACCAAAAAGAAGTTGTCAGCAAGCTATAATTAAAGCACTAGAATATATGAATGACGGATATGAATGGATAGTAGACATCGACCTAGAA
SRS054352_22209	TR	5.73	+	2410	2459	ACTTCTGTGTCAACTTCTACTTCATCAGTTTTAACTTCATCCGCATCAAC
SRS055533_8276	TR	32.42	+	37555	37592	CGAATGCGAACAACGATTTCTCGAATACGAACACGAAC
SRS055533_8276	RT	56.39	+	38115	38528	GCCATTTGCGGAAACGTTTCATCCGTACTACCTCTGCCAGTATCAAGAAACGGGGGATGCACGACCTTCTGGCGTATATCCGTCGTGATATGCGTGAGGATCCGGAAGGTACGCGTTACTGCTACAAGTTCGATATCACGAAGTTCTACGAAAGTGTGAAACAGGATTTCGTGATGTATTGCGTGAACCGGGTTTTCAAGGACTTCAAACTTATGGCTATGCTGGAAAGTTTTGTCCGTCTGATGCCCGAGGGTTTGAGTATCGGGCTGCGTAGCTCCCAGGGGCTGGGTAATTTGCTTTTGTCTGTGTTTTTGGACCATTATTTGAAGGACAGGTACGCCGTCCGTCATTTCTACCGTTATTGTGATGACGGCGTTATACTGGGTAAAACGAAAGCGG…
SRS055533_contig-100_2329.2329	TR	36.34	+	40	92	ACCGTGCGGTTCGCGGGTACAATTCGGCCCGCAACTGGAACAACAACAATGCT
SRS055533_contig-100_2329.2329	RT	72.94	+	647	888	AGGAGCGCAGTCTTCACATCCCGCCGCTGCGGGACAAGGTCGTGCAGCTCGTCATCCATCAGGAGCTGCAGACGCTCTTCCGCCCGGTATTCGTCAACCGTTCATTTGCGTGTATGTACGGAAAAGGCCCCATCCGAGCTGCCTTCAACGTACAGCATGACATGAGGGTCGCCCGCATGAAGTGGGGCGACGAGGCGACGGTCATCAAGATCGACGTCCGCAAGTTTTTCTACAGCATCGAC
SRS056273_12471	TR	7.45	+	11383	11432	TTACAGGCTGCAATTGCAACTATAACGCTGACAATGCCAACTGTAAGGTT
SRS056273_12471	RT	10.66	-	13897	14451	ATTGCTCTTTTACTTTCTAAGTACTTTTCATCGCAAAAGCTGAAAAAAATTGATATTCTTATGTTGTTCGTATTTATTGTGTCGCTTATGCTAACCGGAAAACGAACCCTTTTCATTATTCCCGTCCTTTCATTTGCATTATTCATGGTCATCTCAAACATCAAAGGAAAATTTGCTAAAACAGGAGGAATAGTGCTAAGTGCCTTATCTGCCGTGTTTATTCTTTCAATGTTTATTCCAAAGGTTGCAAATATATTTGACCGTTTTATGGATGAAGAAAATATTATGGCCTTAGGTAATAGAGATTCTCTTTGGAAATACTTTTTACTGATGGGTGAAAAGTACCCGGTCTTTGGCGCAGGATTCGGCTCATACAATCAGTTCGCATATGATAACGGA…
SRS056273_15081	TR	37.05	+	7091	7134	CGAATGCGAATGCGAATAACGATGCTTCGAATACGAATGCGAAT
SRS056273_15081	RT	17.78	+	7675	8059	ACCGGTGCAAGCATCAAAAGGCGCGGTACTCATGACCTGATGAACTGCATACGTACCGATTTGCAAAAAAATCCGGAAGGCACGCTTTACGCATACAAATTTGACATCCGGAGGTTTTATGACAATGCGCGGCAGGACTTTGTTATGTGGTGCTTCCGGAGGGTGTTCAAGGACAAAAGGCTGTTGGTCTTGTTGGAGCGGTTTGTTAAGCTGCTGCCGGAAGGTATCAGTTTCGGACTGCGCAGTTCACAAGGGGCAGGAAATCTGCTTCTGTCTGTATTTTTAGACCACTATCTGAAGGATAAGTACGGGGTTCGTTATTACTATCGCTATTGCGATGACGGACTGGTACTCGGTAAAACGAAAGCGGAATTGTGGAAGATTC
SRS056273_15121	TR	5.94	+	7634	7683	ACAGCGACCTCGATTTCAACTGCCATGCCAACAGCGTGAAGTATATCCAG
SRS056273_15121	RT	9.72	-	13163	13602	GCTCGTGCTGTCGCTCATCAAGATAAGCGGCACGCTGGAGCGCATCGCCGATTTCGCCGACGGCATCGCCCGCCATGTGATAGAGGAGGAGTGCGCCGCCCTGCCGGATTCGTTCAAGGAAGAGCTTCGCGTCGGCACGATGTTCGATACGGTTATCTCCATGCTGTCGGACAGCTTCGTGGCGCTCGAATCGGAGAACACGAAACTCTCCGGACGGATACTCGCCAAGGACGAAACGGTAGACGAAATCTACCACGACGACATCCGCCTGCTGGCCGAATACATGCAGAAGGAACCCGTACAGGCACGGTGCGTACTGGATACGCTGCTGGTGCTCCGCAAGATAGAGCGCATCGGCGACCACTGCAGCAACATCGTGGAGGAAATCGTCTTCTACAT…
SRS056273_27726	TR	33.32	+	100	137	CGAATACGAATAATACGGCTACGAATGCGAATGCGAAT
SRS056273_27726	RT	114.38	+	600	1117	CATTTGGGTGTCCGTATTCAACAAGGACACATATTCTTGTATCAAGAACCGGGGAATCCATGCTTGTGCAAAGGATGTGAAGCGAACATTGAAGCACGACCCGGACGGGACACGGTATTGCCTGAAAATTGATGTCCGAAAGTTTTATCCGTCAATCGACCATGAAATTTTGAAACAGGTTGTACGGCGGAAAATAAAAGATAGTCGCCTTTTGGCATTGCTTGATGAAATCATTGATTCCGTACCGAATGGCGTACCAATCGGCAACTATCTTTCCCAATACTTTGCAAACCTATATTTGGCTTATTTTGACCATTGGTTGAAAGAAGCAAGGGGCGTGAAGTATTATTGGCGTTATGCCGATGATATTGTAATTCTTGCACCGAACAAGGAAACATT…
SRS056273_29878	TR	55.72	+	54	123	TGCGAACGCGAATGGCGGTGTCTCGAATGCGAATGCGAATAACGATGCCTCGAATGCGAATGCGAATGTC
SRS056273_29878	RT	25.38	+	663	1017	ACTGGAGCAAGTATCAAGAAGCGTGGCACACATGATCTCCGCAAGTGCATGCAATTGGACATGGAACGTGACCCCGAAGGCACACGCTACTGCTACGAGTTCGACATCAAGCATTTCTATGACAATACTAAGCCTGAGTTTGTCATGTGGTGCTACCGCAGAGTATTCAAAGACAAGACCCTGCTGTCGCTCCTGGATCATTTTCTTCATCTTCTGCCGGAGGGTATCAGCTTCGGGTTGCGAAGCTCACAGGCTTCTGGCAACCTCTTGTTGTCTGAGTACCTTGACCATTATCTGAAGGACAAATACGGCATCCGCCATTTCTACCGTTATTGCGATGACGGCAGAGTGCTCT
SRS056273_30051	TR	44.17	+	662	711	TGTTCAATTCCAACCTGAACAACCCGCGCTCCAATGCCAACGGCAACATC
SRS056273_30051	RT	166.45	+	1143	1805	AGAAGCGGCTGGTGATGGCGCTGGACTACCCGGACAGAATTGTGCAATGGAGCCTGTACCTGTATTTGAATCCGATCTATGACAGGCTTTTTATTGAGGATTCCTACGCTTGCCGAAAAGACAAGGGCAGCCACAAGGCCGCCAAGCGCCTGCAATACTGGATGTGCCAAGTGCAGCGCAAGCCGGGGCCGGGCTGGTACTGCCTGAAACTGGACATAAGCAAGTACTTTTACCGGGTGAACCACGAAAAGCTGCTGGCGATCTTGGAGCGGCAGGTGAAAGACCCCGCCATGATGGCGTTTATACGGGGCGTGGTGAACAGCAGAGCAGAGCTGTTCGGCCTGCCGCGCTGGCGGACACCGCAGGACACGCCGCCGGAAGAATGGCTGTACGAGGTGG…
SRS056273_30154	RT	44.37	-	3994	4325	TCGGGAGGTTTTTGCCGCCGCTTTCATTGATCGTGTTGTCCATCACTGGATCGCTCTTCGTATCGAGCCGATTTTAGAGGAACGTTTTCGGGAACAAGGGAACGTCTCGAAGAACTGCCGGAAAGGTGAGGGATGTCTGTCTGCCGTGCACTATCTGAATAACATGATAGTCGAGGTCAGTGAGAATTATACTGCCGATGCGTACATTTTCAAAGATGACCTGTTCAGTTTCTTCATGTCTATCTCGAAATCGTTGGTATGGGAAATGCTGAACATATTCGTAAGGGACAATTATAAAGGCGATGATATTGAATGTCTGCTTTACCTTCTAG
SRS056273_30154	TR	53.53	-	4566	4626	ATGCAACGGCTTCCAGCAGTTGGAACGTGAACTTCAACAACGGCAACGTCAACACGAACAA
SRS056273_32278	RT	181.41	-	3096	3740	AAATACCATTACTTTAAGGTGTACGAACCGAAAGAGCGGCAGATAATGGCGCTGCCGTTCTATGACAGGGTGGTACAGCACGCCATAAACAACGTGTTAGAGCCTATATTTGATAAGCGGTTTATATCGCAGTCTTACGCCTGCCGGAAAGGTAAAGGTATGCACGCTGCGTCTGATACGCTAAAAGAGTGGCTGTATGAGTGGAACAAATACCACCCAGACCAGCCGCTTTATGCTATCAAGGCAGATATACACCACTATTTTCAAAGCATAGACCATGCGGTATTAAAAACTGAAATACGTAAGGTTATAAAAGACGCTGGGGTACTGGCATTGCTGGACAGGATAATAGACCACAACGGCAATATGCCGGACGGCGTAGGGATACCAGTAGGAAAC…
SRS056273_32278	TR	43.52	-	4144	4193	GCTCGTGCCGTGAATTGCAACAATTACCCGTGGAATGTCAATACGAACAT
SRS058070_2391	RT	16.34	-	5599	5971	ATGCGGGGCATGGACAATTTCTGCTGCGGGAGCATCCGAAACCGGGGCATCCATTACGGCGTTCGAGCCATCAAGAAGTGGATGCGGACAGACCCAAAAGGGACGAAGTACGCCGAGGAGCTGGACATCCACCATTTCTACGACAGTTTGACGGCGGAGACGGTGATGAAGCGGCTCCGGCGGCTGGTGAAAGACCGGCGAATGCTGGAGGTATGCGAGCGGTTGATGAAGCACGGCATTCTGATCGGCGCTTACTTTTCCCAATGGTTTGCCAACACAGTGCTGCAACCACTCGACCGGATGATACGGGAAAGCGGACTGTGCGACCACTACCTGCGGTACATGGACAACTTTACCCTGTTCGGGCGGAACA
SRS058070_2391	TR	24.08	-	7030	7082	CAACAGCAACGGCCTGAACATCATCAACACGCCCAGCAGTTTCAGCGACAACA
SRS058070_5702	RT	56.42	-	43	241	CCTTATACCGTGTTCAAAGTGTGGGAGCCAAAAGAGCGGCTTATCATGGCCTTACCATTTTATGACAGAGTGGTGCAGCACATGATTGTAAATGCAATCGGACCGGTATTTGAAGAAAGGTTTTATTGCCATTCCTATGCTTACCGTGAGGGGAAAGGTATGCACGCCGCAAGCAACCAGTTATACAAATGGCTTTATG
SRS058070_5702	TR	48.18	-	612	661	TCCCGGACGGTGAATTGCAACAATTACCCGTGGAACGTGAACACGAACAT
SRS058070_6433	RT	64.36	-	2917	3532	CGAAGAAAGCGAGTTGTCGCGCTTGCCCGCGAGGTGTTCAACTGCGAATATGTTCCGCGGCAATCTATCGCATTTATCGTTACGAAACCATGCCTGCGCGAAGTAGTAGCCGCCGATTTCCGCGACCGAATCGTGCAGCACTATATCGTCATGCGCCTCGAAGCTCTTTTCGAGGAATGCGGAACACTCGACGATAACATGTTCAGTTGCCGCGTCGGAAAAGGCAACCTTGCGGCCATACAGACCCTACAGCAGCAGATATTCCACCAGTCGAAAGGTTATACCGCCGACTGTTATGTGGCAAAATTCGACCTGCAATCATTCTTTATGAGCATCGACAAACGTCGTCTTTACGACGAGTTGGTCGCATTGGTCGCCAAACGCTACGAGGGATGGGAT…
SRS058070_6433	TR	34.89	-	3743	3792	GTTTGCATACTATCATTCATAGTTATACCGACAATGCAAAAAACTGGCGA
SRS058070_6433	TR	14.11	-	4380	4429	GGTAAGACGACCTGCTACGGATCGGGTTATTATCCGTGGACATCGGGCGA
SRS058070_19110	TR	30.88	+	11732	11778	GTGAACACTGATGGGAGCGTCAACAACAACAACGTATACAACGGCAA
SRS058070_19110	RT	49.01	+	12150	12588	AGGCAAGGACTATCAACGCTCCGGCGTTCCGCGACAAGATCGTACAGCGCGACCTGACAGACAACGTAATCTATCCGGCGCTGGTCAAGTCCATTCCGTTCAACGCCTTTGCCGCACAGACCGGAAAGGGGCAGCACTACGGCGTGGACATGATGGAAAAGCAGATGCGGCACTATTTTCTCAAACGAAAGGCCGCTGACGAGCAGCGTAGACGGGAACTCGGTCTGCCGTACCGCCCCATGGAGGAATGGGATTATTCGGACGGCTGGGTGGTCAAGGGCGATGTGCGGAAATGCTTTGAGTCGACCGACCAGGAAAAGCTGAAAGCTGCCGTTTACCCAAGACTGGGCGATGAGCGCTACTGCTATCTGCTGGGAAAGTACATCGAGCAGCTTGACA…
SRS058070_20012	RT	17.78	-	110	489	ACAACCGGTGCAAGCATCAAAAGGCGCGGTACTCATGATCTGATGAACTGCATACGTACCGATTTGCAAAAAGACCGGAAGGCACCTTTACGCATACAATTTGACATCCGAGGTTTTACGACAATGCGCGGCAGGACTTTGTTATGTGGTGCTTCCGGAGGGTGTTCAAGGACGAAAGGCTGTTGGTGCTACTGGAGCGGTTTGTTAAGCTGCTGCCGGAAGGTATAAGCTTCGGACTGCGCAGTTCACAAGGGGCAGGAAATCTGCTTCTGTCTGTATTTTTAGACCACTATCTGAAGGATAAGTACGGGTTCGTTATTACTATCGCTATTGCGATGACGGACTGGTACTCGGTAAAACGAAAGCGGAATTGTG
SRS058070_20012	TR	53.58	-	1025	1094	ATGCGAACGCGAATGGCGGTGTGTCGAATGCGAATGCGAATAACGATGCTTCGAATACGAATGCGAATAT
SRS058070_24983	TR	7.95	+	313	362	CGGCTAACGTCAACGGCTATTACTGGTCGGCTACGACCAACAACAACAAC
SRS058070_24983	RT	132.06	+	688	1366	TCAAACGCGAGATTTTCGGAGCGAATTTCCGGGATCGCATCGTTCACCGTCTGATCCATGACCAGATCGCTCCGCTTTTCGAGCGGACCTTCATCGCCGACTCCTATTCGTGCCGAAAAGGGATGGGGACGCTTTACGCCATTCGGCGGCTCGATCATCATATCCGCAGTTGTTCGCGCAATTATTCGCGGCCGTGCTGGGTGCTCAAACTCGACGTGCAGGGCTACTTTTTCTCTATCGACCGCAAGATCCTCTACGCCATGCTGCGCAGTTATCTCGAACGTCATTGGACGGCATATTGCACCGCGCAGCCGGCCGGACGTTACATGCTCGATTCGGAGCTGCTGTTCTATCTGCTCGAACGGGTGATTTTCCACGATGCGACGCAAAACTGCATCG…
SRS058070_25500	RT	17.43	-	11403	11793	TACCGCTGCTTCCATACAGGGGCGTGGCCCGCATGGGTTGTTTCATCAGATACAAGCTGCAATGGCAGAAAATCCTAATCTCAAATATTACTATCAAAGCGACTACAAAGGATATTATGACAGTATTAATCACGAAACTTTAATTTCTATTATTAAAAGATATGTAGGCGATCCTCTTCTTTTGCCCATTCTTGAAAATTTTGTGAAGGCACTCTATCCTGATGGAGAATGTGGTATCAGTAAGGGATTGCGATCGTCTCAATTCCTCGGTAATCTTTATCACAATGATATTGACCACCGTATGATTGATGTGCATGGAGCAAGATATTACTTTCGATTCTGCGATGACATTTTTATTCTTGGAGAAAGTAAACGCGAGTTGTGGAGGTTA
SRS058070_25500	TR	22.69	-	12448	12485	TCGAATGCGAACAGCGGTCTCGCTTATGCGAACGCGAA
SRS058070_26906	RT	183.80	-	55	682	GAGCCCAAGGAGCGGCTCGTCCTCGCCATCGACTTCGAGGGCAAAGTCGTCCAGCACTCGCTCTGCGACAACGTCCTCGAGCCGGCGTTCTCCCGGCGCTTCATCCGGGACAACTACGCCGGCCAGATCGGCAAAGGCACCCACGACGGCCTCGACCGTCTGGCTGCGGCCATGCGCCACTATTTCTTCAGCCGAAAGGCAGCAGACGAAGCAGCCCGCAAGGCTGCCGGCCTGCCGCCCCGGCCGATGAACGAGTGGGACTACGCCGACGGCTGGGTACTGAAGGGCGATTTTTCAAAGTTCTTTTACACCCTGCTCCATTCCTACTGTTACGAAACGGCCCGCCGGGCCCTGAAGTGGCTGAAGGATCCCGAGCTGATCGACTTCGCTGAGTGGCTG…
SRS058070_26906	TR	31.14	-	1090	1137	CCCGCAACGTCAACACCGATGGCACTCTGAACAGGAACAACGCCTACA
SRS058070_27422	RT	45.25	-	1195	1579	CACCTCCGCCAGTATCAAGAGACGGGGTATGCACGACCTCCTGGCGTATGTCCGCCGTGACATGGCCGAGGACCCTGATGGTACGCGTTACTGTTACAAGTTTGACATCACCAAATTCTACGAGAGCGTGAAGCAGGATTTTGTGATGTATTGCGTCAGCCGGGTGTTCAAGGACGCAAAGCTCGTGACCATGCTGGAGAACTTTGTCCGCCTGATGCCTGAAGGTCTGAGTATCGGCCTGCGCAGCTCGCAGGGGCTGGGCAATTTGCTTTTGTCTGTGTATCTGGACCATTATCTGAAGGACAGGTATGCCGTGCGTCATTTCTACCGCTATTGTGATGACGGTGTCGTACTGGGTAAAACGAAAGCGGAACTGTGGAAGATT
SRS058070_27422	TR	47.60	-	2128	2177	GTTTCGATGTCGAATGCGAACAACGATTCCTCGAATACGAACACGAACAT
SRS058070_30376	RT	111.91	-	2129	2681	TTATCTTTGATTCCTACGCCTGTCGCAAGGGCAAGGGAACACATAAGGCAGCCGACAGGTTGCAGTATTGGTTAAGGCAGACGAAAGGAAGCCGGAACGGTACTATTATCTGAAAATGGATATATCAAAGTATTTCTACAGGGTAGACCACGATATTTTATTAAAGATTTTAGCACGCAGGATTAAAGACCAACGATTACTTAACCTGTTAGAAAAGATTATAAATTGCGAATCTATGAATTTTGGATTACCGCCCGGAAAAGAGCCGGACGAAGTGGCAGTATCGGACAGATTGAGCAACAAGGGGATGCCGATAGGCAACCTTACCTCACAGATGTTTGCAAACATTTACCTTAATGAGGTAGACCAATACGCAAAACATGAGTTGGGATTGCATTA…
SRS058070_30376	TR	28.88	-	3211	3260	CCGTCCGCTCTCAACTTGAATAACCCTCGTTCCAACTCGAACGACAACAT
SRS058070_contig-100_242.180765	RT	34.51	-	11669	12066	TACAAGTGCGTGTATCAAGGGAAAGGGATTACATTTTGGAGTAAGGAGAATGAAACGTTTTCTTCACCGGTACCCGGAATACAAATGGTTCGTAAAGACTGATTTCAAAAAGTTCTATCAAAGTATTCTTCATGAGCTTATTGTTGCTGCATTGAGAAGGAAATTCAAAGATGAACGATTTATTAAATTGATCGAGATAGCTGTTTTATCGTATGACAGCGGAACAGAGTTAGTTGACGTATTGGAGAATGAAGTTGAACGGAAGAAGAGGTGTTCCGATTGGAGCATTTACAAGCCAACCTATCGGGAATTTTGCGGCAAGCCGGATAGATCATACAATGAAGGAGAAATATCGTGTCAAATGCCTGCATAGATATTGCGATGATAATGTTATGCTG
SRS058070_contig-100_242.180765	TR	41.90	-	12806	12855	CTCGCTTATGCGAACTCGAATAACGATTGGTCGAACTCGAATGCGAATAT
SRS063489_127	RT	34.17	-	2058	2280	AAAATCCGCCCGATAGATGCCCCGCACATTACGGATCGACAAATCCACAAAACCCTGTGTAATGAAGTCCTGATCCCGTTGTATTCACCTTCCATGATCTATGACAACGGGGCAAGCCAAAAGGGAAAGGGCCTTCATTGGCAGTTCAAACGGATCAAACAACAGCTTGGATGGCATTACCGGCGATATGGCCGGGAAGGTGCTGTGTTGCTGTTGGATTTGA
SRS063489_127	TR	19.58	-	2826	2879	TCGTTATTGTCTGGACGGATGGCAACAACAACAATAACAATGCCAATAATTCTG
SRS063489_3702	RT	17.55	-	5542	5920	TCCGGACAACTGGTGCAAGCATCAAAAGGCGCGGTACTCATGACCTGATGAACTGCATACGTACCGATTTGCAAAAAACCGGAAGGCACCTTTACGCATACAATTTGACATCCGAGGTTTTAGACAATGCGCGGCAGGACTTTGTTATGTGGTGCTTCCGGAGGGTGTTCAAGGACAAAAGGCTGTTGGTCTTGTTGGAGCGGTTTGTTAAGCTGCTGCCGGAAGGTATCAGTTTCGGACTGCGCAGTTCACAAGGGGCAGGAAATCTGCTTCTGTCTGTATTTTTAGACCACTATCTGAAGGATAAGTACGGGGTTCGTTATTACTATCGCTATTGCGATGACGGACTGGTACTCGGTAAAACGAAAGCGGA
SRS063489_3702	TR	47.58	-	6461	6520	ATGCGAATGCGAATGGCGGTGTGTCGAATGCGAATGCGAATAACGATGCTTCGAATACGA
SRS063489_4229	RT	9.84	+	3901	4165	TCTCTTTTTTGTCTTCCATAATAAGATGATGATTTATAATAAAATGTTGAACAAATAACCGGCGATAACAGCCGTCAGAAAAATGACCAGTACGATGATCGCGACCAATTTGCGACGGAAAATACTTGCCAGCAGCGACATTTCGGGAATTGCCATGCCTGCGCCGCCGATGACGAGCGAAATGACCGCTCCGATGCTCATTCCTTTACTCATCAATGCCACACCGATCGGAATGGCCGTTTCAGCGCGAATATAAAGAGGAATT
SRS063489_4229	TR	6.38	+	12205	12254	ACGGTATGCTCAACCTGCATATCAATCCGGGTAACGGTATCTTCAATATG
SRS063489_4266	RT	66.82	-	106	347	AAGCGGAGAGACCTCTCTATTCCACAGCTCCGGGACAAGGTGGTGCAGCTCGTCATCCACGAGGAGCTACAAAATATGTTCCGGCCCGTGTTCATCAACGGCTCGTTTGCTTGCCAGTACGGGAGAGGCCCGATCCGCGCCGCCTTCAAGGTGCAGCACGACATGAGGGTCGCCCGGATGAAATGGGGCGACAACGCGGCGATCATCAAGATCGACGCCCGCAAGTTCTTTTATTCCATCGA
SRS063489_4266	TR	11.84	-	875	924	AACCGTGCGAACCGTGGGTACAACTCGGCCCGCAACTGGAATTGGAACAA
SRS063489_5010	RT	18.04	-	28	161	TTGTTGCGGGAGCATACCAGGCCGGGGCCCGCACCGCGCCCGGAAAGCTATTGAGAAGTGGCTCGAGAAAGACCAGAAAGGCACAAAGTACGCCGCCGAGCTGGACATAAAGAAATTTTATCCCTCCCTCTCTC
SRS063489_5010	TR	18.33	-	651	700	CCGTTCTACCTCAACGGCAACAACGCGCCCTCCAACACGAACTCCAACCT
SRS063489_6605	RT	44.37	-	82	413	TCGGGAGGTTTTTGCCGCCGCTTTCATTGATCGTGTTGTCCATCACTGGATCGCTCTTCGTATCGAGCCGATTTTAGAGGAACGTTTTCGGGAACAAGGGAACGTCTCGAAGAACTGCCGGAAAGGTGAGGGATGTCTGTCTGCCGTGCACTATCTGAATAACATGATAGTCGAGGTCAGTGAGAATTATACTGCCGATGCGTACATTTTCAAAGATGACCTGTTCAGTTTCTTCATGTCTATCTCGAAATCGTTGGTATGGGAAATGCTGAACATATTCGTAAGGGACAATTATAAAGGCGATGATATTGAATGTCTGCTTTACCTTCTAG
SRS063489_6605	TR	53.53	-	654	714	ATGCAACGGCTTCCAGCAGTTGGAACGTGAACTTCAACAACGGCAACGTCAACACGAACAA
SRS063518_8607	RT	19.66	-	2535	2767	TTCGTGAAATTTTTGCTTCCGCTTATGTTGATCGTGTAATACAACATTGGGCTGATCTACGCCTTGATCCTATTTTGGAAGAGCGTTTTCAGGCACAGGGAAATGTTTCAAAAAATTGCCGTATTGGTGAAGGAGCACTTTCGGCTGTTATCTATCTGAATGGGATGATCATGGAAGTCAGTGAAAATTATACGAAAGACGCATACATTTTCAAGGGTGATTTCAAAAGCTTT
SRS063518_8607	TR	14.27	-	3008	3057	CTCGAACGGTGGTACGTGAACATGAACAACGGCAACGTGAACACGAACA
SRS063518_14456	RT	37.59	-	6246	6664	CTGCTGCGGAAGTATAAAGGGCCGGGGCATCCATTACGGCGTTAAGGCAATCAAGAAATGGATGCGGACAGACCCGAAAGGGACGAAGTATGCAGAGGAGCTGGACATCCACCATTTTTACGACAGCCTGACCATTGAAACGGTGATGGCCCGCCTGCGGAGGCTGGTCAAAGACCGGAGGATGCTGGATGTATGTGAGCGGCTGATGAAGTACGGCGTCCTGATCGGCGCGTTTTTCTCACAGTGGTTTGCCAACACGGTGCTGCAACCGCTTGACCAGATGATACGGAACAGCGGGCTGTGTGACCACTATATGCGGTACATGGACAACCTGACGCTGTTCGGGCGGAACAAAAGGAAACTGCGAAAGCTGCGGGGCATGATCGAGGACTGGCTTGC…
SRS063518_14456	TR	7.64	-	14704	14753	TACACCGGTGGGTACTTCAACTACACCGACGCGGACAAGGACATCGACAT
SRS063518_22692	RT	44.68	-	1151	1535	CACCTCCGCCAGTATCAAGAGACGGGGGATGCACGACCTCCTGGCGTATGTCCGCCGTGACATGGCCGAAGACCCTAATGGTACACGTTACTGTTACAAGTTTGACATCACCAAATTCTACGAGAGCGTGAAGCAGGATTTTGTGATGTATTGCGTCAGCCGGGTGTTCAAGGACGCAAAGCTCGTGACCATGCTGGAGAGCTTTATCCGCCTGATGCCTGAAGGTCTGAGTATCGGCCTGCGCAGCTCGCAGGGGCTGGGCAATTTGCTTTTGTCTGTGTATCTGGACCATTATCTGAAGGACAGGTATGCCGTGCGTCATTTCTACCGCTATTGTGATGACGGCGTCGTACTGGGTAAAACGAAAGCGGAACTGTGGAAGATT
SRS063518_22692	TR	47.60	-	2084	2133	GTTTCGATGTCGAATGCGAACAACGATTCCTCGAATACGAACACGAACAT
SRS063518_34242	RT	147.65	-	1322	1978	GTCCCCAAAAGGCGCCTGGTTATGGCGCTGCCTTACGCAAGCCGGATCGTTCAATGGGCGATATACCTTGAACTAAATCCCTTTTACGACCGCATGATGATAGAGGATTCTTATGCGTGCCGTAAAGGAAAAGGAAGCCTTGCAGCGGCCAAACGGCTCCAATATTGGTTACAACAGGCAGAATCAAAGCCTGGTAAACAATATGTGCTGAAACTGGATATTTCTAAATATTTTTACCGCGTAGATCATGCCGTTTTGCTTGATATTTTGGGCGAGCGGGTAAAGGACCCGAAGCTCATGCGGCTTCTGGATAATATTATAAACTGCGATTCTGAACGCTTCGGCCTACCGCGGTTTATGGGGCCGGAAGACGTAGAAGACGAAGACTGGTTATTTGAC…
SRS063518_34242	TR	11.76	-	2361	2410	GTTTTCGCCCTGAATCTGAATAATCCGCGCTCGAATCGCTGGACGAACAT
SRS063518_37588	TR	54.99	+	10493	10540	CGTCAATTCGGACGGCTCTTTGAACAACAACAACGCGTACAACGGCAA
SRS063518_37588	RT	129.25	+	10929	11307	AGCGCCGCGTGGTTATGTCGAACAGCTACAAAGACAAGGTTGTTCAACATTCGCTTTGCGATAACGTGCTTGAACCGATTTTGACACGATCGTTCATTCGCGATAACTACGCGTCGCAGGTGGGGAAAGGTACGCATTACGGGTTAGACAGGCTTCAAGAGTTCATGCGGAGGTTTTACAGAAAGAACGGAATTGACGGCTGGATACTGAAAGGCGATATTTCAAAGTATTTCTATTCGATCCGGCACGACGTTTTGAAAACCTTAATCCGCGAGAAGATAACCGATCCGGACGTTTTGTGGCTTGTCGATCTTATCATCGACAGCACCGAAGGCAACGTCGGAATACCGATCGGCAATCAAACTTCACAGCTTTTTGC
SRS063518_39246	TR	22.69	+	182	219	CGAATGCGAACAGCGGTCTCGCTTATGCGAACGCGAAC
SRS063518_39246	RT	17.69	+	869	1259	ACGGCTGCATCCATACAAGGACGCGGACCGCATGGTCTGTTCCATCAGGTGCAGGATACATTGGCAGAGAACCCCAATATACACTATTATTATCAAAGCGATTATAAAGGATATTATGACAGTATTGACCATGATATATTAATCTCCACAATCAGGCGATATGTCGGAGACCCTGTCTTATTGCCTATTCTTGAAAATTTTGTCAAAGCACTATATCCCAACGGGAAGCATGGCATAAGCAAAGGACTGCGTTCCTCACAATTCTTTGGAAACCTTTACCATAATGATATTGATCACCGGATGATTGATGAATATGGTGCAAAACATTACTTCCGTTTTTGTGATGACATCTTTATTCTCGGTGAGAGTAAACGTGATTTGTGGAAATTGC
SRS063518_contig-100_10628.157011	RT	62.52	-	84	471	ACAAGTACTTGTTTTATAGTTACCCGTCCTAAATTACGGGAAGTGTTTGCTGCAAATTTCCGTGACCGTATTGTACAACATTGGTTGTGCCTACGCTTAGAGCCACTGTTTGAGGCACGTTTTGTTGAGCACGGAAATGTATCATTTAACTGTCGAAAGGGTTTTGGAACATTTGCATGTATCGATCAGTTGACAAAAAATACTATTGAAGTCTCTGATAATTATTCCCATGAGGCTTGGTATGCTCAATTTGATATTAAAGGATTTTTCATGTCAATTGATTGTGAATGCTTATTAAAGTACTTATTGCCATTTATCAAAGAAAAATGGAACTATTGGAAAGGAACTATATATGAACAGGATTTAGATTTAGTACTTTGGCTTACAG
SRS063518_contig-100_10628.157011	TR	80.40	-	651	714	AACAACAGCTGGAACGTGAACTTTAGTAATGGCAACTTCAACAACAACAACAAGTACAACAGTA
SRS063518_contig-100_10119.176208	TR	38.36	+	89	138	CTTTCTACCGGAACTGTAACAACGGTACGGGTAATACGAACTGGAACATC
SRS063518_contig-100_10119.176208	RT	33.30	+	647	832	CGCATTCGTTCGCATTTTCAAGCAGATCGTTCTGCATAGCGCCTATCCATTCAGCTGCGGATGCGTACCAGGAAAAGGAACGCACGGAGCAAAGACCGCGATCGAGAAGTGGATCAGGAAGGATCCGAAGCACACCAAGTACGTCCTGAAGCTGGACGTCCGAAAATGCTATCCAACCATGAACCA
SRS063518_contig-100_3662.214730	RT	133.00	-	58	329	CGTTCCATCGCTTTCATTATCAACAAACCCGTGAAACGGGAGATTTTCGCTGCAGACTTCCGCGACCGTGTGGTACACCACCTCATAGCCCGCAGGCTCGTTCCGCTTTTGGAAGAGAAGTTCATCAATGACAGCTACAGCACCCGCAAGGGAAAAGGTACGCTCTATGGCATCGAACATGTGGCGGAACATATCCGGCTCTGTTCGGAAAACTACACGAAAGAGTGCTACATCCTGAAAATAGACATCCGTTCGTTCTTCATGAAAATATC
SRS063518_contig-100_3662.214730	TR	56.39	-	593	653	AACAACGCTCTTTATGTGAATGTGAACAACGGCAACGTGAACAACAACAATAAGAACAACA
SRS063518_contig-100_855.224028	RT	71.57	+	6	318	GACGTTTTGTGGCTTGTCGATCTTATCATCGACAGCACCGAAGGCAACGTCGGAATACCGATCGGCAATCAAACTTCACAGCTTTTCGCCCTTCTCTACCTTGACGGGCTGGATCACTTCGTAAAGGAAAAGCTGGGTATCAAATATTACGGGCGCTATATGGACGACTTCTTTTTGATCCATCACGACAAAGCATATTTGCAGGAGTGCCGGAAGCAGATTGAAGCGTTCGTACAGGCGCGCGGGCTTTCGCTGAATGCGAAAACAAATATCTTTCCCTTAAAACACGGCGTTGATTTCTTGGGCTTTCATA
SRS063518_contig-100_855.224028	TR	39.85	+	1267	1314	CGTCTATTCGGGCGGCTCTTTGAACAGCAGCAACGCGTTCTTCGGCAG
SRS063518_contig-100_1151.224324	TR	8.30	+	525	574	TCCGTGGCTTGCACGCGCTCATTGGCGGTGGCAACTGGAACAACGGGGTT
SRS063518_contig-100_1151.224324	TR	48.11	+	585	634	CGCGGACTGTGAATTGCAACAATTATCCGTGGAACGTGAACACGAACATT
SRS063518_contig-100_1151.224324	RT	183.54	+	1037	1648	AAGAGCGTATAATCATGGCTTTGCCATTTTACGATAGGGTTATCCAACATATGATTGTCAATTACATAGAGCCGATATTTGAGCATCAGTTCATCTACCATTCCTACGCTTGCAGAAAAGGGAAAGGTGCTCACAGAGCCAGCAAGCAGTTGACAAGGTGGTTATATAATCTGGAAGTTGTGCAAGGTAAATCAGTCTATGTACTGAAAGCCGACATACACCATTACTTCCAGAGCATAGACCACAAGGTTCTGAAAAGAGAAATTAGAACCTACATTAAAGACAAGGACTTACTCGTAATCCTTGACCGGATAATAGACCATAATGGGATATTCCCGGATGGTGTCGGCATACCGGTTGGAAATCTTACGAGCCAACTATTTGCCAACGTGTATTTAC…
SRS064973_2639	TR	10.69	+	13121	13170	CCTTGACCTTTTGCATGTACGGCTCCAACAGTAAGTTCAATGCGAACAAC
SRS064973_2639	RT	20.04	+	16730	17781	GCTGGGCAATTTCATCACGCTGGATCAATTCTTCACGGGCGATCACGCCTCCTTGCAACAGGCGTACTCnGCCATGACAATCCGTTTCTTCATCCTGCAAGCGCATTACCGCAGCACGGTTGATTTCAGCAACGAGGCTTTGCAAGCTGCCGAGAAGGGCTTGTCACGCTTGATGGAGGCATACGGACATTTAATGAAGTTGCAGCCGTCCGCTACCTCTACCGTAGACACGAAAGGTCTTCGTGAGAAATGTTTCGAGGCCATGAATGACGATTTGAACTCACCGATCGTGATTTCTCATCTATTCGACGCTACCCGTATGATCAATTCCGTAAAAGACGGTAAGGCTACTCTGTCCGAGGAAGACTTGAAAGAGTTACAAGAGGTATTCCATTTATT…
SRS074964_939	TR	80.40	+	34967	35030	ACAACAGCTGGAACGTGAACTTTAGTAATGGCAACTTCAACAACAACAACAAGTACAACAGTAA
SRS074964_939	RT	66.59	+	35210	35861	CAAGTACTTGTTTTATAGTTACCCGTCCTAAATTACGGGAAGTGTTTGCTGCAAATTTCCGTGACCGTATTGTACAACATTGGTTGTGCCTACGCTTAGAGCCACTGTTTGAGGCACGTTTTGTTGAGCACGGAAATGTATCATTTAACTGTCGAAAGGGTTTTGGAACATTTGCATGTATCGATCAGTTGACAAAAAATACTATTGAAGTCTCTGATAATTATTCCCATGAGGCTTGGTATGCTCAATTTGATATTAAAGGATTTTTCATGTCAATTGATTGTGAATGCTTATTAAAGTACTTATTGCCATTTATCAAAGAAAAATGGAACTATTGGAAAGGAACTATATATGAACAGGATTTAGATTTAGTGCTTTGGCTTACAGAAGTAATTGTAC…
SRS074964_939	TR	6.57	-	42695	42744	TCCACTATCTTTGGGATATTCTATAGTTCTAGCTATAACATCAATTCCAC
SRS074964_1170	TR	43.56	+	1961	2020	TGCGAATGCGAATGGCGGCGTGTCGAATGCGAATGCGAATAACGATGCATCGAACTCGAA
SRS074964_1170	RT	35.81	+	2578	2932	ACCTCAGCCAGCATCAAGAACCGCGGCATGCACGACCTCATGGAGTACATACGCCGCGACATGAAAGAAGACCCGGAAGGAACACGCTACTGCTACAAATTCGACATCTCCAAGTTCTATGAGAGCGTGGGGCAGGATTTCGTAATGTATTGCGTCCGGAGGGTATTCAAAGACAAGAAACTCATCGCCATGCTTGACAACTTCGTAAGGCTCATGCCGCAAGGAATCAGCATCGGGCTGAGGTCGTCGCAAGGGTTGGGCAACCTGCTCCTGTCTGTTTTTTTAGACCATTATTTGAAGGACAAGTACGGCGTCCGCCATTTCTACCGCTATTGCGATGACGGCGTGGTACTCG
SRS074964_3308	RT	57.23	-	5278	5764	TACCGGGGCCAGCATTAAACGACGTGGCACTCATGATCTGATGCACTGCATACGTACCGATTTGCAAAAAGACCCGGAGTGCACGCTGTATGCCTACAAGTTTGACATCCGCAGGTTCTACGACAATGTGCGGCAGGATTTTGTGATGTGGTGTTTCCGCAGGGTATTCAAGGATGAAAGGCTGTTGGTGCTGCTGGAGCGGTTCGTGACACTGCTGCCGGAAGGTATCAGCTTTGGACTGCGCAGTTCACAAGGAGCAGGCAACCTGCTTCTGTCTGTATTTTTAGACCACTATCTGAAGGATAGGTACGGGGTTCGTTATTACTACCGCTATTGCGATGACGGACTGGTACTCGGTAAAACGAAAGCGGAATTGTGGAAGATTCGTGATGTTATTCA…
SRS074964_3308	TR	25.84	-	6338	6375	GCGAACGCGAATGGCGGTGTATCGAATGCGAATGCGAA
SRS074964_3912	TR	5.57	-	12571	12620	CAACGAAAAGCAGATGGGCTGCGATGCCAACGGCACAAAGTCCTATCTGA
SRS074964_3912	RT	20.76	+	13027	13667	CGACGTTTACGTTGGTGAGATTGACCTCCTTTTCAACCTGCAATTCGTTACTGTCGGGGAAGTTGAACGCCACCGCCATGTTGGAGTCCCACATACCGCGCTCCATATAGAACATGGTCAGGGTGTGGGTGGTGAGTTCGTCGTCTAATTGGATGGCTTGTTTTGTCGTCTTGGTGAACGTGATAGGGGTCTGGTTGAAGTAGACGGTTTTGTTTTTGGCATCAGTCGTGTAGACCATGGGGTCTTTTGTGTCGGTGTTCTTGTTGGAACTGACGTAGGGGGTTACGGTGCTGCTCGCGCCAAATTCCAGCAGACCGGACGCTTTGCCGTGCGCACCGCCGACATCCAGAACCAACTTGCCGTCAATGTAGACCCACACGTCATCGTCACCGGAGAAGA…
SRS074964_5094	RT	68.50	-	5621	6386	ATGTTGAACCGTTACTGTGTAATACCTTTATCCGTAAGTCCTGTTCATGCGTTAAGGGACGGGGAACGCATGACTTTGTGGACTTGCTTCGTAAAGACCTGAATTCAAGCTATGAGGACACTTATTATTTTGTTCAGCTTGATGTTCATCATTTCTTCCCTAATATCAACCATGAACTGATGAAAGAAAGTCTGCGGGTAAAGATCAAAGACCCGAAATTGCTTCGGTTCCTGGATGAATTCATAGACAGTTATCCGTCAGGTTTGCCGCTGGGGGTGAAAATCTCGCAGATATTAGCGAATTACTTCCTTGCCGCCTTTGACCGGCTGGCGATCAAAGTATTCGATATACTGGCCGATCCTGACAAGTACGCTTATTGGTGTGGAAGGTATGTTTCGC…
SRS074964_5094	TR	22.89	-	6855	6892	CTTAATGTGAACAATGCTGTCTCGGATGCCAATGTGAA
SRS074964_7019	RT	130.84	-	808	1385	AGCTGCAGACGCTCTTCCGCCCGGTATTCGTCAACCGTTCATTTGCGTGTATGTACGGAAAAGGCCCCATCCGAGCTGCCTTCAACGTACAGCATGACATGAGGGTCGCCCGCATGAAGTGGGGCGACGAGGCGACGGTCATCAAGATCGACGTCCGCAAGTTTTTCTACAGCATCGACCGCAGCGTGCTCAAGCAGATCATCGCGAAGCGGTTCAAGAAGCTCAAGAAGAAGTACCCCGAGAAATACGAGGACTTCCTCCGTTTTTACAGGCTTCTTTGCAAAGTGATCGACAGCTCGCCGGAGGGCGAGAGAGGGATTCCGCTGGGAAATGTGAGTTCTCAGGACTTTGCCAACATCTACCTCAACGAGCTCGATCAATTCTGCATCCGCTTCCTCG…
SRS074964_7019	TR	36.34	-	2004	2056	AACCGTGCGGTTCGCGGGTACAATTCGGCCCGCAACTGGAACAACAACAATGC
SRS074964_contig-100_863.863	TR	25.63	+	175	224	TGTTCTACCTCAACGGCAACAACTCCCGCAGCAATGCGAACACGAACATC
SRS074964_contig-100_863.863	RT	96.42	+	738	1208	AGAAACGGCTCGTCATGGCTCTGGGCTTCCGGGATCGTGTCGTGCAGTGGGCGATCTACCTCCAGACAAACCAGTACCTCGACAATGGTATGATATACCACAGCTACGGGTGCAGGGTGGGAAAAGGAACCACCAGAGCAGCCGACCGGCTTCAATACTGGTGCACGCTCGTGGATCGGAAGCCGGGCAAATGGTACTACCTGAAACTGGATGTATCAAAGTATTTTTACCGGGTGGATCACCGGGTACTGCTCGACATACTCCGCCGGAAGTTCCCGAACGAGGACGGCTACCTCTGGCTTATGGAAACAATTATAAATTGCGACCATACACCCTTTGGACTGCCTCCGGGAAAGTCCGCCGACGAGATCCCACCGTCTGAAAGACTGTTCGAGGTAG…
SRS075078_19342	RT	25.38	-	6124	6478	CGACTGGAGCAAGTATCAAGAAGCGTGGCACACATGATCTCCGCAAGTGCATGCAATTGGACATGGAACGTGACCCCGAAGGCACACGCTACTGCTACGAGTTCGACATCAAGCATTTCTATGACAATACTAAGCCTGAGTTTGTCATGTGGTGCTACCGCAGAGTATTCAAAGACAAGACCCTGCTGTCGCTCCTGGATCATTTTCTTCATCTTCTGCCGGAGGGTATCAGCTTCGGGTTGCGAAGCTCACAGGCTTCTGGCAACCTCTTGTTGTCTGAGTACCTTGACCATTATCTGAAGGACAAATACGGCATCCGCCATTTCTACCGTTATTGCGATGACGGCAGAGTGCT
SRS075078_19342	TR	55.72	-	7018	7087	AATGCGAACGCGAATGGCGGTGTCTCGAATGCGAATGCGAATAACGATGCCTCGAATGCGAATGCGAATG
SRS075078_26914	RT	143.68	-	279	952	CCAAGGAGCGGCTCGTCCTCGCCATCGACTTCGAGGGCAAGGTCGTCCAGCACTCGCTCTGCGACAACGTCCTCGAGCCGGCGTTCTCCCGGCGCTTCATCCGGGACAACTATGCCGGCCAGATCGGCAAAGGCACCCACGACGGCCTCGACCGTCTGGCTGCGGCCATGCGCCACTATTTCTTCAGCCGAAAGGCAGCGGACGAAGCAGCCCGCAAGGCTGCCGGCCTGCCGCCTCGGCCGATGAACGAGTGGGACTACGCCGACGGCTGGGTACTGAAGGGCGATTTTTCAAAGTTCTTTTACACCCTGCTCCATTCCTACTGTTACGAAACGGCCCGCCGGGCCCTGAAGTGGCTGAAGGATCCCGAGCTGATCGACTTCGCTGAGTGGCTGCTGT…
SRS075078_26914	TR	30.03	-	1360	1407	CAACGTCAACTCCGATGGCACGCTGAACAGGAACAACGCCTACAACGG
SRS075078_28763	RT	17.78	-	15301	15671	AACCGGTGCAAGCATCAAAAGGCGCGGTACTCATGACTGATGAACTGCATACGTACCGATTTGCAAAAAACCGGAAGGCACCTTTACGCATACAATTTGACATCCGAGGTTTTAGACAATGCGCGGCAGGACTTTGTTATGTGGTGCTTCCGGAGGGTGTTCAAGGACAAAGGCTGTTGGTTTGGAGCGGTTTGTTAAGCTGCTGCCGGAAGGTATAGTTCGGACTGCGCAGTTCACAAGGGGCAGGAAATCTGCTTCTGTCTGTATTTTTAGACCACTATCTGAAGGATAAGTACGGGGTTCGTTATTACTATCGCTATTGCGATGACGGACTGGTACTCGGTAAAACGAAAGCGG
SRS075078_28763	TR	47.58	-	16219	16278	ATGCGAATGCGAATGGCGGTGTGTCGAATGCGAATGCGAATAACGATGCTTCGAATACGA
SRS075078_30135	TR	5.94	+	27155	27204	ACAGCGACCTCGATTTCAACTGCCATGCCAACAGCGTGAAGTATATCCAG
SRS075078_30135	RT	9.72	-	32684	33123	GCTCGTGCTGTCGCTCATCAAGATAAGCGGCACGCTGGAGCGCATCGCCGATTTCGCCGACGGCATCGCCCGCCATGTGATAGAGGAGGAGTGCGCCGCCCTGCCGGATTCGTTCAAGGAAGAGCTTCGCGTCGGCACGATGTTCGATACGGTTATCTCCATGCTGTCGGACAGCTTCGTGGCGCTCGAATCGGAGAACACGAAACTCTCCGGACGGATACTCGCCAAGGACGAAACGGTAGACGAAATCTACCACGACGACATCCGCCTGCTGGCCGAATACATGCAGAAGGAACCCGTACAGGCACGGTGCGTACTGGATACGCTGCTGGTGCTCCGCAAGATAGAGCGCATCGGCGACCACTGCAGCAACATCGTGGAGGAAATCGTCTTCTACAT…
SRS075078_30479	TR	44.17	+	520	569	TGTTCAATTCCAACCTGAACAACCCGCGCTCCAATGCCAACGGCAACATC
SRS075078_30479	RT	166.45	+	1001	1663	AGAAGCGGCTGGTGATGGCGCTGGACTACCCGGACAGAATTGTGCAATGGAGCCTGTACCTGTATTTGAATCCGATCTATGACAGGCTTTTTATTGAGGATTCCTACGCTTGCCGAAAAGACAAGGGCAGCCACAAGGCCGCCAAGCGCCTGCAATACTGGATGTGCCAAGTGCAGCGCAAGCCGGGGCCGGGCTGGTACTGCCTGAAACTGGACATAAGCAAGTACTTTTACCGGGTGAACCACGAAAAGCTGCTGGCGATCTTGGAGCGGCAGGTGAAAGACCCCGCCATGATGGCGTTTATACGGGGCGTGGTGAACAGCAGAGCAGAGCTGTTCGGCCTGCCGCGCTGGCGGACACCGCAGGACACGCCGCCGGAAGAATGGCTGTACGAGGTGG…
SRS075078_32051	RT	155.02	-	508	1917	ACGTTCTGGAATGCCTCATAGAGGCGAACGAGATATTCCCTCGCAGCGCCGCAGAGACAGCAGAACGCCTCGACCTTCAAAAGAGAGCTCTTACGAAATGTAAGCTCCTCCTCAACCTACTCGACATAGCCCTCGAAAGGGGCTACATCGACATCCGCCGCTGCGAGGACTGGACGAAGAAGATACTCGACGTCAAGAACCTCACAGCTTCGTGGCGGAAAAAGGATGCAGCGCGGTTCAGCCCGAAAGGCTGACGGCGTTTCATTGGGGTATTCCTTGTACGGCATCGACTTTTGTTGTGCGTAGTGCGCTCCCCGAACGCGTCGAACTCGAACAACGTCCGCAACGTGAACTCGGACGGGACGCTCAACAACAACAACGCGTACAACGGCAACAACG…
SRS075078_32051	TR	54.58	-	1516	1573	AACGTGAACTCGGACGGGACGCTCAACAACAACAACGCGTACAACGGCAACAACGGCG
SRS075341_8470	TR	16.09	+	2138	2204	CGTGGACTTATTCGAATGGTACGGTTCGGTATGCCTATCACATGAAGAATAATGCGGACGATTGGTT
SRS075341_8470	RT	15.72	+	10638	11812	TTTGATACCTATTTTGGTAAAACGTTCCAGATTGCGAGCGCCGTGATACAGATTTTTTCCGGTGGCGGATTCTTATGTTGGCAAACGGACAACGGTAGGCAAAATGATGCGGTTCAGTATGGAGTTTTAGTTGGGTTACGATTGGGAAATTTCAGTATAAGCGAGACTTTTGGCGGATATAGTGGTTGGGAATCGAATTCTAAAAAATATGGACATTTGGCTCATGATTGCCCTATGTCTTTGAAAACAAAACTTTCGTATGTCATATCCAATTGGGAGATCGGTGCGATGTTGCAACATGGTTTGTCCGATTATCCTTATACTCAGCTACGAATCGGCATTTCTTATTCTATCGATATTCTCAATCGGGAATGAGTTTTTTGAGCTTTTTACGATAAA…
SRS075341_10114	TR	26.13	+	361	410	ACAACGCGGGCAACCTCAACTTCAACTCGGGCAACGTCAACCCGCTGAAC
SRS075341_10114	RT	162.12	+	685	1363	TCAAGCGCGAGATTTTCGCCGCCGACTTCCGCGACCGGGTAGTGCATCACCTGCTGTTCAACTATATAGCTCCGATGCTCGAGCGCACCTTTATCGCCGACAGCTACTCCTGCCGCAAGGGCATGGGGACCCTTTACGGCATCCGGCGGCTGGAGAGGCACATCCGCTCGTGCTCGGACAACTTTCGCAGGGAGTGCTACGTGCTCAAGCTCGACATCCGGGGCTATTTCATGAATATCGACAGGCGGAAGCTCTACGGGATGCTTGTGGACACGTTCGCGCGCTTCGCGCGAAGACCGGCCCGGGACGGCAAGACGTGGGAGCAGTTGCTCGACTACGGTCTGATCCGCTACCTGACGCGCGAAATCGTTTTCAACGATCCGACGTGCAACTGTTATG…
SRS075341_15152	RT	217.30	-	2898	3629	CGTTCCATCGCTTTCATTATCAACAAACCCGTGAAACGGGAGATTTTCGCCGCCGACTTCCGCGACCGTGTTGTACACCACCTCATAGCCCACAGGCTCGTTCCGCTTTTGGAAGAGAAGTTCATCGATGACAGTTACAGTACCCGCAAGGGAAAGGGTACGCTCTACGGCATAGAACGGGTGGAAGAACATATCCGGCTCTGCTCCGAGAACTACACGCGGGATTGCTATATCCTGAAAATAGACATCCGTTCGTTCTTCATGAAAATATCGAAGAGGCGGCTGTATGACCTGACCGAAGAACTCTTGCACGAACGCTACGGGGGAAACGACCTGGCGATACTGCTCTATCTGCTCCGTGAGACGATATTCAACCGTCCGGAAAAGAACTGCATCCGC…
SRS075341_15152	TR	56.39	-	3893	3953	AACAACGCTCTTTATGTGAATGTGAACAACGGCAACGTGAACAACAACAATAAGAACAACA
SRS075341_18896	RT	9.49	-	2700	3333	TCGCCATCTCGCGCAGGAGGTCGTTGTCCTCGGCCTGATGGCCGTGGAGAAAGCTGATGATCTCGGCGATGTCCTCGGCCTGATCGCCGATGCGCTCCATGTCCGTGATCATCTTGAGCGCCGCGGAGATCTGGCGCAGGTCGCGCGCGACCGGCTGCTGCTGAAGCAGCAGCTTGAGGCAGAGGTTTTCGATGTCGCGCTCCTTCCGGTCGATCTCGCTGTCGAGCGGGCGACCCTGCGGCAAGACTCTTGTCGTTTTCGGTCAGCGCACGGCTGGCGAGTGCGATGACCTCCTCGCACAGCGCACCCATTTCGATCATTTCGTGATTGAGCTGCGAGAGCTGCTCGTCAAATTTGTTTCGCATCAGCCAAACCTCCCCGTGATGTAGTCCTCCGTCC…
SRS075341_18896	TR	11.03	+	5621	5670	TCCTCTATGAGATCGTCTACAACCTCTGCGACAACGCGATCAAGTACAAC
SRS075341_19786	TR	24.08	+	8448	8500	GCAACGGCCTGAACATCATCAACACGCCCAGCAGTTTCAGCGACAACAGCGGC
SRS075341_19786	RT	16.34	+	9575	9947	TGCTGCGGGAGCATCCGAAACCGGGGCATCCATTACGGCGTTCGAGCCATCAAGAAGTGGATGCGGACAGACCCAAAAGGGACGAAGTACGCCGAGGAGCTGGACATCCACCATTTCTACGACAGTTTGACGGCGGAGACGGTGATGAAGCGGCTCCGGCGGCTGGTGAAAGACCGGCGAATGCTGGAGGTATGCGAGCGGTTGATGAAGCACGGCATTCTGATCGGCGCTTACTTTTCCCAATGGTTTGCCAACACAGTGCTGCAACCACTCGACCGGATGATACGGGAAAGCGGACTGTGCGACCACTACCTGCGGTACATGGACAACTTTACCCTGTTCGGGCGGAACAAGCGGAAGCTGCGGCGGCTGC
SRS075341_22065	TR	33.63	+	193	230	CGAATACGAACAATGCAGCCTCGAATTCGAATGCGAAT
SRS075341_22065	RT	115.30	+	616	1206	AAGAGCGGAAGATATTCAAACTGCCATTCCGTGATCGTGTCGTTCATTGGGCTATCATGCAGGTGATTGAACCGATATGGCTCTCCAATTTCACCCGTGATACCTATTCCTGTATCCGTGGACGTGGTATTCACCCTCTTTTATACAAGCTCCGCCGTGATTTGAAAGCGGATCCGGAGGGAACCCGGTACTGCCTGAAAATCGATGTGCGCAAATTTTATCCGAGTATAGACCACGAGATCATGAAACAGGTAATCCGCCGAAAGCTGAAAGATGCCCGGCTGCTTGCTTTGCTTGACGGTATCGTGGACTCGGCAGAGAACGGAGTGCCTATTGGAAATTATTTATCCCAATTCTTTGCTAACCTTTATTTATCCGAACTGGATCATATCATGAAAG…
SRS075341_22751	TR	6.13	-	20279	20328	GAACAGCAGGCTCCTTCGCTACGGCACCAGTCTCAGCCGGAACGACAACA
SRS075341_22751	RT	45.88	+	26054	26467	AGACCCGCCCTATTGATGCACCGAGAATCCAAGACCGTCAAGTCCACAAGATTTATACCAAGAAGGTACTTCTACCGTTGTATCGTCCTGAGATGATTTACAACAACGGCGCCAGTCTTGAAGGCAAGGGCTTTGAGTTCTCAAAGAGAATGTTAAAAGAGGACTTGCGCTGGCACTTCCGTCGTTATGGACGAGATGGGAATGTGATTCTGATTGACTTCAAACAGTTCTTCCCATCTGTGTCCCATGAAGAAATCTTCAAGCGGCATGAGAAGCTATTGCTGAACCCAGATATCAGAAAAATCGGAGACGATGTTGTCAACACTGTTTCGGGCGGAGTTGGTCTACCGCTTGGTGTCGAGCCAAGTCAGGCAGAAATGATTGCGTTTCCGTCTGCAC…
SRS075341_24431	TR	47.60	+	339	388	TTTCGATGTCGAATGCGAACAACGATTCCTCGAATACGAACACGAACATC
SRS075341_24431	RT	45.25	+	937	1321	ACCTCCGCCAGTATCAAGAGACGGGGTATGCACGACCTCCTGGCGTATGTCCGCCGTGACATGGCCGAGGACCCTGATGGTACGCGTTACTGTTACAAGTTTGACATCACCAAATTCTACGAGAGCGTGAAGCAGGATTTTGTGATGTATTGCGTCAGCCGGGTGTTCAAGGACGCAAAGCTCGTGACCATGCTGGAGAACTTTGTCCGCCTGATGCCTGAAGGTCTGAGTATCGGCCTGCGCAGCTCGCAGGGGCTGGGCAATTTGCTTTTGTCTGTGTATCTGGACCATTATCTGAAGGACAGGTATGCCGTGCGTCATTTCTACCGCTATTGTGATGACGGTGTCGTACTGGGTAAAACGAAAGCGGAACTGTGGAAGATTC
SRS075341_25609	TR	43.01	+	550	603	CGTGAATGTGAACACCGACGGCACAGTCAACAACAACAACGCGAACAATTCCCT
SRS075341_25609	RT	83.60	+	1145	1688	AGCCGAGGCATATTCGGAGCGTCCATATCTCCGAAAGAGTCGTGCAACGGTGCTTGTGTGACTATTGCCTCGTGCCGATGCTCTCCCGGTCATTCATTTACGACAACGGAGCGAGCTTGCGCGGCAAAGGGTACGATTTCGCCGTATCCCGGGTGACGCACTTTCTCGCGGAGCATTACAGAAAACACGGGCGGGAGGGCTACGTCCTCGTATTCGATTTTTCAAAGTATTTCGATACGGCACAGCATGAGCCCGTTTTTCGAGAGTTCGAGCGGAGCGGCATCGACGACCGCCTCGTCGCGCTCTCGAAATATTTTATTCAGAACTTCGGCGACGTGGGGCTCGGCCTCGGGAGCCAAGTCTCACAGATTGCCGCGCTCGCCCTGCCGAACAGGATAG…
SRS075341_26070	TR	30.45	+	10	59	ACAACGCGTTCATCTACAACGGCAACACGGGCAACnTGAACAACAACAAC
SRS075341_26070	RT	61.19	+	271	886	AATCnATCGCATTTATCGTTACGAAACCATGCCTGCGCGAAGTnGTAGCCGCCGATTTCCGCGACCGAATCGTGCAGCACTATATCGTCATGCGCCTCGAAGCTCTTTTCGAGGAATGCGGAACACTCGACGATAACATGTTCAGTTGCCGCGTCGGGAAAGGCAACCTTGCGGCCATACAGGCCCTACAACAGCAGATATTCCACCAGTCGAAAGGTTATACCACCGACTGTTATGTGGCAAAATTCGACCTGCAATCATTCTTTATGAGCATCGACAAACGCCGTCTTTACGACGAGTTGGTCGCATTGGTCGCCAAGCACTACGAGGGATGGGATAAGGATACGCTGTTGTATCTTATCCGCGTCGTTACGCTGCATAATCCGCAGGACAACGCCG…
SRS075341_contig-100_4620.129040	RT	65.75	-	101	763	AAGGCAAGGACTATCAACGCTCCGGCGTTCCGCGACAAGATCGTACAGCGCGACCTGACAGACAACGTAATCTATCCGGCGCTGGTCAAGTCCATTCCGTTCAACGCCTTTGCCGCACAGACCGGAAAGGGGCAGCACTACGGCGTGGACATGATGGAAAAGCAGATGCGGCACTATTTTCTCAAACGAAAGGCCGCTGACGAGCAGCGTAGACGGGAACTCGGTCTGCCGTACCGCCCCATGGAGGAATGGGATTATTCGGACGGCTGGGTGGTCAAGGGCGATGTGCGGAAATGCTTTGAGTCGACCGACCAGGAAAAGCTGAAAGCTGCCGTTTACCCAAGACTGGGCGATGAGCGCTACTGCTATCTGCTGGGAAAGTACATCGAGCAGCTTGAC…
SRS075341_contig-100_4620.129040	TR	30.88	-	1135	1181	CGTGAACACTGATGGGAGCGTCAACAACAACAACGTATACAACGGCA
SRS075341_contig-100_195.145816	TR	47.76	+	9086	9135	TGTTCTTTTTCAATGGCAACTACAATTCGTCCAACGCGAACTCGAACATC
SRS075341_contig-100_195.145816	RT	93.02	+	9609	10039	TGCTGTGCATCAGTACCGGGGCGCGGCGGAAAGCACGCGCTTCGGCGCTGCAAGCGTGTCATTCACCACGACAAAAAAGGAAGCCGGTACGTCTGCAAAATGGACGTTCACCACTTCTACCATTCTGTCGACCGCCGCAAGCTGATCTGGATGCTGGCGCACAAGATCAAGGACAAGAAGTATCTAAAGCTGACGTGGGAGATCCTGCAAACCTGCGAACAGGGGCTGGCCATTGGCTTTTTCATCTGCCAGTGGCTCGCAAATTTCTATCTTGAGCCGCTCGACCGTTACATTACGACGCTCGACGGTGTGAAGTACAGCGTGCGATACATGGATGATATTGTCCTCTTTGGCCCGAACAAAAAGAAGCTGCACCGTGCGCGGAAAGCGATTGCCGAG…
SRS075341_contig-100_228.150129	RT	34.51	-	12884	13281	TACAAGTGCGTGTATCAAGGGAAAGGGATTACATTTTGGAGTAAGGAGAATGAAACGTTTTCTTCACCGGTACCCGGAATACAAATGGTTCGTAAAGACTGATTTCAAAAAGTTCTATCAAAGTATTCTTCATGAGCTTATTGTTGCTGCATTGAGAAGGAAATTCAAAGATGAACGATTTATTAAATTGATCGAGATAGCTGTTTTATCGTATGACAGCGGAACAGAGTTAGTTGACGTATTGGAGAATGAAGTTGAACGGAAGAAGAGGTGTTCCGATTGGAGCATTTACAAGCCAACCTATCGGGAATTTTGCGGCAAGCCGGATAGATCATACAATGAAGGAGAAATATCGTGTCAAATGCCTGCATAGATATTGCGATGATAATGTTATGCTG
SRS075341_contig-100_228.150129	TR	41.90	-	14021	14070	CTCGCTTATGCGAACTCGAATAACGATTGGTCGAACTCGAATGCGAATAT
SRS075963_335	RT	217.30	-	56004	56735	CGTTCCATCGCTTTCATTATCAACAAACCCGTGAAACGGGAGATTTTCGCCGCCGACTTCCGCGACCGTGTTGTACACCACCTCATAGCCCACAGGCTCGTTCCGCTTTTGGAAGAGAAGTTCATCGATGACAGTTACAGTACCCGCAAGGGAAAGGGTACGCTCTACGGCATAGAACGGGTGGAAGAACATATCCGGCTCTGCTCCGAGAACTACACGCGGGATTGCTATATCCTGAAAATAGACATCCGTTCGTTCTTCATGAAAATATCGAAGAGGCGGCTGTATGACCTGACCGAAGAACTCTTGCACGAACGCTACGGGGGAAACGACCTGGCGATACTGCTCTATCTGCTCCGTGAGACGATATTCAACCGTCCGGAAAAGAACTGCATCCGC…
SRS075963_335	TR	56.39	-	56999	57059	AACAACGCTCTTTATGTGAATGTGAACAACGGCAACGTGAACAACAACAATAAGAACAACA
SRS075963_602	RT	62.00	-	677	1090	GACCGGCATTTGAAAGTACGTTTTATCCGGACTACTTCCGCATCCATTAAAAACAGGGGAACGCATGACCTTTTACAGTATATCGTTAAAGATATAAAGGATGATCCCGAAGGAACCCTGTTCGGGTACCAGTTCGATATAACGAAATTCTATGAGAGCGTAGACCAGGACGTTTTGCTGGATGCAGTGAAAAAGATGTTCAAGGATAAAATATTGATCGGAATCCTGGAAGAGTGCATCCGCATGATGCCTAAAGGCGTGAGTATCGGACTAAAATCATCGCAGGGGCTTTGTAATTTGCTTCTGTCTATTTATCTGGATCACCGGTTAAAGGATCAGGAGGCAGTAGCACACTATTACCGGTATTGTGACGACGGTCTGGTGCTTTCTGGTAGCAAG…
SRS075963_602	TR	34.59	-	1611	1648	GCGAACGCGAATAACGATTCATCGAACACGAATGCGAA
SRS075963_contig-100_972.972	TR	35.95	+	220	257	CGAATACGAATAACACGGCTTCGAATACGAATGCGAAT
SRS075963_contig-100_972.972	RT	114.81	+	674	1185	TATTTGGGTTTCGACCTTCACGGCGGACACTTATAGCTGCATTAAGAACCGGGGGATTCATGCGGCCGCGAAGAAGGTAAAACAGGCCCTACGGGAAGACCCGGAAGGTACTACGTTTTGTTTGAAATTGGATATTCGCAAGTTCTACCCTTCGATTAACCACGACGTGCTAAAATCCATTCTGCGCCGCAAGTTGAAGGATAAAAGGCTACTTCGCCTACTTGACGAAATTATAGATTCGGCGGACGGCGTACCTATCGGAAACTACCTAAGCCAATATTTCGCTAACCTCTATTTAACCTACTTCGACCATTGGATAAAGGAACAGAAGCGGGTAAAGCACTACTTCCGCTACGCGGACGATATTGTAATACTTGCTTCGGATAAATCCTACCTTCA…
SRS075963_contig-100_3897.3897	TR	48.82	+	71	120	CTTTCTACGCTAATTTGAACAATACGGCGTCCAATTCGAACTCGAACAAT
SRS075963_contig-100_3897.3897	RT	68.72	+	611	1041	AGCTATGCCAGTCTTCCGGGCAGAGGTGCCCATAAAGGAAAGCTGGTTATTGAGAAGTGGATCAGGATTGACCCGAAGAATTGTAAGTATGTCCTCAAAATGGATATTCGCCATTTCTTCGATTCTATTCCACATGATCGTTTGAAAGCCAAGTTGAAGAAGACCGTTCATGACGAGAAGATGTTGGAGCTATTATTCCGCATTATTGATGTTACAGAGGTTGGTATTCCACTTGGCTTTTATACTTCTCAATGGCTTTCTAACTGGTATTTACAGGGTTTAGATCATTTCATCAAGGAGCAGCTCTGTGCCGTGCACTATATGCGCTACATGGACGATATGGTCATTTTCGGAAGCAACAAGAGGGTTTTGCACCGCATGAGGCAAGCAATTTCCGAT…
SRS075963_contig-100_4491.4491	RT	20.09	-	20	252	TCGTGAAATTTTTGCTTCCGCTTATGTTGATCGTGTAATACAACATTGGGCGGATCTGCGCCTTGATCCTATTTTGGAAGAACGTTTTCAGGCACAGGGAAATGTTTCAAAAAATTGCCGTATTGGCGAAGGAGCACTTTCGGCTGTTACCTATCTGAATGGGATGATCATGGAAGTTAGTGAAAATTATACGAAAGACGCATACATTTTCAAGGGTGATTTCAAAAGCTTCT
SRS075963_contig-100_4491.4491	TR	38.30	-	493	542	TCGAACGCGTGGTACGTGAACATGAACAACGGCAACGTGAACACGAACAA
SRS075963_contig-100_8790.8790	RT	25.62	-	23	105	TCGGGAGGTTTTTGCCGCCGCTTTCATTGATCGTGTTGTCCATCACTGGATCGCTCTTCGTATCGAGCCGATCTTAGAGGAAC
SRS075963_contig-100_8790.8790	TR	53.53	-	346	406	ATGCAACGGCTTCCAGCAGTTGGAACGTGAACTTCAACAACGGCAACGTCAACACGAACAA
SRS076929_967	TR	47.58	+	202	261	TGCGAATGCGAATGGCGGTGTGTCGAATGCGAATGCGAATAACGATGCTTCGAATACGAA
SRS076929_967	RT	17.55	+	809	1193	ACTGGTGCAAGCATCAAAAGGCGCGGTACTCATGACCTGATGAACTGCATACGTACCGATTTGCAAAAAAATCCGGAAGGCACGCTTTACGCATACAAATTTGACATCCGGAGGTTTTATGACAATGCGCGGCAGGACTTTGTTATGTGGTGCTTCCGGAGGGTGTTCAAGGACAAAAGGCTGTTGGTCTTGTTGGAGCGGTTTGTTAAGCTGCTGCCGGAAGGTATCAGTTTCGGACTGCGCAGTTCACAAGGGGCAGGAAATCTGCTTCTGTCTGTATTTTTAGACCACTATCTGAAGGATAAGTACGGGGTTCGTTATTACTATCGCTATTGCGATGACGGACTGGTACTCGGTAAAACGAAAGCGGAATTGTGGAAGATTC
SRS076929_7389	RT	35.81	-	237	591	CACCTCAGCCAGCATCAAGAACCGCGGCATGCACGACCTCATGGAGTACATACGCCGCGACATGAAAGAAGACCCGGAAGGAACACGCTACTGCTACAAATTCGACATCTCCAAGTTCTATGAGAGCGTGGGGCAGGATTTCGTAATGTATTGCGTCCGGAGGGTATTCAAAGACAAGAAACTCATCGCCATGCTTGACAACTTCGTAAGGCTCATGCCGCAAGGAATCAGCATCGGGCTGAGGTCGTCGCAAGGGTTGGGCAACCTGCTCCTGTCTGTTTTTTTAGACCATTATTTGAAGGACAAGTACGGCGTCCGCCATTTCTACCGCTATTGCGATGACGGCGTGGTACTC
SRS076929_7389	TR	43.56	-	1149	1208	ATGCGAATGCGAATGGCGGCGTGTCGAATGCGAATGCGAATAACGATGCATCGAACTCGA
SRS076929_26486	TR	5.43	+	5619	5668	ATTGTATCGTTCATTAAATCAGCTATGGTTCCAACGACAACTCCAACCTT
SRS076929_26486	RT	7.20	-	9298	9483	TTTGTTGATTTATCTGATATAGATCAGGGAAAAGCATATCTTGTGTCTAGCACACCATACGCCAGACGGCTGTATTATCATCCGGAATACAACTTCCATCAGACGCCGTGGGCAGATGAAAGCGGCAAGAAACATGAAGGAAATGCTAATGCTAAAGGCAGATGGCTTGATGACTATATGAAAGGT
SRS076929_26648	TR	48.90	+	205	254	TCTCGATGTCGAATGCGAACAACGATTCCTCGAATACGAACACGAACATC
SRS076929_26648	RT	55.68	+	774	1187	GCCATTTGCGGAAACGTTTCATCCGTACTACCTCTGCCAGTATCAAGAAACGGGGGATGCACGACCTTCTGGCGTATATCCGTCGTGATATGCGTGAGGATCCGGAAGGTACGCGTTACTGCTACAAGTTCGATATCACGAAGTTCTACGAGAGTGTGAAACAGGATTTCGTGATGTATTGTGTGAACCGGGTTTTCAAGGACTTCAAACTTATGGCCATGCTGGAGAGTTTTGTCCGTCTGATGCCCGATGGTTTGAGTATCGGGCTGCGCAGCTCGCAGGGCCTGGGTAATTTGCTTTTGTCTGTGTTTTTGGACCATTATTTGAAGGACAGGTATGCCGTCCGTCATTTCTACCGTTATTGTGATGACGGCGCTATACTGGGTAAAACGAAAGCGG…
SRS076929_27175	RT	44.35	-	3443	3981	CCATCTATCCGGCAATGACCAAGAGCTTCATCCAACATAATTGTGCCTGTCAGAAAGACAAGGGCACGGACTATGCAAGGGCGGTGCTTGATGAGTTCCTACATCGACATTACAGGAAGTACGGACGGGCAGGCGGAGTCTTGCAGGTGGATGTACATGGATATTATCCCAACATGAAGCATCAGGTCGCAAAGGACAAGTTCAAGAAACACCTTGAGCCGGACATCTACAAGCGAGCGGAGGCGGTACTGGAAGATCAGTATGAGGGCGATGTCGGATATAATCCGGGAAGTCAGATGATACAGATAGCAGGAATCTCCGTACTTGATGAATTAGATCATTTCATCAAGGAACAGCTCGGAATCAAGAGATATCTGAGATACATGGATGATTTTCTAC…
SRS076929_27175	TR	38.40	-	4422	4469	ATGTGAACAGCTCGGGCAACGTCAACAACAACAACGCAGTCAACGCGC
SRS076929_contig-100_238.148064	TR	11.39	+	12504	12553	ACCGCGCGAACCGTGGGTACAATTCGGCCCGCAACTGGAATTGGAACGAC
SRS076929_contig-100_238.148064	RT	146.54	+	13085	13726	AGCGGAGAGACCTCTCCATCCCGAAGCTCCGCGACAAGGTGGTGCAGCTCGTCATCCACGAGGAGCTGCAAAACATGTTCCGGCCCGTGTTCATCAATGGCTCGTTTGCTTGCCAGTACGGGAGGGGCCCGATCCGCGCCGCCTTCAAAGTGCAGCACGACATGAGGGTCGCCCGTATGAAATGGGGCGACGACGTGGCCGTCATCAAGATCGACGCCCGGAAGTTCTTCTATTCCATCGACCGCGACCTGCTCAAGAAAATCCTTGCGAAGCGGTTCAAGAAGCTCAAGAAGAAGCACCCCGACATGTACGGGGATCTCCTTCGGTTTTACCGGCTTCTTTGCAAAGTGATTGACAGCTCACCGGAGGGCGAGAGAGGCATCCCGCTCGGGAATGTCA…
SRS076929_contig-100_446.148272	TR	31.14	+	5982	6029	CGTCAACACCGATGGCACTCTGAACAGGAACAACGCCTACAACGGCAA
SRS076929_contig-100_446.148272	RT	196.82	+	6437	7120	AGGAGCGGCTCGTCCTCGCCATCGACTTCGAGGGCAAAGTCGTCCAGCACTCGCTCTGCGACAACGTCCTCGAGCCGGCGTTCTCCCGGCGTTTCATCCGGGACAACTACGCCGGCCAGATCGGCAAAGGCACCCACGACGGCCTCGACCGTCTGGCTGCGGCCATGCGCCACTATTTCTTCAGCCGAAAGGCAGCAGACGAAGCAGCCCGCAAGGCTGCCGGCCTGCCGCCCCGGCCGATGAACGAGTGGGACTACGCCGACGGCTGGGTACTGAAGGGCGATTTTTCAAAGTTCTTTTACACCCTGCTCCATTCCTACTGTTACGAAACGGCCCGCCGGGCCCTGAAGTGGCTGAAGGATCCCGAGCTGATCGACTTCGCTGAGTGGCTGCTGTGGC…
SRS076929_contig-100_775.148601	TR	49.23	+	202	249	TGTCAACAACAACGGTAATGCGAACTACAACAACGCTTCCAATTCTAA
SRS076929_contig-100_775.148601	RT	100.29	+	542	1295	CAACTACAAACTTCACCTTGCATGAACGAGGAAAGCTCCGGCGTATTACAGGCGAACAGGTTCAAGACAGAATCGTGAAACACGCTCTCTGTGACGAGGTTTTGAATCCTCTGATTGAACCACACCTCATTTATGACAATGGAGCAAGCGTTGTCGGAAAAGGTATCGCTTTCACTCGTAAGAGGTTGCTCACCCACCTTCGGAAATATTATGCACAGCATGGTAGTAACGAAGGGTACATTCTTCTGATAGACTTCTCAAAATACTACGACAATATCAGACATGATGTGTTGTTGAAGTTGTTTGAGCAGTATGTCGATGATGAACACGCCCTATGGCTTCTGCGGAAGACCGTAGAACGCTCAAGGGTTGATGTATCGTACATGAGTGATGAAGAAT…
SRS077086_1570	RT	39.42	-	14871	15255	AACGTCGGCATCTATCCAGGGACGCGGCACCCATGACCTGATGAAGTTCATCTGTCGTGACATGGAAACGGATCCGGAAGGGACAGGGTATGGTTATAAGTTTGACATTCACCATTTTTATGACAATGTACGTCAGGATTTTGCTATGTGGTGCTTTGCCCGTGTTTTCAAGGACAAGAAACTGCTTGGAATTCTCAATTCCTTTATAATGATGCTTGACAGCGGTATCAGTTTCGGGCTTAGAAGCTCGCAGGCTACCGGTAATTTACTCCTGTCTATTTTTTTAGACCATTATTTGAAGGATAAGTACAGTGTCCGTCATTTCTATCGTTATTGTGATGACGGTCTTGTACTTGGTAAAACGAAAGCGGAACTGTGGATGATT
SRS077086_1570	TR	47.60	-	15791	15840	GTTTCGATGTCGAATGCGAACAACGATTCCTCGAATACGAACACGAACAT
SRS077086_2629	RT	10.04	+	28	1313	TTGTTGCTCTGCCTTATGGCGTAGAAGGTTTCGCTACTCCGAAACACCTCGTTAAGGAAGATGGTTCTCAGGCTCAGATGGATGAGAAACTGTCATTCAAGGTTATCGAGTTCAACAAAGATGCTAAGCGTATCATCCTTTCTCACAGCCGTATCTTCGAAGATGCTGCAAAGGCAGAAGAAAGAGCTGAAAAGAAGGCTGCTGGTAAGAAGCCGGCTGGCAATAAGAGAGAAGCCGCTCCGGCTATTCAAAACCAGGCTGCTTCTACTACTCTGGGCGACATCGACGCTCTGGCTGCTTTGAAAGAGCAAATGGAAGCTGGAAAGAAGTAATCACTTCTATAGATAGATAAAGACGAGAGGGCACTTACTTGAAAGTGTCCTCTCTTTTTTTTCTATT…
SRS077086_2629	TR	25.54	-	9455	9507	TTCTTTGTGCTTCAATTCTACTTCCATACGGGCTATTTCAGCTTCTACATCAA
SRS077086_6714	TR	16.21	+	31	68	TGAATTGCAACAATTACCCGTGGAATGTCAACACTAAC
SRS077086_6714	RT	168.18	+	492	1106	AAGAGAGGCAGATAATGGCGCTGCCGTTCTACGACAGAGTAATACAGCACGCTATAAACAATGTATTAGAGCCTATTTTTAATAAAAGGTTTATTTACCATTCTTACGCCTGCCGGAAAGATAAAGGTATGCACGCTGCCTCTGATACGCTGCAACGCTGGCTATATGATTGGGACAAGTACCATAAAGACCAGCCGCTATATGTAATCAAAGCAGACATACACCACTATTTCCAGAGCATCACACACGAGATACTTAAGGCAGAGATAAGAAAAGTCATTAAGGACAAGAAAGCGCTTGTACTGATAGACCGGATAATAGACCATAACGGGCAGATGCCAGACGGCGTAGGGATACCAGTAGGAAACCTTACAAGCCAGCTGTTTGCTAATATTTATC…
SRS077086_contig-100_313.313	RT	161.11	-	32	529	AAGGAGCGGCTCGTCCTCGCCATCGACTTCGAGGGCAAAGTCGTCCAGCACTCGCTCTGTGACAACGTCCTCGAGCCGGCGTTCTCCCGGCGCTTCATCCGGGACAACTACGCCGGCCAGATCGGCAAAGGCACCCACGACGGCCTCGACCGTCTGGCCGCGGTCATGCGCCACTATTTCTTCAGCCGAAAAGCAGCAGACGAAGCAGCCCGCAAGGCTGCCGGCCTGCCGCCCCGGCCGATGAACGAGTGGTACTACGCCGACGGCTGGGTACTGAAGGGCGATTTTTCAAAGTTCTTTTACACCCTGCTCCATTCCTACTGTTACGAAACAGCCCGCCGGGCCCTGAAGTGGCTGAAGGATCCCGAGCTGATCGACTTCGCCGAGTGGCTACTGTGG…
SRS077086_contig-100_313.313	TR	30.03	-	937	984	ACGTCAACTCCGATGGCACGCTGAACAGGAACAACGCCTACAACGGCA
SRS077086_contig-100_3045.3045	TR	34.40	+	9	65	TGTTAAGGCCGTTGTTCTTCCGTCCGGCAACATCAACAACAACAATTGCAACAACAG
SRS077086_contig-100_3045.3045	RT	62.23	+	355	984	CGTATAACAAATTCAAAATATATGAGCCGAAAGAGCGAGAAATCAAGTCCTGCGCTTTTAAAGACAAAGTGGTTCAGAATTGTCTGTGTTATACCGTTCTTAGACCAAGGCTACAGTCTCAATTTATTCGAACCAATTATGCAGGCCAGATAGATAAAGGTACTCATTTTGGAATGGATTGCCTGAAAGAACAGATGCTAAGCTTTTACGAAGAATATGGAACAAATGGATGGATTTTAAAGTGCGATATACGAAAATTCTTTTACACCATAGAACATGATCCGGTGAAGGATATAGTAGATTATTATTTCTACGACGAATATACAGTATGGTTAAATCATTTGTTTATTGATAGTGTTGAAAGCCCAGGTCTTCCACTCGGAAATCCTGTTGCACTAA…
SRS077086_contig-100_792.82763	TR	10.15	+	62	111	AATGGGCGTGGAATGCAAACCTTGATAACAGCAATTTGAACAACAACAAT
SRS077086_contig-100_792.82763	RT	138.36	+	372	1047	GCTCGATTGCCTTTATTGTAACCGAACCGGTGCAGCGTGAGGTTTTTGCCGCCGATTTTCGCGACCGCATAATTCATCATCTGATTATCGGCAAGCTTAACCATCTGTTTGAAGCTTCTTTTATTCAGGACAGCTACAGCTGCCGCGACGGAAAAGGAACCCAATACGGAATCGGGCGGGTGGCCGGTTTTATCCGCGAATGTTCGCGCAACTACACCAAAGACTGTTATATTCTGAAGATGGATATTCAGTCTTTTTTCATGAGCATTGACAAGGGCCTGCTTTATAAATATCTGCGCGAGTTTATTCTGGCGCGCTATCATGAGCCGGATCAGCTGCTGATTTTGGAACTGGTGGAAAAGGTGGTGTTCAACGATCCGGAGCAGAACTGCCACATTA…
SRS077194_1457	TR	7.04	+	10114	10163	ACACCGGCGGGTACTTCAACTACACCGACGCGGACAAGGACATCGACATC
SRS077194_1457	RT	36.56	+	18334	18752	TGCTGCGGAAGCATCAAGGGCCGGGGCATCCATTACGGCGTTAAGGCAATCAAGAAATGGATGCGGACAGACCCGAAAGGGACGAAGTATGCAGAGGAGCTGGACATCCACCATTTTTACGACAGCCTGACCATTGAAACGGTGATGGCCCGCCTGCGGAGGCTGGTCAAAGACCGGAGGATGCTGGATGTGTGTGAGCGACTGATGAAGTATGGCGTCCTGATTGGCGCGTTTTTCTCACAGTGGTTTGCCAACACGGTGCTGCAACCGCTTGACCAGATGATACGGAACAGCGGGCTGTGTGACCACTATATGCGGTACATGGACAACCTGACACTGTTCGGGCGCAACAAAAGGAAGCTACGAAAGCTGCGGGGCATGATCGAGGACTGGCTTGCA…
SRS077194_11670	RT	17.69	-	1465	1855	AACGGCTGCATCCATACAAGGACGCGGACCGCATGGTCTGTTCCATCAGGTGCAGGATACATTGGCAGAGAACCCCAATATACACTATTATTATCAAAGCGATTATAAAGGATATTATGACAGTATTGACCATGATATATTAATCTCCACAATCAGGCGATATGTCGGAGACCCTGTCTTATTGCCTATTCTTGAAAATTTTGTCAAAGCACTATATCCCAACGGGAAGCATGGCATAAGCAAAGGACTGCGTTCCTCACAATTCTTTGGAAACCTTTACCATAATGATATTGATCACCGGATGATTGATGAATATGGTGCAAAACATTACTTCCGTTTTTGTGATGACATCTTTATTCTCGGTGAGAGTAAACGTGATTTGTGGAAATTG
SRS077194_11670	TR	22.69	-	2505	2542	TCGAATGCGAACAGCGGTCTCGCTTATGCGAACGCGAA
SRS077194_14040	TR	5.94	+	21326	21375	ACAGCGACCTCGATTTCAACTGCCATGCCAACAGCGTGAAGTATATCCAG
SRS077194_14040	RT	9.72	-	26855	27294	GCTCGTGCTGTCGCTCATCAAGATAAGCGGCACGCTGGAGCGCATCGCCGATTTCGCCGACGGCATCGCCCGCCATGTGATAGAGGAGGAGTGCGCCGCCCTGCCGGATTCGTTCAAGGAAGAGCTTCGCGTCGGCACGATGTTCGATACGGTTATCTCCATGCTGTCGGACAGCTTCGTGGCGCTCGAATCGGAGAACACGAAACTCTCCGGACGGATACTCGCCAAGGACGAAACGGTAGACGAAATCTACCACGACGACATCCGCCTGCTGGCCGAATACATGCAGAAGGAACCCGTACAGGCACGGTGCGTACTGGATACGCTGCTGGTGCTCCGCAAGATAGAGCGCATCGGCGACCACTGCAGCAACATCGTGGAGGAAATCGTCTTCTACAT…
SRS077194_14293	TR	5.90	-	1970	2019	CAAGCTCATCATTTTTTTCTATTATCGTACTTCCGACAGGAATAACGACA
SRS077194_14293	RT	11.57	+	3611	4057	TAAGTACGTTGCTTTCTAAAGTTGAAAAAGGTATGAGAAAGGCGGATAAGAGATGATAAAGGTTACCGGTTTAAAAAAGCATTTTGGAGATTTGGAAGTATTAAAGGGAATTGACCAGCACATAAAACAAGGCGAAAAGGTTGTTGTTATAGGTCCTTCGGGTTCGGGTAAATCAACATTTTTGAGATGTCTTAATTTGCTTGAAGTACCGACAGAGGGTGAAATTCTTATTGAGGGCGAAAGCATTACCGCTCCAAAAACAAATGTAAATAAAATTCGTGAAAAAATGGGTATGGTGTTTCAGCAGTTTAATCTGTTCCCGCACCTTACAGTGCTTGACAATATAACTCTTGCACCGATTAAGGTTAAGAAAATGCCGAAAGCAGAGGCTGAAAAGCT…
SRS077194_21744	TR	5.48	-	898	947	CACGGGCGAGAGCATCTTCAACCTCGGCACCGGCAAGGGCTACAGCGTGC
SRS077194_21744	RT	10.94	-	6202	6637	GATTGATGATATGGCTTGGGAAAACCGTGAGATTGAGAAAATCAAGGCAAAAATTTCGTTTCAGGAAGAAATCATTGATAAGAACCTCCGCTTGAAAACCGGTGCTTATGAAGACTTCAAGAGCGATTTTATCAGCCGTGAGGAATACAAAGCCTTCACAGCTCAGTTCGACCAGCAGATCAAGGAGGCAAGCGACACCATTATGCGGCTCACCAGTGAGCGAAACAGCGTGATGGGTGGGCTGGCAGAGCAACAAAGCTGGCTTGAGCAATTCAGAAAATACGCAAATATCAAGGAACTCACTCGAAGCACTGTGGTCAACCTAATCGACTATATTCATATTCGAGAGAACAAAGACATTGATGTCGGTCTCATGCACTGTGACCGCTTTGCATCTAT…
SRS077194_23817	TR	51.23	+	101	164	CCAACAACGCCGTTTACTTGAACACCAATGGCAATGTCAACAACAACAACTGCACCAACACCAA
SRS077194_23817	RT	174.73	+	602	1198	AGAAAAGGCTGGTGCAGGCACCCGCTTTTGTGGACAAGGTGGTCCAGCACGCCATAGTGGACAATCTCCTCTATGACCGCATCACCCGCAGTTTTATCCTGGACAACTACGCATCCCAAAAGAACAAGGGCCTGCACTTCGGCCTGGACCGGCTCAAAGGATTTTTCACGGACTACTGGAATAAGCACCACACCGCTGAGGGCTGGGTGCTCAAGTGTGATGTCCGCCATTTCTTTGCAAGCATCAACCATGACAAGCTCAAGGAAAAGCTCAAAAAGCTGGACCTTGAGCCTGTTGTTTATGACCTGCTTTGCATCTATATTGACTGCTCTGACGGCCTGCCGCTGGGGTATCAGACATCACAGCTCTTTGCCCTCCTGTTCCTGGATGACTTTGACC…
SRS077194_29471	RT	157.22	+	3957	4568	AGAAGCGGCTCGTCCAAGCACCCGCGTTCGTGGACAAAGTCGTCCTCCACGCGGTCGTGGACAACATCCTGTATGAAGCCATCACGAAGAGCTTCATTCGGGACAATTTCGCCAGTCAGACCGGTAAGGGCACCAACGATGGTTTGATGCGGCTGAAGCAGCACATGGTCGATTACTACCGGCGAGAGAAGCGCGGAACCGATGGATGGATTCTCAAAGGAGACGTGCATCACTTCTTCGCCAGCATCGACCACGACAAGCTGAAACGCAAGCTGAAGGCGCTGCTCGATAAGCGTGGCGTAGACCCGCAGATCTATGACCTGCTGTGCGTCTACATCAATACGACCGACGGGCTACCCCTCGGCTACCAGACCAGCCAGCTACTCGCTCTGATGTTTC…
SRS077194_29471	TR	36.61	+	5545	5592	CGTCTACTCCAATGGCAACTGCTACTACTACTACGCATCCAACTCGTA
SRS077194_contig-100_1349.193369	RT	109.81	-	563	1171	AAGAAACGGCTTTTGCAGGCTCCCGCTTTTGTGGACAAGGTGGTCCTCCATGCACTGACGGACAATGTTTTGTACGACACGATCTGCACCGGCTTCATCCGCGACAACCACGCTTCGCAGCGCGGAAAGGGGACACTGGATGCCATCGTGCGCCTGAAGGGCCACATGGTCGATTACTACCGCAAGAACGGCAGCGCGGACGGATGGGTGCTGAAGTGCGATGTTCACCATTTCTTCGCCTCCATCGACCATGACATCCTGAAAGCAAAACTGCGGGCCTTGATGCAGAAGCGCGGCGTAGATATGGCGTTCTATGACCTCATGTGCATCTACATTGACAAGACCGACGGCCTGCCCCTTGGGTATCAGACCAGCCAACTGCTCGCCCTGATGTTCCTT…
SRS077194_contig-100_1349.193369	TR	42.18	-	1623	1670	ACGTCAACTCCAATGGCGACTGGAACAACAACAACTGCTCCAACTCGA
SRS077294_1540	TR	26.13	+	448	497	ACAACGCGGGCAACCTCAACTTCAACTCGGGCAACGTCAACCCGCTGAAC
SRS077294_1540	RT	119.47	+	772	1132	TCAAGCGCGAGATTTTCGCCGCCGACTTCCGCGACCGGGTAGTGCATCACCTGCTGTTCAACTATATAGCTCCGATGCTCGAGCGCACCTTTATCGCCGACAGCTACTCCTGCCGCAAGGGCATGGGGACCCTTTACGGCATCCGGCGGCTGGAGAGGCACATCCGCTCGTGCTCGGACAACTTTCGCAGGGAGTGCTACGTGCTCAAGCTCGACATTCGGGGCTATTTCATGAATATCGACAGGCGGAAGCTCTACGGGATGCTCGTGGACACGTTCGCGCGCTTCGCGCGAAGACCGGCCCGGGACGGCAAGACGTGGGAGCAGTTGCTCGACTACGGTCTGATCCGCTACCTGACGCG
SRS077294_11221	RT	9.48	+	3990	4397	AAGGCGCGTTGTCTTCTTCGTGGGGATGCAGTGTGATGCGTGGCGGTGCCGCGGTCGGCTGCTCAGGCTGTGGCTTCGGTTGGCGGGGGAGGCGGCTTTTAGAGCGTTGATGATGTGAGAATTGTAATTATGTCCAAAATATGTTGAAGAACATATGTTTTTGTTGACCACTTTGTGAAAATAAGGTGTATCTTTGCGGCGTTAATGATTCACTAATTAAAATTTAGAACCTATGAATAAAAAATTTACTCTTTTTTTGATGTGCGCACTCTGCGCATTGGTTGGTAACGCCGCAGGATCAGGAATCTTTATTCGCGGTGGTGTGACAAACTGGACTGCAGATCCAGCATGGGAATTCCAGACAACTGAAAAGGAAGGCGTTTATACGCTTGCAGATAA…
SRS077294_11221	TR	26.81	-	4952	5017	CGTCAACAACGATTTCGCCGTTTGCTGCGTTTACAGCCACGCCTGCTGCGTCAACACCTGCAACGC
SRS077294_14968	TR	31.14	+	1270	1317	CGTCAACACCGATGGCACTCTGAACAGGAACAACGCCTACAACGGCAA
SRS077294_14968	RT	199.59	+	1726	2409	AGGAGCGGCTCGTCCTCGCCATCGACTTCGAGGGCAAAGTCGTCCAGCACTCGCTCTGCGACAACGTCCTCGAGCCGGCGTTCTCCCGGCGCTTCATCCGGGACAACTACGCCGGCCAGATCGGCAAAGGCACCCACGACGGCCTCGACCGTCTGGCTGCGGCCATGCGCCACTATTTCTTCAGCCGAAAGGCAGCAGACGAAGCAGCCCGCAAGGCTGCCGGCCTGCCGCCCCGGCCGATGAACGAGTGGGACTACGCCGACGGCTGGGTACTGAAGGGCGATTTTTCAAAGTTCTTTTACACCCTGCTCCATTCCTACTGTTACGAAACGGCCCGCCGGGCCCTGAAGTGGCTGAAGGATCCCGAGCTGATCGACTTCGCTGAGTGGCTGCTGTGGC…
SRS077294_14968	TR	7.78	+	2852	2901	ACAGCGACCGCCGCGGCTACGGCAACAACCGCTACATCTACTCGAACCTG
SRS077294_17270	TR	46.08	-	366	413	ACGTCTATTCGGACGGCTCTTTGGGCAACTACTACGCGTACTACGGCT
SRS077294_17270	RT	58.75	-	1362	1623	CGGAATACCGATCGGCAATCAAACTTCACAGCTTTTCGCCCTTCTCTACCTTGACGGGCTGGATCACTTCGTAAAGGAAAAGCTGGGTATCAAATATTACGGGCGCTATATGGACGACTTCTTTTTGATCCATCACGACAAAGCATATTTGCAGGAGTGCCGGAAGCAGATTGAAGCGTTCGTACAGGCGCGCGGGCTTTCGCTGAATGCGAAAACGAATATCTTTCCCTTGAAACACGGCGTTGATTTCTTGGGCTTTCAT
SRS077294_19045	RT	36.56	-	7717	8135	TTCAAGTTCTGGAACCGGTGCTGATGCGGGGAATGGACAAGTTCTGCTGCGGAAGCATCAAGGGCCGGGGCATCCATTACGGCGTTAAGGCAATCAAGAAATGGATGCGGACAGACCCGAAAGGGACGAAGTATGCAGAGGAGCTGGACATCCACCATTTTTACGACAGCCTGACCATTGAAACGGTGATGGCCCGCCTGCGGAGGCTGGTCAAAGACCGGAGGATGCTGGATGTGTGTGAGCGACTGATGAAGTATGGCGTCCTGATTGGCGCGTTTTTCTCACAGTGGTTTGCCAACACGGTGCTGCAACCGCTTGACCAGATGATACGGAACAGCGGGCTGTGTGACCACTATATGCGGTACATGGACAACCTGACACTGTTCGGGCGCAACAAAA…
SRS077294_19045	TR	7.64	-	16263	16312	TACACCGGTGGGTACTTCAACTACACCGACGCGGACAAGGACATCGACAT
SRS077294_19122	RT	152.44	-	273	914	ATCGTGGAGCCGAAGGAGCGCAGCCTCCACATCCCGCCGCTGCGGGATAAGATCGTGCAGCTCGTCATCCATCAGGAGCTGCAGACGCTCTTCCGCCCGGTATTCGTCAACCGTTCATTTGCGTGTATGTACGGAAAAGGCCCCATCCGAGCCGCCTTCAACGTACAGCACGACATGAGGGTCGCCTGCATGAAGTGGGGCGACGAGGCGACGGTCATCAAGATCGACGTCCGCAAGTTTTTCTACAGCATCGACCGCAGCGTGCTCAAGCAGATCATCGCGAAGCGGTTCAAGAAGCTCAAGAAGAAGTACCCCGAGAAATACGAGGACTTCCTCCGTTTTTACAGGCTTCTTTGCAAAGTGATCGACAGCTCGCCGGAGGGCGAGAGAGGGATTCCA…
SRS077294_19122	TR	30.38	-	1457	1509	AACCGTGCGAACCGTGGGTACAATTCGGCCCGCAACTGGAACAACAACAATGC
SRS077294_contig-100_343.113410	TR	33.80	+	7923	7960	CGAATACGAATAACACGGCTACGAATACGAATGCGAAT
SRS077294_contig-100_343.113410	RT	100.35	+	8383	8918	TATATGGGTGTCTATTTTCACGGCGGACACTTATAGTTGCATAAAAGGGCGTGGCATACAAGCGGCGGCAAATAAGTTAAGGCGCGTTATAGACAGAGATAAGGCAGGCTGCGCGTATTGCTTGAAAATAGACATACGCAAATTTTACCCTTCCATAGATCACACCGTACTAAAGTCCATTGTTCGCCGGAAGATTAAGGACACACGGCTACTCAATCTTTTGGACGAAATAATAGACAGTGCGGAAGGCTTACCGATTGGCAACTACCTTAGCCAATATTTAGCCAATCTTATACTTACCTACTTCGACCATTGGGTAAAGGAAGTAAAGCGGGTAAGGTACTATTTCAGATACGCCGACGACATTGTAGTATTACATAGCGACAAAAAGACGCTTCA…
SRS077294_contig-100_893.113960	TR	9.99	+	96	145	GCCTCGCGTTCATCTACAGCGGCTACTCGGGCAGCGTGAGCCACGACAAC
SRS077294_contig-100_893.113960	RT	64.53	+	357	972	AATCCATCGCATTTATCGTTACGAAACCATGCCTGCGCGAAGTGGTAGCCGCCGATTTCCGCGACCGAATCGTGCAGCACTATATCGTCATGCGCCTCGAAGCTCTTTTCGAGGAATGCGGAACACTCGACGATAACATGTTCAGTTGCCGCGTCGGGAAAGGCAACCTTGCGGCCATACAGGCCCTACAACAGCAGATATTCCACCAGTCGAAAGGTTATACCACCGACTGTTATGTGGCAAAATTCGACCTGCAATCATTCTTTATGAGCATCGACAAACGCCGTCTTTACGACGAGTTGGTCGCATTGGTCGCCAAGCACTACGAGGGATGGGATAAGGATACGCTGTTGTATCTTATCCGCGTCGTTACGCTGCATAATCCGCAGGACAACGCCG…
SRS077335_2098	RT	15.97	-	18690	19621	TTTTGATACCTATTTTGGTAAAACGTTCCAGATTGCAAGCGCCGTGATACAGATTTTTTCCGGTGGCGGATTCTTATGTTGGCAAACGGACAACGGCAGGCAAAATGATGCGGTTCAGTATGGAGTTTTAGTTGGGTTACGATTGGGAAATTTCAGTATAAGCGAGACTTTTGGCGGATATAGTGGTTGGGAATCGAATTCTAAAAAATATGGACATTTGGCTCATGATTGCCCTATGTCTTTGAAAACAAAACTTTCGTATGTCATATCCAATTGGGAGATCGGTGCGATGTTGCAACATGGTTTGTCCGATTATCCTTATACTCAGCTACGAATCGGCATTTCTTATTCTATCGATATTCTCAATCGGGAATGAGTTTTTTGAGCTTTTTACGATAA…
SRS077335_2098	TR	16.09	-	28584	28650	ACGTGGACTTATTCGAATGGTACGGTTCGGTATGCCTATCACATGAAGAATAATGCGGACGATTGGT
SRS077335_2244	RT	17.43	-	11480	11870	ACTACCGCTGCTTCCATACAGGGGCGTGGCCCGCATGGGTTGTTTCATCAGATACAAGCTGCAATGGCAGAAAATCCTAATCTCAAATATTACTATCAAAGCGACTACAAAGGATATTATGACAGTATTAATCACGAAACTTTAATTTCTATTATTAAAAGATATGTAGGCGATCCTCTTCTTTTGCCCATTCTTGAAAATTTTGTGAAGGCACTCTATCCTGATGGAGAATGTGGTATCAGTAAGGGATTGCGATCGTCTCAATTCCTCGGTAATCTTTATCACAATGATATTGACCACCGTATGATTGATGTGCATGGAGCAAGATATTACTTTCGATTCTGCGATGACATTTTTATTCTTGGAGAAAGTAAACGCGAGTTGTGGAGGT
SRS077335_2244	TR	22.69	-	12525	12562	ACTCGAATGCGAACAGCGGTCTCGCTTATGCGAACGCG
SRS077335_3508	RT	17.78	-	125	509	TCCGGACAACCGGTGCAAGCATCAAAAGGCGCGGTACTCATGATCTGATGAACTGCATACGTACCGATTTGCAAAAAGACCCGGAAGGCACACTTTACGCATACAAGTTTGACATCCGTAGGTTTTACGACAATGCGCGGCAGGACTTTGTTATGTGGTGCTTCCGGAGGGTGTTCAAGGACGAAAGGCTGTTGGTGCTACTGGAGCGGTTTGTTAAGCTGCTGCCGGAAGGTATAAGCTTCGGACTGCGCAGTTCACAAGGGGCAGGAAATCTGCTTCTGTCTGTATTTTTAGACCACTATCTGAAGGATAAGTACGGGGTTCGTTATTACTATCGCTATTGCGATGACGGACTGGTACTCGGTAAAACGAAAGCGGAATTGTG
SRS077335_3508	TR	54.16	-	1040	1109	ATGCGAATGCGAATGGCGGTGTGTCGAATGCGAATGCGAATAACGATGCTTCGAATACGAATGCGAATAT
SRS077335_4078	TR	43.56	+	2356	2415	TGCGAATGCGAATGGCGGCGTGTCGAATGCGAATGCGAATAACGATGCATCGAACTCGAA
SRS077335_4078	RT	35.81	+	2973	3327	ACCTCAGCCAGCATCAAGAACCGCGGCATGCACGACCTCATGGAGTACATACGCCGCGACATGAAAGAAGACCCGGAAGGAACACGCTACTGCTACAAATTCGACATCTCCAAGTTCTATGAGAGCGTGGGGCAGGATTTCGTAATGTATTGTGTCCGGAGGGTATTCAAGGACAAGAAACTCATCGCCATGCTTGACAACTTCGTAAGGCTCATGCCGCAAGGAATCAGCATCGGGCTGAGGTCGTCGCAAGGGTTGGGCAACCTGCTCCTGTCTGTTTTTTTAGACCATTATTTGAAGGACAAGTACGGCGTCCGCCATTTCTACCGCTATTGCGATGACGGCGTGGTACTCG
SRS077335_6431	RT	21.76	+	5876	6387	CATATAATATTTTTACAATTTATGAGCCAAAAGAAAGAAGAATTGTAAGCCAAAATATGCAAGACAAAGTTATAAACCATTTAATTTCTAGGCATATACTCTACCCTGCTCTAATGCCTTGTTTACTAAACTTTAATGTTGCAAGTAGAAAAGACATGGGAATGAAAAGAGGCTTAGAACTTTATATATATTATCGTAACTACTTTAAGCAAAAATATGGTACTTATTACATTTTAAAATGCGATATAAGCAAATTTTTTGCGAGTATTAATCATGACATTTTAAAAAGAAAATTAGAACGAAAAATCAAAGATAAAAAGGCTCTTGATGTAGTTTTTAAAGTTATAGATAGTGATTCCGAAGGTCTAAGCATTCGGTAACATGACAAGCCAGGTTCTT…
SRS077335_6431	TR	10.03	-	6860	6909	ACTAACGGCTACGATATGTTCAATTCGAATGGTAACACGAACGGCAATAA
SRS077502_2951	RT	33.60	-	65048	65445	AAGGTAAGAAGTGATGCTGGAAAAGTCCGAGATATTGTCAAACAGAAATATTTCCCGTGGCGTATATTGCATCATGCGATTATGAGGGTGATTGGAGAAGATATTTATAAAAGTCTGATTTATGATACGAGTGCATGTATTAAGGGAAAAGGACTTCATTTTGGAGTAAGGAGAATGAAAAGTTTCCTTCGCCGGTACCCGGAATGCAAATGGTTCGTAAAAACTGATTTTAAAAAGTTTTATCAAAGTATTCTTCATGAGCTTATTGTTGCTGCATTGAGAAGGAAATTTAAAGATGAACGATTTATTAAACTGATTGAGATAGCTGTTTTATCGTATGACAGCGGAACGGAGTTAATTGACGTATTGGAGAATGAAGTTGAACGGAAAAAGAGGTG
SRS077502_2951	TR	41.90	-	66185	66234	CGTCCACCTTCTCGTTTTACGGCTACGGATAACGGGACGAAAGCCGAAAG
SRS077502_16128	RT	7.40	-	8610	8981	TGATCGTGTTCCGCATCGGTTGGTGGGCGACGATATACTGTCAGCAGATATTGCTCGGAATGCTCACTATATTCGGTCCAATACAATGGGCATTTTCGTTGCTGCCCAAGTGGGAAGGAGCGTGGGCGAAGTGGCTAACCCGTTATTTGACAGTTCATTTCTACGGAGCCATGCTCTACTTCGTCGGTTTCTACGTCCTGTTGCTGTTTGATATTGTGCTCTGCATACAGGTAGAGAACCTGACGGCCATCACCGCCAGTGAGCAGACGATGGCAGCCTATCTGCAAAACTCGTTCTTCTCGGCAGGCTATCTGATGGCAGCGAGCATCGTGGCGTTGAAATGCCTGAACCTCGTGCCCGACCTTGCGGCAT
SRS077502_16128	TR	15.69	+	18497	18556	TGTTCATGGCGATGTAAACGCTTATGGCTCCGACAATTGCAACGACACCTGCAATGGCAT
SRS077502_contig-100_4380.4380	TR	38.34	+	332	376	TGTCAATTCGAATGCCAATGTGAACTACAACTGGTGTAACTACAA
SRS077502_contig-100_4380.4380	RT	9.11	+	695	788	CTTATCAAGAGTTTACTATTTATGAACCAAAAGAACGAATAATAAAATCTGGTTCTTTTAAAGATAAAATTATACAACATAGTTTATGTGATAA
SRS077552_2010	TR	38.30	+	683	732	CGAACGCGTGGTACGTGAACATGAACAACGGCAACGTGAACACGAACAAC
SRS077552_2010	RT	19.66	+	973	1205	CGTGAAATTTTTGCTTCCGCTTATGTTGATCGTGTAATACAACATTGGGCTGATCTACGCCTTGATCCTATTTTGGAAGAGCGTTTTCAGGCACAGGGAAATGTTTCAAAAAATTGCCGTATTGGTGAAGGAGCACTTTCGGCTGTTACCTATCTGAATGGGATGATCATGGAAGTCAGTGAAAATTATACGAAAGACGCATACATTTTCAAGGGTGATTTCAAAAGCTTTTT
SRS077552_9049	RT	7.50	-	30	89	AAGACAAGGTGGTTCAACATTCCCTATGCGACAACATACTTGAACCCGCGTTTTCAAAAG
SRS077552_9049	TR	39.86	-	587	634	AACGTCAATTCCTCTGGCGCGATGAACTGGAACAACGCTTACAACGGC
SRS077552_16999	TR	5.76	+	226	275	TCACGGGCGAGTACGGCAACTTCAACACCACCAAGGTTAAGGGCTTCGTC
SRS077552_16999	RT	13.60	-	1314	1519	CCGGCGGGTTGGCGCCGCCGCCCTTGTAGCCGCGCGAATAGGACGCGTAGATCAAGGTGCGGTCGGTGAACGACAGCTTCGGCGACCAGTCGATGTTCAGGCGGCCGGTGGTCTCCTTGAACTTGGCGTACTGGGTGCCGGAGGCGGTAAGCCCCTGCCCCGGCGCCAGCAGCATGATCGGATAGTTCACCGCCTTCTTGGCGTCG
SRS077552_22388	RT	194.86	-	8186	8869	AGTGGCGCGACTATTCCTTCGGGCCCTACTACCCCTTCAAGGTGTACGAGCCCAAGGAGCGGCTCGTCCTCGCCATCGACTTCGAGGGCAAAGTCGTCCAGCACTCGCTCTGTGACAACGTCCTCGAGCCGGCGTTCTCCCGGCGCTTCATCCGGGACAACTACGCCGGCCAGATCGGCAAAGGCACCCACGACGGCCTCGACCGTCTGGCCGCGGCCGTGCGCCACTATTTCTTCAGCCGAAAAGCAGCAGACGAAGCAGCCCGCAAGGCTGCCGGCCTGCCGCCCCGGCCGATGAACGAGTGGTACTACGCCGACGGCTGGGTACTGAAGGGCGATTTTTCAAAGTTCTTTTACACCCTGCTCCATTCCTACTGTTACGAAACAGCCCGCCGGGCCC…
SRS077552_22388	TR	30.03	-	9277	9324	GCCCTCGGGGTATGCCTTGTTTTTTCGTGCCGGCTCGGCCAACAACGC
SRS077552_contig-100_8500.122600	TR	11.45	+	21	70	CGTTCTACGCCAATCTCTATAATGAACCGTCGAATACGAACACCAACATC
SRS077552_contig-100_8500.122600	RT	46.22	+	569	950	AGCTACGCCAGCATCCCACGGCGAGGCGCCCACAAAGCCAAGAAAGTCATCGAGAAGTGGATCGACACCGATCCAAAAAACGTAAAGTATGTCCTGAAAATGGACATCCACCACTTCTTTGACAGTATCCCGCATGATATTCTCAAGCGGATGCTCACAAGAAAAATCCACGATGAACGGATGCTTGAGCTGCTATTCAAGATCCTCGATGTGACGGAGGTGGGCCTGCCGCTTGGGTTTTACACCTCGCAATGGCTGTTCAACTGGGTTTTGCAGGGACTGGATCATTTCATCAAGGAACAGCTACACGCGGTCCACTATGCGCGCTATATGGACGACATGGTCATTTTCGGGTCAAACAAGAAGGTTTTGCACCAAATCA
SRS077753_10857	RT	128.31	-	10355	11018	AGTGAAGCGAGAAATTTTTGCCTCGGATTTCAGGGACAGGGTAGTGCATCATCTGTTGTATAATTATATTTCTCCTATGTTTGAGGGCAGAATGATTTTTGACAGTTATTCATGTCGCCGAGGAAAGGGGACAAGTCAGGGAATAGCACGCCTGGAACACCACATACGCAGTTGTACGCAAAATTATCGTTATAGTGCCTATATATTAAAACTGGACTTAAGGGGGTATTTCATGAGTATCAGGAAGGATCGTCTGTACGATCTTATCTGCAAGGGACTGGAACGATATAGAAGAAGCCGGAAATAAAAAGAATGCCCGGATATGGAACTGATAGATTTCCTGCTAAGACAGATTATATTCAGAAATCCCCAGCGGGATTGCCGGATACGGGGTAGCGC…
SRS077753_10857	TR	25.97	-	11313	11362	GAACAACGGTCGCAACCTGAACTTCAACTCGTCGAACGTGAACCCGTTGA
SRS077753_11190	RT	88.62	-	52	541	AAGCGCCGCGTGGTTATGTCGAACAGCTACAAAGACAAGGTTGTTCAACATTCGCTTTGCGATAACGTGCTGGAACCGATATTTACAAGATCATTCATCACGGACAATTACGCTTCACAGGTTGGAAAAGGGACGCATTACGGGTTAGACAGGCTTCAAGAGTTCTTGCGGAGGTTTTACCGGAAAAACGGGATTGACGGGTGGATATTGAAGGCGGATATATCAAAATACTTCTATTCCATTAGGCACGACGTGTTAAAAACCTTAATCCGCAGGAAGATAACCGATCCGGACGTTTTGTGGCTTGTTGAAATGATAATCGACAGCACAGAAGGAAACGTCGGAATACCGATCGGAAATCAATCTTCACAGCTTTTCGCCCTTCTCTATCTCAATAAT…
SRS077753_11190	TR	50.85	-	923	970	ACGTCAATTCCGATGGCACGCTGAACAACAACAACGCTTACAACGGGA
SRS077753_22507	RT	11.85	-	6476	6922	ATAAGTACGTTGCTTTCTAAAGTTGAAAAAGGTATGAGAAAGGCGGATAAGAGATGATAAAGGTTACCGGTTTAAAAAAGCATTTTGGAGATTTGGAAGTATTAAAGGGAATTGACCAGCACATAAAACAAGGCGAAAAGGTTGTTGTTATAGGTCCTTCGGGTTCGGGTAAATCAACATTTTTGAGATGTCTTAATTTGCTTGAAGTGCCGACAGAGGGTGAAATTCTTATTGAGGGCGAAAGCATTACCGCTCCAAAAACAAATGTAAATAAAATTCGTGAAAAAATGGGTATGGTGTTTCAGCAGTTTAATCTGTTCCCACACCTTACAGTGCTTGACAATATAACTCTTGCACCGATTAAGGTTAAGAAAATGCCGAAAGCAGAGGCTGAAAAGC…
SRS077753_22507	TR	8.74	+	8514	8563	AGCTCATCATTTTTTTCTATTATCGTACTTCCGACAGGAATAACAACATC
SRS077753_contig-100_1034.34219	TR	47.00	+	404	463	TGCGAACGCGAATGGCGGTGTGTCGAATGCGAATGCGAATAACGATGCTTCGAATACGAA
SRS077753_contig-100_1034.34219	RT	45.44	+	887	1048	TATTTGGGTTTCGACCTTCACGGCGGACACTTATAGCTGCATTAAGAACCGGGGGATTCATGCGGCCGCGAAGAAGGTAAAACAGGCCCTACGGGAAGACCCGGAAGGTACTACGTTTTGTTTGAAATTGGATATTCGCAAGTTCTACCCTTCGATTAACCA
SRS077753_contig-100_3529.126566	TR	29.98	+	734	797	ATAACAACAACGTCTGGAACGTCAACACCGATGGCTCCAACAACAACAACTGGTACAACAACTC
SRS077753_contig-100_3529.126566	RT	163.47	+	1222	1836	AGCGCCGCATGGTACACGCCCCCGCATTTGTGGACAAGGTGGTGCTGCACGCTCTGGTCGATAACATCCTGTATGATGCCCTGACAAAGAGCTTTATCCGGGACAGCCACGCCAGCCAGACCGGAAAAGGCACAGACGACGGCCTGATGCGCCTGAAAACCCACATGGTGGACTATTACCGCCGTGAGGGCCACGGCGCGGACGGCTGGGTGCTGAAAGGCGACGTGCGGCATTTCTTCGCCAGCATCGACCACCGGAAGCTAAAACGCAAGCTCAAAGCCGTGCTGGACAAGCGCGACGTTGACCCGCGTGTCTATGAGCTGCTTTGCATCTATATCGACGTGATGGAAGATGGACTGCCGCTGGGCTACCAGACCAGCCAGCTTTTCGCCCTGATGT…
SRS077753_contig-100_284.130608	TR	42.37	-	4006	4053	GCGTGATCTCGGACGGGAGCCTCTACAACAACTACGCGTACAACGGCC
SRS077753_contig-100_284.130608	RT	152.11	-	4980	5585	AAGCGACGCCTCATCCAGACGAACAGCGTCAAGGACAAAATCGTGCAACACGCCTTTTGCGACAACATCCTTTACCCCGTCCTGAGCCGCCCCTTTATCCTGGATAACTACGGGAGCCAAGTCGGAAAGGGAACCCACTTCGGCCTCGACCGCCTCCGTGACTTCATGCGGGAGTATTACCGGAAGCACGGGAGCGCCGACGGCTGGGTCCTGAAAGCGGATGTCCGGCACTACTTCGCCAGCATCCGGCACGACATTCTCAAGCGAGATGTCAATAAGCTGCTCACAGACCCACGGAGCCGGGCCTTGTCCGACGCTATCATAGATAGCACCCCTGGTAATGTCGGCATCCCCATAGGCAATCAATCGTCCCAGGTGTACGCCCTATTGTATCTGAAT…
SRS077753_contig-100_700.131024	RT	154.19	-	3258	3899	GCATACACCATATTTAAAGTGTGGGAACCGAAAGAAAGGTTAATCATGGCACTGCCGTTTTATGACAGAGTAGTGCAGCACATGATTGTAAATATCATAGGGCCAGTATTTGAACAGGGATTTTATTATCACTCTTATGCTTGCCGTGAGGGAAAGGGGATGCACGCAGCAAGTGAACAGTTATCACAATGGATGTATGAATTGATGATAAAAGAGGGATTGCGGCTTTATGGATTTAAAGGGGATATACACAAATATTTTGCATCAATTCCACACGATAAATTAAAAGAAGAAAACAGGCGATACATAGGGGACAAGAAAGCCCTGTATTTAATGGATGGTATTATTGATAAAAACGGAATACTGCCGGACGGTGTAGGAATACCAGTTGGAAATCTT…
SRS077753_contig-100_700.131024	TR	35.38	-	4264	4313	TCACGGGCCGTCAATTGCAACAATTACCCGTGGAACGTGAACACGAACAT
SRS077753_contig-100_1043.131367	RT	129.74	-	2938	3549	AAAGAACGGCTTATTATGGCGTTGCCGTTCTATGATAGAGTGGTGCAACACATGATTTGTAACGCTATTCAACCCGTATTTGAAAACGGATTTTATTACCATTCTTACGCTTGCCGGAGCGGGAAGGGGATGCACGCCGCAAGTGATACATTGTATCAATGGATGTATGAAACAGAGGTAAAGCAAGGGTTAAGGATGTATGCCTTTAAAGGGGATATATCAAAGTATTTTGCATCTATACCGCATGACAAATTAAAGGATGAAAACCGCCGCTATATAGGGGATAAGAAAGCCCTTATGTTAATGGATGATATTATAGACCACAACGGCATATTACCGGACGGCGTGGGAATACCCGTTGGAAACCTCACAAGTCAGTTATTTGCGAATGTGTACGGC…
SRS077753_contig-100_1043.131367	TR	45.49	-	3941	3990	AGCCGTGCCGTCAATTGCAACAATTACCCGTGGAACGTGAACACGAACAT
SRS077753_contig-100_54.140153	TR	6.25	-	11220	11269	TCGCCCATGCTGGATTTCATCATGAATAACGGCGACCTGATTATGAACAT
SRS077753_contig-100_54.140153	RT	18.30	+	12490	13115	GCCCATGTTCCTTAATGGCCTTGACAAGCTCGTCATTCAGCTGCTGCGCTTTGTTCGATGCCTGCGTGTACTGGTCGCCAAGCAGCTGCACGCGCTGTTTCTGCACGTCGATTTGCTTCGACAGCACACCCATCTGTGCGTTCAGCTTCGATTGCGCGCTGTCGTTTTCATCAAAAGCAGAGGTCACGGCCTTCATTTCAGCCGCCAGTGCCTTAGACTGCGATATGATGTTTTGGATGCTGCGGGTATATTCCGCAGCGCCATTAAGTCCTATTCTTGGCCCAATATCTGTCGCCACGGTATCACCTCAAATTCAAAAATTCGTCAAGCGTATTGATTTCGTTTTTTTGTTCTGCTCCCGCCCGAATGGCCTCTTGGCTGTACAAGTCCATAATTTCA…
SRS077849_68	TR	18.86	+	20714	20763	CGAATGCAGGCAACTTGAATTTCAACGCCACGAACGTGAACCCGCAGAAT
SRS077849_68	RT	79.17	+	21048	22307	TCAAACGCGAGATTTTCGCCTCGCCGTTCGCACACAGGGTGGTGTGCCGACTGCTGTACAACTACATTGCCCCGATGTTCGAGGCCCGCATGATTCACGACAGCTATTCGTGCCGCGTGGGCAAGGGGGTGTTCGTGGGGATTCGGCGTTTCGAACACCATCTGAGAAGCTGCACGAGGAACTACTCCCAGGCGGCCTATGTGCTCAAACTCGACCTGAGAGGCTATTTCATGAGCATAGACCGGTGGGTGCTCCACGGAGTGCTGATGCGGGAACTCGATGCGAACTGGCGCAAGGTGTCGGGAAACGGCAGAAGGTGGTGCGACAGGCTCGACAGAGGGCTGATCGACTATCTGATACGGGTGATTCTTTTCCGCAACCCGGTGAGCGACTGCATCG…
SRS077849_251	TR	39.86	+	349	396	CGTCAATTCCTCTGGCGCGATGAACTGGAACAACGCTTACAACGGCAA
SRS077849_251	RT	120.43	+	862	1530	AAGAACGAATCGTTATGACGAACGCATTCAAAGACAAGGTGGTTCAACATTCCCTATGCGACAACATACTTGAACCCGCGTTTTCAAAAGCCTTTATCCGGGACAACTACGCATCGCAGAGCGGGCGCGGAACACATGACGGGTTATACCGCCTTGAAGAATTCATGCGGTCCTACTACTTCACACGCAAGGCGAACGCCGAGCGGGAGCGGCGGGCCGCGGGATTGCCGCCGCCCGGCCCGGAGGAAGTGCGGCACTATTCGGACGGCTGGGTTTTGAAATGCGACATATCGAAGTATTTCTATTCAATCCAGCATGAACCGTTAAAGCAGATGACGCGGAAGTACATCAAAGACCCGGATATTCTGTGGTTAGTTGACCTTATCGTTGACAGCACGG…
SRS077849_792	RT	17.78	-	851	1226	AACCGGTGCAAGCATCAAAAGGCGCGGTACTCATGACTGATGAACTGCATACGTACCGATTTGCAAAAAACCGGAAGGCACCTTTACGCATACAATTTGACATCCGAGGTTTTAGACAATGCCGGCAGGACTTTGTTATGTGGTGCTTCCGGAGGGTGTTCAAGGACGAAAGGCTGTTGGTGCTACTGAGCGGTTTGTTAAGCTGCTGCCGGAAGGTATAAGCTTCGGACTGCGCAGTTCACAAGGGGCAGGAAATCTGCTTCTGTCTGTATTTTTAGACCACTATCTGAAGGATAAGTACGGGGTTCGTTATTACTATCGCTATTGCGATGACGGACTGGTACTCGGTAAAACGAAAGCGGAATTG
SRS077849_792	TR	37.05	-	1774	1811	GCGAATGCGAATAACGATGCTTCGAATACGAATGCGAA
SRS077849_12100	TR	63.93	+	12798	12913	GGTGGACTTTCCCAATAAGCCGTGTGGTTTATCGTGGGTACAACAACGCGAATGCGAATGGCGGTGTCGTGAATGCGAATGCGAATAACGATGCCTCGAATGCGAATGCGAATGTC
SRS077849_12100	RT	33.21	+	13450	13804	ACAGCAGCATCCATCAAGGAACGTGGCACGCACGACCTTATGAAGGTAATTCGTCAAGATATGCAGCACGACCCAGGAGGCACGCTATATGCCTACAAGTTTGACATCAGACATTTCTATGAGAATGTTCGTCAAGACTTCGCCATGTGGTGCTACCGCCGTGTGTTCAAAGACCAGAAGCTGCTTGTTATGTTGGAATCCTTTGTTACTATGCTGGACAGTGGCATCAGCTTTGGACTAAGAAGCTCACAAGCCACCGGCAACTTGTTGTTGTCTGTATTTTTAGACCACTATTTGAAAGATAAGTGTGGGGTCGCTCATTTCTATCGCTATTGCGATGACGGCCTTCTGCTTG
SRS077849_14557	TR	32.42	+	28	65	CGAATGCGAACAACGATTTCTCGAATACGAACACGAAC
SRS077849_14557	RT	56.39	+	588	1001	GCCATTTGCGGAAACGTTTCATCCGTACTACCTCTGCCAGTATCAAGAAACGGGGGATGCACGACCTTCTGGCGTATATCCGTCGTGATATGCGTGAGGATCCGGAAGGTACGCGTTACTGCTACAAGTTCGATATCACGAAGTTCTACGAAAGTGTGAAACAGGATTTCGTGATGTATTGCGTGAACCGGGTTTTCAAGGACTTCAAACTTATGGCTATGCTGGAAAGTTTTGTCCGTCTGATGCCCGAGGGTTTGAGTATCGGGCTGCGTAGCTCCCAGGGGCnGGGTAATTTGCTTTTGTCTGnGTTTTTGGACCATTATTTGAAGGACAGGTACGCCGTCCGTCATTTCTACCGTTATTGTGATGACGGCGTTATACTGGGTAAAACGAAAGCGG…
SRS077849_20173	RT	54.47	-	3960	4530	GAGCGCGGTGGAAGACCTCCACCATCAACTTCGAGACGAACCTGCTGGGCGAAGCACAGGCAACCTATGACACGCTGCACTACGGAAAGCGCGTGTTCAAGGGCTTCCACAGCTTTGCGACGGTGGAGCACGGGAAGGTGCGGAACATCGACGCGCTACCCATCCAGGAGCGGGCCATCCAAAAATGCCTGTGCAAGAACCTTCTGACGGAGGTTTATTCCAGGAGCTTCATCTACGACAACAGCGCGAGCCTGAAAGACCGGGGCATGGACTTCCAGCTCCGGCGGCTCAGGAAGCACCTGCAGGACCATTACCGGCGGTATGGGACTGAGGGCGGTATCTACCAGTTCGACTTCAAGAATTATTTCGGGAGCCTGCCGCACGAGGAGATCAAGCGGC…
SRS077849_20173	TR	37.37	-	5145	5191	ACGCCGGTGGAATGGGTACATGAGAGACCGGAAAGCAAAAACACCAT
SRS077849_20173	TR	35.35	-	5934	5981	GGCGAACTACCAGAAGCAGTACGACTATTACAGGAACGGTAATAGCAA
SRS077849_23127	TR	6.90	-	3858	3907	CAGCGGTGGTTCCTCTTCCACAACAATAATAACAATAACAACAATAATA
SRS077849_23127	RT	9.35	+	7631	8186	CGCCTTCTCCAGCTTCTCCAAGTAACTATAAACTGTTTCATTGTCCAACGCACGGTGTTCCGCTTTCAGGTAATCCGAAATGGACTTTGCCGAGAAGGTATTGCCCACATTGTTGAAGGTGTACTTGACCACTCGTTCCAACTGGTCGATCTTCCGCACCTGATTGCGCTTAACAATATCCGAGAAGATCGTAGAGTTGTAAATATCACGCACGATAGTGTAGACCTCGTCCTGAGAAAACTCCTGCAAATGCGTTGCCGGGAAACCGCCCAAGCGTACATAGTCAGCAAGCTCCGTCTTCGGCTCTCCAACCTCGGTATATTGGCTTTTGAACATCAGGTACTCGTCAAAGGACAAAGTGAAGATGCGGAAAGATACATATCGTCCCGTCAGATAGGT…
SRS077849_26247	RT	9.60	-	187	823	CGTTGTCCTCGGCCTGATGGCCGTGGAGAAAGCTGATGATCTCGGCGATGTCCTCGGCCTGATCGCCGATGCGCTCCATGTCCGTGATCATCTTGAGCGCCGCGGAGATCTGGCGCAGGTCGCGCGCGACCGGCTGCTGCTGAAGCAGCAGCTTGAGGCAGAGGTTTTCGATGTCGCGCTCCTTCCGGTCGATCTCGCTGTCGAGCGGCGCGACCCTCGCGGCAAGACTCTTGTCGTTTTCGGTCAGCGCACGGCTGGCGAGTGCGATGACCTCCTCGCACAGCGCACCCATTTCGATCATTTCGTGATTGAGCTGCGAGAGCTGCTCGTCAAATTTGTTTCGCATCAGCCAAACCTCCCCGTGATGTAGTCCTCCGTCCGCTTGTCGGTGGGCGTGGA…
SRS077849_26247	TR	11.03	+	3132	3181	TCCTCTATGAGATCGTCTACAACCTCTGCGACAACGCGATCAAGTACAAC
SRS077849_26259	RT	51.65	-	2505	2887	TTGTTGTGCTTCAGTTCCAAATCGAGGCATACATTATGGCGGAAAATATATAAAAAAAATATTAGTAAATGATAGAAAGAATACAAAATATGCTCTGAAACTTGATGTGAAAAAGTTTTATCCATCGATAAATAAAGAAATAATGAAAAGAAAGTTTATGAGAGTTATAAAAGACAGGGATACTTTAGATCTTATTGATAAAATAATTGATAGCTCTGAAAGTGGACTTCCAATCCGGAAATTATACTTCACAATGGTTTGCAAATTTTTATTTGCAAGATGTAGACCATTTTATAAAGGAAGAAATGAAGGTAAAATACTATTTAAGATATATGGATGATATGTTACTTTTTCACAGAAACAAGAAGGAATTGAAGAAAATA
SRS077849_26259	TR	54.23	-	3350	3402	TTCTTTTACTTGAATTTGAACAATGGTTCCGGCAATTCGAACTGGAATTACGG
SRS077849_29238	RT	39.42	-	347	731	TACAACGTCGGCATCTATCCAGGGACGCGGCACCCATGACCTGATGAAGTTCATCTGTCGTGACATGGAAACGGATCCGGAAGGGACAGGGTATGGTTATAAGTTTGACATTCACCATTTTTATGACAATGTACGTCAGGATTTTGCTATGTGGTGCTTTGCCCGTGTTTTCAAGGACAAGAAACTGCTTGGAATTCTCAATTCCTTTATAATGATGCTTGACAGCGGTATCAGTTTCGGGCTTAGAAGCTCGCAGGCTACCGGTAATTTACTCCTGTCTATTTTTTTAGACCATTATTTGAAGGATAAGTACAGTGTCCGTCATTTCTATCGTTATTGTGATGACGGTCTTGTACTTGGTAAAACGAAAGCGGAACTGTGGATG
SRS077849_29238	TR	47.60	-	1265	1314	GTTTCGATGTCGAATGCGAACAACGATTCCTCGAATACGAACACGAACAT
SRS077849_29783	TR	63.60	+	9004	9067	ACGGCAGCTGGTACGTGGACTTTAGTAATGGCAACTTCAACAACAACAACAAGTACAACAGTAA
SRS077849_29783	RT	66.59	+	9247	9898	CAAGTACTTGTTTTATAGTTACCCGTCCTAAATTACGGGAAGTGTTTGCTGCAAATTTCCGTGACCGTATTGTACAACATTGGTTGTGCCTACGCTTAGAGCCACTGTTTGAGGCACGTTTTGTTGAGCACGGAAATGTATCATTTAACTGTCGAAAGGGTTTTGGAACATTTGCATGTATCGATCAGTTGACAAAAAATACTATTGAAGTCTCTGATAATTATTCCCATGAGGCTTGGTATGCTCAATTTGATATTAAAGGATTTTTCATGTCAATTGATTGTGAATGCTTATTAAAGTACTTATTGCCATTTATCAAAGAAAAATGGAACTATTGGAAAGGAACTATATATGAACAGGATTTAGATTTAGTGCTTTGGCTTACAGAAGTAATTGTAC…
SRS077849_29783	TR	6.57	-	16729	16778	ACTATCTTTGGGATATTCTATAGTTCTAGCTATAACATCAATTCCACCAA
SRS077849_30149	RT	28.23	-	2545	2940	GACCGCATTTGAAAGTACGTTTTATCCGGACTACTTCCGCATCCATTAAAAACAGGGGACGCATGACTTTTACAGTATATCGTTAAAGATATAAAGGATGATCCCGAAGGAACCCTGTTCGTACAGTTGATATAACGAAATTCTATGAAGGTAGACCAGGACGTTTTGCTGGATGCAGTGAAAAAGATGTTCAAGGATAAAATATATCGGAATCCTGGAAGAGTGCATCGATGATGCCTAAAGGCGTAGTATGGGCTAAGATCATCCAGGGGCTTTGTAATTTGCTTCTTCATTTACCTGGATCACCGGTTAAAGGATCAGGAGGCGTAGCACACTATTACCGGTATTGTGACGACGGTCTGGTGCTTTCCGGTAGT
SRS077849_30149	TR	34.59	-	3461	3498	GCGAACGCGAATAACGATTCATCGAACACGAATGCGAA
SRS077849_30436	RT	34.98	+	51	366	AATTTGTTATGGCTAACCAGAGAAATACTATATTCAAATGGAnTAGATAAAGGnTTACCAATAGGAAACTAnACCAGCCAATGTTTTGCTAACATATATTTAAACGAACTAGACCAATATATGAAACATAAATTAAAGTTAAAATACATATGTCGTTACATGGACGATGTTGTAGCACTGGTAAATACTAAAAAAGAGGCAATTGAAAAACTAAATTTTATACGTAGCTTTCTAAAAGACAAGCTTTGCTTAGAACTAAACAGAAAAACACAGATATTTAAAAGTACACAAGGAGTAAACTTTTGTGGTTACAAAA
SRS077849_30436	TR	29.31	+	765	837	TTACAACAACAATTTCGCGAATAATCCAGCCGGTAATCGCAATAACAATTCTGACAATGCCAACGATAACAAT
SRS077849_30704	TR	17.07	-	22937	23010	CTGTTAATGCGGTAATAGCTGATGCCAATTTTGCATAGTCAATAAGCGAAAGTACAACAATCGCTCCCGTAAGA
SRS077849_30704	RT	57.57	+	31252	31834	GATAGAATTGTTCGCCATGTTTTATGTGATGATATTCTTTTACCAGAAGTTAAAAAGCACATAATATATGATAATTGTGCATCAATTAAAGGGAGAGGTATATCTCAGCAGAGAAAGCGATTTGAAATACATTTGCACAAGTATTACAAATTGCATGGAAATGACGGATGGATTTTATTTGGAGACTTCTCAAAATTTTATGACAATATAATTCACGAGATTGCAAAACAAGAACTTCTTAAACTATTTGACGATGACGAATTTATTGACTGGCTTTTGACACTTATATTTGATGGCTTCAAAGTCGATGTGTCGTATATGTCTGATGAGGAATATGAAAATTGCTATTTGGATTTGTTTAATAAGCTCGAATATCGAGATATACCATCTGAAAAATTG…
SRS077849_31324	RT	43.61	-	8037	8368	TCGGGAGGTTTTTGCCGCCGCTTTCATTGATCGTGTTGTCCATCACTGGATCGCTCTTCGTATCGAGCCGATCTTAGAGGAACGCTTCCGGGAACAAGGAAACGTCTCCAAGAACTGCCGGAAAGGTGAGGGATGCTTGTCTGCCGTGCACTATCTGAATAACATGATAGTCGAGGTCAGTGAGAATTATACTGCCGATGCGTACATTTTCAAAGATGACCTGTTCAGTTTCTTCATGTCTATCTCGAAATCGTTGGTATGGGAAATGCTGAACATATTCGTAAGGGACAATTATAAAGGCGATGATATTGAATGTTTGCTTTACCTTCTAG
SRS077849_31324	TR	38.92	-	8609	8658	TCCAGCAGTTGGAACGTGAACTTCAACAACGGCAACGTCAACACGAACAA
SRS077849_contig-100_2401.168400	TR	38.30	+	700	749	CGAACGCGTGGTACGTGAACATGAACAACGGCAACGTGAACACGAACAAC
SRS077849_contig-100_2401.168400	RT	19.66	+	990	1222	CGTGAAATTTTTGCTTCCGCTTATGTTGATCGTGTAATACAACATTGGGCTGATCTACGCCTTGATCCTATTTTGGAAGAGCGTTTTCAGGCACAGGGAAATGTTTCAAAAAATTGCCGTATTGGTGAAGGAGCACTTTCGGCTGTTACCTATCTGAATGGGATGATCATGGAAGTCAGTGAAAATTATACGAAAGACGCATACATTTTCAAGGGTGATTTCAAAAGCTTTTT
SRS077849_contig-100_1232.187001	TR	7.33	+	10	59	TCCGTGGCTTGCACGCGCTCATTGGCGGTGGCAATTGGAACAACGGGGTT
SRS077849_contig-100_1232.187001	TR	48.11	+	70	119	CGCGGACTGTGAATTGCAACAATTATCCGTGGAACGTGAACACGAACATT
SRS077849_contig-100_1232.187001	RT	182.91	+	522	1133	AAGAGCGTATAATCATGGCTCTGCCATTTTACGATAGGGTTATCCAACATATGATTGTCAATTACATAGAGCCGATATTTGAGCATCAGTTCATCTACCATTCCTACGCTTGCAGAAAAGGGAAAGGTTCTCACAGAGCCAGCAAGCAGTTGGCAAGGTGGCTATATAATCTGGAAGTTGTGCAAGGCAAATCAGTCTATGTACTGAAAGCCGACATACACCATTACTTCCAGAGCATAGACCACAAGGTTCTGAAAAGAGAAATTAGAACCTACATTAAAGACAAGGACTTACTCGTAATCCTTGACCGGATAATAGACCATAATGGGATATTCCCGGACGGTGTCGGTATACCGGTTGGAAATCTTACGAGCCAACTATTTGCCAACGTGTATTTAC…
SRS077849_contig-100_1496.191547	TR	32.46	+	198	235	CGAATGCGAACAATGCAGCGACGAATACGAATGCGAAT
SRS077849_contig-100_1496.191547	RT	104.52	+	614	1201	AAGAACGGATCATCTATAAACTGCCGTTCCGCGACCGGGTCGTGCATTGGGCGATTATGTTGGTCGTGGAGCCTATATGGGTGAGCAACTTTACGCGGGACGTGTACGCATGCGTGAAAGGCAGGGGCATACACCCGTGCCTTAACCGCCTGCGCCGCGAAATGGAAGCCGACCCCGAGGGTACTGCCTATTGTCTGAAACTCGACGTCCGCAAATTCTACCCGTCCATAGACCATGACATCCTCAAACAGGTTGTCCGGGTCAAGATCAAAGACCCGGAACTGCTCGGGCTGCTCGACGAGATTATTTGCTCGGCGGACGGGGTGCCGATAGGCAATTACCTAAGCCAATTTTTCGCAAACCTCTATCTTTCCGAGCTCGACCACATCATCAAAGAGC…
SRS078242_16527	RT	25.70	-	1166	1520	CGACTGGAGCAAGTATCAAGAAGCGTGGCACACATGATCTCCGCAAGTGCATGCAATTGGACATGGAACGTGACCCCGGAGGCACACGCTACTGCTACGAGTTCGACATCAAGCATTTCTATGACAATACTAAGCCTGAGTTTGTCATGTGGTGCTACCGCAGAGTATTCAAAGACAAAATCCTGCTGTCGCTCCTGGATCATTTTCTTCATCTTCTGCCGGAGGGTATCAGCTTCGGGTTGCGAAGCTCACAGGCTTCTGGCAATCTCTTGTTGTCCGAGTACCTTGACCATTATCTGAAGGACAAATACGGCATTCGCCATTTCTACCGTTATTGCGATGACGGTAGAGTGCT
SRS078242_16527	TR	55.72	-	2060	2129	AATGCGAACGCGAATGGCGGTGTCTCGAATGCGAATGCGAATAACGATGCCTCGAATGCGAATGCGAATG
SRS078242_18495	RT	38.62	-	8118	8563	CGATATGGGTCAAAACATTCACGCACAATACTTATTCTTGTGTCAAGAAACGTGGTATAGAGGGGTGCGCCCATCAAGTTGACAAGATAATAAAGGAGTTTGAGGGAAAGCCCTTATATTGCCTGAAAATTGACATCAAGAAGTATTATCCCTCAATCAGTCACAATGTGATGAAAAGACTGATACGCCGTAAAATCAAGGACGCTGACCTGTTGTGGCTTCTTGACGAAATCATAGACAGCGCACAAGGTCTTCCAATCGGGAACTATCTCTCACAATATCTCGCAAACCTGTATTTATGCTATTTCATGCATTGGGTAAACGAGTGTTTGCCGGAACTTGTCAGAAAGGCTTTGAACCTGAAAGAAAAGCCATATATCAAAGCTATTGAATACGCTG…
SRS078242_18495	TR	36.98	-	9019	9068	CTCGCTTATGCGAATTCGTATAACACCCCCTCGAATACGAATGCGAACAT
SRS078242_23223	RT	149.91	-	238	843	AAGAAAAGGCTCATTCAGACCAACTCCTTCAAGGACAAAATCGTCCAACACGCCTTTTGCGACACCATTCTCTACGACGTCCTCACCCGTCCTTTCATTCTCGACAACTACGGATCGCAGATAGGCAAGGGAACCCACTTCGGCCTCAACCGGCTACGCGACTTCATGCGGGAGTATTACCGCAGGCACGGCAGCGCAGACGGATGGGTACTGAAAGCGGACGTCCACCACTACTTCGCCAGCATCCGGCACGACATCCTCAAGCAGGACGTCCGGGAGCTGCTCGACGACGAAAGGAGCCTCGCGCTCACCGACCTCATCATCGACAGCACACCGGGCAACGTCGGCATCCCAATAGGCAACCAGAGCAGCCAAGTATTCGCGCTCTTATACCTCAAC…
SRS078242_23223	TR	54.58	-	1246	1303	ACGTGAACTCGGACGGGACGCTCAACAACAACAACGCGTACAACGGCAACAACGGCGT
SRS078242_25325	TR	16.09	+	1763	1829	CGTGGACTTATTCGAATGGTACGGTTCGGTATGCCTATCACATGAAGAATAATGCGGACGATTGGTT
SRS078242_25325	RT	15.72	+	10353	11527	TTTGATACCTATTTTGGTAAAACGTTCCAGATTGCGAGCGCCGTGATACAGATTTTTTCCGGTGGCGGATTCTTATGTTGGCAAACGGACAACGGCAGGCAAAATGATGCGGTTCAGTATGGAGTTTTAGTTGGGTTACGATTGGGAAATTTCAGTATAAGCGAGACTTTTGGCGGATATAGTGGTTGGGAATCAAATTCTAAAAAATATGGACATTTGGCTCATGATTGCCCTATGTCTTTGAAAACAAAACTTTCGTATGTCATATCCAATTGGGAGATCGGTGCGATGTTGCAACATGGTTTGTCCGATTATCCTTATACTCAGCTACGAATCGGCATCTCTTATTCTATCGACATTCTCAATCGGGAATGAGTTTTTTGTGCTTTTTACGATAAA…
SRS078242_25846	TR	9.09	-	5868	5917	CTGCTGGAGGCTTACGACAACGTCTTTTCGGGCAACGTGAGCGGCTGGAT
SRS078242_25846	RT	20.26	-	9332	10832	ACCGGAAATATTTCGACGGGCTGGACAATATGCTCAATGCCGCCCGCGTAAACCGCCCCGCAGGCCGGAAACCCCTGCGTCGTCCGCTCCCGTCGCTGCGCAGTATCGGCGCATGGAGCATGCGCATCGCGGCAGTCCTGTGCTTATGTCTCGGAGTGAGTTATTTCGCAGCTACGAAGATGTTCGACCGCAAGGCTTCCAACAATTCACTGAGCGTGTTCGTACCCAACGGCGAGCGCATCAGCATGACGCTCACCGACGGCACGACCGTATGGCTCAATTCGGGCACGACGCTGGAATATCCGGCGGTTTTTGCACGCGGAGAGCGCCGGGTGAAGGTCACGGGCGAAGCGATGTTCGACGTCAAGAGCGACCCGCAGCATCCGTTCGTCGTCGAGA…
SRS078242_29043	RT	35.81	-	854	1207	CACCTCAGCCAGCATCAAGAACCGCGGCATGCACGACCTCATGGAGTACATACGCCGCGACATGAAAGAAGACCCGGAAGGAACACGCTACTGCTACAAATTCGACATCTCCAAGTTCTATGAGAGCGTGGGGCAGGATTTCGTAATGTATTGTGTCCGGAGGGTATTCAAGGACAAGAAACTCATCGCCATGCTTGACAACTTCGTAAGGCTCATGCCGCAAGGAATCAGCATCGGGCTGAGGTCGTCGAAGGGTTGGGCAACCTGCTCCTGTCTGTTTTTTTAGACCATTATTTAAAGGACAAGTACGGCGTCCGCCATTTCTACCGCTATTGCGATGACGGCGTGGTACT
SRS078242_29043	TR	36.60	-	1759	1796	GCGAATGCGAACAACGATGCTTCGAATGCGAATGCGAA
SRS078242_30722	TR	33.82	+	536	585	CACGTGCCGTGAATTGCAACAATTACCCGTGGAATGTCAACACGAACGTT
SRS078242_30722	RT	182.74	+	989	1633	AATACCATTACTTTAAGGTGTACGAACCGAAAGAGCGGCAGATAATGGCGCTGCCGTTCTATGACAGGGTGGTACAGCACGCCATAAACAACGTGTTAGAGCCTATATTTGATAAGCGGTTTATATCGCAGTCTTACGCCTGCCGGAAAGGTAAAGGTATGCACGCTGCGTCTGATACGCTAAAAGAGTGGCTGTATGAGTGGAACAAATACCACCCAGACCAGCCGCTTTATGCTATCAAGGCAGATATACACCACTATTTCCAGAGCATAGACCATGCGGTATTAAAAACTGAAATACGTAAGGTTATAAAAGACGCTGGGGTACTGGCATTGCTGGACAGGATAATAGACCACAACGGCAATATGCCGGACGGCGTAGGGATACCAGTTGGAAACC…
SRS078242_contig-100_827.165534	TR	34.59	+	94	131	CGAACGCGAATAACGATTCATCGAACACGAATGCGAAC
SRS078242_contig-100_827.165534	RT	61.06	+	655	1068	TGCATTTGAAAGTACGTTTTATCCGGACTACTTCCGCATCCATTAAAAACAGGGGAACGCATGACCTTTTACAGTATATCGTTAAAGATATAAAGGATGATCCCGAAGGAACCCTGTTCGGGTACCAGTTCGATATAACGAAATTCTATGAAAGCGTAGACCAGGACATTTTGCTGGATGCAGTGAAAAAGATGTTCAAGGATAAAATATTAATCGGAATCCTGGAAGAGTGCATCCGCATGATGCCTAAAGGCGTAAGTATCGGGCTAAGATCATCACAGGGGCTTTGTAATTTGCTTCTATCCATTTACCTGGATCACCGGTTAAAGGATCAGGAGGCAGTAGCACACTATTACCGGTATTGTGACGACGGTCTGGTGCTTTCCGGTAGTAAGAAAT…
SRS078242_contig-100_206.192336	TR	25.63	+	18	67	TGTTCTACCTCAACGGCAACAACTCCCGCAGCAATGCGAACACGAACATC
SRS078242_contig-100_206.192336	RT	125.43	+	581	1243	AGAAACGGCTCGTCATGGCTCTGGGCTTCCGGGATCGTGTCGTGCAGTGGGCGATCTACCTCCAGACAAACCAGTACCTCGACAATGGTATGATATACCACAGCTACGGGTGCAGGGTGGGAAAAGGAACCACCAGAGCAGCCGACCGGCTTCAATACTGGTGCACGCTCGTGGATCGGAAGCCGGGCAAATGGTACTACCTGAAACTGGATGTATCAAAGTATTTTTACCGGGTGGATCACCGGGTACTGCTCGACATACTCCGCCGGAAGTTCCCGAACGAGGACGGCTACCTCTGGCTTATGGAAACAATTATAAATTGCGACCATACACCCTTTGGACTGCCTCCGGGAAAGTCCGCCGACGAGATCCCACCGTCTGAAAGACTGTTCGAGGTAG…
SRS078419_22174	RT	74.44	+	276	787	GAACGTGTCGTACAGCGCTGCTTATGCGATTACTGCCTCGTCCCTGCATTATCAAAGTCGTTTATCTACGACAATGGCGCAAGCCTGCCCGGAAAAGGCTATGACTTCGCCGTATCCCGCGTGACGCGGTTTCTTGCAGATCATTACCGCCGGTACGGAAACGAGGGCTATGCCCTGATTTTCGATTTCTCAAAGTATTTTGACACAGCGCATCACGAACCGATATTTGAACAATTCCGGCGCAGCGGAATCGACGGAAACCTCGTCCGCTTGTCGGAATATTTTATTTCCAACTTCGGGGACGTGGGGTTAGGGCTTGGCAGTCAGGTTTCACAGATTGCCGCGCTTGCCTTGCCGAACAAGATCGATCATTTCATAAAAGACGTTCTGCGCATGAAA…
SRS078419_22174	TR	6.93	+	4402	4451	TCCCGTCCTCGTTTTTGAACGTCACGCCGACAACCTTGAATTTCAACGTT
SRS078419_27257	RT	143.44	-	157	798	AAACGGAGAGACCTCTCCATCCCGAAGCTCCGCGACAAGGTGGTGCAGCTCGTCATCCACGAGGAGCTGCAAAACATGTTCCGGCCCGTGTTCATCAATGGCTCGTTTGCTTGCCAGTACGGGAGGGGCCCGATCCGCGCCGCCTTCAAAGTGCAGCACGACATGAGGGTCGCTCGCATGAAATGGGGCGACGACGTGGCCGTCATCAAGATCGACGCCCGGAAGTTCTTCTATTCCATCGACCGCGACCTGCTCAAGAAAATCCTTGCGAAGCGGTTCAAGAAGCTCAAGAAGAAGCGCCCCGACATGTACGGGGATCTCCTTCGGTTTTACCGGCTTCTTTGCAAAGTGATTGACAGCTCACCGGAAGGCGAGAGAGGCATCCCACTCGGGAATGTC…
SRS078419_27257	TR	11.39	-	1330	1379	AACCGCGCGAACCGTGGGTACAATTCGGCCCGCAACTGGAATTGGAACGA
SRS078419_27257	RT	7.26	+	9249	9682	CTCATGCTTTGCCTTTCACCTCCTAACAAAACGATGGAGGCGACCTTGTGCTCTTAAAAGAGGCGACCGATGCCGCCCGGCTAATCCGACGCGAACACGTCCGCGATCGCCTGGGCGACGATCCTCTCCTCGAGCTCCTGGATGTACCTCGCTTTCGCGACGTACCGGAGGAACTCATCGAGGCCGATCTCCTCAATGTCGAAGTCCTCTAAAAGAGCCGGAGGGAGGAAGCGGTAGATTTCCAGGAGACCGGACTCCACCACGTTCCCCCTCACCTCCGAGAGCTGCTCTTTTAGAGCATCTTCAAATTTGTCTGTTTGGAGAGGCCCAGCATCCCGAGCAGCTTCTCACCGATGGAGAGCGCCAGGGCCGGGAACTTCTCAAGGTTCGCCTCGAGAG…
SRS078419_27459	RT	67.10	-	12	246	AGCCCAAGAAACGGTTGGTCCAAGCTCCGGCCTTCGTGGACAAGGTAGTTCAGCACGCTATCGTAGATAACACGCTCTACGAAGCCATCACCCGGAGCTTCATTCCGGCCAACTGCGCCTCCCAGATTGACAAGGGGATGCACTACGGCTTGGATCTCCTGAAGGGCTTCATGACCGACTACTGGAGGAAGAACCATACTACCGACGGCTGGGTCCTGAAATGCGATGTGCGGCA
SRS078419_27459	TR	33.65	-	707	756	ACAACGTGTGGAACGTGAACTCCAACGGCAACTACAACAACTGGAACGCC
SRS078419_30458	RT	18.75	+	812	2439	CCTCGTCAATCTCGCCGCGCTTGATCATTTCGGGGCCGTTGACGCTGGCCTCGGCGTTGTAGATGCGGCTGATGGTGTCGATGAAGACATTGTCAGCGTCGTAGTTCTCGGGGTTCTTCTTCATGACCCAGGTCTCCAGAGACTCGTAGGCGGCCAGATAGAAGGCACCGCAGCTGTAGGTGGTCTCTGCGCTGGTAGCGAACTGGTCACCGGTCTCTTCCAGCAGCGGGCCGTAAGCGGGCTCGTAGGGCAGATAGCACAGCAGGCTCAGGAAGCCCGGGAAGTCGTAGGTCAGGGTGTAGGTCAGGGTGTGGTCATCCACAGCGGTGACACCCACGGCGTCGAAGTCCACCGGTGCGTAGGTGGCGGGGTCAGAGTCGGGGGCAGTCACGGTGACGA…
SRS078419_30458	TR	7.73	+	8980	9029	ACTGGTTCTGCGACGTGAATTTCTGGGGCAACAACGAGTACAACGACGGC
SRS078419_33549	TR	20.90	+	13587	13624	TCAATGGTAACAATGCGGTCTCGAACGCTAACGTGAAC
SRS078419_33549	RT	41.82	+	14086	14618	TTATTTTACGAGATCCTTCTCCGCGTATACCTACGGAGGGGTGAAAGGACGCGGTCCCCACGCCTACATGAGGATGATCCGGAAGGTCTTGAGAAAATATCCGGAACGTACCACCGACTATCTCCTGTGCGATATCCACCACTTCTATCCGACTGTCAATCACCCGGTACTGAAAAGCCAGCTCAGAACACGTATCAAGGATAATCATTTATTGCAAAGGTTTGATGAGATCATTGACAGCGTCGAGGGGGATACCGGTATGTTTCCCGGCACGAAGCTGGCGCAGTTCTTCTCGCTTGTCTATCTTTATCTTTTCGATCACGATTTGAAGCGGTGCTTCCATGTCGGGGAATGCCCGGCTTTGGTTGAGTACTACACGAAAAGGTATATCGAGGAAAG…
SRS078419_34084	TR	35.12	+	695	799	CGCTAACAACTGGTGGGAGCGTTCTCCTAATTCTGGCAACAGCAATAATTTCTGTAATGTCAACAGCAACGGCAACGCCAACAATAACAACGCCAACAACAGTAA
SRS078419_34084	RT	58.55	+	1361	1854	CGGCATATTCGGAGCGTTCATATCTCCGAGCGCGTAGTGCAGAGATGTCTTTGCGACAATATACTTGTCCCTGTGTTTTCTCACTCATTTGTTTTTGATAACGCCGCAAGTCTGAAAGGCAAAGGTGTTGATTTTGCTATGGACAGGCTGGATAGGCACTTGCATAGATTCTATCGAAAGTTTGGCGTCGAAGGCGTAGAATCTGGCGGTGTTCTCACGGGCGATTTTTCCGATTTCTTTAACAGTGCGCCGCACTCTATTATCTATAGAGAAGCGGAACGCAGGATACATGACGATGATGTGCGTCGTATTGCCTGCCAGTTCATGGAGGACTTCGGAGATGTTGGTTTTGGACTTGGCAGTCAGGTGTCGCAGATAGATGCGCTTATGGTCGCAAGC…
SRS078419_35122	TR	54.99	+	1976	2023	CGTCAATTCGGACGGCTCTTTGAACAACAACAACGCGTACAACGGCAA
SRS078419_35122	RT	199.98	+	2412	3014	AGCGCCGCGTGGTTATGTCGAACAGCTACAAAGACAAGGTTGTTCAACATTCGCTTTGCGATAACGTGCTTGAACCGATTTTGACACGATCGTTCATTCGCGATAACTACGCGTCGCAGGTGGGGAAAGGTACGCATTACGGGTTAGACAGGCTTCAAGAGTTCATGCGGAGGTTTTACAGAAAGAACGGAATTGACGGCTGGATACTGAAAGGCGATATTTCAAAGTATTTCTATTCGATCCGGCACGACGTTTTGAAAACCTTAATCCGCGAGAAGATAACCGATCCGGACGTTTTGTGGCTGATTGATCTTATCATCGACAGCACCGAAGGCAACGTCGGAATACCGATCGGCAATCAAACTTCACAGCTTTTCGCCCTTCTCTACCTTGACGGGC…
SRS078419_36573	RT	64.53	-	1180	1795	CAATCCATCGCATTTATCGTTACGAAACCATGCCTGCGCGAAGTGGTAGCCGCCGATTTCCGCGACCGAATCGTGCAGCACTATATCGTCATGCGCCTCGAAGCTCTTTTCGAGGAATGCGGAACACTCGACGATAACATGTTCAGTTGCCGCGTCGGGAAAGGCAACCTTGCGGCCATACAGGCCCTACAACAGCAGATATTCCACCAGTCGAAAGGTTATACCGCCGACTGTTATGTGGCAAAATTCGACCTGCAATCATTCTTTATGAGCATCGACAAACGCCGTCTTTACGACGAGTTGGTCGCATTGGTCGCCAAACGCTACGAGGGATGGGATAAGGATACGCTGTTGTATCTTATCCGCGTCGTTACGCTGCATAATCCGCAGGACAACGCC…
SRS078419_36573	TR	37.48	-	2007	2056	AACAACGCGTTCATCTACAACGGCAACACGGGCAACGTGAACAACAACAA
SRS078419_36612	TR	30.38	+	1349	1401	ACCGTGCGAACCGTGGGTACAATTCGGCCCGCAACTGGAACAACAACAATGCT
SRS078419_36612	RT	130.13	+	2020	2597	GCTGCAGACGCTCTTCCGCCCGGTATTCGTCAACCGTTCATTTGCGTGTATGTACGGAAAAGGCCCCATCCGAGCCGCCTTCAACGTACAGCACGACATGAGGGTCGCCCGCATGAAGTGGGGCGACGAGGCGACGGTCATCAAGATCGACGTCCGCAAGTTTTTCTACAGCATCGACCGCAGCGTGCTCAAGCAGATCATCGCGAAGCGGTTCAAGAAGCTCAAGAAGAAGTACCCCGAGAAATACGAGGACTTCCTCCGTTTTTACAGGCTTCTTTGCAAAGTGATCGACAGCTCGCCGGAGGGCGAGAGAGGGATTCCACTGGGGAACGTGAGTTCTCAGGACTTCGCCAACATCTACCTCAACGAGCTCGATCAATTCTGCATCCGCTTCCTCGG…
SRS078419_37928	TR	51.06	+	5602	5649	CGTCAATTCGGACGGCAGCGAGAACAACAACAACGCGTACAACGGCAA
SRS078419_37928	RT	156.64	+	6031	6639	AGCGCCGCCTGATCCAGACGAACAGCTTCAAGGACAAGATCGTCCAGCACGCCTTCTGCGATCAGGTCCTCTATGACGCGCTGACCAAGCCCTTCATCCTGGACAACTACGGCAGCCAGGTGGGGAAAGGCACGCACTTCGGGCTGAATCGGCTGCGCGACTTCATGCGTGAATACTACCGCAGAAACGGCTTTTCTGCTGACGGCTGGGTGCTGAAAGCAGACGTCCGCCACTACTTCCAATCCATCCGGCCCGACGTGCTGAAAAAGGACGTTGCGAAGTATCTGCACGACCCTGACTGTCTGGCGCTTGCCTGCCAGATCATTGACAGCGCGCCGGACCCGCTGGGCATCCCCATCGGGAATCAATCGTCCCAAATCTTCGCGCTGCTATATCTGA…
SRS078419_contig-100_5734.148889	RT	69.81	-	55	504	GGCTTTATTGAGTTCGACCTCTACGACCGAGGAAAAATGCGGCACATCAGGAGCATTCATATCAGCGAGCGCGTCGTGCAGAGGACGCTCTGCGATAAGGTCATCAACCCGACCTTAAAACCATCGTTCATCTATGACAACGGCGCAAGTACCGAGAACAAGGGAATCGACTTTGCCCTCAACCGGCTCTCCTGCCACCTGCAAAGGCATTACAGGAAGTACGGACGGGAGGGCTATGTTCTTCTCTTCGATTTTTCCAACTACTTCGCCAACGCGCAGCATTGGCCGGTCAGCCGCGAGCTGGCAAAGCGCGTGCATGATGTGAGAATCAGGGCTCTCGCGAACGAGTGCCTCGATAATTTCGGGCCCATCGGTTACGGGCTCGGAAGTCAAATCTCG…
SRS078419_contig-100_5734.148889	TR	50.47	-	1004	1058	TTCTGCAATGTGAACAGCAACGGCAACGCGAACAATAACAACGCCAACAACACCA
SRS078419_contig-100_1634.191952	RT	162.15	-	1310	1988	GTCAAGCGCGAGATTTTCGCCGCCGACTTCCGCGACCGGGTAGTGCATCACCTGCTGTTCAACTATATAGCGCCGATGCTCGAGCGCACCTTTATCGCCGACAGCTACTCCTGCCGCAAGGGCATGGGGACCCTTTACGGCATCCGGCGGCTGGAGAGGCACATCCGCTCGTGCTCGGACAACTTTCGCAGGGAGTGCTACGTGCTCAAGCTCGACATTCGAGGCTATTTCATGAATATCGACAGGCGGAAGCTCTACGGGATGCTTGTGGACACGTTCGCGCGCTTCGCGCGAAGACCGGCCCGGGACGGCAAGACGTGGGAGCAGTTGCTCGACTACGGTCTGATCCGCTACCTGACGCGCGAAATCGTTTTCAACGATCCGACGTGCAACTGTTAC…
SRS078419_contig-100_1634.191952	TR	26.13	-	2263	2312	AACAACGCGGGCAACCTCAACTTCAACTCGGGCAACGTCAACCCGCTGAA
SRS078419_contig-100_1581.198454	TR	37.45	+	135	187	CTCGGTGCATCAATCTGAACAATGACGCTGGCAACGCGAACTGGAACATCGGC
SRS078419_contig-100_1581.198454	RT	49.17	+	768	1281	AGCTGCGGCAGCTTTCCGAAACGCGGCGCACATTACGCCAAGCGGAGGATTGAGAAGTGGCTCCGTTCAGACCCGAAAGGGACCCGGAACTTCCTGAAAGTTGACATCCGGCATTTTTACGACAGCATCCGGCTGGACGTTTTGATGCGGGAGCTTGCAATCAGGATCAAGGATGAATGGTTTCTCCACGTCATCTGGCTGTGCCTCCGGGAGTTCAAAAAGGGCATTCCGCTGGGGTTCTACATTTCGCAATGGCTGGCCAACTACCTGCTGGAGCCGCTCGACAAGTTGATAACCGAGACCCTCGGCCTCGACAAACTCGTGCGGTACATGGACGACGTGACAATTTATGCAGCGGCCAAGAAAGCCCTGCACAATGCCGACGTTCAGATCCGAAAG…
SRS078419_contig-100_3883.200756	TR	12.73	+	99	148	ATCGCGCGAACCGTGGGTACAACTCGGCCCGCAACTGGAATTACAACAAT
SRS078419_contig-100_3883.200756	RT	41.35	+	706	874	AGACCAGGAGCCTCCACATACCGCACCTTCGGGATAAGGTCGTGCAGCTTGTCATCCATGAGGAGCTCCAGAACCTTTTCCGCCCCGTCTTCGTTGACCGTTCCTTCGCCTGTATGTACGGCAAGGGCCCCATCCGGGCGGCGTTCAACGTGCAGCACGACATGAGGGT
SRS078419_contig-100_2086.209595	TR	36.21	+	170	207	CGAATTCGAATAACACGCCCTCGAATACGAATGCGAAT
SRS078419_contig-100_2086.209595	RT	131.24	+	655	1184	GATATGGGTTTCGGTCTTCACGAAAGACACATATAGCTGCATAAAAGGCCGAGGTATTCACGGAGCAATGCGGAATGTCAAGAGGGCCATCAAAGACCGGGAAAACGCCCGATATTGCCTCAAAATCGACATCCGGAAGTTCTACCCGTCGATAGACCACGACGTATTGAAAGCCATCGTCCGCCGCAAAATCAAATGCAAGGATACGCTCGCCCTGCTCGATACGATCATCGACAGCACCGACGGCGTGCCTATCGGCAACTATTTGAGCCAATACTTCGCAAACCTGATGCTCGCCTACTTCGATCATTGGATCAAGGAGGAAAAGCGGGTGCGGTACTATTTCAGATATGCCGACGACATGGTATTTCTCGCCTCCACGAAAGAGGAGTTGCACAT…
SRS078665_863	TR	47.00	+	47	106	TGCGAACGCGAATGGCGGTGTGTCGAATGCGAATGCGAATAACGATGCTTCGAATACGAA
SRS078665_863	RT	17.78	+	654	1038	ACCGGTGCAAGCATCAAAAGGCGCGGTACTCATGATCTGATGAACTGCATACGTACCGATTTGCAAAAAGACCCGGAAGGCACACTTTACGCATACAAGTTTGACATCCGTAGGTTTTACGACAATGCGCGGCAGGACTTTGTTATGTGGTGCTTCCGGAGGGTGTTCAAGGACGAAAGGCTGTTGGTGCTACTGGAGCGGTTTGTTAAGCTGCTGCCGGAAGGTATAAGCTTCGGACTGCGCAGTTCACAAGGGGCAGGAAATCTGCTTCTGTCTGTATTTTTAGACCACTATCTGAAGGATAAGTACGGGGTTCGTTATTACTATCGCTATTGCGATGACGGACTGGTACTCGGTAAAACGAAAGCGGAATTGTGGAAGATTC
SRS078665_2485	TR	46.07	+	274	321	TGTCAACACTTCGGGCGCGTTGAACAACAACAACGCGTACAACGGCAA
SRS078665_2485	RT	147.68	+	682	1201	CATACAACACATTCAAGGTTTACGAACCGAAAGAACGGGTTGTAATGTCGAACAGCTACAAAGACAAGGTTGTGCAACATGCGCTTTGTGATAATGTCCTTGAACCGAGGGTGCAAAGCACATTCATAAAAGACAATTACGCTTCACAGGTTGGAAAAGGTACGCACTTCGGCCTTGAACGGCTGGAAGGATTTATGCGGAGGTTTTACCGTGTACGAGGTGTTGACGGGTGGGTATTGAAATGCGATATATCAAAGTATTTCTATAATATCAAGCACGACGCGTTAAAATCCTTAATCCGCAAGTATATTTCCGATCCTGATTGTCTTTGGTTGCTGGATATGATAATAGACAGCACCGAAGGCAATGTAGGAATTCCGATCGGCAACCAGTCTTCAC…
SRS078665_10373	RT	43.96	-	7437	7768	CGGTATATCGGGAGGTTTTTGCCGCCGCTTTCATTGATCGTGTTGTCCATCACTGGATCGCTCTTCGTATCGAGCCGATTTTAGAGGAACGTTTTCGGGAACAAGGGAACGTCTCGAAGAACTGCCGGAAAGGTGAGGGATGTCTGTCTGCCGTGCACTATCTGAATAACATGATAGTCGAGGTCAGTGAGAATTATACTGCCGATGCGTACATTTTCAAAGATGACCTGTTTAGTTTCTTCATGTCTATCTCGAAATCGTTGGTATGGGAAATGCTGAACATATTCGTAAGGGACAATTATAAAGGCGATGATATTGAATGTCTGCTTTAC
SRS078665_10373	TR	12.99	-	8759	8808	TCCAGCAGTTGGGGCGTGAACTTCAACGGCGGCAGCGTCTACACGAGCTA
SRS078665_contig-100_41.76874	RT	117.49	-	2749	3339	AAAGAGCGGAAGATCTTTAAACTGCCGTTCCGGGATCGTGTCGTTCATTGGGCGATAATGCAGGTTATTGAACCGATATGGCTCTCTAATTTCACCCATGATACATTCTCTTGCATACGTGGGCGTGGTATTCACCCTCTTTTATACAAGCTCCGCCGTGATTTGAAAGCGGATCCGGAGGGAACCCGGTACTGCCTGAAAATCGATGTGCGCAAATTCTATCCGAGTATAGACCACGAGATCATGAAACAGGTAATCCGCCGAAAGCTGAAAGATGCCCGGCTGCTTGCTTTGCTTGACGGTATCGTGGACTCGGCAGAGAACGGAGTGCCTATCGGGAATTATTTATCCCAATTCTTTGCCAACCTTTATTTATCCGAACTGGATCATATCATGAAA…
SRS078665_contig-100_41.76874	TR	33.63	-	3725	3762	ACGAATACGAACAATGCAGCCTCGAATTCGAATGCGAA
SRS097889_2739	RT	35.81	-	1238	1592	CACCTCAGCCAGCATCAAGAACCGCGGCATGCACGACCTCATGGAGTACATACGCCGCGACATGAAAGAAGACCCGGAAGGAACACGCTACTGCTACAAATTCGACATCTCCAAGTTCTATGAGAGCGTGGGGCAGGATTTCGTAATGTATTGCGTCCGGAGGGTATTCAAAGACAAGAAACTCATCGCCATGCTTGACAACTTCGTAAGGCTCATGCCGCAAGGAATCAGCATCGGGCTGAGGTCGTCGCAAGGGTTGGGCAACCTGCTCCTGTCTGTTTTTTTAGACCATTATTTGAAGGACAAGTACGGCGTCCGCCATTTCTACCGCTATTGCGATGACGGCGTGGTACTC
SRS097889_2739	TR	43.56	-	2150	2209	ATGCGAATGCGAATGGCGGCGTGTCGAATGCGAATGCGAATAACGATGCATCGAACTCGA
SRS097889_16110	TR	10.70	+	669	718	TCGGCTCGTTCAACGGCAACAACCCGCGGTCCAACGTGGACGATGATATC
SRS097889_16110	RT	58.54	+	1077	1773	TATCATGTTGGCGAACTTCACCAATTTTATGAATACTACCCCAAGAAGCGCATCATCAGCAGCCTGCCGTTCTATGACCGAGTGATAAACTGCGGAGCCTACAATGTTCTGTGGCCTATCTATTTGAAGTCTATGTACGAGTACAGCTACGGAAGTATCGATGGACGAGGGCCTCTAAAGGCGGCTTATGACATTCAGCAATGGATGCGAAACGTAGCAAGGATGAATGGAGATTGGCGGGTCGTCAAGCTTGACATTGCCAAATTCTTCTTTCGGATTCCTGTTGATGTTCAGCTGCGAGAACTTACTCGCCCGCTGGACGACCCAGATATGGTGTGGTTTCTCGAAACGGCCGTCCGGGCGGATGGTCGTCCGTTGGGACTTCCTGTTGACTGCACC…
SRS097889_19510	RT	17.55	-	608	992	CAACTGGTGCAAGCATCAAAAGGCGCGGTACTCATGACCTGATGAACTGCATACGTACCGATTTGCAAAAAAATCCGGAAGGCACGCTTTACGCATACAAATTTGACATCCGGAGGTTTTATGACAATGCGCGGCAGGACTTTGTTATGTGGTGCTTCCGGAGGGTGTTCAAGGACAAAAGGCTGTTGGTCTTGTTGGAGCGGTTTGTTAAGCTGCTGCCGGAAGGTATCAGTTTCGGACTGCGCAGTTCACAAGGGGCAGGAAATCTGCTTCTGTCTGTATTTTTAGACCACTATCTGAAGGATAAGTACGGGGTTCGTTATTACTATCGCTATTGCGATGACGGACTGGTACTCGGTAAAACGAAAGCGGAATTGTGGAAGAT
SRS097889_19510	TR	47.58	-	1539	1598	ATGCGAATGCGAATGGCGGTGTGTCGAATGCGAATGCGAATAACGATGCTTCGAATACGA
SRS097889_25299	RT	61.26	-	958	1368	GACCGGCATTTGAAAGTACGTTTTATCCGGACTACTTCCGCATCCATTAAAAACAGGGGAACGCATGACCTTTTACAGTATATCGTTAAAGATATAAAGTGATCCCGAAGGAACCCTGTTCGGGTACCAGTTCGATATAACGAAATTCTATGAAAGCGTAGACCAGGACATTTTGCTGGATGCAGTGAAAAAGATGTTCAAGGATAAAATATTATCGGAATCCTGGAAGAGTGCATCCGCATGATGCCTAAAGGCGTGAGTATCGGACTAAGATCATCGCAGGGGCTTTGTAATTTGCTTCTGTCTATTTATCTGGATCACCGGTTAAAGGATCAGGAGGCAGTAGCACACTATTACCGGTATTGTGACGACGGTCTGGTGCTTTCCGGTAGTAAGAAA…
SRS097889_25299	TR	34.59	-	1889	1926	GCGAACGCGAATAACGATTCATCGAACACGAATGCGAA
SRS097889_contig-100_73.211541	RT	171.77	-	9539	10180	CCTTATACCGTGTTCAAAGTGTGGGAGCCAAAAGAGCGGCTTATCATGGCCTTACCATTTTATGACAGAGTGGTGCAGCACATGATTGTAAATGCAATCGGACCGGTATTTGAAGAAAGGTTTTATTGCCATTCCTATGCTTGCCGTGAGGGGAAAGGTATGCACGCCGCAAGCAACCAGTTATACAAATGGCTTTATGAACTTATGGTTGTGCAGGGGCTACGGATATACGCCTTTAAAGGGGATATAAGTAAATACTTTGCGTCTATACCGCATGACGGCCTAAAAGATGAAAACAGACGGTATATAGGGGACAAGAAAGCCCTTTACCTTATGGATAACATCATAGACAGAAACGGCATATTGCCGGACGGTGTGGGCATACCCGTGGGGAACCTT…
SRS097889_contig-100_73.211541	TR	48.18	-	10551	10600	TCCCGGACGGTGAATTGCAACAATTACCCGTGGAACGTGAACACGAACAT
SRS098514_contig-100_2296.2296	RT	130.84	-	211	788	AGCTGCAGACGCTCTTCCGCCCGGTATTCGTCAACCGTTCATTTGCGTGTATGTACGGAAAAGGCCCCATCCGAGCTGCCTTCAACGTACAGCATGACATGAGGGTCGCCCGCATGAAGTGGGGCGACGAGGCGACGGTCATCAAGATCGACGTCCGCAAGTTTTTCTACAGCATCGACCGCAGCGTGCTCAAGCAGATCATCGCGAAGCGGTTCAAGAAGCTCAAGAAGAAGTACCCCGAGAAATACGAGGACTTCCTCCGTTTTTACAGGCTTCTTTGCAAAGTGATCGACAGCTCGCCGGAGGGCGAGAGAGGGATTCCGCTGGGAAATGTGAGTTCTCAGGACTTTGCCAACATCTACCTCAACGAGCTCGATCAATTCTGCATCCGCTTCCTCG…
SRS098514_contig-100_2296.2296	TR	8.56	-	1410	1459	AACCGTGCGGTTCGCGGGTACCATTCGTTCCGCAACTGGAACAACAACAA
SRS098571_18706	RT	9.53	-	20479	21044	TCGGGTAGACTACGCTGAGTTTCATGGGTACCATATCTTCTACAGGTATCCGGATGAGCGGTCGGGCAACCTGCCGGAAGGCTATTACCTACGGTTGTATGAAGGGAAGTGTACCGTGCTGGGGAAATGGTCTTGTATATTATCTAAGACGATAAAAGATATGAAGCTCGATGATTCCTTCGATCAGTCCGTAAAATACTACATCCGGAAGGAGGGCGTTTACTATACCGTGAGGAGCAAGGGCTCCGTGTTGAAGGTCCTCAAGTCCAAGAAAAAAGAGCTGGCCCGGTATATCAAGCGGCGAAAGCTGGATTTCAAGCACGCTCCCGAGGAAGCCATCGTAGCCGTGGTGAGACAGTATGAACAGTTAAACGAGATCCCATGAGAAAGAGCCTATAT…
SRS098571_18706	TR	5.54	+	22659	22708	CCGCCGAGCGGAAAGGCCTCTACGCCGAGGGCAACCGCAATAACTTCATC
SRS098571_27622	RT	47.10	-	1000	1264	CGGTATGCCGATTGGTAATCTTCTGTCACAGTTGTTTGCAAATGTCTACCTCAACGAATTAGATCAGTATTGCAAGAGGGAATTGCAGATCCGGTTCTATATCCGTTATATGGATGATGTAATTATTTTGTGCAATAGCAAATTACAACTCAGAATTTGGAAAGATCAGATAGAACAATTCTTATTGCAAGAGTTGGAACTGCATTTGAATAAAAAGACTTGCATACGCCCTATCGGACAAGGAATTGAATTTGTAGGATACCGT
SRS098571_27622	TR	12.80	-	2107	2156	GTGTTCAATGTGAACCTGAACAACCCTCGGTCCATCTCCAACAGCAATGT
SRS098571_29562	RT	9.42	+	23972	24732	TCTATGCCTTTGCTTGTGGGTCAGTCAGTAAACCTTGACCATGAGACTGATGTAGCCAATGCTATTGGTGTAGTTAAATCTGTAGAATGGCAGGAAGCCTACAAGGATGAAAAAACCGGAATAATTATTCCGGCAGGTATAAACGGTATCATGAAAATCGATGGGTTATCAAATCCTCGCATTGCTCGTGGTATTCAAATGGACCCACCATCTATCCACTCCAATTCGGTTACAGTTGAGTTTGCATGGGAACCTTCTCATACCTTCGATGATATGTGGAAGTTCTATTCCAAACTCGGAACTTACACTGAAAACGGAGAACTCATTCGTAGGGTTGTTACAAAGATTATCTCCTACAAAGAGACTTCTTTGGTATGGCACGGAGCAGACCCATTTGCT…
SRS098571_29562	TR	5.48	-	28835	28884	AGCAACACCAGCACCTTCTACTTCGAAGCTAGCAAGTTGAACTACACGGT
SRS098571_30369	TR	32.61	+	13	56	CGAATGCGAATGCGAATAACGATGCATCGAACTCGAACACGAAT
SRS098571_30369	RT	35.81	+	607	961	ACCTCAGCCAGCATCAAGAACCGCGGCATGCACGACCTCATGGAGTACATACGCCGCGACATGAAAGAAGACCCGGAAGGAACACGCTACTGCTACAAATTCGACATCTCCAAGTTCTATGAGAGCGTGGGGCAGGATTTCGTAATGTATTGCGTCCGGAGGGTATTCAAAGACAAGAAACTCATCGCCATGCTTGACAACTTCGTAAGGCTCATGCCGCAAGGAATCAGCATCGGGCTGAGGTCGTCGCAAGGGTTGGGCAACCTGCTCCTGTCTGTTTTTTTAGACCATTATTTGAAGGACAAGTACGGCGTCCGCCATTTCTACCGCTATTGCGATGACGGCGTGGTACTCG
SRS098571_40350	RT	44.68	-	1322	1706	CGTACCACCTCCGCCAGTATCAAGAGACGGGGGATGCACGACCTCCTGGCGTATGTCCGCCGTGACATGGCCGAAGACCCTGATGGTACACGTTACTGTTACAAGTTTGACATCACCAAATTCTACGAGAGCGTGAAGCAGGATTTTGTGATGTATTGCGTCAGCCGGGTGTTCAAGGACGCAAAGCTCGTGACCATGCTGGAGAGCTTTATCCGCCTGATGCCTGAAGGTCTGAGTATCGGCCTGCGCAGCTCGCAGGGGCTGGGTAATTTGCTTTTGTCTGTGTATCTGGACCATTATCTGAAGGACAGGTATGCCGTGCGTCATTTCTACCGCTATTGTGATGACGGCGTCGTACTGGGTAAAACGAAAGCGGAACTGTGGA
SRS098571_40350	TR	45.91	-	2251	2300	TGTTCGATGTCGAATGCGAACAACGATTCCTCGAATACGAACACGAACA
SRS098571_48028	TR	40.85	+	224	295	CGTTTCTTCGGCTAATTTCGCTAATGTGAACAACAATGGCAACACGAACTACAACAACGCTTCGAACTCTAA
SRS098571_48028	RT	13.86	+	653	1224	GATCGCATTATTCGGCATGTCTTATGCGATGAAGTTTTGCTTCCGGAAGTGAAGAAGCATATTATCTACGACAATTGCGCCTCGATTAAAGGAAGAGGTATCTCCCACCAACGGGACAGGTTCGAAGTTCATCTCCGTAAATACTATCGGTTGTATGGAAATGAAGGGTGGATATTGTTCGGCGACTTTTCCAAGTTTTACGACAACATTATTCACGAGATTGCCAAACGAGAACTCTTAAAGCTGTTTGACGACGATGAATTTATTGACTGGCTGTTGACACAGATTTTTGATGGATTCAAAATTGATGTTTCTTACATGACGGATGAAGAATACGCCAGATGTATGTTCAATACTTTCAATAAGCTGGAGTATAGGAAGATTCCAGAATCCACACTG…
SRS098571_51519	TR	10.64	+	3276	3325	AGAACGGCGTCTTCGACTACATCACCAAGGGCGACGACAACAACAAGATA
SRS098571_51519	RT	10.52	+	4499	5355	CCTGTTCGCTGCCTTCCAGATCATAGGGGGCGTCCGAAAAAATGATGTCGAACTGCTTCGGACAGCTTTTCAGATAGAGGAACACATTGGCTTTCACCGGGTAGAAATTCCCGATTCCCAACTGTGCGGCGGTTTGCCGGATGAAATTGTAGTGGACGGCGTTGATCTCCACCGAGGTGACGCTCCGCGCCCCGCGCGATGCGAATTCGTAGCTGATCGACCCGGTGCCGGCGAAAAGGTCGAGCACGTCGCACTCCTCGAAATCCACCAGATTGCCCAATACGTTGAAGAGGTTCTCCTTGGCGAAATCGGTCGTCGGCCGCGCCCGCAGGTTTCGGGGCGGATTGATCGCCCGACCCTTGTATTTTCCGCTTACTATTCGCATGTCGCTTGTTTGAA…
SRS098571_61856	TR	23.44	+	1670	1717	CGTGAACAACAATGGCAACTGGAACAACAACAACTGCTCCAACTCGTA
SRS098571_61856	RT	143.10	+	2175	2727	AGAAAAGGCTCGTGCAAGCTCCGGCCTTTGTCGACAAGGTCGTACTCCATGCAGTGACGGACAACATCATGTATGAGGCCATCACCAAGAGCTTCATCCGTGATAACTGCGCCAGCCAGAAAGGGAAGGGAACCCATGACGGCCTGCTGCGGCTCAAGCAGTTCATGCTTGAATACTACCGCAAGAACGGAACCACCGAAGGGTGGGTCCTGAAGGCCGATGTGAGGCACTTCTTCGCCTCTATTGACCATGACAAGCTCAAGGTGAAGCTCCTGGAGCTGGTCAAGAAGCGCGGCGTGGACATCCAGATCTACGAGCTGCTATGTACCTACATCGACACGACGCCCGGTCTGCCCCTTGGATACCAGACAAGCCAGCTCCTTGCCCTGATGTTCCTCG…
SRS098571_66973	TR	26.67	+	14	61	CGTCAGGAACGATGGCACGCTGAACAGGAACAACGCCTACAACGGCAA
SRS098571_66973	RT	192.57	+	469	1152	AGGAGCGGCTCGTCCTTGCCATAGACTTCGAGGGCAAAGTCGTCCAGCACTCGCTCTGCGACAACGTCCTCGAGCCAGTATTCTCCCGGCGCTTCATCCGGGACAACTATGCGGGGCAGATCGGCAAAGGCACCCACGACGGCCTCGACCGTCTGGCCGGCGCCATGCGCCACTACTTTTTCAGCCGGAAGGCAGCAGACGAGGAGGCCCGGCGGGCCGCCGGCCTGCCATACCGGCCGATGGAGGAGTGGGACTACGCCGAGGGCTGGGTGCTGAAAGGTGACTTTTCCAAGTTCTTTTACACCCTGCTGCACGCCGTCTGCTTCGAGAAGGCCCGCAAGGCTCTGGCCTTCCTGTCTGACGAGGAGCTGATCGACTTCGTCGAGTGGCTGCTCTGGA…
SRS098571_contig-100_9269.268630	TR	5.92	-	312	361	TATCCTGTCGCCTATCGCAATTACAACAACCCTAATAACAACTATAACAA
SRS098571_contig-100_9269.268630	RT	57.60	-	623	1028	TTACATATTAAAAATGGATGTTACAAAGTATTTTCAAAATATAGATAAAAGAATACTTTGGGAAATATTAAAAAGAAAAATGAAGGATAAAAAGTTACTATGGTTAACTAGAGAAATTTTATTATCTACAGAAGGCATGGTAGGACTACCTTTAGGTAATTATACATCTCAAATGTTTGCTAATATATATTTAAATGAATTAGATCAGTATGTTAAACACATATTAAAATGCAAATATTATTACAGATATATGGATGATATTGTTATAATGTGCGAAAATAAAAAAATTGCAAAAGATATCTTAAATAATATAACTAAATTTTTAAAAGATAATTTAAAACTAACTTTAAACTCAAAAACAAGAATTTTTAAAGATATACAAGGAGTTAATTTTTGTGG…
SRS098571_contig-100_12912.272273	RT	13.57	-	235	440	CCGGCGGGTTGAAGCCGCCGCCCTTGTAGCCGCGCGAATAGGACGCGTAGATCAAGGTGCGGTCGGTGAACGACAGCTTCGGCGACCAGTCGATGTTCAGGCGGCCGGTGGTCTCCTTGAACTTGGCGTACTGGGTGCCGGAGGCGGTAAGCCCCTGCCCCGGCGCCAGCAGCATGATCGGATAGTTCACCGCCTTCTTGGCGTCG
SRS098571_contig-100_12912.272273	TR	8.77	+	537	586	ACCTGACCGGCTTCTACTACAACTACAGCGGCTATCAGATCGCCAAGATC
SRS098571_contig-100_365.368895	RT	84.02	-	1794	3053	GTCAAACGCGAGATTTTCGCCTCGCCGTTCGCACACAGGGTGGTGTGCCGCCTGCTGTACAACTACATTGCCCCGATGTTCGAGGCCCGCATGATTCACGACAGCTATTCGTGCCGCGTGGGCAAGGGGGTGTTCGTGGGGATTCGGCGTTTCGAACACCATCTGAGAAGCTGCACGAGGAACTACTCCCAGGCGGCCTATGTGCTCAAACTCGACCTGAGAGGCTATTTCATGAGCATAGACCGGTGGGTGCTCCACGGAGTGCTGATGCGGGAACTCGATGCGAACTGGCGCAAGGTGTCGGGAAACGGCAGAAGGTGGTGCGACAGGCTCGACAGAGGGCTGATCGACTATCTGATACGGGTGATTCTTTTCCGCAACCCGGTGAGCGACTGCATC…
SRS098571_contig-100_365.368895	TR	19.98	-	3336	3385	ACGAACGCAGGCTACCTGAATTTCAGCGCCTCGAACGTGAACCCCCAGAA
SRS098644_3501	TR	54.46	+	332	379	TGTCAACTCGGATGGTAGTTTGAACAACAACAATGCTTACAATGGTAA
SRS098644_3501	RT	183.01	+	725	1354	AGTATCACACTTTCAAAGTTTATGAGCCAAAGGAACGAGATGTCATGTCAAACTCTTTTCGAGACAAGGTGGTGCAGCATTCATTATGCGACAATGTACTCGAAATCCTGCTGAGAAAGAACTTCCTCTACGACAATTACGCATCACAGGTCGGCAAGGGTACAGACTTCGGGCTAAATCGCTTGGACGGTTTTATGCACAAGTTCTACCGACAACACGGCTTGGAGGGATGGGTGTTGAAGTGCGACATCCGAAAGTACTTTTACAGTATTCCTCACGAGTATCTGAAAAGGATTTTAGAGCCGTATGTACCCGAAGAGGATGTCAGGTGGCTGTTATGGTACATCATTGATTCTACCGCAGACCCCGGCATACCGATAGGCAATCAGAGCAGTCAGC…
SRS098644_9681	RT	65.38	-	50	221	GAAGCGCCGCGTGGTTATGTCGAACAGCTACAAAGACAAGGTTGTTCAACATTCGCTTTGCGATAACGTGCTTGAACCGATTTTGACACGATCGTTCATTCGCGATAACTACGCGTCGCAGGTGGGGAAAGGTACGCATTACGGGTTAGACAGGCTTCAAGAGTTCATGCGG
SRS098644_9681	TR	54.99	-	609	656	ACGTCAATTCGGACGGCTCTTTGAACAACAACAACGCGTACAACGGCA
SRS098644_10278	RT	61.99	-	2540	2953	CCGGCATTTGAAAGTACGTTTTATCCGGACTACTTCCGCATCCATTAAAAACAGGGGTACGCATGACCTTTTACAGTATATCGTTAAAGATATAAAGGATGATCCCGAAGGAACCCTGTTCGGGTACCAGTTCGATATAACGAAATTCTATGAGAGCGTAGACCAGGACGTTTTGCTGGATGCAGTGAAAAAGATGTTCAAGGATAAAATATTAATCGGAATCCTGGAAGAGTGCATCCGCATGATGCCTAAAGGCGTAAGTATCGGGCTAAGATCATCGCAGGGGCTTTGTAATTTGCTTCTGTCTATTTACCTGGATCACCGGTTAAAGGATCAGGAGGCAGTAGCACACTATTACCGGTATTGTGACGACGGTCTGGTGCTTTCCGGTAGTAAGAA…
SRS098644_10278	TR	16.55	-	3468	3564	CGTGTGGTGTATCGGTCGGCTACGCGAGCGCGTTGGGCGGTGTTTCGTATGCGTACGCGAATTTCGATTCATCGAACACGAATGCGGACATCGGCG
SRS098644_15703	TR	8.97	+	20435	20484	ACAGCAGGAACATTTGAAATATTTGCTATTATAACGCCAATAGCAAGAAT
SRS098644_15703	RT	9.51	+	23909	24408	CATCTTCAACGGCTTCTGCAATATCACATCTGGAAAGGTCAGTAACAACAACCTTTTCAACGCCCTTATCACGAAGTATATCTGCAAATCTATTGGCTGCAACAGCAGTGTTACCGTGAATAGACGCATATGCTATGAATATACCTTTGCTTTCTGGCTGGTAACTGCTCCATGTATTATATAAGTCAAGGTAATATCCAAGGTTATCAGATAATACAGGACCATGTAATGGACATATAGTCTTAATATCAAGTGCTGATGCTTTCTTCAATAAAGTCTGCACTGGTGCACCATACTTGCCAACTATATTAAAGTAATATCTTCTGGCTTCGCATGCCCAGTCTTCATTCTCAGTAAGAGAAAGCGCTCCAAATTTTCCGAATCCATCTGCTGAAAAAA…
SRS098644_15703	TR	11.16	+	23911	23960	TCTTCAACGGCTTCTGCAATATCACATCTGGAAAGGTCAGTAACAACAAC
SRS098644_16482	RT	96.70	-	603	1254	AAGAAAAGGCTTATTATGGCGCTTCCATTTCGTGATCGCGTCGCCCAGTGGTGGGTGATTCTTTGCTTACCCTATCTTTGATAAAACTTTCATAGAAGACAGTTACGCTTGTCGGCGTGGTAAAGGTCAAAAGGCCGCCACTGATCGGCTGCAAGATATGTTAAAGCAGGCCGAAATTTTAGGCGGTAAGTGGTATTACCTTAAGCTGGACATAGCGAAATACTTCTACAGAATTTACCATGATAAGCTTATGGAAATTCTGGAAAGAAAAATTAAAGACCCGGATATGTTGGAACTGTTAAACGTTATTGTAAAAGGTGACGGTACAAACGCTTTCGGTTTGTCTATATGTGACAATGTAGAAGACGCCGAACGCCTTACTGACCGCGGTATGCCTAT…
SRS098644_16482	TR	37.32	-	1652	1701	GTGTTCTACTTGAATGGCAACAACCCGCGTTCTAATTCCAATGACAACAT
SRS098644_24578	RT	99.93	-	164	917	CCAACTACAAACTTCACCTTGCATGAACGAGGAAAGCTCCGGCGTATTACAGGCGAACAGGTTCAAGACAGAATCGTGAAACACGCTCTCTGTGACGAGGTTTTGAATCCTCTGATTGAACCACACCTCATTTATGACAATGGAGCAAGCGTTGTCGGAAAAGGTATCGCTTTCACTCGTAAGAGGTTGCTTACCCACCTTCGGAAATATTATGCACAGCATGGTAGCAACGAAGGGTACATTCTTCTGATAGACTTCTCGAAATACTACGACAATATCAGACATGATGTGTTGTTGAAGTTGTTTGAGCAGTATGTCGATGATGAACACGCCCTATGGCTTCTGCGGAAGACCGTAGAACGCTCAAGGGTTGATGTATCGTACATGAGTGATGAAGAA…
SRS098644_24578	TR	49.23	-	1210	1257	ATGTCAACAACAACGGTAATGCGAACTACAACAACGCTTCCAATTCTA
SRS098644_24852	RT	33.60	-	12835	13232	TACGAGTGCATGTATTAAGGGAAAAGGACTTCATTTTGGAGTAAGGAGAATGAAAAGTTTCCTTCGCCGGTACCCGGAATGCAAATGGTTCGTAAAAACTGATTTTAAAAAGTTTTATCAAAGTATTCTTCATGAGCTTATTGTTGCTGCATTGAGAAGGAAATTTAAAGATGAACGATTTATTAAACTGATTGAGATAGCTGTTTTATCGTATGACAGCGGAACGGAGTTAATTGACGTATTGGAGAATGAAGTTGAACGGAAAAAGAGGTGTTCCAATTGGAGCATTTACAAGTCAACCTATCGGCAATTTTGCGGCAAGTCGGATAGATCATACAATGAAGGAGAAATATCATGTCAAATGCCTGCATAGATATTGCGATGATAATGTTATGCTG
SRS098644_24852	TR	41.90	-	13972	14021	CTCGCTTATGCGAACTCGAATAACGATTGGTCGAACTCGAATGCGAATAT
SRS098644_25847	TR	43.56	+	96	155	TGCGAATGCGAATGGCGGCGTGTCGAATGCGAATGCGAATAACGATGCATCGAACTCGAA
SRS098644_25847	RT	35.81	+	713	1067	ACCTCAGCCAGCATCAAGAACCGCGGCATGCACGACCTCATGGAGTACATACGCCGCGACATGAAAGAAGACCCGGAAGGAACACGCTACTGCTACAAATTCGACATCTCCAAGTTCTATGAGAGCGTGGGGCAGGATTTCGnAATGTATTGCGnCCGGAGGGTATTCAAAGACAAGAAACTCATCGCCATGCTTGACAACTTCGTAAGGCTCATGCCGCAAGGAATCAGCATCGGGCTGAGGTCGTCGCAAGGGTTGGGCAACCTGCTCCTGTCTGTTTTTTTAGACCATTATTTGAAGGACAAGTACGGCGTCCGCCATTTCTACCGCTATTGCGATGACGGCGTGGTACTCG
SRS098644_26727	TR	56.39	+	636	696	ACAACGCTCTTTATGTGAATGTGAACAACGGCAACGTGAACAACAACAATAAGAACAACAG
SRS098644_26727	RT	217.30	+	959	1690	GTTCCATCGCTTTCATTATCAACAAACCCGTGAAACGGGAGATTTTCGCCGCCGACTTCCGCGACCGTGTTGTACACCACCTCATAGCCCACAGGCTCGTTCCGCTTTTGGAAGAGAAGTTCATCGATGACAGTTACAGTACCCGCAAGGGAAAGGGTACGCTCTACGGCATAGAACGGGTGGAAGAACATATCCGGCTCTGCTCCGAGAACTACACGCGGGATTGCTATATCCTGAAAATAGACATCCGTTCGTTCTTCATGAAAATATCGAAGAGGCGGCTGTATGACCTGACCGAAGAACTCTTGCACGAACGCTACGGGGGAAACGACCTGGCGATACTGCTCTATCTGCTCCGTGAGACGATATTCAACCGTCCGGAAAAGAACTGCATCCGCA…
SRS098644_29456	TR	46.38	+	5921	5968	CGTCAATTCCGACGGCAGTCTGAACTGGAACAATGCCTGGAATGGCAA
SRS098644_29456	RT	200.63	+	6374	6973	AGGAACGCCTGATCATGTATAACGGCTTCCGGGACAAGATCATTCAGCATAGCCTGTGCGACAACGTCCTGGAACCCATACTGTCGAAGACATTCATCTATGACAACTACGCCAGTCAGAAGGGAAAGGGAACACACTTCGGCCTGGATCGTCTGAAATCGTTCATGCAACGCTATTACAGGCAGTTCGGGGCTGACGGCTGGGTCTTGAAGTGTGATATAAGCAAATACTTTTACAGAATCAATCACGACGTTTTGAAGTCACAGCTTCGCCGGGTCGTCCATGACCCCGACGTTCTGTGGCTTCTTGATTTGATCATTGACTCCACCGAAGGACCAGGAATCCCGATCGGGAATCACACTTCACAGTGGTTCGCGATCCTGTACCTGTCCGGAATGG…
SRS098644_36808	RT	132.78	-	29090	29791	GTCATGCGGGAGGTGTTCGCTCCGGCGTTCGAGAGCCGCGTGGTCGATCATCTGATCGCCCGCAAGATCGAACCGCTGCTGGAAGAGCGGTTCATCGACGACAGTTACAGCACGCGCAAGGGCAAAGGCACGCTCTTCGGCATCGAGCGGATGGAGCGGCATATCCGGGCCTGTTCGCACGATTATACCCGCGATTGCTACGTGATGAAGCTCGACATCCGGTCGTTTTTCATGGATCTGCCCAAACGGGAGTTGTACGACCGCATGGCGGCGTTCCTGCGCGAGCGTTACGACGCACCCGACCTGCCGACGCTGCTCTGCCTGCTGCGGGCGACCTATTCGGATTGTCCGCAGCAGCATTGCGTGCGGCGGAGTCCGCTTGTGGCATGGGACAAACTG…
SRS098644_36808	TR	47.50	-	30080	30134	ACGTGAACTCCGATGGCAACGTGAACTGCAACTGGAACAATAAGAACATCAACAA
SRS098644_41338	RT	65.75	-	439	1101	AAGGCAAGGACTATCAACGCTCCGGCGTTCCGCGACAAGATCGTACAGCGCGACCTGACAGACAACGTAATCTATCCGGCGCTGGTCAAGTCCATTCCGTTCAACGCCTTTGCCGCACAGACCGGAAAGGGGCAGCACTACGGCGTGGACATGATGGAAAAGCAGATGCGGCACTATTTTCTCAAACGAAAGGCCGCTGACGAGCAGCGTAGACGGGAACTCGGTCTGCCGTACCGCCCCATGGAGGAATGGGATTATTCGGACGGCTGGGTGGTCAAGGGCGATGTGCGGAAATGCTTTGAGTCGACCGACCAGGAAAAGCTGAAAGCTGCCGTTTACCCAAGACTGGGCGATGAGCGCTACTGCTATCTGCTGGGAAAGTACATCGAGCAGCTTGAC…
SRS098644_41338	TR	30.88	-	1473	1519	CGTGAACACTGATGGGAGCGTCAACAACAACAACGTATACAACGGCA
SRS098644_43620	RT	44.37	-	6667	6998	TCGGGAGGTTTTTGCCGCCGCTTTCATTGATCGTGTTGTCCATCACTGGATCGCTCTTCGTATCGAGCCGATTTTAGAGGAACGTTTTCGGGAACAAGGGAACGTCTCGAAGAACTGCCGGAAAGGTGAGGGATGTCTGTCTGCCGTGCACTATCTGAATAACATGATAGTCGAGGTCAGTGAGAATTATACTGCCGATGCGTACATTTTCAAAGATGACCTGTTCAGTTTCTTCATGTCTATCTCGAAATCGTTGGTATGGGAAATGCTGAACATATTCGTAAGGGACAATTATAAAGGCGATGATATTGAATGTCTGCTTTACCTTCTAG
SRS098644_43620	TR	53.53	-	7239	7299	ATGCAACGGCTTCCAGCAGTTGGAACGTGAACTTCAACAACGGCAACGTCAACACGAACAA
SRS098644_44090	RT	63.55	-	2638	3253	CTTTTGGCTCGATGAAGAAAGCGAGCTTGTTGCGCTCGCCCGCGAGGTATTCAACTGCGAATACGTCCCGCGGCAATCCATAGCATTTATCGTTACGAAACCATGTCTGCGCGAGGTGGTAGCCGCCGATTTCCGCGACCGAATCGTGCAGCACTATATCGTCATGCGCCTCGAAGCTCTTTTCGAGGAATGCGGGACACTCGACGATAACATGTTCAGCTGCCGCGTCGGGAAAGGCAACCTTGCGGCCATACAGGCCCTACAGCAGCAGATATTCCACCAGTCGAAAGGTTATACCGCCGACTGTTATGTGGCAAAATTCGACCTGCAATCGTTCTTTATGAGCATCGACAAACGCCGTCTTTACGACGAGTTGGTCGCATTGGTCGCCAAACGCTA…
SRS098644_44090	TR	37.48	-	3465	3514	TATTTTGAAAAGGGTTTGCATACTATCATTCATAGTTATACCGACAATGC
SRS098644_44135	RT	98.21	-	652	1255	ACCTCGATACAATTATGAGCAGGTGATTCATCACATTGTCGTCTCTGCGTGTTATGACATTTTCATGAAAGGGATGTATGAGTTCTCATGTGGGAGCGTACCGAACAGGGGTGCTCATTATGGGAAAAAGTACATCAAGAGGTGGATTCAGCGAGACAAAAAGAACTGCAAATATGTTCTCAAGATGGATATTCGACACTTTTTCGAGAGTGTTGACCATGATGTCTTGAAAGCGTGGCTCAAGAAGAAAATCAGAGACGAGAGAATGTTGTACATCCTCGAACTGATAATTGATGGGAGCGAGGTCGGGTTGCCTTTAGGGTTTTACACGTCGCAGTGGTTGTCAAATTTCATGTTGCAGCCTCTCGACCATTTCATCAAAGAGCAGTTGAAAGCGGT…
SRS098644_44135	TR	49.60	-	1701	1750	TTGTCGTACTGGAATGTGAACAACCCTGCGACGAACGTGAACACGAACAT
SRS098644_45211	RT	59.86	-	5102	5847	AACTCTTGAAAAAGATGTTGACAGAGGAGTTGTTCATTCCGGACTATCACAAACCGAGCATCATCAACGAGAGCAGCAGCAAGAAAACACGCCGTATATTGAAACCGCATTACAAATATGAGCAGGTTATTCATCATTGTGCAATAGGTCAGTTCAAACCGATTGTGATGAATGGATTGTATGAATTTTCATGCGGGAGCATTCCGGGCAGGGGTGTTCATTACGGAAAGAAGTACATGAGAAAATGGCTTGATTCCTACGACGGAAAGAAATTCTTTGTTCTTAAGATGGATGTTCACCATTTCTTTGAATCCATAAACCGGAGAATCCTCAAAAGGAAACTCAAAGAGGTAATTCGAGATAAACGGTTTTATAGATTACTCTGCATACTGATTGAAC…
SRS098644_45211	TR	52.00	-	6127	6176	GCGGATTACTTGAATTTGAACAATTCTGCGGGCAATGCGAACTGGAACAT
SRS098644_45369	RT	73.02	-	2718	3303	CACATATTCAGCAATACCAAACAAGGGTATTCATGCAGCATACAAGAAGTTACGGTTGGCGGTTGATACCGTGCCGGAAGAAATGACCTATTGTTTGAAAATAGACTGCAAGAAATTTTACCCTTCCATTGACCATGAAACACTAAAACAGAAGTTCAGACGGAAGTACAAAGACCCTGAACTGCTTGAACTGATTGATGAAGTAATTGATTCAATCAGCACTTGTCCGGCAACGGATGAAAGCATTGAATTTTATCGGTCTTGTGGTAATGAAATCAAGATAGTGAAGGTAAACGGCAAGGACTTCATTGAAGGTGTCGGTATTCCAATAGGGAATTACTTTTCACAGTATGACGGCAATTTCTTCCTATCAGGTTTTGACCACTGGATAAAAGAAGT…
SRS098644_45369	TR	25.79	-	3822	3859	TGGAATCTGAATAATGCTTCTTCTAATCGTAATCGGAA
SRS098644_45802	RT	14.13	-	1829	2778	TTATCTTTATTACTTTCTTTTATAGTTATGGTATTTGGATCACCATCTGATATGTATCTATTTTTCTCTAAGTTAGTAAAGACCATTTCTATATCAAACTCTTTACCATTGTTATCATAAGCTCTACATCTTTTTAAGAAAGTCTTATCAAAGTCTTTATCAAAGCATGATACTTCTGGTTCCCATCCTACTCTTAAAGCAGCTTCAGTATCATAAGTTTTACCGTTATATGTAGTAGATAATACATATTTAAAATTATCATGTGTCTTTGTATATGGACTACCAAATGGTAAGGCTATTATTTTTACATATTTACCTGGAATTAGTTCTTCTAGTTTATCATAGACATAAGCTATTTCTTTTTGTACTCTATCACCACTTGATTTCTTTATATCTAGA…
SRS098644_45802	TR	10.65	-	4732	4781	CTTTTTATTTTTATCGTCTTCTTCGCTGATTGTACCTTCAACATTTACAT
SRS098717_4406	TR	33.67	-	5517	5587	CGTCAACACCTTCAGCGTGTGGTACGTCTACTCCGACGGCGACTACAACAACTACGACGCATCCAACTCGT
SRS098717_4406	RT	152.74	-	6534	7145	AAGAAGCGGCTCGTCCAAGCGCCGGCATTTGTCGATAAAGTCGTCCTCCATGCCGTCGTGGACAACATCCTGTATGAAGCTATCACGAAGAGTTTCATCCGGGATAACTTCGCCAGTCAGACCGGAAAAGGCACCAACGATGGTTTGATGCGGCTGAAACAGCACATGGTCGATTACTACCGGCGAGAAAAGCACGGAACCGATGGGTGGATTCTCAAAGGAGACGTGCATCACTTCTTTGCCAGCATCGACCACGACAAGCTAAAACGCAAGCTGAAGGCACTGCTCGATAAGCGTGGCGTAGACCCGCAGATCTATGACCTACTGTGCGTCTACATCAACACGACCGACGGGCTACCACTCGGCTATCAGACCAGCCAGCTACTCGCCCTGATGTTT…
SRS098717_11976	RT	210.03	+	77	676	AGGAACGCCTGATCATGTATAACGGCTTCCGGGACAAGATCATTCAGCATAGCCTGTGCGACAACGTCCTGGAACCGCGCCTTGCGAAGACGTTCATACTTGACAACTACGCCAGTCAGAAAGGCAAAGGAACACATTTCGGCCTGGACCGTCTGAAAGCGTTCATGCAACGATATTACAGGCAGTTCGGGGCGGACGGCTGGGTCTTGAAGTGTGACATAAGAAAATACTTTTACAGTATCAATCACGACGTTTTGAAGTCACAACTTCGCCGGATCATCGACGATCCCGGCGTGTTGTGGCTTCTTGACTTGATTATCGACTCCACGGAAGGACCGGGAATCCCGATCGGGAACCACACTTCACAATGGTTCGCGGTCCTGTACCTGTCCGGCCTGG…
SRS098717_11976	TR	50.17	+	1597	1644	TGTCTATTCCGGCGGCAGTTTGGGCAACAACTATGCGTACAACGGCAA
SRS098717_23637	RT	200.32	-	853	1455	AGGTATACGAACCGAAGCGCCGCGTGGTTATGTCGAACAGCTACAAAGACAAGGTTGTTCAACATTCGCTTTGCGATAACGTGCTTGAACCGATTTTGACACGATCGTTCATTCGCGATAACTACGCGTCGCAGGTGGGGAAAGGTACGCATTACGGGTTAGACAGGCTTCAAGAGTTCATGCGGAGGTTTTACAGAAAGAACGGAATTGACGGCTGGATACTGAAAGGCGATATTTCAAAGTATTTCTATTCGATCCGGCACGACGTTTTGAAAACCTTAATCCGCGAGAAGATAACCGATCCGGACGTTTTGTGGCTTGTCGATCTTATCATCGACAGCACCGAAGGCAACGTCGGAATACCGATCGGCAATCAAACTTCACAGCTTTTCGCCCTTC…
SRS098717_23637	TR	54.99	-	1844	1891	CAACAACGTCCGCAACGTCAATTCGGACGGCTCTTTGAACAACAACAA
SRS098717_contig-100_3918.124074	RT	142.71	+	22	554	GCTCTATGAAGCGATCACCCACAGCTTCATCCCGGCCAACTGCGCTTCCCAGATTGACAAAGGGATGCACTACGGCCTGGATTTGCTGAAGGGCTTCATGACCGACTACTGGCACAAGAACAAGACCACCGATGGCTGGGTCCTGAAGTGCGATGTTCGGCACTTTTTCGCCAGCATAAACCACGACTTGCTGAAGCAGAAACTACGAAAGAAGGTGGTAGATGACCGCATTTTCCGGCTCATGTGCATTTACATAGATACGAGTGCAGATGGGCTTCCTCTCGGCTACCAGACATCCCAGCTCCTGGCCCTGCTGTTCCTGGACGAATTTGACCATTTCGTGAAGGAGCGCCTTCGGATAAAGTATTACGTCAGGTACATGGATGACTTCCTTCTCAT…
SRS098717_contig-100_3918.124074	TR	32.12	+	1478	1527	TGTGGAACGTGAACTCCAATGGCAACTACAACAACTGGAACGCCAACAAC
SRS098717_contig-100_334.138958	TR	28.88	+	8276	8325	CGTCCGCTCTCAACTTGAATAACCCTCGTTCCAACTCGAACGACAACATT
SRS098717_contig-100_334.138958	RT	175.44	+	8764	9423	AGAAAAGGCTCATTATGTCCTTACCATTTAAGGACAGGATAGTACAATGGGCGATTTACAGGCAGTTATTTCCGCTGTACGAAAAGACATTTATCTTTGATTCCTACGCCTGTCGCAAGGGTAAGGGAACACATAAAGCAGCCGACAGGTTACAGTATTGGTTAAGGCAGACCGAAAGGAAGCCGGAACGGTACTATTATCTGAAAATGGATATATCAAAGTATTTCTACAGGGTAGACCACGATATTTTATTAAAGATTTTAGCACGCAGGATTAAAGACCAACGATTGCTCAACCTGTTGGAAAAGATTATAAATTGCGAATCTATGAATTTTGGATTACCGCCCGGGAAAGAGCCGGACGAAGTGGAGGTATCGGACAGGCTAGGCAATAAAGGGA…
SRS098827_6045	RT	157.43	-	139	747	CGAAGCGCCGCCTGATCCAGACGAACAGCTTCAAGGACAAAATCGTCCAGCACGCCTTCTGTGATCAGGTCCTGTATGACGCGCTGACCAAGCCCTTCATCCTGGACAACTACGGCAGCCAGGTGGGCAAAGGCACGCACTTCGGGCTGAATCGGCTGCGCGACTTCATGCGTGAATACTACCGCAAAAACGGCTTTTCTGCTGACGGCTGGGTACTGAAAGCGGACGTCCGCCACTACTTCCAATCCATCCGGCCCGACGTGCTGAAAAAGGACGTTGCGAAGTATCTGCACGATCCTGACTGTCTGACGCTTGCCTACCAGATCATTGACAGCGCGCCGGACCCGCTGGGCATCCCCATCGGGAATCAATCGTCCCAAATCTTTGCGCTGCTATATC…
SRS098827_6045	TR	51.06	-	1129	1176	CAACGTCAATTCGGACGGCAGCGAGAACAACAACAACGCGTACAACGG
SRS098827_9581	RT	61.26	-	2518	2931	GACCGGCATTTGAAAGTACGTTTTATCCGGACTACTTCCGCATCCATTAAAAACAGGGGAACGCATGACCTTTTACAGTATATCGTTAAAGATATAAAGGATGATCCCGAAGGAACCCTGTTCGGGTACCAGTTCGATATAACGAAATTCTATGAAAGCGTAGACCAGGACATTTTGCTGGATGCAGTGAAAAAGATGTTCAAGGATAAAATATTAATCGGAATCCTGGAAGAGTGCATCCGCATGATGCCTAAAGGCGTAAGTATCGGGCTAAGATCATCACAGGGGCTTTGTAATTTGCTTCTATCCATTTACCTGGATCACCGGTTAAAGGATCAGGAGGCAGTAGCACACTATTACCGGTATTGTGACGACGGTCTGGTGCTTTCCGGTAGTAAG…
SRS098827_9581	TR	34.59	-	3455	3492	TATGCGAACGCGAATAACGATTCATCGAACACGAATGC
SRS098827_13589	TR	54.99	+	13145	13192	CGTCAATTCGGACGGCTCTTTGAACAACAACAACGCGTACAACGGCAA
SRS098827_13589	RT	200.97	+	13581	14183	AGCGCCGCGTGGTTATGTCGAACAGCTACAAAGACAAGGTTGTTCAACATTCGCTTTGCGATAACGTGCTTGAACCGATTTTGACACGATCGTTCATTCGCGATAACTACGCGTCGCAGGTGGGGAAAGGTACGCATTACGGGTTAGACAGGCTTCAAGAGTTCATGCGGAGGTTTTACAGAAAGAACGGAATTGACGGCTGGATACTGAAAGGCGATATTTCAAAGTATTTCTATTCGATCCGGCACGACGTTTTGAAAACCTTAATCCGCGAGAAGATAACCGATCCGGACGTTTTGTGGCTTGTCGATCTTATCATCGACAGCACCGAAGGCAACGTCGGAATACCGATCGGCAATCAAACTTCACAGCTTTTCGCCATTCTCTACCTTGACGGGC…
SRS098827_contig-100_2688.85695	RT	180.92	-	896	1495	AAGAAGCGGCTGGTCCAGGCCCCGGCCTTCGTCGATAAGGTGGTCCAGCACGCCCTGGTTGATAACACGCTCTATGAAGCGATCACCCACAGCTTCATCCCGGCCAACTGCGCTTCCCAGATTGACAAAGGGATGCACTACGGCCTGGATTTGCTGAAGGGCTTCATGACCGACTACTGGCACAAGAACAAGACCACCGATGGCTGGGTCCTGAAGTGCGATGTTCGGCACTTTTTCGCCAGCATAAACCACGACTTGCTGAAGCAGAAACTACGAAAGAAGGTGGTAGATGACCGCATTTTCCGGCTCATGTGCATTTACATAGATACGAGTGCAGATGGGCTTCCTCTCGGCTACCAGACATCCCAGCTCCTGGCCCTGCTGTTCCTGGATGAATTT…
SRS098827_contig-100_2688.85695	TR	32.12	-	1956	2005	GTGTGGAACGTGAACTCCAATGGCAACTACAACAACTGGAACGCCAACAA
SRS100021_275	TR	7.73	-	3598	3647	GACTGGTTCTGCGACGTGAATTTCTGGGGCAACAACGAGTACAACGACGG
SRS100021_275	RT	19.07	-	10190	11817	GCCTCGTCGATCTCGCCGCGCTTGATCATCTCGGGGCCGTTGACGCTGGCCTCGGCGTTGTAGATGCGGCTGATGGTGTCGATGAAGACGTTGTCAGCGTCGTAGTTCTCGGGGTTCTTCTTCATGACCCAGGTCTCCAGAGACTCGTAGGCGGCCAGATAGAAGGCACCGCAGCTGTAGGTGGTCTCTGCGCTGGTAGCGAACTGGTCGCCGGTCTCTTCCAGCAGCGGGCCGTAAGCGGGCTCGTAGGGCAGATAGCACAGCAGGCTCAGGAAGCCCGGGAAGTCGTAGGTCAGGGTGTAGGTCAGGGTGTGGTCATCCACAGCGGTGACACCCACGGCGTCGAAGTCCACCGGTGCGTAGGTGGCGGGGTCAGAGCCGGGGGCAGTCACGGTGACG…
SRS100021_423	TR	5.54	-	42974	43023	GACCGCCGAGCGGAAAGGCCTCTACGCCGAGGGCAACCGCAATAACTTCA
SRS100021_423	RT	9.54	+	46431	46996	TGGGTACGATATCTTCTACAGGTATCCGGACGAGCGGTCGGGTAACCTGCCGGAAGGCTATTACCTACGGTTGCATGAAGGGAAGTGTACCGTGCTGGGGAAATGGTCTTGTATATTATCTAAGACGATAAAAGATATGCAGGTCGATGAATCCTTCGATCAGTCCGTAAAATATTATATCCGGAAGGAGGGTGTTTACTATACCGTGAGGAGCAAAGGCTCCGTGTTGAAGGTCCTCAAGTCCAAGAAAAAAGAGCTGGCCCGGTATATCAAGCGGCGAAAGCTGGATTTCAAGCACGCTCCCGAGGAAGCCATCGTAGCCGTGGTGAGACAGTATGAACAGTTAAACGAGATCCCATGAGAAAGAGCCTATATATCGGTATGGTAATGTGCCTGCTG…
SRS100021_453	RT	17.78	-	3540	3924	GACAACCGGTGCAAGCATCAAAAGGCGCGGTACTCATGATCTGATGAACTGCATACGTACCGATTTGCAAAAAGACCCGGAAGGCACACTTTACGCATACAAGTTTGACATCCGTAGGTTTTACGACAATGCGCGGCAGGACTTTGTTATGTGGTGCTTCCGGAGGGTGTTCAAGGACGAAAGGCTGTTGGTGCTACTGGAGCGGTTTGTTAAGCTGCTGCCGGAAGGTATAAGCTTCGGACTGCGCAGTTCACAAGGGGCAGGAAATCTGCTTCTGTCTGTATTTTTAGACCACTATCTGAAGGATAAGTACGGGGTTCGTTATTACTATCGCTATTGCGATGACGGACTGGTACTCGGTAAAACGAAAGCGGAATTGTGGAAG
SRS100021_453	TR	25.84	-	4492	4529	AATGCGAACGCGAATGGCGGTGTATCGAATGCGAATGC
SRS100021_8209	RT	18.98	-	5038	5747	CCTGTTTCGTTTCTTAATGATCTGGACATGCTTTTTATTTTTCCGGAGGACCCGGCCGTTTTCTGCAAGCAGAGAAACGTATGTTCCAAGATCCTCCGATATGACATAAATTTTATCCTTGTCATTTCCGGCAATCGATCTTGCCAGGAATCCCGGGGTCATTTCCATGCCGGACCTCCTATTCAAGGCCCGGGCGCAGGGAAAGGATCTCCGGCTCGCCCTCAGTGATGAGGATCGTATTCTCATAGTGAGCGGACAGGGCATGATCTGCTGTAACAACGGTCCAGTCATCGTCCATCCAGATTACATCCGGTGTGCCGGCATTGATCATCGGTTCAATGGCCAGAGTCATACCCGGCTGTAAAAGGATTCCCCTTCTCTTTGTCGCAAAGTTCGGGA…
SRS100021_8209	TR	17.20	-	5780	5851	CTTGTGACCATTCTCAAGTTCAACCTGGAACATAGCGTTCGGCAGCTTCTCAACAACGACGCCTTCGATTTC��
SRS100021_8637	RT	115.17	-	11048	11638	CCAAAGAGCGGAAGATATTCAAACTGCCATTCCGTGATCGTGTCGTTCATTGGGCGATAATGCAGGTGATTGAACCGATATGGCTCTCCAATTTTACCCGTGATACATACTCTTGCATCCGTGGGCGTGGTATTCATCCTCTTTTATACAAGCTTCGCCGTGATTTGAAAGCGGATCCGGAGGGAACCCGGTACTGCCTGAAAATCGATGTGCGCAAGTTTTATCCGAGTATTGACCATGAGATCATGAAACAAGTGATCCGCCGGAAACTGAAAGATGCCCGATTGCTCGCCTTGCTTGACGGTATCGTGGACTCGGCGGAGAACGGGGTGCCCATCGGGAACTATCTCTCCCAATTCTTTGCCAACCTCTATTTGTCCGAGCTGGATCATGTCATTA…
SRS100021_8637	TR	33.63	-	12024	12061	CTACGAATACGAACAATGCAGCCTCGAATTCGAATGCG
SRS100021_10821	TR	39.35	+	603	707	TGCGAACAACTGGTGGGAGCGGTCGCCTAATTCCGGCAACACCAACAATTTCTGCAATGTGAACAGTTCGGGCAACGCCAACAATAACAACGCCAACAACAGTAA
SRS100021_10821	RT	17.67	+	1312	1766	GAGCGGACGGTTCAGAAGTGCCTATGTGACTACTGCATTGTTCCGATCTACTCCGCCTCTTTCATCTACGACAATTCCGCCAGCCTGAAACACCGGGGAATGGACTTCGCTCTGCGGCGCATGGTCTATCACCTGGAACGACACTTCCGCAAACACGGCCTGAGCGGCGGCATCCTGATATACGACTTCAAGAGCTTCTTCGATGACGCTCCCCATGCCCCGCTGCTGCGGGAAGCGGAACGGCGGCTCCACGATGACCGTGTTCGGGAATTGCACAACAGCTTTATCGCAGACTTCGGCCCCGTGGGCCTCGGCCTGGGCAGTCAGATCAGCCAGACAAACGCTCTGTTGTTGCCGAGTCCGGTTGACCACTATTTCAAAGAAGTCCTGGGAATTGAA…
SRS100021_11668	RT	43.61	-	7988	8319	TCGGGAGGTTTTTGCCGCCGCTTTCATTGATCGTGTTGTCCATCACTGGATCGCTCTTCGTATCGAGCCGATCTTAGAGGAACGCTTCCGGGAACAAGGAAACGTCTCCAAGAACTGCCGGAAAGGTGAGGGATGCTTGTCTGCCGTGCACTATCTGAATAACATGATAGTCGAGGTCAGTGAGAATTATACTGCCGATGCGTACATTTTCAAAGATGACCTGTTCAGTTTCTTCATGTCTATCTCGAAATCGTTGGTATGGGAAATGCTGAACATATTCGTAAGGGACAATTATAAAGGCGATGATATTGAATGTTTGCTTTACCTTCTAG
SRS100021_11668	TR	38.92	-	8560	8609	TCCAGCAGTTGGAACGTGAACTTCAACAACGGCAACGTCAACACGAACAA
SRS100021_contig-100_1266.79896	TR	6.90	-	713	762	ATCATCACCGCCAATGAGAACGGCACCCCCTACTACACCAACTCCTCCCA
SRS100021_contig-100_1266.79896	RT	9.40	+	1536	1832	CGCCTACAATGGCTGGCAGGTCTTTCAGGTCCTTGGGCACCGTCCAGTCCAGGGTGATATTGGAGAAAGGGGCCTGTGTGCCCCAGCGGCTGGGGGTGTTCACCCCATAGACGAAGGACTGGATGCACTGTTTGACCTCTTTCTGGCTCAGGTGGTCCACTTTGACGAAGGGGGCCAGATAGGTATCGAAGGAAGAAAACGCCTGCGCCCCCGCCCACTCATTCTGCATGATGCCCAGGAAGTTGACCATTTGGTTGCACAGGGTGGACAGGTGGCTGGCCGGAGCAGAGGTGATCT
SRS101376_12963	TR	25.97	+	1271	1320	ACAACGGTCGCAACCTGAACTTCAACTCGTCGAACGTGAACCCGTTGAAC
SRS101376_12963	RT	128.28	+	1615	2278	TGAAGCGAGAAATTTTTGCCTCGGATTTCAGGGACAGGGTAGTGCATCATCTGTTGTATAATTATATTTCTCCTATGTTTGAGGGCAGAATGATTTTTGACAGTTATTCATGTCGCCGAGGAAAGGGGACAAGTCAGGGAATAGCACGCCTGGAACACCACATACGCAGTTGTACGCAAAATTATCGTTATAGTGCCTATATATTAAAACTGGACTTAAGGGGGTATTTCATGAGTATCAGGAAGGATCGTCTGTACGATCTTATCTGCAAGGGACTGGAACGATATAGAAGAAGCCGGAAACAAAAAGAATGCCCGGATATGGAACTGATAGATTTCCTGCTAAGACAGATTATATTCAGAAATCCCCAGCGGGATTGCCGGATACGGGGTAGCGCGG…
SRS101376_21461	RT	87.76	-	38	593	AAAGAACGAATCGTTATGACGAACGCATTCAAAGACAAGGTGGTTCAACATTCCCTATGCGACAACATACTTGAACCCGCGTTTTCAAAAGCCTTTATCCGGGACAACTACGCATCGCAGAGCGGGCGCGGAACACATGACGGGTTATACCGCCTTGAAGAATTCATGCGGTCCTACTACTTCACACGCAAGGCGAACGCCGAGCGGGAGCGGCGGGCCGCGGGATTGCCGCCGCCCGGCCCGGAGGAAGTGCGGCACTATTCGGACGGCTGGGTTTTGAAATGCGACATATCGAAGTATTTCTATTCAATCCAGCATGAACCGTTAAAGCAGATGACGCGGAAGTACATCAAAGACCCGGATATTCTGTGGTTAGTTGACCTTATCGTTGACAGCACG…
SRS101376_21461	TR	39.86	-	1059	1106	ACGTCAATTCCTCTGGCGCGATGAACTGGAACAACGCTTACAACGGCA
SRS101376_25223	TR	20.90	+	2001	2038	TCAATGGTAACAATGCGGTCTCGAACGCTAACGTGAAC
SRS101376_25223	RT	42.56	+	2495	3027	TTATTTTACGAGATCCTTCTCCGCGTATACCTACGGAGGGGTGAAAGGACGCGGTCCCCACGCCTACATGAGGATGATCCGGAAGGTCCTGAGAAAATATCCGGAACGTACCACCGACTATCTCCTGTGCGATATCCACCACTTCTATCCGACCGTCAATCACCCGGTACTGAAAAGCCAGCTCAGGACACGTATCAAGGATAATCATTTATTGCGAAGGCTTGATGAGATCATTGACAGCGTCGAGGGGGATACCGGTATGTTTCCCGGCACGAAGCTGGCGCAGTTCTTCTCGCTTGTCTATCTTTATCTTTTCGATCACGATTTGAAGCGGTGCTTCCATGTCGGGGAATGCCCGGCCTTGGTCGGGTATTATACGAGAAGATATATCGAGGAGAG…
SRS101376_26988	RT	87.78	-	1717	2200	GGACAGGATAGTACACCATTGCATTATCAATGTGTTGGGGCGTTACTGGACTAACTTCTTCATTGCGAATACATACGCTTGTATCAAAGGGCGTGGTATTCATAAATGTATGGAGGATGTGCATACGGCTTTAATCATAGACAGAAAAGGTACAAGGTTCTGTTTGAAGATTGACATCAAGAAGTTCTATGATAACATAGACCACGCAGCATTGAAAAGGATAATCCGCTACACTATAGCGGATGAACAACTGTTAAGGCTGTTGGATAAGATAATAGATAGTAACGGTAAAGACAAGGGGCTGCCAATAGGCAATTTCACAAGTCAATATTTGGCTAATCTCTATTTAGCATATTTCGACCATTGGGTTAAAGAAGAACTGGCTAAGATAGTGATGAA…
SRS101376_26988	TR	47.31	-	2724	2773	TTCGGTTATCTGAATGCGAATAATCGTTCCTCGAATGCGAATGCGAACAT
SRS101376_27999	TR	29.98	+	5364	5427	ATAACAACAACGTCTGGAACGTCAACACCGATGGCTCCAACAACAACAACTGGTACAACAACTC
SRS101376_27999	RT	97.04	+	5852	6466	AGCGCCGCATGGTACACGCCCCCGCATTTGTGGACAAGGTGGTGCTGCACGCTCTGGTCGATAACATCCTGTATGATGCCCTGACAAnGAGCTTTATCCGGGACAGCCACGCCAGCCAGACCGGnAAAGGCACAGACGACGGCCTGATGCGCCTGAAAACnCACATGGTGGACTATTACCGCCGTGAGGGCCACGGCGCGGACGGCTGGGTGCTGAAAGGnGAnGTGCGGCATTTCTTnGCCAGCATCGACCACCGGAAGnTAAAACGCAAGCTCAAnGCCGTGCTGGACAAGCGCGGCGTTGACCCGCGnGTCTATGAGCTGCTTTGCATCTACATCGACGTGATGGAGGACGGCTTGCCGCTGGGCTACCAGACGAGCCAGCTnTTnGCnCTnATGT…
SRS101376_28441	RT	17.78	-	3383	3767	CAACCGGTGCAAGCATCAAAAGGCGCGGTACTCATGATCTGATGAACTGCATACGTACCGATTTGCAAAAAGACCCGGAAGGCACACTTTACGCATACAAGTTTGACATCCGTAGGTTTTACGACAATGCGCGGCAGGACTTTGTTATGTGGTGCTTCCGGAGGGTGTTCAAGGACGAAAGGCTGTTGGTGCTACTGGAGCGGTTTGTTAAGCTGCTGCCGGAAGGTATAAGCTTCGGACTGCGCAGTTCACAAGGGGCAGGAAATCTGCTTCTGTCTGTATTTTTAGACCACTATCTGAAGGATAAGTACGGGGTTCGTTATTACTATCGCTATTGCGATGACGGACTGGTACTCGGTAAAACGAAAGCGGAATTGTGGAAGAT
SRS101376_28441	TR	53.58	-	4305	4374	AATGCGAACGCGAATGGCGGTGTGTCGAATGCGAATGCGAATAACGATGCTTCGAATACGAATGCGAATA
SRS101433_12875	RT	121.27	-	2509	3044	CTATATGGGTGTCTATTTTCACGGCGGACACTTATAGTTGCATAAAAGGGCGTGGCATACAAGCGGCGGCAAATAAGTTAAGGCGCGTTATAGACAGAGATAAGGCAGGCTGCGCGTATTGCTTGAAAATAGACATACGCAAATTTTACCCTTCCATAGATCACACCGTACTAAAGTCCATTGTTCGCCGGAAGATTAAGGACACACGGCTACTCAATCTTTTGGACGAAATAATAGACAGTGCGGAAGGCTTACCGATTGGCAACTACCTTAGCCAATATTTAGCGAATCTTGTACTTACCTACTTCGACCATTGGGTAAAGGAAGTAAAGCGGGTAAGGTACTATTTCAGATACGCCGACGACATTGTAGTATTACATAGCGACAAAAAGACGCTTC…
SRS101433_12875	TR	33.80	-	3467	3504	GCGAATACGAATAACACGGCTACGAATACGAATGCGAA
SRS101433_15964	RT	33.31	-	7945	8167	AAAATCCGCCCGATAGATGCCCCGCACATTACGGATCGACAAATCCACAAAACCCTGTGTAATGAAGTCCTGATCCCGTTGTATTCACCTTCCATGATCTATGACAACGGGGCAAGCCAAAAGGGGAAGGGCCTTCATTGGCAGTTCAAACGGATCAAACAACAGCTTGGATGGCATTACCGGCGTTATGGCCGGGAAGGTGCTGTGTTGCTGTTGGATTTGA
SRS101433_15964	TR	19.58	-	8713	8766	TCGTTATTGTCTGGACGGATGGCAACAACAACAATAACAATGCCAATAATTCTG
SRS101433_contig-100_3248.98283	TR	47.60	+	240	289	TTTCGATGTCGAATGCGAACAACGATTCCTCGAATACGAACACGAACATC
SRS101433_contig-100_3248.98283	RT	44.68	+	838	1222	ACCTCCGCCAGTATCAAGAGACGGGGGATGCACGACCTCCTGGCGTATGTCCGCCGTGACATGGCCGAAGACCCTGATGGTACACGTTACTGTTACAAGTTTGACATCACCAAATTCTACGAGAGCGTGAAGCAGGATTTTGTGATGTATTGCGTCAGCCGGGTGTTCAAGGACGCAAAGCTCGTGACCATGCTGGAGAGCTTTATCCGCCTGATGCCTGAAGGTCTGAGTATCGGCCTGCGCAGCTCGCAGGGGCTGGGCAATTTGCTTTTGTCTGTGTATCTGGACCATTATCTGAAGGACAGGTATGCCGTGCGTCATTTCTACCGCTATTGTGATGACGGCGTCGTACTGGGTAAAACGAAAGCGGAACTGTGGAAGATTC
SRS103987_3313	TR	26.22	+	236	273	CGAATGCGAACAACGATTnCTCGAATACGAACACGAAC
SRS103987_3313	RT	56.39	+	797	1210	GCCATTTGCGGAAACGTTTCATCCGTACTACCTCTGCCAGTATCAAGAAACGGGGGATGCACGACCTTCTGGCGTATATCCGTCGTGATATGCGTGAGGATCCGGAAGGTACGCGTTACTGCTACAAGTTCGATATCACGAAGTTCTACGAAAGTGTGAAACAGGATTTCGTGATGTATTGCGTGAACCGGGTTTTCAAGGACTTCAAACTTATGGCTATGCTGGAAAGTTTTGTCCGTCTGATGCCCGAGGGTTTGAGTATCGGGCTGCGTAGCTCnCAGGGGCTGGGTAATTTGCTTTTGTCTGTGTTTTTGGACCATTATTTGAAGGACAGGTACGCCGTCCGTCATTTCTACCGTTATTGTGATGACGGCGTTATACTGGGTAAAACGAAAGCGG…
SRS103987_5671	TR	27.68	+	145	182	CGAATGCGAGCTACGATTCCTCGAATACGAACACGAAC
SRS103987_5671	RT	45.88	+	735	1119	ACCTCCGCCAGCATCAAGAGACGGGGTATGCACGACCTCCTGGCGTATGTCCGCCGTGACATGGCTGAGGATCCTGATGGCACGCGTTACTGTTACAAGTTTGACATCACCAAGTTCTACGAGAGCGTGAAGCAGGATTTTGTGATGTATTGCGTCAGCCGGGTGTTCAAGGACGCnAAGCTCGTGnCCATGCTGGAGAGCTTnnTCCGCCTGATGCCTGAAGGTCTGAGTATCGGCCTnnGnAGCTCGCAGGGGCTGGGCAATTTGCTTTTGTCTGTGTATCTGGACCATTATCTGAAGGACAGGTACGCCGTGnGTCATTTCTACCGCTATTGTGATGACGGCGTCGTACTGGGTAAAACGAAAGCGGAACTGTGGAAGATTC
SRS103987_17862	RT	110.70	+	48121	48763	AGACCAGGAGCCTCCACATACCGCACCTTCGGGATAAGGTCGTGCAGCTTGTCATCCATGAGGAGCTCCAGAACCTTTTCCGCCCCGTCTTCGTTGACCGTTCCTTCGCCTGTATGTACGGCAAGGGCCCCATCCGGGCGGCGTTCAACGTGCAGCACGACATGAGGGTCGCCCGCATGAAATGGGGCGACGAGGCAGTGGTCATCAAGATCGACGTCAAGAAGTTTTTCTATAGCATCGACCGCCAAGTGTTAAAGAAGATCATCGCGAAGCGGTTCAAGAAGCTCAAAAAGAAGTACCCCGACAAGTACGAGGACTTCCTTCGGTTCTACCGGCTTCTTTGCAAAGTGATCGACTCGAGCCCGGAAGGCGAGACCGGCATACCCCCTCGGGAATGTC…
SRS103987_17862	TR	10.03	+	49572	49621	ATCGCGCGTACCGTGGGTACGACTCGGCCCGCTACTGGAATTGCTACAAT
SRS103987_18497	RT	15.72	-	618	1792	TTTTTGATACCTATTTTGGTAAAACGTTCCAGATTGCGAGCGCCGTGATACAGATTTTTTCCGGTGGCGGATTCTTATGTTGGCAAACGGACAACGGCAGGCAAAATGATGCGGTTCAGTATGGAGTTTTAGTTGGGTTACGATTGGGAAAATTCAGTATAAGCGAGACTTTTGGCGGATATAGTGGTTGGGAATCGAATTCTAAAAAATATGGACATTTGGCTCATGATTGCCCTATGTCTTTGAAAACAAAACTTTCGTATGTCATATCCAATTGGGAGATCGGTGCGATGTTGCAACATGGTTTGTCCGATTATCCTTATACTCAGCTACGAATCGGCATCTCTTATTCTATCGATATTCTCAATCGGGAATGAGTTTTTTGAGCTTTTTACGATA…
SRS103987_18497	TR	16.09	-	10227	10293	ACGTGGACTTATTCGAATGGTACGGTTCGGTATGCCTATCACATGAAGAATAATGCGGACGATTGGT
SRS103987_23863	TR	24.08	+	1301	1353	GCAACGGCCTGAACATCATCAACACGCCCAGCAGTTTCAGCGACAACAGCGGC
SRS103987_23863	RT	16.34	+	2428	2800	TGCTGCGGGAGCATCCGAAACCGGGGCATCCATTACGGCGTTCGAGCCATCAAGAAGTGGATGCGGACAGACCCAAAAGGGACGAAGTACGCCGAGGAGCTGGACATCCACCATTTCTACGACAGTTTGACGGCGGAGCCGCTTCATCACCGTCTCCGGCGGCTGGTGAAAGACCGGCGAATGCTGGAGGTATGCGAACGGTTGATGAAGCACGGCATTCTGATCGGCGCTTACTTTTCCCAATGGTTTGCCAACACGGTGCTGCAACCGCTTGACCGGCTGATACGGGAAAGCGGTCTGTGCGACCACTACCTGCGGTACATGGACAACTTTACCCTGTTCGGGCGGAACAAGCGGAAGCTGCGGCGGCTGC
SRS103987_35163	TR	38.30	+	52	101	CGAACGCGTGGTACGTGAACATGAACAACGGCAACGTGAACACGAACAAC
SRS103987_35163	RT	19.66	+	342	574	CGTGAAATTTTTGCTTCCGCTTATGTTGATCGTGTAATACAACATTGGGCTGATCTACGCCTTGATCCTATTTTGGAAGAGCGTTTTCAGGCACAGGGAAATGTTTCAAAAAATTGCCGTATTGGTGAAGGAGCACTTTCGGCTGTTACCTATCTGAATGGGATGATCATGGAAGTCAGTGAAAATTATACGAAAGACGCATACATTTTCAAGGGTGATTTCAAAAGCTTTTT
SRS103987_37802	RT	43.61	-	8031	8362	TCGGGAGGTTTTTGCCGCCGCTTTCATTGATCGTGTTGTCCATCACTGGATCGCTCTTCGTATCGAGCCGATCTTAGAGGAACGCTTCCGGGAACAAGGAAACGTCTCCAAGAACTGCCGGAAAGGTGAGGGATGCTTGTCTGCCGTGCACTATCTGAATAACATGATAGTCGAGGTCAGTGAGAATTATACTGCCGATGCGTACATTTTCAAAGATGACCTGTTCAGTTTCTTCATGTCTATCTCGAAATCGTTGGTATGGGAAATGCTGAACATATTCGTAAGGGACAATTATAAAGGCGATGATATTGAATGTTTGCTTTACCTTCTAG
SRS103987_37802	TR	53.53	-	8603	8663	ATGCAACGGCTTCCAGCAGTTGGAACGTGAACTTCAACAACGGCAACGTCAACACGAACAA
SRS104197_contig-100_406.406	TR	80.40	+	175	238	ACAACAGCTGGAACGTGAACTTTAGTAATGGCAACTTCAACAACAACAACAAGTACAACAGTAA
SRS104197_contig-100_406.406	RT	66.59	+	418	1069	CAAGTACTTGTTTTATAGTTACCCGTCCTAAATTACGGGAAGTGTTTGCTGCAAATTTCCGTGACCGTATTGTACAACATTGGTTGTGCCTACGCTTAGAGCCACTGTTTGAGGCACGTTTTGTTGAGCACGGAAATGTATCATTTAACTGTCGAAAGGGTTTTGGAACATTTGCATGTATCGATCAGTTGACAAAAAATACTATTGAAGTCTCTGATAATTATTCCCATGAGGCTTGGTATGCTCAATTTGATATTAAAGGATTTTTCATGTCAATTGATTGTGAATGCTTATTAAAGTACTTATTGCCATTTATCAAAGAAAAATGGAACTATTGGAAAGGAACTATATATGAACAGGATTTAGATTTAGTGCTTTGGCTTACAGAAGTAATTGTAC…
SRS104311_99	RT	17.78	-	94	478	AAAAACGTTATATCCGGACAACCGGTGCAAGCATCAAAAGGCGCGGTACTCATGATCTGATGAACTGCATACGTACCGATTTGCAAAAAAATCCGGAAGGCACGCTTTACGCATACAAATTTGACATCCGGAGGTTTTATGACAATGCGCGGCAGGACTTTGTTATGTGGTGCTTCCGGAGGGTGTTCAAGGACGAAAGGCTGTTGGTGCTACTGGAGCGGTTTGTTAAGCTGCTGCCGGAAGGTATAAGCTTCGGACTGCGCAGTTCACAAGGGGCAGGAAATCTGCTTCTGTCTGTATTTTTAGACCACTATCTGAAGGATAAGTACGGGGTTCGTTATTACTATCGCTATTGCGATGACGGACTGGTACTCGGTAAAACGAA
SRS104311_99	TR	55.37	-	1019	1083	CTATCGCGGGTACAACAATGCGAATGCGAATGGCGGGGTCGAATGCGAATGCGAATAACGATG
SRS104311_8465	RT	29.74	-	11	365	ACTACCGGAGCCAGCATTAAACGCCGTGGCACTCATGATCTGATGAACTGCATACGTACCGATCTGCAAAAAGACCCGGAAGGCACGCTGTATGCCTACAAGTTTGACATCCGCAGGTTCTACGACAATGTGCGGCAGGATTTTGTGATGTGGTGCTTCCGCAGGATATTCAAGGACGAAAGGCTGTTGGTGCTGCTGGAGCGGTTCGTGACAATGCTGCCGGAGGGTATCAGTTTCGGACTGCGCAGCTCACAGGGAGCAGGCAACCTGCTTCTGTCTGTATTTTTAGACCACTATCTGAAGGATAAGTACGGGGTTCGTTATTACTATCGCTATTGCGATGACGGACTGGTAC
SRS104311_8465	TR	53.58	-	906	975	ATGCGAACGCGAATGGCGGTGTGTCGAATGCGAATGCGAATAACGATGCTTCGAATACGAATGCGAATAT
SRS104311_8794	RT	35.24	-	15224	15575	CACCTCAGCCAGCATCAAGAATCGCGGCATGCACGACCTCATGGAGTACATACGCCGCGACATGAAAGAAGACCCGGAAGGAACACGCTACTGCTACAAATTCGACATCTCCAAGTTCTATGAGAGCGTGGGGCAGGATTTCGTAATGTATTGCGTCCGGAGGGATTCAAAGACAAGAAATCATCGCCATGCTTGACACTTCGTAAGGCTCATGCCGCAAGGAATCAGCATCGGGCTGAGGTCGTCGCAAGGGTTGGGCAACCTGCTCCTGTCTGTTTTTTTAGACCATTATTTGAAGGACAAGTACGGCGTCCGCCATTTCTACCGCTATTGCGATGACGGCGTGGTA
SRS104311_8794	TR	32.42	-	16139	16176	TCGAATGCGAACAACGATTTCTCGAATACGAACACGAA
SRS104311_21878	RT	9.63	+	13614	14150	CTTTTACTTTATCTTTTCTGAAGCGTGGGTCAACCGGGCTATGATCTTCAAACCATTGTGCATTAGTACTTAAAACTTCGGTTCGCGACGATGCTTCTTCGTTCTTGAAATTGACTATTGACTCCCATGAACCGGTCATGCCGAGAGGATCGTCATATGACTCTATGAAGCCGTTTATAAAGTCGACCTGCGAAGCGGTGTCCTCACACCATAATATGGAGTACTCATCAAACGCTTTAAGATCACCGGTCGTATAGTATTCGACAAGTTTGTCGATGTAGGCTTTCTGAGCCGCGTTTTCAGCATATTGCGAAGCGGCTTTGAGCTCCTTGACTATCCGCTCTATGGCTTCGGTGTAGAGGCCGCCTATCTTATATGGCTGTTCTACGACTTTTCCGT…
SRS104311_21878	TR	11.26	+	20360	20409	TGGGTGGTTTCATTTTCAATATCGGTGGCAAGAACTTCAAGTCGTTCAAC
SRS104311_33575	TR	53.53	+	682	742	TGCAACGGCTTCCAGCAGTTGGAACGTGAACTTCAACAACGGCAACGTCAACACGAACAAC
SRS104311_33575	RT	44.03	+	983	1314	CGGGAGGTTTTTGCCGCCGCTTTCATTGATCGTGTTGTCCATCACTGGATCGCTCTTCGTATCGAGCCGATCTTAGAGGAACGTTTTCGGGAACAAGGGAACGTCTCGAAGAACTGCCGGAAAGGTGAGGGATGTCTGTCTGCCGTGCACTATCTGAATAACATGATAGTCGAGGTCAGTGAGAATTATACTGCCGATGCGTACATTTTCAAAGATGACCTGTTCAGTTTCTTCATGTCTATCTCGAAATCGTTGGTATGGGAAATGCTGAACATATTCGTAAGGGACAATTATAAAGGCGATGATATTGAATGTCTGCTTTACCTTCTAGC
SRS104311_35716	TR	7.78	-	317	366	AGAACCGAGTAACGGCAACAGCGACCGCCGCGGCTACGGCAACAACCGCT
SRS104311_35716	RT	154.83	-	809	1487	TGCGAGCCCAAGGAGCGGCTCGTCCTCGCCATCGACTTCGAGGGCAAAGTCGTCCAGCACTCGCTCTGCGACAACGTCCTCGAGCCGGCGTTCTCCCGGCGCTTCATCCGGGACAACTACGCCGGCCAGATCGGCAAAGGCACCCACGACGGCCTCGACCGTCTGGCTGCGGCTATGCGCCACTATTTCTTCAGCCGAAAGGAGCAGACGAAGCAGCCCGCAAGGCTGCCGGCCTGCCGCCCCGCCGTGAACGAGTGGGACTACGCCGACGGCTGGGTACTGAAGGGCGATTTTTCAAAGTTCTTTTACACCCTGCTCCATTCCTACTGTTACGAAACGGCCCGCCGGGCCCTGAAGTGGCTGAAGGATCCCGAGCTGATCGACTTCGCTGAGTGGCTG…
SRS104311_35716	TR	31.14	-	1893	1940	ACGCCCGCAACGTCAACACCGATGGCACTCTGAACAGGAACAACGCCT
SRS104311_41277	RT	200.91	-	763	1365	AAGCGCCGCGTGGTTATGTCGAACAGCTACAAAGACAAGGTTGTTCAACATTCGCTTTGCGATAACGTGCTTGAACCGATTTTGACACGATCGTTCATTCGCGATAACTACGCGTCGCAGGTGGGGAAAGGTACGCATTACGGGTTAGACAGGCTTCAAGAGTTCATGCGGAGGTTTTACAGGAAGAACGGAATTGACGGCTGGATACTGAAAGGCGATATTTCAAAGTATTTCTATTCGATCCGGCACGACGTTTTGAAAACCTTAATCCGCGAGAAGATAACCGATCCGGACGTTTTGTGGCTTGTCGATCTTATCATCGACAGCACCGAAGGCAACGTCGGAATACCGATCGGCAATCAAACTTCACAGCTTTTCGCCCTTATCTACCTTGACGGG…
SRS104311_41277	TR	54.99	-	1754	1801	ACGTCAATTCGGACGGCTCTTTGAACAACAACAACGCGTACAACGGCA
SRS104311_44367	TR	35.38	+	908	955	TGTGAACACTGATGGCAGCGCCAACAATAACAATGCAAGGAATGCGGC
SRS104311_44367	RT	9.66	+	1448	1912	AATGCGCACATTTCACCATTTCTGAGCGTGGAAAAGTGCGACCGATTGATGCCCCGCACATCGACGATCGGCAGATTCATAAGGTTTTTACAAATGAAGTCCTCATTCCCCTTTATCATCCGGGTATGATTTGCGACAACGGAGCAAGTCAGAGAGGTAAGGGACTACATTGGCATTTCCGTAGGGTAACACAACAGCTTGCATGGCATTACCGACGCTATGGAAGAGAAGGGGGCATATTCCTTCTTGACTTGAAGAGCTTCTTTCCGAATGCTAACAGAGACATCATCTATCGTCGGCATCAGCAAGTAATGCTTGACCCGCAGATTCGGGCAGTAGCAGACGCGATTATTGACTATGCGCCTTATGGCAATGCGCCTGGTAGAGGTATGCCTTTGG…
SRS104311_contig-100_2260.268237	TR	45.62	+	66	113	TGTCAATTCTTCGGGCGCGTTGAACAACAACAACGCGTACAACGGCAA
SRS104311_contig-100_2260.268237	RT	196.06	+	473	1105	CATACAACACGTTCAAGGTGTACGAACCAAAAGAACGCGTTGTTATGTCGAACAGCTACAAAGACAAGGTAGTGCAACATGCACTTTGCGACAACGTTTTGCAACCGCGCGTCGCGCCGTCGTTCATCAAAGACAACTACGCGTCGCAAGTGGGAAAAGGAACGCATTTCGGGCTTGATCGGCTGGAAGAGTTCATGCGCCGCTTCTACCGCAAACACGGCGTTGACGGCTGGGTGTTGAAGTGCGACATACGCAAATACTTCTATTCCATCCAGCACGACACCTTAAAGGGCTTGATCCGGAAATATATTGACGATCCCGAATGCCTTTGGTTGCTGGACATGATAATTGACAGCACCGAAGGCAACGTAGGAATTCCGATCGGCAATCAGTCTTCGC…
SRS104400_2784	TR	31.31	+	323	381	CGAACGCAGGTGCGTCCAACTCGACTGCGAACAACGCAGCTTCGACTACGAATGCGAAC
SRS104400_2784	RT	103.93	+	765	1352	AACGCCGCGAAATCTACAAGCTGCCTTTTCGTGACCGTGTTGTCCAATGGGCAATCATGCAGGTGCTTGAACCCGTCTGGACGCCACAGTTCACCTCCGACACCCATGCCTGCATCCACGGGCGCGGTATTCACTCGTTGCTTCGGCAATTGCGCACCGACCTGCGCCGTGACCCTGACGGGACGCGGTACTGTCTTAAAATCGATGTGCGCAAGTTCTATCCCTCCATCGACCACGACATACTTAAACAGGTCATTCGGCGCAAACTGAAAGACCCCGACGTGCTTTGGCTGCTGGACGGCATCATAGATTCAGCCAGCGGCGTGCCTATCGGCAACTACATTTCCCAATATTTCGCCAACCTGTACCTTTCGGAACTCGACCACCTGTTAAAGGAGG…
SRS104400_3048	TR	11.03	-	1059	1108	GCTCCTCTATGAGATCGTCTACAACCTCTGCGACAACGCGATCAAGTACA
SRS104400_3048	RT	9.60	+	3416	4052	GTTGTCCTCGGCCTGATGGCCGTGGAGAAAGCTGATGATCTCGGCGATGTCCTCGGCCTGATCGCCGATGCGCTCCATGTCCGTGATCATCTTGAGCGCCGCGGAGATCTGGCGCAGGTCGCGCGCGACCGGCTGCTGCTGAAGCAGCAGCTTGAGGCAGAGGTTTTCGATGTCGCGCTCCTTCCGGTCGATCTCGCTGTCGAGCGGCGCGACCCTCGCGGCAAGACTCTTGTCGTTTTCGGTCAGCGCACGGCTGGCGAGCGCGATGACCTCCTCGCACAGCGCGCCCATTTCGATCATTTCGTGATTGAGCTGCGAGAGCTGCTCGTCAAATTTGTTTCGCATCAGCCAAACCTCCCTGTGATGTAGTCCTCCGTCCGCTTGTCGGCGGGCGTGGAA…
SRS104400_24185	TR	22.19	+	13467	13532	GTCAACAACGATCTCGCCGTTTGCTGCGTTTACAGCCACGCCTGCTGCGTCAACACCTGCCACGCT
SRS104400_24185	RT	10.10	-	14093	14651	CTTTCTTTTTATGCTATGCTTCTTTCAGCGGCGGCGCTCCGCGGCGCATGTGCGTCGGTGCGTGTGCCCCCGACGCGGTCGGGGGTTAACTGAAGGCGTGACCGCTCGCGCGGTCGGCGCAGTAGCGCATCTTCGAAGCGCATAGGGAGGAGGTGCGTCTGTACCCCATGCGCCCTCCGCTGCCGCGTCGTGCGGATGGGGTTACGAAGAGTGCCGCGCCGCCGGCGCGGGTCGGTGGGGGTGCTTGAGGCGGTTCTTAGAGCGTTGATGATGTTAGAATTGTAATTATGTCCAAAATATGTTGAAGAACATATCTTTTTATTGACCACTTTGTGAAAATAAGGTGTATCTTTGCGGCGTTAATGATTCACTAATTAAAATTTAGAACCTATGAATAAA…
SRS104400_30392	TR	18.67	-	1418	1485	CGGTCAGTGTAAACGGGTCGCCAGTGGGAGTTATGACAGCGGCAACAATAACAATGATAACCACTGCA
SRS104400_30392	RT	17.98	+	3082	5098	ACAGTCGTATTTCTATGCGTTGTACAATTTTATAACAAAAGAACTCTATACTTCAAAATCCGGTGATGTGGAGTATGAAGGACGCACCGGCGCATCTGCTTTATGGCTTGCTACTTTAGAGGAGAAAAGCGAGAACGGAGAGATTTTATATGATTTGGCGATACGGCAAAACTGTGCGGCGGATATTCATAAACCTTATTTATTGCTGGAGCGTACACATACGGATATTGATACTTTGCCCAATTTCCGGCAAGGAGATGCCATTGTTCTGTATGAGCGGAATGTCAGTGAAGATAACGTTACCAATAAAATGGTGTTTAAGGGGAACATCGAGGAAATTTCCGATTGCAATATCCGTATCAGACTTCGTGCGGCACAACAGAACGTCAGGGTCTTGCC…
SRS104400_35309	TR	34.59	+	180	217	CGAACGCGAATAACGATTCATCGAACACGAATGCGAAC
SRS104400_35309	RT	61.40	+	740	1153	GGCATTTGAAAGTACGTTTTATCCGGACTACTTCCGCATCCATTAAAAACAGGGGAACGCATGACCTTTTACAGTATATCGTTAAAGATATAAAGGATGATCCCGAAGGAACCCTGTTCGGGTACCAGTTCGATATAACGAAATTCTATGAAAGCGTAGACCAGGACATTTTGCTGGATGCAGTGAAAAAGATGTTCAAGGATAAAATATTAATCGGAATCCTGGAAGAGTGCATCCGCATGATGCCTAAAGGCGTAAGTATCGGGCTAAGATCATCACAGGGGCTTTGTAATTTGCTTCTATCCATTTACCTGGATCACCGGTTAAAGGATCAGGAGGCGGTAGCACATTATTACCGGTATTGTGACGATGGTCTGGTGCTTTCCGGTAGTAAGAAAT…
SRS104400_42628	TR	43.56	+	4894	4953	TGCGAATGCGAATGGCGGCGTGTCGAATGCGAATGCGAATAACGATGCATCGAACTCGAA
SRS104400_42628	RT	44.68	+	5511	5895	ACCTCCGCCAGTATCAAGAGACGGGGGATGCACGACCTCCTGGCGTATGTCCGCCGTGACATGGCCGAAGACCCTGATGGTACACGTTACTGTTACAAGTTTGACATCACCAAATTCTACGAGAGCGTGAAGCAGGATTTTGTGATGTATTGCGTCAGCCGGGTGTTCAAGGACGCAAAGCTCGTGACCATGCTGGAGAGCTTTATCCGCCTGATGCCTGAAGGTCTGAGTATCGGCCTGCGCAGCTCGCAGGGGCTGGGCAATTTGCTTTTGTCTGTGTATCTGGACCATTATCTGAAGGACAGGTATGCCGTGCGTCATTTCTACCGCTATTGTGATGACGGCGTCGTACTGGGTAAAACGAAAGCGGAACTGTGGAAGATTC
SRS104400_44216	RT	45.88	-	5855	6268	GCGGCAAGACCCGCCCTATTGATGCACCGAGAATCCAAGACCGTCAAGTCCACAAGGTTTATACCAAGAAGGTACTTCTACCGTTGTATCGTCCTGAGATGATTTACAACAACGGCGCCAGTCTTGAAGGCAAGGGCTTTGAGTTCTCAAAGAGAATGTTAAAAGAGGACTTGCGCTGGCACTTCCGTCGTTATGGACGAGATGGGAATGTGATTCTGATTGACTTCAAACAGTTCTTCCCATCTGTGTCCCATGAAGAAATCTTCAAGCGGCATGAGAAGCTATTGCTGAACCCAGATATCAGAAAAATCGGAGACGATGTTGTCAACACTGTTTCGGGCGGAGTTGGTCTACCGCTTGGTGTCGAGCCAAGTCAGGCAGAAATGATTGCGTTTCCGT…
SRS104400_44216	TR	6.13	+	11990	12039	ACAGCAGGCTCCTTCGCTACGGCACCAGTCTCAGCCGGAACGACAACAAC
SRS104400_45038	RT	8.13	+	270	740	GATCAAGTAATACAGCACTTCATATTCCAGCAATAGCTAATGAAGTTGAAGGTGTTGAAGTTACTCTTGATTTATTTGACAAAATCAGCAGAGTAGTTCCTCATATTTGTCTAATTTCACCAGCAGGTACAGATACAATGATGGATTTACATAAAGCTGGAGGAATTCCTGGAGTATTAAAAACACTTGGAGATAAAATCGACACATCTGCTGTTACTGTTACAACAAAAACATTAGGGGAAAACATAAAAGATGTTGAAGTTACAAATACTGACGTTATTCATCCATTAGATAACCCTATACATAAAGATGGAGGAATAGCTATATTAAAAGGAAATATTGCGCCTAATGGATCAGTTGTTAAAAAAGGTGCAGTTTCACCAGATTTAATGCATCTCA…
SRS104400_45038	TR	13.55	-	279	328	TTCAACACCTTCAACTTCATTAGCTATTGCTGGAATATGAAGTGCTGTAT
SRS104400_46172	RT	24.37	-	98	231	ACCACCTCCGCCAGTATCAAGAGACGGGGGATGCACGACCTCCTGGCGTATGTCCGCCGTGACATGGCCGAAGACCCTGATGGTACACGTTACTGTTACAAGTTTGACATCCCCAAATTCTACGAGAGCGTGAA
SRS104400_46172	TR	47.60	-	780	829	GTGTTTCGATGTCGAATGCGAACAACGATTCCTCGAATACGAACACGAAC
SRS104400_59639	RT	72.08	+	6628	7169	CGACATATCCGCAGTGTTCATATTTCGGAAAGGGTAATTCAACGTTGTCTGTGCGATTATGCTTTGATACCACTTCTTAGTAGCACCTTCATTTACGATAACGGGGCATCTCTGAAAGGCAAGGGAATTGACTTTTCGATGCAACGCCTTGTCAAACATTTACATCAATACTATAATAAGTATGGTACAAATGAAGGTTATGTACTCACGTTTGACTTTTCTAAATACTTTGACTCTGCCAATCATGCGGCGGTATTTCAGGAGTTACGCCGTTGTATCACAGATCAAGATGTGCTCCGGCAAACCGAATATTTTATCAAACAATTTGGTGATCAAGGATTAGGGCTGGGCAGTCAAGTCTCACAGATATGTGCCTTAGCACTCCCTAATCGTATCGAC…
SRS104400_59639	TR	16.37	+	9201	9256	TATTAGTGCCGAGGATATTCCGACAGTCGCTAAAGCTATAATGCGAACCATTCCAA
SRS104400_60200	TR	47.16	+	246	295	TGTTCTTCTTCAATGGCAACTACAATTCGTCCAACGCGAACTCGAACATC
SRS104400_60200	RT	74.81	+	769	1150	TGCTGCGCATCAGTACCGGGGCGCGGCGGAAAGCACGCGCTTCGGCGCTGCAAGCGTGTCATTCACCACGACAAAAAAGGAAGCCGGTACGTCTGCAAAATGGACGTTCACCACTTCTACCATTCTGTCGACCGCCGCAAGCTGATCTGGATGCTGGCGCACAAGATCAAGGACAAGAAGTATCTAAAGCTGACGTGGGAGATCCTGCAAACCTGCGAACAGGGGCTGGCCATTGGCTTTTTCATCTGCCAGTGGCTCGCAAATTTCTATCTTGAGCCGCTCGACCGTTACATTACGACGCTCGACGGTGTGAAGTACAGCGTGCGATACATGGATGATATTGTCCTCTTTGGCCCGAACAAAAAGAAGCTGCACCGTGCGC
SRS104485_2177	RT	76.08	-	9	240	AAGCGCCGCGTGGTTATGTCGAACAGCTACAAAGACAAGGTTGTTCAACATTCGCTTTGCGATAACGTGCTTGAACCGATTTTGACACGATCGTTCATTCGCGATAACTACGCGTCGCAGGTGGGGAAAGGTACGCATTACGGGTTAGACAGGCTTCAAGAGTTCATGCGGAGGTTTTACAGGAAGAACGGAATTGACGGCTGGATACTGAAAGGCGATATTTCAAAGTATTA�
SRS104485_2177	TR	54.99	-	629	676	ACGTCAATTCGGACGGCTCTTTGAACAACAACAACGCGTACAACGGCA
SRS104485_2767	RT	22.23	-	107	408	CTATGCATTGAAAGGCGATTTGACAAATTTTTTTGGCAGCACAAGCCATGATTTAGCTTATAGGTCAGTTAAGAAAAGAATCAATGATACATGGGCTTCTATTGAGAGTAAACGAATTATTGACAGTTTTGATAATGGTCCGGATCCGGATGTTGGAATGGGACTCGGATCACAATGTACACAAATTATTCAATTAGCGGTACTTGATGAATTTGATCATTATGTGAAAGAAGTTTTACGGATGAAACATTATGTTAGATATAACGACGATTTTATACTCATTCACGAAGACAAGGAATATT
SRS104485_2767	TR	17.11	-	1605	1652	GTGTGAGCACTGCAGGTCAGTTGAACTGCAGCAATGCTAACAACACTG
SRS104485_2808	RT	92.29	-	97	667	AAAGACAAGGTGGTTCAGCATTCCTTATGTGACAATGTGTTAGAACCAGCGTTTTCCGACCTTTATCCGCGACAACTACGCGTCGCAGGCGGGCGCGGGACGCATGACGGACTGTATCGACTGGAAGCGTTTATGCGGTCCTATTATTTCGAGCGGAAAGCCGGGAAGAACAACGGTGCCGGGAGGAGGGGTTGCCGCGGCCCGACCCGCGCGCCGCCCATTATGCGGACGGCTGGGTTCTGAAATGCGACATATCAAAATATTTCTACTCAATTCCGCATGAACCATTGAAAGCAATGGTGCGCCGCTTATCCGGGACCCGGACGTTCTATGGCTTGTCGATATGATCATTGACAGCCGGCGACCCCGGAATTCCGATCGGCAACCAGACTTCACAAT…
SRS104485_2808	TR	26.05	-	1176	1223	ACGTCAATTCCTCCGGCGCGATGAACTGGAACAACGCGTACAACGGCA
SRS104485_contig-100_2188.2188	TR	8.77	-	409	458	AACCTGACCGGCTTCTACTACAACTACAGCGGCTATCAGATCGCCAAGAT
SRS104485_contig-100_2188.2188	RT	13.57	+	555	760	CGGCGGGTTGAAGCCGCCGCCCTTGTAGCCGCGCGAATAGGACGCGTAGATCAAGGTGCGGTCGGTGAACGACAGCTTCGGCGACCAGTCGATGTTCAGGCGGCCGGTGGTCTCCTTGAACTTGGCGTACTGGGTGCCGGAGGCGGTAAGCCCCTGCCCCGGCGCCAGCAGCATGATCGGATAGTTCACCGCCTTCTTGGCGTCGT
SRS105153_5533	TR	47.58	+	178	237	TGCGAATGCGAATGGCGGTGTGTCGAATGCGAATGCGAATAACGATGCTTCGAATACGAA
SRS105153_5533	RT	26.16	+	696	1175	GTACTTTACAGATACTTTCTATGAAAGACCGTATTGCTGTGTTTGCTGTAATGAATGTTGTAGACCGTCATTTGCAGAAACGCTATATTCGGACAACCGGAGCAAGTATCAAAAGGCGTGGCACACATGACCTGATGAATCGCATACGTACTGATCTGCAAAAAGACCCGGAAGGCACGTTATATGCTTACAAGTTCGACATCTGCAGGTTTTATGATAACGTGCGGCAGGATTTTGTGATGTGGTGCTTCCGCAGGGTGTTCAAGGATGAAAGGCTATTGGTTTTACTGGAACGGTTTGTTAAGCTGCTGCCGGAAGGTATCAGTTTCGGACTGCGCAGTTCGCAGGGGGCGGGAAACTTGCTCCTGTCTGTTTTTTTAGACCATTATTTGAAAGACA…
SRS105153_5854	TR	33.80	+	410	447	CGAATACGAATAACACGGCTACGAATACGAATGCGAAT
SRS105153_5854	RT	121.48	+	870	1405	TATATGGGTGTCTATTTTCACGGCGGACACTTATAGTTGCATAAAAGGGCGTGGCATACAAGCGGCGGCAAATAAGTTAAGGCGCGTTATAGACAGAGATAAGGCAGGCTGCGCGTATTGCCTAAAAATAGACATACGCAAATTTTACCCTTCCATAGATCACACCGTACTAAAGTCCATTGTTCGCCGGAAGATTAAGGACACACGGCTACTCAATCTTTTGGACGAAATAATAGACAGTGCGGAAGGCTTACCGATTGGCAACTACCTTAGCCAATATTTAGCCAATCTTGTACTTACCTACTTCGACCATTGGGTAAAGGAAGTAAAGCGGGTAAGGTACTATTTCAGATACGCCGACGACATTGTAGTATTACATAGCGACAAAAAGACGCTTCA…
SRS105153_30557	RT	176.78	-	426	1091	AAAGAACGCATTGTTATGACCAACGCGTTCAAAGACAAGGTGGTTCAGCATTCCTTATGTGACAATGTGTTAGAACCAGCGTTTTCCCGTACCTTTATCCGCGACAACTACGCGTCGCAGGCCGGGCGCGGGACGCATGACGGACTGTATCGACTGGAAGCGTTTATGCGGTCCTATTATTTCGAGCGGAAAGCGCGGGAAGAACAACGGTGCCGGGAGGAGGGGTTGCCGCGGCCCGACCCGCGCGCCGCCCATTATGCGGACGGCTGGGTTCTGAAATGCGACATATCAAAATATTTCTACTCAATTCCGCATGAGCCATTGAAAGCAATGGTGCGCCGCTTCATCCGGGACCCGGACGTTCTATGGCTTGTTGATATGATCATTGACAGCACGGAC…
SRS105153_30557	TR	26.05	-	1573	1620	ACGTCAATTCCTCCGGCGCGATGAACTGGAACAACGCGTACAACGGCA
SRS105153_30838	RT	6.85	+	26582	26920	TTGCCTGTGTCGCTTCTGAGAACACGGATTTGTTCGAGGATCTGCCCGCCTACTTTGTCGTCCAAACTGGCAAGGGATGGCAACTGCTTCTTTCGGACAGTCGGGCTCCCAAGCCCGAGGCAGTGGCTCAAGGCAAAGGCCTGGCTGCGAAATGTCAGACAAAAATTCTTGCCGCGATCACGCAACATTTGATCTCGGCACTTTTAAACGAAACCGGACAGCCGAGCTTGTTGATGAACCTTGCGCATGAGCGATTTTTCAAGATCAACTTGGTGCCCATGACACCGACCGATCGGGTGAAATGTTATGAAGACGAGCTCGACCATTACATGAAAAAAC
SRS105153_30838	TR	17.49	-	31641	31718	CAGTCCATCGTGAGCTCCCGCCGCGCCTGGCAGCGTCTGATGAATTTGAACGGCGGCTATCTGAAGTACTACGGCTCG
SRS105153_31108	TR	6.90	-	224	273	CATCATCACCGCCAATGAGAACGGCACCCCCTACTACACCAACTCCTCCC
SRS105153_31108	RT	9.40	+	1046	1342	CGCCTACAATGGCTGGCAGGTCTTTCAGGTCCTTGGGCACCGTCCAGTCCAGGGTGATATTGGAGAAAGGGGCCTGTGTGCCCCAGCGGCTGGGGGTGTTCACCCCATAGACGAAGGACTGGATGCACTGTTTGACCTCTTTCTGGCTCAGGTGGTCCACTTTGACGAAGGGGGCCAGATAGGTATCGAAGGAAGAAAACGCCTGCGCCCCCGCCCACTCATTCTGCATGATGCCCAGGAAGTTGACCATTTGGTTGCACAGGGTGGACAGGTGGCTGGCCGGAGCAGAGGTGATCT
SRS105153_32739	RT	39.40	-	20556	20974	GGGGAATGGACAAGTTCTGCTGCGGAAGCATCAAGGGCCGGGGCATCCATTACGGCGTTAAGGCAATCAAGAAATGGATGCGGACAGACCCGAAAGGGACGAAGTATGCAGAGGAGCTGGACATCCACCATTTTTACGACAGCCTGACCATTGAAACGGTGATGGCCCGCCTGCGGAGGCTGGTCAAAGACCGGAGGATGCTGGATGTGTGTGAGCGACTGATGAAGTATGGCGTCCTGATTGGCGCGTTTTTCTCACAGTGGTTTGCCAACACGGTGCTGCAACCGCTTGACCAGATGATACGGAACAGCGGGCTGTGTGACCACTATATGCGGTACATGGACAACCTGACACTGTTCGGGCGCAACAAAAGGAAACTGCGGAAGCTGCGGGGCATGA…
SRS105153_32739	TR	6.77	-	29143	29192	CCCTGTCCGGCACATACACCGGCGGGTACTTCAACTACACTGACGCGGAC
SRS105153_32925	RT	9.57	+	3316	3700	CAGGTACATTCCCTTCTGGATATCGTGCAACTCAGCTTGCAAATCCTAACCTGAAATGGGAATCAGCGACTCAATACAATATCGGTACAGATTTTACTCTACTCAACAGCAGCTTGTATGGTACAATCGATGCTTATATTAAAGATGTAGATGATATGTTGATCAGTCCTGCTTATTTGGGAGTGATCGGAGAGGGTGGAGCCTCTTGGCTGAATGGTCCTTCTTTGCGAAACTGGGGTATGGAATTTAGTTTGGGTTATCGTAAGAATTTGGCTTGTGGCCTTGGTCTGGATGTAAATGCTAATGTTGATTTCTTCCGGAATAAAGTAACTTATCTGCCATCAACGACAACAGGTTCTTATGCACATACCTCTAAAGAAAATCT
SRS105153_32925	TR	6.87	+	10261	10310	TCTGGACCAGCTTCCGTTACTTCAGCAAGACTTATGCGAACATCAACGAT
SRS105153_contig-100_1361.164073	TR	13.61	+	120	169	CGCGCGCGGGCAACGCCAACAATTACCCGTGGAAAGCCAACGGCAACATT
SRS105153_contig-100_1361.164073	RT	157.25	+	594	1205	AAGAAAGAATTATTATGGCGCTTCCGTTCTTCGATCGCGTTATTCAACACATGATCGTAAATATCATTGAACCGATTTTTGAAAAGCGGTTCATTTTCCATTCATACGCCTGCAGGAAGGGAAAAGGCGCGCACGAAGCAAGCGACACCCTTTCAAAATGGCTTTATGAACTGGAAGTGGTGCAGGGGAAGAAAATCTATGCAATAAAGGGAGATATACACCACTATTTCCAGAGCGTAGCGCACGACGTATTAAAGAAAGAGATCCGGCGGTATATTTCAGATAAAGCACTTCTGAAAATTCTGGATCGGATCATAGATCACAACGGTATTTTCCCGCCGGGCGTGGGAATACCAGTCGGAAACCTTACTTCACAGCTATTCGCGAACGTATACCTGA…
SRS140492_9819	RT	9.72	+	10672	11111	CTCGTGCTGTCGCTCATCAAGATAAGCGGCACGCTGGAGCGCATCGCCGATTTCGCCGACGGCATCGCCCGCCATGTGATAGAGGAGGAGTGCGCCGCCCTGCCGGATTCGTTCAAGGAAGAGCTTCGCGTCGGCACGATGTTCGATACGGTTATCTCCATGCTGTCGGACAGCTTCGTGGCGCTCGAATCGGAGAACACGAAACTCTCCGGACGGATACTCGCCAAGGACGAAACGGTGGACGAAATCTACCACGACGACATCCGCCTGCTGGCCGAATACATGCAGAAGGAACCCGTACAGGCACGGTGCGTACTGGATACGCTGCTGGTGCTCCGCAAGATAGAGCGCATCGGCGACCACTGCAGCAACATCGTGGAGGAAATCGTCTTCTACATA…
SRS140492_9819	TR	5.94	-	16597	16646	GTGGTTTACAGCGACCTCGATTTCAACTGCCATGCCAACAGCGTGAAGTA
SRS140492_15063	TR	47.60	+	38	87	TTTCGATGTCGAATGCGAACAACGATTCCTCGAATACGAACACGAACATC
SRS140492_15063	RT	44.68	+	636	1020	ACCTCCGCCAGTATCAAGAGACGGGGGATGCACGACCTCCTGGCGTATGTCCGCCGTGACATGGCCGAAGACCCTGATGGTACACGTTACTGTTACAAGTTTGACATCACCAAATTCTACGAGAGCGTGAAGCAGGATTTTGTGATGTATTGCGTCAGCCGGGTGTTCAAGGACGCAAAGCTCGTGACCATGCTGGAGAGCTTTATCCGCCTGATGCCTGAAGGTCTGAGTATCGGCCTGCGCAGCTCGCAGGGGCTGGGCAATTTGCTTTTGTCTGTGTATCTGGACCATTATCTGAAGGACAGGTATGCCGTGCGTCATTTCTACCGCTATTGTGATGACGGCGTCGTACTGGGTAAAACGAAAGCGGAACTGTGGAAGATTC
SRS140492_16666	TR	26.13	+	1536	1585	ACAACGCGGGCAACCTCAACTTCAACTCGGGCAACGTCAACCCGCTGAAC
SRS140492_16666	RT	161.55	+	1860	2538	TCAAGCGCGAGATTTTCGCCGCCGACTTCCGCGACCGGGTAGTGCATCACCTGCTGTTCAACTATATAGCGCCGATGCTCGAGCGCACCTTTATCGCCGACAGCTACTCCTGCCGCAAGGGCATGGGGACCCTTTACGGCATCCGGCGGCTGGAGAGGCACATCCGCTCGTGCTCGGACAACTTTCGCAGGGAGTGCTACGTGCTCAAGCTCGACATTCGGGGCTATTTCATGAATATCGACAGGCGGAAGCTCTACGGGATGCTTGTGGACACGTTCGCGCGCTTCGCGCGAAGACCGGCCCGGGACGGCAAGACGTGGGAGCAGTTGCTCGACTACGGTCTGATCCGCTACCTGACGCGCGAAATCGTTTTCAACGATCCGACGTACAACTGTTACG…
SRS140492_22032	TR	11.19	+	3147	3196	CGCACACCTCGTATCACAACAACAACAACTACTACTACAACTTCGACATC
SRS140492_22032	RT	8.17	+	7713	7896	GATCGCATTGCGCAGCGCGCGGTCGGCAGGCGTATCCTCGTAGGAGGCACGTATCCGCTGCAACATCCCGTCGCTGATCCCGCCGTCGTTTTGCGCCCCGAGGGGCAACAGGGACGATACGGCGAAGGCCCCGATAAGTACGATTCGTTTCATAATTCGGTCTCGATCCGGTTCTTACGAACCG
SRS140492_23394	TR	53.58	+	2632	2701	TGCGAACGCGAATGGCGGTGTGTCGAATGCGAATGCGAATAACGATGCTTCGAATACGAATGCGAATATC
SRS140492_23394	RT	17.78	+	3239	3623	ACCGGTGCAAGCATCAAAAGGCGCGGTACTCATGATCTGATGAACTGCATACGTACCGATTTGCAAAAAGACCCGGAAGGCACACTTTACGCATACAAGTTTGACATCCGTAGGTTTTACGACAATGCGCGGCAGGACTTTGTTATGTGGTGCTTCCGGAGGGTGTTCAAGGACGAAAGGCTGTTGGTGCTACTGGAGCGGTTTGTTAAGCTGCTGCCGGAAGGTATAAGCTTCGGACTGCGCAGTTCACAAGGGGCAGGAAATCTGCTTCTGTCTGTATTTTTAGACCACTATCTGAAGGATAAGTACGGGGTTCGTTATTACTATCGCTATTGCGATGACGGACTGGTACTCGGTAAAACGAAAGCGGAATTGTGGAAGATTC
SRS140492_31075	RT	35.81	-	341	695	CACCTCAGCCAGCATCAAGAACCGCGGCATGCACGACCTCATGGAGTACATACGCCGCGACATGAAAGAAGACCCGGAAGGAACACGCTACTGCTACAAATTCGACATCTCCAAGTTCTATGAGAGCGTGGGGCAGGATTTCGTAATGTATTGCGTCCGGAGGGTATTCAAAGACAAGAAACTCATCGCCATGCTTGACAACTTCGTAAGGCTCATGCCGCAAGGAATCAGCATCGGGCTGAGGTCGTCGCAAGGGTTGGGCAACCTGCTCCTGTCTGTTTTTTTAGACCATTATTTGAAGGACAAGTACGGCGTCCGCCATTTCTACCGCTATTGCGATGACGGCGTGGTACTC
SRS140492_31075	TR	43.56	-	1253	1312	ATGCGAATGCGAATGGCGGCGTGTCGAATGCGAATGCGAATAACGATGCATCGAACTCGA
SRS140492_32806	RT	116.37	-	658	1260	AAGCGCCGCGTAGTTATGTCGAATGCCTATAAAGACAAGGTTGTTCAACATTCGCTTTGCGATAACGTGCTTGAACCGATCCTTACAAGATCATTCATCACGGACAACTACGCTTCGCAAGTAGGTAAAGGGACGCATTACGGGTTAGACAGGCTTCAAGAATTCTTGCGGAGGTTTTACCGGAAAAACGGAATTGACGGGTGGATATTGAAGGGTGATATATCAAAATACTTCTATTCCATTAGGCACGACGTGTTAAAAACCTTAATCCGCAGGAAAATAACCGATCCGGACGTTTTGTGGCTTGTTGAAATGATAATCGACAGCACAGAAGGAAACGTCGGAATACCGATCGGAAATCAATCTTCACAGCTTTTCGCCCTTCTCTACCTCAATAAT…
SRS140492_32806	TR	30.29	-	1646	1693	ACGTCAATTCCGACGGCACGCTGAACAACAACAACGCGTGGAATGGGA
SRS140492_34460	RT	145.32	-	768	1409	GCCGAAGCGGAGAGACCTCTCTATTCCACAGCTCCGGGACAAGGTGGTGCAGCTCGTCATCCACGAGGAGCTACAAAATATGTTCCGGCCCGTGTTCATCAACGGCTCGTTTGCTTGCCAGTACGGGAGAGGCCCGATCCGCGCCGCCTTCAAGGTGCAGCACGACATGAGGGTCGCCCGGATGAAATGGGGCGACAACGCGGCGATCATCAAGATCGACGCCCGCAAGTTCTTTTATTCCATCGACCGCGCTCTGCTCAAGAAAATCCTTGCGAAGCGGTTCAAGAAGCTCAAGAAGAAACGCCCGGAGACCTATGAGGATCTCCTCCGCTTCTATCGGCTTCTTTGCAAAGTGATCGACAGCTCGCCGGAGGGCGAGACGGGCATCCCTCTCGGGAA…
SRS140492_34460	TR	11.84	-	1937	1986	GTCGAACCGTGCGAACCGTGGGTACAACTCGGCCCGCAACTGGAATTGGA
SRS140492_contig-100_2314.197778	RT	19.66	-	1194	1426	TCGTGAAATTTTTGCTTCCGCTTATGTTGATCGTGTAATACAACATTGGGCTGATCTACGCCTTGATCCTATTTTGGAAGAGCGTTTTCAGGCACAGGGAAATGTTTCAAAAAATTGCCGTATTGGTGAAGGAGCACTTTCGGCTGTTATCTATCTGAATGGGATGATCATGGAAGTCAGTGAAAATTATACGAAAGACGCATACATTTTCAAGGGTGATTTCAAAAGCTTTT
SRS140492_contig-100_2314.197778	TR	38.30	-	1667	1716	TCGAACGCGTGGTACGTGAACATGAACAACGGCAACGTGAACACGAACAA
SRS140513_3035	TR	21.64	+	303	340	TCAATGGTAACAATGCGGTCTCGAACGCTAACGCCAAC
SRS140513_3035	RT	34.12	+	797	958	TTATTTTACGAGATCCTTCTCCGCGTATACCTACGGAGGGGTGAAAGGACGCGGTCCCCACGCCTACATGAGGATGATCCGGAAGGTCCTGAGAAAATATCCGGAACGTACCACCGACTATCTCCTGTGCGATATCCACCACTTCTATCCGACCGTCAATCA
SRS140513_8718	RT	209.87	-	503	1101	CGAAGGAACGCCTGATCATGTATAACGGCTTCCGGGACAAAATTATTCAGCACAGCCTATGCGACAACGTCCTGGAACCGCGCCTTGCGAAGACGTTCATACTTGACAACTACGCCAGTCAGAAAGGCAAAGGAACACATTTCGGCCTGGACCGTCTGAAAGCGTTCATGCAACGATATTACAGGCAGTTCGGGGCGGACGGCTGGGTCTTGAAGTGTGACATAAGAAAATACTTTTACAGTATCAATCACGACGTTTTGAATCACAACTTCGCCGGATCATCGACGATCCCGGCGTGTTGTGGCTTCTTGACTTGATTATCGACTCCACGGAAGGACCGGGAATCCCGATCGGGAACCACACTTCACAATGGTTCGCGGTCCTGTACCTGTCCGGCCT…
SRS140513_8718	TR	50.01	-	1510	1557	GAATGTCAATTCCGACGGCAGTCTGAACTGGAACAATGCGTACAACGG
SRS140513_15487	TR	11.19	+	4798	4847	CGCACACCTCGTATCACAACAACAACAACTACTACTACAACTTCGACATC
SRS140513_15487	RT	8.17	+	9361	9544	GATCGCATTGCGCAGCGCGCGGTCGGCAGGCGTATCCTCGTAGGAGGCACGTATCCGCAGCAACATCCCGTCGCTGATCCCGCCGTCGTTTTGCGCCCCGAGGGGCAACAGGGACGATACGGCGAAGGCCCCGATAAGTACGATTCGTTTCATAATTCGGTCTCGATCCGGTTCTTACGAACCG
SRS140513_15813	RT	137.72	-	85	547	CCTTCAAGGTGTATGAGCCAAAGGAGCGGCTCGTCCTTGCCATAGACTTCGAGGGCAAAGTCGTCCAGCACTCGCTCTGCGACAACGTCCTCGAGCCAGTATTCTCCCGGCGCTTCATCCGGGACAACTATGCGGGGCAGATCGGCAAAGGCACCCACGACGGCCTCGACCGTCTGGCCGGCGCCATGCGCCACTACTTTTTCAGCCGGAAGGCAGCAGACGAGGAGGCCCGGCGGGCCGCCGGCCTGCCATACCGGCCGATGGAGGAGTGGGACTACGCCGAGGGCTGGGTGCTGAAAGGTGACTTTTCCAAGTTCTTTTACACCCTGCTGCACGCCGTCTGCTTCGAGAAGGCCCGCAAGGCTCTGGCCTTCCTGTCTGACGAGGAGCTGATCGACT…
SRS140513_15813	TR	26.67	-	955	1002	GTCGGCCAACAACGCCCGCAACGTCAGGAACGATGGCACGCTGAACAG
SRS140513_15840	RT	141.81	-	94	556	CCTACTACCCCTTCAAGGTGTACGAGCCCAAGGAGCGGCTCGTCCTCGCCATCGACTTCGAGGGCAAGGTCGTCCAGCACTCGCTCTGCGACAACGTCCTCGAGCCGGCGTTCTCCCGGCGCTTCATCCGGGACAACTATGCCGGCCAGATCGGCAAAGGCACCCACGACGGCCTCGACCGTCTGGCTGCGGCCATGCGCCACTATTTCTTCAGCCGAAAGGCAGCAGACGAAGCAGCCCGCAAGGCTGCCGGACTGCCACCCCGGCCGATGAACGAGTGGGACTACGCCGACGGCTGGGTACTGAAGGGCGATTTTTCAAAGTTCTTTTACACCCTGCTCCATCCCTACTGCTACGAGACGGCCCGCAGGGCCCTGAAGTGGCTGAAGGATCCAGAGC…
SRS140513_15840	TR	31.14	-	964	1011	TCGTGCCGGCTCGGCCAACAACGCCCGCAACGTCAACACCGATGGCAC
SRS140513_16034	TR	33.63	+	16	53	CGAATACGAACAATGCAGCCTCGAATTCGAATGCGAAT
SRS140513_16034	RT	114.35	+	439	1029	AAGAGCGGAAGATATTCAAACTGCCATTCCGTGATCGTGTCGTTCATTGGGCGATAATGCAGGTGATTGAACCGATATGGCTCTCCAATTTTACCCGTGATACATACTCTTGCATCCGTGGGCGTGGTATTCATCCTCTTTTATACAAGCTTCGCCGTGATTTGAAAGCGGATCCGGAGGGAACCCGGTACTGCCTGAAAATCGATGTGCGCAAGTTTTATCCGAGTATTGACCATGAGATCATGAAACAAGTGATCCGCCGGAAACTGAAAGATGCCCGATTGCTCGCCTTGCTTGACGGTATCGTGGACTCGGCGGAGAACGGGGTGCCCATCGGGAACTATCTCTCCCAATTCTTTGCCAACCTCTATTTGTCCGAGCTAGATCATGTCATTAAAG…
SRS140513_contig-100_1331.69609	TR	24.09	-	98	145	ACGTCATTTCCTCCGGCGCGATGAACTGGAACAACGCTTACAACGGCA
SRS140513_contig-100_1331.69609	RT	177.21	-	1070	1735	AAAGAACGCATTGTTATGACCAACGCGTTCAAAGACAAGGTGGTTCAGCATTCCTTATGTGACAATGTGTTAGAACCAGCGTTTTCCCGTACCTTTATCCGCGACAACTACGCGTCGCAGGCCGGGCGCGGGACGCATGACGGGCTGTATCGACTGGAAGTGTTTATGCGGTCCTATTATTTCGAGCGGAAAGCGCGGGAAGAACAACGGTGCCGGGAGGAGGGGTTGCCGCGGCCCGACCCGCGCGCCGCCCATTATGCGGACGGCTGGGTTCTGAAATGCGACATATCAAAATATTTCTACTCAATTCCGCATGAACCATTGAAAGCAATGGTGCGCCGCTTCATCCGGGACCCGGACGTTCTATGGCTTGTCGACATGATCATTGACAGCACGGAC…
SRS140513_contig-100_5158.73436	RT	184.77	-	52	598	AAGCGCCGCGTGGTTATGTCGAACAGCTACAAAGACAAGGTTGTTCAACATTCGCTTTGCGATAACGTGCTTGAACCGATTTTGACACGATCGTTCATTCGCGATAACTACGCGTCGCAGGTGGGGAAAGGTACGCATTACGGGTTAGACAGGCTTCAAGAGTTCATGCGGAGGTTTTACAGGAAGAACGGAATTGACGGCTGGATACTGAAAGGCGATATTTCAAAGTATTTCTATTCGATCCGGCACGACGTTTTGAAAGCCTTAATCCGCGAGAAGATAACCGATCCGGACGTTTTGTGGCTTGTCGATCTTATCATCGACAGCACCGAAGGCAACGTCGGAATACCGATCGGCAATCAAACTTCACAGCTTTTCGCCCTTCTCTACCTTGACGGG…
SRS140513_contig-100_5158.73436	TR	54.99	-	987	1034	ACGTCAATTCGGACGGCTCTTTGAACAACAACAACGCGTACAACGGCA
SRS140513_contig-100_5628.73906	RT	151.38	-	95	653	AAGCGCCGCATGGTACACGCCCCCGCATTTGTGGACAAGGTGGTGCTGCACGCTCTGGTCGATAACATCCTGTATGATGCCCTGACAAAGAGCTTTATCCGGGACAGCCACGCCAGCCAGACCGGAAAAGGCACAGACGACGGCCTGATGCGCCTGAAAACCCACATGGTGGACTATTACCGCCGTGAGGGCCACGGCGCGGACGGCTGGGTGCTGAAAGGCGACGTGCGGCATTTCTTCGCCAGCATCGACCACCGGAAGCTAAAACGCAAGCTCAAAGCCGTGCTGGACAAGCGCGGCGTTGACCCGCGTGTCTATGAGCTGCTTTGCATCTACATCGACGTGATGGAGGACGGCTTGCCGCTGGGCTACCAGACGAGCCAGCTTTTCGCCCTCATG…
SRS140513_contig-100_5628.73906	TR	29.98	-	1078	1141	AATAACAACAACGTCTGGAACGTCAACACCGATGGCTCCAACAACAACAACTGGTACAACAACT
SRS140513_contig-100_4177.87388	TR	44.82	-	265	312	ACGTCTATTCGGGCGGCTCTTTGAGCTACAGCAACGCGTACTACGGCT
SRS140513_contig-100_4177.87388	RT	105.27	-	1261	1663	CTGGATACTGAAAGGCGATATTTCAAAGTATTTCTATTCGATCCGGCACGACGTTTTGAAAGCCTTAATCCGCGAGAAGATAACCGATCCGGACGTTTTGTGGCTTGTCGATCTTATCATCGACAGCACCGAAGGCAACGTCGGAATACCGATCGGCAATCAAACTTCACAGCTTTTCGCCCTTCTCTACCTTGACGGGCTGGATCACTTCGTAAAGGAAAAGCTGGGTATCAAATATTACGGGCGCTATATGGACGACTTCTTTTTGATCCATCACGACAAAGCATATTTGCAGGAGTGCCGGAAGCAGATTGAAGCGTTCGTACAGGCGCGCGGGCTTTCGCTGAACGCGAAAACAAATATCTTTCCCTTAAAACACGGCGTTGATTTCTTGGGCTT…
SRS140513_contig-100_2104.108680	TR	33.63	+	16	53	CGAATACGAACAATGCAGCCTCGAATTCGAATGCGAAT
SRS140513_contig-100_2104.108680	RT	102.63	+	447	1037	AAGAGCGGAAGATATTCAAACTGCCATTCCGTGATCGTGTCGTTCATTGGGCTATCATGCAGGTGATTGAACCGATATGGCTCTCCAATTTCACCTGTGATACCTATTCCTGTATCCGTGGACGTGGTATTCACCCTCTTTTATACAAGCTCCGCCGTGATTTGAAAGCGGATCCGGAGGGAACCCGGTACTGCCTGAAAATCGATGTGCGCAAATTTTATCCGAGTATAGACCACGAGATCATGAAACAGGTAATCCGCCGAAAGCTGAAAGATGCCCGGCTGCTTGCTTTGCTTGACGGTATCGTGGACTCGGCAGAGAACGGAGTGCCTATTGGAAATTATTTATCCCAATTCTTTGCTAACCTTTATTTATCCGAACTGGATCATATCATGAAAG…
SRS140645_111	RT	7.40	-	3629	4000	GCTGATAGCCCTGATCGTGTTCCGCATCGGTTGGTGGGCGACGATATACTGTCAGCAGATATTGCTCGGAATGCTCACTATATTCGGTCCAATACAATGGGCATTTTCGTTGCTGCCCAAGTGGGAAGGAGCGTGGGCGAAGTGGCTAACCCGTTATTTGACAGTTCATTTCTACGGAGCCATGCTCTACTTCGTCGGTTTCTACGTCCTGTTGCTGTTTGATATTGTGCTCTGCATACAGGTAGAGAACCTGACGGCCATCACCGCCAGTGAGCAGACGATGGCAGCCTATCTGCAAAACTCGTTCTTCTCGGCAGGCTATCTGATGGCAGCGAGCATCGTGGCGTTGAAATGCCTGAACCTCGTGCCCGA
SRS140645_111	TR	15.69	+	13505	13564	TGTTCATGGCGATGTAAACGCTTATGGCTCCGACAATTGCAACGACACCTGCAATGGCAT
SRS140645_2113	TR	6.57	+	30464	30513	CTATCTTTGGGATATTCTATAGTTCTAGCTATAACATCAATTCCACCAAC
SRS140645_2113	RT	66.37	-	37346	37997	CAACAAGTACTTGTTTTATAGTTACCCGTCCTAAATTACGGGAAGTGTTTGCTGCAAATTTCCGTGACCGTATTGTACAACATTGGTTGTGCCTACGCTTAGAGCCACTGTTTGAGGCACGTTTTGTTGAACACGGAAATGTATCATTTAACTGTCGAAAGGGTTTTGGAACATTTGCATGTATTGATCAGTTGACAAAAAATACAATTGAAGTCTCTGATAATTATTCGCACGAGGCTTGGTATGCTCAATTTGATATTAAAGGATTTTTTATGTCAATTGATTGCGAACGATTATTAGAACACTTATTACCATTTATCAAAGAAAAATGGAATTATTGGAAAGGGACCATATATGAACAAGATTTAGATTTAGTGCTATGGCTTACAGAAATAATTG…
SRS142503_9308	RT	21.36	-	115	286	AAGGCAAGGACTATCAACGCTCCGGCGTTCCGCGACAAGATCGTACAGCGCGACCTGACAGACAACGTAATCTATCCGGCGCTGGTCAAGTCCATTCCGTTCAACGCCTTTGCCGCACAGACCGGAAAGGGGCAGCACTACGGCGTGGACATGATGGAAAAGCAGATGCGGC
SRS142503_9308	TR	30.88	-	658	704	CGTGAACACTGATGGGAGCGTCAACAACAACAACGTATACAACGGCA
SRS142503_11460	RT	144.19	-	45	656	AAAGAAAGAATTATTATGGCGCTTCCGTTCTTCGATCGCGTTATTCAACACATGATCGTAAATATCATTGAATCGATTTTTGAAAAGCGGTTCATTTTCCATTCATACGCCTGCAGGAAGGGAAAAGGCGCACACGAAGCAAGCGACACCCTTTCAAAATGGCTTTATGAACTGGAAGTGGTGCAGGGGAAGAAAATCTATGCAATAAAGGGAGATATACACCACTATTTCCAAAGCGTAGCGCACGACGTATTAAAGAAAGAGATCCGGCGGTATATTTCAGATAAAGCACTTCTGAAAATTCTGGATCGGATCATAGATCACAACGGTATTTTCCCGCCGGGCGTGGGAATACCAGTCGGAAACCTTACTTCACAGCTATTCGCGAACGTATATCTA…
SRS142503_11460	TR	26.31	-	1081	1130	TCGCGCGCGGTCAACGCCAACAATTACCCGTGGAACGTCAACGGCAACAT
SRS142503_26306	RT	173.37	-	629	1243	AGCCGAAGCGCCGCATGGTACACGCCCCCGCATTTGTAGACAAGGTGGTGCTGCACGCGCTGGTCGATAACATCCTGTATGATGCTCTGACAAAGAGCTTTATCCGGGACAGCCACGCAAGCCAGACCGGCAAAGGCACAGACGACGGCCTGATGCGCCTGAAAACACACATGGTGGACTATTACCGCCGTGAGGGCCACGGCGCGGACGGCTGGGTGCTGAAAGGCGATGTGCGGCATTTCTTTGCCAGCATCGACCACCGGAAGTTAAAACGCAAGCTCAAGGCCGTGCTGGACAAGCGCGGCGTTGACCCGCGTGTCTATGAGCTGCTTTGCATCTACATCGACGTGATGGAGGACGGCTTGCCGCTGGGCTACCAGACGAGCCAGCTCTTTGCGT…
SRS142503_26306	TR	29.98	-	1668	1731	CCAACAATAACAACAACGTCTGGAACGTCAACACCGATGGCTCCAACAACAACAACTGGTACAA
SRS142503_30641	TR	5.54	-	16344	16393	CCGGACCGCCGAGCGGAAAGGCCTCTACGCCGAGGGCAACCGCAATAACT
SRS142503_30641	RT	9.53	+	18027	18592	TGGGTACCATATCTTCTACAGGTATCCGGATGAGCGGTCGGGCAACCTGCCGGAAGGCTATTACCTACGGTTGTATGAAGGGAAGTGTACCGTGCTGGGGAAATGGTCTTGTATATTATCTAAGACGATAAAAGATATGAAGCTCGATGATTCCTTCGATCAGTCCGTAAAATACTACATCCGGAAGGAGGGCGTTTACTATACCGTGAGGAGCAAGGGCTCCGTGTTGAAGGTCCTCAAGTCCAAGAAAAAAGAGCTGGCCCGGTATATCAAGCGGCGAAAGCTGGATTTCAAGCACGCTCCCGAGGAAGCCATCGTAGCCGTGGTGAGACAGTATGAACAGTTAAACGAGATCCCATGAGAAAGAGCCTATATATCGGTATGGTAATGTGCCTGCTG…
SRS142503_31216	TR	6.57	+	30299	30348	CTATCTTTGGGATATTCTATAGTTCTAGCTATAACATCAATTCCACCAAC
SRS142503_31216	RT	66.37	-	37198	37849	ACGAACATATAGACCAACAACAAGTACTTGTTTTATAGTTACCCGTCCTAAATTACGGGAAGTGTTTGCTGCAAATTTCCGTGACCGTATTGTACAACATTGGTTGTGCCTACGCTTAGAGCCACTGTTTGAGGCACGTTTTGTTGAACACGGAAATGTATCATTTAACTGTCGAAAGGGTTTTGGAACATTTGCATGTATTGATCAGTTGACAAAAAATACAATTGAAGTCTCTGATAATTATTCGCACGAGGCTTGGTATGCTCAATTTGATATTAAAGGATTTTTTATGTCAATTGATTGCGAACGATTATTAGAACACTTATTACCATTTATCAAAGAAAAATGGAATTATTGGAAAGGGACCATATATGAACAAGATTTAGATTTAGTGCTATG…
SRS142503_32749	RT	180.80	-	978	1578	ACGAAAAGCTATACCATGTCCCCGTATAACACGTTCGAGGTATACGAGCCGAAGCGCCGCGTGGTTATGTCGAACAGCTACAAAGACAAGGTTGTTCAACATTCGCTTTGGATAACGTGCTTGAACCGATTTTGACACGATCGTTCATTCGCGATAACTACGCGTCGCAGGTGGGGAAAGGTACGCATTACGGGTTAGACAGGCTTCAAGAGTCATGCGGAGGTTTTACAGGAAGAACGGAATTGACGGCTGGATACTGAAAGGCGATATTTCAAAGTATTTCTATTCGATCCGGCACGACGTTTTGAAAGCCTTAATCCGCGAGAAGATAACCGATCCGGACGTTTTGTGGCTTGTCGATCTTATCATCGACAGCACCGAAGGCAACGTCGGAATACC…
SRS142503_32749	TR	54.99	-	1965	2012	GGGGTACATCTTGATACGCCTAATTCGTCGAACGCCAACAACGTCCGC
SRS142503_34546	RT	71.57	+	2126	2667	CGACATATCCGCAGTGTTCATATTTCGGAAAGGGTAATTCAACGTTGTCTGTGCGATTATGCTTTGATACCACTTCTTAGTAGCACCTTCATTTACGATAACGGGGCATCTCTGAAAGGCAAGGGAATTGACTTTTCGATGCAACGCCTTGTCAAACATTTACATCAATACTATAATAAGTATGGTACAAATGAAGGTTATGTACTCACGTTTGACTTTTCTAAATACTTTGACTCTGCCAATCATGCGGCGGTATTTCAGGAGTTACGCCGTTGTATCACAGATCAAGATGTGCTCCGGCAAACCGAATATTTTATCAAACAATTTGGTGATCAAGGATTAGGGCTGGGAAGTCAAGTCTCACAGATATGTGCCTTAGCACTCCCTAATCGTATCGAC…
SRS142503_34546	TR	16.37	+	4699	4754	TATTAGTGCCGAGGATATTCCGACAGTCGCTAAAGCTATAATGCGAACCATTCCAA
SRS142503_40447	TR	19.58	+	334	387	CGTTATTGTCTGGACGGATGGCAACAACAACAATAACAATGCCAATAATTCTGG
SRS142503_40447	RT	31.90	+	933	1155	AAATCCGCCCGATAGATGCCCCGCACATTACGGATCGACAAATCCACAAAACCCTGTGTAATGAAGTCCTGATCCCGTTGTATTCGCCTTCCATGATCTATGACAACGGAGCGAGCCAAAAGGGGAAGGGCCTTCATTGGCAGTTCAAACGGATCAAACAACAGCTTGGATGGCATTACCGGCGTTATGGCCGGGAAGGTGCTGTGTTGCTGTTGGATTTGAA
SRS142503_43020	TR	25.97	+	1090	1139	ACAACGGTCGCAACCTGAACTTCAACTCGTCGAACGTGAACCCGTTGAAC
SRS142503_43020	RT	96.94	+	1436	1781	TGAAGCGAGAAATTTTTGCCTCGGATTTCAGGGACAGGGTAGTGCATCATCTGTTGTATAATTATATTTCTCCTATGTTTGAGGGCAGAATGATTTTTGACAGTTATTCATGTCGCCGAGGAAAGGGGACAAGTCAGGGAATAGCACGCCTGGAACACCACATACGCAGTTGTACGCAAAATTATCGTTATAGTGCCTATATATTAAAACTGGACTTAAGGGGGTATTTCATGAGTATCAGGAAGGATCGTCTGTACGATCTTATCTGCAAGGGACTGGAACGATATAGAAGAAGCCGGAAACAAAAAGAATGCCCGGATATGGAACTGATAGATTTCCTGCTAAG
SRS142503_45183	TR	65.61	+	3350	3413	ACAACAACGCGTACAACATCAACACCGACGGCACCGTGAACAACAACAACGTGTACAACGCCAA
SRS142503_45183	RT	84.78	+	3866	4528	AGAAACGGCTTATCCAGGCCCCGACGTTCCGGGACAAGGTGGTGCAGCACGCGCTCACGGATTACATCGTCTACGACGAGCTGGCCCGGAGCTTCACGCTGAACACCTACGCGGCCCAGTACGGCAAGGGGACCCACTACGGGCTGGAGATGCTGAAACGGCACATGAGGACCTATTTCCTGCGGCGGAAGGGCGCGGACGAGGCGGCACGCAAGGCCGCCGGTCTGCCCCACCGGCCCATGGAGGAATGGGACTACGCCGAGGGCTGGGTCATCAAGGGCGACATCCGCCACTTCTTCCAGAGCATCGACCACCGGCGGCTCAAGGCCGCGCTGGAACCCCGGTTTCCCGACCCGGACATCCGGGCGCTGATGTGGCGATACATCGACGCCGTGGACG…
SRS142503_57868	TR	52.00	+	182	231	CGGATTACTTGAATTTGAACAATTCTGCGGGCAATGCGAACTGGAACATC
SRS142503_57868	RT	103.51	+	511	1427	ACTCTTGAAAAAGATGTTGACAGAGGAGTTGTTCATTCCGGACTATCACAAACCGAGCATCATCAACGAGAGCAGCAGCAAGAAAACACGCCGTATATTGAAACCGCATTACAAATATGAGCAGGTTATTCATCATTGTGCAATAGGTCAGTTCAAACCGATTGTGATGAATGGATTGTATGAATTTTCCTGCGGGAGCATACCGGACAGGGGTGTTCATTACGGAAAAAAGTACATGCGGAAATGGCTTGATTCATACGACGGGAAAAAGTTCTTTGTTCTCAAGATGGATGTACACCATTTCTTTGAATCCATAAACCGGAGAATCCTCAAGAGAAAACTCAAAGCAGTAATTCGGGATAAACGGTTTTATAGATTACTCTGCATACTGATTGAACA…
SRS142503_59490	TR	8.97	+	2026	2075	ACAGCAGGAACATTTGAAATATTTGCTATTATAACGCCAATAGCAAGAAT
SRS142503_59490	RT	9.51	+	5500	5999	CATCTTCAACGGCTTCTGCAATATCACATCTGGAAAGGTCAGTAACAACAACCTTTTCAACGCCCTTATCACGAAGTATATCTGCAAATCTATTGGCTGCAACAGCAGTGTTACCGTGAATAGACGCATATGCTATGAATATACCTTTGCTTTCTGGCTGGTAACTGCTCCATGTATTATATAAGTCAAGGTAATATCCAAGGTTATCAGATAATACAGGACCATGTAATGGACATATAGTCTTAATATCAAGTGCTGATGCTTTCTTCAATAAAGTCTGCACTGGTGCACCATACTTGCCAACTATATTAAAGTAATATCTTCTGGCTTCGCATGCCCAGTCTTCATTCTCAGTAAGAGAAAGCGCTCCAAATTTTCCGAATCCATCTGCTGAAAAAA…
SRS142503_59490	TR	11.16	+	5502	5551	TCTTCAACGGCTTCTGCAATATCACATCTGGAAAGGTCAGTAACAACAAC
SRS142503_contig-100_2058.300256	TR	51.23	+	1183	1246	CCAACAACGCCGTTTACTTGAACACCAATGGCAATGTCAACAACAACAACTGCACCAACACCAA
SRS142503_contig-100_2058.300256	RT	174.99	+	1684	2280	AGAAAAGGCTGGTGCAGGCACCCGCTTTTGTGGACAAGGTGGTCCAGCACGCCATAGTGGACAATCTCCTCTATGACCGCATCACCCGCAGTTTCATCCTGGACAACTACGCATCCCAAAAGAACAAGGGCCTGCACTTCGGCCTGGACCGGCTCAAAGGATTTTTCACGGACTACTGGAATAAGCACCACACCGCTGAGGGCTGGGTGCTCAAGTGTGATGTCCGCCATTTCTTTGCAAGCATCAACCATGACAAGCTCAAGGAAAAGCTCAAAAAGCTGGACCTTGAGCCTGTTGTTTATGACCTGCTTTGCATCTATATTGACTGCTCTGACGGCCTGCCGCTGGGGTATCAGACATCACAGCTCTTTGCCCTCCTGTTCCTGGATGACTTTGACC…
SRS142505_9543	RT	7.08	+	65813	65996	CAGTTACACTACCTTTTAAAATTCCTGCGAAATTTACCCTTAAAGACTTTATTAAATCAAGTTTTAACTCTTTTTCTATGCTAAAGGCTTTATATTCAAAAAAACTATTTATTTTTTCACTAGAATGAATTCCTAAAAGTCTTCCAATGCCTAAAAGACCATCTTGATCGCTATATGAAAGAGG
SRS142505_9543	TR	6.50	+	67020	67069	CTAATAGGTGGTTTTTCATTTTGCATAGTTCTAATTTGAACCGGACTAGT
SRS142505_10030	TR	42.09	+	2	49	TGTGAACAACAACGGTAACAGCAACAACAACAATGCGTCCAACTCCTA
SRS142505_10030	RT	78.51	+	608	1173	GAGCGTGTCGTTCAGCGCTGCCTGTGCGACAATGCCCTTGTTCCGGTCCTTGAGCGCACATTCGTCTACGACAACGGCGCGTCCATGAAGAACAAGGGCTACGATTTTGCCACGCGCCGGATCACGCAGCATCTCCATGAGCACTACCGGAAATACGGCAATGAGGGCTATATCCTGCTGTTTGATTTCTCTAAATTCTTCGACAACGTTTCCCATGAGGTCGTGAAAGCGATCCTGCATAAGGAATTCACCGACGAACGGCTTCTTGCGCTCACAGAGCATTTCATCGACGCTTTCGGCGATAAGGGTATGGGGCTGGGCAGTCAGATCAGTCAGGTGCTGGCCCTCGCCTCTGCAAACCGTCTTGACCACTATGTCAAGGAGGTTTTGCAGGTGCGC…
SRS142599_4203	RT	26.93	-	43	290	AAAGTTCGTCCCATTACAGGCGAGCAAATTCACGACAGAATTGTAAAACACGCTGTTTGCGACGAGGTGCTAAACCCAGCGTTGGAGCGGTTTCTGATTTACGACAATGGAGCAAGTATCAAAGGTAAAGGGATAGATTTTACTCGTAAAAGGCTTCTGAAACATCTAAGACGCTACTATTTCAAACACAAATCTAATGAGGGGTATATTCTCCTCATAGATTTCTCAAAGTATTACGACAATATCCG!�
SRS142599_4203	TR	48.52	-	617	664	ATGTCAACAACAACGGTAATGCGAACTACAACAACGCTTCTAACTCTA
SRS142599_4904	TR	43.07	+	12425	12472	CGTCAATTCGGACGGCTCTTTGAGCGGCAACTACGCGTACTACGGCTA
SRS142599_4904	RT	198.82	+	12861	13463	AGCGCCGCGTGGTTATGTCGAACAGCTACAAAGACAAGGTTGTTCAACATTCGCTTTGCGATAACGTGCTTGAACCGATTTTGACACGATCGTTCATTCGCGATAACTACGCGTCGCAGGTGGGGAAAGGTACGCATTACGGGTTAGACAGGCTTCAAGAGTTCATGCGGAGGTTTTACAGGAAGAACGGAATTGACGGCTGGATACTGAAAGGCGATATTTCAAAGTATTTCTATTCGATCCGGCACGACGTTTTGAAAACCTTAATCCGCGAGAAGATAACCGATCCGGACGTTTTGTGGCTGATTGATCTTATCATCGACAGCACCGAAGGCAACGTCGGAATACCGATCGGCAATCAAACTTCACAGCTTTTCGCCCTTCTCTACCTTGACGGGC…
SRS142599_11814	RT	191.31	-	293	976	AAGGAGCGGCTCGTCCTCGCCATTGACTTCGAGGGCAAGGTCGTCCAGCACTCGTTATGCGACAACGTCCTCGAGCCCGTATTCTCCCGACGCTTCATCCGCGACAACTATGCCGGCCAAATCGGCAAAGGCACCCATGACGGGCTCGACCGTCTGGCGAAAGCTATGCGCCACTACTTCTTCAGCCGGAAGGCAGCAGACGAGGAAGCCCGCAGGGCTGCCGGCCTGCCCTACCGGCCGATGGAGGAGTGGGACTACGCCGACGGCTGGGTGCTGAAGGGAGATTTTTCAAAATTCTTTTACACCCTGCTCCATGCCGTCTGCTTTGACAAGGCCCGGAAGGCTCTGGCCTCCCTGTCTGACGAGGAGCTGATCGACTTCGTCGAGTGGCTGCTCTGG…
SRS142599_11814	TR	28.16	-	1382	1429	ACGTCAACTCTGACGGCACGCTGAACAGGAACAACGCCTACAACGGCC
SRS142599_15972	TR	32.95	+	61	98	CGAATGCGAATAACGATTTCTCGAATACGAACACGAAC
SRS142599_15972	RT	55.91	+	621	1034	GCCATTTGCGGAAACGTTTCATCCGTACTACCTCTGCCAGTATCAAGAAACGGGGAATGCACGACCTTCTGGCGTATATCCGTCGTGATATGCGTGAGGATCCGGAAGGTACGCGTTACTGCTACAAGTTCGATATCACGAAGTTCTACGAGAGTGTGAAACAGGATTTCGTGATGTATTGCGTGAACCGGGTTTTCAAGGACTTCAAACTTATGGCCATGCTGGAGAGTTTTGTCCGTCTGATGCCCGATGGTTTGAGTATCGGGCTACGCAGCTCGCAGGGTCTGGGTAATTTGCTTTTGTCTGTGTTTTTGGACCATTATTTGAAGGACAGGTATGCCGTCCGTCATTTCTACCGTTATTGTGATGACGGCGCTATACTGGGTAAAACGAAAGCGG…
SRS142599_16369	TR	38.40	+	11	58	TGTGAACAGCTCGGGCAACGTCAACAACAACAACGCAGTCAACGCGCT
SRS142599_16369	RT	42.09	+	499	1037	CATCTATCCGGCAATGACCAAGAGCTTCATCCAACATAATTGTGCCTGTCAGAAAGACAAGGGCACGGACTATGCAAGGGCGGTGCTTGATGAGTTCCTACATCGACATTACAGGAAGTACGGACGGGCAGGCGGAGTCTTGCAGGTGGATGTACATGGATATTATCCCAACATGAAGCATCAGGTCGCAAAGGACAAGTTCAAGAAACACCTTGAGCCGGACATCTACAAGCGAGCGGAGGCGGTACTGGAAGATCAGTATGAGGGCGATGTCGGATATAATCCGGGAAGTCAGATGATACAGATAGCAGGAATCTCCGTACTTGATGAATTAGATCATTTCATCAAGGAACAGCTCGGAATCAAGAGATATCTGAGATACATGGATGATTTTCTGCT…
SRS142599_18387	TR	44.18	+	32	81	CGCGTGCCGTGAATTGCAACAATTACCCGTGGAATGTCAACACGAATATC
SRS142599_18387	RT	170.10	+	508	1122	AAGAGCGGCAGATAATGGCTCTGCCATTCTATGACAGAGTGGTGCAGCACGCTATAAACAATGTGTTAGAACCTATTTTTAACAAACGGTTTATTTCCCATTCTTACGCCTGCCGGAAAGATAAAGGTATGCACGCTGCCTCTGATGCGCTGCAATGCTGGTTATATGATTGGGACAAGTACCATAAGAACCAGCCACTATATGCAATCAAAGCGGACATACACCACTATTTCCAGAGTATCACGCATGAGATACTTAAGGAAGAAATCAGAAATATTATCAAGGACAAGCAAGCGCTTGTATTGATAGAGCGGATAATAGACCATAACGGGCAGATGCCGGACGGCGTAGGGATACCAGTAGGAAACCTTACCAGCCAGCTTTTTGCTAATATTTATC…
SRS142599_28867	TR	47.00	+	104	163	TGCGAACGCGAATGGCGGTGTGTCGAATGCGAATGCGAATAACGATGCTTCGAATACGAA
SRS142599_28867	RT	17.78	+	711	1095	ACCGGTGCAAGCATCAAAAGGCGCGGTACTCATGACCTGATGAACTGCATACGTACCGATTTGCAAAAAAATCCGGAAGGCACGCTTTACGCATACAAATTTGACATCCGGAGGTTTTATGACAATGCGCGGCAGGACTTTGTTATGTGGTGCTTCCGGAGGGTGTTCAAGGACAAAAGGCTGTTGGTCTTGTTGGAGCGGTTTGTTAAGCTGCTGCCAGAAGGTATCAGTTTCGGACTGCGCAGTTCACAAGGGGCAGGAAATCTGCTTCTGTCTGTATTTTTAGACCACTATCTGAAGGATAAGTACGGGGTTCGTTATTACTATCGCTATTGCGATGACGGACTGGTACTCGGTAAAACGAAAGCGGAATTGTGGAAGATTC
SRS142599_29488	TR	32.95	+	61	98	CGAATGCGAATAACGATTTCTCGAATACGAACACGAAC
SRS142599_29488	RT	57.10	+	616	1029	GCCATTTGCGGAAACGTTTCATCCGTACCACCTCTGCCAGTATCAAGAAGCGGGGTATGCACGATCTTCTGTCGTATATCCGTCGTGACATGGTCGAGGATCCGGAGGGTACGCGGTACTGTTACAAGTTCGACATCACCAAGTTTTATGAGAGCGTGAAGCAGGACTTCGTGATGTATTGTGTCGGCCGGGTGTTCAAGGACAAGAAACTCATCGCCATACTTGACAATTTTGTCCGGCTGATGCCCGAGGGTTTGAGTATCGGGCTGCGTAGCTCGCAGGGGCTGGGTAATTTGCTTTTGTCTGTGTTTTTGGATCATTACTTGAAGGACAAGTACGGTGTCCGTCATTTCTACCGTTATTGTGATGATGGTGTCGTATTGGGTAAAACGAAAGCGG…
SRS142712_contig-100_437.47578	RT	9.40	-	7771	8067	CCGCCTACAATGGCTGGCAGGTCTTTCAGGTCCTTGGGCACCGTCCAGTCCAGGGTGATATTGGAGAAAGGGGCCTGTGTGCCCCAGCGGCTGGGGGTGTTCACCCCATAGACGAAGGACTGGATGCACTGTTTGACCTCTTTCTGGCTCAGGTGGTCCACTTTGACGAAGGGGGCCAGATAGGTATCGAAGGAAGAAAACGCCTGCGCCCCCGCCCACTCATTCTGCATGATGCCCAGGAAGTTGACCATTTGGTTGCACAGGGTGGACAGGTGGCTGGCCGGAGCAGAGGTGATC
SRS142712_contig-100_437.47578	TR	6.90	+	8841	8890	TCATCACCGCCAATGAGAACGGCACCCCCTACTACACCAACTCCTCCCAT
SRS142890_14408	RT	46.71	-	156	537	TAGCTACGCCAGCATCCCGCGGCGAGGCGCCCACAAAGCCAAGAAAGTCATCGAGAAGTGGATCAACACTGATCCAAAGAACGTAAAGTATGTCCTGAAAATGGACATCCACCACTTCTTTGACAGTATTCCGCATGATATTCTCAAGCGGATGCTCACAAGAAAAATCCACGATGAACGGATGCTTGAGCTGCTATTCAAGATCCTCGATGTGACGGAGGTTGGCCTGCCGCTTGGGTTTTACACCTCGCAATGGCTGTCCAACTGGTTTTTGCAGGGACTGGATCATTTCATTAAGGAACAGCTACACGCGGTCCACTATGCGCGCTATATGGACGACATGGTCATTTTCGGGTCAAACAAGAAGGTTTTGCACCAAATC
SRS142890_14408	TR	11.45	-	1036	1085	CCGTTCTACGCCAATCTCTATAATGAACCGTCGAATACGAACACCAACAT
SRS142890_15370	RT	149.02	-	746	1387	AAGACCAGGAGCCTCCACATACCGCACCTTCGGGATAAGGTCGTGCAGCTTGTCATCCATGAGGAACTCCAGAACCTTTTCCGCCCCGTCTTCGTTGACCGCTCCTTCGCCTGTATGTACGGCAAGGGCCCCATCCGGGCGGCGTTCAATGTGCAGCACGACATGAGGGTCGCCCGCATGAAATGGGGCGACGAGGTGGCGGTCATCAAGATCGACGTCAAGAAGTTTTTCTATAGCATCGACCGCCAAGTGTTAAAGAAGATCATCGCGAAGCGGTTCAAGAAGCTCAAAAAGAAGTACCCCGACAAGTACGAGGACTTCCTTCGGTTCTACCGGCTTCTTTGCAAAGTGATCGACTCGAGCCCGGAAGGCGAGACCGGCATACCCCTCGGGAATGTC…
SRS142890_15370	TR	12.73	-	1945	1994	TATCGCGCGAACCGTGGGTACAACTCGGCCCGCAACTGGAATTACAACAA
SRS142890_19385	RT	8.17	-	1203	1386	CAGATCGCATTGCGCAGCGCGCGGTCGGCAGGCGTATCCTCGTAGGAGGCACGTATCCGCTGCAACATCCCGTCGCTGATCCCGCCGTCGTTTTGCGCCCCGAGGGGCAACAGGGACGATACGGCGAAGGCCCCGATAAGTACGATTCGTTTCATAATTCGGTCTCGATCCGGTTCTTACGAAC��
SRS142890_19385	TR	11.19	-	6069	6118	TCGCACACCTCGTATCACAACAACAACAACTACTACTACAACTTCGACAT
SRS142890_20529	TR	7.73	-	85	134	CTACGCGACTGGTTCTGCGACGTGAATTTCTGGGGCAACAACGAGTACA
SRS142890_20529	RT	19.07	-	6670	8297	GCCTCGTCGATCTCGCCGCGCTTGATCATCTCGGGGCCGTTGACGCTGGACTCGGCATTGTAGATGCGGCTGATGGTGTCGATGAAGACGTTGTCAGCGTCGTAGTTCTCGGGGTTCTTCTTCATGACCCAGGTCTCCAGAGACTCGTAGGCGGCCAGATAGAAGGCACCGCAGCTGTAGGTGGTCTCTGCGCTGGTAGCGAACTGGTCGCCGGTCTCTTCCAGCAGCGGGCCGTAAGCGGGCTCGTAGGGCAGATAGCACAGCAGGCTCAGGAAGCCCGGGAAGTCGTAGGTCAGGGTGTAGGTCAGGGTGTGGTCATCCACAGCGGTGACACCCACGGCGTCGAAGTCCACCGGTGCGTAGGTGGCAGGGTCAGAGTCGGGGGCAGTCACGGTGACG…
SRS142890_21849	TR	47.58	+	165	224	TGCGAATGCGAATGGCGGTGTGTCGAATGCGAATGCGAATAACGATGCTTCGAATACGAA
SRS142890_21849	RT	17.78	+	772	1156	ACCGGTGCAAGCATCAAAAGGCGCGGTACTCATGACCTGATGAACTGCATACGTACCGATTTGCAAAAAAATCCGGAAGGCACGCTTTACGCATACAAATTTGACATCCGGAGGTTTTATGACAATGCGCGGCAGGACTTTGTTATGTGGTGCTTCCGGAGGGTGTTCAAGGACGAAAGGCTGTTGGTGCTACTGGAGCGGTTTGTTAAGCTGCTGCCGGAAGGTATAAGCTTCGGACTGCGCAGTTCACAAGGGGCAGGAAATCTGCTTCTGTCTGTATTTTTAGACCACTATCTGAAGGATAAGTACGGGGTTCGTTATTACTATCGCTATTGCGATGACGGACTGGTACTCGGTAAAACGAAAGCGGAATTGTGGAAGATTC
SRS142890_27898	RT	215.50	-	13252	13983	CGTTCCATCGCTTTCATTATCAACAAACCCGTGAAACGGGAGATTTTCGCCGCCGACTTCCGCGACCGTGTTGTACACCACCTCATAGCCCACAGGCTCGTTCCGCTTTTGGAAGAGAAGTTCATCGATGACAGTTACAGTACCCGCAAGGGAAAGGGTACGCTCTACGGCATAGAACGGGTGGAAGAACATATCCGGCTCTGCTCCGAGAACTACACGCGGGATTGCTATATCCTGAAAATAGACATCCGTTCGTTCTTCATGAAAATATCGAAGAGGCGGCTGTATGACCTGACCGAAGAACTCTTGCACGAACGCTACGGGGGAAACGACCTGGCGATACTGCTCTATCTGCTCCGTGAGACGATATTCAACCGTCCGGAAAAGAACTGCATCCGC…
SRS142890_27898	TR	56.39	-	14247	14307	AACAACGCTCTTTATGTGAATGTGAACAACGGCAACGTGAACAACAACAATAAGAACAACA
SRS142890_28183	RT	9.51	+	3264	3763	CATCTTCAACGGCTTCTGCAATATCACATCTGGAAAGGTCAGTAACAACAACCTTTTCAACGCCCTTATCACGAAGTATATCTGCAAATCTATTGGCTGCAACAGCAGTGTTACCGTGAATAGACGCATATGCTATGAATATACCTTTGCTTTCTGGCTGGTAACTGCTCCATGTATTATATAAGTCAAGGTAATATCCAAGGTTATCAGATAATACAGGACCATGTAATGGACATATAGTCTTAATATCAAGTGCTGATGCTTTCTTCAATAAAGTCTGCACTGGTGCACCATACTTGCCAACTATATTAAAGTAATATCTTCTGGCTTCGCATGCCCAGTCTTCATTCTCAGTAAGAGAAAGCGCTCCAAATTTTCCGAATCCATCTGCTGAAAAAA…
SRS142890_28183	TR	11.16	+	3266	3315	TCTTCAACGGCTTCTGCAATATCACATCTGGAAAGGTCAGTAACAACAAC
SRS142890_37441	RT	16.38	+	5095	5909	GGTATTTCCGTGCGCCTTCACAGTTACGGTGCCCTTCTGCTCGGACGTATTTACAAGATACTCCATATCGTCGCAGCCGTATTCTCCCAGCATGACGGCCAGCGGCACGCCATGGTGCAGGTTCGAGCCGGGATCGTTGGGGTCGGCGCGGTCGGCATTTTTGCGGCGGGACTCCTCCGGTGTGACCCAGATGTAGAGGATTGCGGCGnTTTnCAGAATTTnCnGGCAGAACATCGGAAGCGAATACTGGTATCCGTCGGAGCCTGTCAGCGGCATCGACGCGCCGTCCGGTCCGCCGCGCGCGCACTCAATGATAATGGTCTTGCCGTCAAAGGAGTCGGGATAAGCGTCCTGTTTTTCTTTCAGCATGGCGGCCGCCTCGGCTTCCAGCTTTTCCGC…
SRS142890_37441	TR	6.40	-	10233	10282	AAGGCCATCTTCGACGTCTACAGCCACACCGGCTACGCCAAGGCGACCGA
SRS142890_contig-100_2862.56794	RT	19.53	-	48	248	GTACAAATGGACGTCCACCATTTCTTCCCGAATATTCATCATGATTTAATGAAGAAGCACATCCGGCTTAAAATTAAGGACCTGAAACTACTTTCTTTTCTTGATGAATTCATAGACAGCTATTATCAAGGTTTACCATTGGGGGTTAAAATCTCCCAAATTCTTGCGAACTTTTTTCTTGCTCCGTTTGATCGACTGGCT
SRS142890_contig-100_2862.56794	TR	25.13	-	821	858	TTGAATGTGAACAATGCTGTTTCGAGTGCCAATGTGAA
SRS142890_contig-100_770.234735	TR	29.64	+	122	171	ACAATGCGTGGAAATTGAACATGAATAACGGTAACAGGAACAACAACAAT
SRS142890_contig-100_770.234735	RT	173.51	+	429	1163	GATCTATCGCCTTTATTGTCAGCGAGCCGGTGCAGCGGGAAGTATTTGCCGCCGATTTCCGCGACAGAATCGTACATCATCTGATTATTAATAAGCTGAACCATTTGTTTGAGGCGCAGTTTATTAATGACAGTTACAGCTGTCGGGAGGGAAAAGGAACCCAGTACGGGGTTAACCGGATTGCCGAATTTATCCGCCTTTGTTCGGAGAATTATACCAAAGACTGTTATATCCTGAAGATGGACATACAGTCTTTTTTTATGAGCATTGACAAGGCTATCTTGTTTCGGAAACTGCGCGAATTTGTGCTGGAGAATTATCACGAATCGGACCGTTTGCTGCTGATTGAGCTGATTTATAAGGTGATTTTCAACAATCCGGAAGACAACTGCTATATCA…
SRS142890_contig-100_2162.246003	TR	38.30	+	97	146	CGAACGCGTGGTACGTGAACATGAACAACGGCAACGTGAACACGAACAAC
SRS142890_contig-100_2162.246003	RT	19.66	+	387	619	CGTGAAATTTTTGCTTCCGCTTATGTTGATCGTGTAATACAACATTGGGCTGATCTACGCCTTGATCCTATTTTGGAAGAGCGTTTTCAGGCACAGGGAAATGTTTCAAAAAATTGCCGTATTGGTGAAGGAGCACTTTCGGCTGTTATCTATCTGAATGGGATGATCATGGAAGTCAGTGAAAATTATACGAAAGACGCATACATTTTCAAGGGTGATTTCAAAAGCTTTTT
SRS143070_83	TR	53.53	+	189	249	TGCAACGGCTTCCAGCAGTTGGAACGTGAACTTCAACAACGGCAACGTCAACACGAACAAC
SRS143070_83	RT	42.98	+	490	821	CGGGAAGTCTTTGCCGCCGCTTTTATTGATCGCGTTGTCCATCACTGGATCGCTCTTCGTATCGAGCCGATCTTAGAGGAACGCTTCCGGGAACAAGGAAACGTCTCCAAGAACTGCCGGAAGGGTGAGGGATGCTTGTCTGCCGTGCACTATCTGAATAACATGATAGTCGAGGTCAGTGAGAATTATACTGCCGATGCGTACATTTTCAAAGATGACCTGTTCAGTTTCTTCATGTCTATCTCGAAATCGTTGGTATGGGAAATGCTGAACATATTCGTAAGGGACAATTATAAAGGnGATGATATTGAATGTnTGCTTTACCTTCTAGC
SRS143070_958	TR	19.45	+	78	115	TTAATTCCAATAATGAGGTTAGTAATTCCAATGCTAAT
SRS143070_958	RT	80.61	+	580	1063	ACTTATAGTTGTATTAAGAAAAGAGGTATTCACAAAGTTCTTAAGTAGATATAGCATGATCTAAAAGATAGAGATAATACTAAATACTGTCTTAAAATAGATATTAGAAAGTTTTATCCTTCAGTAGATCACGATATATTAAAACAGATAATTAGAATAAAGGTATCAGATAGAGAACTGTTATAGTTGTTAGATGAAATAATAGATTCATCAGATGGAGTGCCTATTGGTAATTACTTATCTTAGTTCTTTGCTAATCTATATCTATCTTACTTTGATCACTGGGTTAAAGAAGATAAAAACATAAAGTATTATTATAGATATGCAGATGATATAGTAATACTTTATAAAGATAAAGAGTCTTTGTAGACATTACTTAGAGATATAAAGTAGTATCTA…
SRS143070_1655	TR	53.58	+	2454	2523	TGCGAACGCGAATGGCGGTGTGTCGAATGCGAATGCGAATAACGATGCTTCGAATACGAATGCGAATATC
SRS143070_1655	RT	29.18	+	3067	3421	ACCGGAGCCAGCATTAAACGCCGTGGCACTCATGATCTGATGCACTGCATACGTACCGATCTGCAAAAAGACCCGGAAGGCACGCTGTATGCCTACAAGTTTGACATCCGCAGATTCTACGATAATGTGCGGCAGGATTTTGTGATGTGGTGCTTCCGCAGGATATTCAAGGACGAAAGGCTGTTGGTGCTGCTGGAGCGGTTCGTGACAATGCTTCCGGAGGGTATCAGCTTCGGACTGCGCAGCTCACAGGGAGCAGGCAACCTGCTTCTGTCTGTATTTTTAGACCACTATCTGAAGGATAAGTACGGGGTTCGTTATTACTATCGCTATTGCGATGACGGACTGGTACTCG
SRS143070_10307	TR	47.60	+	81	130	TTTCGATGTCGAATGCGAACAACGATTCCTCGAATACGAACACGAACATC
SRS143070_10307	RT	44.68	+	679	1063	ACCTCCGCCAGTATCAAGAGACGGGGGATGCACGACCTCCTGGCGTATGTCCGCCGTGACATGGCCGAAGACCCTGATGGTACACGTTACTGTTACAAGTTTGACATCACCAAATTCTACGAGAGCGTGAAGCAGGATTTTGTGATGTATTGCGTCAGCCGGGTGTTCAAGGACGCAAAGCTCGTGACCATGCTGGAGAGCTTTATCCGCCTGATGCCTGAAGGTCTGAGTATCGGCCTGCGCAGCTCGCAGGGGCTGGGCAATTTGCTTTTGTCTGTGTATCTGGACCATTATCTGAAGGACAGGTATGCCGTGCGTCATTTCTACCGCTATTGTGATGACGGCGTCGTACTGGGTAAAACGAAAGCGGAACTGTGGAAGATTC
SRS143070_11944	RT	46.68	-	33132	33545	AAGACCCGCCCTATTGATGCACCGAGAATCCAAGACCGTCAAGTCCACAAGGTTTATACCAAGAAGGTACTTCTACCGTTGTATCGTCCTGAGATGATTTACAACAACGGCGCCAGTCTTGAAGGCAAGGGCTTCGAGTTCTCAAAGAGAATGTTAAAAGAGGACTTGCGCTGGCACTTCCGTCGTTATGGACGAGATGGGAATGTGATTCTGATTGACTTCAAACAGTTCTTCCCATCTGTGTCCCATGAAGAAATCTTCAAGCGGCATGAGAAGCTATTGCTGAACCCAGATATCAGAAAAATCGGAGACGATGTTGTCAACACTGTTTCGGGCGGAGTTGGTCTACCGCTTGGTGTCGAGCCAAGTCAGGCAGAAATGATTGCGTTTCCGTCTGCA…
SRS143070_11944	TR	6.13	+	39272	39321	ACAGCAGGCTCCTTCGCTACGGCACCAGTCTCAGCCGGAACGACAACAAC
SRS143070_15417	RT	17.69	-	834	1224	AACGGCTGCATCCATACAAGGACGCGGACCGCATGGTCTGTTCCATCAGGTGCAGGATACATTGGCAGAGAACCCCAATATACACTATTATTATCAAAGCGATTATAAAGGATATTATGACAGTATTGACCATGATATATTAATCTCCACAATCAGGCGATATGTCGGAGACCCTGTCTTATTGCCTATTCTTGAAAATTTTGTCAAAGCACTATATCCCAACGGGAAGCATGGCATAAGCAAAGGACTGCGTTCCTCACAATTCTTTGGAAACCTTTACCATAATGATATTGATCACCGGATGATTGATGAATATGGTGCAAAACATTACTTCCGTTTTTGTGATGACATCTTTATTCTCGGTGAGAGTAAACGTGATTTGTGGAAATTG
SRS143070_15417	TR	22.69	-	1874	1911	TCGAATGCGAACAGCGGTCTCGCTTATGCGAACGCGAA
SRS143070_contig-100_744.75516	TR	38.21	+	316	369	CGTGAATGTGAACACCGACGGGACAGTCAACAACAACAACGCGAACTATTCCCT
SRS143070_contig-100_744.75516	RT	28.85	+	916	1327	AGGCATATTCGGAGCGTCCATATCTCCGAGCGCGTCGTACAACGGTGCTTGTGCGATTACTGCCTCGTGCCGATGCTCTCCCGGTCATTCATTTACGACAACGGAGCGAGCTTGCGCGGCAAAGGGTACGATTTCGCCGTATCCCGGGTGACGCACTTTCTCGCGGAGCATTACAGAAAACACGGGCGGGAGGGCTACGTCCTCGTATTCGATTTTTCAAAGTATTTCGATACGGCACAGCATGAGCCCGTTTTTCGAGAGTTCGAGCGGAGCGGCATCGACGACCGCCTCGTCGCGCTCTCGAAATATTTTATTCAGAACTTCGGCGACGTGGGGCTCGGCCTCGGGAGCCAAGTCTCGCAGATTGCCGCGCTCGCCCTGCCGAACAGGATAGACCAC…
SRS143181_3248	TR	34.59	+	72	109	CGAACGCGAATAACGATTCATCGAACACGAATGCGAAC
SRS143181_3248	RT	61.87	+	632	1045	GGCATTTGAAAGTACGTTTTATCCGGACTACTTCCGCATCCATTAAAAACAGGGGAACGCATGACCTTTTACAGTATATCGTTAAAGATATAAAGGATGATCCCGAAGGAACCCTGTTCGGGTACCAGTTCGATATAACGAAATTCTATGAGAGCGTAGACCAGGACGTTTTGCTGGATGCAGTGAAAAGGATGTTCAAGGATAAAATATTGATCGGAATCCTGGAAGAGTGCATCCGCATGATGCCTAAAGGCGTAAGTATCGGGCTAAGATCATCACAGGGGCTTTGTAATTTGCTTCTATCCATTTACCTGGATCACCGGTTAAAGGATCAGGAGGCGGTAGCACATTATTACCGGTATTGTGACGATGGTCTGGTGCTTTCCGGTAGTAAGAAAT…
SRS143181_7548	RT	78.42	-	8	179	AAGGAACGCCTGATCATGTATAACGGCTTCCGGGACAAAATTATTCAGCACAGCCTATGCGACAACGTCCTGGAACCGCGCCTTGCGAAGACGTTCATACTTGACAACTACGCCAGTCAGAAAGGCAAAGGAACACATTTCGGCCTGGACCGTCTGAAAGCGTTCATGCAAC
SRS143181_7548	TR	50.01	-	588	635	ATGTCAATTCCGACGGCAGTCTGAACTGGAACAATGCGTACAACGGCA
SRS143181_7764	RT	11.49	-	7039	7485	TATAAGTACGTTGCTTTCTAAAGTTGAAAAAGGTATGAGAAAGGCGGATAAGAGATGATAAAGGTTACCGGTTTAAAAAAGCATTTTGGAGATTTGGAAGTATTAAAGGGAATTGACCAGCACATAAAACAAGGCGAAAAGGTTGTTGTTATAGGTCCTTCGGGTTCGGGTAAATCAACATTTTTGAGATGTCTTAATTTGCTTGAAGTACCGACAGAGGGTGAAATTCTCATTGAGGGCGAAAGCATTACCGCTCCAAAAACAAATGTAAATAAAATTCGTGAAAAAATGGGTATGGTGTTTCAGCAGTTTAATCTGTTCCCGCACCTTACAGTGCTTGACAATATAACTCTTGCACCGATTAAGGTTAAGAAAATGCCGAAAGCAGAGGCTGAAAAG…
SRS143181_7764	TR	5.90	+	9077	9126	AGCTCATCATTTTTTTCTATTATCGTACTTCCGACAGGAATAACGACATC
SRS143181_8285	RT	35.81	-	28754	29108	CCACCTCAGCCAGCATCAAGAACCGCGGCATGCACGACCTCATGGAGTACATACGCCGCGACATGAAAGAAGACCCGGAAGGAACACGCTACTGCTACAAATTCGACATCTCCAAGTTCTATGAGAGCGTGGGGCAGGATTTCGTAATGTATTGTGTCCGGAGGGTATTCAAGGACAAGAAACTCATCGCCATGCTTGACAACTTCGTAAGGCTCATGCCGCAAGGAATCAGCATCGGGCTGAGGTCGTCGCAAGGGTTGGGCAACCTGCTCCTGTCTGTTTTTTTAGACCATTATTTGAAGGACAAGTACGGCGTCCGCCATTTCTACCGCTATTGCGATGACGGCGTGGTACT
SRS143181_8285	TR	43.56	-	29666	29725	AATGCGAATGCGAATGGCGGCGTGTCGAATGCGAATGCGAATAACGATGCATCGAACTCG
SRS143181_13510	TR	46.61	+	222	288	ACAACAATGCGAACGCGAATGGCGGCGTGTCGTACGCGAACACGAACAACGATTCGTCGAACACGAA
SRS143181_13510	RT	73.07	+	727	1314	AACGCCGGACGATACAGGTGATCCCATTGAAGGATCGCATCGCCGTAAATGCGGTTATGCGAGTCGTGGACGAGCATCTGCACCGGCGGTTCATCCGGACGACCGCAGCATCGATCCGCAACCGCGGGATGCACGACCTGATGGAGTATATCCGGCGCGATATCGCTCAAGACCCCGACGGAACCCGTTACTGCTATACCTTCGACATCCGTAAATTCTACGAAAGCGTCGATCAGCAGGTCGCCATTGCCGCCGTCCGGCGGGTGTTCAAAGACGAACGGCTGCTGACGATACTCGACGGCTTCATCCACATGATGCCGCACGGGTTGAGCATGGGGCTGCGCTCCTCGCAAGGGTTGGCCAACTTAATCCTCTCGATCTACCTCGACCACGAACTCA…
SRS143181_contig-100_3493.3493	RT	41.57	-	84	364	AGACCGTGTGATACGTCACACCTTATGCGATTGTGTCTTGATGCCGGAAATTCGTAAACGCATCATTTACGATAACTGTGCATCGTTAAAGGACCGAGGAATCGGTCTACAGCGGAAACGCTTTGAAATTCACCTGCACAAATACTATGAGTCCTACGGCAACGACGGTTATATTCTGTTCGGAGATTTCAGTAAATTCTACGACAATATTATCCATGAAATTGCAAAAGAGGACCTGGCGGGGTTAGTGAATCATGACCCTTTTGTCGAATGGCTCCTTG
SRS143181_contig-100_3493.3493	TR	22.74	-	733	802	GTTTCTGCGACGAATTTCGCCAATGTGAACAACAACGGCAATGCGAACTACAACAACGCTGGCAATGTCA
SRS143342_2560	TR	48.72	+	236	285	TCGGTTCTCTGAATGCGAATAATCGTTCCTCGAATGCGAATGCGAACATT
SRS143342_2560	RT	87.78	+	809	1292	GACAGGATAGTACACCATTGCATTATCAATGTGTTGGGGCGTTACTGGACTAACTTCTTCATTGCGAATACATACGCTTGTATCAAAGGGCGTGGTATTCATAAATGTATGGAGGATGTGCATACGGCTTTAATCATAGACAGAAAAGGTACAAGGTTCTGTTTGAAGATTGACATCAAGAAGTTCTATGATAACATAGACCACGCAGCATTGAAAAGGATAATCCGCTACACTATAGCGGATGAACAACTGTTAAGGCTGTTGGATAAGATAATAGATAGTAACGGTAAAGACAAGGGGCTGCCAATAGGCAATTTCACAAGTCAATATTTGGCTAATCTCTATTTAGCATATTTCGACCATTGGGTTAAAGAAGAACTGGCTAAGATAGTGATGAAG…
SRS143342_2733	TR	48.81	+	2	49	CGTCAATTCCGACGGCACGCTGAACAACAACAACGCGTGGAATGGGAA
SRS143342_2733	RT	115.78	+	435	1037	AGCGCCGCGTAGTTATGTCGAATGCCTATAAAGACAAGGTTGTTCAACATTCGCTTTGCGATAACGTGCTTGAACCGATCCTTACAAGATCATTCATCACGGACAACTACGCTTCGCAAGTAGGTAAAGGGACGCATTACGGGTTAGACAGGCTTCAAGAATTCTTGCGGAGGTTTTACCGGAAAAACGGAATTGACGGGTGGATATTGAAGGATGATATATCAAAATACTTCTATTCCATTAGGCACGACGTGTTAAAAACCTTAATCCGCAGGAAAATAACCGATCCGGACGTTTTGTGGCTTGTTGAAATGATAATCGACAGCACAGAAGGAAACGCCGGAATACCGATCGGAAATCAATCTTCACAGCTTTTCGCCCTTCTCTACCTCAATAATT…
SRS143342_5025	RT	61.26	-	34251	34664	CGGCATTTGAAAGTACGTTTTATCCGGACTACTTCCGCATCCATTAAAAACAGGGGAACGCATGACCTTTTACAGTATATCGTTAAAGATATAAAGGATGATCCCGAAGGAACCCTGTTCGGGTACCAGTTCGATATAACGAAATTCTATGAAAGCGTAGACCAGGACATTTTGCTGGATGCAGTGAAAAAGATGTTCAAGGATAAAATATTAATCGGAATCCTGGAAGAGTGCATCCGCATGATGCCTAAAGGCGTAAGTATCGGGCTAAGATCATCACAGGGGCTTTGTAATTTGCTTCTATCCATTTACCTGGATCACCGGTTAAAGGATCAGGAGGCAGTAGCACACTATTACCGGTATTGTGACGACGGTCTGGTGCTTTCCGGTAGTAAGAAA…
SRS143342_5025	TR	34.59	-	35188	35225	GCGAACGCGAATAACGATTCATCGAACACGAATGCGAA
SRS143342_7323	TR	46.96	+	70	119	CTTTCTACGCTAATCTGAACAATACGGCGTCCAATTCGAACTCGAACAAT
SRS143342_7323	RT	85.52	+	610	1114	AGCTATGCCAGTCTTCCGGGCAGAGGTGCTCATAGAGGAAAGCAGGTTATTGAGAAGTGGATCAGGACTGACCCGAAGAATTGCAAGTATGTTCTCAAAATGGACATCCGGCATTTCTTTGATTCGATTCCACATGATCGTTTGAAAGCCAAGTTGAAGAAGACCGTTCATGATGAAAAGATGTTAGGTTTATTATTCCGCATCATTGATGTCACGGAGGTTGGTATTCCGCTTGGCTTTTATACTTCTCAATGGCTTTCCAACTGGTATTTGCAGGGGTTAGATCATTTCATCAAAGAACAGCTTTGTGCTATGCATTATATGCGCTACATGGATGATATGGTTATTTTCGGAAGTAACAAGAGGATTTTGCACCGCATGAGACAAGCAATTTCCGAT…
SRS143342_8172	TR	49.23	+	74	121	TGTCAACAACAACGGTAATGCGAACTACAACAACGCTTCCAATTCTAA
SRS143342_8172	RT	100.29	+	414	1167	CAACTACAAACTTCACCTTGCATGAACGAGGAAAGCTCCGGCGTATTACAGGCGAACAGGTTCAAGACAGAATCGTGAAACACGCTCTCTGTGACGAGGTTTTGAATCCTCTGATTGAACCACACCTCATTTATGACAATGGAGCAAGCGTTGTCGGAAAAGGTATCGCTTTCACTCGTAAGAGGTTGCTCACCCACCTTCGGAAATATTATGCACAGCATGGTAGTAACGAAGGGTACATTCTTCTGATAGACTTCTCAAAATACTACGACAATATCAGACATGATGTGTTGTTGAAGTTGTTTGAGCAGTATGTCGATGATGAACACGCCCTATGGCTTCTGCGGAAGACCGTAGAACGCTCAAGGGTTGATGTATCGTACATGAGTGATGAAGAAT…
SRS143342_9920	TR	7.01	-	23286	23335	ACCAGAAGCTCATCGCGCTCTGCGTGGACATCTGCAAGCGCAACGGCAAG
SRS143342_9920	RT	21.90	-	26688	27100	GCTTATCCAGATTTTGCAGCCAATCTTCATGCGGGGCATGGACCATTACTGCTGCGGCAGTATTAGGGACAGAGGCCCGCACCAAGCACGGGCGGCAATCGAAAGCTGGATGAATCACGACCTGAAAGGCACTCGGTACGAGCTGTGCGGCGATGTGCGCCATTTCTATGACAGCCTGAAACCGGAGGTCGTAATGGACCGTATGCGCCGCCTGATTAAAGACCGGCATGTCCTCGACCTGATTTGGCGCATTGTGAAAGATGGCGTCCGTATCGGCTCCTATACCTCGCAGTGGTTCGCAAACACCGTTTTGCAGCCGCTGGACCAGATGATCCGTAATAGCGGGCTGTGCGCCCACTATGTCCGGTACATGGACAACCTCACGGTGTTCGGCCCGAA…
SRS143342_9920	TR	7.21	-	28066	28115	ACTATAACGGCAACGGGCTGAATCTCATCCTGAATCCCAACAATTTCAGC
SRS143342_11259	RT	36.26	-	12308	12692	CTACCGGGGCCAGCATTAAACGACGTGGCACTCATGATCTGATGAACTGCATACGTACCGATTTGCAAAAAGACCCGGAAAGCACGATGTATGCCTACAAATTTGACATCCGCAGGTTCTACGACAATGTGCGGCAGGATTTTGTGATGTGGTGCTTCCGCAGGATATTCAAGGACAAAAGGCTGTTGGTGCTGCTGGAGCGGTTCGTGACACTGCTGCCGGAAGGTATCAGCTTCGGACTGCGCAGTTCACAGGGAGCAGGCAACCTGCTTCTGTCTGTATTTTTAGATCACTATCTGAAGGATAAGTACGGGGTCCGTTATTACTATCGCTATTGCGATGACGGACTGGTACTCGGTAAAACGAAAGCGGAATTGTGGAAGAT
SRS143342_11259	TR	53.58	-	13236	13305	AATGCGAACGCGAATGGCGGTGTGTCGAATGCGAATGCGAATAACGATGCTTCGAATACGAATGCGAATA
SRS143342_17275	TR	43.56	+	4679	4738	TGCGAATGCGAATGGCGGCGTGTCGAATGCGAATGCGAATAACGATGCATCGAACTCGAA
SRS143342_17275	RT	35.81	+	5296	5650	ACCTCAGCCAGCATCAAGAACCGCGGCATGCACGACCTCATGGAGTACATACGCCGCGACATGAAAGAAGACCCGGAAGGAACACGCTACTGCTACAAATTCGACATCTCCAAGTTCTATGAGAGCGTGGGGCAGGATTTCGTAATGTATTGTGTCCGGAGGGTATTCAAGGACAAGAAACTCATCGCCATGCTTGACAACTTCGTAAGGCTCATGCCGCAAGGAATCAGCATCGGGCTGAGGTCGTCGCAAGGGTTGGGCAACCTGCTCCTGTCTGTTTTTTTAGACCATTATTTGAAGGACAAGTACGGCGTCCGCCATTTCTACCGCTATTGCGATGACGGCGTGGTACTCG
SRS143342_17614	TR	9.45	+	62643	62692	TTTTCACGAGCAATGATATTGGCACCAATGGCAGCCTGAATGGCAACGTC
SRS143342_17614	RT	9.28	-	70648	70987	AAAAAATCTGTTTTGGCTCTTTCCATAGCCTCTGCAATCATTTGTATGTCAAATACAACTTTTGCGGAGACAATTGAGAATGCGATTTACGAAGATTCCAATACACTAGCTAATAATGAACTGATTTTCACAAAAGCTGAGACGAATAGAAATCCTGGCGATAATGAGTATAAAAATGTTGCTCAATTTATCAAAGGAGGAAGTCTCAGTATTGAGGCCGACACAGTTACTTTTAATGCGGCGAATGAATCCACGCATGATAGTACTCAAACTCTCGGCACAGGTCACAATATGTTGGTTATAACCGATGGCGGAGATGTGACTCTTAATACTAAAGAGT
SRS143342_contig-100_10.134687	TR	19.58	+	40907	40960	CGTTATTGTCTGGACGGATGGCAACAACAACAATAACAATGCCAATAATTCTGG
SRS143342_contig-100_10.134687	RT	32.47	+	41506	41728	AAATCCGCCCGATAGATGCCCCGCACATTACGGATCGACAAATCCACAAAACCCTGTGTAATGAAGTCCTGATCCCGTTGTATTCACCTTCCATGATCTATGACAACGGGGCAAGCCAAAAGGGGAAGGGCCTTCATTGGCAGTTTAAACGGATCAAACAACAGCTTGGATGGCATTACCGGCGTTATGGCCGGGAAGGTGCTGTGTTGCTGTTGGATTTGAA
SRS143342_contig-100_604.135281	TR	49.39	+	74	121	TGTCAACAACAACGGTAATGCGAACAACAACAACGCTTCTAACTCTAA
SRS143342_contig-100_604.135281	RT	54.98	+	416	1109	CCAGTACCAATTTCGTCATCAATGAGCGTGGTAAGACACGTCCCATTACAGGCGAACAGATACGGGACAGAATTGCCAAACATTCTTTATGTGATGAAGTCTTGACTCCCGCAATTAAAGACCACCTCATCTACGATAATGGCGCAAGCCAGAAAGGTAAAGGGATTGATTTTACCCGCCGCAGGTTGGAAGCGCACTTGCATAGGTTCTTCCGTGAGAATCAGAGCAATGATGGTTATATCCTGCTGATGGATTTCTCAAAGTACTATGACAACATTCGGCATGACAAACTCATGGAGTTGTTTGAAAAGTACGTTGATGACGATAGAGCACTCTGGTTCCTGGAAAAGATTGTAGACAATGAGAAGGTGGATGTGTCCTACATGAGTGATGAAGAAT…
SRS143417_2562	RT	132.93	+	154	1380	GTTCTGGAATGCCTCATAGAGGCGAACGAGATATTCCCTCGCAGCGCCGCAGAGACAGCAGAACGCCTCGACCTTCAAAAGAGAGCTCTTACGAAATGTAAGCTCCTCCTCAACCTACTCGACATAGCCCTCGAAAGGGGCTACATCGACATCCGCCGCTGCGAGGACTGGACGAAGAAGATACTCGACGTCAAGAACCTCACAGCTTCGTGGCGGAAAAAGGATGCAGCGCGGTTCAGCCCGAAAGGCTGACGGCGTTTCATTGGGGTATTCCTTGTACGGCATCGACTTTTGTTGTGCGTAGTGCGCTCCCCGAACGCGTCGAACTCGAACAACGTCCGCAACGTGAACTCGGACGGGACGCTCAACAACAACAACGCGTACAACGGCAACAACGGC…
SRS143417_2562	TR	54.58	+	498	555	CGTGAACTCGGACGGGACGCTCAACAACAACAACGCGTACAACGGCAACAACGGCGTC
SRS143417_14641	TR	19.58	+	1013	1066	CGTTATTGTCTGGACGGATGGCAACAACAACAATAACAATGCCAATAATTCTGG
SRS143417_14641	RT	34.26	+	1612	1834	AAATCCGCCCGATAGATGCCCCGCACATTACGGATCGACAAATCCACAAAnCCCTATGTAATGAAGTCCTGATCCCGTTGTATTCACCTTCCATGATCTATGACAACGGGGCAAGCCAAAAGGGAAAGGGCCTTCATTGGCAGTTCAAGCGGATCAAACAACAGCTTGGATGGCATTACCGGCGCTATGGCCGTGAAGGTGCTGTGTTGCTGTTGGATTTGAA
SRS143417_25164	TR	56.94	+	1133	1180	TGTCAACACGGACGGCAGTCTGAACAACAACAACGCGTACAATGGCAA
SRS143417_25164	RT	169.61	+	1563	2079	CTTATAACTGCTTCATTGTGAAAGAACCGAAGGAACGGCTGATCATGTATAACAGCTTCCGCGACAAAATCGTTCAGCACAGTCTTTGCGATAATGTCCTGGAACCGTACCTTTCGAAAACTTTCATATACGACAACTACGCAAGCCAGAAAGGCAAAGGAACGCACTTTGGACTTGACCGCCTGAAATATTTCATGTCGAGGTACTACCGACAGAACGGGGCGGACGGCTGGGTCCTGAAATGCGATATTCGAAAGTATTTTTACAGTATCAATCACGACGTTCTGAAAGAACAGCTTCGCCGGCTTATCAAAGACCGCGACGTCTTGTGGCTTCTGGATATGATCATAGATTCCACCGAAGGACCAGGAATCCCGATCGGAAACCATACTTCACAGT…
SRS143417_32263	TR	8.97	+	94	143	ACAGCAGGAACATTTGAAATATTTGCTATTATAACGCCAATAGCAAGAAT
SRS143417_32263	RT	9.51	+	3568	4067	CATCTTCAACGGCTTCTGCAATATCACATCTGGAAAGGTCAGTAACAACAACCTTTTCAACGCCCTTATCACGAAGTATATCTGCAAATCTATTGGCTGCAACAGCAGTGTTACCGTGAATAGACGCATATGCTATGAATATACCTTTGCTTTCTGGCTGGTAACTGCTCCATGTATTATATAAGTCAAGGTAATATCCAAGGTTATCAGATAATACAGGACCATGTAATGGACATATAGTCTTAATATCAAGTGCTGATGCTTTCTTCAATAAAGTCTGCACTGGTGCACCATACTTGCCAACTATATTAAAGTAATATCTTCTGGCTTCGCATGCCCAGTCTTCATTCTCAGTAAGAGAAAGCGCTCCAAATTTTCCGAATCCATCTGCTGAAAAAA…
SRS143417_32263	TR	11.16	+	3570	3619	TCTTCAACGGCTTCTGCAATATCACATCTGGAAAGGTCAGTAACAACAAC
SRS143417_contig-100_9693.146779	RT	13.57	-	424	629	CCGGCGGGTTGAAGCCGCCGCCCTTGTAGCCGCGCGAATAGGACGCGTAGATCAAGGTGCGGTCGGTGAACGACAGCTTCGGCGACCAGTCGATGTTCAGGCGGCCGGTGGTCTCCTTGAACTTGGCGTACTGGGTGCCGGAGGCGGTAAGCCCCTGCCCCGGCGCCAGCAGCATGATCGGATAGTTCACCGCCTTCTTGGCGTCG
SRS143417_contig-100_9693.146779	TR	8.77	+	726	775	ACCTGACCGGCTTCTACTACAACTACAGCGGCTATCAGATCGCCAAGATC
SRS143598_149	RT	114.72	-	4029	4619	CACCTCCGAATATAAGACTTTTATCATTTACGAACCCAAAGAACGGAAGATCTTTAAACTGCCGTTTCGGGATCGTGTCGTTCATTGGGCTATCATGCAGGTGATTGAACCGATATGGCTCTCCAATTTCACCCGTGATACCTATTCCTGTATCCGTGGGCGTGGTATTCACCCTCTTTTATACAAGCTCCGCCGTGATTTGCAAGCGGATCCGGATGGAACCCGGTACTGCCTGAAAATTGATGTACGCAAGTTTTATCCAAGCATAGACCATGAGATCATGAAACGGGTGATCCGCCGGAAGCTGAAAGATGCCCGGTTGCTCGCCTTGCTTGACGGCATCGTGGACTCGGCGGAGAACGGAGTTCCCATCGGGAATTATCTCTCCCAATTCTTTGC…
SRS143598_149	TR	33.63	-	5005	5042	TAACGCTAACAATGGCACGAATGCAGGGGCGTTTGCTA
SRS143598_824	TR	25.84	+	2471	2508	CGAACGCGAATGGCGGTGTATCGAATGCGAATGCGAAT
SRS143598_824	RT	17.38	+	3082	3215	ACCGGGGCCAGCATTAAACGCCGTGGCACTCATGATCTGATGCACTGCATACGTACCGATTTGCAAAAAGACCCGGAGTGCACGCTGTATGCCTACAAGTTTGACATCCGCAGGTTCTACGACAATGTGCGGCA
SRS143598_1194	RT	34.51	-	2586	2983	AATTATGAGGGTGATTGAAGAAGATGTTTATAGAAATTTGATTTATGATACAAGTGCGTGTATCAAGGGAAAGGGATTACATTTTGGAGTAAGGAGAATGAAACGTTTTCTTCACCGGTACCCGGAATACAAATGGTTCGTAAAGACTGATTTCAAAAAGTTCTATCAAAGTATTCTTCATGAGCTTATTGTTGCTGCATTGAGAAGGAAATTCAAAGATGAACGATTTATTAAATTGATCGAGATAGCTGTTTTATCGTATGACAGCGGAACAGAGTTAGTTGACGTATTGGAGAATGAAGTTGAACGGAAGAAGAGGTGTTCCGATTGGAGCATTTACAAGCCAACCTATCGGGAATTTTGCGGCAAGCCGGATAGATCATACAATGAAGGAGAAA
SRS143598_1194	TR	41.90	-	3723	3772	CAGCTGGTTCTTTGGGGCGGTAATGCGAATAACGGTGCGAATTGCGGCCT
SRS143598_11223	TR	47.58	+	67	126	TGCGAATGCGAATGGCGGTGTGTCGAATGCGAATGCGAATAACGATGCTTCGAATACGAA
SRS143598_11223	RT	28.89	+	674	1028	ACCGGGGCCAGCATTAAACGCCGTGGCACTCATGATCTGATGCACTGCATACGTACCGATTTGCAAAAAGACCCGGAGTGCACGCTGTATGCCTACAAGTTTGACATCCGCAGGTTCTACGACAATGTGCGGCAGGATTTTGTGATGTGGTGTTTCCGTAGGGTATTCAAGGATGAAAGGCTGTTGGTGCTGCTGGAGCGGTTCGTGACAATGCTGCCGGAGGGTATCAGCTTCGGACTGCGTAGCTCACAGGGAGCAGGCAACCTGCTTCTGTCTGTATTTTTAGACCACTATCTGAAGGATAAGTACGGTGTTCGTTATTACTATCGCTATTGCGATGACGGACTGGTACTCG
SRS143598_22938	TR	7.78	-	2595	2644	CGAGTAACGGCAACAGCGACCGCCGCGGCTACGGCAACAACCGCTACATC
SRS143598_22938	RT	199.62	-	3087	3770	TGTACGAGCCCAAGGAGCGGCTCGTCCTCGCCATCGACTTCGAGGGCAAGGTCGTCCAGCACTCGCTCTGCGACAACGTCCTCGAGCCGGCGTTCTCCCGGCGCTTCATCCGGGACAACTACGCCGGCCAGATCGGCAAAGGCACCCACGACGGCCTCGACCGTCTGGCTGCGGCTATGCGCCACTATTTCTTCAGCCGAAAGGCAGCAGACGAAGCAGCCCGCAAGGCTGCCGGCCTGCCGCCCCGGCCGATGAACGAGTGGGACTACGCCGACGGCTGGGTACTGAAGGGCGATTTTTCAAAGTTCTTTTACACCCTGCTCCATTCCTACTGTTACGAAACGGCCCGCCGGGCCCTGAAGTGGCTGAAGGATCCCGAGCTGATCGACTTCGCCGAGT…
SRS143598_23319	RT	78.39	-	8916	9481	GTCATAAGCGAGCGTGTCGTTCAGCGCTGCCTGTGCGACAATGCCCTTGTGCCGGTCCTTGAGCGCACATTCGTCTACGACAACGGCGCGTCCATGAAGAACAAGGGCTACGATTTTGCCACGCGCCGGATCACGCAGCATCTCCATGAGCACTACCGGAAATACGGCAATGAGGGCTATATCCTGCTGTTTGATTTCTCTAAATTCTTCGACAACGTTTCCCATGAGGTCGTGAAAGCGATCCTGCATAAGGAATTCACCGACGAACGGCTTCTTGCGCTCACAGAGCATTTCATCGACGCTTTCGGCGATAAGGGTATGGGGCTGGGCAGTCAGATCAGTCAGGTGCTGGCCCTCGCCTCTGCAAACCGTCTTGACCACTATGTCAAGGAGGTTTTG…
SRS143598_23319	TR	21.24	-	10821	10870	CGTCGTCTTTCGCCTATGTGTACTACTACGGTTACAGCACCAACAACAAC
SRS143598_contig-100_1665.1665	TR	8.77	-	179	228	AACCTGACCGGCTTCTACTACAACTACAGCGGCTATCAGATCGCCAAGAT
SRS143598_contig-100_1665.1665	RT	13.57	+	325	530	CGGCGGGTTGAAGCCGCCGCCCTTGTAGCCGCGCGAATAGGACGCGTAGATCAAGGTGCGGTCGGTGAACGACAGCTTCGGCGACCAGTCGATGTTCAGGCGGCCGGTGGTCTCCTTGAACTTGGCGTACTGGGTGCCGGAGGCGGTAAGCCCCTGCCCCGGCGCCAGCAGCATGATCGGATAGTTCACCGCCTTCTTGGCGTCGT
SRS143598_contig-100_3477.83491	TR	33.58	+	93	142	CACGTGCCGTGAATTGCAACAATTACCCGTGGAATGTCAACACGAATATT
SRS143598_contig-100_3477.83491	RT	150.06	+	563	1178	AAGAGAGGCAGATAATGGCGCTGCCGTTCTACGACAGAGTAATACAGCACGCTATAAACAATGTATTAGAGCCTATTTTTAATAAAAGGTTTATTTATCATTCTTACGCCTGCCGGAAAGATAAAGGTATGCACGCTGCCTCTGATACGCTGCAACGCTGGCTATATGATTGGGACAAGTACCATAAAGACCAGCCGCTATATGCAATCAAAGCAGACATACACCACTACTTCCAGAGCATCACACACGAGATACTTAAGGCAGAGATAAGAAAAGTCATTAAGGACAAGAAAGCGCTTGTACTGATAGACCGGATAATAGACCATAACGGGCAGATGCCAGACGGCATAGGGATACCAGTAGGAAACCTTACAAGCCAGCTGTTTGCTAATATTTATC…
SRS143780_8370	RT	39.42	-	327	711	AACGTCGGCATCTATCCAGGGACGCGGCACCCATGACCTGATGAAGTTCATCTGTCGTGACATGGAAACGGATCCGGAAGGGACAGGGTATGGTTATAAGTTTGACATTCACCATTTTTATGACAATGTACGTCAGGATTTTGCTATGTGGTGCTTTGCCCGTGTTTTCAAGGACAAGAAACTGCTTGGAATTCTCAATTCCTTTATAATGATGCTTGACAGCGGTATCAGTTTCGGGCTTAGAAGCTCGCAGGCTACCGGTAATTTACTCCTGTCTATTTTTTTAGACCATTATTTGAAGGATAAGTACAGTGTCCGTCATTTCTATCGTTATTGTGATGACGGTCTTGTACTTGGTAAAACGAAAGCGGAACTGTGGATGATT
SRS143780_8370	TR	47.60	-	1247	1296	GTTTCGATGTCGAATGCGAACAACGATTCCTCGAATACGAACACGAACAT
SRS143780_21064	TR	25.97	+	29	78	ACAACGGTCGCAACCTGAACTTCAACTCGTCGAACGTGAACCCGTTGAAC
SRS143780_21064	RT	128.28	+	373	1036	TGAAGCGAGAAATTTTTGCCTCGGATTTCAGGGACAGGGTAGTGCATCATCTGTTGTATAATTATATTTCTCCTATGTTTGAGGGCAGAATGATTTTTGACAGTTATTCATGTCGCCGAGGAAAGGGGACAAGTCAGGGAATAGCACGCCTGGAACACCACATACGCAGTTGTACGCAAAATTATCGTTATAGTGCCTATATATTAAAACTGGACTTAAGGGGGTATTTCATGAGTATCAGGAAGGATCGTCTGTACGATCTTATCTGCAAGGGACTGGAACGATATAGAAGAAGCCGGAAACAAAAAGAATGCCCGGATATGGAACTGATAGATTTCCTGCTAAGACAGATTATATTCAGAAATCCCCAGCGGGATTGCCGGATACGGGGTAGCGCGG…
SRS143780_29146	TR	55.78	+	1399	1446	TGTCAATTCCGACGGCAGTTTGAGCAACAACAATGCGTACAACGGCAA
SRS143780_29146	RT	210.84	+	1855	2454	AGGAACGCCTGATCATGTATAACGGCTTCCGGGACAAAATTATTCAGCACAGCCTATGCGACAACGTCCTGGAACCGCGCCTTGCGAAGACGTTCATACTTGACAACTACGCCAGTCAGAAAGGCAAAGGAACACACTTCGGCCTGGACCGTCTGAAAGCGTTCATGCAACGATATTACAGGCAGTTCGGGGCGGACGGCTGGGTCTTGAAGTGTGACATAAGAAAATACTTTTACAGTATCAATCACGACGTTTTGAAGTCACAACTTCGCCGGATCATCGACGATCCCGGCGTGTTGTGGCTTCTTGACTTGATTATCGACTCCACGGAAGGACCGGGAATCCCGATCGGGAACCACACTTCACAATGGTTCGCGGTCCTGTACCTGTCCGGCCTGG…
SRS143780_30163	TR	32.12	+	444	493	TGTGGAACGTGAACTCCAATGGCAACTACAACAACTGGAACGCCAACAAC
SRS143780_30163	RT	180.92	+	954	1553	AGAAGCGGCTGGTCCAGGCCCCGGCCTTCGTCGATAAGGTGGTCCAGCACGCCCTGGTTGATAACACGCTCTATGAAGCGATCACCCACAGCTTCATCCCGGCCAACTGCGCTTCCCAGATTGACAAAGGGATGCACTACGGCCTGGATTTGCTGAAGGGCTTCATGACCGACTACTGGCACAAGAACAAGACCACCGATGGCTGGGTCCTGAAGTGCGATGTTCGGCACTTTTTCGCCAGCATAAACCACGACTTGCTGAAGCAGAAACTACGAAAGAAGGTGGTAGATGACCGCATTTTCCGGCTCATGTGCATTTACATAGATACGAGTGCAGATGGGCTTCCTCTCGGCTACCAGACATCCCAGCTCCTGGCCCTGCTGTTCCTGGATGAATTTG…
SRS143780_31948	RT	11.57	-	8609	9055	TTATAAGTACGTTGCTTTCTAAAGTTGAAAAAGGTATGAGAAAGGCGGATAAGAGATGATAAAGGTTACCGGTTTAAAAAAGCATTTTGGAGATTTAGAAGTATTAAAGGGAATTGACCAGCACATAAAACAAGGCGAAAAGGTTGTTGTTATAGGTCCTTCGGGTTCGGGTAAATCAACATTTTTGAGATGTCTTAATTTGCTTGAAGTGCCGACAGAGGGTGAAATTCTCATTGAGGGTGAAAGCATTACCGCTCCAAAAACAAATGTAAATAAAATTCGTGAAAAAATGGGTATGGTGTTTCAGCAGTTTAATTTGTTCCCGCACCTTACAGTGCTTGACAATATAACTCTTGCACCGATTAAGGTTAAGAAAATGCCGAAAGCAGAGGCTGAAAA…
SRS143780_31948	TR	5.90	+	10646	10695	AGCTCATCATTTTTTTCTATTATCGTACTTCCGACAGGAATAACGACATC
SRS143780_contig-100_391.168399	RT	58.11	-	2928	3406	ACGCATTCGTTCGCATTTTCAAACAGATCGTTCTGCATAGTGCCTATCCGTTCAGCTGCGGATGCGTACCGGGAAAAGGAACGCACGGAGCAAAGACCGCGATCGAGAAGTGGATCAGGAAGGATCCGAAGCATACCAAGTACGTCCTGAAGCTGGACGTCCGAAAATGCTATCCAACCATGAACCACGAAGAACTCCGGAAGAAGCTGCAACGCAGGATAAAAGATAAGAAGTTCCTGCGCCTGGCAGACCGGATCATCGCGAGCTTTCAACAACCGATGGCCACGCACGAAAGACTGCTGCCGGAGACCGATGCGGTAGGCATCCCGGTCGGGCTCTTTACCTCGCCATGGTTCTGCAACTTTTTCTTTCAGGACATCGACCACAAGGTCGCCGAGA…
SRS143780_contig-100_391.168399	TR	38.36	-	3915	3964	CCTTTCTACCGGAACTGTAACAACGGTACGGGTAATACGAACTGGAACAT
SRS143876_707	TR	43.56	+	2991	3050	TGCGAATGCGAATGGCGGCGTGTCGAATGCGAATGCGAATAACGATGCATCGAACTCGAA
SRS143876_707	RT	35.81	+	3608	3962	ACCTCAGCCAGCATCAAGAACCGCGGCATGCACGACCTCATGGAGTACATACGCCGCGACATGAAAGAAGACCCGGAAGGAACACGCTACTGCTACAAATTCGACATCTCCAAGTTCTATGAGAGCGTGGGGCAGGATTTCGTAATGTATTGCGTCCGGAGGGTATTCAAAGACAAGAAACTCATCGCCATGCTTGACAACTTCGTAAGGCTCATGCCGCAAGGAATCAGCATCGGGCTGAGGTCGTCGCAAGGGTTGGGCAACCTGCTCCTGTCTGTTTTTTTAGACCATTATTTGAAGGACAAGTACGGCGTCCGCCATTTCTACCGCTATTGCGATGACGGCGTGGTACTCG
SRS143876_735	TR	47.58	+	600	659	TGCGAATGCGAATGGCGGTGTGTCGAATGCGAATGCGAATAACGATGCTTCGAATACGAA
SRS143876_735	RT	17.55	+	1207	1591	ACTGGTGCAAGCATCAAAAGGCGCGGTACTCATGACCTGATGAACTGCATACGTACCGATTTGCAAAAAAATCCGGAAGGCACGCTTTACGCATACAAATTTGACATCCGGAGGTTTTATGACAATGCGCGGCAGGACTTTGTTATGTGGTGCTTCCGGAGGGTGTTCAAGGACAAAAGGCTGTTGGTCTTGTTGGAGCGGTTTGTTAAGCTGCTGCCGGAAGGTATCAGTTTCGGACTGCGCAGTTCACAAGGGGCAGGAAATCTGCTTCTGTCTGTATTTTTAGACCACTATCTGAAGGATAAGTACGGGGTTCGTTATTACTATCGCTATTGCGATGACGGACTGGTACTCGGTAAAACGAAAGCGGAATTGTGGAAGATTC
SRS143876_4135	TR	15.69	-	16751	16810	TTACGTCCTGTTCCTCGTTGTTCATGGCGATGTAAACGCTTATGGCTCCGACAATTGC
SRS143876_4135	RT	7.40	+	26307	26678	GATCGTGTTCCGCATCGGTTGGTGGGCGACGATATACTGTCAGCAGATATTGCTCGGAATGCTCACTATATTCGGTCCAATACAATGGGCATTTTCGTTGCTGCCCAAGTGGGAAGGAGCGTGGGCGAAGTGGCTAACCCGTTATTTGACAGTTCATTTCTACGGAGCCATGCTCTACTTCGTCGGTTTCTACGTCCTGTTGCTGTTTGATATTGTGCTCTGCATACAGGTAGAGAACCTGACGGCCATCACCGCCAGTGAGCAGACGATGGCAGCCTATCTGCAAAACTCGTTCTTCTCGGCAGGCTATCTGATGGCAGCGAGCATCGTGGCGTTGAAATGCCTGAACCTCGTGCCCGACCTTGCGGCATG
SRS143876_13488	TR	30.38	+	203	255	ACCGTGCGAACCGTGGGTACAATTCGGCCCGCAACTGGAACAACAACAATGCT
SRS143876_13488	RT	72.59	+	810	1142	AGGAGCGCAGCCTCCACATCCCGCCGCTGCGGGATAAGATCGTGCAGCTCGTCATCCATCAGGAGCTGCAGACGCTCTTCCGCCCGGTATTCGTCAACCGTTCATTTGCGTGTATGTACGGAAAAGGCCCCATCCGAGCCGCCTTCAACGTACAGCACGACATGAGGGTCGCCCGCATGAAGTGGGGCGACGAGGCGACGGTCATCAAGATCGACGTCCGCAAGTTTTTCTACAGCATCGACCGCAGCGTGCTCAAGCAGATCATCGCGAAGCGGTTCAAGAAGCTCAAGAAGAAGTACCCCGAGAAATACGAGGACTTCCTCCGTTTTTACA
SRS143876_16380	RT	36.19	-	20101	20519	CAAGTTCTGCTGCGGAAGCATCAAGGGCCGGGGCATCCATTACGGCGTTAAGGCAATCAAGAAATGGATGCGGACAGACCCGAAAGGGACGAAGTATGCAGAGGAGCTGGACATCCACCATTTTTACGACAGCCTGACCGTTGAAACGGTGATGGCCCGCCTGCGGAGGCTGGTCAAAGACCGGAGGATGCTGGATGTGTGTGAGCGACTGATGAAGTACGGCGTCCTGATTGGCGCGTTTTTCTCACAGTGGTTTGCCAACACGGTGCTGCAACCGCTTGACCAGATGATACGGAACAGCGGGCTGTGTGACCACTATATGCGGTACATGGACAACCTGACACTGTTCGGGCGCAACAAAAGGAAGCTACGAAAGCTGCGGGGCATGATCGAGGACTG…
SRS143876_16380	TR	7.04	-	28555	28604	CATACACCGGCGGGTACTTCAACTACACCGACGCGGACAAGGACATCGAC
SRS143876_22238	RT	11.68	-	374	720	AGACATCAGTAAATGTTTCGACTATATCGACCACGCTATACTTCTTCGCAGACTATATCATTTGGGAATTAAAGACCGGCGTGTGCTTCAAATCATCAAACAAATGCTGAAAGCAGGCGTTCTTGATGAATGTGAAGTAAATGAAGAAGGCACTATGCAGGGCGGGATTATCAGCCCTCTGCTTGCAAATGTCTATCTCGACATTATGGATGAATGGGTAACAAAACAGTGGGAACTGAAAAACACCACCCACAAATACAATCAGGATTCCGCAAAAAGAAGGGCATTGAAAAAGACCAGACTGGTGCCGGGATTCCTAGTGAGGTATGCCGACGATTTTGTAATTA
SRS143876_22238	TR	8.77	-	2056	2105	ACCGGCTCCCTCAATGTGTTCAATCACCAGAGCAATGTGGACATCAATAA
SRS143876_25406	TR	46.08	+	208	268	TGTTTATACCGTTGTTGCTCCGACCGGCAATATCAACAACAACAATTACAACAACAGCAAT
SRS143876_25406	RT	55.92	+	554	755	CGTACAACGAATTTAAGGTCTACGAACCGAAAGAAAGAGTGATTAAATCGTGTTCTTTCAAAGACAAAATAGTACAGCATTGCTTATGTGATGAAATTCTGCATCCAGCATTGAAGGATCGTTTTATCAGAACAAATTATGCCGGGCAGAAGGGAAAAGGTACTCATTTTGGAATGTATTGCTTGAAAGGGCAAATGCTGGA
SRS143876_26699	TR	71.19	+	32937	32997	ACAACAGCTGGAACGTGAACTTTAGTAATGGCAGCTTCAACAACAACAACAACAAGTACAA
SRS143876_26699	RT	65.80	+	33183	33834	CAAGTACTTGTTTTATAGTTACTCGTCCTAAATTACGGGAAGTGTTTGCTGCAAATTTTCGCGACCGTATTGTACAACATTGGTTGTGTCTACGCTTAGAGCCACTGTTTGAGGCACGTTTTGTAGAACATGGAAATGTATCATTTAATTGTCGAAAGGGTTTTGGAACATTTGCATGTATTGATCAGTTGACAAAAAATACTATTGAAGTCTCTGATAATTATTCCCATGAAGCTTGGTATGCTCAATTTGATATTAAAGGATTTTTTATGTCAATTGATTGTGAACGCTTATTAGAGTACTTATTACCATTTATCAAAGAAAAATGGAATTACTGGAAAGGAACTATATATGAACAGGATTTAGATTTAGTACTTTGGCTTACAGAAGTAATTGTAC…
SRS143876_27337	TR	53.58	+	333	402	TGCGAACTCGAATGGCGGTGTGTCGTATGCGAATGCGAATAACGATGCTTCGAACTCGAATGCGAATATC
SRS143876_27337	RT	48.03	+	771	1311	AAACTTTCTGAGCGTATTGTTTCCGGCCAGTTTCATGTAACGCCAAATGACATTGAGGAGAAAGACATTATTGAAGCTGGTAAATTACGGCATATTCAATTTTTCAAGAGTCTAAAGAATAGTATAGCAGCTCATGCTATCATGTCCGTAGTGGATAAACACCTAAAAAAGCGGTTTGTAAGAACAACCTCCGCAAGCATTAAAAACAGGGGAATGCACGACCTTATGAAGTACATTCTTCGTGATATACAGGAAGATCCTGAAGGAACACGCTACTGTTACAAGTTCGACATCTCTAAGTTCTACGAGAGTGTCAATCAGGATTTCGTTATGTATTGTGTACATCGGATTTTCAAAGACAAGAAGCTCATAGCTATGCTTGACAATTTTGTTCGCATT…
SRS143876_34312	TR	58.58	+	950	1013	CGAACAATTTCTGCCTTGTCAACACCAACGGCAACCCGAACAACAACAACGCGAACAATTCCTG
SRS143876_34312	RT	39.13	+	1544	1715	AGGTCCGGCCCATAGACGCCCCGCACATCAATGACCGGCAGATCCACAAGACCCACACAAAGGAGGTCCTGGAGCCACTATACACGCCGGGCATGATCTACTACAACGGGGCAAGCCAGCGAGGAAAGGGCCTCCAGTTCCACTACAAGGGGCTGAAAAAGGCCCTGCGGAA
SRS143876_39287	RT	93.09	-	9136	9640	AAAAGTATCGCTTTCATTGTTACCCGTCCGGTTAAACGCGAGGTATTTGCTGCCGACTTTCGCGACCGGATTGTTCATCATCTTATTGTGCACCGTTTAGAACCTTTATTTGAAAGCGTTTTTATTGAAGATAACTACAATTGCCGGAAAGGAAAAGGAGTAATGTTTGGCGTAAAGCGTCTGCATCAGCAAATTAAGGAATGTAGTGAAAATTTCACCCGCGAATGCTACATTATGAAAAACGACTTACAGGGCTTTTTTATGAGCATACACAAGCCTACTCTATGGATTATGCTTGAAAAATTTATCTGGGAAAACTATACCGGAGCAGATATGAACATTTTGCTGTATCTGGTAAAAAAGATTGTTTTACATAATCCCGAATTAAATTGTATTCGC…
SRS143876_39287	TR	24.13	-	9871	9920	GACAACAGTTGGATATTGAATTGGTCAGATGGTAGCGTGAACAACAACAA
SRS143991_3090	TR	37.59	-	1528	1592	CGCGTACAGCGTTCGCATCGTCTACTCGGACGGCAGCGAGAACAACTACTACGCGTACGTCGGCT
SRS143991_3090	RT	74.49	-	2496	2891	CTGAAAGCGGACGTCCGCCACTACTTCCAATCCATCCGGCCCGACGTGCTGAAAAAGGACGTTGCGAAGTATCTGCACGATCCTGACTGTCTGACGCTTGCCTACCAGATCATTGACAGCGCGCCGGACCCGCTGGGCATCCCCATCGGGAATCAATCGTCCCAAATCTTTGCGCTGCTATATCTGAATCAGCTGGATCACCTCTGCAAAGAGCAGCTGCGCTTCCGGTATTACGGCCGATATATGGACGACTTCTACATCATCTGTGAGAGCAAGGAACGGCTGCAGGAGGCCCTGGTGGTGATCCGGCAGCACCTGGCCGAGCGCGGGCTGGAGCTGAATAAAAAGACAAACATCTTCCCGCTGCGCAACGGTCTGGACTTCCTGGGCTTCCAC
SRS143991_19073	RT	194.86	-	2973	3656	TCTGAGAGGCTCCAGTGGCGCGACTATTCCTTCGGGCCCTACTACCCCTTCAAGGTGTACGAGCCCAAGGAGCGGCTCGTCCTCGCCATCGACTTCGAGGGCAAAGTCGTCCAGCACTCGCTCTGTGACAACGTCCTCGAGCCGGCGTTCTCCCGGCGCTTCATCCGGGACAACTACGCCGGCCAGATCGGCAAAGGCACCCACGACGGCCTCGACCGTCTGGCCGCGGCCGTGCGCCACTATTTCTTCAGCCGAAAAGCAGCAGACGAAGCAGCCCGCAAGGCTGCCGGCCTGCCGCCCCGGCCGATGAACGAGTGGTACTACGCCGACGGCTGGGTACTGAAGGGCGATTTTTCAAAGTTCTTTTACACCCTGCTCCATTCCTACTGTTACGAAACA…
SRS143991_19073	TR	30.03	-	4064	4111	CACCAGTGAGGCGGCCCTCGGGGTATGCCTTGTTTTTTCGTGCCGGCT
SRS143991_25995	TR	47.60	+	60	109	TTTCGATGTCGAATGCGAACAACGATTCCTCGAATACGAACACGAACATC
SRS143991_25995	RT	44.68	+	658	1042	ACCTCCGCCAGTATCAAGAGACGGGGGATGCACGACCTCCTGGCGTATGTCCGCCGTGACATGGCCGAAGACCCTGATGGTACACGTTACTGTTACAAGTTTGACATCACCAAATTCTACGAGAGCGTGAAGCAGGATTTTGTGATGTATTGCGTCAGCCGGGTGTTCAAGGACGCAAAGCTCGTGACCATGCTGGAGAGCTTTATCCGCCTGATGCCTGAAGGTCTGAGTATCGGCCTGCGCAGCTCGCAGGGGCTGGGCAATTTGCTTTTGTCTGTGTATCTGGACCATTATCTGAAGGACAGGTATGCCGTGCGTCATTTCTACCGCTATTGTGATGACGGCGTCGTACTGGGTAAAACGAAAGCGGAACTGTGGAAGATTC
SRS143991_27629	RT	164.66	-	25868	26513	TTGATTTTCAACCGCAACTACGAAGAGCAGTTAATAAATATTCAGAATCACTTAATTTATGAAACATACGAGGTAGGAAAGTATCACACCTTTTATGTTTACGAGCCGAAGAAAAGGCTCATTATGTCCTTGCCATTTAAGGACAGGATAGTACAATGGGCGATTTACAGGCAGTTATTTCCGTTGTACGAAAAGACATTTATCTTTGATTCCTACGCCTGTCGCAAGGGCAAGGGAACACATAAGGCAGCCGACAGGTTACAGTATTGGTTAAGGCAGACTGAAAGGAAGCCGGAACGGTACTATTATCTGAAAATGGATATATCAAAGTATTTCTACAGGGTAGACCACGATATTTTATTAAAGATTTTAGCACGCAGGATTAAAGACCAACGATTC…
SRS143991_27629	TR	28.88	-	26950	26999	TCAACGCAGGGAAAGACAGAAATAAAAATACATAGGGAAATAATCACAA
SRS143991_contig-100_834.156211	RT	44.37	-	4897	5228	TCGGGAGGTTTTTGCCGCCGCTTTCATTGATCGTGTTGTCCATCACTGGATCGCTCTTCGTATCGAGCCGATTTTAGAGGAACGTTTTCGGGAACAAGGGAACGTCTCGAAGAACTGCCGGAAAGGTGAGGGATGTCTGTCTGCCGTGCACTATCTGAATAACATGATAGTCGAGGTCAGTGAGAATTATACTGCCGATGCGTACATTTTCAAAGATGACCTGTTCAGTTTCTTCATGTCTATCTCGAAATCGTTGGTATGGGAAATGCTGAACATATTCGTAAGGGACAATTATAAAGGCGATGATATTGAATGTCTGCTTTACCTTCTAG
SRS143991_contig-100_834.156211	TR	53.53	-	5469	5529	ATGCAACGGCTTCCAGCAGTTGGAACGTGAACTTCAACAACGGCAACGTCAACACGAACAA
SRS143991_contig-100_59.175375	TR	20.15	+	8648	8697	CTTCCGCGTTGAACTTGAACAACCCACGTTCGAACGTCAGGACGAACATT
SRS143991_contig-100_59.175375	RT	132.20	+	9173	9776	AACCCCGAATTATCATGGCTTTACAGTACCGGGATCGTGTCGTTCAATGGGCGTATTACCAGAAGTTAAACCCTTTATTCGACCGGCAGTATATAACGCATAGTTACGGTTGCCGGAAGGGCAAGGGAACCGTCAAGGCAAGAAAACAGTTACAGATCTGGCTTCGGAAGGTCAACCGGAGTCCGAAACACTGGTACGTCTTAAAACTTGACATTGCAAAATACTTTTACCGCGTCGATCACGAAATCCTTATGAAGATCTTGAAAAAGCACATCAAGGATGAACTGATTCTTCGCGACCTGGATAAACTGATAAATTGCGAACATACCGCCTTCGGCCTTCCTTCCGGCGTCCAGCCGGAGCTATGCAAACAAGAAGACTGGTTATACAATCGCGGTA…
SRS144362_2203	RT	65.23	-	13922	14505	AAACGCCGGACGATACAGGTGATCCCATTGAAGGATCGCATCGCTGTAAATGCGGTCATGCGAGTCGTGGACGAGCATCTGCACCGGCGGTTTATCCGGACGACCGCAGCATCGATCCGCAACCGCGGGATGCACGACCTGATGGAGTATATCCGGCGCGATATCGCTCAAGACCCCGACGAAACCCGTTACTGCTATACCTTCGACATCCGTAAATTCTACGAAAGCGTCGACCAGCAGGTCGCCATTGCCGCCGTCCGGCGGGTTCAAAGCGAACGGCTGCTGAAGATACTCGATGGCTTCATCCATATGATGCCGCACGGGTTGAGCATGGGGCTGCGCTCCTCGCAAGGGCTGGCCAACTTGATCCTCTCGATCTACCTCGACCACGAACTCAAG…
SRS144362_2203	TR	46.61	-	14944	15010	AACAACAATGCGAACGCGAATGGCGGCGTGTCGTACGCGAACACGAACAACGATTCGTCGAACACGA
SRS144362_10879	TR	53.58	+	3599	3668	TGCGAACGCGAATGGCGGTGTGTCGAATGCGAATGCGAATAACGATGCTTCGAATACGAATGCGAATATC
SRS144362_10879	RT	17.78	+	4206	4590	ACCGGTGCAAGCATCAAAAGGCGCGGTACTCATGATCTGATGAACTGCATACGTACCGATTTGCAAAAAGACCCGGAAGGCACACTTTACGCATACAAGTTTGACATCCGTAGGTTTTACGACAATGCGCGGCAGGACTTTGTTATGTGGTGCTTCCGGAGGGTGTTCAAGGACGAAAGGCTGTTGGTGCTACTGGAGCGGTTTGTTAAGCTGCTGCCGGAAGGTATAAGCTTCGGACTGCGCAGTTCACAAGGGGCAGGAAATCTGCTTCTGTCTGTATTTTTAGACCACTATCTGAAGGATAAGTACGGGGTTCGTTATTACTATCGCTATTGCGATGACGGACTGGTACTCGGTAAAACGAAAGCGGAATTGTGGAAGATTC
SRS144362_28278	TR	40.33	+	1982	2029	CGTCAATTCCTCCGGCGCGATGAACTGGAACAACGCGTACAATGGCAA
SRS144362_28278	RT	173.26	+	2525	3190	AAGAACGAATCGTGATGACCAACGCGTTCAAAGACAAGGTGGTTCAACATTCCCTATGCGACAACATACTTGAACCCGCGTTTTCCCGCGGGTTTATCCGGGACAATTACGCGTCGTAGAAAGACAGAGGGACGCACGACGGATTATATCGGCTGGAAGCGTTTATGCGGTCCTATTACTTCACGCGGAAAAACAGAGCGGAACAGGCACGCCGGGAAGCGGGCTTGCCGCnGTTGCCGCCGAAAGAAGCAGGGTGCGCCGACGGCTGGGTTTTGAAGTGCGATATATCAAAGTATTTCTATTCAATCCAGCATGAGCCGTTAAAACGAATGGTGCGGTCATACGTCCGGGACCCGGACGTTTTGTGGCTTACTGACATGATAATTGACAGCACCGAAA…
SRS144362_29629	RT	11.68	-	1602	1948	GTGGAAGGAGACATCAGTAAATGTTTCGACTATATCGACCACGCTATACTTCTCCGCAGACTATATCATTTGGGAATTAAAGACCGGCGTGTGCTTCAAATCATCAAACAAATGCTGAAAGCAGGCGTTCTTGATGAATGTGAAGTAAATGAAGAAGGCACTATGCAGGGCGGGATTATCAGCCCTCTGCTTGCAAATGTCTATCTCGACATTATGGATGAATGGGTAACAAAACAGTGGGAACTGAAAAACACCACCCACAAATACAATCAGGATTCCGCAAAAAGAAGGGCATTGAAAAAGACCAGACTGGTGCCGGGATTCCTAGTGAGGTATGCCGACGATTT
SRS144362_29629	TR	12.99	-	3277	3326	GCATGGCAGCCTGAACCTGTTCAACCATCGCACGAACGTGAATCTCAAGA
SRS144362_32444	TR	7.78	-	121	170	GGCAACAGCGACCGCCGCGGCTACGGCAACAACCGCTACATCTACTCGAA
SRS144362_32444	RT	57.27	-	611	1184	ACGCCGGCCAGATCGGCAAAGGCACCCACGACGGCCTCGACCGTCTGGCTGCGGCTATGCGCCACTATTTCTTCAGCCGAAAGGCAGCAGACGAAGCAGCCCGCAAGGCTGCCGGCCTGCCGCCCCGGCCGATGAACGAGTGGGACTACGCCGACGGCTGGGTACTGAAGGGCGATTTTTCAAAGTTCTTTTACACCCTGCTCCATTCCTACTGTTACGAAACGGCCCGCCGGGCCCTGAAGTGGCTGAAGGATCCCGAGCTGATCGACTTCGCTGAGTGGCTGCTGTGGCTCATAATCGACAGCACGCCAGACCCCGGCATCCCGATCGGCAACCAGTCGAGCCAACTGCTGCGCTGCTCTATCTGGACGCCTTCGACCACTGGCTGAGGGATGACCG…
SRS144362_39552	RT	182.08	-	156	787	CCCTACAACACATTCAAGGTTTACGAACCGAAAGAACGGGTTGTAATGTCGAACAGCTACAAAGACAAGGTTGTGCAACATGCGCTTTGTGATAATGTACTTGAACCGAGGGTGCGAAGCACCTTCATAAAAGACAATTACGCTTCACAGGTTGGAAAAGGAACGCACTTCGGCCTTGAACGGCTGGAAGGATTTATGCGGAGGTTTTACCGTGTCGAGGTGTTGACGGTTGGGTATTGAAATGCGACATATCAAAGTATTTCTATAATATCAAGCACGACGCGTTAAAATCCTTAATCCGCAAGTATATTTCCGATCCTGATTGCCTTTGGTTGCTGGATATGATAATAGACAGCACCGAAGGCAATGTAGGAATTCCGATCGGCAACCAGTCTTCAC…
SRS144362_39552	TR	43.68	-	1147	1194	ATGTCAACACTTCGGGGGCGTTGAACAACAACAACGCGTACAACGGCA
SRS144362_43200	TR	37.45	+	116	168	CTCGGTGCATCAATCTGAACAATGACGCTGGCAACGCGAACTGGAACATCGGC
SRS144362_43200	RT	59.94	+	503	1262	TATATCGATGCCCATCTGGACGACGAAGTTCAGAAGATGCACGATATGATTTTGAACACCAAACCCGATGGGATAGAAGTCCAGAACCCGAAACTCGGATTCAAGCCCCATAAGCACACCCCGAAGATCATCTACGAACACGGTAAGATTCGGAAGATCTTTGAGCCGGAGATCCACGAACAATGGCTGCACCACATCATCGTGCTGGTGTTGGAGCCGATCATCACCGGCACCGCATACAAGTACAGCTGCGGCAGCTTCCCGAAACGCGGCGCACATTACGCCAAGCGGAGGATTGAGAAGTGGCTCCGTTCAGACCCGAAAGGGACCCGGAACTTCCTGAAAGTTGACATCCGGCATTTTTACGACAGCATCCGGCTGGACGTTTTGATGCGGGAG…
SRS144362_45236	TR	5.88	+	21266	21315	GCAACACCAGCACCTTCTACTTCGAAGGTAGCAAGTTGAACTACACGGTT
SRS144362_45236	RT	9.42	-	25414	26174	ATCTATGCCTTTGCTTGTGGGTCAGTCAGTAAACCTTGACCATGAGACTGATGTAGCCAATGCTATTGGTGCAGTTAAATCTGTAGAATGGCAGGAAGCCTACAAGGATAAAAAAACCGGAATAATTATTCCGGCAGGTATAAACGGTATCATGAAAATCGATGGGTTATCAAATCCTCGCATTGCTCGTGGTATTCAAATGGACCCACCATCTATCCACTCCAATTCGGTTACAGTTGAGTTTGCATGGGAACCTTCTCATACCTTCGAGGATATGTGGGAGTTCTATTCCAAACTCGGAACTTACACTGAAAACGGAGAACTCATTCGTAGGGTTGTTACAAAGATTATCTCCTACAAAGAGACTTCTTTGGTATGGCACGGAGCAGACCCATTTGC…
SRS144506_263	RT	16.82	-	6951	7369	AAGGGTATGTGCTTTTTATCGACTTCAGCGGGTATTATGCGAACATTCAGCATGAACCGTGTAAGGCGGTGCTTCATGAGCTACTCGAAAAGAGCGGTCTAAGTGATGAACTTCGGATTATTACCGAGGACTTGATGGATGAGATTTTCAAGACGTTCGAGATGGATGTCAGCCGATTCTCGGACGAGGACATTGAAGCCATGATGAATGGCAAGGTTGACCCTTTTATGAACATGGGCGTGCCGAAAGAGCTTTTGACCGGTGAAAAGATGCTGGCAAAGGGAGCCGATATTGGCAACCAGCTGGCGCAAAACATTGGTATCACATTTCCTTACCGAATCGATAACTACTGTAAAATTGTCTGCGGCATGAAGCATCAAGGCCGCTATTCTGACGATA…
SRS144506_263	TR	24.41	-	7942	8008	TTGGGTAGCCTTTGAAAAGTTTCGTCTACGTACTTCGCGAATGTGAACAACAACGGTAATGCGAACT
SRS144506_31856	TR	80.40	+	1134	1197	ACAACAGCTGGAACGTGAACTTTAGTAATGGCAACTTCAACAACAACAACAAGTACAACAGTAA
SRS144506_31856	RT	42.34	+	1377	1494	CAAGTACTTGTTTTATAGTTACCCGTCCTAAATTACGGGAAGTGTTTGCTGCAAATTTCCGTGACCGTATTGTACAACATTGGTTGTGTCTACGCTTAGAGCCACTGTTTGAGGCACG
SRS144506_36977	TR	18.67	-	11197	11264	GACGGTCAGTGTAAACGGGTCGCCAGTGGGAGTTATGACAGCGGCAACAATAACAATGATAACCACTG
SRS144506_36977	RT	17.98	+	12859	14875	ACAGTCGTATTTCTATGCGTTGTACAATTTTATAACAAAAGAACTCTATACTTCAAAATCCGGTGATGTGGAGTATGAAGGACGCACCGGCGCATCTGCTTTATGGCTTGCTACTTTAGAGGAGAAAAGCGAGAACGGAGAGATTTTATATGATTTGGCGATACGGCAAAACTGTGCGGCGGATATTCATAAACCTTATTTATTGCTGGAGCGTACACATACGGATATTGATACTTTGCCCAATTTCCGGCAAGGAGATGCCATTGTTCTGTATGAGCGGAATGTCAGTGAAGATAACGTTACCAATAAAATGGTGTTTAAGGGGAACATCGAGGAAATTTCCGATTGCAATATCCGTATCAGACTTCGTGCGGCACAACAGAACGTCAGGGTCTTGCC…
SRS144506_37001	TR	50.47	+	556	610	TCTGCAATGTGAACAGCAACGGCAACGCGAACAATAACAACGCCAACAACACCAA
SRS144506_37001	RT	17.43	+	1102	1621	GCTTTATTGAGTTCGACCTCTACGACCGAGGAAAAATGCGGCACATTAGGAGCATTCATATCAGCGAGCGCGTCGTGCAGAGAACGCTCTGTGATAAGGTCATCAACCCGACCTTAAAACCATCATTCATCTATGACAACGGCGCAAGTACCGAGAATAAGGGAATCGACTTCGCTCTCAACCGCCTCTCCTGCCACCTGCAAAGGCATTAnAGGAAGTACGGGCGGGAGGGCTATGTTnTTCTCTTnGACTTCTCCAACTACTTnGCCAACGCnCAGCATTGGCCGGTCAGCCGTGAGCTGGCAAAACGTGTGCATGACGTGAGAATCAGGGCTCTCGCAAATGAGTGTCTCGATAACTTCGGCCCCATCGGTTACGGGCTCGGAAGTCAAATCTCGC…
SRS144506_42367	TR	36.34	+	29267	29319	ACCGTGCGGTTCGCGGGTACAATTCGGCCCGCAACTGGAACAACAACAATGCT
SRS144506_42367	RT	130.84	+	29938	30515	GCTGCAGACGCTCTTCCGCCCGGTATTCGTCAACCGTTCATTTGCGTGTATGTACGGAAAAGGCCCCATCCGAGCTGCCTTCAACGTACAGCATGACATGAGGGTCGCCCGCATGAAGTGGGGCGACGAGGCGACGGTCATCAAGATCGACGTCCGCAAGTTTTTCTACAGCATCGACCGCAGCGTGCTCAAGCAGATCATCGCGAAGCGGTTCAAGAAGCTCAAGAAGAAGTACCCCGAGAAATACGAGGACTTCCTCCGTTTTTACAGGCTTCTTTGCAAAGTGATCGACAGCTCGCCGGAGGGCGAGAGAGGGATTCCGCTGGGAAATGTGAGTTCTCAGGACTTTGCCAACATCTACCTCAACGAGCTCGATCAATTCTGCATCCGCTTCCTCGG…
SRS144506_47912	RT	17.55	-	9759	10143	TGCAAAAACGTTATATCCGGACAACTGGTGCAAGCATCAAAAGGCGCGGTACTCATGACCTGATGAACTGCATACGTACCGATTTGCAAAAAAATCCGGAAGGCACGCTTTACGCATACAAATTTGACATCCGGAGGTTTTATGACAATGCGCGGCAGGACTTTGTTATGTGGTGCTTCCGGAGGGTGTTCAAGGACAAAAGGCTGTTGGTCTTGTTGGAGCGGTTTGTTAAGCTGCTGCCGGAAGGTATCAGTTTCGGACTGCGCAGTTCACAAGGGGCAGGAAATCTGCTTCTGTCTGTATTTTTAGACCACTATCTGAAGGATAAGTACGGGGTTCGTTATTACTATCGCTATTGCGATGACGGACTGGTACTCGGTAAAAC
SRS144506_47912	TR	47.58	-	10691	10750	GTGGTCTATCGCGGGTACAACAATGCGAATGCGAATGGCGGTGTGTCGAATGCGAATGCG
SRS144506_48391	RT	119.16	-	15442	15985	AAAGCTGCGGCACATCCGTAGTGTGCACATCGCGGAGCGGGTGGTGCAGCGCTGCCTGTGCGACAACGCGCTGGTGCCGCTGTTCTCGGCGGCGTTCGTGTACGACAACGCGGCGAGCCTGAAGGGCAAGGGCATCGACTTTGCCATGGATAGGCTGACCTGCCACCTGCAGCGGTACTACCGAAAGCACGGGACGGACGGCTGGGCGCTGGTATTCGACTTTTCGGACTACTTCAACTCCGCGCCGCACGCGCCGATCTACGCAGAGAGCGAGCGGCGCATCCGGGACGAGCGGGTGCAAAAGCTGGCGTGCGGTCTGATGGAGGACTTTGGCGAGCGGGGCTTCGGCCTCGGCAGTCAGGTGAGCCAGATCGACGCGCTGATGCTGCCAAACCGGCT…
SRS144506_48391	TR	6.52	-	15855	15904	GTTCTCGGCGGCGTTCGTGTACGACAACGCGGCGAGCCTGAAGGGCAAGG
SRS144506_55038	RT	16.28	-	96096	96475	CTTACCTTGTTAGTAGATTTACTGCAGATATCTTTAACTGTTTAAAAGGAAGAGGTATCCATTATGGAGTAAAGAGATTGAAAAGAGATTTAAAAGCTGATAAAGAAGGCACAAAATATTGTTTAAAATTAGATATTAAAAAGTTCTTTCCTTCTATAGATCAAGATGTGTTATACTCACAGTTTGAAAAGGTATTTAAGGATAAGAAACTATTAAGATTATTACATCATGTAGTTTATTCTACACCAAAAGGTTTACCAATTGGAAATTATATATCTCAATTTGCAGCAAATTTGAATTTGGCTTGGTTCGATAGGTGGATTAAACAAGTATTAAAAATAAAATATTATTACAGATGTTGTGATGATATTGTTATATTA
SRS144506_55038	TR	18.52	-	96925	96962	GCTAATGCTAATAATGCATCCTCGAACTCATAGACGAA
SRS144506_55075	TR	47.60	+	350	399	TTTCGATGTCGAATGCGAACAACGATTCCTCGAATACGAACACGAACATC
SRS144506_55075	RT	44.68	+	948	1332	ACCTCCGCCAGTATCAAGAGACGGGGGATGCACGACCTCCTGGCGTATGTCCGCCGTGACATGGCCGAAGACCCTGATGGTACACGTTACTGTTACAAGTTTGACATCACCAAATTCTACGAGAGCGTGAAGCAGGATTTTGTGATGTATTGCGTCAGCCGGGTGTTCAAGGACGCAAAGCTCGTGACCATGCTGGAGAGCTTTATCCGCCTGATGCCTGAAGGTCTGAGTATCGGCCTGCGCAGCTCGCAGGGGCTGGGCAATTTGCTTTTGTCTGTGTATCTGGACCATTATCTGAAGGACAGGTATGCCGTGCGTCATTTCTACCGCTATTGTGATGACGGCGTCGTACTGGGTAAAACGAAAGCGGAACTGTGGAAGATTC
SRS144506_55524	RT	16.34	-	5450	5822	ACAATTTCTGCTGCGGGAGCATCCGAAACCGGGGCATCCATTACGGCGTTCGGGCCATCAAGAAGTGGATGCGGACAGACCCAAAAGGGACGAAGTACGCCGAGGAGCTGGACATCCACCATTTCTACGACAGTTTGACGGCGGAGACGGTGATGAAGCGGCTCCGGCGGCTGGTGAAAGACCGGCGAATGCTGGAGGTATGCGAACGGTTGATGAAGCACGGCATTCTGATCGGCGCTTACTTTTCCCAATGGTTTGCCAACACGGTGCTGCAACCGCTTGACCGGCTGATACGGGAAAGCGGTCTGTGCGACCACTACCTGCGGTACATGGACAACTTTACCCTGTTCGGGCGGAACAAGCGGAAGCTGCG
SRS144506_55524	TR	11.16	-	6900	6949	CTACAACAGCAACGGCCTGAACATCATCAACACGCCCAGCAGCTTCAGCG
SRS144506_56698	RT	28.34	-	2592	3003	GAGGCATATTCGGAGCGTCCATATCTCCGAGCGCGTCGTACAACGGTGCTTATGCGATTACTGCCTCGTGCCGATGCTCTCCCGGTCATTCATTTACGACAACGGAGCGAGCTTGCGCGGCAAAGGGTACGATTTCGCCGTATCCCGGGTGACGTACTTTCTCGCGGAGCATTACAGAAAACACGGGCGGGAGGGCTACGTCCTCGTATTCGATTTTTCAAAGTATTTCGATACGGCACAGCATGAGCCCGTTTTTCGAGAGTTCGAGCGGAGCGGCATCGACGACCGCCTCGTCGCGCTCTCGAAATATTTTATTCAGAACTTCGGCGACGTGGGGCTCGGCCTCGGGAGCCAAGTCTCGCAGATTGCCGCGCTCGCCCTGCCGAACAGGATAGACCA…
SRS144506_56698	TR	38.21	-	3550	3603	TCGTGAATGTGAACACCGACGGGACAGTCAACAACAACAACGCGAACTATTCCC
SRS144506_contig-100_2312.263895	TR	53.53	+	692	752	TGCAACGGCTTCCAGCAGTTGGAACGTGAACTTCAACAACGGCAACGTCAACACGAACAAC
SRS144506_contig-100_2312.263895	RT	43.95	+	993	1324	CGGGAGGTTTTTGCCGCCGCTTTCATTGATCGTGTTGTCCATCACTGGATCGCTCTTCGTATCGAGCCGATTTTAGAGGAACGTTTTCGGGAACAAGGGAACGTCTCCAAGAACTGCCGGAAAGGTGAGGGATGCTTGTCTGCCGTGCACTATCTGAATAACATGATAGTCGAGGTCAGTGAGAATTATACTGCCGATGCGTACATTTTCAAAGATGACCTGTTCAGTTTCTTCATGTCTATCTCGAAATCGTTGGTATGGGAAATGCTGAACATATTCGTAAGGGACAATTATAAAGGCGATGATATTGAATGTTTGCTTTACCTTCTAGC
SRS144506_contig-100_1190.302348	TR	17.91	+	924	977	CGTTATTGTCTGGACGGGTGGCAACAACAACAATAACAATGCCAATAATTCTGG
SRS144506_contig-100_1190.302348	RT	33.81	+	1523	1745	AAATCCGCCCGATAGATGCCCCGCACATTACGGATCGGCAAATCCACAAAACCCTGTGTAATGAAGTTCTGATCCCGTTGTATTCACCTTCCATGATCTATGACAACGGGGCGAGCCAAAAGGGAAAGGGCCTTCATTGGCAGTTCAAACGGATCAAACAACAGCTTGGATGGCATTACCGGCGCTATGGCCGGGAAGGTGCTGTGTTGCTGTTGGATTTGAA
SRS144506_contig-100_12.312734	RT	38.53	-	5051	5469	CTGCTGCGGAAGTATCAAGGGCCGGGGCATCCATTACGGCGTTAAGGCAATCAAGAAATGGATGCGGACAGACCCGAAAGGGACGAAGTATGCAGAGGAGCTGGACATCCACCATTTTTACGACAGCCTGACCATTGAAACGGTGATGGCCCGCCTGCGGAGGCTGGTCAAAGACCGGAGGATGCTGGATGTATGTGAGCGGCTGATGAAGTACGGCGTCCTGATCGGCGCGTTTTTCTCACAGTGGTTTGCCAACACGGTGCTGCAACCGCTTGACCAGATGATACGGAACAGCGGGCTGTGTGACCACTATATGCGGTACATGGACAACCTGACGCTGTTCGGGCGCAACAAAAGGAAACTGCGAAAGCTGCGGGGCATGATCGAGGACTGGCTTGC…
SRS144506_contig-100_12.312734	TR	7.04	-	13509	13558	TACACCGGCGGGTACTTCAACTACACCGACGCGGACAAGGACATCGACAT
SRS144537_3246	RT	9.60	-	3191	3827	TTCGCCATCTCGCGCAGGAGGTGTTGTCCTCGGCCTGATGGCCGTGGAGAAAGCTGATGATCTCGGCGATGTCCTCGGCCTGATCGCCGATGCGCTCCATGTCCGTGATCATCTTGAGCGCCGCGGAGATCTGGCGCAGGTCGCGCGCGACCGGCTGCTGCTGAAGCAGCAGCTTGAGGCAGAGGTTTTCGATGTCGCGCTCCTTCCGGTCGATCTCGCTGTCGAGCGGCGCGACCCTCGCGGCAAGACTCTTGTCGTTTTCGGTCAGCGCACGGCTGGCGAGCGCGATGACCTCCTCGCACAGCGCGCCCATTTCGATCATTTCGTGATTGAGCTGCGAGAGCTGCTCGTCAAATTTGTTTCGCATCAGCCAAACCTCCCTGTGATGTAGTCCTCCGT…
SRS144537_3246	TR	11.03	+	6114	6163	TCCTCTATGAGATCGTCTACAACCTCTGCGACAACGCGATCAAGTACAAC
SRS144537_11779	TR	12.21	+	506	555	TGTTCAACGTGAACCTGAACAACCCTCGGTCCATCTCCAACAGCAATGTT
SRS144537_11779	RT	47.40	+	1399	1663	GGTATGCCGATTGGCAATCTTCTGTCACAGTTGTTTGCAAATGTCTACCTCAACGAATTAGACCAGTATTGCAAGAGGGAATTGCAGATCCGGTTCTATATCCGTTATATGGATGATGTAATTATTTTGTGCAATAGCAAATTACAACTCAGAATTTGGAAAGATCAGATAGAACAATTCTTATTGCAAGAGTTGGAACTGCATTTGAATAAAAAGACTTGCATACGCCCTATCGGACAAGGAATTGAATTTGTAGGATACCGCA
SRS144537_18436	TR	43.56	+	41	100	TGCGAATGCGAATGGCGGCGTGTCGAATGCGAATGCGAATAACGATGCATCGAACTCGAA
SRS144537_18436	RT	35.81	+	658	1012	ACCTCAGCCAGCATCAAGAACCGCGGCATGCACGACCTCATGGAGTACATACGCCGCGACATGAAAGAAGACCTGGAAGGAACACGCTACTGCTACAAATTCGACATCTCCAAGTTCTATGAGAGCGTGGGGCAGGATTTCGTAATGTATTGCGTCCGGAGGGTATTCAAAGACAAGAAACTCATCGCCATGCTTGACAACTTCGTAAGGCTCATGCCGCAAGGAATCAGCATCGGGCTGAGGTCGTCGCAAGGGTTGGGCAACCTGCTCCTGTCTGTTTTTTTAGACCATTATTTGAAGGACAAGTACGGCGTCCGCCATTTCTACCGCTATTGCGATGACGGCGTGGTACTCG
SRS144537_21543	RT	109.38	-	12736	13323	TAAAAAGCGCGAAATCTACAAGCTACCGTACCGCGACCGTGTGGTACAGTGGGCTATATTGCAGATATTAGAGCCATTATGGACTCCGACCTTCACCAATGACACATACGCCTGCATAAGAGGGCGCGGCATCCACTCGCTTCTGCACAGACTGCGTGCAGACCTACGCAAAGACCCCGACGGGACGCGCTACTGCCTAAAAATAGACGTGCGCAAGTTCTATCCGTCCATAAACCACGACACACTGAAAATGGTTGTACGAAAGAAAATCAAAGACCCATCAGTGCTGTGGCTGCTGGACGACATCATCGAAAGTGCGGACGGCGTACCCATCGGCAATTACATTTCCCAATATTTCGCAAACCTTTATTTGTCGGAACTCGACCACCTCGTGAAGGA…
SRS144537_21543	TR	34.31	-	13738	13775	CACGAATTCGAACAACACGGCTACGAATGCGAATGCGA
SRS144537_31289	TR	46.22	+	147	194	CGTCAATACCGATGGTAGTTTCAACAACAACAACCCGACCAATTCGAA
SRS144537_31289	RT	68.34	+	433	1505	AGGAAGATTATGGCTGCACATAGAAAATCGGTGGCCGTGGTTGAGTACGATAAAGTATTCACCTACGACCACCTTTTTCAGGCATTTTATCACTGTCGCTCTGGTAAACGGAAACGCAAAACAGTGATAGACTATGAAATCAATCTGGCCAAGAAGATTACAAAACTTAGCAAAATACTCAAGAAACGCAATTATAAACCGGGCAAGTTATATGAGTTCACAATCTATGAACCAAAGAAGCGGGATATTGTTGCAAACCAGTTTCCCGATAAACTAATCCAATGGGTGAACTGTACTTATATATTGGAGCCGCTGATTGCGCCGAAGCTTATATTCGACAACTACGCATCACAGCACGGTAAGGGAACGGATCTTGCTCGTAACAGGCTAGAGAAGTTT…
SRS144537_36764	RT	150.89	-	714	1319	AAAGCGACGTCTCATCCAGACGAACAGCGTCAAGGACAAAATCGTGCAACACGCCTTTTGCGACAACATCCTTTACCCCGTCCTGAGCCGCCCCTTTATCCTGGATAACTACGGGAGCCAAGTCGGAAAGGGAACCCACTTCGGCCTCGACCGCCTCCGTGACTTCATGCGGGAGTATTACCGGAAGCACGGGAGCGCCGACGGCTGGGTCCTGAAAGCGGATGTCCGGCACTACTTCGCCAGCATCCGGCACGACATTCTCAAGCGAGATGTCAATAAGCTGCTCACGGACCCACGGAGCCGGGCCTTGTCCGACGCTATCATAGATAGCACCCCTGATAATGTCGGCATCCCCATAGGCAATCAATCGTCCCAGGTGTACGCCCTATTGTATCTGAA…
SRS144537_36764	TR	51.67	-	1711	1758	TACGTGAACTCGGACGGGAGCCTCAACAACAACAACGCGTACAACGGC
SRS144537_39323	TR	20.87	+	147	184	CGAATGCGAATGGCGGTCTCGCTTATGCGAATGCGAAC
SRS144537_39323	RT	47.10	+	695	1073	TCTGCTGCAAGCATTAAGGGAAGAGGTATGCACTATCTTCACCATATTGTTGAAAATGACATACATGAATGTGAGGAGCATTTATATTACTATCAATGTGATATATATCATTTCTATGACTCCATAAATCAAGATTTGATGTATGAAGATTTGAAAAAATACGTAAGTGATCCTGTTGTCTTAAAAATCTTTTCAAACTTTGTTCATTTGCTACCCAAAGGGCTTTCAAAAGGACTAAGAAGTTCGCAATGCTTTGCAAACCTCCACTTGTCACCCATAGACCATTATATGAAAGAAGTCGTAGGAATCCGCTATTATTACAGATATTGTGATGACATAGTAATGATGTCAACTGACAAGCGAGAACTTTGGAAGTGGC
SRS144537_40110	RT	193.84	-	441	1037	AAGAAAAGGCTTGTGCAGGCTCCGGCTTTTGTGGACAAGGTTGTGCAGCACGCTGTGGTGGATAATATCCTCTATGAGCGTATTACCAACAGCTTTATCTTGGACAACTACGCCTCACAGAAAAACAAGGGACTGCACTTTGGCTTGGATAGGCTCAAAGGATTTTTAACCGATTACTGGAACAAAAACCACACCGCAGACGGTTGGGTGCTCAAATGCGATGTGCGGCATTTCTTTGCCAGCATCGACCATGACAGGCTCAAGGAAAAGCTCAAAAAGCTGGACCTTGAGCCTGCGCTTTATGACCTTTTGTGTGTCTATGTTGACTGCTCAGACGGTCTGCCGCTTGGTTATCAGACAAGCCAACTGTTTGCCTTGTACTATCTGGATGAGTTTGAC…
SRS144537_40110	TR	22.83	-	1492	1544	ACCAACAACGCCTACGACTTGAACACCAATGGCAATGTCAACGACGACAACTG
SRS144537_43027	RT	95.09	-	3788	5147	CCGAAAAAGCGCATGATTATGTCACTCACTTTCAAAGACCGGGTGGCGCAGCACGCTATATATAGCCAGCTGAACCCATATTTTGAAAAGCAGTTCATTTCTGACAGCTACGCTTGCAGAGTAGGCAGGGGAACACACAAAGCGGTCAACCGCCTGCATGATTGGTTGAAGCAGACTGACCGGAAGCCGCAGCGTTTCTATTATTTGAAACTGGATATTGCAAAGTATTTTTACCGGATAGACCATGAAGTATTGATGGATATTTTGCGGAAGAAGATTGCTGATGAAGATTTGTTGCACGTCTTGTCAGTAATAATAAACTGCGAAGACACAAACTTTGGTCTGCCGCTGGGTGCCGACATTGGCGACGTGGCGTTTGATGAATTACTGGGAGAAGTT…
SRS144537_43027	TR	26.46	-	5635	5684	GGCGCTGGTGCGCTGAACTTGAACAACGCCCGTTCTAACGTCAACAACAA
SRS144537_45675	TR	80.40	+	733	796	ACAACAGCTGGAACGTGAACTTTAGTAATGGCAACTTCAACAACAACAACAAGTACAACAGTAA
SRS144537_45675	RT	66.59	+	976	1627	CAAGTACTTGTTTTATAGTTACCCGTCCTAAATTACGGGAAGTGTTTGCTGCAAATTTCCGTGACCGTATTGTACAACATTGGTTGTGCCTACGCTTAGAGCCACTGTTTGAGGCACGTTTTGTTGAACACGGAAATGTATCATTTAACTGTCGAAAGGGTTTTGGAACATTTGCATGTATTGATCAGTTGACAAAAAATACAATTGAAGTCTCTGATAATTATTCGCACGAGGCTTGGTATGCTCAATTTGATATTAAAGGATTTTTCATGTCAATTGATTGTGAATGCTTATTAAAGTACTTATTGCCATTTATCAAAGAAAAATGGAACTATTGGAAAGGAACTATATATGAACAGGATTTAGATTTAGTGCTTTGGCTTACAGAAGTAATTGTAC…
SRS144537_46051	RT	199.51	-	752	1354	AAGCGCCGCGTGGTTATGTCGAACAGCTACAAAGACAAGGTTGTTCAACATTCGCTTTGCGATAACGTGCTTGAACCGATTTTGACACGATCGTTCATTCGCGATAACTACGCGTCGCAGGTGGGGAAAGGTACGCATTATGGGTTAGACAGGCTTCAAGAGTTCATGCGGAGGTTTTACAGGAAGAACGGAATTGACGGCTGGATACTGAAAGGCGATATTTCAAAGTATTTCTATTCGATCCGGCACGACGTTTTGAAAATCTTAATCCGCGAGAAGATAACCGATCCGGACGTTTTGTGGCTGATTGATCTTATCATCGACAGCACCGAAGGCAACGTCGGAATACCGATCGGCAATCAAACTTCACAGCTTTTCGCCCTTCTCTACCTTGACGGG…
SRS144537_46051	TR	54.99	-	1743	1790	ACGTCAATTCGGACGGCTCTTTGAACAACAACAACGCGTACAACGGCA
SRS144537_46061	RT	83.92	-	16670	17310	CGAAAGAAAGAATTATTTATCGTCTTCCGTACTATCCTGACCGTATCGTCCACCATGCTGTCATGAACGTTCTTGAACCCATTTGGGTGCGGCTCTTCACTTATAACACGTATTCTTGCATTAAGGGTCGTGGTATTGAGGGCTGCGCCCGTAGGGTTGACAAGATAATCAAGAGTTTTGAGGGCAAGCCTCTCTTCTGTCTGAAAATTGACATCAAGAAGTGCTACCCCTCCATGCGTCACAGGGTTCTGAAACGGCTCATACGCCGAAAGATTAAAGACAAAGACCTTTTGTGGCTTCTTGATGAAATCATAGACAGCGCATCAATGGATGATGCGGGCAGACCGCTAACAGAGGCTGACAAGGCTCAAAGCGACCCCGAGGACGCTCACGGGCTTC…
SRS144537_46061	TR	43.94	-	17767	17816	AGACATAAAAATATTAAGGTTGGTCGCTCCCGTGGGGTTCTGTTCAGCGG
SRS144537_46061	TR	19.57	-	18339	18376	TTCCAACGACTGAAACACTCCGTGGGGTTCTGTTCGGC
SRS144537_49716	RT	10.50	-	1697	2601	ACTTGGACCCTCTATTTGTATAACAGCTTCTTTTTTTAAGCATATGAAGGACACTTTTCCGTTTTCGATAATGCGAGAACCAAAATAGTCGGTATTTAGATTCCCTTGCCCATTAGTTATTTTGGCTTTGAAAAACAAAGTGTCAAGATTGCATTTTTCAACAGTATAACCCCTTCCAAAATTTAAGCCACATATGCTTTCATCACAACACATTATAATGCCGGAAATAGTTACACTTACGTCAACCATGTTTTTCCTCCTAATTACAGCAGTCAGATATGTGTTTCACCCTGTTATCTTTCTGATTTTAATTTACCCAAAGGTGGTCTTTGAACACAAATAAAGACATTTCATTTCCCTCATGCCTTGATATACTGTGTTGTCCGTCCTGCACCGATA…
SRS144537_49716	TR	6.86	-	8075	8124	AACATTTTCGTCATCCAGAATAGTCCCTCCACTTATTTGTAAAACAACAT
SRS144537_contig-100_3545.218286	TR	29.98	+	542	605	ATAACAACAACGTCTGGAACGTCAACACCGATGGCTCCAACAACAACAACTGGTACAACAACTC
SRS144537_contig-100_3545.218286	RT	167.55	+	1030	1644	AGCGCCGCATGGTACACGCCCCCGCATTTGTGGACAAGGTGGTGCTGCACGCTCTGGTCGATAACATCCTGTATGATGCCCTGACAAAGAGCTTTATCCGGGACAGCCACGCCAGCCAGACCGGAAAAGGCACAGACGACGGCCTGATGCGCCTGAAAACCCACATGGTGGACTATTACCGCCGTGAGGGCCACGGCGCGGACGGCTGGGTGCTGAAAGGCGACGTGCGGCATTTCTTCGCCAGCATCGACCACCGGAAGCTAAAACGCAAGCTCAAAGCCGTGCTGGACAAGCGCGGCGTTGACCCGCGTGTCTATGAGCTGCTTTGCATCTACATCGACGTGATGGAGGACGGCTTGCCGCTGGGCTACCAGACGAGCCAGCTTTTCGCCCTCATGT…
SRS144537_contig-100_2888.241276	RT	87.88	-	53	428	AAAGAACGCATTGTTATGACCAACGCGTTCAAAGACAAGGTGGTTCAGCATTCCTTATGTGACAATGTGTTAGAACCAGCGTTTTCCCGCACCTTTATCCGCGACAACTACGCGTCGCAGGCCGGGCGCGGGACGCATGACGGACTGTATCGACTGGAAGCGTTTATGCGGTCCTATTATTTCGAGCGGAAAGCACGGGAAGAACAACGGTGCCGGGAGGAGGGGTTGCCGCGGCCCGACCCGCGCCCCGCCCATTATGCGGACGGCTGGGTTCTGAAATGCGACATATCAAAATATTTCTACTCAATTCCGCATGAACCATTGAAAGCAATGGTTCGCCGCTTTATCCGGGACCCGGACGTTCTATGGCTTGTCG!�
SRS144537_contig-100_2888.241276	TR	40.31	-	907	954	ACGTCAATTCCTCCGGCGCGATGAACTGGAACAACGCGTACAACGGCA
SRS144537_contig-100_3048.241436	RT	44.68	-	340	724	CACCTCCGCCAGTATCAAGAGACGGGGGATGCACGACCTCCTGGCGTATGTCCGCCGTGACATGGCCGAAGACCCTGATGGTACACGTTACTGTTACAAGTTTGACATCACCAAATTCTACGAGAGCGTGAAGCAGGATTTTGTGATGTATTGCGTCAGCCGGGTGTTCAAGGACGCAAAGCTCGTGACCATGCTGGAGAGCTTTATCCGCCTGATGCCTGAAGGTCTGAGTATCGGCCTGCGCAGCTCGCAGGGGCTGGGCAATTTGCTTTTGTCTGTGTATCTGGACCATTATCTGAAGGACAGGTATGCCGTGCGTCATTTCTACCGCTATTGTGATGACGGCGTCGTACTGGGTAAAACGAAAGCGGAACTGTGGAAGATT
SRS144537_contig-100_3048.241436	TR	34.29	-	1276	1313	CGAATGCGAACAACGATTCCTCGAATACGAACACGAA
SRS145497_1500	TR	54.65	+	11869	11935	ACAACAATGCGAATGCGAATGGCGGTGTGTCGAATGCGAATGCGAACAACGATGCTTCGAACACGAA
SRS145497_1500	RT	16.09	+	12557	12941	ACGGGGGCGAGCATCAAGGGTCGCGGCACGCACGACCTGATGAAGTGCATACGCGCGGACATGGCGGATGACCCGGAGGGCACGCGGTACGCCTACAAGTTCGACATCCTGCGCTTCTATAACAACGCGCGCCAGGACTTCGTCATGTGGTGCTTCCGCAGGGTGTTCAAGGACGGAATACTGCTGACCATACTCGGCAGATTAGTCACCATGCTGCCGGAGGGCATCAGTTTCGGGCTGCGGAGTTCCCAAGGGGCGGGCAACCTGCTCCTGTCTGTATTTTTAGACCATTATTTGAAAGACAAGTACGGGGTCTGTCATTACTACCGCTATTGCGATGACGGCCTGGTACTCGGTAGAACGAAAGCGGAACTGTGGACGGTTC
SRS145497_4158	RT	38.93	-	2009	2363	GACCTCCGCAAGCATCAAGGACAGGGGAATGCACGACTTGATGAAGTACATTCGCCGTGATATGCAGGAAGACCCGGAAGGCACAAGGTTCTGCTACAAGTTCGACATCTCCAAGTTCTACGAGAGTGTCAACCAGGACTTCGTTATGTACAGTGTGCATCGGGTATTCAAAGACAAGAAGCTCATAGCCATGCTTGACAACTTTGTCCGCGTCATACCGCAAGGTATCAGCATAGGGCTGCGCTCATCGCAGGGCTTGGGCAATCTGTTGTTGTCTGTGTATTTAGACCATTATCTGAAGGACAGGTACGGCGTGCGTCATTTCTACCGCTATTGTGATGACGGCGTGGTACTC
SRS145497_4158	TR	53.39	-	2919	2985	ATGCGAATGCGAATGGCGGTGTGTCGTACGCGAATGCGAGTAACGATGCCTCGAATGCGAATGCGAA
SRS145497_10604	TR	37.05	+	1	44	CGAATGCGAATGCGAATAACGATGCTTCGAATACGAATGCGAAT
SRS145497_10604	RT	17.78	+	585	969	ACCGGTGCAAGCATCAAAAGGCGCGGTACTCATGAnCTGATGAACTGCATACGTACCGATTTGCAAAAAnAnCCGGAAGGCACnCTTTACGCATACAAnTTTGACATCCGnAGGTTTTAnGACAATGCGCGGCAGGACTTTGTTATGTGGTGCTTCCGGAGGGTGTTCAAGGACAAAAGGCTGTTGGTCTTGTTGGAGCGGTTTGTTAAGCTGCTGCCAGAAGGTATCAGTTTCGGACTGCGCAGTTCACAAGGGGCAGGAAATCTGCTTCTGTCTGTATTTTTAGACCACTATCTGAAGGATAAGTACGGGGTTCGTTATTACTATCGCTATTGCGATGACGGACTGGTACTCGGTAAAACGAAAGCGGAATTGTGGAAGATTC
SRS145497_11479	RT	41.31	-	2518	2924	CGGCATTTGAAAGTACGTTTTATCCGGACTACTTCCGCATCCATTAAAAACAGGGGAACGCATGACCTTTTACAGTATATCGTTAAAGATATAAAGGATGATCCCGAAGGAACCCTGTTCGGGTACCAGTTCGATATAACGAAATTCTATGAGAGCGTAGACCAGGACGTTTTGCTGGATGCAGTGAAAAAGATGTTCAAGGATAAAATATTAATCGGAATCCTGGAAGAGTGCATCCGCATGATGCCTAAAGGCGTAAGTATCGGGCTAAGATCATCCAGGGGCTTTGTAATTTGCTTCTTCATTTACCTGGATCACCGGTTAAAGGATCAGGAGGCGTAGCAATATTACCGGTATTGTGACGAGGTCTGGTGCTTTCCGGTAGTAAGAAATACCTTTG
SRS145497_11479	TR	34.59	-	3448	3485	GCGAACGCGAATAACGATTCATCGAACACGAATGCGAA
SRS145497_15448	TR	42.12	+	205	276	CGTTTCTTCGGCTAATTTCGCTAATGTGAACAACAATGGCAATACGAACTACAACAACGCTTCGAACTCTAA
SRS145497_15448	RT	57.57	+	640	1222	GATAGAATTGTTCGCCATGTTTTATGTGATGATATTCTTTTACCAGAAGTTAAAAAGCACATAATATATGATAATTGTGCATCAATTAAAGGGAGAGGTATATCTCAGCAGAGAAAGCGATTTGAAATACATTTGCACAAGTATTACAAATTGCATGGAAATGACGGATGGATTTTATTTGGAGACTTCTCAAAATTTTATGACAATATAATTCACGAGATTGCAAAACAAGAACTTCTTAAACTATTTGACGATGACGAATTTATTGACTGGCTTTTGACACTTATATTTGATGGCTTCAAAGTCGATGTGTCGTATATGTCTGATGAGGAATATGAAAATTGCTATTTGGATTTGTTTAATAAGCTCGAATATCGAGATATACCATCTGAAAAATTG…
SRS145497_16090	RT	41.19	-	998	1314	TCGGGAGGTTTTTGCCGCCGCTTTCATTGATCGTGTTGTCCATCACTGGATCGCTCTTCGTATCGAGCCGATTTTAGAGGAACGTTTTCGGGAACAAGGGAACGTCTCGAAGAACTGCCGGAAAGGTGAGGGATGTCTGTCTGCCGTGCACTATCTGAATAACATGATAGTCGAGGTCAGTGAGAATTATACTGCCGATGCGTACATTTTCAAAGATGACCTGTTCAGTTTCTTCATGTCTATCTCGAAATCGTTGGTATGGGAAATGCTGAACATATTCGTAAGGGACAATTATAAAGGCGATGATAATGAATGTC
SRS145497_16090	TR	53.53	-	1555	1615	ATGCAACGGCTTCCAGCAGTTGGAACGTGAACTTCAACAACGGCAACGTCAACACGAACAA
SRS145497_19230	TR	74.46	+	4000	4063	ACGACAGCTGGGACGTGAACTTTAGTAATGGCAACTTCAACAACAACAACAAGTACAACAGTAA
SRS145497_19230	RT	66.40	+	4243	4894	CAAGTACTTGTTTTATAGTTACCCGTCCTAAATTACGGGAAGTGTTTGCTGCAAATTTCCGTGACCGTATTGTACAACATTGGTTGTGCCTACGCTTAGAGCCACTGTTTGAGGCACGTTTTGTTGAGCACGGAAATGTATCATTTAACTGTCGAAAGGGTTTTGGAACATTTGCATGTATCGATCAGTTGACAAAAAATACTATTGAAGTCTCTGATAATTATTCCCATGAGGCTTGGTATGCTCAATTTGATATTAAAGGATTTTTCATGTCAATTGATTGTGAATGCTTATTAAAGTACTTATTGCCATTTATCAAAGAAAAATGGAACTATTGGAAAGGAACTATATATGAACAGGATTTAGATTTAGTGCTTTGGCTTACAGAAGTAATTGTAC…
SRS145497_19230	TR	6.57	-	11838	11887	ACTATCTTTGGGATATTCTATAGTTCTAGCTATAACATCAATTCCACCAA
SRS145497_19230	RT	18.04	-	20550	21987	ATGTTGTATTTTTGGATAAATTCAACCAGTGTGTCATAAAACATTTTATGTTGCTCGGTCGCATTTTTGCCTTTTCTTTGGGTAAAATTCCATGTTCCCGATTCATGGGTTGAGTAATATCCACAGTGCTCTGCTATATCTAATGCAAGCACATTATCACGTGTAATTTGATTTATTGACTCATTTTTAATGTTTTTTGATTCGTTAATCATTCTATGTATGAAACGCCATTAAGTTTATTGACTACAGTCTTGTATGGGTAGCCTTCAGCTATATTTCCATGACTGACTACCAAAGATGTAATCTGTAATTGATTGAGGGCATCAAAAATGTTGGAAAGCCCTTGTTCGTCAGTGGCTTCTAATATTTCATCAAGTATCAGGAGATCTAGTCCTTTAT…
SRS145497_contig-100_10423.48602	RT	9.51	+	135	634	CATCTTCAACGGCTTCTGCAATATCACATCTGGAAAGGTCAGTAACAACAACCTTTTCAACGCCCTTATCACGAAGTATATCTGCAAATCTATTGGCTGCAACAGCAGTGTTACCGTGAATAGACGCATATGCTATGAATATACCTTTGCTTTCTGGCTGGTAACTGCTCCATGTATTATATAAGTCAAGGTAATATCCAAGGTTATCAGATAATACAGGACCATGTAATGGACATATAGTCTTAATATCAAGTGCTGATGCTTTCTTCAATAAAGTCTGCACTGGTGCACCATACTTGCCAACTATATTAAAGTAATATCTTCTGGCTTCGCATGCCCAGTCTTCATTCTCAGTAAGAGAAAGCGCTCCAAATTTTCCGAATCCATCTGCTGAAAAAA…
SRS145497_contig-100_10423.48602	TR	11.16	+	137	186	TCTTCAACGGCTTCTGCAATATCACATCTGGAAAGGTCAGTAACAACAAC
SRS145497_contig-100_2436.72101	TR	14.58	+	28	77	TGTTCAACTTGAACCTCAACAATCCGCGCTCTAATTCGTGGACGAACAAC
SRS145497_contig-100_2436.72101	RT	159.61	+	503	1165	AGAAGCGGTTAGTGATGGCCTTGCCATACTCTGACCGGATCGTGCAATGGTCACTGTACCAATACCTCAATCCGATTTACGACCGGCTATTTATTGAGGACTCCTATGCCTGTCGCAAAGGCAAGGGAAGCCACAAGGCCGCAGCACGGTTACAATACTGGATGCGGCAAGTAGACCGGAAACCGGGGCCGGGATGGTACTACCTGAAACTGGATATAAGCAAGTTCTTTTACCGGGTGAACCATGCGAAGCTACTGAAAATTTTGGCAAAGCGTATCAAAGACCCGGAGCTGATGAAATTCCTCGGAAGCGTGGTAAACAGCAGAGCAGAGCCGTTCGGGTTGCCCCGCGGCAAAGCCCCGCAAGATACCCCGCCGGAGGAATGGTTGTACGATGTGG…
SRS145497_contig-100_2422.109450	RT	19.66	-	1245	1477	TCGTGAAATTTTTGCTTCCGCTTATGTTGATCGTGTAATACAACATTGGGCTGATCTACGCCTTGATCCTATTTTGGAAGAGCGTTTTCAGGCACAGGGAAATGTTTCAAAAAATTGCCGTATTGGTGAAGGAGCACTTTCGGCTGTTACCTATCTGAATGGGATGATCATGGAAGTCAGTGAAAATTATACGAAAGACGCATACATTTTCAAGGGTGATTTCAAAAGCTTTT
SRS145497_contig-100_2422.109450	TR	38.30	-	1718	1767	TCGAACGCGTGGTACGTGAACATGAACAACGGCAACGTGAACACGAACAA
SRS145497_contig-100_249.122448	RT	28.85	-	13056	13467	GAGGCATATTCGGAGCGTCCATATCTCCGAGCGCGTCGTACAACGGTGCTTGTGCGATTACTGCCTCGTGCCGATGCTCTCCCGGTCGTTCATTTACGACAACGGAGCGAGCTTGCGCGGCAAAGGGTACGATTTCGCCGTATCCCGGGTGACGCACTTTCTCGCGGAGCATTACAGAAAACACGGGCGGGAGGGCTACGTCCTCGTATTCGATTTTTCAAAGTATTTCGATACGGCACAGCATGAGCCCGTTTTTCGAGAGTTCGAGCGGAGCGGCATCGACGACCGCCTCGTCGCGCTCTCGAAATATTTTATTCAGAACTTCGGCGACGTGGGGCTCGGCCTCGGGAGCCAAGTCTCGCAGATTGCCGCGCTCGCCCTGCCGAACAGGATAGACCA…
SRS145497_contig-100_249.122448	TR	38.21	-	14014	14067	TCGTGAATGTGAACACCGACGGGACAGTCAACAACAACAACGCGAACTATTCCC
SRS146764_17353	TR	7.61	-	2301	2350	GGCAGCAACCGCAATAACAACAATAACTCCTGGAACAACAACTCGTGGAA
SRS146764_17353	RT	115.06	-	5857	6368	CTATTTGGGTTTCGACCTTCACGGCGGACACTTATAGCTGCATTAAGAACCGGGGGATTCATGCGGCCGCGAAGAAGGTAAAACAGGCCCTACGGGAAGACCCGGAAGGTACTACGTTCTGTTTGAAATTGGATATTCGCAAGTTCTATCCTTCGATTAACCACGACGTGCTAAAATCCATTCTGCGCCGCAAGTTGAAGGATAAAAGGCTGCTTTGCCTACTTGACGAAATTATAGATTCGGCGGACGGCGTACCTATCGGAAACTACCTAAGCCAATATTTCGCTAACCTCTATTTAACCTACTTCGACCATTGGATAAAGGAACAGAAGCGGGTAAAGCACTACTTCCGCTACGCGGACGATATTGTAATACTTGCTTCGGATAAATCCTACCTTC…
SRS146764_18661	RT	24.97	+	7537	9159	TGGTGCCTGTGGTGCTGTCCCTGGTGTTCCGGGACCGGATCGTGAGCGGTGAGCCTCTGGCCCGGGGCGACCGGCTGCGCTGGTTTGGCGTGGGTGCGCTGGTACAGGTGGCGGGGATCCTCTTGGTGCTGCTGTGCGGCGGGGGGAACCTGTCGCTGCGGTATATCTACTTCCAGGCGGCCGCGCCGGAGCTGGAGGTACAGAACTTCGGTATGATTACCCAGACCCAGCTGGAGATCCGGCGGGTGCTCTTTGGGATCGATCCGGACGACCAGATCCTGCCCAAGCTGGCGGTGCGCACTTCCGCACCCTACCAGCTGGAGGAGAAGAAGGAGCCTGGACTGCATGTGATGGAGATCGACTTTGACGCTCTGCTGGAGCGGGACCAGGACGATCCGG…
SRS146764_18661	TR	19.07	+	8465	8521	GGTCTACTGCCTGACGGTGAGCGGCCATTTGAAGTACAACTATGAGAGCAACTCCAT
SRS146764_19076	RT	51.87	-	5160	5697	TACCTATAGTGCAATCCCTAACAGAGGGATCCAGCCTATTATCAATCAGTTACGAGGGTATAAGAAAAAGATTAAGAAAGATGGAAAAGTAGTAGCGGAGAAGTGGATACCCAGTATTTTAGTATCAGATCCAGAGGCTACAAAGTATTGCTTAAAGCTGGATGTAAGAAAGTATTATCCCAGCATTGTACACGATGTACTAAAGGCTAAGTATAGAGAGCTCTTTAAGGATGAGGAGCTTATCTGGTTAATGGATGAGATCATAGATAGTATTAGTACTTGTCCAGCCACAGAGGAAAATATAGAGATCCTCCAGAGGCTAGGTGTGGCGGTAAATATTATCATAGACGATAACGGTAGAGAGTTTGTGGATGGCGTAGGTATTCCCATTGGAAACTA…
SRS146764_19076	TR	26.37	-	6323	6372	AGTTTCAATCTGAATGGTAATAATACCTCTGGTAATCGCAATCGTAATAT
SRS146764_24764	RT	38.13	-	1069	1602	AATTCTTTGTTCTCAAGATGGATGTTCACCATTTCTTTGAATCCATAAACCGGAGAATCCTCAAAAGGAAACTCAAAGAGGTAATTCGAGATAAACGGTTTTATAGATTACTCTGCATACTGATTGAGCATGACAAAATAGCACTCGTTGCAAAGATTTTGACGGATGCAGGCGTTGAGATAGATGCAGAGCAGACGAAAACGCTTGTCGGATGCATAGCATTTGACGACATCTCCGGAGCGTTGGAGATATTGCAGGAAATCGGCATCGCAGGAGCGATGTTCGATGAACTGAAAGAAATTATTGAGGAGATGCGAAAAGGCGTTCCGTTGGGATATTTCACATCACAATGGTTCGGCAATTTTTACTTGAAAGCACTCGACCATTACATCAAGGAGG…
SRS146764_24764	TR	42.96	-	1765	1814	AGAGCTGCGGTGCGGATTACTTGAATTTGAACAATTCTGCGGGCTATGCG
SRS146764_28087	TR	47.60	+	117	166	TTTCGATGTCGAATGCGAACAACGATTCCTCGAATACGAACACGAACATC
SRS146764_28087	RT	39.42	+	702	1086	ACGTCGGCATCTATCCAGGGACGCGGCACCCATGACCTGATGAAGTTCATCTGTCGTGACATGGAAACGGATCCGGAAGGGACAGGGTATGGTTATAAGTTTGACATTCACCATTTTTATGACAATGTACGTCAGGATTTTGCTATGTGGTGCTTTGCCCGTGTTTTCAAGGACAAGAAACTGCTTGGAATTCTCAATTCCTTTATAATGATGCTTGACAGCGGTATCAGTTTCGGGCTTAGAAGCTCGCAGGCTACCGGTAATTTACTCCTGTCTATTTTTTTAGACCATTATTTGAAGGATAAGTACAGTGTCCGTCATTTCTATCGTTATTGTGATGACGGTCTTGTACTTGGTAAAACGAAAGCGGAACTGTGGATGATTC
SRS146764_33292	TR	53.53	+	50	110	TGCAACGGCTTCCAGCAGTTGGAACGTGAACTTCAACAACGGCAACGTCAACACGAACAAC
SRS146764_33292	RT	43.92	+	351	682	CGGGAGGTTTTTGCCGCCGCTTTCATTGATCGTGTTGTCCATCACTGGATCGCTCTTCGTATCGAGCCGATCTTAGAGGAACGCTTCCGGGAACAAGGAAACGTCTCCAAGAACTGCCGGAAAGGTGAGGGATGCTTGTCTGCCGTGCACTATCTGAATAACATGATAGTCGAGGTCAGTGAGCATTATACTGCCGATGCATATATTTTCAAAGATGACCTGTTCAGTTTCTTCATGTCTATCTCAAAATCGTTGGTCTGGGAAATGCTGAACATATTCGTAAGGGACAATTATAAAGGCGATGATATTGAATGTCTGCTTTATCTTTTAGC
SRS146764_contig-100_350.54451	RT	9.69	-	158	254	GGCTTTATCGAGTTCGACCTCTACGACCGAGGGAAAATGCGGCACATCAGGAGCATTCACATCAGCGAGCGCGTCGTGCAGAGGACGCTCTGCGATA
SRS146764_contig-100_350.54451	TR	31.59	-	759	808	TTCTGCAATGTGAACAGCAACGGCAACGCGAACAATAACAACGCCAGCAA
SRS146764_contig-100_5712.166161	RT	56.39	-	152	565	CGCCATTTGCGGAAACGTTTCATCCGTACTACCTCTGCCAGTATCAAGAAACGGGGGATGCACGACCTTCTGGCGTATATCCGTCGTGATATGCGTGAGGATCCGGAAGGTACGCGTTACTGCTACAAGTTCGATATCACGAAGTTCTACGAAAGTGTGAAACAGGATTTCGTGATGTATTGCGTGAACCGGGTTTTCAAGGACTTCAAACTTATGGCTATGCTGGAAAGTTTTGTCCGTCTGATGCCCGAGGGTTTGAGTATCGGGCTGCGTAGCTCCCAGGGGCTGGGTAATTTGCTTTTGTCTGTGTTTTTGGACCATTATTTGAAGGACAGGTACGCCGTCCGTCATTTCTACCGTTATTGTGATGACGGCGTTATACTGGGTAAAACGAAAGCG…
SRS146764_contig-100_5712.166161	TR	32.42	-	1088	1125	TCGAATGCGAACAACGATTTCTCGAATACGAACACGAA
SRS146764_contig-100_2543.193797	RT	40.42	-	30	531	CGATCGCATTGTCCGACATTCTCTGTGCGATGAGGTTTTACTTCCAGAAGTTAGAAAACATATCATTTATGATAACTGCGCATCTATCAAGGGGCACGGAATTTCACAACAGAGAAAACGATTCGAAATCCATCTCCACAAATACTACCAATTATACGGAAATGACGGTTATATTCTATTCGGTGACTTTTCAAAGTTCTATGACAATATTATCCATGAGATTGCTAAACGAGAATTGTTGAAGCTGTTCAATGACGATGAGTTTATTGACTGGCTTTTAACGTTGATATTTAAGGGTTTCCAGATCGATGTTTCGTATATGTCTGACGAGGAATACGAGACCTGTATGATCGATACTTTCAATAAACTAGAGTATCGGAATATTCCAAAAGAGAAGCT…
SRS146764_contig-100_2543.193797	TR	21.98	-	889	960	TCGTTTCTTCGGCTAACTTTGCCAATGTGAACAACAATGGCAATACGAACTACAACAACGCTTCGAACTCTA��
SRS146812_27230	TR	5.97	-	7209	7258	AATTACACGTCTAACCGTAACAACAACAACACGACTAACAGCAACAGCAA
SRS146812_27230	RT	49.87	-	7563	7968	CTATATATTAAAAATGGATATAAAAAAGTATTTTGAAAATATAAATAAAAACATATTATATAGAATATTAAAAAAGAAAATAAAAGATGAAAAACTATTATGGTTAATAAATGAAATAGTATTTTCAAATGAAGGTATAAAAAACTTACCTATTGGAAACTATACTTCACAAATGTTTGCAAATATTTACTTGAACGAGTTAGACCAATATATAAAGCATAAATTATGCTGTAAATATTATTATAGATATATGGACGACGGAATTATATTAACAAAAACAAAGCAGCAAGCTAAAGAGATATTAGAAAGTATAAAAATATTTTTAAAAGAAAACTTAGAATTAGAGTTAAATAAAAAGACACAAATATTTAAAAGCAAACAAGGAGTAAACTTTTGTGG…
SRS146812_30347	RT	21.76	+	17011	17522	CATATAATATTTTTACAATTTATGAGCCAAAAGAAAGAAGAATTGTAAGCCAAAATATGCAAGACAAAGTTATAAACCATTTAATTTCTAGGCATATACTCTACCCTGCTCTAATGCCTTGTTTACTAAACTTTAATGTTGCAAGTAGAAAAGACATGGGAATGAAAAGAGGCTTAGAACTTTATATATATTATCGTAACTACTTTAAGCAAAAATATGGTACTTATTACATTTTAAAATGCGATATAAGCAAATTTTTTGCGAGTATTAATCATGACATTTTAAAAAGAAAATTAGAACGAAAAATCAAAGATAAAAAGGCTCTTGATGTAGTTTTTAAAGTTATAGATAGTGATTCCGAAGGTCTAAGCATTCGGTAACATGACAAGCCAGGTTCTT…
SRS146812_30347	TR	10.03	-	17995	18044	ACTAACGGCTACGATATGTTCAATTCGAATGGTAACACGAACGGCAATAA
SRS146812_31341	RT	55.45	-	3351	3764	GTGGACCGCCATTTGCGGAAACGTTTCATCCGTACTACCTCTGCCAGTATCAAGAAACGGGGGATGCACGACCTTCTGGCGTATATCCGTCGTGATATGCGTGAGGATCCGGAAGGTACGCGTTACTGCTACAAGTTCGATATCACGAAGTTCTACGAGAGTGTGAAACAGGATTTCGTGATGTATTGCGTGAACCGGGTTTTCAAGGACTTCAAACTTATGGCCATGCTGGAGAGTTTTGTCCGTCTGATGCCCGATGGTTTGAGTATCGGGCTGCGCAGTTCGCAGGGCTTGGGTAATTTGCTTTTGTCTGTGTTTTTGGACCATTATTTGAAGGACAGGTATGCCGTCCGTCATTTCTACCGTTATTGTGATGACGGCGCCATACTGGGTAAAACG…
SRS146812_31341	TR	47.60	-	4277	4326	GTTTCGATGTCGAATGCGAACAACGATTCCTCGAATACGAACACGAACAT
SRS146812_38487	TR	35.10	+	1142	1179	CGAATACGAATAACACCCCCTCGAATACGAATGCGAAT
SRS146812_38487	RT	90.59	+	1602	2149	TATATGGGTGTCCTTATTTACAGAAGATACCTATTCTTGCATTAAGGATCGTGGTATTCATAAAGCAGCAGATAAAGTAAAGAAGGCTTTGAAAGAAGATCCAGAACACACTACTTACTGCTTGAAAATGGATATAGTGAAGTTCTATCCAAGTATAGACCATGATATTTTGAAAACAATATTACGGAAGAAAATCAAAGATAAAGATCTGCTTTGGTTGCTTGACGTGATTATAGACAGTGCCGATGGCGTACCCATAGGGAACTATCTAAGTCAGTATTTTGCTAATATTTATCTGGCTTACTTCGATCACTGGATAAAGGAGGTTAAGAAGGTAAGATATTACTTTAGGTATGCAGATGATATTGTGATTTTAGGCGATGATCCTAAACAGCTTCA…
SRS146812_39289	TR	42.34	+	10	63	CGTGAATGTGAACACCGACGGCACAGTCAACAACAACAACGCGAACAATTCGCT
SRS146812_39289	RT	16.61	+	610	668	CGGCATATTCGGAGCGTCCACATAAGCGAGCGCGTCGTCCAGCGGTGCCTATGCGATTA
SRS146812_44930	TR	53.53	+	666	726	TGCAACGGCTTCCAGCAGTTGGAACGTGAACTTCAACAACGGCAACGTCAACACGAACAAC
SRS146812_44930	RT	25.95	+	967	1049	CGGGAGGTTTTTGCCGCCGCTTTCATTGATCGTGTTGTCCATCACTGGATCGCTCTTCGTATCGAGCCGATTTTAGAGGAACG
SRS146812_51186	TR	30.03	+	705	752	CGTCAACTCCGATGGCACGCTGAACAGGAACAACGCCTACAACGGCAA
SRS146812_51186	RT	76.37	+	1160	1331	AGGAGCGGCTCGTCCTCGCCATCGACTTCGAGGGCAAAGTCGTCCAGCACTCGCTCTGCGACAACGTCCTCGAGCCGGCGTTCTCCCGGCGCTTCATCCGGGACAACTATGCCGGCCAGATCGGCAAAGGCACCCACGACGGCCTCGACCGTCTGGCCGCGGCCATGCGCCA
SRS146812_51199	TR	5.90	-	930	979	AGCACAAGCTCATCATTTTTTTCTATTATCGTACTTCCGACAGGAATAAC
SRS146812_51199	RT	11.49	+	2567	3013	TAAGTACGTTGCTTTCTAAAGTTGAAAAAGGTATGAGAAAGGCGGATAAGAGATGATAAAGGTTACCGGTTTAAAAAAGCATTTTGGAGATTTAGAAGTATTAAAGGGAATTGACCAGCACATAAAACAAGGCGAAAAGGTTGTTGTTATAGGTCCTTCGGGTTCGGGTAAATCAACATTTTTGAGATGTCTTAATTTGCTTGAAGTGCCGACAGATGGTGAAATTCTCATTGAGGGCGAAAGCATTACCGCTCCAAAAACAAATGTAAATAAAATTCGTGAAAAAATGGGTATGGTATTTCAGCAGTTTAATCTGTTTCCACACCTTACAGTGCTTGACAATATAACTCTTGCACCGATTAAGGTTAAGAAAATGCCGAAAGCAGAGGCTGAAAAGCT…
SRS146812_51515	RT	17.78	-	1297	1681	CAACCGGTGCAAGCATCAAAAGGCGCGGTACTCATGACCTGATGAACTGCATACGTACCGATTTGCAAAAAAATCCGGAAGGCACGCTTTACGCATACAAATTTGACATCCGGAGGTTTTATGACAATGCGCGGCAGGACTTTGTTATGTGGTGCTTCCGGAGGGTGTTCAAGGACAAAAGGCTGTTGGTCTTGTTGGAGCGGTTTGTTAAGCTGCTGCCGGAAGGTATAAGCTTCGGACTGCGCAGTTCACAAGGGGCAGGAAATCTGCTTCTGTCTGTATTTTTAGACCACTATCTGAAGGATAAGTACGGGGTTCGTTATTACTATCGCTATTGCGATGACGGACTGGTACTCGGTAAAACGAAAGCGGAATTGTGGAAGAT
SRS146812_51515	TR	53.58	-	2226	2295	AATGCGAACGCGAATGGCGGTGTGTCGAATGCGAATGCGAATAACGATGCTTCGAATACGAATGCGAATA
SRS146812_53020	TR	6.40	+	10450	10499	AGGCCATCTTCGACGTCTACAGCCACACCGGCTACGCCAAGGCGACCGAC
SRS146812_53020	RT	16.38	-	14825	15639	AGGTATTTCCGTGCGCCTTCACAGTTACGGTGCCCTTCTGCTCGGACGTGTTTACAAGATACTCCATATCGTCGCAGCCGTATTCTCCCAGCATGACGGCCAGCGGCACGCCATGGTGCAGGTTCGAGCCGGGATCGTTGGGGTCGGCGCGGTCGGCATTTTTGCGGCGGGACTCCTCCGGTGTGACCCAGATGTAGAGGATTGCGGCGTTTTCCAGAATTTCCGGGCAGAACATCGGAAGCGAATACTGGTATCCGTCGGAGCCTGTCAGCGGCATCGACGCGCCGTCCGGTCCGCCGCGCGCGCACTCAATGATAATGGTCTTGCCGTCAAAGGAGTCGGGATAAGCGTCCTGTTTTTCTTTCAGCATGGCGGCCGCCTCGGCTTCCAGCTTTTCCG…
SRS146812_54648	TR	33.80	+	196	233	CGAATACGAATAACACGGCTACGAATACGAATGCGAAT
SRS146812_54648	RT	121.10	+	656	1191	TATATGGGTGTCTATTTTCACGGCGGACACTTATAGTTGCATAAAAGGGCGTGGCATACAAGCGGCGGCAAATAAGTTAAGGCGCGTTATAGACAGAGATAAGGCAGGCTGCGCGTATTGCTTGAAAATAGACATACGCAAATTTTACCCTTCCATAGATCACACCGTACTAAAGTCCATTGTTCGCCGGAAGATTAAGGACACACGGCTACTCAATCTTTTGGACGAAATAATAGACAGTGCGGAAGGCTTACCGATTGGCAACTACCTTAGCCAATATTTAGCGAATCTTGTACTTACCTACTTCGACCATTGGGTAAAGGAAGTAAAGCGGGTAAGGTACTATTTCAGATACGCCGACGACATTGTAGTATTGCATAGCGACAAAAAGACGCTTCA…
SRS146812_54668	TR	47.34	+	1105	1171	GTCAGCTAACAACTCTAACAATGTGTGCAATGTGAACGGTAACAACGCTAACTTGAACAACAACAAC
SRS146812_54668	RT	16.27	+	1716	2226	CATATAACAGATTTGTAGTATATGAACCAAAAGAAAGACAAATAGTAAGTCAAGGAATACAAGACAAAGTAATAAACCATTTGGTTGCAAGATATATTTTATATCCAGCAATATTACCATGTTTAATAGAAACAAATGTAGCAAGCAGAATATATAAAGGAACAAGTGCAGGAATAAGATATGAAAAAGAATTTATAAAAAAATGTAATATAAAGTATAATAAATATTATATTTTAAAATGTGATGTATCAAAATTTTTTGCAAGCATAAATCATGACATACTAAAAGAAAAATTAGAAAAAAGAATAAAAGATAGAGAGGCATTAAAAATAGTATTTGACATAATAGACAGTAATGATAAAGGATTATATATAGGATCTATGGCAAATCAAGTGCTAG…
SRS146812_56346	TR	42.11	+	118	167	TCGCTTATGCGAATTCGAATAACACCCCCTCGAATACGAATGCGAATATC
SRS146812_56346	RT	76.65	+	623	1155	GATTTGGGTCAGGACTTTCACGCACAATACTTTTTCATGTGTCAAGGGACGTGGGATAGAGGGGTGTGCCCGGCATATAGATAAAATCATTGAGAAGTACAAAGGCAAGCCATTATACTGTCTTAAAATTGATATAACCAAATATTATCCCTCCATTAACCATGAAGTCTTAAAAAAAATTGTACGCCGGAAGATAAAAGACAAAGACCTACTGTGGCTTCTTGATGAAATTATTGACAGCGCAGAGGGGCTTCCTATCGGGAACTATCTTTCACAATATCTCGCCAACCTGTTCTTGTGCTATTTCATGCACCGTGTGAACGAAGTATTGAAACTTGACGCAGCCGAATACGCTGATGACATCACGTTTTTCTCTTCATCAAAAGAACAACTGCGGGA…
SRS146812_58864	TR	16.09	+	2160	2226	CGTGGACTTATTCGAATGGTACGGTTCGGTATGCCTATCACATGAAGAATAATGCGGACGATTGGTT
SRS146812_58864	RT	15.72	+	10660	11834	TTTGATACCTATTTTGGTAAAACGTTCCAGATTGCGAGCGCCGTGATACAGATTTTTTCCGGTGGCGGATTCTTATGTTGGCAAACGGACAACGGTAGGCAAAATGATGCGGTTCAGTATGGAGTTTTAGTTGGGTTACGATTGGGAAATTTCAGTATAAGCGAGACTTTTGGCGGATATAGTGGTTGGGAATCGAATTCTAAAAAATATGGACATTTGGCTCATGATTGCCCTATGTCTTTGAAAACAAAACTTTCGTATGTCATATCCAATTGGGAGATCGGTGCGATGTTGCAACATGGTTTGTCCGATTATCCTTATACTCAGCTACGAATCGGCATTTCTTATTCTATCGATATTCTCAATCGGGAATGAGTTTTTTGAGCTTTTTACGATAAA…
SRS146812_60294	RT	6.85	+	22361	22699	TTGCCTGTGTCGCTTCTGAGAACACGGATTTGTTCGAGGATCTGCCCGCCTACTTTGTCGTCCAAACTGGCAAGGGATGGCAACTGCTTCTTTCGGACAGTCGGGCTCCCAAGCCCGAGGCAGTGGCTCAAGGCAAAGGCCTGGCTGCGAAATGTCAGACAAAAATTCTTGCCGCGATCACGCAACATTTGATCTCGGCACTTTTAAACGAAACCGGGCAGCCGAGCTTGTTGATGAACCTTGCGCATGAGCGATTTTTCAAGATCAACTTGGTGCCCATGACACCGACCGATCGGGTGAAATGTTATGAAGACGTGCTCGACCATTACATGAAAAAAC
SRS146812_60294	TR	17.49	-	27411	27488	TCGTGAGCTCCCGCCGCGCCTGGCAGCGTCTGATGAATTTGAACGGCGGCTATCTGAAGTACTACGGCTCGTATTCCA
SRS146812_61486	TR	80.40	+	740	803	ACAACAGCTGGAACGTGAACTTTAGTAATGGCAACTTCAACAACAACAACAAGTACAACAGTAA
SRS146812_61486	RT	65.72	+	983	1634	CAAGTACTTGTTTTATAGTTACCCGTCCTAAATTACGGGAAGTGTTTGCTGCAAATTTCCGTGACCGTATTGTACAACATTGGTTGTGTCTACGCTTAGAGCCACTGTTTGAGGCACGTTTTGTTGAACACGGAAATGTATCATTTAACTGTCGAAAGGGTTTTGGAACATTTGCATGTATTGATCAGTTGACAAAAAATACAATTGAAGTCTCTGATAATTATTCGCACGAGGCTTGGTATGCTCAATTTGATATTAAAGGATTTTTTATGTCAATTGATTGCGAACGATTATTAGAACACTTATTACCATTTATCAAAGAAAAATGGAATTATTGGAAAGGGACCATATATGAACAAGATTTAGATTTAGTGCTATGGCTTACAGAAATAATTGTAC…
SRS146812_61486	TR	6.57	-	8974	9023	CCACTATCTTTGGGATATTCTATAGTTCTAGCTATAACATCAATTCCACC
SRS146812_61486	RT	18.04	-	17686	19123	ATATTGTATTTTTGGATAAATTCAACCAGTGTGTCATAAAACATTTTATGTTGCTCGGTCGCATTTTTGCCTTTTCTTTGGGTAAAATTCCATGTTCCTGATTCATGGGTTGAGTAATATCCACAGTGCTCTGCTATATCTAATGCAAGCACATTATCACGTGTAATTTGATTTATTGACTCATTTTTAATGTTTTTTGATTCGTTAATCATTCTATGTATGAAACGCCATTAAGTTTATTGACTACAGTCTTGTATGGGTAGCCTTCAGCTATATTTCCATGACTGACTACCAAAGATGTAATCTGTAATTGATTGAGGGCATCAAAAATGTTGGAAAGCCCTTGTTCGTCAGTGGCTTCTAATATCTCATCAAGTATCAGGAGATCTAGTCCTTTAT…
SRS146812_contig-100_629.147410	RT	77.23	+	59	629	GATAGAATTGTACATAGATGGTTAGTAGATAATTTTCTAGAACCAGCATTTATACCACAATTTATTTCAACCTCTTATGCATGTTTGAAAAAGAGAGGAATGCATAAAGCATGTAAAGATGTACAAAACGCAATGAAACATTGTAAAAGAATATGGGAAAATTATTATATATTAAAAATGGATATAGCAAAATATTTTGACAACATTAATAAAGAAATATTATATAACATATTAAAAAGAAAAATAAAAGATAAAAGGATATTATGGTTAATAGAAGAAATCCTTTATGCTCAAAAAAGGGAAAAAGGATTAGAAATAGGAAACTATACATCCCAAATGTTTGCCAATATTTATTTAAATGAATTAGACCAATATATAAAGCAGAAATTAAAAGTAAAA…
SRS146812_contig-100_629.147410	TR	5.97	+	934	983	ATTACACGTCTAACCGTAACAACAACAACACGACTAACAGCAACAGCAAC
SRS146812_contig-100_28526.216339	TR	26.13	+	45	94	ACAACGCGGGCAACCTCAACTTCAACTCGGGCAACGTCAACCCGCTGAAC
SRS146812_contig-100_28526.216339	RT	25.37	+	374	456	CGCGAGATTTTCGCCGCCGACTTCCGCGACCGGGTAGTGCATCACCTGCTGTTCAACTATATAGCTCCGATGCTCGAGCGCAC
SRS146812_contig-100_3599.288288	TR	44.33	+	100	149	TCGCTTATGCGAATTCGAATAACACCCCCTCGAATACGAATGCGAACATC
SRS146812_contig-100_3599.288288	RT	76.96	+	605	1137	GATATGGGTCAGGACTTTCACGCACAATACATTTTCATGCGTTAAAGGGCGTGGGATTGAGGGATGTGCCCGTCATATAGATAAAATCATTGAGAAATACAGAGGAAAGCCCATGTACTGTCTCAAAATTGACATAACAAAATATTATCCCTCCATAGACCATGAAACCTTGAAAAAGATTGTGCGCAGGAAGATAAAGGACAAAGACCTTTTATGGCTTCTTGACGAAATCATAGACAGCGCACAAGGTCTTCCAATCGGGAACTATCTCTCACAATATCTCGCAAACCTGTTCTTGTGCTATTTCATGCACCGTGTGAATGAAGTATTGAAACTTGACGCAGCCGAATACGCTGATGACATCACATTTTTCGCCACATCAAAAGAACAATTGCGGGA…
SRS146812_contig-100_329.310670	RT	17.43	-	9183	9573	TACCGCTGCTTCCATACAGGGGCGTGGCCCGCATGGGTTGTTTCATCAGATACAAGCTGCAATGGCAGAAAATCCTAATCTCAAATATTACTATCAAAGCGACTACAAAGGATATTATGACAGTATTAATCACGAAACTTTAATTTCTATTATTAAAAGATATGTAGGCGATCCTCTTCTTTTGCCCATTCTTGAAAATTTTGTGAAGGCACTCTATCCTGATGGAGAATGTGGTATCAGTAAGGGATTGCGATCGTCTCAATTCCTCGGTAATCTTTATCACAATGATATTGACCACCGTATGATTGATGTGCATGGAGCAAGATATTACTTTCGATTCTGCGATGACATTTTTATTCTTGGAGAAAGTAAACGCGAGTTGTGGAGGTTA
SRS146812_contig-100_329.310670	TR	22.69	-	10228	10265	TCGAATGCGAACAGCGGTCTCGCTTATGCGAACGCGAA
SRS146813_11	RT	20.03	-	3172	3450	GTGTATGCCTACAATTTGACATCCGCAGGTTCTACGACAATGTGCGGCAGGATTTTGTGATGTGGTGCTTCCGCAGGATATTCAAGGACGAAAGGCTGTTGGTGCTGCTGGAGCGGTTCGTGACAATGCTGCCGGAGGGTATCAGCTTCGGACTGCGCAGCTCACAGGGAGCAGGCAACCTGCTTCTGTCTGTATTTTTAGACACTATCTGAAGGATAAGTACGGGGTCGTTATTACTATCGCTATTGCGATGACGGACTGGTACTCGGTAAAAC
SRS146813_11	TR	53.13	-	4078	4147	ATGCGAATGCGAATGGCGGTGTGTCGAATGCGAATGCGAATAACGATGCTTCGAACACGAATGCGAATGT
SRS146813_2956	TR	5.54	-	41522	41571	TGGAGAAGGCACGCCGGACCGCCGAGCGGAAAGGCCTCTACGCCGAGGGC
SRS146813_2956	RT	9.54	+	44963	45528	TGGGTACGATATCTTCTACAGGTATCCGGACGAGCGGTCGGGTAACCTGCCGGAAGGCTATTACCTACGGTTGCATGAAGGGAAGTGTACCGTGCTGGGGAAATGGTCTTGTATATTATCTAAGACGATAAAAGATATGCAGGTCGATGAATCCTTCGATCAGTCCGTAAAATATTATATCCGGAAGGAGGGTGTTTACTATACCGTGAGGAGCAAAGGCTCCGTGTTGAAGGTCCTCAAGTCCAAGAAAAAAGAGCTGGCCCGGTATATCAAGCGGCGAAAGCTGGATTTCAAGCACGCTCCCGAGGAAGCCATCGTAGCCGTGGTGAGACAGTATGAACAGTTAAACGAGATCCCATGAGAAAGAGCCTATATATCGGTATGGTAATGTGCCTGCTG…
SRS146813_7756	TR	31.44	+	123	172	CTTGGTACCTTAATGTGAATAATACCTCCTCTAATCGTAATCGGAATATC
SRS146813_7756	RT	73.02	+	688	1273	ACATATTCAGCAATACCAAACAAGGGTATTCACGCAGCATACAAGAAGTTACGGTTGGCGGTTGATACCGTGCCGGAAGAAATGACCTATTGTTTGAAAATAGACTGCAAGAAATTTTACCCTTCCATTGACCATGAAACACTAAAACAGAAGTTCAGACGGAAGTACAAAGACCCTGAACTGCTTGAACTGATTGATGAAGTAATTGATTCAATCAGCACTTGTCCGGCAACGGATGAAAACATTGAATTTTATCGGTCTTGTGGTAATGAAATCAAGATAGTGAAGGTAAACGGCAAGGACTTCATTGAAGGTGTCGGTATTCCAATAGGGAATTACTTTTCACAGTATGATGGCAATTTCTTCCTATCAGGTTTTGACCACTGGATAAAAGAAGTT…
SRS146813_21050	TR	9.26	+	520	569	TCTGCAATGTCAACAACAACGGCAATGCCAACAACTGGAACGCCTCGAAC
SRS146813_21050	RT	40.73	+	955	1480	GACAAGACGGTCAACCATCTGCTCTGCGACGAAGTGCTGACGCCGTCCATCAGCAAGTACCTGATCTATGACAACGGCGCCTCACAGAAGGGCAAGGGCGTGGCTTTCCACCGTCGCCGCTTCGAGGCTCGACTGCATCAGTATTTCATGCAAAACGGCACAAACGAGGGTTACATCCTCCTGGTGGACTTCTCCGGCTATTATGCCAACATCCCGCACGACAAGTGCCTGGAGGTGCTCCAGACGTTCCTGGAGCGCGAAGTCGAAGATCCGGAGACGCTGGCCATCACTGAGATGCTGCTGCCGCTCATCTTCAAGACCTTCGAGCAGGACGTCTCTCGCTTCACTGACAAGGAGATCGAGGCGATGATGGCCGGAAAAATCGACCCGATGCTGAAC…
SRS146813_24770	RT	16.66	-	11	234	CGACGAGAAGTATTCGCTGCCGATTTTCGAGATAGAATAGTCCAACATCTCGTTGTACGCCGTTTAGAACCTTTCTTTGAAAAATACTTCATACAAGATAATTATAATTGCAGAAAGAATAAAGGTGTTTTATATGGTGTCCAAAGATTATATGAGCATGTTCGCAAATGTAGCCATAACTATAAAGAACCTTGTTATATAGCGAAATGTGATGTACAAGCATT
SRS146813_24770	TR	26.99	-	498	593	TCACGAGAATGTACCCAGTACGACAGCAACAACGCGTGGGGACTGGCCTGGGACGACGGCAACATCAACAACAACAATAAGGACAACAGCAACAAC
SRS146813_30044	RT	48.23	-	5812	6225	TGTACATTTCACGATTTCAGAGCGCGGCAAGACCCGCCCTATTGATGCACCGAGAATCCAAGACCGTCAAGTCCACAAGGTTTATACCAAGAAGGTGCTTCTACCGTTGTATCGTCCCGAGATGATTTACAACAACGGCGCCAGTCTTGAAGGCAAGGGCTTCGAGTTCTCAAAGAGAATGTTAAAAGAGGACTTGCGCTGGCACTTCCGTCGTTATGGACGAGATGGGAATGTGATTCTGATTGACTTCAAACAGTTCTTCCCATCTGTGTCCCATGAAGAAATCTTCAAGCGGCATGAGAAGCTATTGCTGAACCCAGATATCAGAAAAATCGGAGACGATGTTGTCAACACTGTTTCGGGCGGAGTTGGTCTACCGCTTGGTGTCGAGCCAAGTCA…
SRS146813_30044	TR	6.13	+	11924	11973	ACAGCAGGCTCCTTCGCTACGGCACCAGTCTCAGCCGGAACGACAACAAC
SRS146813_contig-100_7273.7273	RT	42.81	-	117	234	ACAAGTACTTGTTTTATAGTTACCCGTCCTAAATTACGGGAAGTGTTTGCTGCAAATTTCCGTGACCGTATTGTACAACATTGGTTGTGCCTACGCTTAGAGCCACTGTTTGAGGCAC
SRS146813_contig-100_7273.7273	TR	80.40	-	414	477	AACAACAGCTGGAACGTGAACTTTAGTAATGGCAACTTCAACAACAACAACAAGTACAACAGTA
SRS146813_contig-100_2372.51414	TR	33.40	+	250	299	TGTGGAATTGGAACGGTAATTACGATCCGTCGAACACGAACTCGAACACC
SRS146813_contig-100_2372.51414	RT	7.60	+	923	1046	AAGGTTTTACGCCTTATCGGTCAAGTCCTCGAAAACGGCGGCGATCATCTACCGATCGGATATTATACGTCGCAATGGTTTTCAAATTTTTACTTGGAAGGTTTAGACCACTATATCAAAGAAG
SRS146813_contig-100_11151.60193	RT	51.91	-	29	290	CCATATAACGAATTTAAGGTCTACGAGCCTAAAGAAAGATTGATACGTTCTTGTTCGTTTAAGGATAAGGTTGTTCAGCATTGCTTATCTGATACGATTTTACATCCAAGACTGGAAAGCCAGTTTATCAAGACAAACTATGCCGGGCAGAAAAACAAAGGAACATTGTTCGGCATGGATTGTCTAAAAAAACAGATGTTAGAGTTTTACCAAAAACACAAGTTAGATGGATGGATTTTGAGATGTGATGTAACTAAATTCT
SRS146813_contig-100_11151.60193	TR	31.48	-	579	628	GTTGTTTCGCCGTCCGGCAACATCAACAACAACAATTGCAACAACAACAA
SRS146813_contig-100_12372.61414	RT	28.12	-	26	122	CCAACTACAAACTTCACCTTGCATGAACGAGGAAAGCTCCGGCGTATTACAGGCGAACAGGTTCAAGACAGAATCGTGAAACACGCTCTCTGTGACG
SRS146813_contig-100_12372.61414	TR	49.23	-	415	462	ATGTCAACAACAACGGTAATGCGAACTACAACAACGCTTCCAATTCTA
SRS146813_contig-100_2328.88076	TR	53.13	+	463	532	TGCGAATGCGAATGGCGGTGTGTCGAATGCGAATGCGAATAACGATGCTTCGAACACGAATGCGAATGTC
SRS146813_contig-100_2328.88076	RT	18.22	+	1075	1208	ACCGGAGCCAGCATTAAACGCCGTGGCACTCATGATCTGATGAACTGCATACGTACCGATCTGCAAAAAGACCCGGAAGGCACGCTGTATGCCTACAAGTTTGACATCCGCAGGTTCTACGACAATGTGCGGCA
SRS146813_contig-100_4400.90148	RT	9.51	-	406	905	GCATCTTCAACGGCTTCTGCAATATCACATCTGGAAAGGTCAGTAACAACAACCTTTTCAACGCCCTTATCACGAAGTATATCTGCAAATCTATTGGCTGCAACAGCAGTGTTACCGTGAATAGACGCATATGCTATGAATATACCTTTGCTTTCTGGCTGGTAACTGCTCCATGTATTATATAAGTCAAGGTAATATCCAAGGTTATCAGATAATACAGGACCATGTAATGGACATATAGTCTTAATATCAAGTGCTGATGCTTTCTTCAATAAAGTCTGCACTGGTGCACCATACTTGCCAACTATATTAAAGTAATATCTTCTGGCTTCGCATGCCCAGTCTTCATTCTCAGTAAGAGAAAGCGCTCCAAATTTTCCGAATCCATCTGCTGAAAAA…
SRS146813_contig-100_4400.90148	TR	11.16	-	854	903	ATCTTCAACGGCTTCTGCAATATCACATCTGGAAAGGTCAGTAACAACAA
SRS146813_contig-100_2752.110408	TR	23.98	+	825	899	TGTGGAGAGTGCGACTAACTTCGCTAATGTGAACAACAACGGTAATGCGAACAACAACAACGCCTCTAATTCTAA
SRS146813_contig-100_2752.110408	RT	11.88	+	1279	1411	CATCTTCTGAATTTATTATCAATGAACGTGGTAAAGTTCGACCAATTACAGGACTACAAATGTCTGACAGAGTAATTCGTCATTCTCTTTGTGATAACGTTTTATCTCCATCTCTCATAGATTATCTTATTTA
SRS146813_contig-100_7720.115376	RT	154.48	+	32	648	CCTCGAGCCGGCGTTCTCCGGGCGCTTTATCCGGGACAACTACGCCGGCCAGATCGGCAAAGGCACCCACGACGGCCTCGACCGTCTGGCTGCGGCTATGCGCCACTATTTCTTCAGCCGAAAGGCAGCAGACGAAGCAGCCCGCAAGGCTGCCGGCCTGCCGCCCCGGCCGATGAACGAGTGGGACTACGCCGACGGCTGGGTACTGAAGGGCGATTTTTCAAAGTTCTTTTACACCCTGCTCCATTCCTACTGTTACGAAACGGCCCTCCGGGCCCTGAAGTGGCTGAAGGATCCCGAGCTGATCGACTTCGCTGAGTGGCTGCTGTGGCTCATAATCGACAGCACGCCAGACCCCGGCATCCCGATCGGCAACCAGTCGAGCCAACTGCTCGCGCT…
SRS146813_contig-100_7720.115376	TR	7.78	+	1091	1140	ACAGCGACCGCCGCGGCTACGGCAACAACCGCTACATCTACTCGAACCTG
SRS146813_contig-100_625.122920	RT	154.08	-	944	2353	CGTTCTGGAATGCCTCATAGAGGCGAACGAGATATTCCCTCGCAGCGCCGCAGAGACAGCAGAACGCCTCGACCTTCAAAAGAGAGCTCTTACGAAATGTAAGCTCCTCCTCAACCTACTCGACATAGCCCTCGAAAGGGGCTACATCGACATCCGCCGCTGCGAGGACTGGACGAAGAAGATACTCGACGTCAAGAACCTCACAGCTTCGTGGCGGAAAAAGGATGCAGCGCGGTTCAGCCCGAAAGGCTGACGGCGTTTCATTGGGGTATTCCTTGTACGGCATCGACTTTTGTTGTGCGTAGTGCGCTCCCCGAACGCGTCGAACTCGAACAACGTCCGCAACGTGAACTCGGACGGGACGCTCAACAACAACAACGCGTACAACGGCAACAACGG…
SRS146813_contig-100_625.122920	TR	54.58	-	1952	2009	ACGTGAACTCGGACGGGACGCTCAACAACAACAACGCGTACAACGGCAACAACGGCGT
SRS147022_10160	TR	27.70	+	187	236	TGTTCTACTTCAACGGCAACAACAGCTCGTCCAACTCGAACAGCAACATC
SRS147022_10160	RT	37.10	+	707	1088	AGCTGCGCGTCCATTCCGGGGCGGGGCGGCGCAAGGATACGCAAGTACCTTGCTCACGCCATGAGCTGCGACCCCAAAGGGACCAGATATGCCTGCGAGATGGACATCCGACACTTTTACCCGAGCGTCCCAATCCGGAGACTCATCCGCGCCCTTGGCCGCAAAATCAAGGACAAGCGGTTTCTTCGGCTCATCTGGGCCATTCTCAAGAGCTGCGGGCAGGGGCTGGCTATCGGATACTACATCTGTCAATGGCTAGCAAACTTTTATCTGGAAAAACTCGACTGGATGTTAGCTAGGATGCCAGGTGTGAAATATTACACTCGGTACATGGACAACATCACAATGCTCGGGCCAAATAAACGGATGCTGCACAGGGCGC
SRS147022_12900	TR	49.60	+	296	345	TGTCGTACTGGAATGTGAACAACCCTGCGACGAACGTGAACACGAACATC
SRS147022_12900	RT	98.02	+	791	1394	CCTCGATACAATTATGAGCAGGTGATTCATCACATTGTCGTCTCTGCGTGTTATGACATTTTCATGAAAGGGATGTATGAGTTCTCATGTGGGAGCGTACCGAACAGGGGTGCTCATTATGGGAAAAAGTACATCGAGAGGTGGATTCAGCGAGACAAAAAGAACTGCAAATATGTTCTCAAGATGGATATTCGACACTTTTTCGAGAGTGTTGACCATGATGTCTTGAAAGCGTGGCTCAAGAAGAAAATCAGAGACGAGAGAATGTTGTACATCCTCGAACTGATAATTGATGGGAGCGAGGTCGGGTTGCCTTTAGGGTTTTACACGTCGCAGTGGTTGTCAAATTTCATGTTGCAGCCTCTCGACCATTTCATCAAAGAGCAGTTGAAAGCGGTG…
SRS147022_14731	RT	9.80	-	2302	2413	AATAGTTTCCAGTTGCATCCGCTGCTCGGCTTTATCGCCATTGAGCAACATCCACAAATCCTGAACGGCTGGACCATTACGTGCATCATCCAGATCAACAAACATTGGGCCA
SRS147022_14731	TR	17.27	+	11137	11204	TGATAACCCTTCCGGTTATATGTTATCTGGTGTGGTTATTCGTTAAACTACAGCGGTTGTCGCGGCGA
SRS147088_1833	TR	56.39	+	499	559	ACAACGCTCTTTATGTGAATGTGAACAACGGCAACGTGAACAACAACAATAAGAACAACAG
SRS147088_1833	RT	217.30	+	822	1553	GTTCCATCGCTTTCATTATCAACAAACCCGTGAAACGGGAGATTTTCGCCGCCGACTTCCGCGACCGTGTTGTACACCACCTCATAGCCCACAGGCTCGTTCCGCTTTTGGAAGAGAAGTTCATCGATGACAGTTACAGTACCCGCAAGGGAAAGGGTACGCTCTACGGCATAGAACGGGTGGAAGAACATATCCGGCTCTGCTCCGAGAACTACACGCGGGATTGCTATATCCTGAAAATAGACATCCGTTCGTTCTTCATGAAAATATCGAAGAGGCGGCTGTATGACCTGACCGAAGAACTCTTGCACGAACGCTACGGGGGAAACGACCTGGCGATACTGCTCTATCTGCTCCGTGAGACGATATTCAACCGTCCGGAAAAGAACTGCATCCGCA…
SRS147088_3691	RT	17.69	-	24240	24630	AACGGCTGCATCCATACAAGGACGCGGACCGCATGGTCTGTTCCATCAGGTGCAGGATACATTGGCAGAGAACCCCAATATACACTATTATTATCAAAGCGATTATAAAGGATATTATGACAGTATTGACCATGATATATTAATCTCCACAATCAGGCGATATGTCGGAGACCCTGTCTTATTGCCTATTCTTGAAAATTTTGTCAAAGCACTATATCCCAACGGGAAGCATGGCATAAGCAAAGGACTGCGTTCCTCACAATTCTTTGGAAACCTTTACCATAATGATATTGATCACCGGATGATTGATGAATATGGTGCAAAACATTACTTCCGTTTTTGTGATGACATCTTTATTCTCGGTGAGAGTAAACGTGATTTGTGGAAATTG
SRS147088_3691	TR	22.69	-	25280	25317	TCGAATGCGAACAGCGGTCTCGCTTATGCGAACGCGAA
SRS147088_contig-100_251.52077	TR	34.59	+	187	224	CGAACGCGAATAACGATTCATCGAACACGAATGCGAAC
SRS147088_contig-100_251.52077	RT	61.87	+	748	1161	GGCATTTGAAAGTACGTTTTATCCGGACTACTTCCGCATCCATTAAAAACAGGGGAACGCATGACCTTTTACAGTATATCGTTAAAGATATAAAGGATGATCCCGAAGGAACCCTGTTCGGGTACCAGTTCGATATAACGAAATTCTATGAGAGCGTAGACCAGGACGTTTTGCTGGATGCAGTGAAAAGGATGTTCAAGGATAAAATATTGATCGGAATCCTGGAAGAGTGCATCCGCATGATGCCTAAAGGCGTAAGTATCGGGCTAAGATCATCACAGGGGCTTTGTAATTTGCTTCTATCCATTTACCTGGATCACCGGTTAAAGGATCAGGAGGCGGTAGCATATTATTACCGGTATTGTGACGATGGTCTGGTGCTTTCCGGTAGTAAGAAAT…
SRS147139_1756	RT	29.74	-	3333	3687	CGGACTACCGGAGCCAGCATTAAACGCCGTGGCACTCATGATCTGATGAACTGCATACGTACCAATCTGCAAAAAGACCCGGAAGGCACGCTGTATGCCTACAAGTTTGACATCCGCAGGTTCTACGACAATGTGCGGCAGGATTTTGTGATGTGGTGCTTCCGCAGGATATTCAAGGACGAAAGGCTGTTGGTGCTGCTGGAGCGGTTCGTGACAATGCTGCCGGAGGGTATCAGCTTCGGACTGCGCAGCTCACAGGGAGCAGGCAACCTGCTTCTGTCTGTATTTTTAGACCACTATCTGAAGGATAAGTACGGGGTTCGTTATTACTATCGCTATTGCGATGACGGACTGG
SRS147139_1756	TR	53.58	-	4225	4294	ATGCGAACGCGAATGGCGGTGTGTCGAATGCGAATGCGAATAACGATGCTTCGAATACGAATGCGAATAT
SRS147139_5421	TR	19.58	+	910	963	CGTTATTGTCTGGACGGATGGCAACAACAACAATAACAATGCCAATAATTCTGG
SRS147139_5421	RT	34.17	+	1509	1731	AAATCCGCCCGATAGATGCCCCGCACATTACGGATCGACAAATCCACAAAACCCTGTGTAATGAAGTCCTGATCCCGTTGTATTCACCTTCCATGATCTATGACAACGGGGCAAGCCAAAAGGGAAAGGGCCTTCATTGGCAGTTCAAACGGATCAAACAACAGCTTGGATGGCATTACCGGCGTTATGGCCGGGAAGGTGCTGTGTTGCTGTTGGATTTGAA
SRS147139_10983	TR	43.56	+	192	251	TGCGAATGCGAATGGCGGCGTGTCGAATGCGAATGCGAATAACGATGCATCGAACTCGAA
SRS147139_10983	RT	35.81	+	809	1163	ACCTCAGCCAGCATCAAGAACCGCGGCATGCACGACCTCATGGAGTACATACGCCGCGACATGAAAGAAGACCCGGAAGGAACACGCTACTGCTACAAATTCGACATCTCCAAGTTCTATGAGAGCGTGGGGCAGGATTTCGTAATGTATTGTGTCCGGAGGGTATTCAAGGACAAGAAACTCATCGCCATGCTTGACAACTTCGTAAGGCTCATGCCGCAAGGAATCAGCATCGGGCTGAGGTCGTCGCAAGGGTTGGGCAACCTGCTCCTGTCTGTTTTTTTAGACCATTATTTAAAGGACAAGTACGGCGTCCGCCATTTCTACCGCTATTGCGATGACGGCGTGGTACTCG
SRS147139_12143	TR	48.38	+	648	755	GTGAGCTTTGTTCGCTCCCCGAACTCGTCGTACTCGTACAACGTGCGCGACGTGAGCACGGGCGGGAGCAGCAACAACAACAACGCGTACAACGGCAACAACGGCGTG
SRS147139_12143	RT	102.47	+	1165	1546	AGAAACGCCTCATCCAGACCAACAGTTTCAAGGACAAAATCGTGCAGCACGCCTTTTGCGATAACGTCCTTTACGACGCCCTCTCGCGGCCGTTCATTCTCGACAATTACGGCAGCCAGATAGGAAAAGGAACCCATTTCGGCCTCGACCGCCTTTCCGGCTTCATGCGGGAGTATTACCGGCGACACGGCTCCGCATACGGATGGGTACTCAAGGCCGACGTGCGGCACTACTTTTCCAGCATCCGGCACGACGTTCTAAAGCAGGATGTCCGCGAGCTGCTTCATGACGAGCGCAGCCTCGCCCTGTCGGACGCCATCATAGACAGCACGCCCGGAGACGTCGGCATCCCAATCGGGAACCAGAGCAGCCAAATATACGC
SRS147139_28310	RT	9.47	-	5236	5801	ATTTCTTCTATGACTTTCTGGTTAAGCGGTTGGGAAGCCACATTAACCCCTCAAGGATTATCTTACTTCGATGACAAAGAAAAAGCAGTTGCGGCATCCACATCAGCAGAAGCCATCCCTACCAAACCCGCGCGAAAAGAATTTGACGTTTTTATTTCTCACGCTAATGCAGATAAATCCGATTATGTAGATGAATTGTACTTGACACTGCGAAAATTAGGAATTAACATTTTCTACGACTCAGAAGTTCTGTCGTGGGGTGATAACTGGAAGCAAGTCATTCTTAACGGAACTGAGAAATCAGAGTTTGCAATTATCGTAATTTCCGAAAACTTCTTCGGACGAGAATGGACAGAGCGTGAACTCGACGAATTTTTGAAACGTCAAAATGTCAATGGT…
SRS147139_28310	TR	10.71	+	6276	6325	ATTTCAATTTGTTCTTCAATAGGAGGAAGCGGAATTGTAAATGCAAGAAC
SRS147139_36620	RT	58.11	-	4515	4993	ACGCATTCGTTCGCATTTTCAAACAGATCGTTCTGCATAGCGCCTATCCGTTCAGCTGCGGATGCGTACCGGGAAAAGGAACGCACGGAGCAAAGACCGCGATCGAGAAGTGGATCAGGAAGGATCCGAAGCATACCAAGTACGTCCTGAAGCTGGACGTCCGAAAATGCTATCCAACCATGAACCACGAAGAACTCCGGAAGAAACTGCAGCGCAGGATAAAGGATAAGAAGTTCCTGCGCCTGGCAGATCGGATCATCGCGAGCTTTCAACAGCCGATGGCCACGCACGAAAGACTGCTGCCGGAGACCGATGCGGTAGGCATCCCGGTCGGGCTCTTTACCTCGCCATGGTTCTGTAACTTTTTCTTTCAGGACATCGACCACAAGGTCGCCGAGA…
SRS147139_36620	TR	36.25	-	5502	5551	CCTTTCTACCGGAACTGTAACAACGGTACGGGTAATCTGAACTGGAACAT
SRS147139_36842	TR	19.32	+	579	626	TGTGAGCGATGCGGGTGGTCTGAGCAGCTACAATGCGAGCAGCAGCTA
SRS147139_36842	RT	59.97	+	1635	2252	AAGAAAGAGACATTGTAAGTACAAGAATCAAGGACAGAGTATTTCAGAGAAGTCTATGTGATAACTACTTTTACGATACCATGACAAAATCTTTTATCTATGATAACTGTGCTTGTCAGGACGGGAGAGGAACAGAGTTCGCAAGGAAAAGGCTGATCTGCCACCTACAGAAATATTACCGGAAACAAGGTACGGAAGGGTGGGTACTCAAAGCAGACTTGAAGAATTTCTTCGGTAGCACCTCTCATGAACTGGCTTACTCAGCAGTAACAAAGAGGGTCAATGATGAATGGGTGAACGGAGAAATCAAGCGAATCATTGACAGCTTCAATCAAGGTGATGATCCAGAGGTAGGCATGGGTCTTGGTTCAGAAACGACACAGCTTATACAGTTAGCAG…
SRS147139_contig-100_1078.203325	TR	29.48	+	100	149	TCTGCAATGTGAACAACAACGGCAATGCGAACAACAACAACGCCTCCAAC
SRS147139_contig-100_1078.203325	RT	21.72	+	755	1002	AAAAGAGGGCCGTCCACAGCCTGCACTACTCCGAGCGCGTTGTGCGCCGGTCTGCCTGCACAAATGCTCTAGTGCCGATTCTGTCCGGCAACTTGATATACGACAACGGCGCAAGCCTTGAGGGCAAGGGCATCAGCTTTGCAGTCAAACGGTGCGCTGTGCATCTGCATGAGTTCTACCGCGAGACAGGCGGCAATGACGGGTACATCTTGCTCATCGACTACCGCGCATTTTTCGACAACATCGTG
SRS147346_527	RT	16.07	-	1137	1521	TATATCCGGACAACGGTGCAAGCATCAAAAGGCGCGGTACTCATGACCTGATGAACTGCATACGTACCGATTTGCAAAAAAATCCGGAAGGCACGCTTTACGCATACAAATTTGACATCCGGAGGTTTTATGACAATGCGCGGCAGGACTTTGTTATGTGGTGCTTCCGGAGGGTGTTCAAGGACAAAAGGCTGTTGGTCTTGTTGGAGCGGTTTGTTAAGCTGCTGCCGGAAGGTATCAGTTTCGGACTGCGCAGTTCACAAGGGGCAGGAAATCTGCTTCTGTCTGTATTTTTAGACCACTATCTGAAGGATAAGTACGGGGTTCGTTATTACTATCGCTATTGCGATGACGGACTGGTACTCGGTAAAACGAAAGCGGAAT
SRS147346_527	TR	43.84	-	2065	2150	CCACAGTCCGTGTGGTCTATCGCGGGTGCTACTATGCGAATGCGAATGGCGGTGTGTCGAATGCGAATGCGAATAACGATGCTTCG
SRS147346_6149	RT	61.52	-	13699	14305	ATACATATAGTGCAATTCCCGGAAAGGGGATACAGCCTATAGTAAATGATCTTAGAGGATACTATAAGACAAAACGTGTAGACGGTAAAAAGAAATCCGTGTGGGTTCCGTCAATACTCCTCACTGATGAGGAGAATACAAGGTATTGTTATAAGATTGATCTCCACCACTATTACCAGTCCATAAATCACGAAGTCCTCAAACAGAAATTCAGAAAAGTATTTAAAGATCCTGAGCTCCTTTGGTTACTGGATGAGATAGCAGACAGTATAAATACAGCTACAGAGGAGGATCTTATTGAGTTGTCTCTGTCTGGAGAGATAGAGGTTGATCCTAACACAGGGATCCCTATAGGGAACTATATGAGCCAATACAGCGGCAATTTTTACCTTAGTTCTT…
SRS147346_6149	TR	19.55	-	14869	14906	TCTGAATGTGAATAATACCTCAGGTAATCGTAATCGTA
SRS147346_8678	RT	45.61	-	1470	1883	AAACATTTGCGCCGGCGTTTTATACGTACGACGTCGGCATCCATCCGGGGACGCGGCACCCATGACCTGATGCAGTTCATCTGCCGTGATATGGAGATGGATCCGGAAGGGACAAGGTACGGTTACAAGTTTGACATCCATCATTTTTATGACAATGTGCGCCAGGATTTTGCCATGTGGTGCTTTGCCAGTGTCTTCAAGGACCGGAAGCTGCTTGGAATTCTTAACTCCTTTATAATGATGCTTGAGGGCGGTATCAGTTTCGGTCTGAGAAGCTCGCAGGCTACCGGCAATCTGCTTCTGTCTGTTTTTTTAGATCATTATTTGAAAGATAAGTGCGGTGTCCGTCATTTCTACCGCTATTGCGATGACGGCCTTGCGCTTGGTAAAACGAAAGCG…
SRS147346_8678	TR	48.16	-	2390	2439	GTGTCGATGTCGAATGCGAACAACGATTCCTCGAATACGAACACGAACAT
SRS147346_13796	RT	18.45	-	344	793	GAAACGTACTTTACAGATACTTTCTATGAAAGACCGTATTGCTGTGTTTGCTGTAATGAATGTTGTAGACCGTCATTTGCAGAAACGCTATATTCGGACAACCGGAGCAAGTATCAAAAGGCGTGGCACACATGACCTGATGAATCGCATACGTACTGATCTGCAAAAAGACCCGGAAGGCACGTTATATGCTTACAAGTTCGACATCTGCAGGTTTTATGATAACGTGCGGCAGGATTTTGTGATGTGGTGCTTCCGCAGGGTGTTCAAGGATGAAAGGCTATTGGTTTTACTGGAACGGTTTGTTAAGCTGCTGCCGGAAGGTATCAGTTTCGGACTGCGCAGTTCGCAGGGGGCGGGAAACTTGCTCCTGTCTGTTTTTTTAGACCATTATTTGAA…
SRS147346_13796	TR	47.58	-	1248	1307	ATGCGAATGCGAATGGCGGTGTGTCGAATGCGAATGCGAATAACGATGCTTCGAATACGA
SRS147346_15005	TR	26.05	+	20	67	CGTCAATTCCTCCGGCGCGATGAACTGGAACAACGCGTACAACGGCAA
SRS147346_15005	RT	50.34	+	549	720	AAGAACGCATTGTTATGACCAACGCGTTCAAAGACAAGGTGGTTCAGCATTCCTTATGTGACAATGTGTTAGAACCAGCGTTTTCCCGCACCTTTATCCGCGACAACTACGCGTCGCAGGCCGGGCGCGGGACGCATGACGGACTGTATCGACTGGAAGCGTTTATGCGGTC
SRS147346_33672	RT	21.76	+	19319	19830	CATATAATATTTTTACAATTTATGAGCCAAAAGAAAGAAGAATTGTAAGCCAAAATATGCAAGACAAAGTTATAAACCATTTAATTTCTAGGCATATACTCTACCCTGCTCTAATGCCTTGTTTACTAAACTTTAATGTTGCAAGTAGAAAAGACATGGGAATGAAAAGAGGCTTAGAACTTTATATATATTATCGTAACTACTTTAAGCAAAAATATGGTACTTATTACATTTTAAAATGCGATATAAGCAAATTTTTTGCGAGTATTAATCATGACATTTTAAAAAGAAAATTAGAACGAAAAATCAAAGATAAAAAGGCTCTTGATGTAGTTTTTAAAGTTATAGATAGTGATTCCGAAGGTCTAAGCATTCGGTAACATGACAAGCCAGGTTCTT…
SRS147346_33672	TR	10.03	-	20303	20352	ACTAACGGCTACGATATGTTCAATTCGAATGGTAACACGAACGGCAATAA
SRS147346_39421	RT	50.76	-	169	565	CAATCATGGCCGTTGTTGACCAGCATCTCCGCAAGCGGTTTATCCGTACCACCTCCGCAAGCATTAAGCAGCGTGGCATGCACGACCTGATGGACTATATCCGCAACGACATCAATGATGATCCAAGAGGAACGGCTTATTGCTACAAGTTCGACATCCGCAAGTTCTATGAAAGCGTTGATCAGGACTCTGTAATGAAATGCGTGCGCAGAGTGTTCAAGGACAAACGGCTCATCAACATGCTCGACGGCTTCGTAAGAATGATGCCTTCGGGTATCAGTATCGGGCTGCGTTCCTCGCAGGGACTCGGCAACCTGCTACTCTCCGTGCATCTCGATCATGTTCTTAAAGACAGGCTGGGCATCCGCCACTTCTATCGCTATTGTGATGACGGAGT
SRS147346_39421	TR	27.69	-	1075	1112	CGCGAATGCGAATGGCGGTGTGTCGAATGCGAATGCGA
SRS147346_40865	TR	18.05	-	315	388	AAGGGCCTCTGTGTGCTCATGGACGAGCGCTACGACAGGCTCAAGGCTGCCGGTGCGCGCAACATCAAGGAGTA
SRS147346_40865	RT	9.77	+	3519	3823	CATGTCGATTGGCTTCGCGGACAGAAGACCGGCTTCTTCGTCGATCAGCGAGAGAACCGCGCGCTCCTGGAGCATTATGCCAAGGGCAGGACGGTGCTCAACATGTTTTGCTACACGGGCGGCTTCTCCGTCTATGCGATGCGGGGCGGAGCCAGCCAGGTCCACTCCGTCGATAGCTCGGCCAAGGCCGTGGAGCTCACCAACGCCAACGTGGCGCTCAATTTTCCGCCCGAGGACCATCGCCATGAGGCTTTCTGCGAGGACGCCTTCAAGTATCTCGACAGCCACGACGACAAGTACGACCT
SRS147346_43865	RT	61.26	-	2402	2815	CGGCATTTGAAAGTACGTTTTATCCGGACTACTTCCGCATCCATTAAAAACAGGGGAACGCATGACCTTTTACAGTATATCGTTAAAGATATAAAGGATGATCCCGAAGGAACCCTGTTCGGGTACCAGTTCGATATAACGAAATTCTATGAAAGCGTAGACCAGGACATTTTGCTGGATGCAGTGAAAAAGATGTTCAAGGATAAAATATTAATCGGAATCCTGGAAGAGTGCATCCGCATGATGCCTAAAGGCGTAAGTATCGGGCTAAGATCATCACAGGGGCTTTGTAATTTGCTTCTATCCATTTACCTGGATCACCGGTTAAAGGATCAGGAGGCAGTAGCACACTATTACCGGTATTGTGACGACGGTCTGGTGCTTTCCGGTAGTAAGAAA…
SRS147346_43865	TR	34.59	-	3339	3376	GCGAACGCGAATAACGATTCATCGAACACGAATGCGAA
SRS147346_46102	RT	130.80	-	3204	3733	CGATATGGGTTTCGGTCTTCACAAAAGACACATATAGCTGCATCAAGGGCCGCGGGATTCACGGAGCGATGCGGAATGTCAAGCGGGCCATCAAAGACCGGGAAAACGCCCGATATTGCCTCAAAATCGACATCCGGAAGTTCTACCCGTCGATAGACCACGACGTATTGAAAACCATCATCCGCCGCAAAATCAAATGCAAGGATACGCTCGCCCTGCTCGATACGATCATCGACAGCACCGACGGCGTGCCTATCGGCAACTATTTGAGCCAATACTTCGCAAACCTGATGCTCGCCTACTTCGATCATTGGATCAAGGAGGAGAAGCGGGTGCGGAACTATTTCAGATATGCCGACGACATGGTATTTCTCGCCTCCACGAAAGAGGAGCTGCACA…
SRS147346_46102	TR	36.21	-	4181	4218	GCGAATTCGAATAACACGCCCTCGAATACGAATGCGAA
SRS147346_57120	RT	11.86	+	1337	1777	CCTATAACAAATTTATAATTTATGAACCAAAAGAGAGACTAATAGTAAGTCAAAATGTGCAAGATAAAATTGTTAACCATTTGGTTGCAAGATATATTTTATATCCGGCACTTTTACCCTGTTTATTAGATATTAATGTAGCAAGCAGAAAAAATATGGGTACTAGCAAAGGATTAGAACTTGCTCGAAATTTTCATCAAAAATGTAAAATAAAATATCAAAATTACTATGTACTAAAATGTGATATTAGTAAATTTTTTGCAAATATTGATCACGATATTTTAAAAGAAAAATTACTAAGAAGAATTAAGGATAAAGACGCTCTAAAAATCGTTTTTGATATTATTGATAGTAATGAAGAAGGGCTTTTTATTGGTTCTATGACAAGCCAAATTCTTG…
SRS147346_57120	TR	31.89	-	2330	2379	AATGTGAACTACAACGGCAATGTTAACAATAACAACTATAACAATAACAA
SRS147346_57147	TR	25.06	+	574	623	TGTTCTACCTCAACGGCAACAACTCCCGCTCCAACTCCAACACGAACATC
SRS147346_57147	RT	122.56	+	1132	1797	AGCGCCGCCTCATTATGGCGCTGAGCTTCCCGGATCGTGTCGTGCAGTGGGCTGTATATCTGCAAGTAAACAAAGAGCTCGACAATGGCATGATCTACCATAGTTACGGCTGCCGGGTGGGAAAAGGCACCACAAGAGCAGCCGACCGGCTGCAATACTGGGCGACACTCGTTGACCGCAAGCCGGGGCCGAGCTGGCACTACTTAAAGCTGGATATTTCAAAGTATTTTTACCGAGTAGACCACAAGGTTTTACTCGGTATTTTGCGGCGCAAATACCCGAACGAGGACGGCTTTCTCTGGCTCATGGAGACGATCATCAACTGCGACCACACGCCCTTCGGGCTTCCTCCGGGAAAGACAGCCGACGAGGTGCCACCTTCGGAGCGGCTCTTTGAGG…
SRS147346_60899	RT	27.76	-	6891	7221	TATATCGGGAGGTTTTTGCCGCCGCTTTCATTGATCGTGTTGTCCATCACTGGATCGCTCTTCTATCGAGCCGATTTTAGAGGAACGTTTTCGGGAACAAGGGAACGTCTCGAAGAACTGCCGGAAAGGTGAGGGATGTCTGTCTGCCGTGCACTATCTGAATAACATGATAGTCGAGGTCAGTGAGAATTATACTGCCGATGCGTACATTTTCAAAGATGACCTGTTCAGTTTCTTCATGTCTATCTCGAAATCGTTGGTATGGGAAATGCTGAACATATTCGTAAGGGACAATTATAAAGGCGATGATATTGAATGTCTGCTTTACCT
SRS147346_60899	TR	13.01	-	7461	7510	GCTTCCACAGTGGAACGTGAACTTCAACAACGGCAACGTCAACACGAA
SRS147346_66033	TR	7.15	-	11	60	GCCGCATCGGCGGCGGCGATGTCAATGTTGACAAGGGCTGCGCCAAGGTC
SRS147346_66033	RT	7.25	+	292	449	CTTCCACTTTGGTTTCCTCCTTAACGATGGTGCCGGGCACCGGATTGATGCTGGAAATGACCTCCAGCTCGACATTGTACTTTTTGGCCAGCTCGACACTGCGGTTGTTCAGCACCTGTGCGCCCAGGGACGCCAGCTCGAGCATTTCGTCAAACGTG
SRS147346_66806	TR	26.37	+	143	192	GTTTCAATCTGAATGGTAATAATACCTCTGGTAATCGCAATCGTAATATC
SRS147346_66806	RT	53.30	+	819	1356	ACCTATAGTGCAATCCCTAACAGAGGGATCCAGCCTATTATCAATCAATTACGAGGGTATAAGAAAAAGATTAAGAAAGATGGAAAAGTAGTAGCGGAGAAGTGGATACCCAGTATTTTAGTATCAGATCCAGAGGCTACAAAGTATTGCTTAAAGCTGGATGTAAGAAAGTATTATCCCAGCATTGTACACGATGTACTAAAGGCTAAGTATAGAGAGCTCTTTAAGGATGAGGAGCTTATCTGGTTAATGGATGAGATCATAGATAGTATTAGTACTTGTCCAGCCACAGAGGAAAATATAGAGATCCTCCAGAGGCTAGGTGTGGCGGTAAATATTATCATAGACGATAACGGTAGAGAGTTTGTGGATGGCGTAGGTATTCCTATTGGAAACTAT…
SRS147346_66873	RT	156.47	+	9	660	GGCAAAGTCGTCCAGCACTCGCTCTGCGACAACGTCCTCGAGCCCGTGTTCTCCCGGCGCTTCATCCGGGATAACTATGCCGGGCAAATCGGCAAAGGCACCCACGACGGCCTCGACCGTCTGGCCGGTGCCATGCGCCACTACTTTTTCAGCCGGAAGGCAGCAGACGAGGAGGCCCGGCGGGCCGCCGGCCTGCCATACCGGCCGATGGAGGAGTGGGACTACGCCGAGGGCTGGGTGCTGAAAGGTGACTTTTCCAAGTTCTTTTACACCCTGCTGCACGCCGTCTGCTTCGAGAAGGCCCGCAAGGCTCTGGCCTTCCTGTCTGACGAGGAGCTGATCGACTTCGTCGAGTGGCTGCTCTGGATCGTCATCGACAGCACGCCAGACCCCGGGATC…
SRS147346_66873	TR	33.76	+	1588	1635	CGTCGATTCCGACGGCACGCTGGGCTGGTACAGCGCCTACTACGGCAG
SRS147346_66946	RT	199.92	-	942	1544	AAGCGCCGCGTGGTTATGTCGAACAGCTACAAAGACAAGGTTGTTCAACATTCGCTTTGCGATAACGTGCTTGAACCGATTTTGACACGATCGTTCATTCGCGATAACTACGCGTCGCAGGTGGGGAAAGGTACGCATTACGGGTTAGACAGGCTTCAAGAGTTCATGCGGAGGTTTTACAGGAAGAACGGAATTGACGGCTGGATACTGAAAGGCGATATTTCAAAGTATTTCTATTCGATCCGGCACGACGTTTTGAAAACCTTAATCCGCGAGAAGATAACCGATCCGGACGTTTTGTGGCTTGTCGATCTTATCATCGACAGCACCGAAGGCAACGTCGGAATACCGATCGGCAATCAAACTTCACAGCTTTTCGCCCTTCTCTACCTTGACGGG…
SRS147346_66946	TR	54.99	-	1933	1980	ACGTCAATTCGGACGGCTCTTTGAACAACAACAACGCGTACAACGGCA
SRS147346_67131	RT	9.66	-	7039	7503	ACAAAAGAAATGCGCACATTTCACCATTTCTGAGCGTGGAAAAGTGCGACCGATTGATGCCCCGCACATCGACGATCGGCAGATTCATAAGGTTTTTACAAATGAAGTCCTCATTCCCCTTTATCATCCGGGTATGATTTGCGACAACGGAGCCAGTCAGAGAGGTAAGGGACTACATTGGCATTTCCGTAGGGTAACACAACAGCTTGCATGGCATTACCGACGCTATGGAAGAGAAGGGGGCATATTCCTTCTTGACTTGAAGAGCTTCTTTCCGAATGCTAACAGAGATATCATCTATCGTCGGCATCAGCAAGTAATGTTTGACCCGCAGATTCGGGCAGTAGCAGACGCGATTATTGACTATGCGCCTTATGGCAATGCGCCTGGTAGAGGTAT…
SRS147346_67131	TR	35.38	-	7991	8038	CAATGTGAACACTGATGGCAGCGCCAACAATAACAATGCAAGGAATGC
SRS147346_contig-100_10208.284972	TR	26.13	+	46	95	ACAACGCGGGCAACCTCAACTTCAACTCGGGCAACGTCAACCCGCTGAAC
SRS147346_contig-100_10208.284972	RT	115.52	+	370	611	TCAAGCGCGAGATTTTCGCCGCCGACTTCCGCGACCGGGTAGTGCATCACCTGCTGTTCAACTATATAGCTCCGATGCTCGAGCGCACCTTTATCGCCGACAGCTACTCCTGCCGCAAGGGCATGGGGACCCTTTACGGCATCCGGCGGCTGGAGAGGCACATCCGCTCGTGCTCGGACAACTTTCGCAGGGAGTGCTACGTGCTCAAGCTCGACATCCGGGGCTATTTCATGAATATCGAC
SRS147346_contig-100_574.325047	TR	19.48	+	179	216	GGAATTTGAATAACAGTGTTGGGAATCGTAATCGTAAT
SRS147346_contig-100_574.325047	RT	69.11	+	773	1322	ACCTTTTCAGCAATACCTGACAGGGGAATTCACAAAGGACTTAGCAGGGTAAAGAAAGCAGTCCAACATGATGTTCCAAACTGTCAATATTGTCTGAAGATAGATGCAAGACATTATTATCAATCAGTGAATCATGACATTCTGAAACAGAAATACAGAAAAATGTTCAAAGACAATGACCTTCTTTGGATTCTTGATGAAATCATTGATTCAATCAACACAGCAGAAGATGAAGACCTTGTTTCAATATATCTGTTAGATGAAGACATTGACCCAAACACAGGGATTCCAATTGGAAACTATCTGTCACAGTACAGTGGGAATTATTACTTCAGTGATTTTGACCATTGGATGAAAGAAGTCAAGCATGTCAAATATTACTTCAGATATATGGATGAC…
SRS147346_contig-100_2142.333212	TR	23.91	+	281	318	TTAATTGGAATAATACCTCCTCTAATCGCAATCGGAAT
SRS147346_contig-100_2142.333212	RT	42.59	+	916	1453	ACATACAGTGCAATTCCCAAACGAGGAGCACAGCCTATTGTAAATCAGCTAAGAGGCTACTGGAAAGAAGTCAAAAAGGATGGAAAGGTAGTAAGTAAGAAATGGATCCCCAGCGTGTTGGTATCGGATCCAGAGGGAACAGCCTATTGCTTAAAAATGGATGTTCGTAAGTATTATCCTACTATGGTACATGAGGTACTGAAAGAGAAGTTTAGAAAGCTATTCAAGGATAAGGAGCTTATCTGGCTTTTGGATGAAATCATTGACAGTATAAGCACATGCCCAGCATCGGAGGAGAACATTGAGATCCTTACAGAGTTTGGTATGTGCGTAAATGTGATGGTGGATGATACTGGCAGAGAGTTTATTGACGGTGTAGGGATACCGATAGGAAACTAC…
SRS147445_1883	TR	6.49	+	25547	25596	CGGACGGTGAGAATACCTACTACGGTCAGTACAACTTCAACAACGAGAAG
SRS147445_1883	TR	45.94	+	28946	28995	TGTCGATGTCGAATGCGAACAACGATTCCTCGAATACGAACACGAATATC
SRS147445_1883	RT	44.68	+	29544	29928	ACCTCCGCCAGTATCAAGAGACGGGGGATGCACGACCTCCTGGCGTATGTCCGCCGTGACATGGCCGAAGACCCTGATGGTACACGTTACTGTTACAAGTTTGACATCACCAAATTCTACGAGAGCGTGAAGCAGGATTTTGTGATGTATTGCGTCAGCCGGGTGTTCAAGGACGCAAAGCTCGTGACCATGCTGGAGAGCTTTATCCGCCTGATGCCTGAAGGTCTGAGTATCGGCCTGCGCAGCTCGCAGGGGCTGGGCAATTTGCTTTTGTCTGTGTATCTGGACCATTATCTGAAGGACAGGTATGCCGTGCGTCATTTCTACCGCTATTGTGATGACGGCGTCGTACTGGGTAAAACGAAAGCGGAACTGTGGAAGATTC
SRS147652_2301	TR	26.67	+	1378	1425	CGTCAGGAACGATGGCACGCTGAACAGGAACAACGCCTACAACGGCAA
SRS147652_2301	RT	67.85	+	1833	2004	ATGAGCGGCTCGTCCTTGCCATAGACTTCGAGGGCAAAGTCGTCCAGCACTCGCTCTGCGACAACGTCCTCGAGCCCGTATTCTCCCGGCGCTTTATCCGGGACAACTATGCGGGGCAGATCGGCAAAGGCACCCACGACGGCCTCGACCGTCTGGCCGGCGCCATGCGCCA
SRS147652_2691	TR	24.08	+	1006	1058	GCAACGGCCTGAACATCATCAACACGCCCAGCAGTTTCAGCGACAACAGCGGC
SRS147652_2691	RT	16.34	+	2133	2505	TGCTGCGGGAGCATCCGAAACCGGGGCATCCATTACGGCGTTCGGGCCATCAAGAAGTGGATGCGGACAGACCAGAAAGGGACGAAGTACGCCGAGGAGCTGGACATCCACCATTTCTACGACAGTTTGACGGCGGAGACGGTGATGAAGCGGCTCCGGCGGCTGGTGAAAGACCGGCGGATGCTGGAGGTATGCGAGCGGCTGATGAAGCACGGCATTCTGATCGGCGCTTACTTTTCCCAATGGTTTGCCAACACGGTGCTGCAACCACTCGACCGGATGATACGGGAAAGCGGTATGTGCGACCACTACCTGCGGTACATGGACAACTTTACCCTGTTCGGGCGGAACAAGCGGAAGCTGCGGCGGCTGC
SRS147652_4744	RT	21.76	+	8680	9191	CATATAATATTTTTACAATTTATGAGCCAAAAGAAAGAAGAATTGTAAGCCAAAATATGCAAGACAAAGTTATAAACCATTTAATTTCTAGGCATATACTCTACCCTGCTCTAATGCCTTGTTTACTAAACTTTAATGTTGCAAGTAGAAAAGACATGGGAATGAAAAGAGGCTTAGAACTTTATATATATTATCGTAACTACTTTAAGCAAAAATATGGTACTTATTACATTTTAAAATGCGATATAAGCAAATTTTTTGCGAGTATTAATCATGACATTTTAAAAAGAAAATTAGAACGAAAAATCAAAGATAAAAAGGCTCTTGATGTAGTTTTTAAAGTTATAGATAGTGATTCCGAAGGTCTAAGCATTCGGTAACATGACAAGCCAGGTTCTT…
SRS147652_4744	TR	10.03	-	9665	9714	CACTAACGGCTACGATATGTTCAATTCGAATGGTAACACGAACGGCAATA
SRS147652_8424	RT	25.09	-	1202	1585	CACCTCCGCCAGTATCAAGAGACGGGGGATGCACGACCTCCTGGCGTATGTCCGCCGTGACATGGCCGAAGACCCTGATGGTACACGTTACTGTTACAAGTTTGACATCACCAAATTCTACGAGAGCGTGAAGCAGGATTTTGTGATGTATTGCGTCAGCCGGGTGTTCAAGGACGCAAAGCTCGTGACCATGCTGGAGAGCTTTATCCGCCTGATGCCTGAAGGTCTGAGTATCGGCCTGCGCAGCTCGCAGGGGCTGGGCAATTTGCTTTTGTCTGTGTATCTGGACCATTATCTGAAGGACAGGTATGCCGTGCGTCATTTCTACCGCTATTGTGATGACGGCGTCTACTGGGTAAAACGAAAGCGGAACTGTGGAAGAT
SRS147652_8424	TR	47.60	-	2134	2183	GTTTCGATGTCGAATGCGAACAACGATTCCTCGAATACGAACACGAACAT
SRS147652_9074	RT	17.78	-	1312	1696	AACCGGTGCAAGCATCAAAAGGCGCGGTACTCATGATCTGATGAACTGCATACGTACCGATTTGCAAAAAGACCCGGAAGGCACACTTTACGCATACAAGTTTGACATCCGTAGGTTTTACGACAATGCGCGGCAGGACTTTGTTATGTGGTGCTTCCGGAGGGTGTTCAAGGACGAAAGGCTGTTGGTGCTACTGGAGCGGTTTGTTAAGCTGCTGCCGGAAGGTATAAGCTTCGGACTGCGCAGTTCACAAGGGGCAGGAAATCTGCTTCTGTCTGTATTTTTAGACCACTATCTGAAGGATAAGTACGGGGTTCGTTATTACTATCGCTATTGCGATGACGGACTGGTACTCGGTAAAACGAAAGCGGAATTGTGGAAGATT
SRS147652_9074	TR	53.58	-	2234	2303	ATGCGAACGCGAATGGCGGTGTGTCGAATGCGAATGCGAATAACGATGCTTCGAATACGAATGCGAATAT
SRS147652_11524	RT	35.81	-	13863	14217	CACCTCAGCCAGCATCAAGAACCGCGGCATGCACGACCTCATGGAGTACATACGCCGCGACATGAAAGAAGACCCGGAAGGAACACGCTACTGCTACAAATTCGACATCTCCAAGTTCTATGAGAGCGTGGGGCAGGATTTCGTAATGTATTGCGTCCGGAGGGTATTCAAAGACAAGAAACTCATCGCCATGCTTGACAACTTCGTAAGGCTCATGCCGCAAGGAATCAGCATCGGGCTGAGGTCGTCGCAAGGGTTGGGCAACCTGCTCCTGTCTGTTTTTTTAGACCATTATTTGAAGGACAAGTACGGCGTCCGCCATTTCTACCGCTATTGCGATGACGGCGTGGTACTC
SRS147652_11524	TR	43.56	-	14775	14834	ATGCGAATGCGAATGGCGGCGTGTCGAATGCGAATGCGAATAACGATGCATCGAACTCGA
SRS147652_15393	RT	83.96	-	30	231	CCGTACAACTGCTTCTTCGTGCATGAACCGAAAGAACGGCTGATCATGTATAACAGCTTCCGCGACAAGATCGTTCAGCATTGTTTATGTGAACAGGTCCTTGAACCGCTTCTTTCGAAGACATTCATCTATGACAACTACGCGAGTCAGAAGGGCAAAGGGACCCACTTCGGCCTTGACCGATTGAAGGCGTTCATGGCGG
SRS147652_15393	TR	56.93	-	615	662	ATGTCAACACGGACGGCAGTCTGAACAACAACAACGCGTACAACGGCA
SRS147652_17474	RT	131.56	-	4764	5465	GTCATGCGGGAGGTGTTCGCTCCGGCGTTCGAGAGCCGCGTGGTCGATCATCTGATTGCCCGCAAGATCGAACCGCTGCTGGAAGAGCGGTTCATCGACGACAGTTACAGCACGCGCAAGGGCAAAGGCACGCTCTTTGGCATCGAGCGGATGGAACGGCACATCCGGGCCTGTTCGCACAATTATACCCGCGATTGCTACGTGATGAAGCTCGACATCCGGTCGTTTTTCATGGATCTGCCCAAACGGGAGTTGTACGACCGCATGGCGGCGTTCCTGCGCGAGCGTTACGACGCACCCGACCTGCCGACGCTGCTCTGTCTGCTGCGGGCGACCTATTCGGATTGTCCGCAGCAGCATTGCGTGCGGCGGAGTCCGCTTGCGGCATGGGACAAGCTG…
SRS147652_17474	TR	47.50	-	5754	5808	ACGTGAACTCCGATGGCAACGTGAACTGCAACTGGAACAATAAGAACATCAACAA
SRS147652_18558	RT	85.45	-	786	1448	CCCAAGAAGCGGCTTATCCAGGCCCCGACGTTCCGGGACAAGGTGGTGCAGCACGCGCTCACGGATTACATCGTCTACGACGAGCTGGCCCGGAGCTTCACGCTGAACACCTACGCGGCCCAGTACGGCAAGGGGACCCACTACGGGCTGGAGATGCTGAAACGGCACATGAGGACCTATTTCCTGCGGCGGAAGGGCGCGGACGAGGTGGCACGCAAGGCCGCCGGTCTGCCCCACCGGCCCATGGAGGAATGGGACTACGCCGAGGGCTGGGTCATCAAGGGCGACATCCGCCACTTCTTCCAGAGCATCGACCACCAGCGGCTCAAGGCCGCGCTGGAACCCCGGTTTCCCGACCCGGACATCCGGGCGCTGATGTGGCGATACATCGACGCCGTG…
SRS147652_18558	TR	69.62	-	1901	1964	AATGACAACAACGCGTACTACATCAACACCGACGGCACCGTGAACAACAACAACGTGTACAACG
SRS147652_22869	RT	21.65	-	4573	5139	CCCAGTACCAATTTCGTCATCAATGAGCGTGGCAAGACACGTCCCATCACAGGCGAACAGATACGGGATAGAATTGCCAAACATTCTTTATGTGATGAAGTCTTGACTCCCGCAATTAAAGACCACCTCATCTATGATAATGGCGCAAGCCAGAAAGGTAAAGGAATTGACTTTACCCGCCGCAGGTTGGAAGCGCACCTGCACAGGTTCTTCCGGGAGAATCAGAGTAATGATGGTTATATCTTGCTGATGGATTTCTCAAAATACTATGACAACATTCGACATGACAAACTCATGGAGTTGTTTGAAAAGTACGTTGATGACGATACAGCACTCTGGTTCCTGGAAAAGATTGTAGACAATGAGAAGGTGGATGTGTCCTACATGAGTGATGAGGAA…
SRS147652_22869	TR	45.18	-	5434	5481	ATGTGAACAACAACGGGAATGCGAACAATAACAACGCTTCTAACTCTA
SRS147652_24064	TR	52.33	+	476	537	GGAATGTCGGCCTGTTCAATTTCAACGCGAACAACACCTCGTCGAACTCGAACTCCAACGTC
SRS147652_24064	RT	29.93	+	952	1385	GATGATGGTAACGGTCATGAAGCCGGTGCTCATGCGTGGAATGCACCCGTGGTCCTGCGCATCCATTCCCGGGCGCGGCGGGAAGCGAGTCCACAAGAAAATCAGCAGCGCACTTCGCAACGACCCCAAGGGAACGAAATATGCCGCAGAGCTGGATGTCGCGCAGTATTATCCCAGCATCTCCGGCAGGCGCCTGATTTGGGCGCTGGCCCGGAAGATCAAGGACAAGCGTTTCCTGCGGGCGGTCTACTCCATCATTGAGTCCTGCGGCGGCGGGCTGGCCATTGGCTATTACATCTGCCAATGGCTGGCGAACTTCTATTTGGAGCCGCTGGACAGGTACATCATGACGCTGCCGGGTGTGAAGTACATGACCCGCTACATGGACAATATCACCCT…
SRS147652_26967	TR	22.25	-	133	195	GCTAAACGTGGAGGCAATTACAACAACAATTTCGCGAATAATCCAGCCGGTAATCGCAATAAC
SRS147652_26967	RT	57.59	-	588	993	TATGGAATAACTACTATGTAATAAAAATGGATGTGGCAAAATATTTTCAAAACATAGACAAACAAATTTTATATGAAATTTTATGCAGAAAAATAAAAGATAAAAATCTACTATGGCTAACAAGAGAAATACTATATTCAAATGGAGTATATAAAGGATTACCAATAGGAAACTACACTAGCCAATGTTTTGCTAACATATATTTAAACGAACTAGATCAATATATGAAACATAAATTAAAGTTAAAATATACATGTCGTTACATGGATGATGTTGTAGCACTTGTAAATACTAAAAAAGAAGCAATTGAAAAACTTAATTTAATACGTAGCTTTTTAAAAGAAAAGCTTTGCTTAGAACTAAACAGAAAAACACAGATATTTAAAAGTACACAAGGAG…
SRS147652_29356	RT	183.44	-	2426	3070	GAATACCATTACTTTAAGGTGTACGAACCGAAAGAGCGGCAGATAATGGCACTGCCGTTCTATGACAGGGTGGTACAGCACGCCATAAACAACGTGTTAGAGCCTATATTTGATAAGCGGTTTATATCGCAGTCTTACGCCTGCCGGAAAGGTAAAGGTATGCACGCTGCATCTGATACGCTAAAAGAGTGGCTGTATGAGTGGAACAAATACCACCCAGACCAGCCACTTTATGCTATCAAGGCAGATATACACCACTATTTCCAGAGCATAGACCATGCGGTATTAAAGACTGAAATACGTAAGGTTATAAAAGACGCTGGGGTACTGGCATTGCTGGACAGGATAATAGACCACAACGGCAATATGCCGGACGGCGTAGGGATACCAGTGGGAAAC…
SRS147652_29356	TR	43.52	-	3474	3523	GCTCGTGCCGTGAATTGCAACAATTACCCGTGGAATGTCAATACGAACAT
SRS147652_30261	RT	152.53	-	4468	5133	AAGCGCCGCCTGGTAATGGCGCTGGACTACCGAGACCGGGTCGTGCAATGGAGCGTTTACCAACTGCTTTATCCCTACTTCGACCGACGGATGATCGAGGACAGCTATGCGTGCCGGAGAGGCAAAGGCAGTCACAAGGCCGTGGCCCGCCTACAATACTGGCTGCGCCAGATAGACCGCAAGCCAAACGGAAAAGAATGGTACTACCTGAAAATAGATGTATCCAAATACTTCTATCGCGTAGACCACGACGTCCTGCTGCGGATTTTGCGCCGCCATATAGCAGACCCCGGACTGCTGGACTTGCTGGCCGGAATCATAAACAACCCGGATGAACCGTTCGGACTGCCGCCAGGCATGAAGCCGGAGGATGCAGACTTCGAGGCGTGGCTCTACGAC…
SRS147652_30261	TR	46.92	-	5596	5675	GCGAACTGGAACAATGGCGGCAACGCTGGCGTTTTCAACGTCAACCTGAACAACCCGCGCTCGAATTCCAACACCAACAT
SRS147652_30373	TR	6.13	-	5773	5822	AACAGCAGGCTCCTTCGCTACGGCACCAGTCTCAGCCGGAACGACAACAA
SRS147652_30373	RT	20.45	+	11549	11962	AGACCCGCCCTATTGATGCACCGAGAATCCAAGACCGTCAAGTCCACAAGGTTTATACCAAGAAGGTACTTCTACCGTTGTATCGTCCTGAGATGATTTACAACAACGGCGCCAGTCTTGAAGGCAAGGGCTTTGAGTTCTCAAAGAGAATGTTAAAAGAGGACTTACGCTGGCACTTCCGTCGTTATGGACGAGATGGGAATGTGATTCTGATTGACTTCAAACAGTTCTTCCCATCTGTGTCCCATGAAGAAATCTTCAAGCGGCATGAGAAGCTATTGCTGAACCCAGATATCAGAAAAATCGGAGACGATGTTGTCAACACTGTTTCGGGCGGAGTTGGTCTACCGCTTGGTGTCGAGCCAAGTCAGGCAGAAATGATTGCGTTTCCGTCTGCAC…
SRS147652_31309	TR	53.53	+	156	216	TGCAACGGCTTCCAGCAGTTGGAACGTGAACTTCAACAACGGCAACGTCAACACGAACAAC
SRS147652_31309	RT	38.99	+	457	788	CGGGAnGTnTTTGCCGCCGCTTTnATTGATCGnGTTGTCCATCACTGGATCGCTCTTCGTATCGAGCCGATnTTAGAGGAACGnTTnCGGGAACAAGGnAACGTCTCnAAGAACTGCCGGAAnGGTGAGGGATGnnTGTCTGCCGTGCACTATCTGAATAACATGATAGTCGAGGTCAGTGAGAATTATACTGCCGATGCGTACATTTTCAAAGATGACCTGTTCAGTTTCTTCATGTCTATCTCGAAATCGTTGGTATGGGAAATGCTGAACATATTCGTAAGGGACAATTATAAAGGCGATGATATTGAATGTCTGCTTTACCTTCTAGC
SRS147652_contig-100_3928.147199	TR	27.10	+	260	315	ACAATAACAATTTCTGCAATGTCAACACCGGCGGCGGCAACAACAATAACAACGCC
SRS147652_contig-100_3928.147199	RT	36.14	+	851	1406	AGGTGCGGCCCATCGATGCGCCGCACATCACAGACCGGCAAGTCCACAAGACCCTCTGCAGCGAGGTATTGATCCCGCTGTATAACCCCAGCATGATCTTCGATAACGGGGCCAGCCAACGGAATAAAGGGCTGCATTGGCATTTCCAACGGCTGAAGGAGCATCTGCACTGGCATTATCGCCGGTATGGACGCACCGGAGCCATGGGCCTCGTAGATCTCAAAGCATTCTTCCCAGGCGCACCCCGCCAGGCTCTTTACCAGAGGCACCAGCTGCTGATCCCCGACCCGGCCCTCCGCCGAGTGGCGGATACTGTGGTGGATTACGCCCCCAGCACTGCACCGGGCCGGGGGATGCCGCTGGGCGTTGAGCCATCCCAGCAGGAGATGGTGGCCCTCC…
SRS147652_contig-100_2328.173564	TR	26.05	+	128	175	CGTCAATTCCTCCGGCGCGATGAACTGGAACAACGCGTACAACGGCAA
SRS147652_contig-100_2328.173564	RT	144.94	+	658	1210	AAGAACGCATTGTTATGACCAACGCGTTCAAAGACAAGGTGGTTCAGCATTCCTTATGTGACAATGTGTTAGAACCAGCGTTTTCCCGCACCTTTATCCGCGACAACTACGCGTCGCAGGCCGGGCGCGGGACGCATGACGGACTGTATCGACTGGAAGCGTTTATGCGGTCCTATTATTTCAAGCGGAAAGCACGGGAAGAACAACGGTGCCGGGAGGAGGGGTTGCCGCGGCCCGACCCGCGCGCCGCCCATTATGCGGACGGCTGGGTTCTGAAATGCGACATATCAAAATATTTCTACTCAATTCCGCATGAACCATTGAAAGCAATGGTGCGCCGCTTCATCCGGGACCCGGACGTTCTATGGCTTGTCGACATGATCATTGACAGCACGGACG…
SRS147652_contig-100_955.179932	RT	88.16	-	2379	3024	TTCTTGCGGATCCATAAAAGGACGCGGCGCGCATTATGGGAAGAAATACATTGAACGCTGGATCAGAAATGACCGGAAAAACACGAAGTATGTTTTGAAAATTGACGTTCGCCATTTCTTCGAGAGCATACCACACGACAGATTAAAAGCAAAACTGCGTAGAGTGATTGCAGATGAAAAAACACTGCGCCTGCTGGACATTATTATTGACGCTGTGCCGGAAGGTTTGCCGCTGGGCTATTATACAAGTCAATGGCTGGCGAATTTTTATTTGCAAGACTTAGATCATTACATAAAACAGGAGATCTGGAAACCGGAAAAGGAAAAGAAGACAGCGCAATATATCGCCAGAACAAAGAGAAAAGGGAAAACAGCCGGGAAAGTGCCGAAATATGCTTG…
SRS147652_contig-100_955.179932	TR	32.34	-	3530	3579	GGCGGCGCTGTGAATGTCAACAATCTTGTGTCGAATACGAACTGGAACAT
SRS147652_contig-100_1473.186047	TR	35.38	+	400	449	CACGGGCCGTCAATTGCAACAATTACCCGTGGAACGTGAACACGAACATT
SRS147652_contig-100_1473.186047	RT	63.66	+	816	1074	CATACACCATATTTAAAGTGTGGGAACCAAAAGAAAGGTTAATCATGGCACTGCCGTTTTATGACAGAGTAGTGCAGCACATGATTGTAAATATCATAGGGCCAGTATTTGAACAGGGCTTTTATTATCATTCTTATGCTTGCCGTGAGGGAAAGGGGATGCACGCAGCAAGTGAACAGTTATCACAATGGATGTATGAATTGATGATAAAAGAGGGATTGCGGCTTTATGGATTTAAAGGGGATATACACAAATATTT
SRS147766_7114	RT	16.07	-	974	1357	ACAACGGTGCAAGCATCAAAAGGCGCGGTACTCATGACTGATGAACTGCATACGTACCGATTTGCAAAAAGACCCGGAAGGCACACTTTACGCATACAAGTTTGACATCCGTAGGTTTTACGACAATGCGCGGCAGGACTTTGTTATGTGGTGCTTCCGGAGGGTGTTCAAGGACAAAAGGCTGTTGGTCTTGTTGGAGCGGTTTGTTAAGCTGCTGCCGGAAGGTATCAGTTTCGGACTGCGCAGTTCACAAGGGGCAGGAAATCTGCTTCTGTCTGTATTTTTAGACCACTATCTGAAGGATAAGTACGGGGTTCGTTATTACTATCGCTATTGCGATGACGGACTGGTACTCGGTAAAACGAAAGCGGAATTGTGGAAG
SRS147766_7114	TR	53.58	-	1893	1962	ATGCGAACGCGAATGGCGGTGTGTCGAATGCGAATGCGAATAACGATGCTTCGAATACGAATGCGAATAT
SRS147766_11056	RT	119.50	-	47	457	AAGAAGCGGCTGGTCCAGGCCCCGGCCTTCGTCGATAAGGTGGTCCAGCACGCCCTGGTTGATAACACGCTCTATGAAGCGATCACCCACAGCTTCATCCCGGCCAACTGCGCTTCCCAGATTGACAAAGGGATGCACTACGGCCTGGATTTGCTGAAGGGCTTCATGACCGACTACTGGCACAAGAACAAGACCACCGATGGCTGGGTCCCGAAGTGCGATGTTCGGCACTTTTTCGCCAGCATAAACCACGACTTGCTGAAGCAGAAACTACGAAAGAAGGTGGTAGATGACCGCATTTTCCGGCTCATGTGCATTTACATAGATACGAGTGCAGATGGGCTTCCTCTCGGCTACCAGACATCCCAGCTCCTGGCCCTGCTGTTCCTGGACGAATTT…
SRS147766_11056	TR	32.12	-	918	967	GTGTGGAACGTGAACTCCAATGGCAACTACAACAACTGGAACGCCAACAA
SRS147766_21225	TR	68.05	+	2457	2510	GTGGATTACTTGAATTTGAACAATTCTGCGGGCAATGCGAACTGGAACATCGGT
SRS147766_21225	RT	31.08	+	2787	3107	ACTCTTGAAAAAGATGTTGACAGAGGAGTTGTTCATTCCGGACTATCACAAACCGAGCATCATCAACGAGAGCAGCAGCAAGAAAACACGCCGTATATTGAAACCGCATTACAAATATGAGCAGGTTATTCATCATTGTGCAATAGGTCAGTTCAAACCGATTGTGATGAATGGATTGTATGAATTTTCCTGCGGGAGCATACCGGACAGGGGCGTTCATTACGGAAAAAAGTACATGCGGAAATGGCTTGATTCATACGACGGGAAAAAGTTCTTTGTTCTCAAGATGGATGTACACCATTTCTTTGAATCCATAAACCG
SRS147766_22031	RT	161.00	-	651	1256	AAGCGACGTCTCATCCAGACGAACAGCGTCAAGGATAAAATCGTGCAACACGCCTTTTGCGACAACATCCTTTACCCCGTCCTGAGCCGCCCCTTTATCCTGGATAACTACGGGAGCCAAGTCGGAAAGGGAACCCATTTCGGCCTCGACCGCCTCCGTGACTTCATGCGGGAGTATTACCGGAAGCACGGGAGCGCCGACGGCTGGGTCCTGAAAGCGGATGTCCGGCACTACTTCGCCAGCATCCGGCACGACATTCTCAAGCGAGATGTCAATAAGCTGCTCACGGACCCACGGAGCCGGGCCTTGTCCGACGCTATCATAGATAGCACCCCTGGTAATGTCGGCATCCCCATAGGCAATCAATCGTCCCAGGTGTACGCCCTATTGTATCTGAAT…
SRS147766_22031	TR	51.67	-	1648	1695	ACGTGAACTCGGACGGGAGCCTCAACAACAACAACGCGTACAACGGCA
SRS147766_23132	TR	21.98	+	1006	1077	CGTTTCTTCGGCTAACTTTGCCAATGTGAACAACAATGGCAATACGAACTACAACAACGCTTCGAACTCTAA
SRS147766_23132	RT	46.08	+	1435	2017	GATCGCATCGTCCGACATTCTCTGTGCGATGAGGTTTTACTTCCAGAAGTTAGGAAACATATTATCTATGATAACTGCGCATCTATCAAGGGGCGCGGAATTTCACAACAGAGAAAACGATTCGAAATCCATCTCCACAAATACTACCAATTATACGGAAATGACGGTTATATTCTATTCGGTGACTTTTCAAAGTTCTATGACAATATTATCCATGAGATTGCCAAACGAGAATTGTTGAAGCTGTTCAATGACGATGAGTTTATTGACTGGCTTTTAACGTTGATATTTAAGGGCTTCCAGATCGATGTTTCGTACATGTCTGACGAGGAATACGAGGCCTGTATGACCGATACTTTCAATAAACTGGAGTATCGGAAnATTCCAAAAGAGAAGCTC…
SRS147766_contig-100_9967.91883	TR	17.31	+	0	37	TCAATTGCAACAATTACCCGTGGAACGTGAACACGAAC
SRS147766_contig-100_9967.91883	RT	116.69	+	412	826	CTTATACCGTGTTCAAAGTGTGGGAGCCAAAAGAGCGGCTTATCATGGCCTTACCATTTTATGACAGAGTGGTGCAGCACATGATTGTAAACGCAATCGGACCGGTATTTGAAGAAAGGTTTTATTGCCATTCTTATGCTTGCCGTGAGGGGAAAGGTATGCACGCCGCAAGCAATCAGTTATACAAATGGCTTTATGAACTTATGGTTGTGCAGGGGCTACGGATATACGCCTTTAAAGGGGATATAAGTAAATACTTTGCGTCTATACCGCATGACGGCCTAAAAGATGAAAACAGACGGTACATAGGGGACAAGAAAGCCCTTTACCTTATGGATAACATCATAGACAGAAACGGCATATTGCCGGACGGTGTGGGCATACCCGTGGGGAACCTTA…
SRS147766_contig-100_333.150691	RT	58.57	-	7296	7992	ATATCATGTTGGCGAACTTCACCAATTTTATGAATACTACCCCAAGAAGCGCATCATCAGCAGCCTGCCGTTCTATGACCGAGTGATAAACTGCGGAGCCTATAATGTTCTGTGGCCTATCTATTTGAAGTCTATGTACGAGTACAGCTACGGAAGCATCGATGGACGAGGGCCTCTAAAGGCGGCTTTTGACATTCAGCAATGGATGCGAAACGCAGCAAGGATGAATGGAGATTGGAGGGTCGTCAAGCTTGACATTGCCAAATTCTTCTTTCGGATTCCTGTTGATGTTCAGCTGCGAGAACTTACTCGCCCGCTGGACGACCCAGATATGGTGTGGTTTCTCGAAACGGCCGTCCGGGCGGATGGTCGTCCGTTGGGGCTTCCTGTTGACTGCAC…
SRS147766_contig-100_333.150691	TR	10.70	-	8351	8400	CTCGGCTCGTTCAACGGCAACAACCCGCGGTCCAACGTGGACGATGATAT
SRS147919_11583	TR	47.60	+	84	133	TTTCGATGTCGAATGCGAACAACGATTCCTCGAATACGAACACGAACATC
SRS147919_11583	RT	39.42	+	669	1053	ACGTCGGCATCTATCCAGGGACGCGGCACCCATGACCTGATGAAGTTCATCTGTCGTGACATGGAAACGGATCCGGAAGGGACAGGGTATGGTTATAAGTTTGACATTCACCATTTTTATGACAATGTACGTCAGGATTTTGCTATGTGGTGCTTTGCCCGTGTTTTCAAGGACAAGAAACTGCTTGGAATTCTCAATTCCTTTATAATGATGCTTGACAGCGGTATCAGTTTCGGGCTTAGAAGCTCGCAGGCTACCGGTAATTTACTCCTGTCTATTTTTTTAGACCATTATTTGAAGGATAAGTACAGTGTCCGTCATTTCTATCGTTATTGTGATGACGGTCTTGTACTTGGTAAAACGAAAGCGGAACTGTGGATGATTC
SRS147919_14183	TR	20.07	+	2267	2328	TATTACCAGTACGGGAACCGCGGGCTGTTCTGCGTGAGCTACACCAACGCGTCCAACTCGAA
SRS147919_14183	RT	16.34	+	3167	3539	TGCTGCGGGAGCATCCGAAACCGGGGCATCCATTACGGCGTTCGGGCCATCAAGAAGTGGATGCGGACAGACCAAAAAGGGACGAAGTACGCCGAGGAGCTGGACATCCACCATTTCTACGACAGTTTGACGGCGGAGACGGTGATGAAGCGGCTCCGGCGGCTGGTGAAAGACCGGCGAATGCTGGAGGTATGCGAACGGTTGATGAAGCACGGCATTCTGATCGGCGCTTACTTTTCCCAATGGTTTGCCAACACGGTGCTGCAACCGCTTGACCGGCTGATACGGGAAAGCGGTCTGTGCGACCACTACCTGCGGTACATGGACAACTTTACCCTGTTCGGGCGGAACAAGCGGAAGCTGCGGCGGCTGC
SRS147919_16385	TR	7.04	+	2153	2202	ACACCGGCGGGTACTTCAACTACACCGACGCGGACAAGGACATCGACATC
SRS147919_16385	RT	37.49	+	10242	10660	TGCTGCGGAAGCATCAAGGGCCGGGGCATCCATTACGGCGTTAAGGCAATCAAGAAATGGATGCGGACAGACCCGAAAGGGACGAAGTATGCAGAGGAGCTGGACATCCACCATTTTTACGACAGCCTGACCATTGAAACGGTGATGGCCCGCCTGCGGAGGCTGGTCAAAGACCGAAGGATGCTGGATGTGTGTGAGCGACTGATGAAGTATGGCGTCCTGATTGGCGCGTTTTTCTCACAGTGGTTTGCCAACACGGTACTGCAACCGCTTGACCAGATGATACGGAACAGCGGGCTGTGTGACCACTATATGCGGTACATGGACAACCTGACACTGTTCGGGCGCAACAAAAGGAAGCTACGAAAGCTGCGGGGCATGATTGAGGACTGGCTTGCA…
SRS148196_1159	TR	33.63	+	201	238	CGAATACGAACAATGCAGCCTCGAATTCGAATGCGAAT
SRS148196_1159	RT	115.30	+	624	1214	AAGAGCGGAAGATATTCAAACTGCCATTCCGTGATCGTGTCGTTCATTGGGCTATCATGCAGGTGATTGAACCGATATGGCTCTCCAATTTCACCCGTGATACCTATTCCTGTATCCGTGGACGTGGTATTCACCCTCTTTTATACAAGCTCCGCCGTGATTTGAAAGCGGATCCGGAGGGAACCCGGTACTGCCTGAAAATCGATGTGCGCAAATTTTATCCGAGTATAGACCACGAGATCATGAAACAGGTAATCCGCCGAAAGCTGAAAGATGCCCGGCTGCTTGCTTTGCTTGACGGTATCGTGGACTCGGCAGAGAACGGAGTGCCTATTGGAAATTATTTATCCCAATTCTTTGCTAACCTTTATTTATCCGAACTGGATCATATCATGAAAG…
SRS148196_18009	RT	38.93	-	394	748	GACCTCCGCAAGCATCAAGGACAGGGGAATGCACGACTTGATGAAGTACATTCGCCGTGATATGCAGGAAGACCCGGAAGGCACAAGGTTCTGCTACAAGTTCGACATCTCCAAGTTCTACGAGAGTGTCAACCAGGACTTCGTTATGTACAGTGTGCATCGGGTATTCAAAGACAAGAAGCTCATAGCCATGCTTGACAACTTTGTCCGCATCATACCGCAAGGTATCAGCATAGGGCTACGCTCGTCGCAGGGCTTGGGCAATCTGTTGTTGTCTGTGTATTTAGACCATTATCTGAAGGACAGGTACGGCGTGCGTCATTTCTACCGCTATTGTGATGACGGCGTGGTACTC
SRS148196_18009	TR	59.14	-	1295	1364	ACGCGAACGCGAATGGCGGTGTGTCGAATGCGAATGCGAATAACGATGCGTCGAATGCGAACACGAATGT
SRS148196_19532	TR	43.50	+	26	95	TTTCTGCGACGAATTTCGCCAATGTGAACAACAATGGCAATGCGAACTACAACAATGCTGGCAATGTCAA
SRS148196_19532	RT	65.25	+	463	1517	GATCGCATTGTCCGACATTCTCTGTGCGATGAGGTTTTACTTCCAGAAGTTAGAAAACATATCATTTATGATAACTGCGCATCTATCAAGGGGCGCGGAATTTCACAACAGAGAAAACGATTCGAAATCCATCTCCACAAATACTACCAATTATACGGAAATGACGGTTATATTCTATTCGGTGACTTTTCAAAGTTCTATGACAATATTATCCATGAGATTGCTAAACGAGAATTGTTGAAGCTGTTCAATGACGATGAGTTTATTGACTGGCTTTTAACGTTGATATTTAAGGGTTTCCAGATCGATGTTTCGTATATGTCTGACGAGGAATACGAGACCTGTATGATCGATACTTTCAATAAACTGGAGTATCGGAATATTCCAAAAGAGAAGCTC…
SRS148196_22705	RT	8.56	-	24	223	GGAGCGGACGGTTCAGAAGTGCCTATGTGACTACTGCATTGTTCCGATCTACTCCGCCTCTTTCATCTACGACAATTCCGCCAGCCTGAAACACCGGGGAATGGACTTCGCTCTGCGGCGCATGGTCTATCACCTGGAACGACACTTCCGCAAACACGGCCTGAGCGGCGGCATCCTGATATACGACTTCAAGAGCTTCT �
SRS148196_22705	TR	32.02	-	828	874	TGTGAACAGTTCGGGCAACGCCAACAATAACAACGCCAACAACAGTA
SRS148196_34157	RT	176.72	-	51302	51961	AAGAAAAGGCTCATTATGTCCTTGCCATTTAAGGACAGGATAGTACAATGGGCGATTTACAGGCAGTTATTTCCGTTGTACGAAAAGACATTTATCTTTGATTCCTACGCCTGTCGCAAGGGCAAGGGAACACATAAGGCAGCCGACAGGTTACAGTATTGGTTAAGGCAGACTGAAAGGAAGCCGGAACGGTACTATTATCTGAAAATGGATATATCAAAGTATTTCTACAGGGTAGACCACGATATTTTATTAAAGATTTTAGCACGCAGGATTAAAGACCAACGATTACTTAACCTGTTAGAAAAGATTATAAATTGCGAATCTATGAATTTTGGATTACCGCCCGGAAAAGAGCCGGACGAAGTGGCAGTATCGGACAGATTGAGCAACAAGGGG…
SRS148196_34157	TR	13.98	-	52400	52449	CCGTCCGCTCTCTTCTTGTATTACCCTCGTTCCAACTCGGACGACAACAT
SRS148196_39817	RT	77.08	-	16110	17028	AACTCTTGAAAAAGATGTTGACAGAGGAGTTGTTCATTCCGGACTATCACAAACCGAGCGTCATCAACGAGAGCAGCAGCAAGAAAACACGCCGTATATTGAAACCGCATTACAAATATGAGCAGGTTATTCATCATTGTGCAATAGGTCAGTTCAAACCGATTGTGATGAATGGATTGTATGAATTTTCATGCGGGAGCATTCCGGACAGGGGTGTTCATTACGGAAAGAAGTACATGAGAAAATGGCTTGATTCCTACGACGGAAAGAAATTCTTTGTTCTCAAGATGGATGTTCACCATTTCTTTGAATCCATAAACCGGAGAATCCTCAAAAGGAAACTCAAAGAGGTAATTCGAGATAAACGGTTTTATAGATTACTCTGCATACTGATTGAGC…
SRS148196_39817	TR	52.00	-	17308	17357	GCGGATTACTTGAATTTGAACAATTCTGCGGGCAATGCGAACTGGAACAT
SRS148196_42113	TR	6.40	+	2453	2502	AGGCCATCTTCGACGTCTACAGCCACACCGGCTACGCCAAGGCGACCGAC
SRS148196_42113	RT	16.38	-	6828	7642	ATAGGTATTTCCGTGCGCCTTCACAGTTACGGTGCCCTTCTGCTCGGACGTGTTTACAAGATACTCCATATCGTCGCAGCCGTATTCTCCCAGCATGACGGCCAGCGGCACGCCATGGTGCAGGTTCGAGCCGGGATCGTTGGGGTCGGCGCGGTCGGCATTTTTGCGGCGGGACTCCTCCGGTGTGACCCAGATGTAGAGGATTGCGGCGTTTTCCAGAATTTCCGGGCAGAACATCGGAAGCGAATACTGGTATCCGTCGGAGCCTGTCAGCGGCATCGACGCGCCGTCCGGTCCGCCGCGCGCGCACTCAATGATAATGGTCTTGCCGTCAAAGGAGTCGGGATAAGCGTCCTGTTTTTCTTTCAGCATGGCGGCCGCCTCGGCTTCCAGCTTTTC…
SRS148196_contig-100_14274.165832	TR	26.13	+	265	314	ACAACGCGGGCAACCTCAACTTCAACTCGGGCAACGTCAACCCGCTGAAC
SRS148196_contig-100_14274.165832	RT	79.90	+	589	757	TCAAGCGCGAGATTTTCGCCGCCGACTTCCGCGACCGGGTAGTGCATCACCTGCTGTTCAACTATATAGCTCCGATGCTCGAGCGCACCTTTATCGCCGACAGCTACTCCTGCCGCAAGGGCATGGGGACCCTTTACGGCATCCGGCGGCTGGAGAGGCACATCCGCTC
SRS148196_contig-100_973.177037	TR	45.62	+	414	461	TGTCAATTCTTCGGGCGCGTTGAACAACAACAACGCGTACAACGGCAA
SRS148196_contig-100_973.177037	RT	196.06	+	821	1453	CATACAACACGTTCAAGGTGTACGAACCAAAAGAACGCGTTGTTATGTCGAACAGCTACAAAGACAAGGTAGTGCAACATGCACTTTGCGACAACGTTTTGCAACCGCGCGTCGCGCCGTCGTTCATCAAAGACAACTACGCGTCGCAAGTGGGAAAAGGAACGCATTTCGGGCTTGATCGGCTGGAAGAGTTCATGCGCCGCTTCTACCGCAAACACGGCGTTGACGGCTGGGTGTTGAAGTGCGACATACGCAAATACTTCTATTCCATCCAGCACGACACCTTAAAGGGCTTGATCCGGAAATATATTGACGATCCCGAATGCCTTTGGTTGCTGGACATGATAATTGACAGCACCGAAGGCAACGTAGGAATTCCGATCGGCAATCAGTCTTCGC…
SRS148196_contig-100_3362.216730	RT	157.51	-	73	751	ATCAAGCGCGAAATTTTCGGCGCGAATTTCAGGGATCGCATCGTCCACCGTCTTATCTACGACCAGATCGCTCCGCTGTTCGAGCGTACGTTCATCGCCGACTCCTATTCGTGCCGCAAGGCGATGGGGACGCTGTACGCCATCCGCCGGCTCGATCACCATATCCGCAGTTGTTCGCGCAATTATTCCCGTCCGTGCTGGGTGCTCAAACTCGACATTCAGGGGTATTTTTTCGCTATCGACCGCAAGATTCTCTACGACATGTTGCGCTCCTGTCTGGATGCGCATTGGACGGCCTACTGTGCCGCGCAGCCTCCCGGCAGGTACATGATGGAGAAAGATATGCTGCTGTATCTGCTGTACCAAGTGATTTTCACCGATGCGACGCAAAACTGCATC…
SRS148196_contig-100_3362.216730	TR	10.03	-	1077	1126	CCGGCTAACGTCAACGGCTACTACTGGTCGAGTACCGCCAACAACACCAA
SRS148196_contig-100_1504.222345	RT	35.81	-	127	481	CACCTCAGCCAGCATCAAGAACCGCGGCATGCACGACCTCATGGAGTACATACGCCGCGACATGAAAGAAGACCCGGAAGGAACACGCTACTGCTACAAATTCGACATCTCCAAGTTCTATGAGAGCGTGGGGCAGGATTTCGTAATGTATTGCGTCCGGAGGGTATTCAAAGACAAGAAACTCATCGCCATGCTTGACAACTTCGTAAGGCTCATGCCGCAAGGAATCAGCATCGGGCTGAGGTCGTCGCAAGGGTTGGGCAACCTGCTCCTGTCTGTTTTTTTAGACCATTATTTGAAGGACAAGTACGGCGTCCGCCATTTCTACCGCTATTGCGATGACGGCGTGGTACTC
SRS148196_contig-100_1504.222345	TR	43.56	-	1039	1098	ATGCGAATGCGAATGGCGGCGTGTCGAATGCGAATGCGAATAACGATGCATCGAACTCGA
SRS148424_2411	RT	19.18	-	178	310	CTGGTGCTGCGCATCAGTACCGGGACGCGGCGGAAAGCACGCGCTTCGGCGCTGCAAGCGTGTCATTCACCACGACAAAAAAGGAAGCCGTACGTCTGCAAAATGGACGTTCACCACTTCTACCATTCTGTC
SRS148424_2411	TR	47.76	-	780	829	CTGTTCTTTTTCAATGGCAACTACAATTCGTCCAACGCGAACTCGAACAT
SRS148424_7384	TR	56.94	+	34	81	TGTCAACACGGACGGCAGTCTGAACAACAACAACGCGTACAATGGCAA
SRS148424_7384	RT	119.57	+	464	803	CTTATAACTGCTTCATTGTGAAAGAACCGAAGGAACGACTGATCATGTATAACAGCTTCCGCGACAAAATCGTTCAGCACAGTCTTTGCGATAATGTCCTGGACCCGTACCTTTCGAAAACTTTCATATACGACAACTACGCAAGCCAGAAAGGCAAAGGAACGCACTTCGGACTTGACCGCCTGAAATATTTCATGTCGAGGTACTACCGACAGAACGGGGCGGACGGCTGGGTCCTGAAATGCGATATTCGAAAGTATTTTTACAGTATCAATCACGACGTTCTGAAAGAACAGCTTCGCCGGCTTATCAAAGACCGCGACGTCTTGTGGCTTCTGGA
SRS148424_7952	RT	35.81	-	797	1151	CGTACCACCTCAGCCAGCATCAAGAACCGCGGCATGCACGACCTCATGGAGTACATACGCCGCGACATGAAAGAAGACCCGGAAGGAACACGCTACTGCTACAAATTCGACATCTCCAAGTTCTATGAGAGCGTGGGGCAGGATTTCGTAATGTATTGCGTCCGGAGGGTATTCAAAGACAAGAAACTCATCGCCATGCTTGACAACTTCGTAAGGCTCATGCCGCAAGGAATCAGCATCGGGCTGAGGTCGTCGCAAGGGTTGGGCAACCTGCTCCTGTCTGTTTTTTTAGACCATTATTTGAAGGACAAGTACGGCGTCCGCCATTTCTACCGCTATTGCGATGACGGCGTGG
SRS148424_7952	TR	43.56	-	1709	1768	CAACAATGCGAATGCGAATGGCGGCGTGTCGAATGCGAATGCGAATAACGATGCATCGAA
SRS148424_11077	RT	49.50	-	60	307	GAAGAAACGGCTTGTGCAGGCTCCCGCTTTTGTGGACAAGGTAGTCCTCCATGCACTAACGGACAATGTTTTGTACGACACGATCTGCACCAGCTTCATCCGCGACAACCACGCTTCGCAGCGCGGAAAGGGGACACTGGATGCCATCGTGCGCCTGAAGGGCCACATGGTCGATTACTACCGCAAGAACGGCAGCGCAGACGGATGGGTGCTGAAGTGCGATGTTCACCATTTCTTCGCCTCCATCG!�
SRS148424_11077	TR	41.43	-	759	806	TACGTCAACTCCAATGGCGACTGGAACAACAACAACTGCTCCAACTCG
SRS148424_19029	TR	53.53	+	72	132	TGCAACGGCTTCCAGCAGTTGGAACGTGAACTTCAACAACGGCAACGTCAACACGAACAAC
SRS148424_19029	RT	44.37	+	373	704	CGGGAGGTTTTTGCCGCCGCTTTCATTGATCGTGTTGTCCATCACTGGATCGCTCTTCGTATCGAGCCGATTTTAGAGGAACGTTTTCGGGAACAAGGGAACGTCTCGAAGAACTGCCGGAAAGGTGAGGGATGTCTGTCTGCCGTGCACTATCTGAATAACATGATAGTCGAGGTCAGTGAGAATTATACTGCCGATGCGTACATTTTCAAAGATGACCTGTTCAGTTTCTTCATGTCTATCTCGAAATCGTTGGTATGGGAAATGCTGAACATATTCGTAAGGGACAATTATAAAGGCGATGATATTGAATGTCTGCTTTACCTTCTAGC
SRS148424_20361	TR	51.76	+	6063	6132	CGCGAACCCGAATGGCGGTGTGTCGTACGCGAATGCGAATAACGATGCCTCGAATGCGAACACGAATGTC
SRS148424_20361	RT	63.76	+	6579	7166	AGATGCGACGCATCCAAGTGCTCACCATGAAGGACCGCATCGCTGTCCATGCTATCATGGCAGTCGTGGACAGACATCTGAAAAAACGGTTCATACGTACCACCTCCGCAAGCATCAAGGACCGGGGAATGCACGACTTGCTCGCGTATATCCGCCGGGACATCAAGGAAGACCCCGAAGGGACACAGTACTGCTACAAGTTCGACATTTCGAAGTTCTACGAGAGCATCGACCAGGACTTCCTCATGTACTGCGTCCGGAGGGTGTTCAAGGACAGGAAACTCATTGGCCTGCTCGACGGGTTCGTGCGCATGATGCCGCAGGGCATCAGCATCGGACTGCGCTCGTCGCAGGGGTTGGGGAACCTGCTTTTGTCTGTGTATTTAGACCATTATCTGA…
SRS148424_26895	TR	5.66	+	20197	20246	GCGGCGTGTTCGTCTTTAACAATACCGCCACCACCTCGAACAAGATCGGC
SRS148424_26895	RT	7.26	-	25291	25724	GATCATGTTCATTATGAGGGACAGCCGGAACACGGACTCTAAGCTCATGCTTTGCCTTTCACCTCCTAACAAAACGATGGAGGCGACCTTGTGCTCTTAAAAGAGGCGACCGATGCCGCCCGGCTAATCCGACGCGAACACGTCCGCGATCGCCTGGGCGACGATCCTCTCCTCGAGCTCCTGGATATACCTCGCTTTCGCGACGTACCGGAGGAACTCATCGAGGCCGATCTCCTCAATGTCGAAGTCCTCTAAAAGAGCCGGAGGGAGGAAGCGGTAGATTTCCAGGAGACCGGACTCCACCACGTTCCCCCTCACCTCCGAGAGCTGCTCTTTTAGAGCATCTTCAAATTTGTCTGTTTGGAGAGACCCAGCATCCCGAGCAGCTTCTCACCGATG…
SRS148424_26895	RT	24.57	+	34511	34775	GGCATCCCnCTCGGGAATGTCAGCTCnCAGGACTTCGCGAACATCTACCTCAACGAGCTCGATCAATTTTGTGTCCGCTTCCTCGGCGCGAAGCTCTAnACCCGGTACATGGACGAnnTTGTCATTATTGCACCGAGCAAGGAGATCGCCCGGGAnTGGCTGGnnAAGATCAAGGAGTTCCTCCGnGTGAGGnTACACCTTGACACCAACAAAAAGACAAAGGTTTTCTAnATGCGGCAGGGCGTGAACGCCTACGGCTTCAAAA
SRS148424_29261	TR	53.58	+	31	100	TGCGAACGCGAATGGCGGTGTGTCGAATGCGAATGCGAATAACGATGCTTCGAATACGAATGCGAATATC
SRS148424_29261	RT	17.78	+	638	1022	ACCGGTGCAAGCATCAAAAGGCGCGGTACTCATGATCTGATGAACTGCATACGTACCGATTTGCAAAAAGACCCGGAAGGCACACTTTACGCATACAAGTTTGACATCCGTAGGTTTTACGACAATGCGCGGCAGGACTTTGTTATGTGGTGCTTCCGGAGGGTGTTCAAGGACGAAAGGCTGTTGGTGCTACTGGAGCGGTTTGTTAAGCTGCTGCCGGAAGGTATAAGCTTCGGACTGCGCAGTTCACAAGGGGCAGGAAATCTGCTTCTGTCTGTATTTTTAGACCACTATCTGAAGGATAAGTACGGGGTTCGTTATTACTATCGCTATTGCGATGACGGACTGGTACTCGGTAAAACGAAAGCGGAATTGTGGAAGATTC
SRS148424_31355	TR	16.35	-	2622	2666	GGGTGTATAGGGGTGGCAATTACAACAACAATGGCGACAACAATC
SRS148424_31355	RT	26.71	-	2951	3159	AGGACTTCCAATAGGTAATTATACCTCGCAAATATTTGCAAATATATACTTAAATGAAATAGACCAATATATAAAGCACGAGCTTAAGGTAAAATACTATTTTAGATATATGGATGATTCGATTTTATTTGTAAAAACAAAGAAAGAAGCCATTGAACTTTTAGAAAAAATTAAAAATTATTTAAAAATAAAATTGGAATTAGAATTAA
SRS148424_35144	TR	56.39	+	159	219	ACAACGCTCTTTATGTGAATGTGAACAACGGCAACGTGAACAACAACAATAAGAACAACAG
SRS148424_35144	RT	108.60	+	483	1214	GTTCCATCGCTTTCATTATCAACAAACCCGTGAAACGGGAGATTTTCGCnGCnGACTTCCGCGACCGTGTnGTACACCACCTCATAGCCCnCAGGCTCGTTCCGCTTTTGGAAGAGAAGTTCATCnATGACAGnTACAGnACCCGCAAGGGAAAnGGTACGCTCTAnGGCATnGAACnnGTGGnnGAACATATCCGGCTCTGnTCnGAnAACTACACGnnnGAnTGCTAnATCCTGAAAATAGACATCCGTTCGTTCTTCATGAAAATATCGAAGAGGCGGCTGTATGACCTGACCGAAGAACTCTTGCACGAACGCTACGGGGGAAACGACCTGGCGATACTGCTCTATCTGCTCCGTGAGACTATATTCAACCGTCCGGAAAAGAACTGCATCCGCA…
SRS148424_35506	RT	121.48	-	8494	9029	CTATATGGGTGTCTATTTTCACGGCGGACACTTATAGTTGCATAAAAGGGCGTGGCATACAAGCGGCGGCAAATAAGTTAAGGCGCGTTATAGACAGAGATAAGGCAGGCTGCGCGTATTGCCTAAAAATAGACATACGCAAATTTTACCCTTCCATAGATCACACCGTACCAAAGTCCATTGTTCGCCGGAAGATTAAGGACACACGGCTACTCAATCTTTTGGACGAAATAATAGACAGTGCGGAAGGCTTACCGATTGGCAACTACCTTAGCCAATATTTAGCCAATCTTGTACTTACCTACTTCGACCATTGGGTAAAGGAAGTAAAGCGGGTAAGGTACTATTTCAGATACGCCGACGACATTGTAGTATTACATAGCGACAAAAAGACGCTTC…
SRS148424_35506	TR	33.80	-	9452	9489	GCGAATACGAATAACACGGCTACGAATACGAATGCGAA
SRS148424_36772	RT	16.34	-	4934	5306	TGCGGGGCATGGACAATTTCTGCTGCGGGAGCATCCGAAACCGGGGCATCCATTACGGCGTTCGGGCCATCAAGAAGTGGATGCGGACAGACCAAAAAGGGACGAAGTACGCCGAGGAGCTGGACATCCACCATTTCTACGACAGTTTGACGGCGGAGACGGTGATGAAGCGGCTCCGGCGGCTGGTGAAAGACCGGCGAATGCTGGAGGTATGCGAACGGTTGATGAAGCACGGCATTCTGATCGGCGCTTACTTTTCCCAATGGTTTGCCAACACGGTGCTGCAACCGCTTGACCGGCTGATACGGGAAAGCGGTCTGTGCGACCACTACCTGCGGTACATGGACAACTTTACCCTGTTCGGGCGGAACAA
SRS148424_36772	TR	24.08	-	6362	6414	AGCAACGGCCTGAACATCATCAACACGCCCAGCAGTTTCAGCGACAACAGCGG
SRS148424_contig-100_303.168894	TR	80.40	+	146	209	ACAACAGCTGGAACGTGAACTTTAGTAATGGCAACTTCAACAACAACAACAAGTACAACAGTAA
SRS148424_contig-100_303.168894	RT	66.59	+	389	1040	CAAGTACTTGTTTTATAGTTACCCGTCCTAAATTACGGGAAGTGTTTGCTGCAAATTTCCGTGACCGTATTGTACAACATTGGTTGTGCCTACGCTTAGAGCCACTGTTTGAGGCACGTTTTGTTGAGCACGGAAATGTATCATTTAACTGTCGAAAGGGTTTTGGAACATTTGCATGTATCGATCAGTTGACAAAAAATACTATTGAAGTCTCTGATAATTATTCCCATGAGGCTTGGTATGCTCAATTTGATATTAAAGGATTTTTCATGTCAATTGATTGTGAATGCTTATTAAAGTACTTATTGCCATTTATCAAAGAAAAATGGAACTATTGGAAAGGAACTATATATGAACAGGATTTAGATTTAGTGCTTTGGCTTACAGAAGTAATTGTAC…
SRS148424_contig-100_303.168894	TR	6.57	-	7871	7920	ACTATCTTTGGGATATTCTATAGTTCTAGCTATAACATCAATTCCACCAA
SRS148424_contig-100_515.169106	TR	51.23	+	5895	5958	CCAACAACGCCGTTTACTTGAACACCAATGGCAATGTCAACAACAACAACTGCACCAACACCAA
SRS148424_contig-100_515.169106	RT	138.42	+	6396	6992	AGAAAAGGCTGGTGCAGGCACCCGCTTTTGTGGACAAGGTAGTCCAGCACGCCATAGTGGACAATCTCCTCTATGACCGCATCACCTGCAGTTTCATTCTGGACAACTACGCCTCCCAAAAGAACAAGGGCCTACACTTCGGCCTGGACCGGCTCAAAGGATTTTTCACGGACTACTGGAACAAATACCACACTGCAAATGGCTGGGTGCTCAAGTGTGATGTCCGCCATTTCTTTGCAAGTATTGACCATGACAAGCTCAAGGAAAAGCTCAAAAAGCTGGACCTTGAGCCTGTTGTTTATGACCTGCTTTGCATCTATATTGACTGCTCTGACGGCCTGCCGCTGGGGTATCAGACATCACAGCTCTTTGCCCTCCTGTTCCTGGATGACTTTGACC…
SRS148424_contig-100_818.186440	RT	63.23	-	2834	3449	CAATCCATAGCATTTATCGTTACGAAACCATGTCTGCGCGAGGTGGTAGCCGCCGATTTCCGCGACCGAATCGTGCAGCACTATATCGTCATGCGCCTCGAAGCTCTTTTCGAGGAATGCGGGACACTCGACGATAACATGTTCAGCTGCCGCGTCGGGAAAGGCAACCTTGCGGCCATACAGGCCCTACAGCAGCAGATATTCCACCAGTCGAAAGGTTATACCGCCGACTGTTATGTGGCAAAATTCGACCTGCAATCGTTCTTTATGAGCATCGACAAACGCCGTCTTTACGACGAGTTGGTCGCATTGGTCGCCAAACGCTACGAGGGATGGGATAAGGATACGCTGTTGTATCTTATCCGCGTCGTTACGCTGCATAATCCGCAGGACAACGCC…
SRS148424_contig-100_818.186440	TR	37.48	-	3661	3710	AACAACGCGTTCATCTACAACGGCAACACGGGCAACGTGAACAACAACAA
SRS148424_contig-100_2609.188231	RT	124.07	-	28	490	AAGGAGCGGCTCGTCCTTGCCATAGACTTCGAGGGCAAAGTCGTCCAGCACTCGCTCTGCGACAACATCCTCGAGCCCGCATTCTCCCGGCGCTTTATCCGGGACAACTATGCCGGGCAGATCGGCAAAGGCACCCACGACGGCCTCGACCGTCTGGCCGGCGCCATGCGCCACTACTTTTTCAGCCGGAAGGCAGCAGACGAGGAGGCCCGGCGGGCCGCCGGCCTGCCATACCGGCCGATGGAGGAGTGGGACTACGCCGAGGGCTGGGTGCTGAAAGGTGACTTTTCCAAGTTCTTTTACACCCTGCTGCACGCCGTCTGCTTCGAGAAGGCCCGCAAGGCTCTGGCCTTCCTGTCTGACGAGGAGCTGATCGACTTCGTCGAGTGGCTGCTCTGG…
SRS148424_contig-100_2609.188231	TR	26.67	-	898	945	ACGTCAGGAACGATGGCACGCTGAACAGGAACAACGCCTACAACGGCA
SRS148721_3584	RT	17.78	-	1402	1786	TTATATCCGGACAACCGGTGCAAGCATCAAAAGGCGCGGTACTCATGATCTGATGAACTGCATACGTACCGATTTGCAAAAAGACCCGGAAGGCACACTTTACGCATACAAGTTTGACATCCGTAGGTTTTACGACAATGCACGGCAGGACTTTGTTATGTGGTGCTTCCGGAGGGTGTTCAAGGACGAAAGGCTGTTGGTGCTACTAGAGCGGTTTGTTAAGCTGCTGCCGGAAGGTATAAGCTTCGGACTGCGCAGTTCACAAGGGGCAGGAAATCTGCTTCTGTCTGTATTTTTAGACCACTATCTGAAGGATAAGTACGGGGTTCGTTATTACTATCGCTATTGCGATGACGGACTGGTACTCGGTAAAACGAAAGCGGAA
SRS148721_3584	TR	53.58	-	2331	2400	GCGGGTACAACAATGCGAACGCGAATGGCGGTGTGTCGAATGCGAATGCGAATAACGATGCTTCGAATAC
SRS148721_6775	RT	35.81	-	929	1283	CGTACCACCTCAGCCAGCATCAAGAACCGCGGCATGCACGACCTCATGGAGTACATACGCCGCGACATGAAAGAAGACCCGGAAGGAACACGCTACTGCTACAAATTCGACATCTCCAAGTTCTATGAGAGCGTGGGGCAGGATTTCGTAATGTATTGCGTCCGGAGGGTATTCAAAGACAAGAAACTCATCGCCATGCTTGACAACTTCGTAAGGCTCATGCCGCAAGGAATCAGCATCGGGCTGAGGTCGTCGCAAGGGTTGGGCAACCTGCTCCTGTCTGTTTTTTTAGACCATTATTTGAAGGACAAGTACGGCGTCCGCCATTTCTACCGCTATTGCGATGACGGCGTGG
SRS148721_6775	TR	43.56	-	1841	1900	CAACAATGCGAATGCGAATGGCGGCGTGTCGAATGCGAATGCGAATAACGATGCATCGAA
SRS148721_21465	RT	174.12	-	433	1065	CCCTACAACACATTCAAGGTTTATGAACCCAAAGAACGGGTTGTAATGTCGAACAGCTACAAAGACAAGGTTGTGCAACACGCGCTTTGTGATAATGTACTTGAACCGAGGGTGCGAAGCACCTTCATAAAAGATAATTACGCTTCACAGGTTGGAAAAGGAACGCACTTCGGCCTTGAACGGCTGGAAGGGTTTATGCGGAGGTTTTACCGTGTACGAGGTGTTGACGGTTGGGTGTTGAAATGCGATATATCAAAGTATTTCTATAATATCAAGCACGACGCGTTAAAATCCTTAATCCGCAAGTATATTTCCGATCCTGATTGTCTTTGGTTGCTGGATATGATAATAGACAGCACCGAAGGCAATGTAGGAATTCCGATCGGCAACCAGTCTTCA…
SRS148721_21465	TR	43.68	-	1424	1471	ATGTCAACACTTCGGGGGCGTTGAACAACAACAACGCGTACAACGGCA
SRS148721_22359	TR	33.63	+	11816	11853	CGAATACGAACAATGCAGCCTCGAATTCGAATGCGAAT
SRS148721_22359	RT	115.30	+	12247	12837	AAGAGCGGAAGATATTCAAACTGCCATTCCGTGATCGTGTCGTTCATTGGGCTATCATGCAGGTGATTGAACCGATATGGCTCTCCAATTTCACCCGTGATACCTATTCCTGTATCCGTGGACGTGGTATTCACCCTCTTTTATACAAGCTCCGCCGTGATTTGAAAGCGGATCCGGAGGGAACCCGGTACTGCCTGAAAATCGATGTGCGCAAATTTTATCCGAGTATAGACCACGAGATCATGAAACAGGTAATCCGCCGAAAGCTGAAAGATGCCCGGCTGCTTGCTTTGCTTGACGGTATCGTGGACTCGGCAGAGAACGGAGTGCCTATTGGAAATTATTTATCCCAATTCTTTGCTAACCTTTATTTATCCGAACTGGATCATATCATGAAAG…
SRS148721_31413	RT	44.37	-	10611	10942	TCGGGAGGTTTTTGCCGCCGCTTTCATTGATCGTGTTGTCCATCACTGGATCGCTCTTCGTATCGAGCCGATTTTAGAGGAACGTTTTCGGGAACAAGGGAACGTCTCGAAGAACTGCCGGAAAGGTGAGGGATGTCTGTCTGCCGTGCACTATCTGAATAACATGATAGTCGAGGTCAGTGAGAATTATACTGCCGATGCGTACATTTTCAAAGATGACCTGTTCAGTTTCTTCATGTCTATCTCGAAATCGTTGGTATGGGAAATGCTGAACATATTCGTAAGGGACAATTATAAAGGCGATGATATTGAATGTCTGCTTTACCTTCTAG
SRS148721_31413	TR	53.53	-	11183	11243	ATGCAACGGCTTCCAGCAGTTGGAACGTGAACTTCAACAACGGCAACGTCAACACGAACAA
SRS148721_32532	TR	33.80	+	532	569	CGAATACGAATAACACGGCTACGAATACGAATGCGAAT
SRS148721_32532	RT	121.10	+	992	1527	TATATGGGTGTCTATTTTCACGGCGGACACTTATAGTTGCATAAAAGGGCGTGGCATACAAGCGGCGGCAAATAAGTTAAGGCGCGTTATAGACAGAGATAAGGCAGGCTGCGCGTATTGCTTGAAAATAGACATACGCAAATTTTACCCTTCCATAGATCACACCGTACTAAAGTCCATTGTTCGCCGGAAGATTAAGGACACACGGCTACTCAATCTTTTGGACGAAATAATAGACAGTGCGGAAGGCTTACCGATTGGCAACTACCTTAGCCAATATTTAGCGAATCTTGTACTTACCTACTTCGACCATTGGGTAAAGGAAGTAAAGCGGGTAAGGTACTATTTCAGATACGCCGACGACATTGTAGTATTGCATAGCGACAAAAAGACGCTTCA…
SRS148721_39771	RT	186.40	+	1	684	AGGAGCGGCTCGGCCTCGCCATCGACTTCGAGGGCAAAGTCGTCCAGCACTCGCTCTGTGACAACGTCCTCGAGCCGGCGTTCTCCCGGCGCTTCATCCGGGACAACTACGCCGGCCAGATCGGCAAAGGCACCCACGACGGCCTCGACCGTCTGGCCGCGGCCATGCGCCACTATTTCTTCAGCCGAAAAGCAGCAGACGAAGCAGCCCGCAAGGCTGCCGGCCTGCCGCCCCGGCCGATGAACGAGTGGTACTACGCCGACGGCTGGGTACTGAAGGGCGATTTTTCAAAGTTCTTTTACACCCTGCTCCATTCCTACTGTTACGAAACAGCCCGCCGGGCCCTGAAGTGGCTGAAGGATCCCGAGCTGATCGACTTCGCCGAGTGGCTGCTGTGGC…
SRS148721_39771	TR	7.78	+	1127	1176	ACAGCGACCGCCGCGGCTACGGCAACAACCGCTACATCTACTCGAACCTG
SRS148721_46879	RT	140.40	+	3120	4473	GTTCTGGAATGCCTCATAGAGGCGAACGAGATATTCCCTCGCAGCGCCGCAGAGACAGCAGAACGCCTCGACCTTCAAAAGAGAGCTCTTACGAAATGTAAGCTCCTCCTCAACCTACTCGACATAGCCCTCGAAAGGGGCTACATCGACATCCGCCGCTGCGAGGACTGGACGAAGAAGATACTCGACGTCAAGAACCTCACAGCTTCGTGGCGGAAAAAGGATGCAGCGCGGTTCAGCCCGAAAGGCTGACGGCGTTTCATTGGGGTATTCCTTGTACGGCATCGACTTTTGTTGTGCGTAGTGCGCTCCCCGAACGCGTCGAACTCGAACAACGTCCGCAACGTGAACTCGGACGGGACGCTCAACAACAACAACGCGTACAACGGCAACAACGGC…
SRS148721_46879	TR	54.58	+	3464	3521	CGTGAACTCGGACGGGACGCTCAACAACAACAACGCGTACAACGGCAACAACGGCGTC
SRS148721_47544	RT	54.42	-	659	1079	TGGTATTAGAGCCAATCATCACAGCCACAGCCTATCCATCTCCTGCGGTTCGTTCCCAAAGCGTGGAGCACACTACGGAAAGAGACAGATAGAGCGGTGGCTTTTGCATGACCCGAAGGGAACACGGTGCTTCGCAAAGATGGATATCCGGCACTTTTATGATAGTATCCGGCTGAAAATTCTGATGAGGGAACTGGCAATCCGAATCAAGGATGACTGGTTTTTATACATCATCGGATTATGCCTACAGGGATTTAATAAAGGAATCCCTCTCGGATTTTACATCAGCCAGTGGTTGGCAAATTATCTCTTAGAACCACTCGACCGACTGATCACAGAGGTGCTCGGTCTGCCAAAACTGCAAAGGTACATGGACGATATCGTCATGTTCGCAAGCAG…
SRS148721_47544	TR	71.15	-	1642	1694	TTGCGCTACTTGAATGTGAACAACACTGCCGGGAATGCCAACTGGAACATCGG
SRS148721_55152	TR	27.36	+	161	210	CGCGGACTGTGAATTGCAACGGTTATCCGTGGAACGTGAACACGAACATT
SRS148721_55152	RT	183.54	+	613	1224	AAGAGCGTATAATCATGGCTTTGCCATTTTACGATAGGGTTATCCAACATATGATTGTCAATTACATAGAGCCGATATTTGAGCATCAGTTCATCTACCATTCCTACGCTTGCAGAAAAGGGAAAGGTGCTCACAGAGCCAGCAAGCAGTTGACAAGGTGGTTATATAATCTGGAAGTTGTGCAAGGTAAATCAGTCTATGTACTGAAAGCCGACATACACCATTACTTCCAGAGCATAGACCACAAGGTTCTGAAAAGAGAAATTAGAACCTACATTAAAGACAAGGACTTACTCGTAATCCTTGACCGGATAATAGACCATAATGGGATATTCCCGGATGGTGTCGGCATACCGGTTGGAAATCTTACGAGCCAACTATTTGCCAACGTGTATTTAC…
