# Supplementary material for: Discovery and characterization of the evolution, variation and functions of diversity-generating retroelements using thousands of genomes and metagenomes
Source: BMC Genomics. 2019 Jul 19;20:595. doi: 10.1186/s12864-019-5951-3 (PMC6642488; doi:10.1186/s12864-019-5951-3)
Supplement: Supplementary file 15 — Data 1. DGRs identified in genomic and metagenomic datasets. URL: http://cgm.sjtu.edu.cn/index/pub/software/MetaCSST/supplementary/Supplementary_Data_1.zip (ZIP 3330 kb) [file 12864_2019_5951_MOESM15_ESM.zip › Data 1c - HMASM/HMASM-intact.gtf]

SRS011134_Baylor_scaffold_29667	TR	+	790	837	753	860	17	1	GAACGCCTAACTACTCGAACGCCAACAACGCTCGGAATGTCAACTCGGATGGTAGTTTGAACAACAACAATGCTTACAATGGTAACAATGGCGTTCGTCCCGATTTGA
SRS011134_Baylor_scaffold_29667	VR	+	*	*	2723	2830	17	1	GAACGCCTAACTACTCGAACGCCTACTACGCTCGGAATGTCAGCTCGGTTGGTAGTTTGGGCGACGGCTCTGCTCGCGGTGGTTACATTGGCGTTCGTCCCGCTTTGA
SRS011134_Baylor_scaffold_29667	RT	+	1183	1812	AGTATCACACTTTCAAAGTTTATGAGCCAAAGGAACGAGATGTCATGTCAAACTCTTTTCGAGACAAGGTGGTGCAGCATTCATTATGCGACAATGTACTCGAAATCCTGCTGAGAAAGAACTTCCTCTACGACAATTACGCATCACAGGTCGGCAAGGGTACAGACTTCGGGCTAAATCGCTTGGACGGTTTTATGCACAAGTTCTACCGACAACACGGCTTGGAGGGATGGGTGTTGAAGTGCGACATCCGAAAGTACTTTTACAGTATTCCTCACGAGTATCTGAAAAGGATTTTAGAGCCGTATGTACCCGAAGAGGATGTCAGGTGGCTGTTATGGTACATCATTGATTCTACCGCAGACCCCGGCATACCGATAGGCAATCAGAGCAGTCAGCTTCTCGCTGTTTTGTGCCTGAGTCCCTTAGACCATTTCATCAAAGAGAAGTTGGGTATCAAGTACTACGGTCGATACATGGATGACTTCTACCTTATTCATGAGGACAAGGAGTATCTGAAACAGTGCTTGAAGGACATAGGAATGTTCCTCGCTCCGATGGGGATGCAACTGAATCAAAAGACTCAGATATTTCCATTGAAAAACGGTATTGACTTTCTTGGTTTTCATA
C5143201	TR	-	920	957	900	1000	20	0	CGGCGGTAATGCGAATAACAGCGCGAATGCCGGGCTTTCGTACGCGAATACGAATAACACGGCTACGAATACGAATGCGAATATCGGCTCTCAGCTATACT
C5143201	VR	-	*	*	1445	1545	20	0	CGGCGGTTATGCGTATTCCGGCGCGTCTGCCGGGCTTTCGTACGCGTATACGATTTACTCGGCTACGTCTACGACTGCGGCTTTCGGCTCTCGGCTTTGCT
C5143201	RT	-	42	497	CTATATGGGTGTCTATTTTCACGGCGGACACTTATAGTTGCATAAAAGGGCGTGGCATACAAGCGGCGGCAAATAAGTTAAGGCGCGTTATAGACAGAGATAAGGCAGGCTGCGCGTATTGCTTGAAAATAGACATACGCAAATTTTACCCTTCCATAGATCACACCGTACTAAAGTCCATTGTTCGCCGGAAGATTAAGGACACACGGCTACTCAATCTTTTGGACGAAATAATAGACAGTGCGGAAGGCTTACCGATTGGCAACTACCTTAGCCAATATTTAGCGAATCTTGTACTTACCTACTTCGACCATTGGGTAAAGGAAGTAAAGCGGGTAAGGTACTATTTCAGATACGCCGACGACATTGTAGTATTGCATAGCGACAAAAAGACGCTTCACGCTTTGCTGGCAGAGTTTGAAAGCTACTTGGCGGCTAACGTAAAGCTGGAAATCA��
C5159013	TR	-	970	1007	948	1063	19	0	GCGGTGTCCTGTTCAGCGGTAATGCGAATAACAGCGCGAATGCCGGTTTTGCGTATGCGAATTCGAATAACACGCCCTCGAATACGAATGCGAATGTCAGGTCTCGCCAATGATTT
C5159013	VR	-	*	*	1500	1615	19	0	GCGGTGTCCTGTTCGGCGGTGCTGCGGCTAACGGCGCGGCTGCCGGTTTTGCGTCTGCGAATTCGATTATCGCGCCCTCGGTTACGAATGCGTATGTCGGGTCTCGCCTTTGCTTT
C5159013	RT	-	73	522	CGATATGGGTTTCGGTCTTCACGAAAGACACGTATAGCTGCATCAAGGGGCGCGGCATTCATGGAGCGATGCGGAATGTCAAGAGGGCTATCAAAGACCGGGAAAACGCCCGATATTGCCTCAAAATCGACATCCGGAAGTTCTACCCGTCGATAGACCACGACGTATTGAAAGCCATCATCCGCCGCAAAATCAAATGCAAGGATACGCTCGCCCTGCTCGATACGATCATCGACAGCACCGACGGCGTGCCTATCGGCAACTATTTGAGCCAATACTTCGCAAACCTGATGCTTGCCTACTTCGACCATTGGATCAAGGAGGAGAAGCGGGTGCGGTACTATTTCCGATATGCCGATGACATGGTATTTCTCGCCTCCACGAAAGAGGAACTGCACATCCTGCTGGCCGACATCAAGAAGTATCTCGCGGCCTTGAAACTGACGCTGA
C5167117	TR	-	893	927	877	966	18	0	CGTCGTTTCTTCGGCTAACTTTGCCAATGTGAACAACAATGGCAATACGAACTACAACAACGCTTCGAACTCTAATGGAGTTCGTCCGGA
C5167117	VR	-	*	*	2006	2095	18	0	CGTCGTTTCTTCGGCTTCCTTTGCCAGTGTGTACTACTATGGCAATCCGGGCTCCGCCTCCGCTTCGTCCTCTTATGGAGTTCGTCCGGT
C5167117	RT	-	34	535	CGATCGCATTGTCCGACATTCTCTGTGCGATGAGGTTTTACTTCCAGAAGTTAGAAAACATATCATTTATGATAACTGCGCATCTATCAAGGGGCGCGGAATTTCACAACAGAGAAAACGATTCGAAATCCATCTCCACAAATACTACCAATTATACGGAAATGACGGTTATATTCTATTCGGTGACTTTTCAAAGTTCTATGACAATATTATCCATGAGATTGCTAAACGAGAATTGTTGAAGCTGTTCAATGACGATGAGTTTATTGACTGGCTTTTAACGTTGATATTTAAAGGTTTCCAGATCGATGTTTCGTATATGTCTGACGAGGAATACGAGACCTGTATGATCGATACTTTCAATAAACTGGAGTATCGGAATATTCCAAAAGAGAAGCTCACTGGCGAAAAGTGGATGGAGAAGTCCGTCAATATTGGGGATCAACTTTCACAAGTCATTGGAATTTATTATCCATATCCGATTGACAATTACGTCAAGTAT
C5183808	TR	+	3166	3215	3141	3232	15	1	TACAACAACACTTCGAACGCTGGCCCTTCCGCGTTGAACTTGAACAACGAACGTTCGAACGTCAGGACGAACCACGGCTTTTTCTCCGCTTA
C5183808	VR	+	*	*	2484	2575	15	1	TGCTACAACCCTTCGAGCGCTGGCCCTTCCGCGTTGCGCTTGCTCGACGCACGTTCGCTCGTCAGGGCGGACTTCGGCTTTTTCTCCGCTTA
C5183808	RT	+	3702	3870	AGCCGCGAATTATTATGGCGCTGGAATATCCGGATCGCGTTGTTCAATGGGCCTATTACCAGATCTTAAACCCATTATTCGATAAGCAGTTTATAACGCACAGTTACGGTTGTAGACAAGGGAAAGGCACAACAAAAGCGCGCGATCAGCTTCAACGCTGGCTTCGAAA
SRS011239_Baylor_scaffold_1978	TR	-	4181	4230	4169	4275	14	0	GGTGCCCTTTTGTCTGCTAATGCGAATAATGGTGCGAATGCGGGTTTCGGTTATCTGAATGCGAATAATCGTTCCTCGAATGCGAATGCGAACATTGGGTTCCGCTT
SRS011239_Baylor_scaffold_1978	VR	-	*	*	47179	47285	14	0	GGTGCCCTTTTGTCTGCTCGTGCGTATCATGGTGCGTCTGCGGGTTTCGGTTCTCTGAATGCGTCTAATCGTTCCTCGTATGCGTCTGCGTACTTTGGGTTCCGCTT
SRS011239_Baylor_scaffold_1978	TR	-	4181	4230	4169	4276	13	0	TGGTGCCCTTTTGTCTGCTAATGCGAATAATGGTGCGAATGCGGGTTTCGGTTATCTGAATGCGAATAATCGTTCCTCGAATGCGAATGCGAACATTGGGTTCCGCTT
SRS011239_Baylor_scaffold_1978	VR	-	*	*	4371	4478	13	0	TGGTGCCCTTTTGTCTGCTGGTGCGAATGATGGTGCGGCTGCGGGTTTCGGTTGTCTGAATGCGGCTAATCGTTCCTCGATTGCGTTTGCGTACGTTGGGTTCCGCTT
SRS011239_Baylor_scaffold_1978	RT	-	3174	3657	GGACAGGATAGTACACCATTGCATTATCAATGTGTTGGGGCGTTACTGGACTAACTTCTTCATTGCGAATACATACGCTTGTATCAAAGGGCGTGGTATTCATAAATGTATGGAGGATGTGCATACGGCTTTAATCATAGACAGAAAAGGTACAAGGTTCTGTTTGAAGATTGACATCAAGAAGTTCTATGATAACATAGACCACGCAGCATTGAAAAGGATAATCCGCTACACTATAGCGGATGAACAACTGTTAAGGCTGTTGGATAAGATAATAGATAGTAACGGTAAAGACAAGGGGCTGCCAATAGGCAATTTCACAAGTCAATATTTGGCTAATCTCTATTTAGCATATTTCGACCATTGGGTTAAAGAAGAACTGGCTAAGATAGTGATGAAGCGTTTTGGGGTGAAAATCTACTACTATCGCTATATGGATGATATGGTGATACTATGCGCTGACAAAGAGGCACTGCATTTCGTA
SRS011239_Baylor_scaffold_2051	TR	+	10985	11022	10928	11043	19	0	GCGGTGTCCTGTTCAGCGGTAATGCGAATAACAGCGCGAATGCCGGTTTTGCGTATGCGAATTCGAATAACACGCCCTCGAATACGAATGCGAATGTCAGGTCTCGCCAATGATTT
SRS011239_Baylor_scaffold_2051	VR	+	*	*	10376	10491	19	0	GCGGTGTCCTGTTCGGCGGTGCTGCGTCTTACGGCGCGGCTGCCGGTTTTGCGTGTGCGAATTCGTATAACGCGCCCTCGTCTACGAATGCGACTGTCGGGTCTCGCCTTTGCTTT
SRS011239_Baylor_scaffold_2051	RT	+	11470	11628	GATATGGGTTTCGGTCTTCACGAAAGACACGTATAGCTGCATCAAGGGGCGCGGCATTCATGGAGCGATGCGGAATGTCAAGAGGGCTATCAAAGACCGGGAAAACGCCCGATATTGCCTCAAAATCGACATCCGGAAGTTCTACCCGTCGATAGACCA
SRS011239_Baylor_scaffold_4178	TR	-	6062	6111	6045	6176	18	0	ACGCGAACGTCGTCGGCTCTGTCCTTGCGGTTGGCGGGGATTGGAACAACACGACGATCGCGGGTTTGTGGAATTGGAACGGTAATTACAATCCGTCGAACGCGAACTCGAATATCGGGGGTCGCATTTAAT
SRS011239_Baylor_scaffold_4178	VR	-	*	*	6274	6405	18	0	ACGCGTACGTCGTCGGCTCTGTCCTTGCGGTTGGCGGGGTTTGGAGCCGCACGACGATCGCGGGTTTGTGGTTTTGGAACGGTTCTTACGATCCGTCGGGCGCGGGCTCGATTATCGGGGGTCGCCTTTGCT
SRS011239_Baylor_scaffold_4178	RT	-	5129	5609	TTGTTGCGGCAGTATTCCGAACCGCGGCGGCATTGACGCGAAGGCGTACATCGAAACGGCTATACGCGACGAAAAAATGCGCTACGTTGCAAAACTCGACGTATCAAAGTTTTTCGACAGTGTCCGCCCGTCTATATTGCTCGATATGCTTAAACGGAAAATCAAAGACGACAAGTTTTTACGTCTTGTCGGACAAGTCCTCGAAAACGGCGGCGATCATCTACCTATCGGATATTATACGTCGCAATGGTTTTCAAATTTCTACTTGGAGGGTTTAGACCACTATATCAAAGAAGTATTGCACGTCAAATACTACGTCCGATACGTTGACGATATGGTTTTGATAGACTCTAACAAACGAAAGTTGCATAAAGCAGTAAAAGCGATCGACGACTATTTGCACGGTATCGGCTTAAAGATAAAAGATAATTGGCAAGTTTGGAAAATTAACTCGCGTCCGATTGATTTTGTCGGGTATCGG
SRS011239_Baylor_scaffold_5769	TR	+	22897	22934	22839	22957	19	0	ACTCGTGTGGTGTATCGGTCGAACAACAACGCGAACGCGTTAGGCGGTGTTTCGTATGCGAACGCGAATAACGATTCATCGAACACGAATGCGAACATCGGCGTTCGGCTTGCAAACAA
SRS011239_Baylor_scaffold_5769	VR	+	*	*	22554	22672	19	0	TCTCGTGTGGTGTATCGGTCGTACAGCAGCGCGTGCGCGTTAGGCGGTGTTTCGTCTGCGGTCGCGAGTTACGTTTCATCGAGCACGTATGCGAGCATCGGCGTTCGGCTTGCCTTCAG
SRS011239_Baylor_scaffold_5769	RT	+	23458	23871	GGCATTTGAAAGTACGTTTTATCCGGACTACTTCCGCATCCATTAAAAACAGGGGAACGCATGACCTTTTACAGTATATCGTTAAAGATATAAAGGATGATCCCGAAGGAACCCTGTTCGGGTACCAGTTCGATATAACGAAATTCTATGAAAGCGTAGACCAGGACATTTTGCTGGATGCAGTGAAAAAGATGTTCAAGGATAAAATATTAATCGGAATCCTGGAAGAGTGCATCCGCATGATGCCTAAAGGCGTAAGTATCGGGCTAAGATCATCACAGGGGCTTTGTAATTTGCTTCTATCCATTTACCTGGATCACCGGTTAAAGGATCAGGAGGCAGTAGCACACTATTACCGGTATTGTGACGACGGTCTGGTGCTTTCCGGTAGTAAGAAATACCTTTGGAAGGTTA
SRS011239_Baylor_scaffold_8091	TR	-	3192	3229	3170	3292	13	0	AGGCTTCGTGTCCGCCTCTCCGGTGCTAACGCTAACAATGGCACGAATGCAGGGGCGTTTGCTACGAATACGAACAATGCAGCCTCGAATTCGAATGCGAATGTGTCCGCTCCCCTATACTTT
SRS011239_Baylor_scaffold_8091	VR	-	*	*	3534	3656	13	0	GGGCTTCGTGTCCGCCTCTCCGGTGCTGACGCTAACTCTGGCACGGATGCGGGGGCGTTTGCTACGTATACGGACAATGCGGCCTCGTATTCGGATGCGAATGTGTCCGCTCCCCTCTGCTTT
SRS011239_Baylor_scaffold_8091	RT	-	2216	2806	AAAGAGCGGAAGATATTCAAACTGCCATTCCGTGATCGTGTCGTTCATTGGGCGATAATGCAGGTGATTGAACCGATATGGCTCTCCAATTTTACCCGTGATACATACTCTTGCATCCGTGGGCGTGGTATTCATCCTCTTTTATACAAGCTTCGCCGTGATTTGAAAGCGGATCCGGAGGGAACCCGGTACTGCCTGAAAATCGATGTGCGCAAGTTTTATCCGAGTATTGACCATGAGATCATGAAACAAGTGATCCGCCGGAAACTGAAAGATGCCCGATTGCTCGCCTTGCTTGACGGTATCGTGGACTCGGCGGAGAACGGGGTGCCCATCGGGAACTATCTCTCCCAATTCTTTGCCAACCTCTATTTGTCCGAGCTGGATCATGTCATTAAAGAAGAAATGGGTATCCGGTACTATTATCGTTTTGCGGATGATATTGTCCTGCTGGATGGGGATAAAGGGAAACTCCACGGAACCCTTGTGTTTATCAACCACTACCTGAATAATGAACGTGCTTTGAGTATAAAACCTAATTATCAGGTTTTCCCGGTAGAGAGCAGGGGTGTCAATTACGTGGGATACGTG
SRS011239_Baylor_scaffold_9817	TR	+	17478	17525	17443	17546	11	1	ACCCCGAACGCCGGCAACGCGAACAACGTGCGGAATGTCAATTCCGACGGCAGTCTGAACTGGAACAATGCGTACAACGGCAACAACGGCGTTCGCCCGGATTT
SRS011239_Baylor_scaffold_9817	VR	+	*	*	19419	19522	11	1	ACCCCGAACGCCGGCGGCGCGCACAACGTGCGGAGTGTCGATTCCGACGGCGGTCTGGGCTGGAACAATGCGGACAGCGGCAACAGCGGCGTTCGCCCGGCTTT
SRS011239_Baylor_scaffold_9817	RT	+	17934	18533	AGGAACGCCTGATCATGTATAACGGCTTCCGGGACAAAATTATTCAGCACAGCCTATGCGACAACGTCCTGGAACCGCGCCTTGCGAAGACGTTCATACTTGACAACTACGCCAGTCAGAAAGGCAAAGGAACACATTTCGGCCTGGACCGTCTGAAAGCGTTCATGCAACGATATTACAGGCAGTTCGGGGCGGACGGCTGGGTCTTGAAGTGTGACATAAGAAAATACTTTTACAGTATCAATCACGACGTTTTGAAGTCACAACTTCGCCGGATCATCGACGATCCCGGCGTGTTGTGGCTTCTTGACTTGATTATCGACTCCACGGAAGGACCGGGAATCCCGATCGGGAACCACACTTCACAATGGTTCGCGGTCCTGTACCTGTCCGGCCTGGACCACATGATCAAGGAACGTCTGGGAATCAAGTTTTACGGCCGATATATGGACGACTTCTTCCTGATCCACCCGGACAAGGACTATCTGATTTACTGTCTGGAAGAAATCAAAAAGTTCCTGGTCCCGCTGGGCCTGGAATTGAATCACAAAACGGCCGTGTTCCCGCTGACCCAGGGGATCGACTTCCTGGGCTTCCGGA
SRS011239_Baylor_scaffold_20665	TR	+	20778	20852	20753	20867	15	0	GTCGCTTCAACTATTGGCTTCGTGGTGTGAGGAGTGCGACTAACTTCGCTAATGTGAACAACAACGGTAATGCGAACAACAACAACGCCTCTAATTCTAATGGTGTTCGCCCGAT
SRS011239_Baylor_scaffold_20665	VR	+	*	*	19861	19975	15	0	GTCGCTTCTACTATTGGCTTCGTGGTGTGAGGGGTGCGACTGACTTCGCTTTTGTGTACTCCAACGGTTATGCGATCAACTACTACGCCTCTAATTCTTTTGGTGTTCGCCCGCT
SRS011239_Baylor_scaffold_20665	RT	+	21232	21822	CATCTTCTGAATTTATTATCAATGAACGTGGTAAAGTTCGACCAATTACAGGACTACAAATGTCTGACAGAGTAATTCGTCATTCTCTTTGTGATAACGTTTTATCTCCATCTCTCATAGATTATCTTATTTATGATAATGGTGCTTCTCTTAAGGGCAAAGGCATTGATTTTAGTCGAAAACGCTTTGAAGAACATTTACATAAATATTATCGAATGTATGGTAATGACGGATATATTTTATTGATGGATTATAGTAAGTTTTACGATAATATTCCACATGATATAGCTTATCGAGAAATTGCCAAGCATGTGAATGATGAATTTTCTCTTTTATGAATGATGAAGAATTTTCAAATTGTATGAATGTTCCATTTAATTCAACTGAATATAGATTGAAAATTCCTAAATCTGCTCATACTGGCGAAAAGTATATGCGCAAATCTGTAAATATTGGGGATCAATGTTCTCAAATTATAGGTATCTTTTATCCAACACCTGTAGATAATTTTGTAAAAATTGTAAAAAGTCAGAAATTTTATGGAAGGTATATGGATGACAGTTATGTTATCCACCGTGACAGAGAATTTTT
SRS011239_Baylor_scaffold_29301	TR	+	7411	7458	7370	7475	13	0	TTGCGCACCCCGAACACTGGGAACGGCAACAACGTGCGCAACGTGAACACGGACGGCAGCCTTAACAACAACAATGCGTGCAACAGCAATGGCGTGCTGGCGGATT
SRS011239_Baylor_scaffold_29301	VR	+	*	*	6704	6809	13	0	TTGCGCACCCCGTACACTGGGAACGGCGTCCTCGTGCGCAACGTGATCACGGACGGCAGCCTTGTCAGCAACTATGCGTGCAGCAGCTATGGCGTGCTGGCGGCTT
SRS011239_Baylor_scaffold_29301	RT	+	7902	8493	AGGTGCGGGACATTGTAGCCACGCGGCTGCGCGACCGGCAATTCCAGCGGGCGCTTTGCGACGCGGTGCTTTATCCCAGCATTACGCGGAGCTTTATCTACGACAATGGTGCATGTCAGCGCGGTAAAGGCGTAGACTTCGCCCTTGACCGCATGACGGCGCACCTGCAACAATACTACCGGGAGCAAAAACAAGCGGCAGAAGCCGCCACCGGGCATCGGCTGGGAAGGTTCTGCCCTGGCGGTTGGGTGCTGGCGTGCGACGTGCGGCATTTCTTCGACAGCACGCCCCACGCAGTTGCCAAGGCGGCTGTGGCGAAGCGCGTATACGACAGCGAGACCGTCCGGCATAACGCCCGGATCATCGACAGCTTTGGCGGCGAGCGCGGCATCGGGCTGGGCAGTCAGGTGAGCCAACTCAACCAACTGGCCGTGCTGGACACGCTTGACCACCGCATCAAGGAAACGCACCGCATCCGGCATTATCTGCGCTACATGGACGACCTTGCGCTGATTCATAGCGACCGAGAGAAGTTAGAGCAGGTGCTGGCTGACATCCGCACGCAGATGGCAGCGCTAGGGCTGGAGCTGAA
SRS011239_Baylor_scaffold_29381	TR	-	1510	1559	1471	1573	15	0	GCGAGTACAATTCCAACAACGCGTTCATCTACAACGGCAACACGGGCAACGTGAACAACAACAACAAGTATAACACGAACGCCGTGCGTCCGGTTTCCGAATT
SRS011239_Baylor_scaffold_29381	VR	-	*	*	2108	2210	15	0	GCGAGTACAATTCCAACTACGCGTTCTTCTACAACGGCCGCACGGGCAGCGTGGGCAGCAACCTCAAGTATGGCACGAGCGCCGTGCGTCCGGTTTCCGCTTT
SRS011239_Baylor_scaffold_29381	RT	-	683	1298	CAATCCATCGCATTTATCGTTACGAAACCATGCCTGCGCGAAGTGGTAGCCGCCGATTTCCGCGACCGAATCGTGCAGCACTATATCGTCATGCGCCTCGAAGCTCTTTTCGAGGAATGCGGAACACTCGACGATAACATGTTCAGTTGCCGCGTCGGGAAAGGCAACCTTGCGGCCATACAGGCCCTACAACAGCAGATATTCCACCAGTCGAAAGGTTATACCGCCGACTGTTATGTGGCAAAATTCGACCTGCAATCATTCTTTATGAGCATCGACAAACGCCGTCTTTACGACGAGTTGGTCGCATTGGTCGCCAAACGCTACGAGGGATGGGATAAGGATACGCTGTTGTATCTTATCCGCGTCGTTACGCTGCATAATCCGCAGGACAACGCCGTGCGGAAAACTCCACTTTGCGATTGGGCTGACCTGCCGCGCTCGAAGAGCCTCTACAATGTCGATTGGTTCCTCGGTTTAGCCATCGGGAACCTCACGTCGCAATCCGACGCGAATTTCTACAACGCACCCGCGATGCGGTGGATGCGCTCCGTTGGCCTCGCTCCTGTGAACTACGTCGATGATTTCGCATTCGTCGTCCGGGATAAGGCATCGTA�
SRS011243_Baylor_scaffold_48301	TR	-	5818	5870	5785	5886	11	0	AAGCGAGAATAGTCAGCATAACAGTTGGATATTGAACTTTGGTAGTGGCAACTTGAACAACAACAACAAGTACAACAGTAACTATGTACGTCCTTGCACAGC
SRS011243_Baylor_scaffold_48301	VR	-	*	*	6592	6693	11	0	AAGCGAGTATAGTCAGCATTACAGTTGGATATTGTACTTTGGTAGTGGCAACTTGGGCTACAACCGCAAGTGCAACAGTTACTGTGTACGTCCTTGCACAGC
SRS011243_Baylor_scaffold_48301	RT	-	4991	5621	ACTTCTACTTGTTTTATGGTTACTTTCCCAAAACTTAGGGAAGTTTTCGCTGCAAATTTCAGAGATAGAATAATTCACCATTGGATTTGCCTAAGACTCAACCCTTTGTTTGAAAAAAGAAATGAGGATCTCGGTAATGTGTCACACGCATGTAGAAAAGGCTATGGAACTATATCCGCTATAAAACAAGTGGAAGCTGGAATTGAGAAAGTTTCACATAATATGCAGAAAGAGGCATGGATTTACAAAGGAGATATAGTGGGTTTCTTTATGAACATAAACAAACAAAAAATGTTTGAAGTACTTAAAGAGCTCATAGAAAAGAAGTATTTTGCATCAGACAAAAGTATCTTGCTTTTCCTTGTTAAGGTTACAGTGTTTCATTCTCCTGAGAAGAATTGTTTTATTAAATCCCCATTTGAATTATGGAAAAAGATAAAACCAGATAAATCTCTTTTCTATAATGGAGAAGGGATAGGTGAGCCCATAGGAAACCTAACCACTCAGTTGTTTGCAGGATACTATATGAGTTTTCTCGATGAATTCGTAGAACGACTTTTTGAAAGAAAAAATTATAGTTATACCCGAAGTGTAGATGACTTTGTAATTGTTTGCGATGATAGGGCATTCT
SRS011271_WUGC_scaffold_8117	TR	-	3756	3805	3754	3851	19	2	TGGTGCCCTTTTGTCTGCTAATGCGAATAATGGTGCGAATGCGGGTTTCGGTTATCTGAATGCGAATAATCGTTCCTCGAATGCGAATGCGAACATTG
SRS011271_WUGC_scaffold_8117	VR	-	*	*	4049	4146	19	2	TGGTGCCCTTTTGTCTGCTATTGCGACTTATGGTGCGTTTGCGGGTTTCGGTTCTCTGTTTGCGGGTCTTCGTTCCTCGCTTGCGTCTGCGTNTGGTG
SRS011271_WUGC_scaffold_8117	TR	-	3756	3805	3744	3851	14	1	TGGTGCCCTTTTGTCTGCTAATGCGAATAATGGTGCGAATGCGGGTTTCGGTTATCTGAATGCGAATAATCGTTCCTCGAATGCGAATGCGAACATTGGGTTCCGCTT
SRS011271_WUGC_scaffold_8117	VR	-	*	*	3946	4053	14	1	TGGTGCCCTTTTGTCTGCTAATGCGTCTTATGGTGCGGCTGCGGGTTTCGGCTATCTGTATGCGTATCATCGTTCCTCGTCTGCGTCTGCGCACTTTGGGTTCCGCTT
SRS011271_WUGC_scaffold_8117	RT	-	2749	3232	GGACAGGATAGTACACCATTGCATTATCAATGTGTTGGGGCGTTACTGGACTAACTTCTTCATTGCGAATACATACGCTTGTATCAAAGGGCGTGGTATTCATAAATGTATGGAGGATGTGCATACGGCTTTAATCATAGACAGAAAAGGTACAAGGTTCTGTTTGAAGATTGACATCAAGAAGTTCTATGATAACATAGACCACGCAGCATTGAAAAGGATAATCCGCTACACTATAGCGGATGAACAACTGTTAAGGCTGTTGGATAAGATAATAGATAGTAACGGTAAAGACAAGGGGCTGCCAATAGGCAATTTCACAAGTCAATATTTGGCTAATCTCTATTTAGCATATTTCGACCATTGGGTTAAAGAAGAACTGGCTAAGATAGTGATGAAGCGTTTTGGGGTGAAAATCTACTACTATCGCTATATGGATGATATGGTGATACTATGCGCTGACAAAGAGGCACTGCATTTCGTA
SRS011271_WUGC_scaffold_25406	TR	+	8381	8430	8362	8472	13	0	ACAACCGAGAACAGTTCTGCGAACGCGTGGAATATGAACTTCGGCGACGGCAACCTCAACAACTGGAACGATAAGGTTGGAGACAGGAATCATGTTCGCCCGGTTTCAGCA
SRS011271_WUGC_scaffold_25406	VR	+	*	*	7642	7752	13	0	TCAACCGAGACCAGTTCTGCGCGCGCGTGGTATATGTACTTCGGCGACGGCAGCCTCTACTCCTGGTACGATAAGGTTGGAGGCAGGACTCATGTTCGCCCGGTTTCAGCA
SRS011271_WUGC_scaffold_25406	RT	+	8696	8919	AGAGAAGTGTTTGCCGGTCAGTTCCGTGACCGCATTATCCACCATTATATTGCGCTGAGACTCGAACCTCTGTTCGAGTCTCAGTTTTCTGACCGTACGTACAACTGCCGAAAAGGCAAGGGCCAGCTGGCAGGTATCAGGCAGCTTCAGCAGGATATCAGGGAAGTAAGCGAGAATTACACGAAGGATGCCTACGTGATGGGAATCGACCTGAAGGGATTCTT
SRS011271_WUGC_scaffold_27850	TR	+	25963	26034	25960	26049	16	1	CGTCGTTTCTTCGGCTAACTTTGCCAATGTGAACAACAATGGCAATACGAACTACAACAACGCTTCGAACTCTAATGGAGTTCGTCCGGA
SRS011271_WUGC_scaffold_27850	VR	+	*	*	24831	24920	16	1	CGTCGTTTCTTCGGCTGGCTTTGCCGGTGTGAGCAGCAATGGCAATGCGACCTCCAACGGCGCTTCGTCCTCGCATGGGGTTCGTCCGGT
SRS011271_WUGC_scaffold_27850	RT	+	26392	27447	GATCGCATTGTCCGACATTCTCTGTGCGATGAGGTTTTACTTCCAGAAGTTAGAAAACATATCATTTATGATAACTGCGCATCTATCAAGGGGCGCGGAATTTCACAACAGAGAAAACGATTCGAAATCCATCTCCACAAATACTACCAATTATACGGAAATGACGGTTATATTCTATTCGGTGACTTTTCAAAGTTCTATGACAATATTATCCATGAGATTGCTAAACGAGAATTGTTGAAGCTGTTCAATGACGATGAGTTTATTGACTGGCTTTTAACGTTGATATTTAAAGGTTTCCAGATCGATGTTTCGTATATGTCTGACGAGGAATACGAGACCTGTATGATCGATACTTTCAATAAACTGGAGTATCGGAATATTCCAAAAGAGAAGCTCACTGGCGAAAAGTGGATGGAGAAGTCCGTCAATATTGGGGATCAACTTTCACAAGTCATTGGAATTTATTATCCATATCCGATTGACAATTACGTCAAGTATGTGCGTCAGCAGAAATTTTATGGAAGGTATATGGACGATTGGTACATCATGAATCCCAGTAAAGAAGAGCTTGAAAACTTGCTCGAAAACGTCTGTAAAATAGCAGCCGAACTTGGAATCCATATCAATCGTAAGAAAACCAGAATCGTTAAGATTTCGAGCAAATACAAATTCTTGCAAATCAAGTACACACTTACGGATACAGGTAAAGTCATCAAACGAATAAACCCGGATCGAGTTACCGCAATGCGTAGAAAACTCAAGAAACTTGCCGTTAAGGTTGAAAATGAAGAAGCGGATTACGACAATGTCGAAAATATGTTTCGAGGTTGGATGGGAGGACATTATAAACTCTTATCCAGAGAACAACGAAAGAATTTAATACAGCTTTACGAAGACCTATTTAGTAAGGAAATCACAATAGTCAACAAGAAGCTGATTGTTTCTGATAGGTCTGCATGATTGCACATAAAGAAGGAGGAAAACGATGGAACCATGGTTTCAGGTTGTACTTACGATCTTTAGCTCAGTTCTTGCATCTTCTGGGCTGTGGGC
SRS011271_WUGC_scaffold_28429	TR	-	3002	3051	2979	3088	8	0	AGCGGGCGGCAACTGGAACAATGGGGCGAATTGCGGCGCTCGTGCCGTGAATTGCAACAATTACCCGTGGAATGTCAATACGAACATTGGCGCTCGTGGGGCGTGTGACT
SRS011271_WUGC_scaffold_28429	VR	-	*	*	3540	3649	8	0	AGCGGGCGGCAACTGGGCCGATGGGGCGAATTGCGGCGCTCGTGCCGTGAATTGCTCCCTTTACCCGTGGAATGTCAATACGTACATTGGCGCTCGTGGGGCGTGTGACT
SRS011271_WUGC_scaffold_28429	TR	-	3563	3587	3540	3589	0	1	TTACCCGTGGAATGTCAATACGTACATTGGCGCTCGTGGGGCGTGTGACT
SRS011271_WUGC_scaffold_28429	VR	-	*	*	2979	3028	0	1	TTACCCGTGGAATGTCAATACGAACATTGGCGCTCGTGGGGCGTGTGACT
SRS011271_WUGC_scaffold_28429	RT	-	1954	2598	AAATACCATTACTTTAAGGTGTACGAACCGAAAGAGCGGCAGATAATGGCGCTGCCGTTCTATGACAGGGTGGTACAGCACGCCATAAACAACGTGTTAGAGCCTATATTTGATAAGCGGTTTATATCGCAGTCTTACGCCTGCCGGAAAGGTAAAGGTATGCACGCTGCGTCTGATACGCTAAAAGAGTGGCTGTATGAGTGGAACAAATACCACCCAGACCAGCCGCTTTATGCTATCAAGGCAGATATACACCACTATTTCCAGAGCATAGACCATGCGGTATTAAAAACTGAAATACGTAAGGTTATAAAAGACGCTGGGGTACTGGCATTGCTGGACAGGATAATAGACCACAACGGCAATATGCCGGACGGCGTAGGGATACCAGTAGGAAACCTTACCAGTCAGTTATTTGCAAATATCTATCTGGACGCATTAGACCAGTTTATTAAGCATGAGCTGGGCGTAGAGGCATACATACGCTATATGGACGACTTTGTAATATTAAGCCCAGACAAGGAACAGCTGCGCAGCTGGCTTGCACGGATAGAGCAATTCTTACGGGAAGAGCTTAAGTTAGAGTTTAACCCGAAAACTACCATACTGGCAGCAAAGAACGGTATAGACTTTGTAGGCTACAAA
SRS011271_WUGC_scaffold_31262	TR	+	20412	20437	20411	20442	9	1	GAACAGGAACAACGCCTACAACGGCAACAACG
SRS011271_WUGC_scaffold_31262	VR	+	*	*	3426	3457	9	1	GTTCTGGAACGTCGCCAGCACCGGCGACGACG
SRS011271_WUGC_scaffold_31262	RT	+	20819	21502	AGGAGCGGCTCGTCCTCGCCATCGACTTCGAGGGCAAAGTCGTCCAGCACTCGCTCTGCGACAACGTCCTCGAGCCGGCGTTCTCCCGGCGCTTCATCCGGGACAACTATGCCGGCCAGATCGGCAAAGGCACCCACGACGGCCTCGACCGTCTGGCTGCGGCCATGCGCCACTATTTCTTCAGCAGAAAGGCAGCGGACGAAGCAGCCCGCAAGGCTGCCGGCCTGCCGCCCCGGCCGATGAACGAGTGGTACTACGCCGACGGCTGGGTACTGAAGGGCGATTTTTCAAAGTTCTTTTACACCCTGCTCCATTCCTACTGTTACGAAACGGCCCGCCGGGCCCTGAAGTGGCTGAAGGATCCAGAGCTGATCGACTTCGCCGAGTGGCTGCTGTGGCTCATAATCGACAGCACGCCAGACCCCGGCATCCCGATCGGCAACCAGTCGAGCCAACTGCTCGCGCTGCTCTATCTGGACGCCTTCGACCACTGGCTGCGGGATGACCGCGGCCTCGTATATGGCAGGTATATGGACGACTTTTACATCATCCACAGCGACAAGCTGCTGCTCCGGCAGATACTCAAGGAGATCGAGGCGTACATCAAGCCGCTCGGCCTTCGGCTGAACGGCAAGACGCAGATCCTCCCACTGAAGAACGGCATCGACTTCCTCGGCTTCCACA
SRS011271_WUGC_scaffold_31555	TR	-	1995	2020	1987	2054	10	0	ACCCCGAACGCCGGCAACGCGAACAACGCGCGCAATGTCAACACGGACGGCAGTCTGAACAACAACAA
SRS011271_WUGC_scaffold_31555	VR	-	*	*	0	67	10	0	ACCCCGTACGCCGGCAGCGCGGGCTACGCGCGCAGTGTCCACACGGACGGCAGTCTGAGCAACAACGG
SRS011271_WUGC_scaffold_31555	RT	-	960	1589	CCGTACAACTGCTTCTTCGTGCATGAACCGAAAGAACGGCTGATCATGTATAACAGCTTCCGCGACAAGATCGTTCAGCATTGTTTATGTGAACAGGTCCTTGAACCGCTTCTTTCGAAGACATTCATCTATGACAACTACGCGAGTCAGAAGGGCAAAGGGACCCACTTCGGACTTGACCGACTGAAGGCGTTCATGGCGGCCTACTACCGCAAGAACGGCGCCGGCGGCTGGGTGCTGAAGTGCGACGTCCGCAAGTATTTCTATCGGATCAATCACGACGTTCTGAAGACCCAGCTTCGCCGGCTGATCAAGGACCGCGACGTCCTGTGGCTTCTGGACATGATCATCGACTCCACGGAGGGACCGGGGATTCCGATCGGGAACCACACTTCACAATGGTTCGCGATCCTCTACCTGTCCGACATGGACCACATGATCAAGGAACGTCTGGGAATCAAGTATTATGGCCGCTACATGGACGACTTCTATTTGATACATGAGGACAGGGCCTATTTGCAGTTCTGCCTTGAAGAAATCCGCCGGTTCCTGGTCCCCCTGGGCCTGGAACTGAACCAGAAGACGGCCATATTTCCGTTATCCCAGGGAATCGACTTCCTGGGCTTTCGG
SRS011271_WUGC_scaffold_36635	TR	+	1898	1958	1861	1985	24	0	TACTGGTCCTCCTCGGAGAACTACAACAATCCGGCGAACAACGCTCTTTATGTGAATGTGAACAACGGCAACGTGAACAACAACAATAAGAACAACAGAAATAGCTACGTGCGTCCGGTCTTGGC
SRS011271_WUGC_scaffold_36635	VR	+	*	*	1129	1253	24	0	TACTGGTCCTCCTCGGAGGACTACCGCCGTCCGGCGAGCTTCGCTCTTTGTGTGTGTGTGGACTTCGGCGGCGTGTACGGCTACAGTAAGAACCGCAGAGATAGCTACGTGCGTCCGGTCTTGGC
SRS011271_WUGC_scaffold_36635	RT	+	2222	2953	GTTCCATCGCTTTCATTATCAACAAACCCGTGAAACGGGAGATTTTCGCTGCAGACTTCCGCGACCGTGTGGTACACCACCTCATAGCCCGCAGGCTCGTTCCGCTTTTGGAAGAGAAGTTCATCAATGACAGCTACAGCACCCGCAAGGGAAAAGGTACGCTCTATGGCATCGAACATGTGGCGGAACATATCCGGCTCTGTTCGGAAAACTACACGAAAGAGTGCTACATCCTGAAAATAGACATCCGTTCGTTCTTCATGAAAATATCGAAGAGGCGGCTGTATGACCTGACCGAAGAACTCTTGCACGAACGCTACGGGGGAAACGACCTGGCGATACTGCTCTATCTGCTCCGTGAGACTATATTCAACCGTCCGGAAAAGAACTGCATCCGCAAGACGCCTCCCCAAAGCTGGCGCGGATTGCCCAAAGACAAGAGCCTGTTCCATTCCGACGGCTCGTGCGGACTGCCTATCGGCAACCTGACAAGCCAGTTGCTCGCCCTTAACTTCCTGGACGGACTGGACCATCTCATCAGCGAAGAATGGGGCGTGAAGCACTACGGCAGGTATGTGGACGACATGGTGCTTGTCCATCCCTCGAAAGAGCACCTGATAGAGGTGAAAGCGAAAATTGCCGGCTGGCTCTCCGAACACGGGCTGTCGTTGCACCCGCGCAAGATCTATCTGCAACATTACACGAAAGGTGTCCTGTTTATCGGAGGGATGA
SRS011271_WUGC_scaffold_37754	TR	-	11760	11790	11759	11821	11	0	CAACAGCTGGAACGTGAACTTTAGTAATGGCAACTTCAACAACAACAACAAGTACAACAGTAA
SRS011271_WUGC_scaffold_37754	VR	-	*	*	12499	12561	11	0	CAACAGCTGGACCGTGTTCTTTAGTAATGGCAACTTCTACGGCACCAGCAAGTGCTACAGTAC
SRS011271_WUGC_scaffold_37754	RT	-	10929	11580	ACAAGTACTTGTTTTATAGTTACCCGTCCTAAATTACGGGAAGTGTTTGCTGCAAATTTCCGTGACCGTATTGTACAACATTGGTTGTGCCTACGCTTAGAGCCACTGTTTGAGGCACGTTTTGTTGAGCACGGAAATGTATCATTTAACTGTCGAAAGGGTTTTGGAACATTTGCATGTATCGATCAGTTGACAAAAAATACTATTGAAGTCTCTGATAATTATTCCCATGAGGCTTGGTATGCTCAATTTGATATTAAAGGATTTTTCATGTCAATTGATTGTGAATGCTTATTAAAGTACTTATTGCCATTTATCAAAGAAAAATGGAACTATTGGAAAGGAACTATATATGAACAGGATTTAGATTTAGTGCTTTGGCTTACAGAAGTAATTGTACGACATCGTCCACAAGATGATTGCATACGCCAAGGGAATTTAAAATTATGGAGAATACTACCTAAAAACAAAAGCTTGTTTTACATTGAATGGATGAGAGGTGAACCAATAGGCAACCTAACCAGTCAATTATTCGCCAATTTTTATATGTCATTTTTTGATGAATGGGCTATTAAAGCAGCAGAAGAAAGAGGAGCCAAATATGTACGTTTTGTAGATGATTTTAGCTTTGTGTGCAAAACTAAGGAAGATG
C3156562	TR	+	1098	1142	1088	1159	13	0	CGAATACCGTTGTTTCCCCTTCGGGCAATATCAACAACAACAATTACAACAACGAAAATGGTGTTCGCCCAA
C3156562	VR	+	*	*	578	649	13	0	CGCTTACCGTTGTTTCCCCTTCGGGCATTATCGTCAGCAACTATTGCGACGGCGAAATTGGTGTTCGCCCAG
C3156562	RT	+	1429	1703	CGTATAATAAATTCAAAATTCATGAGCCAAAAGAGCGAACGATAGAATCATGTGCATTTAAGGATAAAGTAGTTCAGAGATGCTTTTCTGATTACATTCTGACACCGAAACTTGAAAATATCCTGATTAAATGGAACACTGCCGGGCAGCAAGGAAAAGGGCAACACATGGCAATGGACGGGTTAAGAAATCAAATGTTGGATTTCTATAAAAGAAATGGAATGAATAGTTGGATTGTAAAATGTGATATTCACAAATACTTTTATTGCATAGAC
SRS011302_Baylor_scaffold_6243	TR	+	47964	48013	47919	48028	15	0	GTGGTGTTTACTTTGGTGGTAAGTCGAACAACGACAATTGTTCTCTGCGGAATGGTAATTTGAACCATGATCCTTCGAACGCGAACACGAACATCGGTGGCAGCTAACGT
SRS011302_Baylor_scaffold_6243	VR	+	*	*	47541	47650	15	0	GTGGTGTTTTCTTTGGTGGTGGGTCGCACAACGACGTTTGTTCTCTGCGGCGTGGTAATTTGCACCATGATCCTTCGAACGCGTACTCGTACATCGGTGGCGGCTTTCGT
SRS011302_Baylor_scaffold_6243	TR	+	47964	48013	47939	48028	17	0	AAGTCGAACAACGACAATTGTTCTCTGCGGAATGGTAATTTGAACCATGATCCTTCGAACGCGAACACGAACATCGGTGGCAGCTAACGT
SRS011302_Baylor_scaffold_6243	VR	+	*	*	47656	47745	17	0	NGGTCGTACGACGACGATTGTTCTCTGCGGAGTGGTATTTTGTACCCTGATCCTTCGAGCGCGGGCACGGGCATCGGTGGCGGCTTTCGT
SRS011302_Baylor_scaffold_6243	RT	+	48616	48907	TACGTTTTGAAAATGGATATTAAGAAGTTTTATCCGTCCGTAAGACACAGCGTTTACAAGAAGGCATATAGCAAAGACTTGAAAGACAGGGATGCGTTATGGCTTATGAATACGCTTAATTACAGCAACAAAGGTCTGGCTATTGGCAATCCTGACGCTCAGATAGGAAGCCATTTGGTATTAAGGTCTTTGGATCATGTTATAAAGGAGCAGTTCAAAGTAAAGCATTATTTCAGATTTGCCGATGATATGGTGATATTATCCCACGACAAGAAACAGTTGCATGAATGGC
SRS011302_Baylor_scaffold_18868	TR	+	25179	25237	25155	25247	23	0	TAAGCAGTAATGCTAGTAATAGCACGAATGCTAGGTTACTCAATGTTAATTCTAACAATGAGCTTAGCAATGCTAATGCTAATGTCAGTACAC
SRS011302_Baylor_scaffold_18868	VR	+	*	*	25006	25098	23	0	TAGGCGGTAATGCTGGTCATGGCGCGCTTGCTGGGTTGCTCTCTGTTAGTTCTAACCTTGGGCTTAGCTATGCTGCTGCTGGTGTCGGTACTC
SRS011302_Baylor_scaffold_18868	RT	+	25666	26177	TATTTGGGTATCATCTTTCATTAAAGGAACTTATAGTTGTATAAAAAATCGTGGTATACATAAAGCTCTGAAAGATGTTAAGTTCGCACTGAAAGATGAAGCCAATACAAAATACTGTCTTAAGTTAGATGTCAGAAAATTTTATCCTTCAATAGATCATGATATATTAAAATAGCTAATAAGAAGAAAAGTAAAAGATAAGAAACTATTAGTTATATTAGATGAAATAATAGATTCTGCATAGGGAGTACCTATCGGTAATTACTTATCACAATTCTTTGCTAACTTATATCTTACATATCTTGATCACTGGATTAAAGAAGAGAAACATATAAAATACTATTTCAGGTACGCAGACGATATAGTAATATTAGGAAAAGACAAAGAAGAACTACGCCAGTTGTTCAAAGACATGAAAGAGTACATTGAAACTAAACTCAATATAAAGTTTAAAGACAATTGGCAGATATTCAAAGTAGATTCTAGAGGAATAAACTTTGTAGGATATAGAG
SRS011302_Baylor_scaffold_20310	TR	+	1330	1377	1303	1397	12	0	TGCCGGGTCGGCCAACAACGCCCGCAACGTCAGGAACGATGGCACGCTGAACAGGAACAACGCCTACAACGGCAACAACGGCCTGCGCCCCGCTT
SRS011302_Baylor_scaffold_20310	VR	+	*	*	3369	3463	12	0	TGCCGGGTCGGCCTACTACGCCCGCGACGTCAGGAACGTTGGCACGCTGGGCTGGAACAACGCCTACCGCGGCGACGGCGGCCTGCGCCCCGCTT
SRS011302_Baylor_scaffold_20310	RT	+	1785	2468	AGGAGCGGCTCGTCCTTGCCATAGACTTCGAGGGCAAAGTCGTCCAGCACTCGCTCTGCGACAACATCCTCGAGCCCGCATTCTCCCGGCGCTTTATCCGGGACAACTATGCCGGGCAGATCGGCAAAGGCACCCACGACGGCCTCGACCGTCTGGCCGGCGCCATGCGCCACTACTTTTTCAGCCGGAAGGCGGCAGACGAGGAGGCCCGGCGGGCCGCCGGCCTGCCATACCGGCCGATGGAGGAGTGGGACTACGCCGAGGGCTGGGTGCTGAAAGGTGACTTTTCCAAGTTCTTTTACACCCTGCTGCACGCCGTCTGCTTCGAGAAGGCCCGCAAGGCTCTGGCCTTCCTGTCTGACGAGGAGCTGATCGACTTCGTCGAGTGGCTGCTCTGGATCGTCATCGACAGCACGCCAGACCCCGGGATCCCCATCGGCAACCAGTCGAGCCAACTGCTCGCCCTGCTCTATCTGGACGACTTCGACCACTGGCTGCGGGATGACCTCGGCCTTGTCTATGGCCGTTACATGGACGACTTCTACATCATCAGCAGCGACAAGCTGCTGCTCCGGGAGATCCTCAAGCGGATCGAGGAGTACATCAAGCCGCTGGGCCTGCGCCTGAACGGCAAGACGCAGATCTTCCCGCTCAAGAATGGCATCGACTTCCTCGGCTTCCACA
SRS011302_Baylor_scaffold_23596	TR	+	2383	2446	2344	2465	16	0	ACGCTGCCATTTGGTGGCTGCGCTCTCCGAACACCAACAATAACAACAACGTCTGGAACGTCAACACCGATGGCTCCAACAACAACAACTGGTACAACAACTCCTATGGTGTTCGCCCCGCT
SRS011302_Baylor_scaffold_23596	VR	+	*	*	4373	4494	16	0	CCGCTGCCATTTGGTGGCTGCGCTCTCCGAGCACCGGCAATGGCTACTACGTCTGGTACGTCAACACCGATGGCTCCGGCAGCAGCAGCTGGTACTACTACTCCTATGGTGTTCGCCCCGCT
SRS011302_Baylor_scaffold_23596	RT	+	2871	3485	AGCGCCGCATGGTACACGCCCCCGCATTTGTGGACAAGGTGGTGCTGCACGCGCTGGTCGATAACATCCTGTATGATGCCCTGACAAAGAGCTTTATCCGGGACAGCCACGCCAGCCAGACCGGAAAAGGCACAGACGACGGCCTGATGCGCCTGAAAACCCACATGGTGGACTATTACCGCCGTGAGGGCCACGGCGCGGACGGCTGGGTGCTGAAAGGCGACGTGCGGCATTTCTTCGCCAGCATCGACCACCGGAAGCTAAAACGCAAGCTCAAAGCCGTGCTGGACAAGCGCGGCGTTGACCCGCGTGTCTATGAGCTGCTTTGCATCTACATCGACGTGATGGAGGACGGCTTGCCACTGGGCTACCAGACGAGCCAGCTTTTCGCCCTCATGTTTTTGGACGAGTTCGACCACATCATCAAAGAAAAGTACCGCATCAAATACTATGGCCGATACATGGATGATTTCTACATCATCTGTTCAGACAAGCGGAAATTGCAGTGCATTCTCCGGGATGTGCGGGCGCTTATGGACAGTTACGGACTTGAGCTGAACCAGAAAACCGCCATTTTCCCGCTGCGGAACGGTATTGATTTTCTGGGATTCCATA
SRS011302_Baylor_scaffold_24381	TR	+	6785	6834	6738	6845	14	0	TGGTGCCCTTTTGTCTGCTAATGCGAATAATGGTGCGAATGCGGGTTTCGGTTATCTGAATGCGAATAATCGTTCCTCGAATGCGAATGCGAACATTGGGTTCCGCTT
SRS011302_Baylor_scaffold_24381	VR	+	*	*	6536	6643	14	0	TGGTGCCCTTTTGTCTGCTCATGCGGGTTCTGGTGCGAATGCGGGTTTCGGTTGTCTGCTTGCGGGTACTCGTTCCTCGATTGCGAATGCGCACGTTGGGTTCCGCTT
SRS011302_Baylor_scaffold_24381	RT	+	7358	7841	GACAGGATAGTACACCATTGCATTATCAATGTGTTGGGGCGTTACTGGACTAACTTCTTCATTGCGAATACATACGCTTGTATCAAAGGGCGTGGTATTCATAAATGTATGGAGGATGTGCATACGGCTTTAATCATAGACAGAAAAGGTACAAGGTTCTGTTTGAAGATTGACATCAAGAAGTTCTATGATAACATAGACCACGCAGCATTGAAAAGGATAATCCGCTACACTATAGCGGATGAACAACTGTTAAGGCTGTTGGATAAGATAATAGATAGTAACGGTAAAGACAAGGGGCTGCCAATAGGCAATTTCACAAGTCAATATTTGGCTAATCTCTATTTAGCATATTTCGACCATTGGGTTAAAGAAGAACTGGCTAAGATAGTGATGAAGCGTTTTGGGGTGAAAATCTACTACTATCGCTATATGGATGATATGGTGATACTATGCGCTGACAAAGAGGCACTGCATTTCGTAC
SRS011306_Baylor_scaffold_58376	TR	-	1003	1052	969	1057	13	2	ACTCGTCTAACGCGTGGATCGTGAATTTCAGGAACGGCAACAATAACTGGAACGACGTTTCTAATCGCAACTTCGTACGGTGCGTCCGG
SRS011306_Baylor_scaffold_58376	VR	-	*	*	1532	1620	13	2	ACTCGTTTGGCGCGTGGGTCGTGGGTGTCAGGCACGGCAACGGTAGCTGGAGCGACGTTTCTTATCGCTACTTCGTGCGGTGCGTCCGG
SRS011306_Baylor_scaffold_58376	RT	-	239	773	TAGAGAAATTTTTGCGCCCTCTTTTAGAGATAGAGTGGTACATCATCTGTTTATAAACGAGCTTAAAGATAGCTATAAGGGCGTGATAAACGGCGCGACGTATAGCAACGTAAAAGGAAGGGGCACGCATAAGGCGATGCTAAAAGCCAGAGAGTATATGAGTAGGAGCAAATTTTACTTGCAGCTGGATATAAAAAATTTCTTTTACTCCATAGATAAAGATAGGTTGTTTGAAATTTTTAAGAGTGATTTGCGGGGTATGGATACGGCGGACAAAGACGAGCTGCTTTGGCTAGCTAAAACCATCATATACGCAAACCCTACTAACGGCTGTAAGGTAATGGGGGGGGGTAGAAGTATGAGTTTAGCTGCGCATAAAAGCCTTTTTACCTTACCTAAAAATAAAGGCTTACCCATAGGCAATCTAACCAGCCAGTTTTTCGCTAACGTATATATGGGGAAATTTGACGAGTTCGTGCAAAACGAGCTTGAAGTAAAAGAGTATATAAGGTATGTAGACGACTTCGTGCTATTT
C3661977	TR	+	249	298	234	323	19	2	ATAGCTCTAATTGCAGTTTCAATCTGAATGGTAATAATACCTCTGGTAATCGCAATCGTAATATCAGCAGTCACTTACTATATGTGCATA
C3661977	VR	+	*	*	0	89	19	2	ATGGCTCTCATTGCGGTTTCGCTCTGACTGGGGATAGTACCTCGGGTGATCGCCATCGTACTTTCGGCGGTCGCTTGCTGTATGTGCCTC
C3661977	RT	+	925	1115	ACCTATAGTGCAATCCCTAACAGAGGGATCCAGCCTATTATCAATCAATTACGAGGGTATAAGAAAAAGATTAAGAAAGATGGAAAAGTAGTAGCGGAGAAGTGGATACCCAGTATTTTAGTATCAGATCCAGAGGCTACAAAGTATTGCTTAAAGCTGGATGTAAGAAAGTATTATCCCAGCATTGTACA
SRS011452_WUGC_scaffold_2829	TR	-	12993	13042	12978	13089	15	0	AGCTGGTTCTTTGGGGCGGTAATGCGAATAACGGTGCGAATTGCGGCCTCGCTTATGCGAACTCGAATAACGATTGGTCGAACTCGAATGCGAATATCGGCTCTCGCCATAC
SRS011452_WUGC_scaffold_2829	VR	-	*	*	13265	13376	15	0	AGCTGGTTCTTTGGGGCGGTAATGCGTCTTCCGGTGCGAATTGCGGCCTCGCTTCTGCGTCCTCGAATAACGCTTGGTCGTACTCGACTGCGTCTGTCGGCTCTCGCCTTGC
SRS011452_WUGC_scaffold_2829	RT	-	11856	12253	TACAAGTGCGTGTATCAAGGGAAAGGGATTACATTTTGGAGTAAGGAGAATGAAACGTTTTCTTCACCGGTACCCGGAATACAAATGGTTCGTAAAGACTGATTTCAAAAAGTTCTATCAAAGTATTCTTCATGAGCTTATTGTTGCTGCATTGAGAAGGAAATTCAAAGATGAACGATTTATTAAATTGATCGAGATAGCTGTTTTATCGTATGACAGCGGAACAGAGTTAGTTGACGTATTGGAGAATGAAGTTGAACGGAAGAAGAGGTGTTCCGATTGGAGCATTTACAAGCCAACCTATCGGGAATTTTGCGGCAAGCCGGATAGATCATACAATGAAGGAGAAATATCGTGTCAAATGCCTGCATAGATATTGCGATGATAATGTTATGCTG
SRS011529_WUGC_scaffold_31780	TR	-	10227	10276	10212	10323	14	0	AGCTGGTTCTTTGGGGCGGTAATGCGAATAACGGTGCGAATTGCGGCCTCGCTTATGCGAACTCGAATAACGATTGGTCGAACTCGAATGCGAATATCGGCTCTCGCCATAC
SRS011529_WUGC_scaffold_31780	VR	-	*	*	10499	10610	14	0	AGCTGGTTCTTTGGGGCGGTAGTGCGGATAACGGTGCGAGTTGCGGCCTCGCTTATGCGTACTCGACTCACGCTTGGTCGTCCTCGTATGCGTATTTCGGCTCTCGCCTTGC
SRS011529_WUGC_scaffold_31780	RT	-	9090	9487	TACAAGTGCGTGTATCAAGGGAAAGGGATTACATTTTGGAGTAAGGAGAATGAAACGTTTTCTTCACCGGTACCCGGAATACAAATGGTTCGTAAAGACTGATTTCAAAAAGTTCTATCAAAGTATTCTTCATGAGCTTATTGTTGCTGCATTGAGAAGGAAATTCAAAGATGAACGATTTATTAAATTGATCGAGATAGCTGTTTTATCGTATGACAGCGGAACAGAGTTAGTTGACGTATTGGAGAATGAAGTTGAACGGAAGAAGAGGTGTTCCGATTGGAGCATTTACAAGCCAACCTATCGGGAATTTTGCGGCAAGCCGGATAGATCATACAATGAAGGAGAAATATCGTGTCAAATGCCTGCATAGATATTGCGATGATAATGTTATGCTG
C4772571	TR	+	696	743	686	762	11	0	ATTTCGCCAATGTCAACAACAACGGTAATGCGAACTACAACAACGCTTCCAATTCTAATGGCGTTCGCCCGGATTTC
C4772571	VR	+	*	*	0	76	11	0	TTTTCGCCAATGTCAGCGGCAGCGGTAATGCGACCTGCGACAGCGCTTCCAATTCTTATGGCGTTCGCCCGGCTTTC
C4772571	RT	+	1036	1789	CAACTACAAACTTCACCTTGCATGAACGAGGAAAGCTCCGGCGTATTACAGGCGAACAGGTTCAAGACAGAATCGTGAAACACGCTCTCTGTGACGAGGTTTTGAATCCTCTGATTGAACCACACCTCATTTATGACAATGGAGCAAGCGTTGTCGGAAAAGGTATCGCTTTTACTCGTAAGAGGTTGCTCACCCACCTTCGGAAATATTATGCACAGCATGGTAGCAACGAAGGGTACATTCTTCTGATAGACTTCTCGAAATACTACGACAATATCAGACATGATGTGTTGTTGAAGTTGTTTGAGCAGTATGTCGATGATGAACACGCCCTATGGCTTCTGCGAAAGACCGTAGAACGCTCAAGGATTGATGTATCGTACATGAGCGATGAAGAATACGAACACTGTCTCGACAGGTTGTTTGATTCTCTCCTCTATCAGTATATGAACCCGAAGCTGTTCACAGGCGAAAAGTTCATGGGGAAGCACCTTAATATCGGAGACCAAGTGGCACAGACCGCCGGAATCTCTTACCGAATACGAATTGATAATTATGTCAAAATCGTTCGAGGTGTGAAATTCTACGCTGGCTACATGGACGATAGTTATGCTATCCACGAGAGCAAAGAGTTCTTACAGGAGCTTCTTGAGGACATTATCGAGATAGCGAACGAACTCGGAATCACGGTCAATACCCGGAAGACGAGAATCTGTAAGCTCTCCGAGCATTGGCGATTTCTTCAAGTTCAATA
C4776117	TR	+	11025	11062	10977	11072	26	0	TAAAAAGTAGTAACTCTGACAATAGCAGCAAAGCAGGTCTATTCAATCTTAATTCCAATAATGAGGTTAGTAATTCCAATGCTAATATCAGTTCAA
C4776117	VR	+	*	*	10764	10859	26	0	TAATCAGTGGTTACTCTGACAATGGCGGCTTGGCGGGTCTCTTCTCTCTTAATTCCTCTCATGGGGTTGGTTATTCCGGTGCTGATCTCGGTTCTC
C4776117	RT	+	11527	11902	ACTTATAGCTGTATTAAGAAAAGAGGAATTCACAAAGTACTTAAGTAGATATAGCATGATCTAAAAGATAGAGAGAATACTAAATACTGTCTTAAAATAGATGTTAGAAAGTTTTATCCTTCAGTAGATCATGATATATTAAAACAAATAATTAGAATAAAAGTTGCAGATAGAGAACTATTATAGTTACTAGATGAAATAATAGATTCTTCAGAAGGAGTACCTATTGGTAATTACTTATCTTAGTTCTTTGCTAATCTGTATCTATCTTACTTTGATCACTGGGTTAAAGAAGATAAAAACATAAAGTATTATTATAGATATGCAGATAATATAGTAATACTTTATAAAGATAAAGAGTCTTTGCAGACATTAC
SRS011586_WUGC_scaffold_2044	TR	-	30888	30951	30887	30980	13	0	GGTACTGGAGTAGCAGTGAGAACAGTCAGAACAACAGCTGGAACGTGAACTTTAGTAATGGCAACTTCAACAACAACAACAAGTACAACAGTAA
SRS011586_WUGC_scaffold_2044	VR	-	*	*	31614	31707	13	0	GGTACTGGAGTAGCAGTGAGTACAGTCAGTTCAACAGCTGGTACGTGAGCTTTAGTAATGGCAACTTCAGCAACGGCAGCAAGTACGGCAGTGN
SRS011586_WUGC_scaffold_2044	RT	-	30057	30708	ACAAGTACTTGTTTTATAGTTACCCGTCCTAAATTACGGGAAGTGTTTGCTGCAAATTTCCGTGACCGTATTGTACAACATTGGTTGTGCCTACGCTTAGAGCCACTGTTTGAGGCACGTTTTGTTGAGCACGGAAATGTATCATTTAACTGTCGAAAGGGTTTTGGAACATTTGCATGTATCGATCAGTTGACAAAAAATACTATTGAAGTCTCTGATAATTATTCCCATGAGGCTTGGTATGCTCAATTTGATATTAAAGGATTTTTCATGTCAATTGATTGTGAATGCTTATTAAAGTACTTATTGCCATTTATCAAAGAAAAATGGAACTATTGGAAAGGAACTATATATGAACAGGATTTAGATTTAGTGCTTTGGCTTACAGAAGTAATTGTACGACATCGTCCACAAGATGATTGCATACGCCAAGGGAATTTAAAATTATGGAGAATACTACCTAAAAACAAAAGCTTGTTTTACATTGAATGGATGAGAGGTGAACCAATAGGCAACCTAACCAGTCAATTATTCGCCAATTTTTATATGTCATTTTTTGATGAATGGGCTATTAAAGCAGCAGAAGAAAGAGGAGCCAAATATGTACGTTTTGTAGATGATTTTAGCTTTGTGTGCAAAACTAAGGAAGATG
SRS011586_WUGC_scaffold_7434	TR	+	6607	6656	6559	6672	15	0	GAGTGTTCCAACACGGCGGTAATTGGAATAATGGGTCGAATTGCGGTCTCTTTACGGCTAATTTGAACAACACTTCGTCTAATTCCAACACGAACATTGGCTCTCGCCTACTTT
SRS011586_WUGC_scaffold_7434	VR	+	*	*	6345	6458	15	0	GTGTGTTCCTACTCGGCGGTAATTGGCGTGATGGGTCGCTTTGCGGTCTCTTTACGGCTATTTTGGACTACACTTCGTCTATTTCCTACACGATCATTGGCTCTCGCCTGCTTT
SRS011586_WUGC_scaffold_7434	RT	+	7072	7490	TCTCAAGCCGATTATTGAGAAATCGTCCTACCGATGGAGTTGCGCCAATATCCCCAACCGGGGCATTGACCTTGCTTGCAAGGGTGTGGAGAGAGCCACTGTGCGGGACAGGAAACACGCAAAATATTGCGTGAAAATGGACATTAGCAAGTTCTACCCATCTATTCCTCATGGCAAGCTGAAAGCCCGACTGCGGGAGAAAATCAAAGACGAAAAGGCTTTGCAAATCATCTTCAAGGTGATTGACTCCCACAATCCGGGGCTTCCCATCGGGAACTATACTTCCCCTTGGCTGGCAGAACTATACCTGCAACCGCTGGATTACCTTATCAAGCAAAAGCACCGAATACGGCACTATATCCGCTACGCTGACGATCTGGTGCTGATAGACAGCAACAAACGAAAGCTGAGGAAAGCCC
SRS011586_WUGC_scaffold_10335	TR	+	615	664	562	685	10	0	TTTGGCAGCGCTGATAGCGGGCGGCAACTGGAACAATGGCGTTAATGCGGGCGCACGTGCCGTGAATTGCAACAATTACCCGTGGAATGTCAACACGAATATCGGCGTGCGTGGGGCGTGTGAC
SRS011586_WUGC_scaffold_10335	VR	+	*	*	0	123	10	0	TTTGGCAGCGCTGATAGCGGGCGGCGACTGGAGCCTTGGCGTTGATGCGGGCGCGCGTGCCGTGAGTTGCAGCAATTACCCGTGGAATGTCAGCACGAATGTCGGCGTGCGTGGGGCGTGTGAC
SRS011586_WUGC_scaffold_10335	RT	+	1093	1707	AAGAGAGGCAGATAATGGCGCTGCCGTTCTACGACAGAGTAATACAGCACGCTATAAACAATGTATTAGAGCCTATTTTTAATAAAAGGTTTATTTGCCATTCTTACGCCTGCCGGAAAGATAAAGGTATGCACGCTGCCTCTGATACGCTGCAACGCTGGTTATATGATTGGGACAAGTACCATAAAGACCAGCCGCTATATGCAATCAAAGCAGACATACACCACTATTTCCAGAGTATCACGCATGAGATACTTAAGGCAGAAATCAGAAATATTATCAAGGACAAGCAAGCGCTTGTATTGATAGAGCGGATAATAGACCATAACGGGCAGATGCCGGACGGCGTAGGGATACCAGTAGGAAACCTTACCAGCCAGCTTTTTGCTAATATTTATCTCAATAAGTTAGACCAGTACGCAAAGCATATGCTGGGCGTTGGCATGTATGTGCGGTATATGGACGATTTTATAATACTTAGCCCAGACAAGGAAAAGCTGCGGTACTGGCTGGCAGAAATTGAAAGATTTTTAAGGGACGAGCTGCGGTTAGAGCTGAACCCTAAGACGACGATTTTAGCCGCAAAGAACGGCATAGATTTTGTTGGATACAAGC
SRS011586_WUGC_scaffold_11330	TR	+	786	835	771	873	18	0	GCGAGTACAATTCCAACAACGCGTTCATCTACAACGGCAACACGGGCAACGTGAACAACAACAACAAGTATAACACGAACGCCGTGCGTCCGGTTTCCGAATT
SRS011586_WUGC_scaffold_11330	VR	+	*	*	180	282	18	0	GCGAGTACAATTCCTACGGCGCGTTCGTCTACGGCGGCAGCACGGGCGGCGTGAACAGCAACTTCAAGTATGGCACGTTCGCCGTGCGTCCGGTTTCCGCTTT
SRS011586_WUGC_scaffold_11330	RT	+	1047	1662	AATCCATCGCATTTATCGTTACGAAACCATGCCTGCGCGAAGTGGTAGCCGCCGATTTCCGCGACCGAATCGTGCAGCACTATATCGTCATGCGCCTCGAAGCTCTTTTCGAGGAATGCGGAACACTCGACGATAACATGTTCAGTTGCCGCGTCGGGAAAGGCAACCTTGCGGCCATACAGGCCCTACAACAGCAGATATTCCACCAGTCGAAAGGTTATACCACCGACTGTTATGTGGCAAAATTCGACCTGCAATCATTCTTTATGAGCATCGACAAACGCCGTCTTTACGACGAGTTGGTCGCATTGGTCGCCAAGCGCTACGAGGGATGGGATAAGGATACGCTGTTGTATCTTATCCGCGTCGTTACGCTGCATAATCCGCAGGACAACGCCGTGCGGAAAACTCCACTTTGCGATTGGGCTGACCTGCCGCGCTCGAAGAGCCTCTACAATGTCGATTGGTTCCTCGGTTTAGCCATCGGGAACCTCACGTCGCAATCCGACGCGAATTTCTACAACGCACCCGCGATGCGGTGGATGCGCTCCGTTGGCCTCGCTCCTGTGAACTACGTCGATGATTTCGCATTCGTCGTCCGGGATAAGGCATCGTT
SRS011586_WUGC_scaffold_18705	TR	-	9384	9402	9354	9417	14	0	ATTGCGGTCACGATTCGTCGAACTCGAACGCGAACAACGGTTCGCGTCTAGCAAACAAAGAAAA
SRS011586_WUGC_scaffold_18705	VR	-	*	*	9712	9775	14	0	ATTGCGGTCACGATTCGTCGTACTCGTACGCGTACTACGGTTCGCGTCTAGCCTTCCGCGGTCG
SRS011586_WUGC_scaffold_18705	RT	-	8467	8851	CACATCTGCCAGTATCAAAGGCCGGGGAGTACATGACCTGTTGGCATATATCCGCCGTGACCTGATGGAAGATCCGGATAATACACGGTACTGTTACAAGTTTGATATAACCAAATTTTATGAGAGTATCAAGCCGGATTTTATCATGTACTGTGTGGGGCGGATTTTTAAGGACAAGAAGCTTATCTCCATTCTTGAGGGTTTTGTCCATATGATGCCAGAGGGTATCAGTATCGGGCTGAGAAGTTCTCAAGGTTTGGGAAACTTGCTATTGTCTGTATTTTTAGACCATTATTTGAAAGACAGGTACGGTGTTCGTCACTTTTACCGGTATTGTGACGATGGTGTCGTGCTCGGAAAAACGAAAGCGGAATTGTGGAAGATT
SRS011586_WUGC_scaffold_34656	TR	-	3970	4007	3948	4063	23	0	GCGGTGTCCTGTTCAGCGGTAATGCGAATAACAGCGCGAATGCCGGTTTTGCGTATGCGAATTCGAATAACACGCCCTCGAATACGAATGCGAATGTCAGGTCTCGCCAATGATTT
SRS011586_WUGC_scaffold_34656	VR	-	*	*	4500	4615	23	0	GCGGTGTCCTGTTCGGCGGTTGTGCGCATTACGGCGCGGCTGCCGGTTTTGCGTGTGCGGATTCGTATTGCGCGCCCTCGAGTACGTCTGCGTCTGTCGGGTCTCGCCTTTGCTTT
SRS011586_WUGC_scaffold_34656	RT	-	2993	3522	CGATATGGGTTTCGGTCTTCACGAAAGACACGTATAGCTGCATCAAGGGGCGCGGCATTCATGGAGCGATGCGGAATGTCAAGAGGGCTATCAAAGACCGGGAAAACGCCCGATATTGCCTCAAAATCGACATCCGGAAGTTCTACCCGTCGATAGACCACGACGTATTGAAAGCCATCATCCGCCGCAAAATCAAATGCAAGGATACGCTCGCCCTGCTCGATACGATCATCGACAGCACCGACGGCGTGCCTATCGGCAACTATTTGAGCCAATACTTCGCAAACCTGATGCTTGCCTACTTCGACCATTGGATCAAGGAGGAGAAGCGGGTGCGGTACTATTTCCGATATGCCGATGACATGGTATTTCTCGCCTCCACGAAAGAGGAACTGCACATCCTGCTGGCCGACATCAAGAAGTATCTCGCGGCCTTGAAACTGACGCTGAAAGGCAACGAGCAGATATTTCCGATTGCCGAGAACCGGGCGGACAAGCACGGGCGCGGCCTCGATTTCGTCGGGTTCGTG
C3552271	TR	-	2243	2289	2226	2347	20	0	GCGCCACCAACTGGTGGCTCCGCTCCCCGAACACCAACAACACCAACAACGTGTGGAACGTCAACTCCGATGGCGATTACAACAACAACAACGCCAACAATTCTTATGGCGTCCGCCCCGCT
C3552271	VR	-	*	*	177	298	20	0	GCGCCGCCTACTGGTGGCTCCGCTCCCCGCGCACCAACTACACCGGCGGCGTGTGGCACGTCTACTCCGGTGGCGATTGCGGCAACGGCAGCGCCGACTATTCTTATGGCGTCCGCCCCGCT
C3552271	RT	-	1182	1781	AAGAAGAGGCTTGTTCAAGCACCTGCCTTTGTCGATAAAGTGGTGCAACACGCTATCGTCGACAACTACCTGTATGAGACCATCACCCGCAGCTTCCTCCTCGATAATTATGCCTCACAAATCGACAAGGGGATGCACTTTGGCCTTGACCGGCTGAAGTTTTTCATGGTCGATTACTGGAGAAAGAACAAGACAACCGATGGATGGGTGCTGAAATGCGATGTACGGCATTTCTTTGCCTCCATAAACCACGACACCCTGAAGGAAAAACTCAGAAAGAAGGTGATGGATGACGATATTTTTGAGCTCATGTGCGTTTACATAGATGCAAGCGCGGATGGGCTCCCTCTTGGCTACCAGACCTCACAACTTCTTGCCCTGTTATTTTTGGACGAGTTCGACCATTTCGTCAAAGAGAGGCTTCGCATCAAATATTACGGCAGATACATGGACGATTTCTTCCTGATCTGCTCTGACAAGGCGTATTTGCAATACTGCCTGAAAGAAATCAGACAATTTCTCGATGGGCTCGGCCTTGAGCTCAACGAGAAGACTCACATTTTCCCATTGAAAAATGGGATAGACTTTTTAGGTTTTCAC�
SRS012273_Baylor_scaffold_1923	TR	-	3981	4018	3957	4075	16	0	ACTCGTGTGGTGTATCGGTCGAACAACAACGCGAACGCGTTAGGCGGTGTTTCGTATGCGAACGCGAATAACGATTCATCGAACACGAATGCGAACATCGGCGTTCGGCTTGCAAACAA
SRS012273_Baylor_scaffold_1923	VR	-	*	*	45269	45387	16	0	TCTCGTGTGGTGTATCGGTCGAGCAGCAGCGCGAGCGCGTTGGGCGGTGTTTCGTGTGCGAACGCGAATGGCGATTCATCGGTCACGAATGCGGTCATCGGCGTTCGGCTTGCCTTCAA
SRS012273_Baylor_scaffold_1923	TR	-	3981	4018	3957	4075	21	0	ACTCGTGTGGTGTATCGGTCGAACAACAACGCGAACGCGTTAGGCGGTGTTTCGTATGCGAACGCGAATAACGATTCATCGAACACGAATGCGAACATCGGCGTTCGGCTTGCAAACAA
SRS012273_Baylor_scaffold_1923	VR	-	*	*	4241	4359	21	0	TCTCGTGTGGTGTATCGGTCGGGCAGCTACGCGTACGCGTTGGGCGGTGTTTCGTGTGCGAGCGCGGTTTACGATTCGTCGCACGCGAGTGCGAGCATCGGCGTTCGGCTTGCCTTCAG
SRS012273_Baylor_scaffold_1923	RT	-	3045	3458	CGGCATTTGAAAGTACGTTTTATCCGGACTACTTCCGCATCCATTAAAAACAGGGGAACGCATGACCTTTTACAGTATATCGTTAAAGATATAAAGGATGATCCCGAAGGAACCCTGTTCGGGTACCAGTTCGATATAACGAAATTCTATGAGAGCGTAGACCAGGACGTTTTGCTGGATGCAGTGAAAAGGATGTTCAAGGATAAAATATTGATCGGAATCCTGGAAGAGTGCATCCGCATGATGCCTAAAGGCGTAAGTATCGGGCTAAGATCATCACAGGGGCTTTGTAATTTGCTTCTATCCATTTACCTGGATCACCGGTTAAAGGATCAGGAGGCGGTAGCACATTATTACCGGTATTGTGACGATGGTCTGGTGCTTTCCGGTAGTAAGAAATACCTTTGGAAGGTT
SRS012273_Baylor_scaffold_4179	TR	-	2405	2454	2396	2468	11	0	GCGAGTACAATTCCAACAACGCGTTCATCTACAACGGCAACACGGGCAACGTGAACAACAACAACAAGTATAA
SRS012273_Baylor_scaffold_4179	VR	-	*	*	3212	3284	11	0	GCGAGTACAATTCCCTCAACGCGTTCTTCTACAACGGCTACACGGGCTACGTGAGCAGCCACCACAAGTATTC
SRS012273_Baylor_scaffold_4179	TR	-	2405	2454	2396	2468	11	0	GCGAGTACAATTCCAACAACGCGTTCATCTACAACGGCAACACGGGCAACGTGAACAACAACAACAAGTATAA
SRS012273_Baylor_scaffold_4179	VR	-	*	*	3118	3190	11	0	GCGAGTTCAATTCCAACCTCGCGTTCATCTACAACGGCTACGCGGGCTACGTGTACTACAGCAACAAGTATGT
SRS012273_Baylor_scaffold_4179	TR	-	2405	2454	2366	2468	9	0	GCGAGTACAATTCCAACAACGCGTTCATCTACAACGGCAACACGGGCAACGTGAACAACAACAACAAGTATAACACGAACGCCGTGCGTCCGGTTTCCGAATT
SRS012273_Baylor_scaffold_4179	VR	-	*	*	3003	3105	9	0	GCGAGTACAATTCCAACTACGCGTTCATCTACTACGGCTACACGGGCAACGTGGGCAACAACAACAAGTATGGCACGAACGCCGTGCGTCCGGTTTCCGCTTT
SRS012273_Baylor_scaffold_4179	TR	-	3042	3091	3035	3116	7	3	GTGGACATCGTGCGAGTACAATTCCAACTACGCGTTCATCTACTACGGCTACACGGGCAACGTGGGCAACAACAACAAGTAT
SRS012273_Baylor_scaffold_4179	VR	-	*	*	3214	3295	7	3	GTGGACATCGTGCGAGTACAATTCCCTCAACGCGTTCTTCTACAACGGCTACACGGGCTACGTGAGCAGCCACCACAAGTAT
SRS012273_Baylor_scaffold_4179	TR	-	3139	3163	3138	3171	1	1	CGCGTTCATCTACAACGGCTACGCGGGCTACGTG
SRS012273_Baylor_scaffold_4179	VR	-	*	*	3232	3265	1	1	CGCGTTCTTCTACAACGGCTACACGGGCTACGTG
SRS012273_Baylor_scaffold_4179	TR	-	3233	3257	3228	3257	2	1	TCTACAACGGCTACACGGGCTACGTGAGCA
SRS012273_Baylor_scaffold_4179	VR	-	*	*	3049	3078	2	1	TCTACTACGGCTACACGGGCAACGTGGGCA
SRS012273_Baylor_scaffold_4179	RT	-	1578	2193	CAATCCATCGCATTTATCGTTACGAAACCATGCCTGCGCGAAGTGGTAGCCGCCGATTTCCGCGACCGAATCGTGCAGCACTATATCGTCATGCGCCTCGAAGCTCTTTTCGAGGAATGCGGAACACTCGACGATAACATGTTCAGTTGCCGCGTCGGGAAAGGCAACCTTGCGGCCATACAGGCCCTACAACAGCAGATATTCCACCAGTCGAAAGGTTATACCGCCGACTGTTATGTGGCAAAATTCGACCTGCAATCATTCTTTATGAGCATCGACAAACGCCGTCTTTACGACGAGTTGGTCGCATTGGTCGCCAAACGCTACGAGGGATGGGATAAGGATACGCTGTTGTATCTTATCCGCGTCGTTACGCTGCATAATCCGCAGGACAACGCCGTGCGGAAAACTCCACTTTGCGATTGGGCTGACCTGCCGCGCTCGAAGAGCCTCTACAATGTCGATTGGTTCCTCGGTTTAGCCATCGGGAACCTCACGTCGCAATCCGACGCGAATTTCTACAACGCACCCGCGATGCGGTGGATGCGCTCCGTTGGCCTCGCTCCTGTGAACTACGTCGATGATTTCGCATTCGTCGTCCGGGATAAGGCATCGTA�
SRS012273_Baylor_scaffold_5202	TR	+	46016	46053	46005	46071	11	0	CTTCGGTTATGCGAATACGAATAACACCCCCTCGAATACGAATGCGAATGTCAGCTCTCAGCTATGA
SRS012273_Baylor_scaffold_5202	VR	+	*	*	7372	7438	11	0	CTTCGGTTATGCGCATTCGTATAACGCCCCCTCGGATACGATTGCGCATGTCGGCTCTCGGCTTTGG
SRS012273_Baylor_scaffold_5202	TR	+	46016	46053	45960	46074	22	0	GGGTGTCCTTTTCAGCGGTAATACGAATAATGGCGATCATGCAGGCTTCGGTTATGCGAATACGAATAACACCCCCTCGAATACGAATGCGAATGTCAGCTCTCAGCTATGATTT
SRS012273_Baylor_scaffold_5202	VR	+	*	*	45654	45768	22	0	GGGTGTCCTTTTCGGCGGTTCTGCGCATTATGGCGCTCCTGCGGGCTTCGGTTTTGCGCATACGCATGACGCCCCCTCGAGTACGGCTGCGAGTGTCGGCTCTCGGCTTTGTTTT
SRS012273_Baylor_scaffold_5202	TR	+	46016	46053	45979	46059	19	0	AATACGAATAATGGCGATCATGCAGGCTTCGGTTATGCGAATACGAATAACACCCCCTCGAATACGAATGCGAATGTCAGC
SRS012273_Baylor_scaffold_5202	VR	+	*	*	45781	45861	19	0	GATGCGGCTTATGGCGATCGTGCGGGCTTCGGTTGTGCGTCTGCGCGTGACGCCCCCTCGTATACGGATGCGCATGTCGGC
SRS012273_Baylor_scaffold_5202	RT	+	46476	47023	TATATGGGTGTCCTTATTTACAGAAGATACCTATTCTTGCATTAAGGATCGTGGTATTCATAAAGCAGCAGATAAAGTAAAGAAGGCTTTGAAAGAAGATCCAGAACACACTACTTACTGCTTGAAAATGGATATAGTGAAGTTCTATCCAAGTATAGACCATGATATTTTGAAAACAATATTACGGAAGAAAATCAAAGATAAAGATCTGCTTTGGTTGCTTGACGTGATTATAGACAGTGCCGATGGCGTACCCATAGGGAACTATCTAAGTCAGTATTTTGCTAATATTTATCTGGCTTACTTCGATCACTGGATAAAGGAGGTTAAGAAGGTAAGATATTACTTTAGGTATGCAGATGATATTGTGATTTTAGGCGATGATCCTAAACAGCTTCACAAACTCCGTATAGAGATTGAAGAATATCTGCATGACAATTTAAAGCTATCACTTCGTAAAGTGGATCCTAAAACTGGAAAAAAGAAATGGAAGTTTCAAGTATTCAAAATTGATAGCCATAGAGGTATTGATTTTGTCGGGTATGTCT
SRS012273_Baylor_scaffold_8246	TR	-	6308	6330	6306	6338	3	1	ATTCTTCGGGCGCGTTGAACTACAGCTACGCGT
SRS012273_Baylor_scaffold_8246	VR	-	*	*	6212	6244	3	1	TTTCTTCGGGCGCGTTGAACTACGACTTCGCGT
SRS012273_Baylor_scaffold_8246	TR	-	8330	8377	8329	8389	11	0	ACAACGTGCGCAATGTCAATTCTTCGGGCGCGTTGAACAACAACAACGCGTACAACGGCAA
SRS012273_Baylor_scaffold_8246	VR	-	*	*	6296	6356	11	0	ACAGCGTGCGCTATGTCGATTCTTCGGGCGCGTTGAACTACAGCTACGCGTGCCGCGGCGT
SRS012273_Baylor_scaffold_8246	TR	-	8330	8377	8310	8410	16	0	CGCCGAATTCCGGCAATTCGTACAACGTGCGCAATGTCAATTCTTCGGGCGCGTTGAACAACAACAACGCGTACAACGGCAATAGGGGCGTGCGCCCGCTT
SRS012273_Baylor_scaffold_8246	VR	-	*	*	6183	6283	16	0	CGCCGTATTCCGGCTATTCGTACGTCGTGCGCTGTGTCCTTTCTTCGGGCGCGTTGAACTACGACTTCGCGTACCACGGCGTTGGGGGCGTGCGCCCGCTT
SRS012273_Baylor_scaffold_8246	RT	-	7338	7970	CCATACAACACGTTCAAGGTGTACGAACCAAAAGAACGCGTTGTTATGTCGAACAGCTACAAAGACAAGGTAGTGCAACATGCACTTTGCGACAACGTTTTGCAACCGCGCGTCGCGCCGTCGTTCATCAAAGACAACTACGCGTCGCAAGTGGGAAAAGGAACGCATTTCGGGCTTGATCGGCTGGAAGAGTTCATGCGCCGCTTCTACCGCAAACACGGCGTTGACGGCTGGGTGTTGAAGTGCGACATACGCAAATACTTCTATTCCATCCAGCACGACACCTTAAAGGGCTTGATCCGGAAATATATTGACGATCCCGAATGCCTTTGGTTGCTGGACATGATAATTGACAGCACCGAAGGCAACGTAGGAATTCCGATCGGCAATCAGTCTTCGCAGATTTTCGCCCTGCTTTACCTTTCCCCGCTGGATCATTTCATCAAGGAAAAATTGGGCGTGAAGTTCTACGGTCGATATATGGACGATTTTTATTTGATCCACGAAGACCGCGAATATTTGCGCCATTGCTGGAAGGAGATTGAAGAGCATGTAAACAAAATCGGGCTTGCGCTGAACGAGAAAACGAACATATACCCGTTGAAGAACGGAATTGATTTTTTGGGCTTTCAC
SRS012273_Baylor_scaffold_8590	TR	-	2097	2149	2062	2155	9	0	GCGTCGAACCGTGCGGTTCGCGGGTACAATTCGGCCCGCAACTGGAACAACAACAATGCTACGAACTCCAATCCGAACGTCGGTTTCCGCCCCG
SRS012273_Baylor_scaffold_8590	VR	-	*	*	8	101	9	0	GCGTCGCACCGTGCGGTTCGCGGGTACTATTCGGCCCGCTACTGGAACCTCAGCAATGCTACGATCTCCAATCCGCGCGTCGGTTTCCGCCCCG
SRS012273_Baylor_scaffold_8590	RT	-	901	1542	AAGGAGCGCAGTCTTCACATCCCGCCGCTGCGGGACAAGGTCGTGCAGCTCGTCATCCATCAGGAGCTGCAGACGCTCTTCCGCCCGGTATTCGTCAACCGTTCATTTGCGTGTATGTACGGAAAAGGCCCCATCCGAGCTGCCTTCAACGTACAGCATGACATGAGGGTCGCCCGCATGAAGTGGGGCGACGAGGCGACGGTCATCAAGATCGACGTCCGCAAGTTTTTCTACAGCATCGACCGCAGCGTGCTCAAGCAGATCATCGCGAAGCGGTTCAAGAAGCTCAAGAAGAAGTACCCCGAGAAATACGAGGACTTCCTCCGTTTTTACAGGCTTCTTTGCAAAGTGATCGACAGCTCGCCGGAGGGTGAGAGAGGGATTCCGCTGGGAAATGTGAGTTCTCAGGACTTTGCCAACATCTACCTCAACGAGCTCGATCAATTCTGCATCCGCTTCCTCGGTGCGACGCTCTACACGCGCTACATGGACGATGTCGTCGTCATAGCGCCAAACAAGGAAATCGCCCGGGAGTGGTTAGCAAAGATCAAGGTGTTCCTCCAAGAGAGACTGCACCTTGAGACCAACCAGAAGACCAAGATTTTCTATGTGCGGCAGGGCGTGAACGCCTACGGCTTCAAA
SRS012273_Baylor_scaffold_34301	TR	-	6473	6534	6454	6570	13	0	CGTTTGCCGATCTGCGGGGGCAACTGGAACAACACTTCCAATGCTGGCGTGTTCAACGTGAACCTGAACAACCCTCGGACTAACGCCAACGGCAACATCGGTTTCCGCTCCGCTTTA
SRS012273_Baylor_scaffold_34301	VR	-	*	*	7103	7219	13	0	CGTTTGCCGCTCTGCGGGGGCCGCTGGAACAGCGCTTCCAATGCTGGCGTGTTCTACGTGAACCTGAGCGACCCTCGGACTAACGCCGGCGGCAGCCTCGGTTTCCGCTCCGCTTTT
SRS012273_Baylor_scaffold_34301	RT	-	5360	6019	AAGAAAAGGATGATAATGTCCATCAAATTTAAACACAGAGTTGTTCAATGGGCGATATACAGAGTTATCAATCCTATGCTGATTAAGGGATATATCAAGGATTCTTACGGATGTATCCCGGAAAGAGGACCACTGACCGCTATGTTTCGGCTTAAATACTGGTTGGAACAGGTGAACCGTAAGGATGAGCAGTGGTATTACTTAAAGCTAGATATAAGCAAATATTTTTACCGAATATCTCACCGGATACTAAAGAAAATACTTGCAAAGAAAATTAAGGACCAGCGGTTACTGAAATTGCTGGAATCAATTATAGATTGCAAACATACACCGTTTGGATTGCCGCCAGGACGTTCACCAGGGGAAGTGCCTTTGGAAGAACGTCTTTTTGATGTCGGAATGCCTATCGGAAATCTGTTATCACAGGTGTTTGCGAATGTATATCTGGACGCACTGGATCAGTTCTGCAAGAGGGAATTGCAAATTCATTGTTATGTCCGATACATGGATGATGTGATTATTCTCAGTAGTAGCAAGGCACAGCTCCAGGAATGGAAAGTCAGAATTGCTTCTTTTCTGGAAACGGAGTTGGAACTGCAGCTAAACAATAAAACTTGTATCCGGCCAATAAATCAAGGTATTGAATTTGTTGGATACAGG
SRS012273_Baylor_scaffold_36765	TR	-	8620	8672	8598	8721	15	0	CCGCCGTGAACTGGGGCCTGCGCTCCCCGAACTCCGACGCCAACAACGCGTACTACGTGAACACCGACGGCACGCTGAACAACAACAACGTGTACAACGCCAACTTCGCGGCTCGCCCCGCTTT
SRS012273_Baylor_scaffold_36765	VR	-	*	*	6639	6762	15	0	CCGCCGTGGGCTGGGGCCTGCGCTCCCCGTACTCCGACGCCCGCAGCGCGTACTGCGTGGACACCGACGGCACGCTGTTCTACAACTACGTGTACTACGCCGTCTTCGCGGCTCGCCCCGCTTT
SRS012273_Baylor_scaffold_36765	RT	-	7509	8168	AAAAAGCGGCTCATTCAGGCACCCAGCTTCCGGGACAAGGTGGTACAGCGGGCGGAAAACGACTTTGTGATCTACCCGGAATTGAGCCCAAGTCTGACCCGGAACACCTACGCCGCCCAAAGGGGCAAGGGGACGCACCAAGGCGTCGAGCACCTGGCGGAGAACATGCGGACCTACTTCCTGCGGCGGAAGGGGGCGGACGAGGCGGCACGCAAGGCCGCCGGTCTCCCCTACCGGCCCATGGAGGAGTGGGACTACGCAGACGGCGCGGTCATCAAGGGGGACGTGCGGCACTTCTTCCAGAGCATCGACCACGAGCGGTTGAAGCGGGCGCTGGCCGAGCGCTTCCCGGACAAGAGGATGCAGAGGCTCATGTGGGCGTACATCGACCAGGTGGAGGGGCTGGCCCTGGGACACCAGAGCAGCCACATCTTCGCGGTGTACTTCACCCACAGCATCATGCACTTCATCAACGAGAAGCTGGGCCTGGCCCTGTCCGGCATGTACAACGACGATTGGTATGTGATCTGCCCCGACATGGAGACAGCCCGGGAGGCCCTGCGGCTGACCCGGGAACGGTTTTCCGGGCTGGGGCTGGAGCTGAACCAAAAGACGAACATCTTTCCCCTGCGAAACGGCATCGACTTCTGCGGATTTCAT
SRS012902_Baylor_scaffold_2704	TR	-	20052	20089	20028	20146	16	0	ACTCGTGTGGTGTATCGGTCGAACAACAACGCGAACGCGTTAGGCGGTGTTTCGTATGCGAACGCGAATAACGATTCATCGAACACGAATGCGAACATCGGTGTTCGGCTTGCAAACAA
SRS012902_Baylor_scaffold_2704	VR	-	*	*	60370	60488	16	0	TCTCGTGTGGTGTATCGGTCGTACTACAACGCGAGCGCGTTGGGCGGTGTTTCGTATGCGTACGCGAGTTACGGTTCATCGTTCACGTATGCGAGCATCGGTGTTCGGCTTGCCTTCAA
SRS012902_Baylor_scaffold_2704	TR	-	20052	20089	20028	20146	16	0	ACTCGTGTGGTGTATCGGTCGAACAACAACGCGAACGCGTTAGGCGGTGTTTCGTATGCGAACGCGAATAACGATTCATCGAACACGAATGCGAACATCGGTGTTCGGCTTGCAAACAA
SRS012902_Baylor_scaffold_2704	VR	-	*	*	20314	20432	16	0	TCTCGTGTGGTGTATCGGTCGCACAGCTACGCGAGCGCGTTGGGCGGTGTTTCGTGTGCGTCCGCGAGTAACGATTCATCGAACACGTATGCGAGCATCGGTGTTCGGCTTGCCTTCAG
SRS012902_Baylor_scaffold_2704	RT	-	19115	19528	CGGCATTTGAAAGTACGTTTTATCCGGACTACTTCCGCATCCATTAAAAACAGGGGAACGCATGACCTTTTACAGTATATCGTTAAAGATATAAAGGATGATCCCGAAGGAACCCTGTTCGGGTACCAGTTCGATATAACGAAATTCTATGAAAGCGTAGACCAGGACATTTTGCTGGATGCAGTGAAAAAGATGTTCAAGGATAAAATATTAATCGGAATCCTGGAAGAGTGCATCCGCATGATGCCTAAAGGCGTAAGTATCGGGCTAAGATCATCACAGGGGCTTTGTAATTTGCTTCTATCCATTTACCTGGATCACCGGTTAAAGGATCAGGAGGCGGTAGCATATTATTACCGGTATTGTGACGATGGTCTGGTGCTTTCCGGTAGTAAGAAATACCTTTGGAAGGTT
SRS013158_Baylor_scaffold_1547	TR	-	12066	12115	12066	12151	10	1	TGGACCGCTTCTGTCAGGAGTGGCAACTCGACTAATTGCGTGAACGTCAACAACAACGGGAACTCCAACAACTGGAACGCCAGCAA
SRS013158_Baylor_scaffold_1547	VR	-	*	*	12697	12782	10	1	TGGACCGCTTCTGTCAGGAGTGGCAGCTCGACTGATTGCGTGGCCGTCAACTACAACGGGGACTCCGGCAACTGGAACGCCAGTGN
SRS013158_Baylor_scaffold_1547	RT	-	11038	11557	GGTTTTATTTGCTTTGATATATGCGAACGCGGCAAGCTGAGACACATCAAAAGCGTGCATTTTTCTGAGAGGGTTGTGCAAAAATCATTTTGTACCAACATTCTATACCCTACCTTCACACGCTCCCTGATTTACGACAACGGGGCGAGCCAGAAAGGAAAAGGCACGCAGTTCGCGCTCGACAGACTGACAACTCACTTGCGGAGACATTTCAGGAAATACGGACGCGAAGGCGGCATACTTCTGATTGACTTCTCGGACTACTTCGGGAATGTGGCGCATGAGCCACTTTTTAAGATATACCGGCAGATCTTCACAGATCCCCGCGTCATAGCTCTGGGAATGAGATTTATCTCTGCCTTCGGCGATAAAGGTCTCGGGCTGGGAAGCGAAACGAGTCAGATCAATGCCGTAATGCTTCCGAACCGCGCGGACCATTACGCGAAGGAAGTGCTCAGGATCCGAGGCTATGGCAGATATATGGACGACTCCTGCCTACTACACCATAGCATTGCATATC�
SRS013158_Baylor_scaffold_12131	TR	-	1728	1777	1722	1780	3	1	AACAACAACAACAACGCCTGGAACGTCAGACCGTCCGACGGCAACATGAACAACAACAA
SRS013158_Baylor_scaffold_12131	VR	-	*	*	1424	1482	3	1	AACAACGACAACAACGCGTGGGTCGTCAGACCGTCCGACGGCAACATGAACAACAACAA
SRS013158_Baylor_scaffold_12131	RT	-	514	1129	AGATCAATAGCCTTTATTGTCAACAAGCCGGTGAAGAGAGAAATCTTTGCCGCGGATTTTCAGGACCGGGTGATTCATCATCTGGTGATTAACAAACTGATGCCGTTGTTTGAGGCCTTGTTTATCAGGGACAGCTACAGCTGCCGCGCCGGAAAAGGCACGCTTTACGGCATCAGAAGGGTGGAGGAGTTTATTCGCGCCTGTTCCGAAAACTACAGCAAAGACTGTTATATTCTGAAGATGGATATTCAGTCTTTTTTTATGAGCATTGACAAGAATATTTTATATTCCCGTCTGGAACGTTTTATTCGAGAATATTATCACGGCGTGGACAAGGAGACAATACTGCGTCTGGTAAAAATCATCGTATACCACTGTCCCCAGCATAATTGTCTGATTAAGGGAAGACAGGCGGACTGGGAAGGGCTGCCACGCTCCAAAAGCCTGTTTTGGGCCGATGATTTTCACGGTCTGCCAATCGGAAACCTTTCGTCTCAGATTTTTGCCAATTTTTATATGGATGCTTTTGACAAGTTTGTAAAAAACGAGTTGAAGGCCCAATATTACGGTCGGTATGTGGACGATTTCGTCATTGTACACCGGGACAAACAGTTTTA�
SRS013158_Baylor_scaffold_15730	TR	+	20739	20776	20717	20797	17	0	GTTAATACCAGGCCATTCTATTGGAATCTGAATAACAGTGTCAGTAATCGGAATCGTAATATCAGGGGTCACTTAATATAT
SRS013158_Baylor_scaffold_15730	VR	+	*	*	20455	20535	17	0	GTTAATGCCGGGCCGTTCTGTTGGGGTCTGTATTACGGTGTCGGTGATCGGAGTCGTGATATCGGGGGTCGCTTGGTATAT
SRS013158_Baylor_scaffold_15730	RT	+	21278	21876	TATCTTACAGGTAATTGAACCTTGCATCATCAATAACCTGACTACTGACACATACTCAGCAATACCGGATAGAGGAATACATAAGGCTCTGCATAAAATGCAGGATGCAATGTGGAATCATCCAGAAGAATGTAAGTATTGCTTAAAACTGGATGCAAGACATTACTATCAGTCAATCAACCATGATCTTCTGAAAGAAAAATATTCCAGAATGTTCAATGATTCTGAACTGGTATGGTTACTGACTGAAATTATTGATAGCATACAGACCGCAGACATTGAAGATCTGACGGCAATTTATTTACTGGAAGAAGATGTTGATCCTGAAACTGGAATACCGATAGGCAATTATTTATCACAGTATTCAGGAAATTTTTATTTTTCATCATTTGACCATTGGATAAAGGAACAAAAACACATCAGGTATTACTTTCGGTATATGGACGATATTGTTATTTTTGCAAAGACAAAAGAAGAACTTGTTGAGTTAAGAAAAGAAATTGATGTTTACTTTAGAGATGAACTTAAACTAAACATTAAAGGAAACTGGCAGGTGTTCCCAACATTTGTCAGAGGGGTTGACTTTTTAGGATACCGAA
SRS013215_Baylor_scaffold_1384	TR	-	11793	11830	11771	11885	20	0	GGGTGTCCTTTTCAGCGGTAATACGAATAATGGCGATCATGCAGGCTTCGGTTATGCGAATACGAATAACACCCCCTCGAATACGAATGCGAATGTCAGCTCTCAGCTATGATTT
SRS013215_Baylor_scaffold_1384	VR	-	*	*	11969	12083	20	0	GGGTGTCCTTTTCGGCGGTATTACGTATCATGGCGTTCGTGCGGGCTTCGGTTTTGCGTATACGGCTGACGCCCCCTCGAATACGCATGCGCTTGTCGGCTCTCGGCTTTGTTTT
SRS013215_Baylor_scaffold_1384	RT	-	10823	11370	CTATATGGGTGTCCTTATTTACAGAAGATACCTATTCTTGCATTAAGGATCGTGGTATTCATAAAGCAGCAGATAAAGTAAAGAAGGCTTTGAAAGAAGATCCAGAACACACTACTTACTGCTTGAAAATGGATATAGTGAAGTTCTATCCAAGTATAGACCATGATATTTTGAAAACAATATTACGGAAGAAAATCAAAGATAAAGATCTGCTTTGGTTGCTTGACGTGATTATAGACAGTGCCGATGGCGTACCCATAGGGAACTATCTAAGTCAGTATTTTGCTAATATTTATCTGGCTTACTTCGATCACTGGATAAAGGAGGTTAAGAAGGTAAGATATTACTTTAGGTATGCAGATGATATTGTGATTTTAGGCGATGATCCTAAACAGCTTCACAAACTCCGTATAGAGATTGAAGAATATCTGCATGACAATTTAAAGCTATCACTTCGTAAAGTGGATCCTAAAACTGGAAAAAAGAAATGGAAGTTTCAAGTATTCAAAATTGATAGCCATAGAGGTATTGATTTTGTCGGGTATGTC
SRS013215_Baylor_scaffold_5057	TR	-	3383	3420	3359	3442	11	0	CGCGTTAGGCGGTGTTTCGTATGCGAACGCGAATAACGATTCATCGAACACGAATGCGAACATCGGCGTTCGGCTTGCAAACAA
SRS013215_Baylor_scaffold_5057	VR	-	*	*	3644	3727	11	0	CGCGTTGGGCGGTGTTTCGTGTGCGAACGCGTATTACGATTCATCGTACGCGTATGCGAACATCGGCGTTCGGCTTGCCTTCAG
SRS013215_Baylor_scaffold_5057	RT	-	2446	2859	CGGCATTTGAAAGTACGTTTTATCCGGACTACTTCCGCATCCATTAAAAACAGGGGAACGCATGACCTTTTACAGTATATCGTTAAAGATATAAAGGATGATCCCGAAGGAACCCTGTTCGGGTACCAGTTCGATATAACGAAATTCTATGAAAGCGTAGACCAGGACATTTTGCTGGATGCAGTGAAAAAGATGTTCAAGGATAAAATATTAATCGGAATCCTGGAAGAGTGCATCCGCATGATGCCTAAAGGCGTAAGTATCGGGCTAAGATCATCACAGGGGCTTTGTAATTTGCTTCTATCCATTTACCTGGATCACCGGTTAAAGGATCAGGAGGCAGTAGCACACTATTACCGGTATTGTGACGACGGTCTGGTGCTTTCCGGTAGTAAGAAATACCTTTGGAAGGTT
SRS013476_Baylor_scaffold_6811	TR	+	2586	2635	2565	2678	16	0	AAACAACCGAGAACTCGGCTACGAACGCGTGGAATCTGAATTTCAGTAACGGCAATCGCTGGAACAATACTAAGGCGACGAACAAGAATCGGGTTAGGCCGGTTACAGCATTAT
SRS013476_Baylor_scaffold_6811	VR	+	*	*	1918	2031	16	0	GCTCTACCGAGTACTCGGCTACGTACGCGTGGTATCTGCATTTCAGTAGCGGCCGTCGCTGGAACGGTACTAAGGCGACGGACAAGACTCGGGTTAGGCCGGTTACAGCATTCT
SRS013476_Baylor_scaffold_6811	RT	+	2849	3464	GTTCTATCGCGTTTATCGTTGATCATCCCGTCTACCGGGAGGTGTTCGCTGCTGACTTTAGAGATCGAATTATACACCATTATATCGCATTGCGTATAGAACCGCTGCTTGAAGCACAGTTTACAAATCGCACTTTTAATTGCCGTAAAGGAAAAGGAACTTTGTATGGTGTGAAAAGGCTGCATGAGGATATACGGATGTGCAGCGATGGTTATACAAAGGATTGCTATATATTGAAAATGGATATTAAAAGCTTCTTCATGTCCATATCAAAAAAGCTACTAAACAAGCGTATGGATGAGTTTATACGCGAAAACTATAACGGTCCGGATAAAGAAGACCTGCGTTATCTGTCATCCATTACCATCCTGCATAATCCGGAAGAAAACTGCATACGTAAATCTCCTGAGACAAAATGGCGTTTTCTTCCTCCAGGGAAAAGCCTGTTTTTACAAGATAAGGACCTTGGTTTAGCTATAGGCAATCTTACATCACAGCTTTACGCTAACTTTTATCTGGACCCATTCGATCATTATCTGGAAGATACGTTAGGTTTTGTATTTCACGGAAGATACGTGGATGATTTCTATATAGTGGATGAAAATAAAGACAAGCT
SRS013521_LANL_scaffold_549	TR	+	3453	3506	3402	3522	19	0	CGCCGCTAATTGGTGGCTCCGTTCTCCGAATGCGAGCAACTCCAACAATTTCGTGAATGTGAACACCGACGGGACAGTCAACAACAACAACGCGAACTATTCCCTCGGCTTCGCGCCCGGA
SRS013521_LANL_scaffold_549	VR	+	*	*	2645	2765	19	0	CGCCGCTCTTTGGTGGCTCCGTTCTCCGGTTGCGGGCTCCTCCACCATTTTCGTGATTGTGAACACCGCCGGGACAGTCGACGGCTACTACGCGCTCTATTCCCTCGGCTTCGCGCCCGGC
SRS013521_LANL_scaffold_549	TR	+	3453	3506	3430	3527	17	0	AATGCGAGCAACTCCAACAATTTCGTGAATGTGAACACCGACGGGACAGTCAACAACAACAACGCGAACTATTCCCTCGGCTTCGCGCCCGGATTTTA
SRS013521_LANL_scaffold_549	VR	+	*	*	2787	2884	17	0	CGTGCGAGCTACTCCAGCTATTTCGTGCGTGTGTACACCGACGGGACAGTCACCGCCGGCGACGCGCACTATTCCCTCGGCTTCGCGCCCGGCTTTTG
SRS013521_LANL_scaffold_549	RT	+	4053	4591	AGGCATATTCGGAGCGTCCATATCTCCGAGCGCGTCGTACAACGGTGCTTGTGCGATTACTGCCTCGTGCCGATGCTCTCCCGGTCATTCATTTACGACAACGGAGCGAGCTTGCGCGGCAAAGGGTACGATTTCGCCGTATCCCGGGTGACGCACTTTCTCGCGGAGCATTACAGAAAACACGGACGGGAGGGCTACGTCCTCGTATTCGATTTTTCAAAGTATTTCGATACGGCACAGCATGAGCCCGTTTTTCGAGAGTTCGAGCGGAGCGGCATCGACGACCGCCTCGTCGCGCTCTCGAAATATTTTATTCAGAACTTCGGCGACGTGGGGCTCGGCCTCGGGAGCCAAGTCTCACAGATTGCCGCGCTCGCCCTGCCGAACAGGATAGACCACTATATCAAGGACGTGCTCGGCATGAAGTATTACGCTCGCTATATGGACGACGGGTGTATCATCAGCGAGTCAAAGGCAGAGCTCGAGATTTGCCTCCGGGAGCTCCGGCGGCTATGCGCCGAGCACGGTATCCGCCTCAA
SRS013687_Baylor_scaffold_9205	TR	+	22617	22654	22561	22675	21	0	GGGTGTCCTTTTCAGCGGTAATACGAATAATGGCGATCATGCAGGCTTCGGTTATGCGAATACGAATAACACCCCCTCGAATACGAATGCGAATGTCAGCTCTCAGCTATGATTT
SRS013687_Baylor_scaffold_9205	VR	+	*	*	22363	22477	21	0	GGGTGTCCTTTTCGGCGGTCATGCGAATCATGGCGATCGTGCGGGCTTCGGTTTTGCGCATGCGAGTGGCGCCCCCTCGTATGCGTTTGCGAATGTCGGCTCTCGGCTTTGTTTT
SRS013687_Baylor_scaffold_9205	RT	+	23077	23624	TATATGGGTGTCCTTATTTACAGAAGATACCTATTCTTGCATTAAGGATCGTGGTATTCATAAAGCAGCAGATAAAGTAAAGAAGGCTTTGAAAGAAGATCCAGAACACACTACTTACTGCTTGAAAATGGATATAGTGAAGTTCTATCCAAGTATAGACCATGATATTTTGAAAACAATATTACGGAAGAAAATCAAAGATAAAGATCTGCTTTGGTTGCTTGACGTGATTATAGACAGTGCCGATGGCGTACCCATAGGGAACTATCTAAGTCAGTATTTTGCTAATATTTATCTGGCTTACTTCGATCACTGGATAAAGGAGGTTAAGAAGGTAAGATATTACTTTAGGTATGCAGATGATATTGTGATTTTAGGCGATGATCCTAAACAGCTTCACAAACTCCGTATAGAGATTGAAGAATATCTGCATGACAATTTAAAGCTATCACTTCGTAAAGTGGATCCTAAAACTGGAAAAAAGAAATGGAAGTTTCAAGTATTCAAAATTGATAGCCATAGAGGTATTGATTTTGTCGGGTATGTCT
SRS013687_Baylor_scaffold_21615	TR	+	24164	24213	24110	24238	28	0	AAGGTTTCTTAATTACTAAATTAGGCAGTAAATGGAATAATGGCTCTAATTGCAGTTTCAATCTGAATGGTAATAATACCTCTGGTAATCGCAATCGTAATATCAGCAGTCACTTACTATATGTGCATA
SRS013687_Baylor_scaffold_21615	VR	+	*	*	23876	24004	28	0	ACGGTTTCTTGATTGCTAAGTTGGGCGGTCTATGGGGTAGTGGCTCTAGTTGCGGTTTCGATCTGAGTGGTAGTAGTGCCTCTGGTTATCGCTATCGTAGTATCGGCGGTCGCTTGCTGTATGTGCCTC
SRS013687_Baylor_scaffold_21615	RT	+	24840	25377	ACCTATAGTGCAATCCCTAACAGAGGGATCCAGCCTATTATCAATCAATTACGAGGGTATAAGAAAAAGATTAAGAAAGATGGAAAAGTAGTAGCGGAGAAGTGGATACCCAGTATTTTAGTATCAGATCCAGAGGCTACAAAGTATTGCTTAAAGCTGGATGTAAGAAAGTATTATCCCAGCATTGTACACGATGTACTAAAGGCTAAGTATAGAGAGCTCTTTAAGGATGAGGAGCTTATCTGGTTAATGGATGAGATCATAGATAGTATTAGTACTTGTCCAGCCACAGAGGAAAATATAGAGATCCTCCAGAGGCTAGGTGTGGCGGTAAATATTATCATAGACGATAACGGTAGAGAGTTTGTGGATGGCGTAGGTATTCCTATTGGAAACTATGTTAGCCAGTATGACGGTAATTTTAATCTATCTGTAGTAGATCACTGGCTCAAAGAGGTTAAGGGCGTTAAGTACTACTTTAGATACATGGATGATATGGTTATTTTCGGTAGCAGTAAAGAGGAATTACACAAACTCA
SRS013687_Baylor_scaffold_21809	TR	-	1047	1096	1007	1109	13	0	CGAGTACAGCGCGACCAACGCGTGGAATTTGAACCTCAACAACGGCAACGCGAACAACAACACTAAGGCAACGAACAAGAACAGAGTTAGGCCAGTTTCAGCA
SRS013687_Baylor_scaffold_21809	VR	-	*	*	28186	28288	13	0	CGAGTACAGCGCGACCTACGCGTGGCGTTTGCGCCTCAACAACGGCTACGCGGGCAGCAGCACTAAGGCAACGGGCAAGTACAGAGTTAGGCCAGTTTCAGCA
SRS013687_Baylor_scaffold_21809	TR	-	1047	1096	1007	1109	14	0	CGAGTACAGCGCGACCAACGCGTGGAATTTGAACCTCAACAACGGCAACGCGAACAACAACACTAAGGCAACGAACAAGAACAGAGTTAGGCCAGTTTCAGCA
SRS013687_Baylor_scaffold_21809	VR	-	*	*	1715	1817	14	0	CGAGTCCAGCGCGACCTACGCGTGGGGTTTGAGCCTCAACATCGGCTACGCGTACGGCAGCACTAAGGCAACGAGCAAGTTCAGAGTTAGGCCAGTTTCAGCA
SRS013687_Baylor_scaffold_21809	RT	-	312	819	AAATCTATTTGCTTTATCGTTACACGTCCGAGGTACCGGGAAGTATTCGCCGCTGCTTTCGAGGATAGAATTATACACCACTGGATAGCGATACGTTTAGAGCCGCTATTTGAGCGGATATTTAGCCCGCGTACATTTAACTGCCGAAAAGAAAAAGGGCAGCTGTACGGCGTTAATATGCTGGTAAACGATATAAAGACGTGCAGCCGGAACTATACGCGCGACTGCTACGTTATGAAACTGGATTTGCAGGGTTTCTTTATGAGCATTAACAAAGCGATGCTGGCTAAGATGGTGGACGATTTCGTAGTAGAGACGTACACCGACGAAACCGATAAAGAGACGCTGCGCTACCTATGCCGCACCGTAGTGCTACACGAACCCGAATATAATTGCGAGCGACACAGCCCGTTAGGATATTGGGACTACATACCGGCTAACAAATCGCTTTTTACGAATGGGCGCGGCTACGGTGTGGCTATAGGTAATCTGTTTTCGCAGTTATTCG
SRS013687_Baylor_scaffold_43495	TR	+	33197	33234	33141	33256	26	0	AGTTACCCATCTTGGTAGTAATTGGAATAACAGTTCTAAAACTGGTACTTTCTATTGGAATCTTAATAATGCTACTTCTAATCGTAATCGTAATATCAGCGGTCACCTAGTAAATG
SRS013687_Baylor_scaffold_43495	VR	+	*	*	32922	33037	26	0	GGTTGCCCGTCTTGGTGGTGATTGGGGTAGCGGTTCTAGGGCTGGTGCTTTCTATTGGCATCTTCATTATGCTGCTTCTGATCGTACTCGTGGTATCGGCGGTCGCCTGGTGTATG
SRS013687_Baylor_scaffold_43495	RT	+	33669	34201	AATTGAACCAATACTTGTTAAAAATTTTATTACTGATACTTATTCAGCAATACCAGGAAGGGGAATACATAAAGCATTACACAGAATTGAAAAAGCAATTCAAACAGATGTGAAAGGTACACAATATTGTTTGAAAATTGATGCCAAAAAGTATTATCCATCAATAAATCATGAAATATTAAAAAATAAGTATAGAAAATTGTTCAAAGATAAAGATTTGATTTGGTTACTTGATGAAATTATAGATTCAACACCTGGTGATACAGGAATACCCATTGGAAATTATATTTCACAATATAGTGGGAATTTTTATTTTTCTTCATTTGACCATTGGATAAAAGAAGAAAAGCATATTAAATATTATTTCAGATATATGGATGATATAGTCATATTGGCTGAATCAAAAGAAGAATTACATCAGTTAAGAAAAGAAATTGATGTGTATTTTAAAACCAAATTGAAATTGAAAATAAAAGAAAATTGGCAAGTGTTCCCAACCTTTGTAAGGGGTATTGATTATGTAGGTTATAGAA
SRS013687_Baylor_scaffold_49129	TR	-	32950	32987	32901	32994	14	1	CAACAACTCGAATGCGAACAGCGGTCTCGCTTATGCGAACGCGAACAACGCTTCATCGAACTCGAACACGAACTACGGGGCGCGTCTGAAATTC
SRS013687_Baylor_scaffold_49129	VR	-	*	*	33913	34006	14	1	CGGCGTCTCGAATTCGAACAGCGGTCTCGCTTATGCGAGCGCGAACTACGCTTCATCGAGCTCGAGCGCGTACTGCGGGGCGCGTCTGGCCTTC
SRS013687_Baylor_scaffold_49129	TR	-	33962	33999	33961	34000	0	2	CTCGAATTCGAACAGCGGTCTCGCTTATGCGAGCGCGAAC
SRS013687_Baylor_scaffold_49129	VR	-	*	*	32949	32988	0	2	CTCGAATGCGAACAGCGGTCTCGCTTATGCGAACGCGAAC
SRS013687_Baylor_scaffold_49129	RT	-	31910	32300	AACGGCTGCATCCATACAAGGACGCGGACCGCATGGTCTGTTCCATCAGGTGCAGGATACATTGGCAGAGAACCCCAATATACACTATTATTATCAAAGCGATTATAAAGGATATTATGACAGTATTGACCATGATATATTAATCTCCACAATCAGGCGATATGTCGGAGACCCTGTCTTATTGCCTATTCTTGAAAATTTTGTCAAAGCACTATATCCCAACGGGAAGCATGGCATAAGCAAAGGACTGCGTTCCTCACAATTCTTTGGAAACCTTTACCATAATGATATTGATCACCGGATGATTGATGAATATGGTGCAAAACATTACTTCCGTTTTTGTGATGACATCTTTATTCTCGGTGAGAGTAAACGTGATTTGTGGAAATTG
SRS013687_Baylor_scaffold_54652	TR	+	1933	1970	1885	1980	26	0	AGATAGGGGCTAACACGAGTAATAGTTCCAATGCAGGTTTATTCAATCTGAATTCTAACAATGACCTTAGTAATGCGAATGCTAATGTCAGTACAA
SRS013687_Baylor_scaffold_54652	VR	+	*	*	1726	1821	26	0	TGTTGGGGGCTCGCACGGGTCATGGTTCCCTTGCGGGTTTGTTCTATCTGGATTCTAGCAATGGCCTTGGTTTTGCGGGTGCTTCTGTCGGTACTC
SRS013687_Baylor_scaffold_54652	RT	+	2430	2775	ACTTATAGTTGTATTAAGAAGAGAGGAATTCATAAAGCATTATATGATATACAAAGCGCATTGAAAGATAAATAGAATACAGTATATTGTCTCAAGTTAGATGTAAGAAAGTTTTATCCAAGTATAGACCATGAAATATTAAAGTAGATAGTTAGAAAGAAGATTAAAGACAATAAGCTACTTGCATTGTTAGATGGTATTATAGACTCTGTAGAAGGAGTTCCTATTGGTAATTATCTTTCTTAGTTCTTCGCCAATCTTTATTTGTCATACTTTGACCATTGGCTTAAAGAGGATAAAGCTGTTAAGTATTACTTTAGATATGCAGATGATATGGTAATACTTC
SRS013687_Baylor_scaffold_54985	TR	+	25461	25498	25404	25523	19	0	GTGGTGTCCTGTTCAGCGGTAACGCGAATAACAGTGCGAATGCAGGTCTCGCTTATGCGAATTCGACTAACACCCCCTCGAATACGAATGCGAACATCGGTTCTCACCTATGCTTTAAAA
SRS013687_Baylor_scaffold_54985	VR	+	*	*	24790	24909	19	0	GTGGTGTCCTGTTCGGCGGTTACGCGGATAACGGTGCGTATGCGGGTCTCGCTTATGCGCGTTCGACTTACGCCCCCTCGAATTCGTCTGCGCACGTCGGTTCTCGCCTTTGCTTTATAC
SRS013687_Baylor_scaffold_54985	RT	+	25957	26489	GATATGGGTCAGGACTTTCACGCACAATACATTTTCATGCGTTAAAGGGCGTGGGATTGAGGGATGTGCCCGTCATATAGATAAAATCATTGAGAAATACAGAGGAAAGCCCATGTACTGTCTCAAAATTGACATAACAAAATATTATCCCTCCATAGACCATGAAACCTTGAAAAAGATTGTGCGCAGGAAGATAAAGGACAAAGACCTTTTATGGCTTCTTGACGAAATCATAGACAGCGCACAAGGTCTTCCAATCGGGAACTATCTCTCACAATATCTCGCAAACCTGTTCTTGTGCTATTTCATGCACCGTGTGAATGAAGTATTGAAACTTGACGCAGCCGAATACGCTGATGACATCACATTTTTCGCCACATCAAAAGAACAATTGCGGGAAGCGTTCAAAGAGATAAAAAGAATACTTGAAGAAGAACTGAGGCTGAAAATAAAGGGAAATTATCAGATATTTCCTATCGCAAAGAACCGTTATGATAGAAACGGGCGTGCGCTTGATTATGTCGGTTATATGT
SRS013687_Baylor_scaffold_56687	TR	+	2750	2821	2747	2836	17	0	CGTCGTTTCTTCGGCTAACTTTGCCAATGTGAACAACAATGGCAATACGAACTACAACAACGCTTCGAACTCTAATGGAGTTCGTCCGGA
SRS013687_Baylor_scaffold_56687	VR	+	*	*	1619	1708	17	0	CGTCGTTTCTTCGGCTCTCTTTGCCTTTGTGGGCAGCCTTGGCTATCCGAACTGCAGCTACGCTTCGGACTCTGATGGAGTTCGTCCGGT
SRS013687_Baylor_scaffold_56687	RT	+	3179	3459	GATCGCATTGTCCGACATTCTCTGTGTGATGAGGTTTTACTTCCAGAAGTTAGGAAACATATCATTTATGATAACTGCGCATCTATCAAGGGACGCGGAATTTCACAACAGAGAAAACGATTTGAAATCCATCTCCACAAATACTACCAATTATACGGAAATGACGGTTATATTCTATTCGGTGACTTTTCAAAGTTCTATGACAATATTATCCATGAGATTGCCAAACGAGAATTGTTGAAGCTGTTCAATGACGATGAGTTTATTGACTGGCTTTTAAC
SRS013687_Baylor_scaffold_59360	TR	+	48560	48597	48541	48616	12	0	AATGCCGGGCTTTCGTACGCGAATACGAATAACACGGCTACGAATACGAATGCGAATATCGGCTCTCAGCTATACT
SRS013687_Baylor_scaffold_59360	VR	+	*	*	9870	9945	12	0	AATGCCGGGCTTTCGTACGCGCGTACGAATAACGCGGCTACGTATACGGCTGCGTCTTTCGGCTCTCGGCTTTGCT
SRS013687_Baylor_scaffold_59360	TR	+	48560	48597	48541	48616	16	1	AATGCCGGGCTTTCGTACGCGAATACGAATAACACGGCTACGAATACGAATGCGAATATCGGCTCTCAGCTATACT
SRS013687_Baylor_scaffold_59360	VR	+	*	*	12798	12873	16	1	TCTGCCGGGCTTTCGTGCGCGTATGCTTATTGCACGGCTACGTCTGCGTATGCGACTATCGGCTCTCGGCTTTGCT
SRS013687_Baylor_scaffold_59360	TR	+	48560	48597	48504	48616	15	0	GGGTGTCTTGTTCGGCGGTAATGCGAATAACAGCGCGAATGCCGGGCTTTCGTACGCGAATACGAATAACACGGCTACGAATACGAATGCGAATATCGGCTCTCAGCTATACT
SRS013687_Baylor_scaffold_59360	VR	+	*	*	47959	48071	15	0	GGGTGTCTTGTTCGGCGGTAATGCGTATAACGGCGCGCTTGCCGGGCTTTCGTACGCGTATACGCATTACTCGGCTACGAATACGACTGCGTCTGTCGGCTCTCGGCTTTGCT
SRS013687_Baylor_scaffold_59360	RT	+	49020	49555	TATATGGGTGTCTATTTTCACGGCGGACACTTATAGTTGCATAAAAGGGCGTGGCATACAAGCGGCGGCAAATAAGTTAAGGCGCGTTATAGACAGAGATAAGGCAGGCTGCGCGTATTGCTTGAAAATAGACATACGCAAATTTTACCCTTCCATAGATCACACCGTACTAAAGTCCATTGTTCGCCGGAAGATTAAGGACACACGGCTACTCAATCTTTTGGACGAAATAATAGACAGTGCGGAAGGCTTACCGATTGGCAACTACCTTAGCCAATATTTAGCGAATCTTGTACTTACCTACTTCGACCATTGGGTAAAGGAAGTAAAGCGGGTAAGGTACTATTTCAGATACGCCGACGACATTGTAGTATTGCATAGCGACAAAAAGACGCTTCACGCTTTGCTGGCAGAGTTTGAAAGCTACTTGGCGGCTAACGTAAAGCTGGAAATCAAACAGAACAAACAAGTCTTTCCGGTGGCACACGACCACCGCGACAGCTTCGGGCGTGGTATTGATTTCTTGGGCTATGTAT
SRS013800_Baylor_scaffold_9909	TR	-	3373	3410	3360	3465	20	0	GGGTGTCTTGTTCGGCGGTAATGCGAATAACAGCGCGAATGCCGGGCTTTCGTACGCGAATACGAATAACACGGCTACGAATACGAATGCGAATATCGGCTCTCAG
SRS013800_Baylor_scaffold_9909	VR	-	*	*	3905	4010	20	0	GGGTGTCTTGTTCGGCGGTGGTGCGCTTTACGGCGCGTCTGCCGGGCTTTCGTGCGCGTATACGACTTACGCGGCTGCGCTTACGTATGCGGCTATCGGCTCTCGG
SRS013800_Baylor_scaffold_9909	RT	-	2415	2950	CTATATGGGTGTCTATTTTCACGGCGGACACTTATAGTTGCATAAAAGGGCGTGGCATACAAGCGGCGGCAAATAAGTTAAGGCGCGTTATAGACAGAGATAAGGCAGGCTGCGCGTATTGCCTAAAAATAGACATACGCAAATTTTACCCTTCCATAGATCACACCGTACTAAAGTCCATTGTTCGCCGGAAGATTAAGGACACACGGCTACTCAATCTTTTGGACGAAATAATAGACAGTGCGGAAGGCTTACCGATTGGCAACTACCTTAGCCAATATTTAGCCAATCTTGTACTTACCTACTTCGACCATTGGGTAAAGGAAGTAAAGCGGGTAAGGTACTATTTCAGATACGCCGACGACATTGTAGTATTACATAGCGACAAAAAGACGCTTCACGCTTTGCTGGCAGAGTTTGAAAGCTACTTGGCGGCTAACGTAAAGCTGGAAATCAAACAGAACAAACAAGTCTTTCCGGTGGCACGCGACCACCGCGACAGCTTCGGGCGTGGTATTGATTTCTTGGGCTATGTA�
SRS013800_Baylor_scaffold_15823	TR	+	3095	3144	3047	3166	19	0	GTGGTGTCCTGTTCAGCGGTAACGCGAATAACAGTGCGAATGCAGGTCTCGCCTATGCGAACTCGAATAACACCCCCTCGAATACGAATGCGAACATCGGTTCTCACCTATGCTTTAAAA
SRS013800_Baylor_scaffold_15823	VR	+	*	*	2434	2553	19	0	GTGGTGTCCTGTTCGGCGGTAGCGCGAATAACGGTGCGCATGCGGGTCTCGCCTATGCGCACTCGTCTGACGCCCCCTCGAATACGCTTGCGAGCCTCGGTTCTCGCCTTTGCTTTATCC
SRS013800_Baylor_scaffold_15823	RT	+	3600	4045	GATATGGGTCAAAACATTCACGCACAATACTTATTCTTGTGTCAAGAAACGTGGTATAGAGGGGTGCGCCCATCAAGTTGACAAGATAATAAAGGAGTTTGAGGGAAAGCCCTTATATTGCCTGAAAATTGACATCAAGAAGTATTATCCCTCAATCAGTCACAATGTGATGAAAAGACTGATACGCCGTAAAATCAAGGACGCTGACCTGTTGTGGCTTCTTGACGAAATCATAGACAGCGCACAAGGTCTTCCAATCGGGAACTATCTCTCACAATATCTCGCAAACCTGTATTTATGCTATTTCATGCATTGGGTAAACGAGTGTTTGCCGGAACTTGTCAGAAAGGCTTTGAACCTGAAAGAAAAGCCATATATCAAAGCGATTGAATACGCTGACGATATACCGTTCTTGGCTGAAAGCAAGGACGTTCTTCATCAGGTTT
C1873301	TR	-	3462	3511	3423	3525	20	0	GCGAGTACAATTCCAACAACGCGTTCATCTACAACGGCAACACGGGCAACGTGAACAACAACAACAAGTATAACACGAACGCCGTGCGTCCGGTTTCCGAATT
C1873301	VR	-	*	*	4060	4162	20	0	GCGAGTGCAGTTCCGGCATCGCGTTCGTCTACGGCGGCGGCACGGGCGGCGTGAGCAGCAACTACAAGTATGTCACGTACGCCGTGCGTCCGGTTTCCGCTTT
C1873301	RT	-	2635	3250	CAATCCATCGCATTTATCGTTACGAAACCATGCCTGCGCGAAGTGGTAGCCGCCGATTTCCGCGACCGAATCGTGCAGCACTATATCGTCATGCGCCTCGAAGCTCTTTTCGAGGAATGCGGAACACTCGACGATAACATGTTCAGTTGCCGCGTCGGGAAAGGCAACCTTGCGGCCATACAGGCCCTACAACAGCAGATATTCCACCAGTCGAAAGGTTATACCGCCGACTGTTATGTGGCAAAATTCGACCTGCAATCATTCTTTATGAGCATCGACAAACGCCGTCTTTACGACGAGTTGGTCGCATTGGTCGCCAAACGCTACGAGGGATGGGATAAGGATACGCTGTTGTATCTTATCCGCGTCGTTACGCTGCATAATCCGCAGGACAACGCCGTGCGGAAAACTCCACTTTGCGATTGGGCTGACCTGCCGCGCTCGAAGAGCCTCTACAATGTCGATTGGTTCCTCGGTTTAGCCATCGGGAACCTCACGTCGCAATCCGACGCGAATTTCTACAACGCACCCGCGATGCGGTGGATGCGCTCCGTTGGCCTCGCTCCTGTGAACTACGTCGATGATTTCGCATTCGTCGTCCGGGATAAGGCATCGTA�
C1876891	TR	-	11446	11504	11422	11539	20	0	AGGTGGTGCTGGTTGGCGGTAACGCGGACAACAGGTCGAATGCAGGCCTCGCTAACGTGAATACGAATAATGCGCCTTCCGATGCGAATCGTAACATCGGTTCACGCCTATACTTTTA
C1876891	VR	-	*	*	11984	12101	20	0	AGGTGGTGCTGGTTGGCGGTCGCGCGGACGACGGGTCGTATGCGGGCCTCGCTTGCGTGTATACGGGTGATGCGCCTTCCGGTGCGACTCGTGACTTCGGTTCGCGCCTTTGCTTTTT
C1876891	RT	-	10470	10999	CTATATGGGTTTCCGTGTTCACGGCTGATACGACATCATGTATCAAGGGAAGAGGAATAACGGAGGCGTATAAGAGGACAAGACGGGCTTTGTCCGATCGTGAATCCGTCTATTGCCTCAAGGTTGATATCCGCAAATTCTATCCGTCAATAGACCATGAGGTGTTAAAAGGCATCGCTCGGAAGAAGATCAAGGACGATCGCTTGCTTATGTTGTTGGATGAGATCATCGATTCCGCTCCCGGCGTTCCGATCGGGAACTATCTTAGCCAATATCTTGCGAATCTTTATCTCGCCTATCTGGATCACGAGATAAAGGAGATTATAGATATAAGGCATTATATCAGATACGCGGATGACATGACTTTTTTCCATCATGATAAGTGTTTCTTGAGAAACGTATTACTTCCGTGGCTTATCGATAGATTGGCCGTGTTGAAGTTGGAGCTGAAAGGGAATTACCAGATATTTAAGATCGCTGAGAGAAGATCGGATAAAAGCGGCCGTGGTGTAGATTTCGTGGGTTTCGTA
SRS013951_WUGC_scaffold_8022	TR	+	30017	30066	29995	30087	8	0	AACAACGGCGTGTATTGCGGTTCACGGGCCGTCAATTGCAACAATTACCCGTGGAACGTGAACACGAACATTGGCGTGTGGTGCGTGTGTGAC
SRS013951_WUGC_scaffold_8022	VR	+	*	*	29351	29443	8	0	AACGACGGCGTGTGTTGCGGTTCACGGGCCGTCGGTTGCATCAATTACCCGTGGAACGTGCACACGGGCATTGGCGTGTGGTGCGTGTGTGAC
SRS013951_WUGC_scaffold_8022	RT	+	30431	31072	CATACACCATATTTAAAGTGTGGGAACCAAAAGAAAGGTTAATCATGGCACTGCCGTTTTATGACAGAGTAGTGCAGCACATGATTGTAAATATCATAGGGCCAGTATTTGAACAGGGCTTTTATTATCACTCTTATGCTTGCCGTGAGGGAAAGGGGATGCACGCAGCAAGTGAACAGTTATCACAATGGATGTATGAATTGATGATAAAAGAGGGATTGCGGCTCTATGGATTTAAAGGGGATATACACAAATATTTTGCATCCATTCCACACAATAAATTAAAAGAAGAAAACAGGCGATACATAGGGGACAAGAAAGCCCTGTATTTAATGGACGGTATTATTGATAAAAACGGAATACTGCCGGACGGTGTAGGAATACCAGTTGGAAATCTTACAAGCCAGTTATTTGCCAATGTATATGGGAATAAACCGGACAAGTTTGTGAAGCATACCTTACACGCAAAGTATTACATCAGATATATGGATGATTTTATAATACTTTCCGCAGACCTGGAACAGTTGAAAGAATGGCGGAAACGGATAGAAGAATTTTTAGAAAAAGAAATGGAGTTACAAATAAATCCCAAAAGTACCATTTTATATGCCGGAAATGGGATTGATTTTTGCGGATATATCC
SRS013951_WUGC_scaffold_8981	TR	-	1829	1854	1825	1863	4	1	ATGCGCGCTATGTCTACACGGACGGCAGTCTGATCAACA
SRS013951_WUGC_scaffold_8981	VR	-	*	*	2004	2042	4	1	GTGCGCGCTATGTCTACACGGACGGCAGTCTGTACGGCA
SRS013951_WUGC_scaffold_8981	TR	-	3972	4019	3971	4053	13	0	ACCCCGAACGCCAGCAACGCGAACAATGCGCGCTATGTCAACACGGACGGCAGTCTGAACAACAACAACGCGTACAATGGCAA
SRS013951_WUGC_scaffold_8981	VR	-	*	*	27072	27154	13	0	ACCCCGCACGCCGGCGACGCGGACACTGCGCGCTGTGTCAGCACGGGCGGCAGTCTGAACGACGACGACGCGTACCGTGGCAA
SRS013951_WUGC_scaffold_8981	TR	-	3972	4019	3968	4053	11	0	ACCCCGAACGCCAGCAACGCGAACAATGCGCGCTATGTCAACACGGACGGCAGTCTGAACAACAACAACGCGTACAATGGCAACAA
SRS013951_WUGC_scaffold_8981	VR	-	*	*	26966	27051	11	0	ACCCCGAACGCCAGCGACGCGTACAATGCGCGCTATGTCAGCACGGACGGCAGTCTGGACAGCGACTACGCGTACGGTGGCCACTA
SRS013951_WUGC_scaffold_8981	TR	-	3972	4019	3950	4019	14	0	ATGTCAACACGGACGGCAGTCTGAACAACAACAACGCGTACAATGGCAACAATGGCGTTCGGCCGGATTT
SRS013951_WUGC_scaffold_8981	VR	-	*	*	26848	26917	14	0	CTGTCGGCGCGGACGGCGGTCTGAACGACGACGACGCGTACTATGGCGGCGGTGGCGTTCGGCCGGCTTT
SRS013951_WUGC_scaffold_8981	TR	-	3972	4019	3949	4053	13	0	ACCCCGAACGCCAGCAACGCGAACAATGCGCGCTATGTCAACACGGACGGCAGTCTGAACAACAACAACGCGTACAATGGCAACAATGGCGTTCGGCCGGATTTG
SRS013951_WUGC_scaffold_8981	VR	-	*	*	1784	1888	13	0	ACCCCGTACGCCAGCTACGCGGACTATGCGCGCTATGTCTACACGGACGGCAGTCTGATCAACAGCTACGCGTTCAGTGGCATCTATGGCGTTCGGCCGGCTTTG
SRS013951_WUGC_scaffold_8981	RT	-	2960	3589	CCTTATAACTGCTTCATTGTGAAAGAACCGAAAGAACGGCTGATCATGTATAACAGCTTCCGCGACAAAATCGTTCAGCACAGTCTTTGCGATAATGTCCTGGAACCGTACCTTTCGAAAACTTTCATATACGACAACTACGCAAGCCAGAAAGGCAAAGGAACGCACTTCGGACTTGACCGCCTGAAATATTTCATGTCGAGGTACTACCGGCAGAACGGGGCGGACGGCTGGGTCCTGAAATGCGATATTCGAAAGTATTTTTACAGTATCAATCACGACGTTCTGAAAGAACAGCTTCGCCGGCTTATCAAAGACCGCGACGTCTTGTGGCTTCTGGATATGATCATAGATTCCACCAAAGGACCAGGAATCCCGATCGGGAACCATACTTCACAGTGGTTCGCCGTTCTGTACCTGTCCGGAATGGATCACATGATCAAGGAACGTCTGGGAATCAAAATGTACGGCCGCTACATGGACGACTTCTATTTGATTCACCCCGACAAGGACTATCTTCGTTATTGCCTGGAAGAAATCAAGAAGTATCTGGTCCCTTTAGGACTGGAATTGAATCAAAAGACGGCCATTTTCCCCTTAACCCAGGGAATCGACTTCCTGGGATTTAGG
SRS013951_WUGC_scaffold_14463	TR	-	14432	14481	14416	14528	15	0	AGCTGGTTCTTTGGGGCGGTAATGCGAATAACGGTGCGAATTGCGGCCTCGCTTATGCGAACTCGAATAACGATTGGTCGAACTCGAATGCGAATATCGGCTCTCGCCATACT
SRS013951_WUGC_scaffold_14463	VR	+	*	*	70005	70117	15	0	AGCTGGTTCTTTGGGGCGGTGATGCGACTGTCGGTGCGCATTGCGGCCTCGCTTTTGCGTACTCGAATTCCGGTTGGTCGGACTCGTATGCGTATATCGGCTCTCGCCTTGCT
SRS013951_WUGC_scaffold_14463	TR	-	14432	14481	14432	14503	14	1	GAATAACGGTGCGAATTGCGGCCTCGCTTATGCGAACTCGAATAACGATTGGTCGAACTCGAATGCGAATAT
SRS013951_WUGC_scaffold_14463	VR	-	*	*	14812	14883	14	1	GACTTCCGGTGCGTATTGCGGCCTCGCTTATGCGTACTCGTCTTACGCTTGGTCGTACTCGTCTGCGTANCT
SRS013951_WUGC_scaffold_14463	TR	-	14432	14481	14417	14526	17	0	CTGGTTCTTTGGGGCGGTAATGCGAATAACGGTGCGAATTGCGGCCTCGCTTATGCGAACTCGAATAACGATTGGTCGAACTCGAATGCGAATATCGGCTCTCGCCATAC
SRS013951_WUGC_scaffold_14463	VR	-	*	*	14704	14813	17	0	CTGGTTCTTTGGGGCGGTAATGCGACTCCCGGTGCGTATTGCGGCCTCGCTTTTGCGCACTCGTCTACCGCTTGGTCGCACTCGGCTGCGCATCTCGGCTCTCGCCTTGC
SRS013951_WUGC_scaffold_14463	RT	-	13295	13692	TACAAGTGCGTGTATCAAGGGAAAGGGATTACATTTTGGAGTAAGGAGAATGAAACGTTTTCTTCACCGGTACCCGGAATACAAATGGTTCGTAAAGACTGATTTCAAAAAGTTCTATCAAAGTATTCTTCATGAGCTTATTGTTGCTGCATTGAGAAGGAAATTCAAAGATGAACGATTTATTAAATTGATCGAGATAGCTGTTTTATCGTATGACAGCGGAACAGAGTTAGTTGACGTATTGGAGAATGAAGTTGAACGGAAGAAGAGGTGTTCCGATTGGAGCATTTACAAGCCAACCTATCGGGAATTTTGCGGCAAGCCGGATAGATCATACAATGAAGGAGAAATATCGTGTCAAATGCCTGCATAGATATTGCGATGATAATGTTATGCTG
SRS013951_WUGC_scaffold_15927	TR	-	6132	6181	6132	6225	15	3	TGCCTATCCGGGGTTCGAGTTTCAACAACACTTCCAACGGTGGCGCTGGTGCGCTGAACTTGAACAACGCCCGTTCTAACGTCAACAACAACGT
SRS013951_WUGC_scaffold_15927	VR	-	*	*	6948	7041	15	3	TGCCTTTCCGGGGTTCGGGTTTCTACGGCGCTTCCAACGGTGGCGCTGGTGCGCTGTACTTGAACCGCGCCCGTTCTTTCGTCTTCANCGAAAG
SRS013951_WUGC_scaffold_15927	TR	-	6132	6181	6115	6225	14	0	TGCCTATCCGGGGTTCGAGTTTCAACAACACTTCCAACGGTGGCGCTGGTGCGCTGAACTTGAACAACGCCCGTTCTAACGTCAACAACAACGTTTCGCTCCGTTCCGCTT
SRS013951_WUGC_scaffold_15927	VR	-	*	*	6835	6945	14	0	TGCCTTTCCGGGGTTCGTGTTTCTACTACACTTCCGGCGGTGGCGCTGGTGCGCTGTACTTGCGCCTCGCCCGTTCTTACGTCAGCAGCAACGTTTCGCTCCGTTCCGCTT
SRS013951_WUGC_scaffold_15927	RT	-	4286	5644	AAAAAGCGCATGATTATGTCACTCACTTTCAAAGACCGGGTGGCGCAGCACGCTATATATAGCCAGCTGAACCCATATTTTGAAAAGCAGTTCATTTCTGACAGCTACGCTTGCAGAGTAGGCAGGGGAACACACAAAGCGGTCAACCGCCTGCATGATTGGTTGAAGCAGACTGACCGGAAGCCGCAGCGTTTCTATTATTTGAAACTGGATATTGCAAAGTATTTTTACCGGATAGACCATGAAGTATTGATGGATATTTTGCGGAAGAAGATTGCTGATGAAGATTTGTTGCACGTCTTGTCAGTAATAATAAACTGCGAAGACACAAACTTTGGTCTGCCGCTGGGTGCCGACATTGGCGACGTGGCGTTTGATGAATTACTGGGAGAAGTTGGGCTGCCTATCGGCAATCTGACTTCACAAATGTTTGCAAATTTGTACTTGAACGAACTTGACCAGTTCTGCAAACACAAACTGCACCTGCATTATTACATACGCTATATGGACGACATTATTATTTTACACCCAGACAAAAAGTATCTGGAAAAGATAAAGAACAAAATTGCGGACTTTCTGGGAAGCAAGCTGCATTTGCAGCTTAACAAGAAAACTTGCATAAGACCAACCAGCATGGGCATTGAGTTTGTGGGCTTCCGCATTTGGTCAACACACATAAAATTGCGCAAAAAGACGGCAAAGAAGCTGAAACGACGTTTGAAATATATGTTTGCAGCATATCACGCCGGAGAGATTGACAAAGATACACTGGATAGGTCCGTTGCTTCATACCGGGGCATATTACAGCACTTCAACAGCTACGGTATGCGCCAGAGCCTAAACGAACTGTACTTGCAGGAAATGGGCAAGCCATATCCAGAACCGGAGAAGAAGCCAGCCAACAAATGCGGTCTATTCTGCGGATATTACGGCAGCGCTGATGATTATATCAAGCAGCCAGAAGAAAAGGAGGTGACGGACAGTGGAAGCAATACAGACGCTTAACCCAGCGGACGTCTGGAAAATGGTACAGAAAGCTATTGTGTGGCTTGCGGGAATTGGGATTGTTATTGACATAACGCCGGGAATTAAAGTACAGCCCGTGCGTTGGTTGATTAAACAGCTGGGAAATCTTATGAACCACGACATGAAAGAACAACTGGACCAGCTGCAAAAAGATTTTACAGACCACAAGGTTGACAGCTGGCGTATGGAAATTCTGGAATTTCAAAGCAGTTGCATAAATCACAGACGCCATACAAAAGAAGAGTTCGACCATATCATTGACATACTGGCAAAGTATGACAAGTACATCAAAGACCGCAAGTTGACAAATGGGCAAGTTGACGTTGCGCATGA
SRS013951_WUGC_scaffold_18139	TR	-	47964	48001	47944	48023	15	0	CGCGAATGCCGGCTTTTCGTACGCGAATACGAATAACACGGCTTCGAATACGAATGCGAATATCGGCTCCCAGCTATGCA
SRS013951_WUGC_scaffold_18139	VR	-	*	*	35124	35203	15	0	CGCGTCTGCCGGCTTTTCGTGCGCGTATACGGCTAACGCGGCTTCGTATTCGACTGCGTTTATCGGCTCCCTGCTTTGCT
SRS013951_WUGC_scaffold_18139	RT	-	47035	47546	CTATTTGGGTTTCGACCTTCACGGCGGACACTTATAGCTGCATTAAGAACCGGGGGATTCATGCGGCCGCGAAGAAGGTAAAACAAGCCCTACGGGAAGACCCGGAAGGTACTACGTTCTGTTTGAAATTGGATATTCGCAAGTTCTATCCTTCGATTAACCACGACGTGCTAAAATCCATTCTACGCCGCAAGTTGAAGGATAAAAGGCTGCTTTGCCTACTTGACGAAATTATAGATTCGGCGGACGGCGTACATATCGGAAATTATCTAAGCCAATATTTCGCTAACCTCTATTTAACCTACTTCGACCATTGGATAAAGGAGAAGAAAGGCGTAAAGTATTACTTCCGCTACGCGGACGATATTGTAATACTTGCTTCGGATAAATCCTACCTTCATTCCTTAATGGGCGAAATTAGGGCGTATTTGGGGGATTTGAAATTAGAGGTTAAAGGGAATTGGCAAGTTTTCCCCGTAGCGGCTCGCGGTATCGACTTCGTAGGATATGTA
SRS013951_WUGC_scaffold_28888	TR	+	1181	1230	1174	1259	12	0	ACGAACACTAACGGCTACAATATGTTCAACTCAGATGGTAACACGAACGGCAATAACTACGCTCTTCGCCCCGTAGATTCTATACA
SRS013951_WUGC_scaffold_28888	VR	+	*	*	53	138	12	0	ACGAGCACTGGCGGCTGCGATATGTTCTACTCAGATGGTAACACGGACGGCACTTACTACGCTCTTCGCCCCGTAGTTTCTCTACC
SRS013951_WUGC_scaffold_28888	RT	-	1704	2215	CCATATAATATTTTTACAATTTATGAGCCAAAAGAAAGACGAATTGTAAGCCAAAATATGCAAGACAAAGTTATAAACCATTTAATTTCTAGGCATATACTCTACCCTGCTCTAATGCCTTGTTTACTAAACTTTAATGTTGCAAGTAGAAAAGACATGGGAATGAAAAGAGGATTAGAACTTTATACATATTATCGTAACTACTTTAAACAGAAATATGGTACTTATTACATCTTAAAATGCGATATTAGCAAATTTTTTGCAAGTATTAATCATGACATTTTAAAAAGAAAATTGGAACGAAAAATTAAAGATAAAAAAGCTCTTGATGTAGTTTTTAAAGTTATAGATAGTGATTCCGAAGGTCTAAGCATTCGGTAACATGACAAGTCAAGTACTAGCCGTATTTTACTTAAATGACATGGACCATTTTATAAAAAATGAATTACATATAAAAGGAGTAATTCGTTATCAAGATGATTTTTTATTATTTCATGAGTCTAAAGAATACT
SRS013951_WUGC_scaffold_37798	TR	-	6591	6643	6581	6692	13	0	GGCGGTCGCCCTTCGGTTCGGTAATTGCAACAACGGTACGAATGATGGTTTGCGCTACTTGAATGTGAACAACACTGCCGGGAATGCCAACTGGAACATCGGGGCCGCCTTA
SRS013951_WUGC_scaffold_37798	VR	-	*	*	6844	6955	13	0	GGCGGTCGCCCTTCGGTTCGGTGATTGCGGCAACGGTACGACTGTTGGTTTGCGCTACTTGACTGTGAACGACACTGCCGGGGTTGCCGGCTGGAACCTCGGGGCCGCCTTC
SRS013951_WUGC_scaffold_37798	RT	-	5607	6028	TGGTATTAGAGCCAATCATCACAGCCACAGCCTATCCATACTCCTGCGGTTCGTTCCCAAAGCGTGGAGCACACTACGGAAAGAGACAGATAGAGCGGTGGCTTTTGCATGACCCGAAGGGAACACGGTGCTTCGCAAAGATGGATATCCGGCACTTTTATGATAGTATCCGGCTGAAAATTCTGATGAAGGAACTGGCAATCCGAATCAAGGATGACTGGTTTTTATACATCATCGGATTATGCCTACAGGGATTTAATAAAGGAATCCCTCTCGGATTTTACATCAGCCAGTGGTTGGCAAATCACCTCTTAGAACCACTCGACCGACTGATCACAGAGGTGCTCGGTCTGCCAAAGCTGCAAAGGTACATGGACGATATCGTCATATTCGCAAGCAGCAAGAAAGTCCTCCAGAGAGCC
SRS013951_WUGC_scaffold_47656	TR	-	5328	5377	5310	5430	12	0	GCTGGCTTGTGCTGTATGTGGGCGGCAACTGGGACAACGGCTCGAATGCGGGCCTGTTCTACTTCAACGGCAACAACAGCTCGTCCAACTCGAACAGCAACATCGGCGCTCGACACCTTTT
SRS013951_WUGC_scaffold_47656	VR	-	*	*	5537	5657	12	0	GCTGGCTTGTGCTGTATGTGGGCGGCGGCTGGGACTACGGCTCGTATGCGGGCCTGTTCTACTTCTACGGCGACAGCAGCTCGTCCGACTCGGACAGCCTCATCGGCGCTCGACTCCTTTT
SRS013951_WUGC_scaffold_47656	RT	-	4476	4857	CAGCTGCGCGTCCATTCCGGGGCGGGGCGGCGCAAGGATACGCAAGTACCTTGCTCACGCCATGAGCTGCGACCCCAAAGGGACCAGATATGCCTGCGAGATGGACATCCGACACTTTTACCCGAGCGTCCCAATCCGGAGACTCATCCGCGCCCTTGGCCGCAAAATCAAGGACAAGCGGTTTCTTCGGCTCATCTGGGCCATTCTCAAGAGCTGCGGGCAGGGGCTGGCTATCGGATACTACATCTGTCAATGGCTAGCAAACTTTTATCTGGAAAAACTCGACTGGATGTTAGCTAGGATGCCAGGTGTGAAATATTACACTCGGTACATGGACAACATCACAATGCTCGGGCCAAATAAACGGATGCTGCACAGGGCG
SRS013951_WUGC_scaffold_62110	TR	-	7179	7232	7166	7280	12	0	GCGTTTGCCGATTTGCGGGGGCAACTGGAACAATGGTGCCAACGCTGGTGTCTTCAACTTGAACCTCAACAATCCCCGCTCCAATGCGAACTGGAACATCGGTTTCCGCTCCGCT
SRS013951_WUGC_scaffold_62110	VR	-	*	*	7797	7911	12	0	GCGTTTGCCGCTTTGCGGGGGCAGCTGGAACGATGGTGCCAACGCTGGTGTCTTCCGCTTGTACCTCGGCCATCCCCGCTCCTATGCGTACTGGACCATCGGTTTCCGCTCCGCT
SRS013951_WUGC_scaffold_62110	RT	-	6142	6740	TACTCAATCCTATAGTTTGTAAAGGGATGATTAGTGATACCTATTCCTGCATAGAAGATAGAGGACAACTTAAATCTATGCAGAGATTAGCAGGGTGGGTTGATTTTGTAGAGAAAAGCGGTGAACGTTGGTACTATCTGAAAATGGATGTGGAGAAATTCTTCTATCGAATGGATCATGAGGTGCTTATGAGCATAATCCGGAAAAAGATAGGGGACAAGGAAGCGGTTAGATTCCTTGAACATTATGTGTGCCATGCTTCCAGAGCATTTGGACTTCCGCTTGGAGTAAAGTCACCACTGGAAATATCGGATAAAGAAATGCTGTGGGATGTAGGGATTGCCATAGGTGGCGGATTGTCACACATGTATGGCAATATGTATTTAAACCCTATGGATCAAATGGCAAAGAGAAAAGAGGGCATACAGTATTATATTCGTTATATGGATGATGTGATTATTCTATCAACGGACAAGGAGCTGCTACACAGGTACAAGAATATGTTTTCTGATTTTTTAGGCGATGTTCTGAAACTTCGATTAAATAATAAAACAGCAATTCGACCTGTCTCACATGGCATGGAGTTTGTTGGTTATACT
SRS013951_WUGC_scaffold_64263	TR	-	1213	1257	1194	1263	12	0	AAACCGTTGTTGCTCCATCCGGCAATATCAACAACAACAATTACAACAACAGCAACGGTGTTCGCCCATT
SRS013951_WUGC_scaffold_64263	VR	-	*	*	2318	2387	12	0	TTGCCGTTGTTGCTCCATCCGGCAATTTCAGCATCAGCAGTTACGACGGCAGCAACGGTGTTCGCCCGTT
SRS013951_WUGC_scaffold_64263	TR	-	1213	1257	1194	1259	13	0	CGTTGTTGCTCCATCCGGCAATATCAACAACAACAATTACAACAACAGCAACGGTGTTCGCCCATT
SRS013951_WUGC_scaffold_64263	VR	-	*	*	1701	1766	13	0	CGTTGTTGCTCCGTCCGGCGATATCGGCCGCAGCATTTACTGCAACTGCGACGGTGTTCGCCCGTT
SRS013951_WUGC_scaffold_64263	RT	-	91	923	CCGTACAACGAATTTAAGGTTTACGAACCGAAAGAAAGAGTGATTAAATCGTGTTCTTTCAAAGACAAAATCGTCCAACATTGCTTATGCGACGAGATTTTGCATCCTGCATTAAGGGATCGCTTTATTAGTACGAATTATGCAGGGCAGCAGGGGAAAGGTACTCATTTTGGAATGGATTGCTTGAAAGAGCAAATGATTGATTTTTATGAAGAACATAGACTTGATGGCTGGATTCTTAAATGTGACATTAAAAAGTTTTTCTACCAGATAGACCATGAGATCCTGAAAAGAATTGTTGACTATCACTTTCCAGATGAGTACACAAAATGGTTGAATCACCTGTTTATTGAAAGCACAGAAGGTCTGGGGCTTCCACTCGGGAATCAGGTAGCTCAGGTATATGCACTTCTGATGCTAGATGGTATGGATCACTTCATTACCGAAACACTTGGAATTTCCAGATATGGAAGATACATGGATGATTTTTACCTGATTTATACAGATAAAGAGTATTTGAAGTTTTGCTTGGAGCAGATTCGAGATTTTCTTGGAAGTCTGGGACTTGAATTGAATGGAAAGACACAGATTGTCCCATTCAAATGTGGAATAGCATTTACAGGTTTTCATCACTACGTAACATTGGACGGAAAATACATAAGAAAATTGAGTGGCACAAACAAACGAAAGATGCGTAAGAAAATCAGGAAATGGTCAGAACTGGTTAGATCCGGGAAAATGAAGGAAGAAAAATTTTTTGAGAAATACAACGCTTGGAAAAACCATGCATTACATGGAAATTGCATTAAGTTATGCCATTCGATGGATTTATA
SRS013951_WUGC_scaffold_68309	TR	+	19068	19105	19065	19126	17	1	ATTGGAATCTGAATAACAGTGTCAGTAATCGGAATCGTAATATCAGGGGTCACTTAATATAT
SRS013951_WUGC_scaffold_68309	VR	+	*	*	18811	18872	17	1	TTTGGGGTCTGACTTACGGTGTCGGTGGTCGGGTTCGTGGCATCGGGGGTCGCTTGGTATAT
SRS013951_WUGC_scaffold_68309	RT	+	19607	20205	TATCTTACAGGTAATTGAACCTTGCATCATCAATAACCTGACTACTGACACATACTCAGCAATACCGGATAGAGGAATACATAAGGCTCTGCATAAAATGCAGGATGCAATGTGGAATCATCCAGAAGAATGTAAGTATTGCTTAAAACTGGATGCACGACATTACTATCAGTCAATCAACCATGATCTTCTGAAAGAAAAATATTCCAGAATGTTCAATGATTCTGAACTGGTATGGTTACTGACTGAAATTATTGATAGCATACAGACCGCAGACATTGAAGATCTGACGGCAATTTATTTACTGGAAGAAGATGTTGATCCTGAAACTGGAATACCGATTGGCAATTACTTATCACAGTATTCAGGAAATTTTTATTTTTCACCATTTGACCATTGGATAAAGGAACAAAAACACATCAAGTATTACTTTCGGTATATGGACGATATTGTTATTTTTGCAAAGACAAAAGAAGAACTTGTTGAGTTAAGAAAAGAAATTGATGTTTACTTTAGAGATGAACTAAAACTAAACATTAAAGGAAACTGGCAGGTATTCCCAACATTTGTCAGAGGGGTTGACTTTTTAGGATACCGAA
SRS013951_WUGC_scaffold_69110	TR	+	2359	2396	2303	2415	16	1	GGGTGTCTTGTTCGGCGGTAATGCGAATAACAGCGCGAATGCCGGGCTTTCGTACGCGAATACGAATAACACGGCTACGAATACGAATGCGAATATCGGCTCTCAGCTATACT
SRS013951_WUGC_scaffold_69110	VR	+	*	*	1758	1870	16	1	GGGTGTCTTGTTCGGCGGTTCTGCGCATAACGGCGCGAATGCCGGGCTTTCGTGCGCGCTTACGAATTACGCGGCGACGTCTACGAGTGCGTATATCGGCTCTCGGCTTTGCT
SRS013951_WUGC_scaffold_69110	RT	+	2819	3354	TATATGGGTGTCTATTTTCACGGCGGACACTTATAGTTGCATAAAAGGGCGTGGCATACAAGCGGCGGCAAATAAGTTAAGGCGCGTTATAGACAGAGATAAGGCAGGCTGCGCGTATTGCCTAAAAATAGACATACGCAAATTTTACCCTTCCATAGATCACACCGTACTAAAGTCCATTGTTCGCCGGAAGATTAAGGACACACGGCTACTCAATCTTTTGGACGAAATAATAGACAGTGCGGAAGGCTTACCGATTGGCAACTACCTTAGCCAATATTTAGCCAATCTTGTACTTACCTACTTCGACCATTGGGTAAAGGAAGTAAAGCGGGTAAGGTACTATTTCAGATACGCCGACGACATTGTAGTATTACATAGCGACAAAAAGACGCTTCACGCTTTGCTGGCAGAGTTTGAAAGCTACTTGGCGGCTAACGTAAAGCTGGAAATCAAACAGAACAAACAAGTCTTTCCGGTGGCACGCGACCACCGCGACAGCTTCGGGCGTGGTATTGATTTCTTGGGCTATGTAT
SRS013951_WUGC_scaffold_69149	TR	+	41571	41620	41531	41635	13	0	TATCGCGGGGGCAACTGGAACAACGGTGCGAACGCTGGTGTGTTCTACCTCAACGGCAACAACTCCCGCAGCAATGCGAACACGAACATCGGCTTCCGTGCCGCT
SRS013951_WUGC_scaffold_69149	VR	+	*	*	2164	2268	13	0	TATCGCGGGGGCAACTGGAACAGCGGTGCGTACGCTGGTGTGTTCTCCCTCTACGGCGCCTACTCCCGCAGCCATGCGGGCACGTCCGTCGGCTTCCGTGCCGCT
SRS013951_WUGC_scaffold_69149	TR	+	41571	41620	41521	41635	18	0	GCGCTGCGTGTATCGCGGGGGCAACTGGAACAACGGTGCGAACGCTGGTGTGTTCTACCTCAACGGCAACAACTCCCGCAGCAATGCGAACACGAACATCGGCTTCCGTGCCGCT
SRS013951_WUGC_scaffold_69149	VR	+	*	*	40938	41052	18	0	GCGCTGCGTGTTTCGCGGGGGCAACTGGGGCGGCGGTGCGAACGCTGGTGTGTTCTGCCTCGACGGCGCCGGCTCCCGCGGCGGTGCGGGCACGGACCTCGGCTTCCGTGCCGCT
SRS013951_WUGC_scaffold_69149	RT	+	42133	42795	AGAAACGGCTCGTCATGGCTCTGGGCTTCCGGGATCGTGTCGTGCAGTGGGCGATCTACCTCCAGACAAACCAGTACCTCGACAATGGCATGATATACCACAGCTACGGGTGCAGGGTGGGAAAAGGAACCACCAGAGCAGCCGACCGGCTTCAATACTGGTGCACGCTCGTGGATCGAAAGCCGGGCAAATGGTACTACCTGAAACTGGACGTATCAAAGTATTTTTACCGGGTGGATCACAGGGTACTGCTCGACATACTCCGCCGGAAGTTCCCGAACGAGGACGGATACCTCTGGCTTATGGAAACGATTATAAATTGCGACCATACGCCCTTCGGACTGCCTCCGGGAAAGTCCGCCGACGAGATCCCACCGTCTGAAAGACTGTTCGAGGTAGGTATGCCGATCGGAAACCTCACGAGCCAGCTACTCGCGAACGTCTGCCTCAATGAGCTGGATCAGTATATCAAGCACGAGCTGAAAGCCCATTTTTACGACAGATACATGGACGACATGGCGCTGCTCTATCCTGACACGGCCACCCTGAACCGGTGGAGGACTGCGATCGAGAAGTATCTGAACGAAGTCCTGCACCTCGAATTGAACAGCAAAACCACGATCGGGCTCGTCAAGCGCGGGATCACCTTCGTGGGCTGCCGGA
C2839141	TR	-	5896	5914	5874	5923	10	0	ATAACACCCCCTCGAATACGAATGCGAATGTCAGCTCTCAGCTATGATTT
C2839141	VR	-	*	*	6072	6121	10	0	ATTACGCCCCCTCGAGTACGGATGCGGCTGTCGGCTCTCGGCTTTGTTTT
C2839141	RT	-	4926	5473	CTATATGGGTGTCCTTATTTACAGAAGATACCTATTCTTGCATTAAGGATCGTGGTATTCATAAAGCAGCAGATAAAGTAAAGAAGGCTTTGAAAGAAGATCCAGAACACACTACTTACTGCTTGAAAATGGATATAGTGAAGTTCTATCCAAGTATAGACCATGATATTTTGAAAACAATATTACGGAAGAAAATCAAAGATAAAGATCTGCTTTGGTTGCTTGACGTGATTATAGACAGTGCCGATGGCGTACCCATAGGGAACTATCTAAGTCAGTATTTTGCTAATATTTATCTGGCTTACTTCGATCACTGGATAAAGGAGGTTAAGAAGGTAAGATATTACTTTAGGTATGCAGATGATATTGTGATTTTAGGCGATGATCCTAAACAGCTTCACAAACTCCGTATAGAGATTGAAGAATATCTGCATGACAATTTAAAGCTATCACTTCGTAAAGTGGATCCTAAAACTGGAAAAAAGAAATGGAAGTTTCAAGTATTCAAAATTGATAGCCATAGAGGTATTGATTTTGTCGGGTATGTC
SRS014235_WUGC_scaffold_833	TR	-	79700	79737	79690	79750	12	1	AGGTCTATTCAATCTTAATTCCAATAATGAGGTTAGTAATTCCAATGCTAATATCAGTTCT
SRS014235_WUGC_scaffold_833	VR	+	*	*	15073	15133	12	1	GGGTCTATTCTCTCTTTATTCCCACACTGGGGTTAGTGCTTCCAATGCTGATGTCGGTTCT
SRS014235_WUGC_scaffold_833	TR	-	79700	79737	79690	79762	15	0	TAGCGGCAAAGCAGGTCTATTCAATCTTAATTCCAATAATGAGGTTAGTAATTCCAATGCTAATATCAGTTCT
SRS014235_WUGC_scaffold_833	VR	-	*	*	79905	79977	15	0	TGGCGGCCCGGCGGGTCTATTCACTCTTAATTCCGCTAGTGGGGTTGGTGCTTCCAATGCTACTATCGGTTCT
SRS014235_WUGC_scaffold_833	RT	-	78699	79182	GACTTACAGTTGTATTAAGAAAAGAGGAATTCACAAAGTTCTTAAGTAGATATAGCATGATCTAAAAGATAGAGAAAATACTAAATACTGTCTTAAAATAGATGTTAGAAAGTTTTATCCTTCAGTAGATCATGATATATTAAAACAAATAATTAGAATAAAAGTTGCAGATAGAGAACTATTATAGTTACTAGATGAAATAATAGATTCTTCAGAAGGAGTACCTATTGGTAATTACTTATCTTAGTTCTTTGCCAATCTGTATCTATCTTACTTTGATCACTGGGTTAAAGAAGATAAAAACATAAAGTATTATTATAGATATGCAGATGATATAGTAATACTTTATAAAGATAAAGAGTCTTTGCAGACATTACTTAGAGATATAAAGTAGTATTTAAAAGATAACTTAAAACTATAGTTAAAGAATAACTATTAGGTATTCCCAATAGAAAGTAGAAGTATAGATTTTGTTGGATATAAA
SRS014235_WUGC_scaffold_9135	TR	+	288	337	268	355	13	0	CAATGGTCTGAAAGTCGGGGCTTTCTACCTGAATTTGAACAATGCCGTCTCGAACACGAACTGGAACATCGGCGCCGCGCTATCTTGT
SRS014235_WUGC_scaffold_9135	VR	+	*	*	0	87	13	0	CAATGGTCTGAGAGTCGGGGCTTTCTACCTGCGTTTGGACTCTGCCGTCTCGTACGCGGACTGGGGCTTCGGCGCCGCGCTTTCTTGT
SRS014235_WUGC_scaffold_9135	RT	+	921	1520	GCAAGCTGGACATCCGCCACTTCTACCAGAACATCGACCACGACGTTCTGAAGAACTGGCTCCACGAGAAGATCCGCCCGGGCAAGATCCGGGACCTCTGCGACCTCATCATCGACGGCGTGGAGGAAGGCATCCCGCTGGGATTTTACACCAGCCAATGGTTCAGCAATTTTCTATTACAGCCACTCGACCACCTGATCATGGAGGAGCTGCACGTCTCGCACTGGTGCCGCTATGTGGACGACATCACCATCTTCGGAGGGAACAAGAAAGTCATCCACGCAGCCATGGCCGAGATCGACCGCTATTTGTGGGAGAATTTCCGCCTCCAGGTGAAGGACAACTGGCAAGTCTTCCGCATGGAGTACACCGTCACGGAGTACGCCATCGAGTGCGAGAAGCTGGCCGACCTTTACGCCCTGGCCGAAGTGCTGCCGGCGAAGTACCGGCTCAAAATGCACCAGGGGCGCCGGAAGATCTTCATCAAGGCCAACGCCAAGAGCGAGACCACGATGGACGAGCTCCTGGAGAAGTATGGAGCAACCGCGGAGACTGTTCGCATGACACATGGGAGGCCGCTGGACTTTATGGGCTTCGAGT
SRS014235_WUGC_scaffold_22079	TR	-	8469	8516	8449	8516	9	1	NTGTCAACAGCAACGGCAACGCCAACAACAACAACGCCAGCAACTCGAATGGCGTGGCCTTCGGATTC
SRS014235_WUGC_scaffold_22079	VR	-	*	*	0	67	9	1	GTGTCAGCAGCGACGGCGACGCCAGCTACCTCAACGCCAGCAACTCGTATGGCGTGGCCTTCGGCTTC
SRS014235_WUGC_scaffold_22079	RT	-	7387	7963	GGCTTTTACGAGTTTGACATTTACGATCGTGGAAAATGGCGCCATATCCGCAGCGTCCATATTACAGAGCGCGCCGTTCAGAGAAATCTCTGCGACCAGGTTATCACAAAGGTTTTTCAGCCAGCTTTTATCTATGACAACGCCGCGAGCATCAAAGGTAAAGGCATCGACTTCGCGATGGACCGTCTTAACTGCCACTTGCAGCGACATTTCCGCAAGCACGGTCTCAAAGGCGGTATTCTCGTCTTCGACTTCAAGGATTACTTCGGCTCGGCGCAGCACTGGACCGTCCAGAACGAGCTTGCTCGTCGTGTTCACGACCCGGAGACCAGAAAGCTCGCGAATGACTTCCTTGAGAACTTCGGCCCAGTCGGGTACGGCCTTGGCAGTCAAATCTCGCAAAACGCGGCGCTCATGCTGCCGAACAAGCTCGACCATATTATCAAGGAAGAGCTTCGCATTAAGGGCTACGGCCGGTATATGGACGATGGCTATTTGATTCACGAGGATATTCACTATTTGGAGTATTGCCTCGAGAGAATCAAAGAGGTCTGCGCCGAGCTGGGTATCACGCTCA
SRS014235_WUGC_scaffold_22330	TR	-	6387	6434	6382	6478	18	0	GCGGCTGCGGTCCCCGAACTCTGGCAACGCGAACAACGTTCGCAACGTCAACACGGACGGCAGCGAGAACAACAACAACGCGTACAACGGCAACGTC
SRS014235_WUGC_scaffold_22330	VR	-	*	*	4491	4587	18	0	GCGGCTGCGGTCCCCGTACTCTGGCATCGCGGGCAGCGTTCGCGTCGTCTACTCGGACGGCAGCGGGAGCAGCAGCGACGCGTTCTACGGCCNCGTC
SRS014235_WUGC_scaffold_22330	TR	-	6387	6434	6386	6437	13	1	GCAACGTCAACACGGACGGCAGCGAGAACAACAACAACGCGTACAACGGCAA
SRS014235_WUGC_scaffold_22330	VR	-	*	*	4447	4498	13	1	GCCNCGTCTTCGCGGTCGGCAGCGAGAGCAGCACCTACGCGCACTACGGCCN
SRS014235_WUGC_scaffold_22330	TR	-	6387	6434	6367	6478	13	0	GCGGCTGCGGTCCCCGAACTCTGGCAACGCGAACAACGTTCGCAACGTCAACACGGACGGCAGCGAGAACAACAACAACGCGTACAACGGCAACGTCGGCGTCCTGCCGCTT
SRS014235_WUGC_scaffold_22330	VR	-	*	*	4335	4446	13	0	GCGGCTGCGGTCCCCGTACTCTGGCTACGCGGACAGCGTTCGCAACGTCGACACGGACGGCAGCGAGAGCTACAGCGACGCGTACGTCGGCCGCGTCGGCGTCCTGCCGCTT
SRS014235_WUGC_scaffold_22330	RT	-	5397	6005	AAGCGCCGCCTGATCCAGACGAACAGCTTCAAGGACAAAATCGTCCAGCACGCCTTCTGTGATCAGGTCCTGTATGACGCGCTGACCAAGCCCTTCATCCTGGACAACTACGGCAGCCAGGTGGGCAAAGGCACGCACTTCGGGCTGAATCGGCTGCGCGACTTCATGCGTGAATACTACCGCAAAAACGGCTTTTCTGCTGACGGCTGGGTACTGAAAGCGGACGTCCGCCACTACTTCCAATCCATCCGGCCCGACGTGCTGAAAAAGGACGTTGCGAAGTATCTGCACGATCCTGACTGTCTGACGCTTGCCTACCAGATCATTGACAGCGCGCCGGACCCGCTGGGCATCCCCATCGGGAATCAATCGTCCCAAATCTTTGCGCTGCTATATCTGAATCAGCTGGATCACCTCTGCAAAGAGCAGCTGCGCTTCCGGTATTACGGCCGATATATGGACGACTTCTACATCATCTGTGAGAGCAAGGAACGGCTGCAGGAGGCCCTGGTGGTGATCCGGCAGCACCTGGCCGAGCGCGGGCTGGAGCTGAATAAAAAGACAAACATCTTCCCGCTGCGCAACGGTCTGGACTTCCTGGGCTTCCAC
SRS014235_WUGC_scaffold_25192	TR	+	7783	7854	7780	7864	9	0	CGTCGTTTCTTCGGCTAACTTTGCCAATGTGAACAACAATGGCAATACGAACTACAACAACGCTTCGAACTCTAATGGAGTTCGT
SRS014235_WUGC_scaffold_25192	VR	+	*	*	6542	6626	9	0	CGTCGTTTCTTCGGCTAACTTTGCCGATGTGGGCAACTATGGCACTGCGAACTGCAACAACGCTTCGAACTCTTTTGGAGTTCGT
SRS014235_WUGC_scaffold_25192	RT	+	8212	8426	GATCGTATTGTCCGACATTCTCTGTGCGATGAGGTTTTACTTCCAGAAGTTAGAAAACATATCATTTATGATAACTGCGCATCTATCAAGGGGCGCGGAATTTCACAACAGAGAAAACGATTCGAAATCCATCTCCACAAATACTACCAATTATACGGAAATGACGGTTATATTCTATTCGGTGACTTTTCAAAGTTCTATGACAATATTATCCA
SRS014235_WUGC_scaffold_31421	TR	-	18869	18918	18853	18965	17	0	AGCTGGTTCTTTGGGGCGGTAATGCGAATAACGGTGCGAATTGCGGCCTCGCTTATGCGAACTCGAATAACGATTGGTCGAACTCGAATGCGAATATCGGCTCTCGCCATACT
SRS014235_WUGC_scaffold_31421	VR	+	*	*	2682	2794	17	0	GGCTGGTTCTTTGGGGCGGTTCTGCGGATGGCGGTGCGATTTGCGGCCTCGCTTGTGCGGACTCGTATAGCGGTTGGTCGTACTCGTATGCGGATATCGGCTCTCGCCTTGCT
SRS014235_WUGC_scaffold_31421	TR	-	18869	18918	18854	18965	17	0	AGCTGGTTCTTTGGGGCGGTAATGCGAATAACGGTGCGAATTGCGGCCTCGCTTATGCGAACTCGAATAACGATTGGTCGAACTCGAATGCGAATATCGGCTCTCGCCATAC
SRS014235_WUGC_scaffold_31421	VR	-	*	*	19141	19252	17	0	AGCTGGTTCTTTGGGGCGGTTCTGCGTATTCCGGTGCGAATTGCGGCCTCGCTTGTGCGAGCTCGTCTAACGCTTGGTCGTACTCGGGTGCGCATTTCGGCTCTCGCCTTGC
SRS014235_WUGC_scaffold_31421	RT	-	17732	18129	TACGAGTGCATGTATTAAGGGAAAAGGACTTCATTTTGGAGTAAGGAGAATGAAAAGTTTCCTTCGCCGGTACCCGGAATACAAATGGTTCGTAAAAACTGATTTTAAAAAGTTTTATCAAAGTATTCTTCATGAGCTTATTGTTGCTGCATTGAGAAGGAAATTTAAAGATGAACGATTTATTAAACTGATTGAGATAGCTGTTTTATCGTATGACAGCGGAACGGAGTTAATTGACGTATTGGAGAATGAAGTTGAACGGAAAAAGAGGTGTTCCAATTGGAGCATTTACAAGTCAACCTATCGGCAATTTTGCGGCAAGTCGGATAGATCATACAATGAAGGAGAAATATCATGTCAAATGCCTGCATAGATATTGTGATGATAATGTTATGCTG
SRS014235_WUGC_scaffold_37056	TR	+	44811	44848	44794	44868	8	2	TGCGGGCTTCGGCTATGCGAATTCGACTAACGCCCCCTCGAATACGTATGCGAACATCGGCTCTCGCCTTTGCTT
SRS014235_WUGC_scaffold_37056	VR	+	*	*	5757	5831	8	2	TGCGGGCTTCGGCTTTGCGGATTCGCATTACGCCCCCTCGCATACGAGTGCGCACCTCGGCTCTCGCCTTTGCTT
SRS014235_WUGC_scaffold_37056	TR	+	44811	44848	44808	44868	4	1	ATGCGAATTCGACTAACGCCCCCTCGAATACGTATGCGAACATCGGCTCTCGCCTTTGCTT
SRS014235_WUGC_scaffold_37056	VR	+	*	*	5871	5931	4	1	ATGCGAATTCGTATAGCGCCCCCTCGTATACGTATGCGAACGTCGGCTCTCGCCTTTGCTT
SRS014235_WUGC_scaffold_37056	TR	+	44811	44848	44810	44874	5	2	GCGAATTCGACTAACGCCCCCTCGAATACGTATGCGAACATCGGCTCTCGCCTTTGCTTTATACC
SRS014235_WUGC_scaffold_37056	VR	+	*	*	44709	44773	5	2	GCGCATTCGAGTAACGCCCCCTCGATTGCGAGTGCGAACTTCGGCTCTCGCCTTTGCTTTATACC
SRS014235_WUGC_scaffold_37056	TR	+	44811	44848	44805	44858	0	3	GCTATGCGAATTCGACTAACGCCCCCTCGAATACGTATGCGAACATCGGCTCTC
SRS014235_WUGC_scaffold_37056	VR	+	*	*	44990	45043	0	3	GCTATGCGAATTCGAATAACACCCCCTCGAATACGAATGCGAACATCGGCTCTC
SRS014235_WUGC_scaffold_37056	TR	+	44987	45036	44977	45047	13	0	AATGCAGGCTTCAGCTATGCGAATTCGAATAACACCCCCTCGAATACGAATGCGAACATCGGCTCTCACCT
SRS014235_WUGC_scaffold_37056	VR	+	*	*	5755	5825	13	0	TATGCGGGCTTCGGCTTTGCGGATTCGCATTACGCCCCCTCGCATACGAGTGCGCACCTCGGCTCTCGCCT
SRS014235_WUGC_scaffold_37056	TR	+	44987	45036	44959	45047	17	1	AATGCGAATAACGGTGCGAATGCAGGCTTCAGCTATGCGAATTCGAATAACACCCCCTCGAATACGAATGCGAACATCGGCTCTCACCT
SRS014235_WUGC_scaffold_37056	VR	+	*	*	44673	44761	17	1	NCTGCGGATCACGGTGCGTCTGCGGGCTTCGGCTGGGCGCATTCGAGTAACGCCCCCTCGATTGCGAGTGCGAACTTCGGCTCTCGCCT
SRS014235_WUGC_scaffold_37056	TR	+	44987	45036	44959	45047	9	0	AATGCGAATAACGGTGCGAATGCAGGCTTCAGCTATGCGAATTCGAATAACACCCCCTCGAATACGAATGCGAACATCGGCTCTCACCT
SRS014235_WUGC_scaffold_37056	VR	+	*	*	44774	44862	9	0	NATGCGGATAACGGTGCGACTGCGGGCTTCGGCTATGCGAATTCGACTAACGCCCCCTCGAATACGTATGCGAACATCGGCTCTCGCCT
SRS014235_WUGC_scaffold_37056	RT	+	45460	45992	AATATGGGTTTCGGTGTTCACGACGGACACGTTTTCTTGCATCAAAAATAGGGGTATAAACGGGTGTATGCTGAAAGTAGATAAAGCGTTGAAAGACGTGGAGAACACCCGATATTGCCTGAAAATCGACGTTAAGAAATTCTATCCGAGTATCGACCATGATGTGCTGAAACAAATCGTGCGCCGTAAAATCAAATGCCCGGACACGCTGGCTCTACTCGACCAAATCATAGATAGTGCCGCCGGTGTCCCTATCGGCAATTACCTGTCGCAATATTTCGCCAACCTGTTCCTCGCATACTTTGACCATTGGATAAAAGAGGAGGTCGGTGTCAAATATTATTTCAGGTATGCCGACGACATGGTTTTTCTGCACAAGGACAAGGCGTTCCTGCATGATTTACTCACACAGATAGATGCCTATCTCCGTGACAACCTGCATTTGACGATAAAGGCAAATTACCAGGTATTCCCTATCGCTAAAAATCGCAGCGATAAGCACGGGCGGGGGCTGGATTTCGTCGGGTTCGTTT
SRS014235_WUGC_scaffold_45837	TR	+	5301	5350	5254	5359	10	1	CGCCCTTCTCGGCGGCGGCAACTGGAACAATGGCGTTCACGCCGGGGCGCGCGCCGTCAACTTGAACAACTACCCGTGGAACGTGAAAACGAACATCGGCGCGCGG
SRS014235_WUGC_scaffold_45837	VR	+	*	*	4691	4796	10	1	CGCCCTTCTCGGCGGCGGCAGCTGGTACCATGGCGTTCGCGCCGGGGCGCGCGCCGTCAGGTTGAGCAACTACCCGTGGGACGTGACCACGGACATCGGCGCGCGG
SRS014235_WUGC_scaffold_45837	RT	+	5826	6428	AGAAGCGGTTAATCTCCGCCCTTCCGTTCGCCGATCGCGTCGCGCAACACGCGATCAACAATATTTTAGAACCGCTGATAGATCGGCGGTTTTATTATCATTCCTACGCTTGCCGCAAGGAAAAGGGAATGCACAAGGCTTCCGAAGTGCTGACGAAATGGCTTTACGATGAAACCTTCGACGGAAAACCGCTGTACGCGATCAAAGCGGACATTCACCATTACTTTCAATCAATCGACCACGAAAGGCTGAAAGCGACGATCCGGCGGATCATCAAGGACGAAGAAGCGCTTGCGCTTCTCGATAAAATCATCGACAACGGCGGCACGGACGGCAAGGGAATTCCCGTCGGAAACCTTACGTCACAGTTATTCGCGAATTTATATCTTGATCGGCTGGACAAGTATTTGAAAGAAACCTTGCACGTTCGGCATTATATACGCTATATGGACGACTTCGTTATCCTTTCGCCCGACAAGGCGTATTTGCGGGATTTGTTGCAGAAGATCGAATTCTTCCTTGCTTCGGAATTGGGCTTGCTTCTCAATCCGAAAACAACGATCCTTAATTGCAAGAACGGCGTTGATTTCTGCGGATACAGAC
SRS014235_WUGC_scaffold_49802	TR	+	4342	4391	4302	4409	22	0	AAATTAGGTGCTAATTGGAATAATGGCTTGAATACCAGTGCTTTCTATTGGAATCTGAATAATGCTTCTTCTAATCGTAATCGGAATATCAGCAGTCAGTTAGTAAAT
SRS014235_WUGC_scaffold_49802	VR	+	*	*	4074	4181	22	0	ATATTGGGTGCTGGTTGGAATGATGGCTTGTATGCCGGTGCTTTCTGTTGGTATCTGAATGATGCTTCTTCTTATCGTTATCGGGCTGTCGGCGGTCGGTTGGTGTAT
SRS014235_WUGC_scaffold_49802	RT	+	4907	5384	ACATATTCAGCAATACCAAACAAGGGTATTCATGCAGCATACAAGAAGTTACGGTTGGCGGTTGATACCGTGCCGGAAGAAATGACCTATTGCTTGAAAATAGACTGCAAGAAATTTTACCCTTCCATTGACCACGAAACACTAAAACAGAAGTTCAGACGGAAGTACAAAGACCCTGAACTGCTTGAACTGATTGATGAAGTAATTGATTCAATCAGCACTTGTCCGGCAACGGATGAAAACATTGAATTTTATCGGTCTTGTGGTAATGAAATCAAGATAGTGAAGGTAAACGGCAAGGACTTCATTGAAGGTGTCGGTATTTCAATAGGGAATTACTTTTCACAGTATGACGGCAATTTCTTCCTATCAGGTTTTGACCACTGGATAAAAGAAGTTAAGCGGGTAAAGCACTATTACCGTTATATGGATGATATTTGTATTTTTGCAAGAACCAAAGAAGAACTGCATCAGTTAC
SRS014235_WUGC_scaffold_52867	TR	+	17576	17625	17561	17663	17	0	GCGAGTACAATTCCAACAACGCGTTCATCTACAACGGCAACACGGGCAACGTGAACAACAACAACAAGTATAACACGAACGCCGTGCGTCCGGTTTCCGAATT
SRS014235_WUGC_scaffold_52867	VR	+	*	*	16853	16955	17	0	GCGAGTACAATTCCTACAGCGCGTTCATCTACTACGGCAGCTCGGGCTACGTGTACTACGGCAGCAAGTATAGCGCGCTCGCCGTGCGTCCGGTTTCCGCTTT
SRS014235_WUGC_scaffold_52867	RT	+	17837	18452	AATCCATAGCATTTATCGTTACGAAACCATGTCTGCGCGAGGTGGTAGCCGCCGATTTCCGCGACCGAATCGTGCAGCACTATATCGTCATGCGCCTCGAAGCTCTTTTCGAGGAATGCGGGACACTCGACGATAACATGTTCAGCTGCCGCGTCGGGAAAGGCAACCTTGCGGCCATACAGGCCCTACAGCAGCAGATATTCCACCAGTCGAAAGGTTATACCGCCGACTGTTATGTGGCAAAATTCGACCTGCAATCGTTCTTTATGAGCATCGACAAACGCCGTCTTTACGACGAGTTGGTCGCATTGGTCGCCAAACGCTACGAGGGATGGGATAAGGATACGCTGTTGTATCTTATCCGCGTCGTTACGCTGCATAATCCGCAGGACAACGCCGTGCGGAAAACTCCACTTTGCGACTGGGCCGACCTGCCGCGCTCGAAGAGCCTCTACAATGTCGATTGGTTCCTCGGTTTAGCCATTGGGAACCTCACGTCGCAATCCGACGCGAATTTCTACAACGCACCCGCGATGCGGTGGATGCGCTCCGTTGGCCTCGCTCCTGTGAACTACGTCGACGATTTCGCATTCGTCGTCCGGGATAAGGCATCATT
SRS014235_WUGC_scaffold_70569	TR	-	3303	3357	3277	3405	17	0	GGTTTTGGTCGTCCTCGGAGAACTCCGGCAACAACGCCCGGAACTGGAACGTGAACTCCGATGGCAACGTGAACTGCAACTGGAACAATAAGAACATCAACAACGACGTGCGACCTGTTCTAGCTTTTT
SRS014235_WUGC_scaffold_70569	VR	-	*	*	6013	6141	17	0	GGTTTTGGTCGTCCTCGGAGTACTCCGGCTACGACGCCCGGCGCTGGCGCGTGAACTCCGATGGCTACGTGCGCTGCTACTGGAGCTATAAGGACATCCGCAGCGACGTGCGACCTGTTCTAGCTTTTT
SRS014235_WUGC_scaffold_70569	TR	-	3303	3357	3277	3405	21	0	GGTTTTGGTCGTCCTCGGAGAACTCCGGCAACAACGCCCGGAACTGGAACGTGAACTCCGATGGCAACGTGAACTGCAACTGGAACAATAAGAACATCAACAACGACGTGCGACCTGTTCTAGCTTTTT
SRS014235_WUGC_scaffold_70569	VR	-	*	*	4153	4281	21	0	GGTTTTGGTCGTCCTCGGAGGACTCCGGCGACTACGCCCGGGACTGGGACGTGCGCTCCGATGGCCGCGTGCGCTGCCTCTGGGGCAATAAGCGCATCAGCGGCGGCGTGCGACCTGTTCTAGCTTTTT
SRS014235_WUGC_scaffold_70569	RT	-	2313	3014	GTCATGCGGGAGGTGTTCGCTCCGGCGTTCGAGAGCCGCGTGGTCGATCATCTGATTGCCCGCAAGATCGAACCGCTGCTGGAAGAGCGGTTCATCGACGACAGTTACAGCACGCGCAAGGGCAAAGGCACGCTCTTTGGCATCGAGCGGATGGAACGGCACATCCGGGCCTGTTCGCACAATTATACCCGCGATTGCTACGTGATGAAGCTCGACATCCGGTCGTTTTTCATGGATCTGCCCAAACGGGAGTTGTACGACCGCATGGCGGCGTTCCTGCGCGAGCGTTACGACGCACCCGACCTGCCGACGCTGCTCTGTCTGCTGCGGGCGACCTATTCGGATTGTCCGCAGCAGCATTGCGTGCGGCGGAGTCCGCTTGCGGCATGGGACAAGCTGCCGCCCCGCAAGAGTCTCTTTAACGGCGATGCAGAGCACGGATTGGCCATCGGGCGTCTCACGTCGCAGTTGGGAGCTTTATTCTATCTCGATCCGCTCGATCATCTGGTCACCGAAGCATGGGGCGTACCCCATTACGGCCGTTACGTGGACGACATGGTATTCGTGCATGAAAGCCGCGAACACCTGATCGGCGTGGCAGAGAAGGTTCGCACATGGCTGCGGGAGAACGGATTGCAGTTGCATCCGAAGAAATTCTACCTGCAACATTACACCCGAGGCGTGGCTTTCATCGGCGGCGTG
SRS014235_WUGC_scaffold_99120	TR	-	40307	40356	40297	40367	7	0	CCAATGCTGGTCTTTGGTATTGGAATGGTAACAATTCCGCGTCCAACGCGAACTCCAACATCGGCGGTCGC
SRS014235_WUGC_scaffold_99120	VR	-	*	*	155	225	7	0	CCAATGCTGGTCTTTGGTATTGGGATGGTGACCATTCCGCGTCCTACGCGAGCTCCAGCGTCGGCGGTCGC
SRS014235_WUGC_scaffold_99120	RT	-	39377	39776	GTATGTCGCAAAGCTGGATATATCGAAGTTCTTTAACAGCGTAAAGCCCACAATTTTAATCGGTATGCTTCGCAGAAAAATAAAGGACGAGAGGGTGATTGACCTTATCGGGAAAATCTTGAAGAATGGCGGAGATTGCCTCCCGATAGGGTACTACACCTCGCAATGGTTTTCCAACTTCTTTTTAGAGGGTTTCGACCACTTTGTAAAGGAAGTGTTGAAAATCAAATATTACGTCCGCTATGTGGACGATATGGTGCTGATAGACACCAACAAAAGAAAACTGCGCAAGGCGATAATGGAGATTGAAAAATATCTCAACGGCATAGGCTTGAAGCTCAAACCGAATTACCAGGTATGGAAGGTGCATAGCCGCCCGATAGACTTCGTGGGGTTTAGG
SRS014235_WUGC_scaffold_119803	TR	-	82724	82782	82714	82789	17	0	TAATAGCACGAATGCTAGGTTACTCAATGTTAATTCTAACAATGAGCTTAGCAATGCTAATGCTAATGTCAGTACA
SRS014235_WUGC_scaffold_119803	VR	+	*	*	26525	26600	17	0	TAATGGCGCGGCTGCTGGGTTTCTCCATGTTTATTCTCACTATGGGCTTAGCTATGCTCTTGCTTATGTCGGTACT
SRS014235_WUGC_scaffold_119803	TR	-	82724	82782	82713	82805	23	0	TAAGCAGTAATGCTAGTAATAGCACGAATGCTAGGTTACTCAATGTTAATTCTAACAATGAGCTTAGCAATGCTAATGCTAATGTCAGTACAC
SRS014235_WUGC_scaffold_119803	VR	-	*	*	82862	82954	23	0	TAGGCGGTGGTGCTAGTAATGGCGCGGCTGCTGGGTTTCTCGCTGTTAGTTCTGGCCATGGGCTTGGCTATGCTGCTGCTAATGTCGGTACCC
SRS014235_WUGC_scaffold_119803	RT	-	81786	82297	CTATTTGGGTATCATCTTTCATTAAAGGAACTTATAGTTGTATAAAGAATCGTGGTATACATAAAGCGTTGAAAGATGTTAAGTTCGCACTGAAAGATGAAGCCAATACAAAATACTGTCTTAAGTTAGATGTCAGAAAATTTTATCCTTCAATAGATCATGATATATTAAAATAGCTAATAAGAAGAAAAGTAAAAGATAAGAAATTATTAATTATATTAGATGAAATAATAGATTCTGCATAGGGAGTACCAATTGGTAATTACTTATCACAATTCTTTGCTAATCTATATTTAACATATCTAGATCACTGGATCAAAGAAGAAAAACATATAAAATACTATTTCAGATACGCAGATAATATTGTAATACTTCATGGAGACAAAGACTATTTAAGATAGTTATTTAAGGATATGAAGTAGTACTTAGAAGAAAGACTTAATATCAACTTTAAAGACAACTGGCAAATATTTAAAGTTGACGATAGAGGAATAGATTTCGTAGGGTATAAG
SRS014287_WUGC_scaffold_10223	TR	+	1753	1802	1738	1840	18	0	GCGAGTACAATTCCAACAACGCGTTCATCTACAACGGCAACACGGGCAACGTGAACAACAACAACAAGTATAACACGAACGCCGTGCGTCCGGTTTCCGAATT
SRS014287_WUGC_scaffold_10223	VR	+	*	*	1097	1199	18	0	GCGAGTGCAATTCCGGCAGCGCGTTCTTCTACGGCGGCTACGCGGGCTTCGTGGGCAACTACAGCAAGTATAACACGTACGCCGTGCGTCCGGTTTCCGCTTT
SRS014287_WUGC_scaffold_10223	RT	+	2014	2629	AATCCATCGCATTTATCGTTACGAAACCATGCCTGCGCGAAGTGGTAGCCGCCGATTTCCGCGACCGAATCGTGCAGCACTATATCGTCATGCGCCTCGAAGCTCTTTTCGAGGAATGCGGAACACTCGACGATAACATGTTCAGTTGCCGCGTCGGGAAAGGCAACCTTGCGGCCATACAGGCCCTACAACAGCAGATATTCCACCAGTCGAAAGGTTATGCCACCGACTGTTATGTGGCAAAATTCGACCTGCAATCATTCTTTATGAGCATCGACAAACGCCGTCTTTACGACGAGTTGGTCGCATTGGTCGCCAAGCGCTACGAGGGATGGGATAAGGATACGCTGTTGTATCTTATCCGCGTCGTTACGCTGCATAATCCGCAGGACAACGCCGTGCGGAAAACTCCACTTTGCGATTGGGCTGACCTGCCGCGCTCGAAGAGCCTCTACAATGTCGATTGGTTCCTCGGTTTAGCCATCGGGAACCTCACGTCGCAATCCGACGCGAATTTCTACAACGCACCCGCGATGCGGTGGATGCGCTCCGTTGGCCTCGCTCCTGTGAACTACGTCGATGATTTCGCATTCGTCGTCCGGGATAAGGCATCGTT
SRS014287_WUGC_scaffold_11775	TR	+	43362	43409	43339	43424	11	0	GATTCCGCTTCCAATTTCGCCAATGTCAACAACAACGGTAATGCGAACTACAACAACGCTTCCAATTCTAATGGCGTTCGCCCGGA
SRS014287_WUGC_scaffold_11775	VR	+	*	*	16406	16491	11	0	GATTCCGCTTCCCTTTTCGCCAATGTCAACTACACCGGTCTTGCGGACTACTACAACGCTTCCAATTCTCTTGGCGTTCGCCCGGT
SRS014287_WUGC_scaffold_11775	TR	+	43362	43409	43343	43428	18	0	CCGCTTCCAATTTCGCCAATGTCAACAACAACGGTAATGCGAACTACAACAACGCTTCCAATTCTAATGGCGTTCGCCCGGATTTC
SRS014287_WUGC_scaffold_11775	VR	+	*	*	42656	42741	18	0	CCGCTTCCGCTTTCGCCCGTGTCGGCGACGGCGGTGGTGCGGGCTACAACAACGCTTCCGGTTCTCGTGGCGTTCGCCCGGCTTTC
SRS014287_WUGC_scaffold_11775	RT	+	43702	44455	CAACTACAAACTTCACCTTGCATGAACGAGGAAAGCTCCGGCGTATTACAGGCGAACAGGTTCAAGACAGAATCGTGAAACACGCCCTCTGTGACGAGGTTTTGAATCCTCTGATTGAACCACACCTCATTTATGACAATGGAGCAAGCGTTGTCGGAAAAGGTATCGCTTTCACTCGTAAGAGGTTGCTCACCCACCTTCGGAAATATTATGCACAGCATGGTAGCAACGAAGGGTACATTCTTCTGATAGACTTCTCAAAATACTACGACAATATCAGACATGATGTGTTGTTGAAGTTGTTTGAGCAGTATGTCGATGATGAACACGCCTTATGGCTTCTGCGGAAGACCGTAGAACGCTCAAGGGTTGATGTATCGTACATGAGTGATGAAGAATATGAACACTGTCTCGACAAGTTGTTTGATTCTCTCCTCTATCAGTATATGAACCCGAAGCTGTTCACAGGCGAAAAGTTCATGGGAAAGCACCTCAATATCGGAGACCAAGTGGCACAGACCGCCGGAATCTCTTACCGAATACGAATTGATAACTATGTCAAAATCGTTCGAGGTGTGAAATTCTACGCTGGCTACATGGACGATAGTTATGCTATCCACGAGAGCAAAGAGTTCTTACAGGAGCTTCTTGAGGACATTATCGAGATAGCGAACGAACTCGGAATCACGGTCAATACCCGGAAGACGAGAATCTGTAAGCTCTCCGAGCATTGGCGATTTCTTCAAGTTCAATA
SRS014287_WUGC_scaffold_14223	TR	+	5918	5967	5864	5989	10	0	CTCTGGCGGCGCTGATAGCGGGCGGCAACTGGAACAATGGGGCGAATTGCGGCGCTCGTGCCGTGAATTGCAACAATTACCCGTGGAATGTCAATACGAACATTGGCGCTCGTGGGGCGTGTGACT
SRS014287_WUGC_scaffold_14223	VR	+	*	*	5303	5428	10	0	CTCTGGCGGCGCTGGTAGCGGGCGGCAACTGGTACGATGGGGCGATTTGCGGCGCTCGTGCCGTGAGTTGCGGCAATTACCCGTGGATTGTCGATACGAACGTTGGCGCTCGTGGGGCGTGTGACT
SRS014287_WUGC_scaffold_14223	RT	+	6369	6957	AATACCATTACTTTAAGGTGTACGAACCGAAAGAGCGGCAGATAATGGCGTTGCCGTTCTATGACAGGGTGGTACAGCACGCCATAAACAACGTGTTAGAGCCTATATTTGATAAGCGGTTTATATCGCAGTCTTACGCCTGCCGGAAAGGTAAAGGTATGCACGCTGCGTCTGATACGCTAAAAGAGTGGCTGTATGAGTGGAACAAATACCACCCAGACCAGCCGCTTTATGCTATCAAGGCAGATATACACCACTATTTCCAGAGCATAGACCATGCGGTATTAAAAACTGAAATACGTAAGGTTATAAAAGACGCTGGGGTACTGGCATTGCTGGACAGGATAATAGACCACAACGGCAATATGCCGGACGGCGTAGGGATACCAGTAGGAAACCTTACCAGTCAGTTATTTGCAAATATCTATCTGGACGCATTAGACCAGTTTATTAAGCATGAGCTGGGCGTAGAGGCGTACATACGATATATGGACGACTTTGTAATATTAAGCCCAGACAAGGAACAGTTGCGCAACTGGCTTGCACGGATAGAGCAATTCTTACGGGAAGAGCTTAAGTTAGAGTTTAA
SRS014287_WUGC_scaffold_21386	TR	-	49087	49150	49064	49179	11	0	GGTACTGGAGTAGCAGTGAGAACAGTCAGAACAACAGCTGGAACGTGAACTTTAGTAATGGCAACTTCAACAACAACAACAAGTACAACAGTAACATGGTGAGAGCGGTTGCAGCA
SRS014287_WUGC_scaffold_21386	VR	-	*	*	49835	49950	11	0	GGTACTGGAGTAGCAGTGAGTACAGTCAGTACAACAGCTGGTACGTGTACTTTAGTTATGGCAACTTCTACAACAACGGCAAGTACAGCAGTGGCATGGTGAGAGCGGTTGCAGCA
SRS014287_WUGC_scaffold_21386	RT	-	48256	48907	ACAAGTACTTGTTTTATAGTTACCCGTCCTAAATTACGGGAAGTGTTTGCTGCAAATTTCCGTGACCGTATTGTACAACATTGGTTGTGCCTACGCTTAGAGCCACTGTTTGAGGCACGTTTTGTTGAACACGGAAATGTATCATTTAACTGTCGAAAGGGTTTTGGAACATTTGCATGTATTGATCAGTTGACAAAAAATACAATTGAAGTCTCTGATAATTATTCGCACGAGGCTTGGTATGCTCAATTTGATATTAAAGGATTTTTTATGTCAATTGATTGCGAACGATTATTAGAACACTTATTACCATTTATCAAAGAAAAATGGAATTATTGGAAAGGGACCATATATGAACAAGATTTAGATTTAGTGCTATGGCTTACAGAAATAATTGTACGACATCGACCACAAGATGATTGTATACGTCAAGGAAATTTAAAATTATGGAGAATACTGCCTAAAAACAAAAGCCTGTTTTACAATGAATGGATGAAAGGCGAACCAATAGGAAACCTAACTAGTCAATTATTTGCCAATTTTTACATGTCATTTTTTGATGAATGGGCTATTAAAGCAGCAGAAGAAAGAGGAGCCAAATATGTACGTTTTGTAGATGATTTTAGCTTTGTGTGCAAAACTAAGGAAGATG
SRS014287_WUGC_scaffold_31082	TR	-	3044	3081	3044	3138	11	0	ACTCGTGTGGTGTATCGGTCGAACAACAACGCGAACGCGTTAGGCGGTGTTTCGTATGCGAACGCGAATAACGATTCATCGAACACGAATGCGAA
SRS014287_WUGC_scaffold_31082	VR	-	*	*	3400	3494	11	0	TCTCGTGTGGTGTATCGGTCGTACGTCAACGCGAACGCGTTAGGCGGTGTTTCGTGTGCGTACGCGAATGACGGTTCATCGAACGCGAGTGCGAN
SRS014287_WUGC_scaffold_31082	TR	-	3044	3081	3020	3102	10	0	GCGTTAGGCGGTGTTTCGTATGCGAACGCGAATAACGATTCATCGAACACGAATGCGAACATCGGTGTTCGGCTTGCAAACAA
SRS014287_WUGC_scaffold_31082	VR	-	*	*	3306	3388	10	0	GCGTTGGGCGGTGTTTCGTATGCGGTCGCGAATAACGATTCATCGAACACGTTTGCGTACATCGGTGTTCGGCTTGCCTTCAG
SRS014287_WUGC_scaffold_31082	RT	-	2107	2520	CGGCATTTGAAAGTACGTTTTATCCGGACTACTTCCGCATCCATTAAAAACAGGGGAACGCATGACCTTTTACAGTATATCGTTAAAGATATAAAGGATGATCCCGAAGGAACCCTGTTCGGGTACCAGTTCGATATAACGAAATTCTATGAGAGCGTAGACCAGGACGTTTTGCTGGATGCAGTGAAAAAGATGTTCAAGGATAAAATATTGATCGGAATCCTGGAAGAGTGCATCCGCATGATGCCTAAAGGCGTGAGTATCGGACTAAAATCATCGCAGGGGCTTTGTAATTTGCTTCTGTCTATTTATCTGGATCACCGGTTAAAGGATCAGGAGGCAGTAGCACACTATTACCGGTATTGTGACGACGGTCTGGTGCTTTCTGGTAGCAAGAAATACCTTTGGAAGGTT
SRS014287_WUGC_scaffold_38207	TR	-	900	949	890	997	13	0	GCCTTTGCTCTTTTTGGTGGCAACCTGAACAACGGCCGTCATTGCGGCGCGTTTTACGTGAACTTGAACAACGAGGCTGGTAACGCGAGGTGGAACATCGGGGCTTCT
SRS014287_WUGC_scaffold_38207	VR	-	*	*	1131	1238	13	0	GCCTTTGCTCTTTTTGGTGGCGCCCTGTCCGCCGGCCGTCTTTGCGGCGCGTTTTTCGTGGACTTGAACAACGTGGCTGGTCACGCGAGGTGGGCCATCGGGGCTTCT
SRS014287_WUGC_scaffold_38207	RT	-	61	338	ATGTGAAGCAATTTTACGCCAGTGTTCCACAGGGTAAATTAATTGAAAAGCTTAAATCTAAAATCAAAGATTTTAAATTCATGCGGATTGTTGAAAATGTTATACATTGCGTGTCAAATGGCTTACCGCTTGGTTTTTATACCTCTGTATGGCTTGCTAACTGGTATTTAAGTGAACTTGACCATAAAATTAAATCGCTTGGCATTGAACTGAAATATGCACGTTATGTTGACGATATGGCTATATTTTGTGCAAGCAAAAAGAAATTGCGCAAGGTA
SRS014287_WUGC_scaffold_39366	TR	-	5871	5920	5852	5969	14	0	ACGGTGCCTGATTCGCGGTGGCAACTGGAACAATGGCGGCAACGCCGGGGTGTTCAATTCCAACCTGAACAACCCGCGCTCTAATGCCAACGGCAACATCGGGGGCCGTTCCGCTTTT
SRS014287_WUGC_scaffold_39366	VR	-	*	*	6573	6690	14	0	GCGGTGCCTGGTTCGCGGTGGCAACTGGGGCAGTGGCGGCAGCGCCGGGGTGTTCAATTCCAGCCTGTTCAGCCCGCGCTCTGATGCCTACGGCAGCCTCGGGGGCCGTTCCGCTTTT
SRS014287_WUGC_scaffold_39366	RT	-	4777	5439	AAGAAGCGGCTGGTGATGGCGCTGGACTACCCGGACAGAATTGCGCAATGGAGCCTGTACCTGTATTTGAATCCGATCTATGACAGGCTTTTTATTGAGGATTCCTACGCTTGCCGAAAGGGCAAGGGCAGCCATAAGGCCGCCAAGCGCCTGCAATACTGGATGTGCCAAGTGCAGCGCAAGCCGGGGCCGGGCTGGTACTGCCTGAAACTGGACATAAGCAAATACTTTTACCGGGTGAGCCACGAAAAGCTGCTGGCGATCTTGGAGCGGCGGGTGAAAGACCCAGCCATGATGGCGTTTATACGGGGCGTGGTGAACAGCAGAGCAGAGCCGTTCGGCCTGCCGCGCTGGCGGACACCGCAGGACACGCCGCCGGAAGAATGGCTGTACGAAGTGGGTATGCCGATAGGCAACCTGACGAGCCAACTATTTGCGAACATCTACTTAAACGAGCTTGACCAGTATTGCAAGCACAAGCTGAAAATCCATTACTATATCCGCTACATGGATGATGTAATCATCTTGGGGCAGGACAAGGAAACCTTGCACCGCTGGAAAGCGGCGGTGGAAACTTTCTTGCGGGAAGAACTGGCGCTTGATTTGAACAGCAAGACCAGCATACGCCCGGTGCGCCAAGGGGTTGAATTTGTTGGTGTGCGG
SRS014313_WUGC_scaffold_3645	TR	-	1442	1491	1426	1515	21	0	AAGTCGGACAACGACAATTGTTCTCTGCGGAATGGTAATGCGAACAATGCCCCTTCGAATGCGAACACGAACATCGGTGGCAGCTAACGT
SRS014313_WUGC_scaffold_3645	VR	-	*	*	1709	1798	21	0	CGGTCGGCCTACGACGTTTGTTCTCTGCGGGATGGTGGTGCGTACTCTGCCCCTTCGAGTGCGGACGCGGGCCTCGGTGGCGGCTTTCGT
SRS014313_WUGC_scaffold_3645	RT	-	547	838	ATACGTTTTGAAAATGGATATTAAGAAGTTTTATCCGTCCGTAAGACACAGCGTTTACAAGAAGGCATATAGCAAAGACTTGAAAGACAGGGATGCGTTATGGCTTATGAATACGCTTAATTACAGCAACAAAGGTCTGGCTATTGGCAATCCTGACGCTCAGATAGGAAGCCATTTGGTATTAAGGTCTTTGGATCATGTTATAAAGGAGCAGTTCAAAGTAAAGCATTATTTCAGATTTGCCGATGATATGGTGATATTATCCCACGACAAGAAACAGTTGCATGAATGG
SRS014313_WUGC_scaffold_5099	TR	-	760	797	736	854	17	0	ACTCGTGTGGTGTATCGGTCGAACAACAACGCGAACGCGTTAGGCGGTGTTTCGTATGCGAACGCGAATAACGATTCATCGAACACGAATGCGAACATCGGCGTTCGGCTTGCAAACAA
SRS014313_WUGC_scaffold_5099	VR	-	*	*	1021	1139	17	0	TCTCGTGTGGTGTATCGGTCGAACTTCTTCGCGGACGCGTTGGGCGGTGTTTCGTATGCGTACGCGAATGTCGATTCATCGAGCACGTATGCGTACATCGGCGTTCGGCTTGCCTTCAG
SRS014313_WUGC_scaffold_5099	RT	-	74	236	CGGCATTTGAAAGTACGTTTTATCCGGACTACTTCCGCATCCATTAAAAACAGGGGAACGCATGACCTTTTACAGTATATCGTTAAAGATATAAAGGATGATCCCGAAGGAACCCTGTTCGGGTACCAGTTCGATATAACGAAATTCTATGAAAGCGTAGACC
SRS014459_WUGC_scaffold_14203	TR	-	5956	5993	5912	6001	18	0	ATAACGACTCGAATACGAATGGCGGTGTGGCGTATGCGAATGCGAATAACGATGCCTCGAACACGAATTCGAACTACGGTTCGCGTCTCA
SRS014459_WUGC_scaffold_14203	VR	-	*	*	6247	6336	18	0	CTCGCGTCTCGGGTACGTTTGGCGGTGTGGCGTATGCGCATGCGTTTAGCGGTGCCTCGTACACGTATTCGTACTGCGGTTCGCGTCTCG
SRS014459_WUGC_scaffold_14203	RT	-	4947	5475	TGTTCTTTACAGGGAAGTTTTAGGCGGTATGATGATTCGCGACACGTATGCCAGCCTGCCTAAGCGTGGTATTCATGACGGTTTGAACAGGCTTCGAAAAGCATTAAAAGACCGTTCGAATACAGAATACTGCCTAAAACTTGACCTGAAGAAGTTCTACCACTCCATCGACCAGGATGTCCTGATAGAACTGCTCCGCCGTAAAATCAAAGACGAAACACTGATGCAGACCCTTATCCGTATTATCCGAAGTTATGGTCCCGGTCTGGCAATTGGCTATCACTCCAGCCAGTTGCTCGGTAACTTTTACCTTTGCCTGTTGGATCACTACATGAAAGCGGAATTAGGCGTAAAGTATTATTTCCGGTATTGTGATGATATTGTCGTTCTTGGCCCGAATAAAGCGTATCTGCATGACATTTTCGACAAATTACGTTCCCTGGTAGAAAATAAACTTCACCTGACCATCAAACAGAACTGGCAGATATTCCCGGTGGAAGCCCGCGGTATTGACTTCTTAGGCTATGTT
SRS014459_WUGC_scaffold_17576	TR	-	6330	6379	6330	6436	18	0	TAAACGCAGAACGTCCGCTTGCGCTCGGCTAATCGTGGCAATTCGTACAATACGTGGTACGTGAACTCTAGCGGCAACGTCAACAACAACAACGCGAACTGGGCCAA
SRS014459_WUGC_scaffold_17576	VR	-	*	*	7067	7173	18	0	TCACCGCAGCACGTCCGCTTGCGCTCGGCTTATCGTGGCGATTCGTGCAATGCGTGGTACGTGTACTCTAGCGGCTCCGTCGGCAGCTACGGCGCGTACTGGGCCAG
SRS014459_WUGC_scaffold_17576	TR	-	6330	6379	6310	6421	11	0	CGCTTGCGCTCGGCTAATCGTGGCAATTCGTACAATACGTGGTACGTGAACTCTAGCGGCAACGTCAACAACAACAACGCGAACTGGGCCAATCGCTGCGCCCCGGATTGTG
SRS014459_WUGC_scaffold_17576	VR	-	*	*	6954	7065	11	0	CGCTTGCGCTCGGCTTATCGTGGCGGTTCGTACATTACGTGGTGCGTGAACTCTAGCGGCACCGTCAGCTACAACTACGCGTACTGGGCCAATCGCTGCGCCCCGGCTTGTG
SRS014459_WUGC_scaffold_17576	TR	-	6975	7022	6974	7030	8	3	TACGTGGTGCGTGAACTCTAGCGGCACCGTCAGCTACAACTACGCGTACTGGGCCAA
SRS014459_WUGC_scaffold_17576	VR	-	*	*	7067	7123	8	3	TGCGTGGTACGTGTACTCTAGCGGCTCCGTCGGCAGCTACGGCGCGTACTGGGCCAG
SRS014459_WUGC_scaffold_17576	RT	-	5347	5885	CACTGTACCCAATAATGACAAATTCGTTCATTCGTGATAATTGGGCCTGCCAGCGTGGCAAGGGTACCGATGATGCGAGAGACAGGATGAAACTATTTCTGCAGAGGATGTACCGGAAGTACGGTACAGAATTTTACGGTCTGCAGATAGATGTGCATGGGTATTATCCGAATATGCGGCACGACTTAACCAACGCAATGTTGGAAAGAAAGTTGGAACCGGAAATAGCAAAACGAGCCATTGATGTACTCGACGGACAGTACGCCGGAGATGTTGGGTATAACCCAGGAAGTCAGATGGTTCAGATTGTTGGCATATCGGCATTGGACGATCACGACCACAAAATCAAGGAAGAATTGGATGTGGACGAGTTCGGAAGATATATGGACGATTCGCTTGCGTTCCACCCTTCCAGGGAATACCTGGAATACTGCAGAAAGGTGATCGGCGAGATATTGGCTGAGAAAGGGTTAGAGTTCAACCCGAAGAAAACGAAGGTATTTTGCATTACAGACGGTTTCACATTTTTAGGATTCAAG
SRS014459_WUGC_scaffold_20415	TR	-	2036	2058	2030	2061	9	1	GAACAGGAACAACGCCTACAACGGCAACAACG
SRS014459_WUGC_scaffold_20415	VR	-	*	*	18996	19027	9	1	GTTCTGGAACGTCGCCAGCACCGGCGACGACG
SRS014459_WUGC_scaffold_20415	RT	-	953	1636	AAGGAGCGGCTCGTCCTCGCCATCGACTTCGAGGGCAAAGTCGTCCAGCACTCGCTCTGCGACAACGTCCTCGAGCCAGCGTTCTCCCGGCGCTTCATCCGGGACAATTATGCCGGCCAGATCGGCAAAGGCACCCACGACGGCCTCGACCGTCTGGCTGCGGCCATGCGCCACTATTTCTTCAGCCGAAAGGCAGCAGACGAAGCAGCCCGCAAGGCTGCCGGCCTGCCGCCCCGGCCGATGAACGAGTGGGACTACGCCGACGGCTGGGTACTGAAGGGCGATTTTTCAAAGTTCTTTTACACCCTGCTCCATTCCTACTGTTACGAAACGGCCCGCCGGGCTCTGAAGTGGCTGAAGGATCCCGAGCTGATCGACTTCGCCGAGTGGCTGCTGTGGCTCATAATCGACAGCACGCCAGACCCCGGCATCCCGATCGGCAACCAGTCGAGCCAACTGCTCGCGCTGCTCTATCTGGACGCCTTCGACCACTGGCTGAGGGATGACCGTGGCCTCGTATATGGCAGGTACATGGACGACTTCTACATCATCCACAGCGACAAGCTGCTGCTCCGGCAGATACTCAAGGAGATCGAGGCGTACATCAAGCCGCTCGGCCTTCGGCTGAACGGCAAGACGCAGATCCTCCCGCTGAAGAACGGCATCGACTTCCTCGGTTTTCAC
SRS014459_WUGC_scaffold_24445	TR	+	36565	36614	36527	36627	15	0	CTCTGGCGCTAACGTGAACAACGGTACGAATGCCGGACCTTTCTACCGGAACTGTAACAACGGTACGGGTAATCTGAACTGGAACATCGGCGGTCGCCCAC
SRS014459_WUGC_scaffold_24445	VR	+	*	*	36268	36368	15	0	CTCTGGCGCTAACGTGGACATCGGTGCGGGTGCCGGGCCTTTCTACCGGTACTGTAACTACGGTACGGGTGTTCTGGTCTGGGACTTCGGCGGTCGCCCTC
SRS014459_WUGC_scaffold_24445	RT	+	37122	37600	CGCATTCGTTCGCATTTTCAAACAGATCGTTCTGCATAGCGCCTATCCGTTCAGCTGCGGATGCGTACCGGGAAAAGGAACGCACGGAGCAAAGACCGCGATCGAGAAGTGGATCAGGAAGGATCCGAAGCATACCAAATACGTCCTGAAGCTGGACGTCCGAAAGTGCTATCCAACCATGAACCACGAAGAACTCCGGAAGAAGCTGCAACGCAGGATAAAAGATAAGAAGTTCCTGCGCCTGGCAGATCGGATCATCGCGAGCTTTCAACAGCCGATGGCCACGCACGAAAGACTGCTGCCAGAGACCGATGCGGTAGGCATCCCGGTCGGGCTCTTTACCTCGCCATGGTTCTGTAACTTTTTCTTTCAGGACATCGACCACAAGGTCGCCGAGAAAACCGGAGCCGCGCACAACGTGAGATACGTGGATGACATGGTCTTGTTTGATTCAAGCAAACGACGACTGCACAAAGCTC
SRS014459_WUGC_scaffold_26300	TR	+	1014	1051	1012	1071	6	0	CTCGAATGCGAACAGCGGTCTCGCTTATGCGAACGCGAACAACGCTTCATCGAACTCGAA
SRS014459_WUGC_scaffold_26300	VR	+	*	*	0	59	6	0	CTCGAATGCGCTCAGCGGTCTCGCTTGTGCGATCGCGTACCACGCTTCATCGAACTCGAA
SRS014459_WUGC_scaffold_26300	RT	+	1701	2091	ACGGCTGCATCCATACAAGGACGCGGACCGCATGGTCTGTTCCATCAGGTGCAGGATACATTGGCAGAGAACCCCAATATACACTATTATTATCAAAGCGATTATAAAGGATATTATGACAGTATTGACCATGATATATTAATCTCCACAATTAGGCGATATGTCGGAGACCCTGTCTTATTGCCTATTCTTGAAAATTTTGTCAAAGCACTATATCCCAACGGGAAGCATGGCATAAGCAAAGGACTGCGTTCCTCACAATTCTTTGGAAACCTTTACCATAATGATATTGATCACCGGATGATTGATGAATATGGTGCAAAACATTACTTCCGTTTTTGTGATGACATCTTTATTCTCGGTGAGAGTAAACGTGATTTGTGGAAATTGC
SRS014459_WUGC_scaffold_31762	TR	+	44449	44510	44411	44528	11	0	GCGTTTGCCGATTTGTGGGGGCAACTGGAACAACACTTCCAACGCTGGTGTGTTCAATGTGAACCTGAACAACCCTCGGTCCAACTCCAACAGCAATGTTGGCTTTCGCTCCGCTTTA
SRS014459_WUGC_scaffold_31762	VR	+	*	*	43734	43851	11	0	GCGTTTGCCGATTTGTGGGGGCTACTGGAGCGACACTTCCTACGCTGGTGTGTTCAATGTGAACCTGCACGACCCTCGGTCCAACTCCTCCAGCGGTGTTGGCTTTCGCTCCGCTTTC
SRS014459_WUGC_scaffold_31762	TR	+	44449	44510	44411	44526	14	0	GCGTTTGCCGATTTGTGGGGGCAACTGGAACAACACTTCCAACGCTGGTGTGTTCAATGTGAACCTGAACAACCCTCGGTCCAACTCCAACAGCAATGTTGGCTTTCGCTCCGCTT
SRS014459_WUGC_scaffold_31762	VR	+	*	*	60115	60230	14	0	GCGTTTGCCGATTTGTGGGGGCTACTGGAACAGCACTTCCGACGCTGGTGTGTTCCGTGTGCACCTGGACAGCCCTCGGTCCGACTCCGGCGGCTCTGTTGGCTTTCGCTCCGCTT
SRS014459_WUGC_scaffold_31762	RT	+	45353	45617	GGTATGCCGATTGGTAATCTTCTGTCACAGTTGTTTGCAAATGTCTACCTCAACGAATTAGATCAGTATTGCAAGAGGGAATTGCAGATCCGGTTCTATATCCGTTATATGGATGATGTAATTATTTTGTGCAATAGCAAATTACAACTCAGAATTTGGAAAGATCAGATAGAACAATTCTTATTGCGAGAGTTGGAACTGCATTTGAATAAAAAGACTTGCATACGCCCTATCGGACAAGGAATTGAATTTGTAGGATACCGTA
SRS014459_WUGC_scaffold_35466	TR	-	2973	3022	2973	3031	13	1	AATGCAGGTGTCAGCTACTCGAATACGAATAATACGGCGTCGAATACGAATGCGAATAT
SRS014459_WUGC_scaffold_35466	VR	-	*	*	40780	40838	13	1	CCTGCGGGTGTCGGCTGCTCGAATACGTATAATGCGGCGTCGTCTGCGCATGCGTCTAN
SRS014459_WUGC_scaffold_35466	TR	-	2973	3022	2954	3031	18	0	AATGCAGGTGTCAGCTACTCGAATACGAATAATACGGCGTCGAATACGAATGCGAATATCGGTTCTCAGCTATGCTTA
SRS014459_WUGC_scaffold_35466	VR	-	*	*	40693	40770	18	0	CCTGCGGGTGTCGGCTTCTCGTATACGTCTTTTACGGCGTCGTATACGTCTGCGCTTTTCGGTTCTCGGCTTTGCTTA
SRS014459_WUGC_scaffold_35466	TR	-	2973	3022	2948	3068	25	0	GGGTGTGTTGTTCAGCGGTTCTTCGAATAATGGTGCGAATGCAGGTGTCAGCTACTCGAATACGAATAATACGGCGTCGAATACGAATGCGAATATCGGTTCTCAGCTATGCTTATAAAAA
SRS014459_WUGC_scaffold_35466	VR	-	*	*	3141	3261	25	0	GGGTGTGTTGTTCGGCGGTTCTTCGTTTGATGGTGCGATTGCGGGTGTCGGCTGCTCGTATACGGCTTATACGGCGTCGTATACGGCTGCGGCTGTCGGTTCTCGGCTTTGCTTTTTACCG
SRS014459_WUGC_scaffold_35466	RT	-	1972	2486	CGATTTGGGTTTCAGTCTTCACAAATGACACCTATTCTTGCATCAAGAATAGGGGAATACATGCAGCCGCTAAACGGGTCAAATATGATTTAAAGACAGACCCGGAAGGCACAATTTATTGTCTAAAGATAGATGTTCGCAAGTTTTATCCTTCTATTGATCACGATATACTAAAACAGGTTATTCGCAGAAAAATAAAGGATAAACGCTTGCTTTGGTTACTTGACGAAATTATTGATTCGGCCGACGGTGTACCTATTGGGAATTACTTATCCCAATATTTCGCCAATTTATATCTTGCTTATTTTGATCATTGGATCAAAGAAGTCAAGCAAGTAAGATATTTCTATCGCTATGCCGATGATATTGTGATTCTATCTTCAAGCAAAGAATCACTTCACGCCTTATTGCGTGAAATGCGGGTTTACCTTCGGGACAATTTGAAATTGAAAATCAAGCACAATTTTCAAGTATTTCCGGTCGATTCACGGGGGATTGACTTTTTAGGATACCGC
SRS014459_WUGC_scaffold_39340	TR	+	50426	50478	50376	50484	12	1	GGCGGTCGCCCTTCGGTTCGGTAATTGCAACAACGGTACGAATGATGGTTTGCGCTACTTGAATGTGAACAACACTGCCGGGAATGCCAACTGGAACATCGGGGCCGCC
SRS014459_WUGC_scaffold_39340	VR	+	*	*	50113	50221	12	1	GGCGGTCGCCCTTCGGTTCGGTAGTTGCCACAACGGTACGGCTGATGGTTGGCGCTACTTGGATGTGACCGACCCTGCCGGGCATGCCTCCTGGGACATCGGGGCCGCC
SRS014459_WUGC_scaffold_39340	RT	+	51041	51462	GGTATTAGAGCCAATCATCACAGCCACAGCCTATCCATACTCCTGCGGTTCGTTCCCAAAGCGTGGAGCACACTACGGAAAGAGACAGATAGAGCGGTGGCTTTTGCATGACCCGAAGAGAACACGGTGCTTCGCAAAGATGGATATCCGGCACTTTTATGATAGTATCCGGCTGAAAATTCTGATGAAGGAACTGGCAATCCGAATCAAGGATGACTGGTTTTTATACATCATCGGATTATGCCTACAGGGATTTAATAAAGGAATCCCTCTCGGATTTTACATCAGCCAGTGGTTGGCAAATTACCTCTTAGAACCACTCGACCGACTGATCACAGAGGTGCTCGGTCTGCCAAAGCTACAAAGGTACATGGACGATATCGTCATATTCGCAAGCGGCAAGAAAGTCCTCCAGAGAGCCA
SRS014459_WUGC_scaffold_61637	TR	-	4357	4404	4337	4422	12	0	CCGCTTCCAATTTCGCCAATGTCAACAACAACGGTAATGCGAACTACAACAACGCTTCCAATTCTAATGGCGTTCGCCCGGATTTC
SRS014459_WUGC_scaffold_61637	VR	-	*	*	5023	5108	12	0	CCGCTTCCACTTTCGCCGGTGTCCACGACAACGGTTCTGCGAACTACTACAACGCTTCCTATTCTCTTGGCGTTCGCCCGGCTTTC
SRS014459_WUGC_scaffold_61637	RT	-	3311	4064	CCAACTACAAACTTCACCTTGCATGAACGAGGAAAGCTCCGGCGTATTACAGGCGAACAGGTTCAAGACAGAATCGTGAAACACGCTCTCTGTGACGAGGTTTTGAATCCTCTGATTGAACCACACCTCATTTATGACAATGGAGCAAGCGTTGTCGGAAAAGGTATCGCTTTCACTCGTAAGAGGTTGCTCACCCACCTTCGGAAATATTATGCACAGCATGGTAGCAACGAAGGGTACATTCTTCTGATAGACTTCTCGAAATACTACGACAATATCAGACATGATGTGTTGTTGAAGTTGTTTGAGCAGTATGTCGATGATGAACACGCCCTATGGCTTCTGCGAAAGACCGTAGAACGCTCAAGGGTTGATGTATCGTACATGAGTGATGAAGAATATGAACACTGTCTCGACAAGTTGTTTGATTCTCTCCTCTATCAGTATATGAACCCGAAGCTGTTCACAGGCGAAAAGTTCATGGGAAAGCACCTCAATATCGGAGACCAAGTGGCACAGACCGCCGGAATCTCTTACCGAATACGAATTGATAACTATGTCAAAATCGTTCGAGGTGTGAAATTCTACGCTGGCTACATGGACGATAGTTATGCTATCCACGAGAGCAAAGAGTTCTTACAGGAGCTTCTTGAGGACATTATCGAGATAGCGAACGAACTCGGAATCACGGTCAATACCCGGAAGACGAGAATCTGTAAGCTCTCCGAGCATTGGCGATTTCTTCAAGTTCAAT
SRS014459_WUGC_scaffold_65199	TR	+	7962	8009	7927	8031	18	0	ACCCCGAACGCCAGCAACGCGAACAATGCGCGCAATGTCAACACGGACGGCAGTCTGAACAACAACAACGCGTACAATGGCAACAATGGCGTTCGGCCGGATTTG
SRS014459_WUGC_scaffold_65199	VR	+	*	*	9913	10017	18	0	ACCCCGAACGCCAGCCGCGCGTACTTTGCGCGCGTTGTCTACACGGACGGCAGTCTGGACCACTACAACGCGTACTTTGGCCGCGGTGGCGTTCGGCCGGCTTTG
SRS014459_WUGC_scaffold_65199	RT	+	8392	9021	CTTATAACTGCTTCATTGTGAAAGAACCGAAAGAACGGCTGATCATGTATAACAGCTTCCGCGACAAAATCGTTCAGCACAGTCTTTGCGATAATGTCCTGGAACCGTACCTTTCGAAAACTTTCATATACGACAACTACGCAAGCCAGAAAGGCAAAGGAACGCACTTCGGACTTGACCGCCTGAAATATTTTATGTCGAGGTACTACCGACAGAACGGGGCGGACGGCTGGGTCCTGAAATGCGATATTCGAAAGTATTTTTACAGTATCAATCACGACGTTCTGAAAGAACAGCTTCGCCGGCTTATCAAAGACCGCGACGTCTTGTGGCTTCTGGATATGATCATAGATTCCACCGAAGGACCAGGAATCCCGATCGGAAACCATACTTCACAGTGGTTCGCCGTTCTGTACCTGTCCGGAATGGATCACATGATCAAGGAACGTCTGGGAATCAAAATGTACGGCCGCTACATGGACGACTTCTATTTGATTCACCCCGACAAGGACTATCTTCGTTATAGCCTGGAAGAAATCAAGAAGTATCTGGTCCCTTTAGGACTGGAATTGAATCAAAAGACGGCCATTTTCCCCTTAACCCAGGGAATCGACTTCCTGGGATTTAGGA
SRS014459_WUGC_scaffold_77554	TR	+	3245	3294	3197	3309	13	1	GGTTGCCTATCCGTGGGTCGGCGTTCAACAATACTTCTAATTCGGGTCCGTCCGCTCTCAACTTGAATAACCCTCGTTCCAACTCGAACGACAACATTGGTTTCCGCTCCGCT
SRS014459_WUGC_scaffold_77554	VR	+	*	*	2543	2655	13	1	GGTTGCCTTTCCGTGGGTCGGCGTTCGACCTTACTTCTGGTTCGGGTCCGTCCGCTCTCTACTTGGCTAACCCTCGTTCCACGTCGCACGACCACGTTGGTTTCCGCTCCGCT
SRS014459_WUGC_scaffold_77554	RT	+	3733	4392	AGAAAAGGCTCATTATGTCCTTGCCATTTAAGGACAGGATAGTACAATGGGCGATTTACAGGCAGTTATTTCCGTTGTACGAAAAGACATTTATCTTTGATTCCTACGCCTGTCGCAAGGGCAAGGGAACACATAAGGCAGCCGACAGGTTACAGTATTGGTTAAGGCAGACTGAAAGGAAGCCGGAACGGTACTATTATCTGAAAATGGATATATCAAAGTATTTCTACAGGGTAGACCACGATATTTTATTAAAGATTTTAGCACGCAGGATTAAAGACCAACGATTACTTAACCTGTTAGAAAAGATTATAAATTGCGAATCTATGAATTTTGGATTACCGCCCGGAAAAGAGCCGGACGAAGTGGCAGTATCGGACAGATTGAGCAACAAGGGGATGCCGATAGGCAACCTTACCTCACAGATGTTTGCAAACATTTACCTTAATGAGGTAGACCAATACGCAAAACATGAGTTGGGATTGCATTACTACATCCGATATATGGACGATATTATCATACTCCACCACGATAAAAAGTATTTGGCAGAGGTCAAAGAGTTGTTAAGGGCGTTCTTATCAGACGAATTAAGGTTAGATTTGAATAATAAAACGACTATCAGACCGTGTAGTATGGGCGTTGATTTTGTAGGCTTTAGAA
SRS014459_WUGC_scaffold_79015	TR	-	897	934	873	991	18	0	ACTCGTGTGGTGTATCGGTCGAACAACAACGCGAACGCGTTAGGCGGTGTTTCGTATGCGAACGCGAATAACGATTCATCGAACACGAATGCGAACATCGGTGTTCGGCTTGCAAACAA
SRS014459_WUGC_scaffold_79015	VR	-	*	*	1159	1277	18	0	TCTCGTGTGGTGTATCGGTCGTACAGCTACGCGTACGCGTTAGGCGGTGTTTCGTGTGCGAGCGCGGATTTCGATTCATCGTACTCGTATGCGATCATCGGTGTTCGGCTTGCCTTCAG
SRS014459_WUGC_scaffold_79015	RT	-	17	400	CGGCATTTGAAAGTACGTTTTATCCGGACTACTTCCGCATCCATTAAAAACAGGGGAACGCATGACCTTTTACAGTATATCGTTAAAGATATAAAGGATGATCCCGAAGGAACCCTGTTCGCTTACAAGTTCGATATAACGAAATTCTATGAAAGTGTAGACCAGGACGTTTTGCTGGATGCAGTGAAAAAGATGTTCAAGGATAAAATATTGATCGGAATTCTGGAAGAGTGCATTCGTATGATGCCTAAAGGCGTGAGTATTGGGCTAAGATCATCACAGGGGCTTTGTAATTTGCTTCTATCCATTTACCTGGATCACCGGTTAAAGGATCAGGAGGCGGTAGCACACTATTACCGGTATTGTGACGACGGTCTGGTGCTT
SRS014459_WUGC_scaffold_81182	TR	-	9325	9374	9319	9377	3	1	AACAACAACAACAACGCCTGGAACGTCAGACCGTCCGACGGCAACATGAACAACAACAA
SRS014459_WUGC_scaffold_81182	VR	-	*	*	9021	9079	3	1	AACAACGACAACAACGCGTGGGTCGTCAGACCGTCCGACGGCAACATGAACAACAACAA
SRS014459_WUGC_scaffold_81182	RT	-	8111	8726	AGATCAATAGCCTTTATTGTCAACAAGCCGGTGAAGAGAGAAATCTTTGCCGCGGATTTTCAGGACCGGGTGATTCATCATCTGGTGATTAACAAACTGATGCCGTTGTTTGAGGCCTTGTTTATCAGGGACAGCTACAGCTGCCGCGCCGGAAAAGGCACGCTTTACGGCATCAGAAGGGTGGAGGAGTTTATTCGCGCCTGTTCCGAAAACTACAGCAAAGACTGTTATATTCTGAAGATGGATATTCAGTCTTTTTTTATGAGCATTGACAAGAATATTTTATATTCCCGTCTGGAACGTTTTATCCGAGAATATTATCACGGCGTGGATAAGGAGACGATACTGCGTCTGGTAAAAATCATCGTTTACCACTGTCCCCAGCATAATTGTCTGATTAAGGGAAGACAGGCGGACTGGGAAGGGCTGCCACGCTCCAAAAGCCTGTTTTGGGCCGACGATTTTCACGGTCTGCCAATCGGAAACCTTTCGTCTCAGATTTTTGCCAATTTTTATATGGACGCTTTTGACAAGTTTGTAAAAAACGAGTTGAAGGCCCAATATTACGGCCGGTATGTGGACGATTTCGTCATTGTACACCGGGACAAACAGTTTTA�
SRS014459_WUGC_scaffold_84100	TR	-	7580	7629	7564	7634	6	0	CTGGTGTGTTCTACCTCAACGGCAACAACTCCCGCAGCAATGCGAACACGAACATCGGCTTCCGTGCCGCT
SRS014459_WUGC_scaffold_84100	VR	-	*	*	8147	8217	6	0	CTGGTGTGTTCTACCTCAGCGGCAGCAACTCCCGCAGCATTGCGTACACGCACGTCGGCTTCCGTGCCGCT
SRS014459_WUGC_scaffold_84100	RT	-	6404	7066	AAGAAACGGCTCGTCATGGCTCTGGGCTTCCGGGATCGTGTCGTGCAGTGGGCGATCTACCTCCAGACAAACCAATACCTCGACAATGGCATGATATACCACAGCTACGGGTGCAGGGTGGGAAAAGGAACCACCAGAGCAGCCGACCGGCTTCAATACTGGTGCACGCTCGTGGATCGGAAGCCGGGCAAATGGTACTACCTGAAACTGGACGTATCAAAGTATTTTTACCGGGTGGATCACCGGGTACTGCTCGACATACTCCGCCGGAAGTTCCCGAACGAGGACGGCTACCTCTGGCTTATGGAAACGATTATAAATTGCGACCATACACCCTTTGGACTGCCTCCGGGAAAGTCTGCCGACGAGATCCCACCGTCTGAAAGACTGTTCGAGGTAGGTATGCCGATCGGAAACCTCACGAGCCAGCTACTCGCGAACGTCTGCCTCAATGAGTTGGATCAGTATATCAAGCACGAGCTGAAAGCCCATTTTTACGACAGATACATGGACGACATGGCGCTGCTCTATCCTGACGCGGCCACACTGAACCGGTGGAGGGCTGCGATCGAGAAGTATCTGAACGAAGTCCTGCACCTCGAATTGAACAGCAAAACCACGATCGGACTCGTCAAGCACGGGATCACCTTCGTGGGCTGCCGA
SRS014459_WUGC_scaffold_84421	TR	-	4577	4640	4557	4678	18	0	ACGCTGCCATTTGGTGGCTGCGCTCTCCGAACACCAACAATAACAACAACGTCTGGAACGTCAACACCGATGGCTCCAACAACAACAACTGGTACAACAACTCCTATGGTGTTCGCCCCGCT
SRS014459_WUGC_scaffold_84421	VR	-	*	*	2529	2650	18	0	GCGCTGCCGTTTGGTGGCTGCGCTCTCCGCGCACCAGCAATAGCTACGGCGTCTGGGGCGTCTACGCCGATGGCTCCAACTACTACTACTGGTACAGCGACTCCTATGGTGTTCGCCCCGCT
SRS014459_WUGC_scaffold_84421	RT	-	3538	4152	AAGCGCCGCATGGTACATGCCCCCGCATTTGTGGACAAGGTGGTGCTGCACGCTCTGGTCGATAACATCCTGTATGATGCCCTGACAAGGAGCTTTATCCGGGACAGCCACGCCAGCCAGACCGGCAAAGGCACAGACGACGGCCTGATGCGCCTGAAAACCCACATGGTGGACTATTACCGCCGTGAGGGCCACGGCGCGGACGGCTGGGTGCTGAAAGGCGACGTGCGGCATTTCTTCGCCAGCATCGACCACCGGAAGCTAAAACGCAAGCTCAAAGCCGTGCTGGACAAGCGCGGCGTTGACCCGCGTGTCTATGAGCTGCTTTGCATCTACATCGACGTGATGGAGGACGGCTTGCCGCTGGGCTACCAGACGAGCCAGCTTTTCGCCCTCATGTTTTTGGACGAGTTCGACCACATCATCAAAGAAAAGTACCGCATCAAATACTATGGCCGATACATGGATGATTTCTACATCATCTGTTCGGACAAGAAGAAATTGCAGTGCATTCTCCGGGATGTTCGGGCGCTCATGGACAGTTACGGCCTTGAGCTGAACCAGAAAACCGCCATTTTCCCGCTGCGGAACGGTATTGATTTTCTGGGATTCCAT
SRS014459_WUGC_scaffold_86535	TR	+	7449	7520	7446	7533	16	0	CGTCGTTTCTTCGGCTAATTTCGCTAATGTGAACAACAATGGCAATACGAACTACAACAACGCTTCGAACTCTAATGGGGTTCGTCCG
SRS014459_WUGC_scaffold_86535	VR	+	*	*	6311	6398	16	0	CGTCGTTTCTTCGGCTAATTTCGCTGATGTGGGCAGCTATGGCGATGCGGGCTGCAACGGCGCTTCGGCCTCTCGTGGGGTTCGTCCG
SRS014459_WUGC_scaffold_86535	RT	+	7884	8425	GATAGAATTGTTCGCCATGTTTTATGTGATGATATTCTTTTACCAGAAGTTAAAAAGCACATAATATATGATAATTGTGCATCAATTAAAGGGAGAGGTATATCTCAGCAGAGAAAGCGATTTGAAATACATTTGCACAAGTATTATAAATTGCATGGAAATGACGGATGGATTTTATTTGGAGACTTCTCAAAATTTTATGACAATATAATTCACGAGATTGCAAAACAAGAACTTCTTAAACTATTTGACGATGATGAATTTATTGACTGGCTTTTGACACTTATATTTGATGGCTTCAAAGTCGATGTGTCGTATATGTCTGATGAGGAATATGAAAATTGCTATTTGGATTTGTTTAATAAGCTCGAATATCGAGATATACCATCTGAAAAATTGACTGGTGAGAAATGGATGGCTAAATCTGTAAATATTGGAGACCAGCTATCGCAGGTAATTGGAATATATTATCCTCATAGGATTGACACATATGTGAAATATGTCAGACAACAGAAATTTTACGGACGATATATGGATGATTG
SRS014459_WUGC_scaffold_87987	TR	+	321	370	295	383	14	0	CGTGAACAACGGGACGAACTCGGGTCCGTTCAACCGGAACTGCAACAACTCGGCTACGAACTCGAACTGGAACATCGGCGGTCGCCCAC
SRS014459_WUGC_scaffold_87987	VR	+	*	*	0	88	14	0	CGTGAACTACGGGTCGTACTCGGGTCCGTTCTACCGGAACTGCGGCCGCTCGGCTACGTACTCGTACTGGTCCGTCGGCGGTCGCCCTC
SRS014459_WUGC_scaffold_87987	RT	+	854	1325	TTTCCGGATCAGTGCATTCATCACGCATTTGTCCTGGTATTTAAGGAAGTCGTGGAGCATGGCTCCTACGAGCATAGCTGCGGATGCGTGCCAGGGAAAGGAACCGACGGAGCCCGAAAGGTTATAAAGCGCTGGGTTGTAAACGATCCAAAAGGGACGAGTAAAGTCGCTGTCCTGGATGTGAAGCAGTGCTATCCGACGCTGCCACATGAACAGCTCCGTCTGAAGCTGGAAAAGCGTATCAAGGACCGGAAGTTCCTGCGGCTTGCCTTTAAGATTATAGCCAGCTATCAGCAGGCCATGGCAAACAAGACGCAGCTGCTGCCGGAAACTATCGCAGTCGGAATTCCCGTCGGCTTATACACGTCTCCCTGGTTTTTAAACTTTTTCTTTCAGGACCTGGACCACCTGATCGCAGAGAAGTGTGGCCTCAGTCATCTCGTAAGATACGTTGATGATATGGTCCTGTTCG
SRS014459_WUGC_scaffold_93499	TR	+	3151	3230	3130	3246	11	0	AGCGTTGCCCCTATCGCGGTGCGAACTGGAACAATGGCGGCAACGCTGGCGTTTTCAACGTCAACCTGAACAACCCGCGCTCGAATTCCAACACCAACATCGGGGGCCGTTCCGCTT
SRS014459_WUGC_scaffold_93499	VR	+	*	*	2509	2625	11	0	AGCGTTGCCCCTATCGCGGTGCGTACTGGAGCAATGGCGGCAACGCTGGCGTTTTCAACGTCGTCCTGTACAGCCCGCGCTCGTATTCCAGCGCCAGCGTCGGGGGCCGTTCCGCTT
SRS014459_WUGC_scaffold_93499	RT	+	3693	4358	AGCGCCGCCTGGTAATGGCGCTGGACTACCGAGACCGGGTCGTGCAATGGAGCGTTTACCAACTGCTTTATCCCTACTTCGACCGACGGATGATTGAGGACAGCTATGCGTGCCGGAGAGGCAAAGGCAGCCACAAGGCCGTGGCCCGCCTACAATACTGGCTGCGCCAGATAGACCGCAAGCCAAACGGAAAAGAATGGTACTACCTGAAAATAGATGTATCCAAATACTTCTATCGCGTAGACCACGACGTCCTGCTGCGGATTTTGCGCCGCCATATAGCAGACCCCGGACTGCTGGACTTGCTGGCCGGAATCATAAACAACCCGGATGAACCGTTCGGACTGCCGCCAGGCATGAAGCCGGAGGATGCAGACTTCGAGGCGTGGCTCTACGACGTAGGAATGCCCATCGGAAACCTGCCGTCGCAGCTATTCGGAAACGTAGTTCTGAACGAACTTGACCAGTTTGTGAAGCACCGCCTCAAGGCGCGGAAATACGAGCGCTACATGGACGACGGCCTGTTCTTGAGCGACAGCAAGGAAACCCTGAACGCCTGGAAGCAGGCCGTGGGCGACTACCTGCGCCAGGAACTGCACTTAGACCTGAACGACAAAACGGCCATACGCCCCGTGACGATGGGCATTGAATTTGTGGGCCGCCGGG
C2697151	TR	+	1301	1350	1301	1364	11	2	TTGTTGCGCCGTCCGGCTATGTCAACTACAACAACTGTAACAACAACAACGGTGTTCGCCCATT
C2697151	VR	+	*	*	792	855	11	2	TTGTTGCGCCGTCCGGCCTTGTCAAGTACTACTACTGTTTCTACTGCGGCGGTGTTCGCCCGTT
C2697151	RT	+	1636	2468	CGTACAATGAATTTAAGGTTTATGAACCAAAGGAAAGAGTGATTAAGTCGTGTTCTTTTAAAGATAAAGTAGTACAGCATTGCTTGTGCGACAATGTGTTGCACCCACAATTATCCGGTGAATTTATTAGAACGAATTATGCCGGTCAGACAGGAAAAGGCACACATTTTGGAATGGACTGTTTGAAAGAGCAAATGCTTGAATTTTACAACCAGCACGGGCTTGACGGTTGGATTTTGAAATGCGATATTACGAAGTTTTTCTATCAAATAAACCACGATATTCTGAAAGACATAGTTGATTACTATTTTAATGATGAGTATACAGTGTGGCTGAATCATCTATACATTGACAGTACTGACGGTTTGGGGCTTCCGCTTGGCAATCAAGTGGCGCAAGTATACGCATTACTTATGCTGAATGGATTAGACCATTTTGTAACAGGTGAGTTAGGAGTGAATCTGTATGGCAGATATATGGACGATTTTTATTTGATAGCGCCGAGCAAAGATTATTTGAAATGGTGTCTTGAATGTATTCGGCGGTTTGTGGAAAGCCTTGGACTATCACTAAACGGTAAAACGCAAATAATTCCGTTTAAAAGTGGGATTTTATTTACAGGCTTTCATCATTATGCTACAAAAGACGGAAAGTGCATAAGAAAATTAACGAGTACTAATAAGCGCAGAATCCGAAAGCGACTGCGTAAGTGGTGTGAGTTGGTTAAAACAGGAAGAATGACAGAGAAGAAGTTTTATGAAAGATATAATGCGTGGAAGAATCATGCGTTGCATGGGAATTGCATAAAGTTGTGCCGTTCAATGGATTTATAT
C3763690	TR	-	986	1035	952	1046	14	3	ACGACGACTCGTCTAACGCGTGGATCGTGAATTTCAGGAACGGCAACAATAACTGGAACGACGTTTCTAATCGCAACTTCGTACGGTGCGTCCGG
C3763690	VR	-	*	*	1515	1609	14	3	CCGACGACTCGTTTGGCGCGTGTGTCGTGGGTGTCAGGCACGGCAACGGTAGCTGGAGCGACGTTTCTTATCGCTACTTCGTGCGGTGCGTCCGG
C3763690	RT	-	223	756	TAGAGAAATTTTTGCGCCCTCTTTTAGAGATAGAGTGGTACATCATCTGTTTATAAACGAGCTTAAAGATAGCTATAAGGGCGTGATAAACGGCGCGACGTATAGCAACGTAAAAGGAAGGGGCACGCATAAGGCGATGCTAAAAGCCAGAGAGTATATGAGTAGGAGCAAATTTTACTTGCAGCTGGATATAAAAAATTTCTTTTACTCCATAGATAAAGATAGGTTGTTTGAAATTTTTAAGAGTGATTTGCGGGGTATGGATACGGCGGACAAAGACGAGCTGCTTTGGCTAGCTAAAACCATCATATACGCAAACCCTACTAACGGCTGTAAGGTAATGGGGGGGGTAGAAGTATGAGTTTAGCTGCGCATAAAAGCCTTTTTACCTTACCTAAAAATAAAGGCTTACCCATAGGCAATCTAACCAGCCAGTTTTTCGCTAACGTATATATGGGGAAATTTGACGAGTTCGTGCAAAACGAGCTTGAAGTAAAAGAGTATATAAGGTATGTAGACGACTTCGTGCTATTT
SRS014613_WUGC_scaffold_1418	TR	-	825	874	807	878	8	0	CGGTGCGGATTACTTGAATTTGAACAATTCTGCGGGCAATGCGAACTGGAACATCGGTGCGTCCAATTTCTT
SRS014613_WUGC_scaffold_1418	VR	-	*	*	1068	1139	8	0	CGGTGCGGGTTACTTGAATTTGTACAATTCTGCGGGCTTTGCGTACTGGAACTTCGGTGCGTCCGTTTTCTT
SRS014613_WUGC_scaffold_1418	RT	-	225	545	AACTCTTGAAAAAGATGTTGACAGAGGAGTTGTTCATTCCGGACTATCACAAACCGAGCATCATCAACGAGAGCAGCAGCAAGAAAACACGCCGTATATTGAAACCACATTACAAATATGAGCAGGTTATTCATCATTGTGCAATAGGTCAGTTCAAACCGATTGTGATGAATGGATTGTATGAATTTTCATGCGGGAGCATTCCAGGCAGGGGTGTTCATTACGGAAAGAAGTACATGAGAAAATGGCTTGATTCCTACGACGGAAAGAAATTCTTTGTTCTCAAGATGGATGTTCACCATTTCTTTGAATCCATAAACC
SRS014613_WUGC_scaffold_3234	TR	+	28504	28559	28427	28596	33	0	CGGTTACCGGAACAGCAATGGCACGATGAACAACGTTGGCAAGAACGGGAACTACTGGTCGCGTACACCCAATGGAAACAACGGCTACAACTTGAACTTCAACAACAATGGCAACATCAACATTAACAACAACAATCGCAACAACGGCCAGTCCGTGCGGTGTGTTAAAG
SRS014613_WUGC_scaffold_3234	VR	+	*	*	26987	27156	33	0	CGGTTTCCGGTACGGCGGTGGCGCGCTGAGCAGCGTTGGCGAGAGCGGGCTCTACTGGTCGCGTACGCCCTATGGAGACTACGGCTACGGCTTGTACTTCAACTCCAATGGCTACATCGGCATTGACTACCGCTATCGCAACCGCGGCCTGTCCGTGCGGTGTGTTAAAG
SRS014613_WUGC_scaffold_3234	RT	+	28828	29565	TGAAACGGGAAATCTTCGCTGCCGACTTCCGCGACCGTGTGGTGCATCATCTGGTTTATAACTACATCATGCCCATTTTTGAGAGAACGTTTATCACCGACAGTTATTCATGCCGCAAAGGTAAAGGCACACTGTATGGTGTGGAAAGGCTTGAGCATCACATACGCAGTTGCAGCCATAACTATACGGACTTGGCTTATGCACTGAAGATGGATATACAGGGTTATTTCATGAACATCAACCGCAAACACCTGCTGGAAACCGTCAAGGAAGACTTGATGAAATACTCCTTCCGGGAATCTGATACGGGGCAATGCTGGAAAGATAAACTGGACTACAGCCTTGTCTTTTTCCTGCTGGAAGAAATCATCCTGACAGACCCGACGAACAATTGCATCATCAAGGGGAAGAAATCGGACTGGAAGGGATTGCCCGACAACAAAAGTCTCTTCAAGACACCTTCCGACTGTGGATTGCCCATCGGTAACCTCACCTCCCAGCTTTTCAGCAATATCTACCTGAACCGGCTGGACCAGATGGTGAAAAGACAGCTGCGCGAAAAGCACTACGGACGCTATGTGGACGACAGCTACATTATTAACCGTTGCTATGCGACGCTCCGTATGCACAAGGAAACCATCCGCCGGTATTTGCATGAGGAATTGGGACTCACTTTGCATCCTAAGAAATCCAAAATCGTAAGGTGCTGTTATGGCATTGATTTTCTGGGAGTATTTG
SRS014613_WUGC_scaffold_3983	TR	+	18365	18412	18344	18434	19	0	ATCCGCTGCCAATTTTGCCAATGTCAACAACAACGGCAATGCGAACTACAACAACGCTTCCAACGCTAACGGTGTGCGTCCCGATTTCAAT
SRS014613_WUGC_scaffold_3983	VR	+	*	*	17665	17755	19	0	ATCCGCTGCCTTTTTTGCCTATGTCCGCACCGGCGGCAATGCGGGCTGCAGCTTCGCTTCCTACGCTTACGGTGTGCGTCCCGCTTTCTCT
SRS014613_WUGC_scaffold_3983	RT	+	18863	19414	CGCAAGCCAGGTTGGCAAAGGTATTGACTTTGCACGGAAGCGGCTACTGACTCATTTGAGGAAGTATTACAGTCAGCACAAGTCCAACGATGGCTACATACTGCTTATCGACTTCTCAAAGTATTACGACAACATACAGCATGACCGCCTGATGGAACAGTTTGAGAAGTATATCCATGACCCAAACGCATTGAACTTTCTTCGCAAGGTGATTGACCGTTCAAAGGTTGATGTGTCCTACATGACGGATGAAGAATATGCGGTGTGCATGGATACCCTGTTCAACTCCTTGGAGTATGAAAAGGTGGATAAAACCTTGCGAACAGGTGAGCGGTATATGTATAAGCACCTGAACATAGGTGACCAGGTGGCGCAGGTTGCCGGGATTATCTACCCGATACCGATTGATAACTATGTCAAGATAGTACGGGGTGTGAAGTTCTATGGGAGGTATATGGATGACAGCTATGCAATTCACGAAAGCAAGGAATTTCTTGAGGACTTGCTTCAAGGGATAATCGCCATTGCAAACGAACTGGGTATTACGGTGAA
SRS014613_WUGC_scaffold_9625	TR	+	675	724	632	740	11	0	CTGATTCGCGGTGGCAACTGGAACAATGGCGGCAACGCTGGGGTGTTCAATTCCAACCTGAACAACCCGCGCTCCAATGCCAACGGCAACATCGGGGGCCGTTCCGCTT
SRS014613_WUGC_scaffold_9625	VR	+	*	*	9982	10090	11	0	CTGATTCGCGGTGGCAACTGGGCCGTTGGCGGCCGCGCTGGGGTGTTCCATTCCTACCTGAGCAACCCGCGCTCCAATGCCTACGGCGACATCGGGGGCCGTTCCGCTT
SRS014613_WUGC_scaffold_9625	RT	+	1156	1818	AGAAGCGGCTGGTGATGGCGCTGGACTACCCGGACAGAATTGTGCAATGGAGCCTGTACCTGTATTTGAATCCGCTCTATGACAGGCTTTTTATTGAGGATTCCTACGCTTGCCGAAAGGGCAAGGGCAGCCATAAGGCCGCCAAGCGCCTGCAATACTGGATGTGCCAAGTGCAGCGCAAGCCGGGGCCGGGCTGGTACTGCCTGAAACTGGACATAAGCAAATACTTTTACCGGGTGAACCACGAAAAGCTGCTGGCGATCTTGGAGCGGCGGGTGAAAGACCCCGCCATGATGGCGTTTATACGGGGCGTGGTGAACAGCAGAGCAGAGCCGTTCGGCCTGCCGCGCTGGCGGACACCGCAGGACACGCCGCCGGAAGAATGGCTGTACGAGGTGGGTATGCCGATAGGCAACCTGACGAGCCAGCTATTTGCGAACATCTACTTAAACGAGCTTGACCAGTATTGCAAGCACAGGCTGAAAATTCATTACTATATCCGCTACATGGACGATGTAATCATCTTGGGGCAGGACAAGGAAACCTTGCACCGCTGGAAAGCGGCGGTGGAAACTTTCTTGCAGGAGGAGCTGGCGCTTGATTTGAACAGCAAGACCAGCATACGCCCGGTGCGCCAAGGGGTTGAATTTGTTGGTGTGCGGA
SRS014613_WUGC_scaffold_13308	TR	-	3853	3902	3834	3911	16	0	AATGCAGGTGTCAGCTACTCGAATACGAATAATACGGCGTCGAATACGAATGCGAATATCGGTTCTCAGCTATGCTTA
SRS014613_WUGC_scaffold_13308	VR	-	*	*	40927	41004	16	0	CCTGCGGGTGTCGGCTGCTCGGCTGCGAATTATACGGCGTCGTATACGTATGCGTTTTTCGGTTCTCGGCTTTGCTTA
SRS014613_WUGC_scaffold_13308	TR	-	3853	3902	3828	3949	17	0	GGGGTGTGTTGTTCAGCGGTTCTTCGAATAATGGTGCGAATGCAGGTGTCAGCTACTCGAATACGAATAATACGGCGTCGAATACGAATGCGAATATCGGTTCTCAGCTATGCTTATAAAAA
SRS014613_WUGC_scaffold_13308	VR	-	*	*	4022	4143	17	0	GGGGTGTGTTGTTCGGCGGTTCTTCGAATGATGGTGCGAGTGCGGGTGTCGGCTACTCGAATACGAATGATGCGGCGTCGTATACGAATGCGTATGTCGGTTCTCGGCTTTGCTTTTTACCG
SRS014613_WUGC_scaffold_13308	TR	-	4050	4087	4049	4103	6	2	TGCGGGTGTCGGCTACTCGAATACGAATGATGCGGCGTCGTATACGAATGCGTAT
SRS014613_WUGC_scaffold_13308	VR	-	*	*	40948	41002	6	2	TGCGGGTGTCGGCTGCTCGGCTGCGAATTATACGGCGTCGTATACGTATGCGTTT
SRS014613_WUGC_scaffold_13308	RT	-	2852	3366	CGATTTGGGTTTCAGTCTTCACAAATGACACCTATTCTTGCATCAAGAATAGGGGAATACATGCAGCCGCTAAACGGGTCAAATATGATTTAAAGACAGACCCGGAAGGCACAATTTATTGTCTAAAGATAGATGTTCGCAAGTTTTATCCTTCTATTGATCACGATATACTAAAACAGGTTATTCGCAGAAAAATAAAGGATAAACGCTTGCTTTGGTTACTTGACGAAATTATTGATTCGGCCGACGGCGTACCTATTGGGAATTACTTATCCCAATATTTCGCCAATTTATATCTTGCTTATTTTGATCATTGGATCAAAGAAGTCAAGCAAGTAAGATATTTCTATCGCTATGCCGATGATATTGTGATTCTATCTTCAAGCAAAGAATCACTTCACGCCTTATTGCGTGAAATGCGGGTTTACCTTCGGGACAATTTGAAATTGAAAATCAAGCACAATTTTCAAGTATTTCCGGTCGATTCACGGGGGATTGACTTTTTAGGATACCGC
SRS014613_WUGC_scaffold_15665	TR	-	49459	49496	49440	49555	15	0	AAGAGCTTGTCTTTTGGGGCGGTAATGCGAATAACGGTGCGAACTGCGGCTTGGCGTATGCGAACTCGAATAACGCTTGGTCGAACTCGAATGCGAATGTCGGCTCTCGCCATACT
SRS014613_WUGC_scaffold_15665	VR	+	*	*	33785	33900	15	0	AAGAGCTTGTCTTTTGGGGCGGTTCTGCGTATTACGGTGCGTACTGCGGCTTGGCGTCTGCGTACTCGAATCTCGCTTGGTCGTACTCGCCTGCGACTGTCGGCTCTCGCCTTGCT
SRS014613_WUGC_scaffold_15665	TR	-	49459	49496	49436	49552	16	0	AGCTTGTCTTTTGGGGCGGTAATGCGAATAACGGTGCGAACTGCGGCTTGGCGTATGCGAACTCGAATAACGCTTGGTCGAACTCGAATGCGAATGTCGGCTCTCGCCATACTTATT
SRS014613_WUGC_scaffold_15665	VR	-	*	*	49726	49842	16	0	AGCTTGTCTTTTGGGGCGGTGCTGCGAATTCCGGTGCGTTCTGCGGCTTGGCGTCTGCGGACTCGAATAGCGCTTGGTCGTACTCGTCTGCGGCTGTCGGCTCTCGCCTTGCTTATT
SRS014613_WUGC_scaffold_15665	RT	-	48441	48838	TACGAGTGCTTGTATAAAAGGAAAGGGATTGCATTTTGGAGTCAGGCGCATGAAGATGTTTCTACGTAGGTATCCTGAATATAAATGGTTTGTAAAGACCGATTTCAAAAAGTTCTATCAGAGTATTCCACATGAAGTATTGCTTAATGCGCTTCGCCGGAAATTCAAAGACGAGAAGTTTATAAAGCTGATTGAGATTGCATTATTGAGTTATGATAGCGGAGAAGAGTTAATTGAAATTTTGGAAAATGAAGAACTTCGGAAAAAGAGGTGTACCGATTGGAGCATACACAAGCCAACCACTCGGAAATTTCGCTGTAAGCCCGATAGACCACAAGTTCAAAGAACAGTATAAGGTCAAATGTTTGCATCGGTATTGTGATGATAACGTGATGCTT
SRS014613_WUGC_scaffold_25426	TR	+	3937	3984	3915	4003	12	0	CGAACGCCAACAACGTCCGCAACGTCAATTCGGACGGCTCTTTGAACAACAACAACGCGTACAACGGCAACAATGGCGTTCGCCCGCTT
SRS014613_WUGC_scaffold_25426	VR	+	*	*	5848	5936	12	0	CGAGCGCCAACGGCGTCCGCAGCGTCACTTCGGACGGCTCTTTGAGCAACGGCAGCGCGTACGGCGGCAACGATGGCGTTCGCCCGCTT
SRS014613_WUGC_scaffold_25426	RT	+	4373	4921	AGCGCCGCGTGGTTATGTCGAACAGCTACAAAGACAAGGTTGTTCAACATTCGCTTTGCGATAACGTGCTTGAACCGATNNNNNNNNNNNNNNNNNNNNNNNAAGAGTTCATGCGGAGGTTTTACAGAAAGAACGGAATTGACGGCTGGATACTGAAAGGCGATATTTCAAAGTATTTCTATTCGATCCGGCACGACGTTTTGAAAACCTTAATCCGCGAGAAGATAACCGATCCGGACGTTTTGTGGCTTGTCGATCTTATCATCGACAGCACCGAAGGCAACGTCGGAATACCGATCGGCAATCAAACTTCACAGCTTTTCGCCCTTCTCTACCTTGACGGGCTGGATCACTTCGTAAAGGAAAAGCTGGGTATCAAATATTACGGGCGCTATATGGACGACTTCTTTTTGATCCATCACGACAAAGCATATTTGCAGGAGTGCCGGAAGCAGATTGAAGCGTTCGTACAGGCGCGCGGGCTTTCGCTGAACGCGAAAACAAATATCTTTCCCTTAAAACACAGCGTTGATTTCTTGGGCTTTCATA
SRS014613_WUGC_scaffold_26360	TR	+	40890	40943	40879	40962	6	3	AACAACAATTTCGTTATTGTCTGGACGGATGGCAACAACAACAATAACAATGCCAATAATTCTGGTGGGTTGCGGCCCGGATTT
SRS014613_WUGC_scaffold_26360	VR	+	*	*	39875	39958	6	3	AGCACCAATTTCGTTATTGTCTGGACGAAGGGCAACAACACCAATACCAATGCCACGAATTCTGGTGGGTTGCGGCCCGGCTTT
SRS014613_WUGC_scaffold_26360	RT	+	41489	42044	AAATCCGCCCGATAGATGCCCCGCACATTACGGATCGACAAATCCACAAAACCCTGTGTAATGAAGTCCTGATCCCGTTGTATTCACCTTCCATGATCTATGACAACGGGGCAAGCCAAAAGGGAAAGGGCCTTCATTGGCAGTTCAAACGGATCAAACAACAGCTTCATTGGCATTACCGGAGGTATGGCCGGGAAGGTGCGGTTTTACTGTTGGATTTGAAAGGCTTTTTCCCGAATGCGCCCCATGCGCTTCTGTACCAACGGCACCAAGAACTAATTCTAAACCCCAATCTTCGGGCCTTGGCTGATACTGTAATACAGAATTCCCCATGCCCGACACCGGGCCGGGGATTGCCCTTGGGAGTGGAACCATCACAGCAAGAAATGGTTGCCTTACCCAGCGCAATAGATAATTGGATTAAATGTCAAGCCGGGGTTCACTGTTTCGGCCACTACATGGACGATTATTATTTAATCTTTCCTGATGTGGAAGCCCTGAAGAAACTTGGGCATGAGGTTGTTCGGCGGTTTGAAGCTCTCGGAATTCGAGTGAA
SRS014683_WUGC_scaffold_10932	TR	+	32731	32783	32725	32791	12	0	CGTCGAACCGTGCGGTTCGCGGGTACAATTCGGCCCGCAACTGGAACAACAACAATGCTACGAACTC
SRS014683_WUGC_scaffold_10932	VR	+	*	*	34782	34848	12	0	CGTCGTTCCGTGCGGTTCGCGGGTACGCTTCGGCCCGCTTCTGGATCAGCAGCCGTGCTTCGAACTC
SRS014683_WUGC_scaffold_10932	RT	+	33402	33979	GCTGCAGACGCTCTTCCGCCCGGTATTCGTCAACCGTTCATTTGCGTGTATGTACGGAAAAGGCCCCATCCGAGCTGCCTTCAACGTACAGCATGACATGAGGGTCGCCCGCATGAAGTGGGGCGACGAGGCGACGGTCATCAAGATCGACGTCCGCAAGTTTTTCTACAGCATCGACCGCAGCGTGCTCAAGCAGATCATCGCGAAGCGGTTCAAGAAGCTCAAGAAGAAGTACCCCGAGAAATACGAGGACTTCCTCCGTTTTTACAGGCTTCTTTGCAAAGTGATCGACAGCTCGCCGGAGGGCGAGAGAGGGATTCCGCTGGGAAATGTGAGTTCTCAGGACTTTGCCAACATCTACCTCAACGAGCTCGATCAATTCTGCATCCGCTTCCTCGGTGCGACGCTCTACACGCGCTACATGGACGATGTCGTCGTCATAGCGCCAAACAAGGAAATCGCCCGGGAGTGGTTAGCAAAGATCAAGGTGTTCCTCCAAGAGAGACTGCACCTTGAGACCAACCAGAAGACCAAGATTTTCTATGTGCGGCAGGGCGTGAACGCCTACGGCTTCAAAA
SRS014683_WUGC_scaffold_22791	TR	+	24233	24282	24183	24291	15	0	GGCGGTGACCCTTCGGTTCGGTAATTGCAACAATGGGTTCATCGACGGCCCGCGTGCGCGTAATTGGAACAATGACGCTTCTAATGCGAACTGGAACATTTCCGCTGCC
SRS014683_WUGC_scaffold_22791	VR	+	*	*	23918	24026	15	0	GGCGGTGACCCTTCGGTTCGGTCTTTGCAACGATGGGTTCATCGCCGGCCCGCGTGCGCGTTTTTGGGGCGATGACGCTTCTTGTGCGGACTGGGGCCTTTCCGCTGCC
SRS014683_WUGC_scaffold_22791	RT	+	24791	25338	GATTCTTGAACCGATAATCACGGCTACGTCATATCCCTATTCCTGCGGTAGCTTTCCGAAGAGAGGAGCTCATTATGGCAAGAAAAGATTACTTAAATGGATAAGAGATGGAACTAACATCAAGTATTTTGGAAAAATCGACATTAGACATTTCTATGACAATATCAGAATTGACACACTGATGAGAGAGCTTGCTATCAGAATTAGTGACACATGGTTTCTGTATGTAATTAGAATATGCATGGCCGGTTTTTCAAAAGGTATTCCACTCGGATTCTATGTATCACAGTGGCTGGCCAACTATTTGCTGGAACCGCTTGACGAGTTTATCAGGAAGCTGGGCTTTGAAAAATATATGCGTTACATGGATGACATGGTATTTTTCGGCACCGCAAAGAAAAAGATTCATGCAGCAATTACTCAGATCAGAATGTTTATAGGAAGGCGCTACCGACTTAAGCTGAAACATAACTATCAGGTCTGCAGGTTTTATTATGAATCAAAGAGGCGTGCAGTTGGAAGACCGCTCGATTTTATGGGATTTCTGT
SRS014683_WUGC_scaffold_23420	TR	-	8461	8508	8440	8534	19	0	TGCCGGCTCGGCCAACAACGCCCGCAACGTCAACACCGATGGCACTCTGAACAGGAACAACGCCTACAACGGCAACAACGGCCTGCGCCCCGCTT
SRS014683_WUGC_scaffold_23420	VR	-	*	*	6366	6460	19	0	TGCCGGCTCGGCCTACTTCGCCCGCTTCGTCCTCGCCGATGGCACTCTGGGCTGGGACTTCGCCTACGGCGGCTACGGCGGCCTGCGCCCCGCTT
SRS014683_WUGC_scaffold_23420	RT	-	7370	8053	AAGGAGCGGCTCGTCCTCGCCATCGACTTCGAGGGCAAAGTCGTCCAGCACTCGCTCTGCGACAACGTCCTCGAGCCGGCGTTCTCCCGGCGCTTCATCCGGGACAACTACGCCGGCCAGATCGGCAAAGGCACCCACGACGGCCTCGACCGTCTGGCTGCGGCTATGCGCCACTATTTCTTCAGCCGAAAGGCAGCAGACGAAGCAGCCCGCAAGGCTGCCGGCCTGCCGCCCCGGCCGATGAACGAGTGGGACTACGCCGACGGCTGGGTACTGAAGGGCGATTTTTCAAAGTTCTTTTACACCCTGCTCCATTCCTACTGTTACGAAACGGCCCGCCGGGCCCTGAAGTGGCTGAAGGATCCCGAGCTGATCGACTTCGCTGAGTGGCTGCTATGGCTCATAATCGACAGCACGCCAGACCCCGGCATCCCGATCGGAAACCAGTCGAGCCAACTGCTCGCGCTGCTCTATCTGGACGCCTTCGACCACTGGCTGAGGGATGACCGCGGCCTCGTATATGGCAGGTACATGGACGACTTCTACATCATCCACAGCGACAAGCTGCTGCTCCGGCAGATACTCAAGGAGATCGAGGCGTACATCAAGCCGCTCGGCCTTCGGCTGAACGGCAAGACGCAGATCCTCCCGCTGAAGAACGGCATCGACTTCCTCGGTTTTCAC
SRS014683_WUGC_scaffold_30844	TR	+	5099	5157	5085	5184	17	0	CACCCCGAACACGAACAACACCAACAACGTGTACTACTTGAACACCAATGGCAATGTCAACAACAACAACTATAACAATTCTAACGGCTCCCGCCCCGCT
SRS014683_WUGC_scaffold_30844	VR	+	*	*	6899	6998	17	0	CACCCCGTACACGAACAGCACCGGCTTCGTGTACTGCTTGTACGCCTATGGCAATGTCAGCAACTACTACTGTAGCAATTCTGGCGGCTCCCGCCCCGCT
SRS014683_WUGC_scaffold_30844	RT	+	5609	6205	AGAAAAGACTGGTGCAGGCACCGGCCTTTGTCGATAAAGTTGTGCAGCACGCGCTGGTGGACAATCTGCTCTATGAGCGCATCACCCGCAGCTTTATTTTGGACAACTACGCATCCCAGAAAAACAAGGGTATGCACTTTGGCCTTGACCGGCTCAAATACTTTCTCACCGATTACTACCGCAAGCAGCACACCGCTGAGGGCTGGATCTTGAAAGCCGATGTGCGGCACTTCTTTGCAAGCATAGACCATGACAAGCTCAAGGAAAAGCTGAAACGGCTGGAACTTGAGCCTGTTGTTTATGACCTGCTGTGCATTTACATTGACTGCTCAGACGGCCTACCGCTGGGCTATCAGACCTCTCAGCTTTTCGCCCTGCTTTATCTTGACGAATTTGACCACTTTGTAAAAGAACGGCTGCACATTCGTTACTACGGCAGATACATGGATGACTTTTTCCTGATCTGCCCAGATAAAGCGTACCTGCAATATTGCCTCAAGGAAATCAGAGCTTTCATGGCCACGCTGGGCCTTGAGCTAAACGAGAAAACGCAGATCTTCCCGCTCAGAAACGGTATTGATTTTCTTGGCTTTCACA
SRS014689_WUGC_scaffold_30147	TR	+	50042	50094	50034	50132	7	3	TAGTCAGCATTACAGTTGGATATTGTACTTTGGTAGTGGCAACTTGGGCAACTACAACAAGTACAACAGTAACTATGTACGTCCTTGCACAGCATTTAA
SRS014689_WUGC_scaffold_30147	VR	+	*	*	8604	8702	7	3	TAGTCAGCATATCAGTTGGATTTTGTACTTTGGTAGTGGCTACTTGTACTACTGCGACAAGTGCAACAGTAACTATGTACGTCCTTGCACAGCATTTAA
SRS014689_WUGC_scaffold_30147	TR	+	50849	50901	50832	50933	12	0	AAGCGAGAATAGTCAGCATAACAGTTGGATATTGAACTTTGGTAGTGGCAACTTGAACAACAACAACAAGTACAACAGTAACTATGTACGTCCTTGCACAGC
SRS014689_WUGC_scaffold_30147	VR	+	*	*	8595	8696	12	0	TAGCGAGTATAGTCAGCATATCAGTTGGATTTTGTACTTTGGTAGTGGCTACTTGTACTACTGCGACAAGTGCAACAGTAACTATGTACGTCCTTGCACAGC
SRS014689_WUGC_scaffold_30147	TR	+	50849	50901	50832	50933	6	0	AAGCGAGAATAGTCAGCATAACAGTTGGATATTGAACTTTGGTAGTGGCAACTTGAACAACAACAACAAGTACAACAGTAACTATGTACGTCCTTGCACAGC
SRS014689_WUGC_scaffold_30147	VR	+	*	*	50025	50126	6	0	AAGCGAGAGTAGTCAGCATTACAGTTGGATATTGTACTTTGGTAGTGGCAACTTGGGCAACTACAACAAGTACAACAGTAACTATGTACGTCCTTGCACAGC
SRS014689_WUGC_scaffold_30147	RT	+	51098	51728	CTTCTACTTGCTTTATGGTTACTTTCCCAAAACTTAGGGAAGTTTTCGCTGCAAATTTCAGAGATAGAATAATTCACCATTGGATTTGTCTAAGACTCAACCCTTTGTTTGAAAAAAGAAATGAGGATCTCGGTAATGTGTCACACGCATGTAGAAAAGGCTATGGAACTATATCCGCTATAAAACAAGTGGAAGCTGGAATTGAGAAAGTTTCACATAATATGCAGAAAGAGGCATGGATTTACAAAGGAGATATAGTGGGTTTCTTTATGAACATAAACAAACAAAAAATGTTTGAAGTACTTAAAGAGCTCATAGAAAAGAAGTATTTTGCGTCAGACAAAAGTATCTTGCTTTTCCTTGTTAAGGTTACGGTGTTTCATTCTCCTGAGAAGAATTGTTTTATTAAATCCCCATTTGAATTATGGAAAAAGATAAAACCAGATAAATCTCTTTTCTATAATGGAGAAGGGATAGGTGAGCCCATAGGAAACCTAACCACTCAGTTATTTGCAGGATACTATATGAGTTTTCTCGATGAATTCGTAGAACGACTTTTTGAAAGGAAAAATTATAGTTATACCCGAAGTGTAGACGACTTTGTAATTGTTTGCGATGATAGGGCATTCTT
SRS014923_WUGC_scaffold_13439	TR	+	668	717	653	755	16	0	GCGAGTACAATTCCAACAACGCGTTCATCTACAACGGCAACACGGGCAACGTGAACAACAACAACAAGTATAACACGAACGCCGTGCGTCCGGTTTCCGAATT
SRS014923_WUGC_scaffold_13439	VR	+	*	*	16	118	16	0	GCGAGTACAGTTCCTACTACGCGTTCTTCTACCACGGCTACACGGGCAGCGTGAGCAGCAACGGCAAGTATAACGCGTTCGCCGTGCGTCCGGTTTCCGCTTT
SRS014923_WUGC_scaffold_13439	RT	+	929	1544	AATCCATCGCATTTATCGTTACGAAACCATGCCTGCGCGAAGTGGTAGCCGCCGATTTCCGCGACCGAATCGTGCAGCACTATATCGTCATGCGCCTCGAAGCTCTTTTCGAGGAATGCGGAACACTCGACGATAACATGTTCAGTTGCCGCGTCGGGAAAGGCAACCTTGCGGCCATACAGGCCCTACAACAGCAGATATTCCACCAGTCGAAAGGTTATACCGCCGACTGTTATGTGGCAAAATTCGACCTGCAATCATTCTTTATGAGCATCGACAAACGCCGTCTTTACGACGAGTTGGTCGCATTGGTCGCCAAACGCTACGAGGGATGGGATAAGGATACGCTGTTGTATCTTATCCGCGTCGTTACGCTGCATAATCCGCAGGACAACGCCGTGCGGAAAACTCCACTTTGCGATTGGGCTGACCTGCCGCGCTCGAAGAGCCTCTACAATGTCGATTGGTTCCTCGGTTTAGCCATCGGGAACCTCACGTCGCAATCCGACGCGAATTTCTACAACGCACCCGCGATGCGGTGGATGCGCTCCGTTGGCCTCGCTCCTGTGAACTACGTCGATGATTTCGCATTCGTCGTCCGGGATAAGGCATCGTT
SRS014923_WUGC_scaffold_15552	TR	+	1892	1941	1844	1955	15	0	AGCTGGTTCTTTGGGGCGGTAATGCGAATAACGGTGCGAATTGCGGCCTCGCTTATGCGAACTCGAATAACGATTGGTCGAACTCGAATGCGAATATCGGCTCTCGCCATAC
SRS014923_WUGC_scaffold_15552	VR	+	*	*	1557	1668	15	0	AGCTGGTTCTTTGGGGCGGTACTGCGTATCACGGTGCGCATTGCGGCCTCGCTTGTGCGCTCTCGAGTAGCGATTGGTCGTCCTCGTATGCGCATATCGGCTCTCGCCTTGC
SRS014923_WUGC_scaffold_15552	RT	+	2681	3078	ACAAGTGCGTGTATCAAGGGAAAGGGATTACATTTTGGAGTAAGGAGAATGAAACGTTTTCTTCACCGGTACCCGGAATACAAATGGTTCGTAAAGACTGATTTCAAAAAGTTCTATCAAAGTATTCTTCATGAGCTTATTGTTGCTGCATTGAGAAGGAAATTCAAAGATGAACGATTTATTAAATTGATCGAGATAGCTGTTTTATCGTATGACAGCGGAACAGAGTTAGTTGACGTATTGGAGAATGAAGTTGAACGGAAGAAGAGGTGTTCCGATTGGAGCATTTACAAGCCAACCTATCGGGAATTTTGCGGCAAGCCGGATAGATCATACAATGAAGGAGAAATATCGTGTCAAATGCCTGCATAGATATTGCGATGATAATGTTATGCTGG
SRS014923_WUGC_scaffold_16003	TR	+	38925	38974	38885	38989	15	0	TATCGCGGGGGCAACTGGAACAACGGTGCGAACGCTGGTGTGTTCTACCTCAACGGCAACAACTCCCGCAGCAATGCGAACACGAACATCGGCTTCCGTGCCGCT
SRS014923_WUGC_scaffold_16003	VR	+	*	*	262	366	15	0	TATCGCGGGGGCCACTGGGGCAGCGGTGCGGACGCTGGTGTGTTCTCCCTCAACGGCTACAACTCCCGCGGCCTTGCGAGCGCGGGCCTCGGCTTCCGTGCCGCT
SRS014923_WUGC_scaffold_16003	TR	+	38925	38974	38875	38989	17	0	GCGCTGCGTGTATCGCGGGGGCAACTGGAACAACGGTGCGAACGCTGGTGTGTTCTACCTCAACGGCAACAACTCCCGCAGCAATGCGAACACGAACATCGGCTTCCGTGCCGCT
SRS014923_WUGC_scaffold_16003	VR	+	*	*	38292	38406	17	0	GCGCTGCGTGTATCGCGGGGGCGGCTGGGGCAGCGGTGCGCGCGCTGGTGTGTTCTGCCTCAGCGGCGACAACTCCCGCAGCCTTGCGGGCGCGTACCTCGGCTTCCGTGCCGCT
SRS014923_WUGC_scaffold_16003	RT	+	39488	40150	AGAAACGGCTCGTCATGGCTCTGGGCTTCCGGGATCGTGTCGTGCAGTGGGCGATCTACCTCCAGACAAACCAGTACCTCGACAATGGTATGATATACCACAGCTACGGGTGCAGGGTGGGAAAAGGAACCACCAGAGCAGCCGACCGGCTTCAATACTGGTGCACGCTCGTGGATCGGAAGCCGGGCAAATGGTACTACCTGAAACTGGATGTATCAAAGTATTTTTACCGGGTGGATCACCGGGTACTGCTCGACATACTCCGCCGGAAGTTCCCGAACGAGGACGGCTACCTCTGGCTTATGGAAACAATTATAAATTGCGACCATACACCCTTTGGACTGCCTCCGGGAAAGTCCGCCGACGAGATCCCACCGTCTGAAAGACTGTTCGAGGTAGGTATGCCGATCGGAAACCTCACAAGCCAGCTACTCGCGAACGTCTGCCTCAATGAGCTGGATCAGTATATCAAGCACGAGCTGAAAGCCCATTTTTACGACAGATACATGGACGACATGGCGCTGCTCTATCCTGACGCGGCCACGCTGAACCGGTGGAGGGCTGCGATCGAGAAGTATCTGAACGAAGTCCTGCACCTCGAATTGAACAGCAAAACCACGATCGGACTCGTCAAGCACGGGATCACCTTCGTGGGCTGCCGAA
SRS014923_WUGC_scaffold_17878	TR	-	3373	3410	3353	3428	11	0	AATGCCGGGCTTTCGTACGCGAATACGAATAACACGGCTACGAATACGAATGCGAATATCGGCTCTCAGCTATACT
SRS014923_WUGC_scaffold_17878	VR	-	*	*	42087	42162	11	0	AATGCCGGGCTTTCGTGCGCGTATACGATTAACGCGGCTACGTATACGACTGCGTCTATCGGCTCTCGGCTTTGCT
SRS014923_WUGC_scaffold_17878	TR	-	3373	3410	3371	3428	9	0	AATGCCGGGCTTTCGTACGCGAATACGAATAACACGGCTACGAATACGAATGCGAATA
SRS014923_WUGC_scaffold_17878	VR	-	*	*	39177	39234	9	0	TCTGCCGGGCTTTCGTACGCGAATACGAATTACGCGGCTACGTCTACGACTGCGTATT
SRS014923_WUGC_scaffold_17878	TR	-	3373	3410	3353	3428	15	0	AATGCCGGGCTTTCGTACGCGAATACGAATAACACGGCTACGAATACGAATGCGAATATCGGCTCTCAGCTATACT
SRS014923_WUGC_scaffold_17878	VR	-	*	*	39097	39172	15	0	TCTGCCGGGCTTTCGTGCGCGCATACGCATAGCGCGGCTACGCATTCGTATGCGTCTATCGGCTCTCGGCTTTGCT
SRS014923_WUGC_scaffold_17878	TR	-	3373	3410	3353	3465	16	0	GGGTGTCTTGTTCGGCGGTAATGCGAATAACAGCGCGAATGCCGGGCTTTCGTACGCGAATACGAATAACACGGCTACGAATACGAATGCGAATATCGGCTCTCAGCTATACT
SRS014923_WUGC_scaffold_17878	VR	-	*	*	3898	4010	16	0	GGGTGTCTTGTTCGGCGGTTCTGCGGCTAACGGCGCGGCTGCCGGGCTTTCGTACGCGCATACGCATAACGCGGCTTCGTATACGCATGCGAATATCGGCTCTCGGCTTTGCT
SRS014923_WUGC_scaffold_17878	RT	-	2415	2950	CTATATGGGTGTCTATTTTCACGGCGGACACTTATAGTTGCATAAAAGGGCGTGGCATACAAGCGGCGGCAAATAAGTTAAGGCGCGTTATAGACAGAGATAAGGCAGGCTGCGCGTATTGCTTGAAAATAGACATACGCAAATTTTACCCTTCCATAGATCACACCGTACTAAAGTCCATTGTTCGCCGGAAGATTAAGGACACACGGCTACTCAATCTTTTGGACGAAATAATAGACAGTGCGGAAGGCTTACCGATTGGCAACTACCTTAGCCAATATTTAGCGAATCTTGTACTTACCTACTTCGACCATTGGGTAAAGGAAGTAAAGCGGGTAAGGTACTATTTCAGATACGCCGACGACATTGTAGTATTGCATAGCGACAAAAAGACGCTTCACGCTTTGCTGGCAGAGTTTGAAAGCTACTTGGCGGCTAACGTAAAGCTGGAAATCAAACAGAACAAACAAGTCTTTCCGGTGGCACACGACCACCGCGACAGCTTCGGGCGTGGTATTGATTTCTTGGGCTATGTA�
SRS014923_WUGC_scaffold_18916	TR	+	35	61	27	66	0	1	CAGTCAGAACAACAGCTGGTACGTGAACTTTAGTAATGGC
SRS014923_WUGC_scaffold_18916	VR	+	*	*	752	791	0	1	CAGTCAGAACAACAGCTGGAACGTGAACTTTAGTAATGGC
SRS014923_WUGC_scaffold_18916	TR	+	760	823	730	845	8	0	GGTACTGGAGTAGCAGTGAGAACAGTCAGAACAACAGCTGGAACGTGAACTTTAGTAATGGCAACTTCAACAACAACAACAAGTACAACAGTAACATGGTGAGGGCGGTTGCAGCA
SRS014923_WUGC_scaffold_18916	VR	+	*	*	5	120	8	0	GGTACTGGAGTAGCAGTGAGAGCAGTCAGAACAACAGCTGGTACGTGAACTTTAGTAATGGCTACTTCGACTACAACGGCAAGTACAACAGTAACGTGGTGAGGGCGGTTGCAGCA
SRS014923_WUGC_scaffold_18916	RT	+	1004	1655	CAAGTACTTGTTTTATAGTTACCCGTCCTAAATTACGGGAAGTGTTTGCTGCAAATTTCCGTGACCGTATTGTACAACATTGGTTGTGCCTACGCTTAGAGCCACTGTTTGAGGCACGTTTTGTTGAGCACGGAAATGTATCATTTAACTGTCGAAAGGGTTTTGGAACATTTGCATGTATCGATCAGTTGACAAAAAATACTATTGAAGTCTCTGATAATTATTCCCATGAGGCTTGGTATGCTCAATTTGATATTAAAGGATTTTTCATGTCAATTGATTGTGAATGCTTATTAAAGTACTTATTGCCATTTATCAAAGAAAAATGGAACTATTGGAAAGGAACTATATATGAACAGGATTTAGATTTAGTGCTTTGGCTTACAGAAGTAATTGTACGACATCGTCCACAAGATGATTGCATACGCCAAGGGAATTTAAAATTATGGAGAATACTACCTAAAAACAAAAGCTTGTTTTACATTGAATGGATGAGAGGTGAACCAATAGGCAACCTAACCAGTCAATTATTCGCCAATTTTTATATGTCATTTTTTGATGAATGGGCTATTAAAGCAGCAGAAGAAAGAGGAGCCAAATATGTACGTTTTGTAGATGATTTTAGCTTTGTGTGCAAAACTAAGGAAGATGC
SRS014923_WUGC_scaffold_28600	TR	-	7491	7540	7481	7588	9	0	GCCTTTGCTCTTTTCGGTGGCCACCTGCACGACGGCCGTCATTGTGGTGCGTTCTACGTGAACTTGAACAACGAGGCTGGTAATGCGGGGTGGAACATCGGGGCTTCT
SRS014923_WUGC_scaffold_28600	VR	-	*	*	7722	7829	9	0	GCCTTTGCTCTTTTCGGTGGCCACCTGCGCGGCGGCCGTCGTTGTGGTGCGTTCTTCGTGGACTTGAACAACGTGGCTGGTGTTGCGGGGTGGGACATCGGGGCTTCT
SRS014923_WUGC_scaffold_28600	RT	-	6652	6929	ATGTGAAGCAATTTTACGCCAGTATTCCACAGGATAAATTAATTGAAAAGCTTAAATCTAAAATCAAAGATTTTAGATTTATACGGATTGTTGAAAATGTTATACATTGCGTGCCGAATGGCTTGCCACTTGGTTTTTATACCTCTGTATGGTTCGCTAACTGGTATTTGAGTGAGCTTGACCATGAAATCAAATCACTCGGCATTGAGCTGAAATATGCACGTTATGTTGACGATATGGCTATATTTTGTGCGAGCAAAAAGAAATTGCGCAACGTA
SRS014923_WUGC_scaffold_51122	TR	-	6188	6242	6168	6294	15	0	GTCTGCGAACAACTGGTGGGAGCGTTCTCCTAATGCGAGCAACACTACCAACTTCTGTAATGTCAACAGCAACGGCAACGCCAACAACAACAACGCCAGCAACTCGAATGGCGTGGCCTTCGGATTC
SRS014923_WUGC_scaffold_51122	VR	-	*	*	6814	6940	15	0	GTCTGCGTACACCTGGTGGGAGCGTTCTCCTATTGCGAGCAACACTACCTTCTTCTGTTATGTCGGCAGCAACGGCGGCGCCAGCAACACCAGCGCCAGCAACTCGAGTGGCGTGGCCTTCGGCTTC
SRS014923_WUGC_scaffold_51122	RT	-	5106	5682	GGCTTCTACGAGTTTGACATTTACGATCGCGGGAAATGGCGCCATATTCGCAGCGTCCATATCACGGAGCGCGCCGTTCAGAGAAATCTCTGCGACCAGGTTATCACAAAGGTTTTTCAGCCAGCTTTTATCTATGACAACGCCGCGAGCATCAAAGGTAAAGGCATCGACTTCGCGATGGACCGTCTTAACTGCCACTTGCAGCGGCATTTCCGCAAGCATGGTCTCAAAGGCGGTATTCTCGTCTTCGACTTCAAGGACTACTTCGGCTCGGCACAGCACTGGACCGTCAAGAACGAGCTCGCCCGTCGTGTTCACGACCCGAAGACCAGAAAGCTCGCGAATGACTTCCTCGAGAACTTCGGCCCGGTCGGGTACGGTCTCAGCAGTCAAATCTCGCAAAATGCGGCTCTCATGCTTCCGAACAAGCTCGACCACATTATCAAAGAAGAGCTTCAAATCAAGGGCTACGGCCGCTATATGGACGACGGCTATTTGATTCACGAGGATATTCACTATTTGGAGTATTGCCTCGAGAGAATCAAAGAGGTCTGCGCCGAGCTGGGTATCACGCTCA
SRS014923_WUGC_scaffold_51276	TR	-	3238	3264	3231	3276	5	0	TGTGAACAACACTGCCGGGAATGCCAACTGGAACATCGGGGCCGCC
SRS014923_WUGC_scaffold_51276	VR	-	*	*	3494	3539	5	0	TGTGGGCGACACTGCCGGGAATGCCGACTGGAGCATCGGGGCCGCC
SRS014923_WUGC_scaffold_51276	RT	-	2254	2675	TGGTATTAGAGCCAATCATCACAGCCACAGCCTATCCATACTCCTGCGGTTCGTTCCCAAAGCGTGGAGCACACTACGGAAAGAGACAGATAGAGCGGTGGCTTTTGCATGACCCGAAGGAAACACGGTGCTTCGCAAAGATGGATATCCGGCACTTTTATGATAGTATCCGGCTGAAAATTCTGATGAAGGAACTGGCAATCCGAATCAAGGATGACTGGTTTTTATACATCATCGGATTATGCCTACAGGGATTTAATAAAGGAATCCCTCTCGGATTTTACATCAGCCAGTGGTTGGCAAATTACCTCTTAGAACCACTCGACCGACTGATCACAGAGGTGCTCGGTCTGCCAAAGCTGCAAAGGTACATGGACGATATCGTCATATTCGCAAGCAGCAAGAAAGTCCTCCAGAGAGCC
SRS014923_WUGC_scaffold_51758	TR	+	2272	2321	2259	2359	18	0	GTCAATAGGGGAGGCAATTACAACAACAGCAACAATTACACGAGCAATCGCAACAACAACAATACTTCCAACAGCAACGATAACATTGGCTTTCGTCCACT
SRS014923_WUGC_scaffold_51758	VR	+	*	*	45	145	18	0	GTCAGTAGGGGAGGCGTTTACGTCAACAGCAACCGTTACACGAGCTATCGCTACGACGGCACTACTTCCTACAGCTACGATCTCGTTGGCTTTCGTCCACT
SRS014923_WUGC_scaffold_51758	RT	+	1446	1831	GACAGAATAGTACACAGATGGATAGTAGACAATTTTTTAGAACCAATATTTGTACCACAGTTTATAAATACATCATTTGCATGTTTAAAAGAAAAAGGAATGCATAGAGCATGTATATATGTAAAAAATACAATGAAACATTGCAAAAAAATATGGAAAAACTACTACATTTTAAAAATGGATATAGCAAAATATTTTGACAATATAGATAAAGAAATATTATTAAAAATATTAGAAAGAAAAATAAAAGACGATAAATTAATGTGGCTTATAAAAGAAATATTATATGCAAAAAAAAGAGAAAAAGGACTAGAAATACGGAAACTATACATCACAAATGTTTGCAAATATATATTTAAACGAAATAGACCAATTTGTAAAACATA
SRS014923_WUGC_scaffold_56344	TR	+	21421	21468	21386	21489	17	0	ACCCCGAACGCCGGCAACGCGAACAACGTGCGGAATGTCAATTCCGACGGCAGTTTGAGCAACAACAATGCGTACAACGGCAACAACGGCGTTCGCCCGGATTT
SRS014923_WUGC_scaffold_56344	VR	+	*	*	23365	23468	17	0	ACCCCGTACGCCGGCGACGCGGACGGCGTGCGGTTTGTCCATTCCGACGGCCGTTTGGGCAACACCCATGCGTACGGCGGCGACTACGGCGTTCGCCCGGCTTT
SRS014923_WUGC_scaffold_56344	RT	+	21877	22476	AGGAACGCCTGATCATGTATAACGGCTTCCGGGACAAAATTATTCAGCACAGCCTATGCGACAACGTCCTGGAACCGCGCCTTGCGAAGACGTTCATACTTGACAACTACGCCAGTCAGAAAGGCAAAGGAACACACTTCGGCCTGGACCGTCTGAAAGCGTTCATGCAACGATATTACAGGCAGTTCGGGGCGGACGGCTGGGTCTTGAAGTGTGACATAAGAAAATACTTTTACAGTATCAATCACGACGTTTTGAAGTCACAACTTCGCCGGATCATCGACGATCCCGGCGTGTTGTGGCTTCTTGACTTGATTATCGACTCCACGGAAGGACCGGGAATCCCGATCGGGAACCACACTTCACAATGGTTCGCGGTCCTGTACCTGTCCGGCCTGGACCACATGATCAAGGAACGTCTGGGAATCAAGTTTTACGGCCGATATATGGACGACTTCTTCCTGATCCACCCGGACAAGGACTATCTGATTTACTGTCTGGAAGAAATCAAAAAGTTCCTGGTCCCGCTGGGGCTGGAATTGAATCACAAAACGGCCGTGTTCCCGCTGACCCAGGGGATCGACTTCCTGGGCTTCCGGA
SRS014923_WUGC_scaffold_58177	TR	+	1144	1193	1090	1218	28	0	AAGGTTTCTTAATTACTAAATTAGGCAGTAAATGGAATAATGGCTCTAATTGCAGTTTCAATCTGAATGGTAATAATACCTCTGGTAATCGCAATCGTAATATCAGCAGTCACTTACTATATGTGCATA
SRS014923_WUGC_scaffold_58177	VR	+	*	*	856	984	28	0	ACGGTTTCTTCATTGCTATATTGGGCGGTAGGTGGAATGTTGGCTCTAGTTGCGGTTTCGCTCTGCATGGTAGTGATGCCTCTGGTGATCGCTATCGTAATGTCGGCGGTCGCTTGCTGTATGTGCCTC
SRS014923_WUGC_scaffold_58177	RT	+	1820	2357	ACCTATAGTGCAATCCCTAACAGAGGGATCCAGCCTATTATCAATCAGTTACGAGGGTATAAGAAAAAGATTAAGAAAGATGGAAAAGTAGTAGCGGAGAAGTGGATCCCCAGTATTTTAGTATCAGATCCAGAGGCTACAAAGTATTGCTTAAAGCTGGATGTAAGAAAGTATTATCCCAGCATTGTACACGATGTACTAAAGGCTAAGTATAGAGAGCTCTTTAAGGATGAGGAGCTTATCTGGTTAATGGATGAGATCATAGATAGTATTAGTACTTGTCCAGCCACAGAGGAAAATATAGAGATCCTCCAGAGGCTAGGTGTGGCGGTAAATATTATCATAGACGATAACGGTAGAGAGTTTGTGGATGGCGTAGGTATTCCTATTGGAAACTATGTTAGCCAGTATGACGGTAATTTTAATCTATCTGTAGTAGATCACTGGCTCAAAGAGGTTAAGGGCGTTAAGTACTACTTTAGATACATGGATGATATGGTTATTTTCGGTAGCAGTAAAGAGGAATTACACAAACTCA
SRS014923_WUGC_scaffold_59580	TR	+	8721	8765	8717	8783	13	0	AGTATGTCAATGACGATGGCAACGTCAACTACAACTGGTGTAGCAATGATTTTGGCGTGCGTCCGTT
SRS014923_WUGC_scaffold_59580	VR	+	*	*	8168	8234	13	0	TGTATGTCCTTGGCGATGGCGGCGTCCGCTACTTCTGGTGTAGCGTTGGTTTTGGCGTGCGTCCGTT
SRS014923_WUGC_scaffold_59580	RT	+	9083	9715	CATACAATCAATTTAAAATTTACGAACCGAAAGAGCGGATAATAAAATCCTGCTCTTTCAAAGACAAAATTGTGCAGCACAGTATGTGTGACAATGTATTGCTGCCGAAGTTGAAGTCTGAATTTATACAAACGAATTATGCAGGGCAAAAGAACAAAGGGACGCTTTATGGATTGGATTGTTTGAGCGCTCAGATGCAATTGGCATATTACAAATACGGTTACAATTGCTGGATTGTAAAGGGTGATATTAGAAAGTATTTTTACAGTATTAATCATGCAATCTTAAAAGACATTGTTCGATTTTTTATAGAGGACAACGACTTGTACTGGCTATGCGAGAAATTTATTGATAGCACAAATGAAGAAGTTGGTTTGCCGTTAGGAAATCAGATCAGCCAAGTGTTTGCCCTGTTGTACTTGTCAGGTTTGGATCGTTTTGTAACAGGAGAATTGGGCGTCAAATACTACGGAAGGTATATGGACGACTTTTATCTAATTGTTGAAAGTAAGCAATATGCGAAACAATGTTTAAATTGTCTGTATGATTTTATAGATACGCTCAATTTAGAATTAAATGGCAAGACACAGATTATTCCATTTAAAAACGGTATTGATTTTTGCGGATTTCATA
SRS014979_WUGC_scaffold_5124	TR	-	1210	1259	1198	1272	8	0	TGCGAATGCGGGTTTCGGTTATCTGAATGCGAATAATCGTTCCTCGAATGCGAATGCGAACATTGGGTTCCGATT
SRS014979_WUGC_scaffold_5124	VR	-	*	*	1338	1412	8	0	TGCGGCTGCGGGTTTCGGTTCTCTGAATGCGACTAATCGTTCCTCGTATGCGAGTGCGTACATTGGGTTCCGCTT
SRS014979_WUGC_scaffold_5124	RT	-	203	686	GGACAGGATAGTACACCATTGCATTATCAATGTGTTGGGGCGTTACTGGACTAACTTCTTCATTGCGAATACATACGCTTGTATCAAAGGGCGTGGTATTCATAAATGTATGGAGGATGTGCATACGGCTTTAATCATAGACAGAAAAGGTACAAGGTTCTGTTTGAAGATTGACATCAAGAAGTTCTATGATAACATAGACCACGCAGCATTGAAAAGGATAATCCGCTACACTATAGCGGATGAACAACTGTTAAGGCTGTTGGATAAGATAATAGATAGTAACGGTAAAGACAAGGGGCTGCCAATAGGCAATTTCACAAGTCAATATTTGGCTAATCTCTATTTAGCATATTTCGACCATTGGGTTAAAGAAGAACTGGCTAAGATAGTGATGAAGCGTTTTGGGGTGAAAATCTACTACTATCGCTATATGGATGATATGGTGATACTATGCGCTGACAAAGAGGCACTGCATTTCGTA
SRS014979_WUGC_scaffold_5470	TR	+	28696	28733	28640	28752	17	0	GGGTGTCTTGTTCGGCGGTAATGCGAATAACAGCGCGAATGCCGGGCTTTCGTACGCGAATACGAATAACACGGCTACGAATACGAATGCGAATATCGGCTCTCAGCTATACT
SRS014979_WUGC_scaffold_5470	VR	+	*	*	28095	28207	17	0	GGGTGTCTTGTTCGGCGGTAATGCGAATGCCGGCGCGACTGCCGGGCTTTCGTACGCGCATACGAATTTCGCGGCTACGTCTACGGCTGCGTATGTCGGCTCTCGGCTTTGCT
SRS014979_WUGC_scaffold_5470	TR	+	28696	28733	28677	28752	14	0	AATGCCGGGCTTTCGTACGCGAATACGAATAACACGGCTACGAATACGAATGCGAATATCGGCTCTCAGCTATACT
SRS014979_WUGC_scaffold_5470	VR	+	*	*	40005	40080	14	0	AATGCCGGGCTTTCGTACGCGTATGCGTATAACGCGGCTGCGGCTACGGGTGCGAGTCTCGGCTCTCGGCTTTGCT
SRS014979_WUGC_scaffold_5470	TR	+	28696	28733	28677	28752	13	0	AATGCCGGGCTTTCGTACGCGAATACGAATAACACGGCTACGAATACGAATGCGAATATCGGCTCTCAGCTATACT
SRS014979_WUGC_scaffold_5470	VR	+	*	*	42933	43008	13	0	TCTGCCGGGCTTTCGTACGCGGGTACGACTAACGCGGCTACGTATGCGAATGCGGATGTCGGCTCTCGGCTTTGCT
SRS014979_WUGC_scaffold_5470	RT	+	29156	29691	TATATGGGTGTCTATTTTCACGGCGGACACTTATAGTTGCATAAAAGGGCGTGGCATACAAGCGGCGGCAAATAAGTTAAGGCGCGTTATAGACAGAGATAAGGCAGGCTGCGCGTATTGCTTGAAAATAGACATACGCAAATTTTACCCTTCCATAGATCACACCGTACTAAAGTCCATTGTTCGCCGGAAGATTAAGGACACACGGCTACTCAATCTTTTGGACGAAATAATAGACAGTGCGGAAGGCTTACCGATTGGCAACTACCTTAGCCAATATTTAGCGAATCTTGTACTTACCTACTTCGACCATTGGGTAAAGGAAGTAAAGCGGGTAAGGTACTATTTCAGATACGCCGACGACATTGTAGTATTGCATAGCGACAAAAAGACGCTTCACGCTTTGCTGGCAGAGTTTGAAAGCTACTTGGCGGCTAACGTAAAGCTGGAAATCAAACAGAACAAACAAGTCTTTCCGGTGGCACACGACCACCGCGACAGCTTCGGGCGTGGTATTGATTTCTTGGGCTATGTAT
SRS014979_WUGC_scaffold_8813	TR	-	1455	1502	1454	1512	15	1	AACGTGCGCTACGTGAACTCGGACGGGAGCCTCAACAACAACAACGCGTACAACGGCAA
SRS014979_WUGC_scaffold_8813	VR	-	*	*	31851	31909	15	1	TTCGTGCGCTGCGTGCGCTCGGTCGGGGGCCTCAGCCACGTCTACGCGTACTACGNCGG
SRS014979_WUGC_scaffold_8813	TR	-	1455	1502	1434	1512	12	0	AACGTGCGCTACGTGAACTCGGACGGGAGCCTCAACAACAACAACGCGTACAACGGCAACAGGGGTGTGCGCCCGGCTT
SRS014979_WUGC_scaffold_8813	VR	-	*	*	31765	31843	12	0	TTCGTGCGCTGCGTGGACTCGGGCGGGGGCCTCATCAACCGCCGCGCGTACAACGGCAGCAGGGGTGTGCGCCCGGCTT
SRS014979_WUGC_scaffold_8813	RT	-	458	1063	AAGCGACGTCTCATCCAGACGAACAGCGTCAAGGACAAAATCGTGCAACACGCCTTTTGTGACAACATCCTTTACCCCGTCCTGAGCCGCCCCTTTATCCTGGATAACTACGGGAGCCAAGTCGGAAAGGGGACCCACTTCGGCCTCGACCGCCTCCGTGACTTCATGCGGGAGTATTACCGGAAGCACGGGAGCGCCGACGGCTGGGTCCTGAAAGCGGATGTCCGGCACTACTTCGCCAGCATCCGGCACGACATTCTCAAGCGAGATGTCAATAAGCTGCTCACGGACCCACGGAGCCGGGCCTTGTCCGACGCTATCATAGATAGCACCCCTGATAATGTCGGCATCCCCATAGGAAATCAATCGTCCCAGGTGTACGCCCTATTGTATCTGAATGAACTCGACCACTACGTCAAAGAAGTCCTCCGAATGCGGTACTATGGCCGCTACATGGATGATTTTTATATCATCTGCGAGAGTAAGGAGGCGCTTCGTGAAGCGTGGAGGAAAGTCGAGCAGCTCTTGACCCCGAGGGGCCTTGAGCTAAACCAGAAGACACAGATCTTCCCCTTGCGGAACGGCCTGGACTTTTTGGGCTTCCAC
SRS014979_WUGC_scaffold_10050	TR	+	332	369	289	379	18	0	TCAGGTAATTCAGATAATGGTTCTCAATGCAGAGTCTTCATAGCTAATGCTAATAATGCATCCTCGAATTCATAGACGAATATCAGTGAAA
SRS014979_WUGC_scaffold_10050	VR	+	*	*	18	108	18	0	TCGGGTGCTTCGGATACTGGTTCTCGGTGCGGGGTCTTCATGGCTACTGCTAATAATGCTTCCTCGACTTCATGGACGACTGTCGGTGCAA
SRS014979_WUGC_scaffold_10050	RT	+	819	1198	TTACCTTGTTAGTAGATTTACTGCAGATACCTTTAACTGTTTAAAAGGAAGAGGTATTCATTATGGAGTAAAGAGATTAAAAAGAGATTTAAAAGCTGATAAAGAAGGCACAAAATATTGTTTAAAATTAGATATTAAAAAGTTCTTTCCTTCTATAGATCAAGATGTGTTGTACTCACAATTTGAAAAGGTATTTAAGGATAAGAAACTATTAAGATTATTACATCATGTAGTTTATTCTACACCAAAAGGTTTACCAATTGGAAATTACATATCTCAATTTGCAGCAAATTTGAATTTGACTTGGTTCGATAGGTGGATTAAACAAGTATTAAAAATAAAATATTATTACAGGTATTGTGATGATATTGTTATATTAC
SRS014979_WUGC_scaffold_10969	TR	+	21952	22001	21900	22020	31	1	AAAAAGGTTACTAAATTAGGCAGTAAATGGAATAACAGTGCTAATGCAGGTACTTTCTATTGGAATCTGAATAATGCTACTTCTAATCGTAATCGGAATATCAGCAGGCAGTTAGTAAATG
SRS014979_WUGC_scaffold_10969	VR	+	*	*	21652	21772	31	1	TGGAGGGTTGCTAGATTGGGCGGTAGGTGGACTTACGGTGCTGTTGCGGGTGCTTTCGGTTGGTATCTGGATAATGCTGCTTCTGCTCGTCATCGGAGTATCGGCGGGCGGTTGGTGTATG
SRS014979_WUGC_scaffold_10969	RT	+	22536	23085	ACCTATTCAGCGATACCCAAAAGAGGAATTCACGCAGCGTTGCACGATGTTCAAGATGCAATGTGGAAGGATGTTCCGAATTGTCAATATTGCTTGAAGCTGGATGTAAGGCATTATTATCCTTCAATAAACCACGATATTTTGAAAGCAAAGTTCAGACGGCTTTTCAAAGATGGTGAATTGCTTTGGTTGTTGGATGAAATCATAGATAGCATTTGCACCGCTAACATTGAAGATATTCGTGATCTTTGGTTCTTGGATGAAGATGTTGATGAAGAAACCGGAATACCAATAGGGAATTACCTTTCCCAATATTGCGGGAACTTCTATCTTTCTGATTTTGACCATTGGATCAAGGAAGAAAAGCGGGTGAAGCACTACTTCCGTTACATGGATGATATTGTGATTTTCGGCAGCAGCAAAGAAGAACTTCATGCCCTGAAACGGGAAATTGATGTTTATTTCATGCGGGAATTGCGGTTGACTGTTAAAGGGAATTGGCAAGTGTTCCCTTCCTATGTGCGGGGTGTTGATTTTGTCGGTTATCGAA
SRS014979_WUGC_scaffold_14782	TR	-	8059	8089	8042	8106	8	0	ACTTGAACACCAATGGCAATGTCAACAACAACAACTGCACCAACACCAACGGGTCCCGCCCCGCT
SRS014979_WUGC_scaffold_14782	VR	-	*	*	43843	43907	8	0	GCTTGAACACCAATGGCAATGTCCGCAGCTACTACTGCACCGACACCTACGGGTCCCGCCCCGCT
SRS014979_WUGC_scaffold_14782	TR	-	8059	8089	8055	8090	12	1	CAATGTCAACAACAACAACTGCACCAACACCAACGG
SRS014979_WUGC_scaffold_14782	VR	-	*	*	42669	42704	12	1	CTGTGGCAACCCCTACCCCTGCACCGGCTCCTGCGG
SRS014979_WUGC_scaffold_14782	RT	-	7025	7621	AAGAAAAGGCTGGTGCAGGCACCCGCTTTTGTGGACAAGGTGGTCCAGCACGCCATAGTGGACAATCTCCTCTATGACCGCATCACCCGCAGTTTCATCCTGGACAACTACGCATCCCAAAAGAACAAGGGCCTGCACTTCGGCCTGGACCGGCTCAAAGGATTTTTCACGGACTACTGGAATAAGCACCACACCGCTGAGGGCTGGGTGCTCAAGTGTGATGTCCGCCATTTCTTTGCAAGCATCAACCATGACAAGCTCAAGGAAAAGCTCAAAAAGCTGGACCTTGAGCCTGTTGTTTATGACCTGCTTTGCATCTATATTGACTGCTCTGACGGCCTGCCGCTGGGGTATCAGACATCACAGCTCTTTGCCCTCCTGTTCCTGGATGACTTTGACCACTTCGTCAAGGAACAGCTCCACATCCAATACTATGGCCGCTACATGGATGACTTTTTCCTCATCCACCCGGACAAGAAATACCTGCAATTCTGCCTCCGGGAAATACGGGCCTACATGGATAGCCTGGGGCTGGAACTGAATGAGAAAACCCAAATCTTTCCCATCCGCAACGGCATTGACTTTTTGGGCTTTCAC
SRS014979_WUGC_scaffold_31532	TR	-	2706	2755	2687	2799	12	0	TTGCCCTGTTCGGTGGCAACCGTGGCAACGGGTCGAAGTGCGGTTTGTCGTACTGGAATGTGAACAACCCTGCGACGAACGTGAACACGAACATCGTGGCGAGCCAATCTTAT
SRS014979_WUGC_scaffold_31532	VR	-	*	*	3029	3141	12	0	TTGCCCTGTTCGGTGGCGACCGTGGCAACGGGTCGAGGTGCGGTTTGTCGTGCTGGAATGTGAACACCCCTGCGACGAGCGTGGACTCGTCCATCGTGGCGAGCCTTTCTTGT
SRS014979_WUGC_scaffold_31532	RT	-	1657	2260	ACCTCGATACAATTATGAGCAGGTGATTCATCACATTGTCGTCTCTGCGTGTTATGACATTTTCATGAAAGGGATGTATGAGTTCTCATGTGGGAGCGTACCGAACAGGGGTGCTCATTATGGGAAAAAGTACATCGAGAGGTGGATTCAGCGAGACAAAAAGAACTGCAAATATGTTCTCAAGATGGATATTCGACACTTTTTCGAGAGTGTTGACCATGATGTCTTGAAAGCGTGGCTCAAGAAGAAAATCAGAGACGAGAGAATGTTGTACATCCTCGAACTGATAATTGATGGGAGCGAGGTCGGGTTGCCTTTAGGGTTTTACACGTCGCAGTGGTTGTCAAATTTCATGTTGCAGCCTCTCGACCATTTCATCAAAGAGCAGTTGAAAGCGGTGCATTATATCCGGTATATGGATGATATGGTGGTGTTCGGAAAGAACAAAAAGGAACTCCACAGGATGCAGCAGGAGATTGAGAGATTCTTGAGAGAAAAGTTCAACTTGCAGATGAAAGGAAACTGGCAGGTGTTCCGGTTCGATTACACAGAGAAAAAGACCGGAAAGAGAAAAGGGAGACCACTCGATTTCATGGGATTCCAG
SRS014979_WUGC_scaffold_34144	TR	+	1845	1894	1830	1932	9	0	GCGAGTACAATTCCAACAACGCGTTCATCTACAACGGCAACACGGGCAACGTGAACAACAACAACAAGTATAACACGAACGCCGTGCGTCCGGTTTCCGAATT
SRS014979_WUGC_scaffold_34144	VR	+	*	*	1193	1295	9	0	GCGAGTACAATTCCAACAACGCGTTCATCTACGGCGGCAACACGGGCAACGTGAGCAACAACAGCAAGTATTACGCGTACGCCGTGCGTCCGGTTTCCGCTTT
SRS014979_WUGC_scaffold_34144	RT	+	2106	2721	AATCCATCGCATTTATCGTTACGAAACCATGCCTGCGCGAAGTGGTAGCCGCCGATTTCCGCGACCGAATCGTGCAGCACTATATCGTCATGCGCCTCGAAGCTCTTTTCGAGGAATGCGGAACACTCGACGATAACATGTTCAGTTGCCGCGTCGGGAAAGGCAACCTTGCGGCCATACAGGCCCTACAACAGCAGATATTCCACCAGTCGAAAGGTTATACCGCCGACTGTTATGTGGCAAAATTCGACCTGCAATCATTCTTTATGAGCATCGACAAACGCCGTCTTTACGACGAGTTGGTCGCATTGGTCGCCAAACGCTACGAGGGATGGGATAAGGATACGCTGTTGTATCTTATCCGCGTCGTTACGCTGCATAATCCGCAGGACAACGCCGTGCGGAAAACTCCACTTTGCGATTGGGCTGACCTGCCGCGCTCGAAGAGCCTCTACAATGTCGATTGGTTCCTCGGTTTAGCCATCGGGAACCTCACGTCGCAATCCGACGCGAATTTCTACAACGCACCCGCGATGCGGTGGATGCGCTCCGTTGGCCTCGCTCCTGTGAACTACGTCGATGATTTCGCATTCGTCGTCCGGGATAAGGCATCGTT
SRS014979_WUGC_scaffold_34243	TR	-	9392	9418	9385	9431	8	0	ATTGGAACAATGCTGCCGGGAATGCGAACTGGAACATCTCTGCCGCC
SRS014979_WUGC_scaffold_34243	VR	-	*	*	9623	9669	8	0	CTTGGCACGCTGCTGCCGGGCCTGCGAGCTGGCACATCTCTGCCGCC
SRS014979_WUGC_scaffold_34243	RT	-	8328	8878	TTATATTGGAGCCGATCATAACAGCCACTTCATATCGGTATTCATGCGGCAGTTTTCCAAAGCGGGGAGCACACTATGGAAAGAAATTTATCATGAAAATATTGAGAAGCGGTAAAGGTATAAGAAACTTCGGGAAGATCGACATCCGACATTTTTATGACAATATCAGAATCAATATCCTGATGAAAGAGCTTGCTATCAGAATAAAGGATAACTGGTTTTTGTACATCATCCGGCTATGCTTAAAGGGATTCAAGAAAGGGATTCCATTAGGATTTTATATATCACAATGGCTTGCAAATTACATCTTAGAGCCGCTTGATAAATTTATTACAGAGAAGCTGGGCTTAGATAAGTTCGTCCGGTACATGGACGACATGATATTTTACGACAATGCCAAGAAAAATCTGCAGAGAGCAATTGCTGAAATCAGGATCTTTATCGGACACAGGTACCGACTGAAACTGAAAGACAATTATCAGGTATGCCGTTTCTTTTACGAAAGCAAGAAAAGGGAAATCGGCAGACCGCTTGATTTCATGGGCTTTCAG
C3308112	TR	+	1181	1252	1179	1267	14	0	GTCGTTTCTTCGGCTAATTTCGCTAATGTGAACAACAATGGCAATACGAACTACAACAACGCTTCGAACTCTAATGGAGTTCGTCCGGA
C3308112	VR	+	*	*	9	97	14	0	GTCGTTTCTTCGGCTTATTTCGCTTATGTGGGCACCCATGGCTATCCGACCTACGGCAACGCTTCGTACTCTAATGGGGTTCGTCCGGT
C3308112	RT	+	1610	2181	GATCGCATTATTCGGCATGTCTTATGCGATGAAGTTTTGCTTCCAGAAGTGAAGAAGCATATTATCTACGACAATTGCGCCTCGATTAAAGGAAGAGGTATCTCCCACCAACGGGACAGGTTCGAAGTTCATCTCCGTAAATACTATCGGTTGTATGGAAATGAAGGGTGGATATTGTTCGGTGACTTTTCCAAGTTTTACGACAATATTATTCATGAGATTGCTAAACGGGAACTCTTAAAGCTGTTTAATGACGATGAATTTATTGACTGGCTGTTGACACAGATTTTTGATGGATTCAAAATCGATGTTTCTTATATGACGGATGAAGAATACGCCAGATGTATGTCCGATACTTTCAACAAGCTGGAGTATAGGAAAATTCCGGAATCCACACTGACAGGCGAAAAGTGGATGGAGAAGTCGGTAAACATTGGCGACCAGCTATCTCAGGTAATTGGGATTTATTATCCGTACCGGATTGACAATTACGTCAAGTATGTACGGAGTCAGAAGTTCTATGGAAGATACATGGATGACTGGTACATCATGAATCCGAGTAAAGAGGAATT
SRS015065_WUGC_scaffold_2517	TR	+	1140	1211	1137	1226	13	0	CGTCGTTTCTTCGGCTAACTTTGCCAATGTGAACAACAATGGCAATACGAACTACAACAACGCTTCGAACTCTAATGGAGTTCGTCCGGA
SRS015065_WUGC_scaffold_2517	VR	+	*	*	9	98	13	0	CGTCGTTTCTTCGGCTCTCTTTGCCCTTGTGAGCGGCTATGGCAATCCGAACTACTACAACGCTTCGAACTCTCTTGGAGTTCGTCCGGT
SRS015065_WUGC_scaffold_2517	RT	+	1569	2151	GATCGCATCGTCCGACATTCTCTGTGCGATGAGGTTTTACTTCCAGAAGTTAGGAAACATATCATCTATGATAACTGCGCATCTATCAAGGGGCGCGGAATTTCACAACAGAGAAAACGATTCGAAATCCATCTCCACAAATACTACCAATTATACGGAAATGACGGTTATATTCTATTCGGTGACTTTTCAAAGTTCTATGACAATATTATCCATGAGATCGCTAAACGAGAATTGCTAAAGCTGTTCGATGACGATGAGTTTATTGACTGGCTTTTAACGTTGATATTTAAGGGCTTCCAGGTCGATGTTTCGTACATGTCTGACGAGGAATACGAGGCTTGTATGACCGATACTTTCAATAAACTGGAGTATCGGAACATTCCAAAAGAGAAGCTCACTGGCGAAAAGTGGATGGAGAAGTCTGTCAATATTGGAGACCAGCTTTCGCAAGTCATTGGAATTTATTATCCGTATCCCATTGACAATTACGGCAAGTATGTACGTCAGCAGAAATTTTATGGAAGGTATATGGACGATTGGTACATCATGAATCCCAGTAAAGAAGAGCTTGAAGACTTGC
SRS015065_WUGC_scaffold_2847	TR	-	7665	7712	7644	7738	19	0	TGCCGGCTCGGCCAACAACGCCCGCAACGTCAACACCGATGGCACGCTGAACAGGAACAACGCCTACAACGGCAACAACGGCCTGCGCCCCGCTT
SRS015065_WUGC_scaffold_2847	VR	-	*	*	6069	6163	19	0	TGCCGGCTCGGCCAACCGCGCCCGCCTCGTCGGCGCCGTTGGCGCGCTGTACGGGGGCGGCGCCTACGGCGGCGGCAACGGCCTGCGCCCCGCTT
SRS015065_WUGC_scaffold_2847	RT	-	7073	7483	CTGAAGGGCGATTTTTCAAAGTTCTTTTACACCCTGCTCCATTCCTACTGTTACGAAACGGCCCGCCGGGCTCTGAAGTGGCTGAAGGATCCCGAGCTGATCGACTTCGCCGAGTGGCTGCTGTGGCTCATAATCGACAGCACGCCAGACCCCGGCATCCCGATCGGCAACCAGTCGAGCCAACTGCTCGCGCTGCTCTATCTGGACGCCTTCGACCACTGGCTGAGGGATGACCGTGGCCTCGTATATGGCAGGTACATGGACGACTTCTACATCATCCACAGCGACAAGCTGCTGCTCCGGCAGATACTCAAGGAGATCGAGGCGTACATCAAGCCGCTCGGCCTTCGGCTGAACGGCAAGACGCAGATCCTCCCGCTGAAGAACGGCATCGACTTCCTCGGTTTTCAC
SRS015065_WUGC_scaffold_7542	TR	+	1035	1072	1012	1120	13	0	TGTTTTGCGGTCCGGCAACAACTCGAATGCGAACAGCGGTCTCGCTTATGCGAACGCGAACAACGCTTCATCGAACTCGAACACGAACTACGGGGCGCGTCTGAAATTC
SRS015065_WUGC_scaffold_7542	VR	+	*	*	0	108	13	0	TGTTTTGCGGTCCGGCAACAACTCGGTTGCGTACAGCGGTCTCGCTTTTGCGAACGCGTACTACGCTTCATCGGGCTCGTACACGTACTACGGGGCGCGTCTGGCCTTC
SRS015065_WUGC_scaffold_7542	RT	+	1722	2112	ACGGCTGCATCCATACAAGGACGCGGACCGCATGGTCTGTTCCATCAGGTGCAGGATACATTGGCAGAGAACCCCAATATACACTATTATTATCAAAGCGATTATAAAGGATATTATGACAGTATTGACCATGATATATTAATCTCCACAATTAGGCGATATGTCGGAGACCCTGTCTTATTGCCTATTCTTGAAAATTTTGTCAAAGCACTATATCCCAACGGGAAGCATGGCATAAGCAAAGGACTGCGTTCCTCACAATTCTTTGGAAACCTTTACCATAATGATATTGATCACCGGATGATTGATGAATATGGTGCAAAACATTACTTCCGTTTTTGTGATGACATCTTTATTCTCGGTGAGAGTAAACGTGATTTGTGGAAATTGC
SRS015065_WUGC_scaffold_9473	TR	-	11890	11942	11883	11991	12	1	GGCGGTCGCCCTTCGGTTCGGTAATTGCAACAACGGTACGAATGATGGTTTGCGCTACTTGAATGTGAACAACACTGCCGGGAATGCCAACTGGAACATCGGGGCCGCC
SRS015065_WUGC_scaffold_9473	VR	-	*	*	12146	12254	12	1	GGCGGTCGCCCTTCGGTTCGGTAGTTGCCACAACGGTACGGCTGATGGTTGGCGCTACTTGGATGTGACCGACCCTGCCGGGCATGCCTCCTGGGACATCGGGGCCGCC
SRS015065_WUGC_scaffold_9473	RT	-	10906	11327	TGGTATTAGAGCCAATCATCACAGCCACAGCCTATCCATACTCCTGCGGTTCGTTCCCAAAGCGTGGAGCACACTACGGAAAGAGACAGATAGAGCGGTGGCTTTTGCATGACCCGAAGAGAACACGGTGCTTCGCAAAGATGGATATCCGGCACTTTTATGATAGTATCCGGCTGAAAATTCTGATGAAGGAACTGGCAATCCGAATCAAGGATGACTGGTTTTTATACATCATCGGATTATGCCTACAGGGATTTAATAAAGGAATCCCTCTCGGATTTTACATCAGCCAGTGGTTGGCAAATTACCTCTTAGAACCACTCGACCGACTGATCACAGAGGTGCTCGGTCTGCCAAAGCTACAAAGGTACATGGACGATATCGTCATATTCGCAAGCGGCAAGAAAGTCCTCCAGAGAGCC
SRS015065_WUGC_scaffold_12353	TR	-	15387	15436	15372	15483	14	1	AGCTGGTTCTTTGGGGCGGTAATGCGAATAACGGTGCGAATTGCGGCCTCGCTTATGCGAACTCGAATAACGATTGGTCGAACTCGAATGCGAATATCGGCTCTCGCCATAC
SRS015065_WUGC_scaffold_12353	VR	-	*	*	15659	15770	14	1	AGCTGGTTCTTTGGGGCGGTCATGCGGCTGACGGTGCGAGTTGCGGCCTCGCTGGTGCGCACTCGAATCACGGTTGGTCGCTCTCGAATGCGACTATCGGCTCTCGCCTTGC
SRS015065_WUGC_scaffold_12353	RT	-	14250	14647	TACAAGTGCGTGTATCAAGGGAAAGGGATTACATTTTGGAGTAAGGAGAATGAAACGTTTTCTTCACCGGTACCCGGAATACAAATGGTTCGTAAAGACTGATTTCAAAAAGTTCTATCAAAGTATTCTTCATGAGCTTATTGTTGCTGCATTGAGAAGGAAATTCAAAGATGAACGATTTATTAAATTGATCGAGATAGCTGTTTTATCGTATGACAGCGGAACAGAGTTAGTTGACGTATTGGAGAATGAAGTTGAACGGAAGAAGAGGTGTTCCGATTGGAGCATTTACAAGCCAACCTATCGGGAATTTTGCGGCAAGCCGGATAGATCATACAATGAAGGAGAAATATCGTGTCAAATGCCTGCATAGATATTGCGATGATAATGTTATGCTG
SRS015065_WUGC_scaffold_42101	TR	-	4596	4659	4576	4697	18	0	ACGCTGCCATTTGGTGGCTGCGCTCTCCGAACACCAACAATAACAACAACGTCTGGAACGTCAACACCGATGGCTCCAACAACAACAACTGGTACAACAACTCCTATGGTGTTCGCCCCGCT
SRS015065_WUGC_scaffold_42101	VR	-	*	*	2548	2669	18	0	GCGCTGCCGTTTGGTGGCTGCGCTCTCCGCGCACCAGCAATAGCTACGGCGTCTGGGGCGTCTACGCCGATGGCTCCAACTACTACTACTGGTACAGCGACTCCTATGGTGTTCGCCCCGCT
SRS015065_WUGC_scaffold_42101	RT	-	3557	4171	AAGCGCCGCATGGTACATGCCCCCGCATTTGTGGACAAGGTGGTGCTGCACGCTCTGGTCGATAACATCCTGTATGATGCCCTGACAAGGAGCTTTATCCGGGACAGCCACGCCAGCCAGACCGGCAAAGGCACAGACGACGGCCTGATGCGCCTGAAAACCCACATGGTGGACTATTACCGCCGTGAGGGCCACGGCGCGGACGGCTGGGTGCTGAAAGGCGACGTGCGGCATTTCTTCGCCAGCATCGACCACCGGAAGCTAAAACGCAAGCTCAAAGCCGTGCTGGACAAGCGCGGCGTTGACCCGCGTGTCTATGAGCTGCTTTGCATCTACATCGACGTGATGGAGGACGGCTTGCCGCTGGGCTACCAGACGAGCCAGCTTTTCGCCCTCATGTTTTTGGACGAGTTCGACCACATCATCAAAGAAAAGTACCGCATCAAATACTATGGCCGATACATGGATGATTTCTACATCATCTGTTCGGACAAGAAGAAATTGCAGTGCATTCTCCGGGATGTTCGGGCGCTCATGGACAGTTACGGCCTTGAGCTGAACCAGAAAACCGCCATTTTCCCGCTGCGGAACGGTATTGATTTTCTGGGATTCCAT
C2457943	TR	-	1519	1568	1503	1604	12	1	CGTGGGTCGGCGTTCAACAATACTTCTAATTCGGGTCCGTCCGCTCTCAACTTGAATAACCCTCGTTCCAACTCGAACGACAACATTGGTTTCCGCTCCGCT
C2457943	VR	-	*	*	2157	2258	12	1	CGTGGGTCGGCGTTCGACCTTACTTCTGGTTCGGGTCCGTCCGCTCTCTACTTGGCTAACCCTCGTTCCACGTCGCACGACCACGTTGGTTTCCGCTCCGCT
C2457943	RT	-	421	1080	AAGAAAAGGCTCATTATGTCCTTGCCATTTAAGGACAGGATAGTACAATGGGCGATTTACAGGCAGTTATTTCCGTTGTACGAAAAGACATTTATCTTTGATTCCTACGCCTGTCGCAAGGGCAAGGGAACACATAAGGCAGCCGACAGGTTACAGTATTGGTTAAGGCAGACTGAAAGGAAGCCGGAACGGTACTATTATCTGAAAATGGATATATCAAAGTATTTCTACAGGGTAGACCACGATATTTTATTAAAGATTTTAGCACGCAGGATTAAAGACCAACGATTACTTAACCTGTTAGAAAAGATTATAAATTGCGAATCTATGAATTTTGGATTACCGCCCGGAAAAGAGCCGGACGAAGTGGCAGTATCGGACAGATTGAGCAACAAGGGGATGCCGATAGGCAACCTTACCTCACAGATGTTTGCAAACATTTACCTTAATGAGGTAGACCAATACGCAAAACATGAGTTGGGATTGCATTACTACATCCGATATATGGACGATATTATCATACTCCACCACGATAAAAAGTATTTGGCAGAGGTCAAAGAGTTGTTAAGGGCGTTCTTATCAGACGAATTAAGGTTAGATTTGAATAATAAAACGACTATCAGACCGTGTAGTATGGGCGTTGATTTTGTAGGCTTTAGA
C2479546	TR	-	4225	4272	4205	4290	16	0	CCGCTTCCAATTTCGCCAATGTCAACAACAACGGTAATGCGAACTACAACAACGCTTCCAATTCTAATGGCGTTCGCCCGGATTTC
C2479546	VR	-	*	*	4891	4976	16	0	CCGCTTCCTATTTCGCCCTTGTCGACGACAACGGTCTTGCGACCTGCGGCAACGCTTCCGCTTCTTTTGGCGTTCGCCCGGCTTTC
C2479546	RT	-	3179	3932	CCAACTACAAACTTCACCTTGCATGAACGAGGAAAGCTCCGGCGTATTACAGGCGAACAGGTTCAAGACAGAATCGTGAAACACGCTCTCTGTGACGAGGTTTTGAATCCTCTGATTGAACCACACCTCATTTATGACAATGGAGCAAGCGTTGTCGGAAAAGGTATCGCTTTCACTCGTAAGAGGTTGCTCACCCACCTTCGGAAATATTATGCACAGCATGGTAGCAACGAAGGGTACATTCTTCTGATAGACTTCTCGAAATACTACGACAATATCAGACATGATGTGTTGTTGAAGTTGTTTGAGCAGTATGTCGATGATGAACACGCCCTATGGCTTCTGCGAAAGACCGTAGAACGCTCAAGGGTTGATGTATCGTACATGAGTGATGAAGAATATGAACACTGTCTCGACAAGTTGTTTGATTCTCTCCTCTATCAGTATATGAACCCGAAGCTGTTCACAGGCGAAAAGTTCATGGGAAAGCACCTCAATATCGGAGACCAAGTGGCACAGACCGCCGGAATCTCTTACCGAATACGAATTGATAACTATGTCAAAATCGTTCGAGGTGTGAAATTCTACGCTGGCTACATGGACGATAGTTATGCTATCCACGAGAGCAAAGAGTTCTTACAGGAGCTTCTTGAGGACATTATCGAGATAGCGAACGAACTCGGAATCACGGTCAATACCCGGAAGACGAGAATCTGTAAGCTCTCCGAGCATTGGCGATTTCTTCAAGTTCAAT
SRS015133_WUGC_scaffold_415	TR	-	9336	9385	9320	9429	18	0	GTGGTGTTTACTTTGGTGGTAAGTCGAACAACGACAATTGTTCTCTGCGGAATGGTAATTTGAACCATGATCCTTCGAACGCGAACACGAACATCGGTGGCAGCTAACGT
SRS015133_WUGC_scaffold_415	VR	-	*	*	9603	9712	18	0	GTGGTGTTTGCTTTGGTGGTTGGTCGGACGACGGCAATTGTTCTCTGCGGCTTGGTATTTTGTACCCTGGTCCTTCGCACGCGAGCACGAGCATCGGTGGCGGCTTTCGT
SRS015133_WUGC_scaffold_415	RT	-	8442	8733	ATACGTTTTGAAAATGGATATTAAGAAGTTTTATCCGTCCGTAAGGCACAGCGTTTACAAGAAGTCATACAGCAAAGATTTGAAAGACAGGGATGCGTTATGGCTTATGAATACGCTTAATTATAGCAATAAAGGTCTAGCTATTGGCAACCCTGATGCTCAGATAGGAAGCCATTTGGTATTAAGGTCTTTGGACCATGTTATAAAGGAGCAGTTCAAAGTAAAGCATTATTTCAGATTTGCCGATGATATGGTGATATTATCCCATGATAAGAAACAGTTGCATGAATGG
SRS015133_WUGC_scaffold_4781	TR	+	43695	43742	43675	43761	18	0	TCCGCTACTAACTTCTCCAATGTCAACAACAACGGTAATGCGAACAACAACAACGCTTCTAACTCTAATGGCGTTCGCCCCGATTTC
SRS015133_WUGC_scaffold_4781	VR	+	*	*	5533	5619	18	0	TCCGCTCCTCTCTTCTCCTTTGTCAACGCCTTCGGTCGTGCGGACTACTACTACGCTTCTAACTCTGGTGGCGTTCGCCCCGCTTTC
SRS015133_WUGC_scaffold_4781	TR	+	43695	43742	43672	43761	14	0	GCTTCCGCTACTAACTTCTCCAATGTCAACAACAACGGTAATGCGAACAACAACAACGCTTCTAACTCTAATGGCGTTCGCCCCGATTTC
SRS015133_WUGC_scaffold_4781	VR	+	*	*	42993	43082	14	0	GCTTCCGCTACTTACTTCTCCATTGTCAACGGCTCCGGTTATGCGGACAGCAACAGCGCTTCTTCCTCTATTGGCGTTCGCCCCGCTTTC
SRS015133_WUGC_scaffold_4781	RT	+	44037	44673	CCAGTACCAATTTCGTCATCAATGAGCGTGGTAAGACACGTCCCATTACAGGCGAACAGATACGGGATAGAATTGCCAAACATTCTTTATGTGATGAAGTCTTGACTCCCGCAATTAAAGACCACCTCATCTACGATAATGGCGCAAGCCAGAAAGGTAAAGGGATTGACTTTACCCGCCGCAGGTTGGAAGCGCACCTGCACAGGTTCTTCCGGGAAAATCAGAGCAATGATGGTTATATCCTGCTGATGGATTTCTCAAAGTACTATGACAACATTCGACATGACAAACTCATGGAGTTGTTTGAAAAGTACGTTGATGACGATACAGCACTCTGGTTTCTGGAAAAGATTGTAGACAATGAGAAGGTGGATGTGTCCTACATGACCGATGAGGAATATGAGTCCGCTATGGACGATGTATTCAACTCACTGGAACATGACAAGGTTGATAAGAGCCTGCTGACTGGAAAGAAATTCTTGCGAAAACACTTGAACATTGGTGACCAGGTGGCGCAGGACGCAGGGATTGCGTATCCCATACCGATTGACAACTACATAAAGATTGTAAAAGGCGTGAAATTTTATGGCAGATACATGGATGACAGTTATGTGATTCACAAAGATAAGGAGTTTCT
SRS015133_WUGC_scaffold_12331	TR	-	1354	1403	1335	1451	26	0	AATGTCACTAAATTAGGTGCTAATTGGAATAATGGCTTGAATACCAGTGCTTTCTATTGGAATCTGAATAATGCTTCTTCTAATCGTAATCGGAATATCAGCAGTCAGTTAGTAAAT
SRS015133_WUGC_scaffold_12331	VR	-	*	*	1563	1679	26	0	CGTGTCGCTCTATTGGGTGCTGGTTGGAATGATGGCTTGATTGCCGGTGCTTTCTGTTGGTATCTGGCTTATGCTTCTTCTTATCGTAGTCGGTATATCGGCGGTCGGTTGGTGTAT
SRS015133_WUGC_scaffold_12331	RT	-	253	838	CACATATTCAGCAATACCAAACAAGGGTATTCATGCAGCATACAAGAAGTTACGGTTGGCGGTTGATACCGTGCCGGAAGAAATGATCTATTGTTTGAAAATAGACTGCAAGAAATTTTACCCTTCCATTGACCACGAAACACTAAAACAGAAGTTCAGACGGAAGTACAAAGACCCTGAACTGCTTGAACTGATTGATGAAGTAATTGATTCAATCAGCACTTGTCCGGCAACGGATGAAAACATTGAATTTTATCGGTCTTGTGGTAATGAAATCAAGATAGTGAAGGTAAACGGCAAGGACTTCATTGAAGGTGTCGGTATTCCAATAGGGAATTACTTTTCGCAGTATGACGGCAATTTCTTCCTATCAGGTTTTGACCACTGGATAAAAGAAGTTAAGCGGGTAAAGCACTATTACCGTTATATGGATGATATTTGTATTTTTGCAAGAACCAAAGAAGAACTGCATCAGTTACTTGCAGAAATCAATGAATACTTCATACAGAATTTGAAATTAAGAATAAAAGGCAACTATCAGATATTCCCTTCGTTCATCCGGGGTATTGATTTTGTAGGGTACAGG
SRS015133_WUGC_scaffold_33140	TR	-	14541	14588	14527	14590	13	0	CGTTGTTTCGCCGGTTGGCGACATCAACAACAGGAACTACAATAACAGCAACGGTGTTCGCCCA
SRS015133_WUGC_scaffold_33140	VR	-	*	*	15658	15721	13	0	CGTTGTTTCGCCGGTTGGCGGCATCGACTCCGGGATCTACGATGGCGGCTGCGGTGTTCGCCCG
SRS015133_WUGC_scaffold_33140	TR	-	14541	14588	14527	14594	10	0	AAACCGTTGTTTCGCCGGTTGGCGACATCAACAACAGGAACTACAATAACAGCAACGGTGTTCGCCCA
SRS015133_WUGC_scaffold_33140	VR	-	*	*	15036	15103	10	0	TTTCCGTTGTTTCGCCGGTTGGCGGCATCAACTTCGGGAACTACGTTAACAGCATCGGTGTTCGCCCA
SRS015133_WUGC_scaffold_33140	RT	-	13624	14224	AAAGAGCGAGTGATAATGTCCTGCTCATTCAAAGATAAGGTTGTTCAGCATTGTTTGTGTGATAATATCTTGCATCCACGATTGCAAAATGTGTTCATTGAAACTAATTCTGCCGGGCAAGTTGGTAAAGGTACGTTATTCGGTATGGATAAGTTGAAAGAACAAATGCTGGCATTCTATAGAGAACATAGAATAGACGGTTGGATTTTGAAATGCGACATTGCAAAATTCTTTTACAGTATCAACCATGAGGTCTTGAAAGATATTGTGGATTACTATTTTCCGAATAGTTATACAACATGGTTGAACCACTTGTTTATTGATAGCACGAACGGTTTTGGACTTCCACTAGGAAATCAAGTTGCACAAGTATATGCCTTAATGATGTTGGACTGCATTGATCATATGATAACTGGAGAGCTTGGAATCAGATATTACGGTCGATATATGGATGATTTCTATTTGATACACTACGATAAATCATATTTGAAATACTGCCTTCTTTATATAGAAGAAATGGTTTCAAGTTTAGGATTATCACTGAATGGGAAAACACAAATTTGTCCGTTCAAAAATGGTATTCGGTATCTTGGGTTTCATC
SRS015133_WUGC_scaffold_40856	TR	-	2832	2898	2812	2911	13	1	CTCCCCGAACACGAACAACACCAACAACGCCTACTACTTGAACACCAATGGCAATGTCAACAACAACAACTGCAACAATACCAACGGGTCCCGTCCCGCT
SRS015133_WUGC_scaffold_40856	VR	-	*	*	991	1090	13	1	CTCCCCGTACACGAACTACACCAACGTCGCCCACTACTTGTACTCCAATGGCAATGTCGGCAGCAGCAGCTGCAACAATACCTTCGGGTCCCGTCCCGCT
SRS015133_WUGC_scaffold_40856	RT	-	1789	2385	AAGAAAAGACTTGTGCAGGCTCCGGCTTTTGTGGACAAGGTTGTGCAGCACGCTGTGGTGGATAATATTCTCTATGAGCGTATCACCAACAGCTTTATCTTGGATAACTACGCCTCACAGAAAAACAAGGGACTGCACTTTGGCTTGGATAGGCTCAAAGGATTTTTAACCGATTACTGGAACAAAAACCACACCGCAGACGGTTGGGTGCTCAAATGCGATGTGCGGCATTTCTTTGCCAGCATCGACCACGACAGGCTCAAGGAAAAGCTCAAAAAGCTGGACCTTGAGCCTGCGCTTTATGACCTTTTGTGTGTCTATATTGACTGCTCAGACGGTCTGCCGCTTGGTTATCAGACAAGCCAACTGTTTGCCTTGCACTACCTGGATGAGTTTGACCACTTTGTAAAAGAAAAGCTCCATATCCGCTACTATGGCAGATACATGGATGACTTTTTCCTCATCCACCCGGACAAAGAATATTTGCAGTATTGCCTCACGGAAATACAGGCATTTATGGCATCTCTTGGTCTGGAACTCAATGAGAAAACACAGATTTTCCCGCTTAGACATGGGATGGACTTTCTTGGCTTTCAC
SRS015190_WUGC_scaffold_8284	TR	-	90361	90398	90350	90450	26	0	TAAGTAAAAAAGTAGTAACTCTGACAATAGCAGCAAAGCAGGTCTATTCAATCTTAATTCCAATAATGAGGTTAGTAATTCCAATGCTAATATCAGTTCAA
SRS015190_WUGC_scaffold_8284	VR	-	*	*	90564	90664	26	0	TTTGTTAATCGGTGGTAACTCTGGCAGTGGCGGCCAGGCGGGTCTGTTCGATCTTAATTCCGATGATGGGGTTGGTTATTCCTATGCTGATATCGGTTCTC
SRS015190_WUGC_scaffold_8284	RT	-	89413	89896	GACTTATAGTTGTATTAAGGAAAGAGGTATTCACAAAGTTCTTAAATAGATATAGCATGATCTAAAAGATAGAGATAATACTAAATACTGTCTTAAAATAGATGTTAGAAAGTTTTATCCTTCAGTAGATCATGATATATTAAAACAAATAATTAGAATAAAAGTTGCAGATAGAGAACTGTTATAGTTACTAGATGAAATAATAGATTCTTCAGAAGGAGTACCTATTAGTAATTACTTATCTTAGTTCTTTGCTAATCTATATCTATCTTACTTTGATCACTGGGTTAAAGAAGATAAAAACATAAAGTATTATTATAGATATGCAGATGATATAGTAATACTTTATAAAGATAAAGAGTCTTTGTAGACATTACTTAGAGATATAAAGTAGTATTTAAAAGATAACTTAAAACTATAGTTAAAGAATAACTATTAGGTATTCCCAGTAGAAAGTAGAAGTATAGATTTTGTTGGATATAAA
SRS015190_WUGC_scaffold_9329	TR	-	4364	4413	4349	4413	5	2	AACAATGCGTGGAAATTGAACATGAATAACGGTAACAGGAACAACAACAATAAGAACAACAACAA
SRS015190_WUGC_scaffold_9329	VR	-	*	*	4603	4667	5	2	AACAATGCGTGGAAATTGGATATGAGTGACGGTAACAGGAATGCCAACAATAAGAACAACAACAA
SRS015190_WUGC_scaffold_9329	RT	-	3372	4106	AGATCTATCGCCTTTATTGTCAGCGAGCCGGTGCAGCGGGAAGTATTTGCCGCCGATTTCCGCGACAGAATCGTACATCATCTGATTATTAATAAGCTGAACCATTTGTTTGAGGCGCAGTTTATTAATGACAGTTACAGCTGTCGGGAGGGAAAAGGAACCCAGTACGGGGTTAACCGGATTGCCGAATTTATCCGCCTTTGTTCGGAGAATTATACCAAAGACTGTTATATCCTGAAGATGGACATACAGTCTTTTTTTATGAGCATTGACAAGGCTATCTTGTTTCGGAAACTGCGCGAATTTGTGCTGGAGAATTATCACGAATCGGACCGTTTGCTGCTGATTGAGCTGATTTATAAGGTGATTTTCAACAACCCGGAAGACAACTGCTATATCAAGGGCCGCCGCAGCGACTGGAAAGGGCTGCCGAAGTCTAAAAGCCTGTTTACGGTGGCAAAGGGGAAGGGGTTGCCGATCGGTAATCTGACTTCGCAGATTTTTGCCAATTTTTATCTTAATTTCTTTGACAAGTTTGTGGTGGAAACCTGCGGCGTCAAATATTACGGGCGCTATGTCGATGACTTTGTGATTGTGCATGAGGACAAAGCTTTTCTGCTGGGGCTGAAAGACAGGCTGAAAGAGTTTATTCAGCGGGAGCTGGTAATGACCCTGCATCCTAAAAAGGTTTATTTGCAGCATTATACCAAAGGCGTTAAGTTTATCGGCGCGGTG
SRS015190_WUGC_scaffold_9866	TR	-	4396	4445	4357	4459	12	1	GCGAGTACAATTCCAACAACGCGTTCATCTACAACGGCAACACGGGCAACGTGAACAACAACAACAAGTATAACACGAACGCCGTGCGTCCGGTTTCCGAATT
SRS015190_WUGC_scaffold_9866	VR	-	*	*	4994	5096	12	1	GCGAGTACAATTCCAGCTACGCGTTCATCGACAACGGCTACACGGGCCTCGTGAACCGCAACTACAAGTGTAACACGTACGCCGTGCGTCCGGTTTCCGCTTT
SRS015190_WUGC_scaffold_9866	RT	-	3569	4184	CAATCCATCGCATTTATCGTTACGAAACCATGCCTGCGCGAAGTGGTAGCCGCCGATTTCCGCGACCGAATCGTGCAGCACTATATCGTCATGCGCCTCGAAGCTCTTTTCGAGGAATGCGGAACACTCGACGATAACATGTTCAGTTGCCGCGTCGGGAAAGGCAACCTTGCGGCCATACAGGCCCTACAACAGCAGATATTCCACCAGTCGAAAGGTTATACCGCCGACTGTTATGTGGCAAAATTCGACCTGCAATCATTCTTTATGAGCATCGACAAACGCCGTCTTTACGACGAGTTGGTCGCATTGGTCGCCAAACGCTACGAGGGATGGGATAAGGATACGCTGTTGTATCTTATCCGCGTCGTTACGCTGCATAATCCGCAGGACAACGCCGTGCGGAAAACTCCACTTTGCGATTGGGCTGACCTGCCGCGCTCGAAGAGCCTCTACAATGTCGATTGGTTCCTCGGTTTAGCCATCGGGAACCTCACGTCGCAATCCGACGCGAATTTCTACAACGCACCCGCGATGCGGTGGATGCGCTCCGTTGGCCTCGCTCCTGTGAACTACGTCGATGATTTCGCATTCGTCGTCCGGGATAAGGCATCGTA�
SRS015190_WUGC_scaffold_10956	TR	+	27366	27415	27317	27424	10	0	GCCTTTGCTCTTTTCGGTGGCCACCTGCACGACGGCCGTCATTGTGGTGCGTTCTACGTGAACTTGAACAACGAGGCTGGTAATGCGGGGTGGAACATCGGGGCTTCT
SRS015190_WUGC_scaffold_10956	VR	+	*	*	27076	27183	10	0	GCCTTTGCTCTTTTCGGTGGCCCCCTGCTCGTCGGCCGTCATTGTGGTGCGTTCTGCGTGTACTTGAACAACGTGGCTGGTGCTGCGGGGTGGTACTTCGGGGCTTCT
SRS015190_WUGC_scaffold_10956	RT	+	27977	28254	TGTGAAGCAATTTTACGCCAGTATTCCACAGGATAAATTAATTGAAAAGCTTAAATCTAAAATCAAAGATTTTAGATTTATACGGATTGTTGAAAATGTTATACATTGCGTGCCGAATGGCTTGCCACTTGGTTTTTATACCTCTGTATGGTTCGCTAACTGGTATTTGAGTGAGCTTGACCATGAAATCAAATCACTCGGCATTGAGCTGAAATATGCACGTTATGTTGACGATATGGCTATATTTTGTGCGAGCAAAAAGAAATTGCGCAACGTAA
SRS015190_WUGC_scaffold_11551	TR	-	785	834	769	878	14	0	GTGGTGTTTACTTTGGTGGTAAGTCGGACAACGACAATTGTTCTCTGCGGAATGGTAATGCGAACAATGCCCCTGAAACTGCGAACACGAACATCGGTGGCAGCTAACGT
SRS015190_WUGC_scaffold_11551	VR	-	*	*	1052	1161	14	0	GTGGTGTTTTCTTTGGTGGTAGGTCGGACAACGACTATTGTTCTCTGCGGACTGGTATTGCGAACTCTGCCCCTGTCACTGCGTACACGTACATCGGTGGCGGCTTTCGT
SRS015190_WUGC_scaffold_11551	RT	-	72	181	ATACGTTTTGAAAATGGATATTAAGAAGTTTTATCCGTCCGTAAGACACAGCGTTTACAAGAAGGCATATAGCAAAGACTTGAAAGACAGGGATGCGTTATGGCTTATGA
SRS015190_WUGC_scaffold_12656	TR	-	1272	1335	1249	1364	18	0	GGTACTGGAGTAGCAGTGAGAACAGTCAGAACAACAGCTGGAACGTGAACTTTAGTAATGGCAACTTCAACAACAACAACAAGTACAACAGTAACATGGTGAGGGCGGTTGCAGCA
SRS015190_WUGC_scaffold_12656	VR	-	*	*	2020	2135	18	0	GGTACTGGAGTAGCAGTGAGGGCAGTCAGGGCTACAGCTGGTACGTGGGCTTTAGTAATGGCATCTTCGGCACCTACGGCAAGTACTTCAGTTACATGGTGAGGGCGGTTGCAGCA
SRS015190_WUGC_scaffold_12656	RT	-	441	1092	ACAAGTACTTGTTTTATAGTTACCCGTCCTAAATTACGGGAAGTGTTTGCTGCAAATTTCCGTGACCGTATTGTACAACATTGGTTGTGCCTACGCTTAGAGCCACTGTTTGAGGCACGTTTTGTTGAGCACGGAAATGTATCATTTAACTGTCGAAAGGGTTTTGGAACATTTGCATGTATCGATCAGTTGACAAAAAATACTATTGAAGTCTCTGATAATTATTCCCATGAGGCTTGGTATGCTCAATTTGATATTAAAGGATTTTTCATGTCAATTGATTGTGAATGCTTATTAAAGTACTTATTGCCATTTATCAAAGAAAAATGGAACTATTGGAAAGGAACTATATATGAACAGGATTTAGATTTAGTGCTTTGGCTTACAGAAGTAATTGTACGACATCGTCCACAAGATGATTGCATACGCCAAGGGAATTTAAAATTATGGAGAATACTACCTAAAAACAAAAGCTTGTTTTACATTGAATGGATGAGAGGTGAACCAATAGGCAACCTAACCAGTCAATTATTCGCCAATTTTTATATGTCATTTTTTGATGAATGGGCTATTAAAGCAGCAGAAGAAAGAGGAGCCAAATATGTACGTTTTGTAGATGATTTTAGCTTTGTGTGCAAAACTAAGGAAGATG
SRS015190_WUGC_scaffold_15102	TR	+	40146	40183	40088	40206	17	0	ACTCGTGTGGTGTATCGGTCGAACAACAACGCGAACGCGTTAGGCGGTGTTTCGTATGCGAACGCGAATAACGATTCATCGAACACGAATGCGAACATCGGCGTTCGGCTTGCAAACAA
SRS015190_WUGC_scaffold_15102	VR	+	*	*	39804	39922	17	0	TCTCGTGTGGTGTATCGGTCGTTCAGCAACGCGAGCGCGTTGGGCGGTGTTTCGTGTGCGTACGCGAATAACGATTCATCGTACTCGGTTGCGAGCATCGGCGTTCGGCTTGCCTTCAG
SRS015190_WUGC_scaffold_15102	RT	+	40706	41119	GGCATTTGAAAGTACGTTTTATCCGGACTACTTCCGCATCCATTAAAAACAGGGGAACGCATGACCTTTTACAGTATATCGTTAAAGATATAAAGGATGATCCCGAAGGAACCCTGTTCGGGTACCAGTTCGATATAACGAAATTCTATGAGAGCGTAGACCAGGACGTTTTGCTGGATGCAGTGAAAAGGATGTTCAAGGATAAAATATTGATCGGAATCCTGGAAGAGTGCATCCGCATGATGCCTAAAGGCGTAAGTATCGGGCTAAGATCATCACAGGGGCTTTGTAATTTGCTTCTATCCATTTACCTGGATCACCGGTTAAAGGATCAGGAGGCGGTAGCACATTATTACCGGTATTGTGACGATGGTCTGGTGCTTTCCGGTAGTAAGAAATACCTTTGGAAGGTTA
SRS015190_WUGC_scaffold_19745	TR	+	39498	39535	39468	39583	16	0	GCCGTTGTGTTTTGCGGTCCGGCAACAACTCGAATGCGAACAGCGGTCTCGCTTATGCGAACGCGAACAACGCTTCATCGAACTCGAACACGAACTACGGGGCGCGTCTGAAATTC
SRS015190_WUGC_scaffold_19745	VR	+	*	*	38456	38571	16	0	GCCGTTGTGTTTTGCGGTCCGGCAACAACTCGGTTGCGCACGGCGGTCTCGCTTATGCGCACGCGTACTACGCTTCGTCGTACTCGAGCGCGAGCTTCGGGGCGCGTCTGGCCTTC
SRS015190_WUGC_scaffold_19745	RT	+	40185	40575	ACGGCTGCATCCATACAAGGACGCGGACCGCATGGTCTGTTCCATCAGGTGCAGGATACATTGGCAGAGAACCCCAATATACACTATTATTATCAAAGCGATTATAAAGGATATTATGACAGTATTGACCATGATATATTAATCTCCACAATCAGGCGATATGTCGGAGACCCTGTCTTATTGCCTATTCTTGAAAATTTTGTCAAAGCACTATATCCCAACGGGAAGCATGGCATAAGCAAAGGACTGCGTTCCTCACAATTCTTTGGAAACCTTTACCATAATGATATTGATCACCGGATGATTGATGAATATGGTGCAAAACATTACTTCCGTTTTTGTGATGACATCTTTATTCTCGGTGAGAGTAAACGTGATTTGTGGAAATTGC
SRS015190_WUGC_scaffold_20240	TR	+	11209	11239	11186	11276	7	0	GCTTCCAGCAGTTGGAACGTGAACTTCAACAACGGCAACGTCAACACGAACAACCGCCAGAACGCGAACCGGGTTCGTCCCCTCGCCGCAA
SRS015190_WUGC_scaffold_20240	VR	+	*	*	10429	10519	7	0	GCTTCCAGCAGTTGGACCGTGTACTTCAACTACGGCAACGTCACCACGAACTACCGCCAGTACGCGTACCGGGTTCGTCCCCTCGCCGCAA
SRS015190_WUGC_scaffold_20240	RT	+	11480	11811	CGGGAGGTTTTTGCCGCCGCTTTCATTGATCGTGTTGTCCATCACTGGATCGCTCTTCGTATCGAGCCGATTTTAGAGGAACGTTTTCGGGAACAAGGGAACGTCTCGAAGAACTGTCGGAAAGGTGAGGGATGTCTGTCTGCCGTGCACTATCTGAATAACATGATAGTCGAGGTCAGTGAGAATTATACTGCCGATGCGTACATTTTCAAAGATGACCTGTTCAGTTTCTTCATGTCTATCTCGAAATCGTTGGTATGGGAAATGCTGAACATATTCGTAAGGGACAATTATAAAGGCGATGATATTGAATGTCTGCTTTACCTTCTAGC
SRS015190_WUGC_scaffold_24113	TR	-	49671	49708	49657	49717	11	1	TCTCGTTCTGTCAATTGTAATAATGGCTCGTCTAATGTCAATTCCAATTACTCTGCACGCA
SRS015190_WUGC_scaffold_24113	VR	-	*	*	49935	49995	11	1	TCTCGTTCTGTCGGTTGTCATTATGACTCGTCTAATGTCCTTTCCCTTTGCTCTGCGCGCG
SRS015190_WUGC_scaffold_24113	RT	-	48859	49232	CTATATGGGATAACCTTTTTATTTCTGATAGTTATGCTTGTAGAAAGAATAAAGGTCAACATAAAGGAAGTCAAAAATGTATGGAATTTGTTCGTAAAAATAAGTATTGTTTAAAATGTGATATTAGTAAATTTTATCCATCTATAAATCATGAAATATTAAAATTAATTATTCGTAAGAAAATAAAATGTAAACGCACTTTAAATTTATTAGATACCATTATTGATAGTATTGATGGAGAAACAAATATTCCTATTGGTAATTATCTTAGTCAATGGTTTGGAAATTTATATTTAAACGAATTAGATATGTTTATGAAACAAGATAATAAGATTAAATGTTATATTCGTTATTGTGATGATTTTCTTTTATTT
SRS015190_WUGC_scaffold_30078	TR	-	11576	11634	11558	11665	14	0	GCCTCTTGTGGGCGGCAACTGCAACAACGGGCTGAATTGCGGGGCTTACGTGAACTTGAACAACACCGCTGGCAATGCGAACTGGAACATTGCGCCCGGTCATTCTTA
SRS015190_WUGC_scaffold_30078	VR	-	*	*	11792	11899	14	0	GCCTCTTGTGGGCGGCAGCTGCAACGACGGGCTGGTTTGCGGGGCTTGCGTGACCTTGAGCCACACCGCTGGCGGTGCGGACTGGAGCATTGCGCCCGGTCTTTCTTG
SRS015190_WUGC_scaffold_30078	RT	-	10547	10969	TATAAGCTGGATATACGGCATTTCTTTGAGAGTGTGCCGCACAGAAGATTAAAGAAAGCACTAAAACGGAAAATCAGAGATAGGGAGTTACTAAAGAAATTATTTATTATCATAGACAGCCATAAACCGGGGCTGCCATTGGGCTATTACCCGTCACAGTGGTTCGGTAATTTTTATTTGCAGCCACTAGATCACTTTATCATGGAGCAGTTACATGTAAAGCATTACATACGGTATATGGACGATATGGTTATATTCGGAAACAATAAAAAGGAACTGCATAAAGCGAGGCTGCAAATTGAGAAATTCATAACGGAAGAGCTGGGATTACAAATAAAGAAAAACTGGCAGGTATTCCGTTTTGACTATGTAGACAGAAAAGGCAAGCGCAGAGGCAGACCGTTGGACTTTATGGGGTTCAAA
SRS015209_WUGC_scaffold_39092	TR	-	27075	27124	27031	27215	21	0	TCCTGCTTCGGGTTTCCGCAACAACAGCGATGGGTCGTTGAACAATGTTGGGAACAACGGTTACTATTGGTCGGCAGTTCCGAACAACACGAACAACGGTTGCAACCTGAACTTCAACTGGAGCAACGTGAACCCTCAGAACAACAACAACCGTTCGTACGGGTTTGCGGCACGGCCAGTCTCAG
SRS015209_WUGC_scaffold_39092	VR	-	*	*	28838	29022	21	0	TCCTGCTTCGGGTTTCCGCGTCAGCAGCGATGGGTCGTTGTACTATGTTGGGAACAACGGTTGCTATTGGTCGGCAGTTCCGAGCAGCACGAGCGACGGTTGCAACCTGTACTTCTACTGGGGCAGCGTGAGCCCTCAGGACGACAGCGGCCGTTCGTACGGGTTTGCGGCACGGCCTGTCTCAG
SRS015209_WUGC_scaffold_39092	RT	-	26271	26825	CCTTGTACATGTTTTATAACGTTCGACCCTGTTCAACGAGAGATATTTGCTTCGTCGTTTAAAGATAGGGTTGTGCATCACCTGCTGTTCAACAATATTGCCCATTTGTTTGAGAAAACATTTATACACGATAGTTATTCGTGTCGTGAAGAACGCGGAACATTTATGGGTATAGAACGCTTTGAACACCATTTGCGTAGCTGCACACAGAATTATAAGTTTAATGCTTACGTGTTAAAGTTAGATATTAAAGGTTACTTTATGAGTATTCCTAAACTTAAACTTCGCGAGCTATTAAGAACTACGATGGACAAAAATAAGAAATGGGAGGAATGGATAGACCGTGGGTTTATAGATTATCTTATTGATTCTATTCTAATGCGCGACCCTACAAGTAATGTTTGCCTTATAGGCGACAGAAAGGAATGGGAAGGTTTGCCACCATCGAAAAGTTTGTTTAAGTCAGTAGCAGGGACGGGATTACCCATTGGAGACCTTACATCGCAGCTATTCAGCAATATATATTTAAACCAACTTGACCAATTTGCTAAACGT
SRS015217_WUGC_scaffold_6606	TR	+	42003	42050	41982	42069	20	0	AACCGCCGCTAACTTCGCTAATGTGAACAACAACGGGAATGCGAACAATAACAACGCTTCTAACTCTAATGGCGTTCGCCCCGATTTC
SRS015217_WUGC_scaffold_6606	VR	+	*	*	2954	3041	20	0	ATCCGCCGCTGCCTTCGCTTTTGTGAGCACCGGCGGGGATGCGAGCGATATCCGCGCTTCTGCCTCTTTTGGCGTTCGCCCCGCTTTC
SRS015217_WUGC_scaffold_6606	TR	+	42003	42050	41992	42069	15	0	AACTTCGCTAATGTGAACAACAACGGGAATGCGAACAATAACAACGCTTCTAACTCTAATGGCGTTCGCCCCGATTTC
SRS015217_WUGC_scaffold_6606	VR	+	*	*	3048	3125	15	0	CTCTTCGCTGGTGTGACCAACTCCGGGAATGCGTGCCGTAACAACGCTTCTCACTCTCTTGGCGTTCGCCCCGCTTTC
SRS015217_WUGC_scaffold_6606	TR	+	42003	42050	41982	42069	18	1	AACCGCCGCTAACTTCGCTAATGTGAACAACAACGGGAATGCGAACAATAACAACGCTTCTAACTCTAATGGCGTTCGCCCCGATTTC
SRS015217_WUGC_scaffold_6606	VR	+	*	*	41218	41305	18	1	CACCGCCGCTAGCTTCGCTCGTGTGGGCAGCTACGGGGATGCGATCTATTACGGCGCTTCTGGCTCGTATGGCGTTCGCCCCGCTTTC
SRS015217_WUGC_scaffold_6606	TR	+	42003	42050	41992	42069	14	0	AACTTCGCTAATGTGAACAACAACGGGAATGCGAACAATAACAACGCTTCTAACTCTAATGGCGTTCGCCCCGATTTC
SRS015217_WUGC_scaffold_6606	VR	+	*	*	41313	41390	14	0	GTCTTCGCTGATGTGAACGGCGACGGGGGTGCGAGCAATTACAGCGCTTCTCACTCTATTGGCGTTCGCCCCGCTTTC
SRS015217_WUGC_scaffold_6606	RT	+	42345	43038	CCTGTAGCAGTTTCCCTCTTAATGAACGGGGTAAGACCCGCTTTATTACGGGCGAACAGATACGGGACAGAATTGCCAAACATTCTTTATGTGATGAAGTCTTGACTCCCGCAATTAAAGACCACCTCATCTACGATAATGGCGCAAGCCAGAAAGGTAAAGGAATTGACTTTACCCGCCGCAGGTTAGAAGCGCACCTGCACAGGTTCTTCCGGGAGAATCAGAGTAACGATGGTTATATCTTGCTGATGGATTTCTCAAAATACTATGACAACATTCGACATGACAAACTCATGGAGTTGTTTGAAAAGTACGTTGATGACGATACAGCACTCTGGTTCCTGGAAAAGATTGTAGACAATGAGAAGGTGGATGTGTCCTACATGAGTGATGAAGAATATGAGTCCGCTATGGACGATGTATTTAACTCACTGGAACACGAAAAGGTTGATAAGAGCCTGCTGACCGGGAAGAAGTTCTTGCGAAAACACTTGAACATAGGTGACCAGGTAGCACAGGACGCAGGGATTGCTTATCCCATACCGATTGACAACTACATAAAGATTGTAAAAGGCGTGAAATTTTATGGCAGATACATGGATGACAGTTATGTGATTCACAAAGATAAGGAGTTTCTGAAAGGGCTACTTACAGAGATTGTGGAAATCGCACAAGACCTGGGTATTACCGTGAA
SRS015217_WUGC_scaffold_12599	TR	+	635	684	626	699	9	0	ATGCGGGTCTGTTCGCCTTGAACGGCAACAATCCCCGCTCGAACTCGAACTGGAACCTCGGCTTCCGCTCCGCT
SRS015217_WUGC_scaffold_12599	VR	+	*	*	0	73	9	0	CTGCGGGTCTGTTCGCCTTGTACGGCACCCGTCCCCGCTCGGACTCGTACTGGGGCCTCGGCTTCCGCTCCGCT
SRS015217_WUGC_scaffold_12599	RT	+	1126	1721	TCTATATGAGCCAATTCAGAGAGGATTCATAACTGACACATACGCATGTGTTACGGACAGAGGACAGCACGAAGCGGTTAGGAGACTTGCTTCGTGGTTTCATGAGTTTAATGGTAGAGGACAGTATGCGTATTATTACAAGTTTGATGTTAGAAAATTCTTTTACCGGATTGACCACGAAGTTTTGATGAATATCATTAAAAAGAAGATCTCCGACAAATACACTGTAGAGCTTATGCGGTACTATATGTGCAGCACACAGCGACCGTTCGGGATGCCACTTGATGGCAACCATCTTACAATTACGGACGATGAAATGCTCTGGGATAAGGGAATCGCCATAGGAGGCGGACTGTCACACATGATTGGGAATATGTATCTTGATCAGCTGGACCAGTACGCAAAAAGAACCTTGGGGATAAAAAAATACATCCGATTTGCAGATGATATCATTATCACTGATACAGATAAGGGAAAGCTGAAGGAATATGGGAAACTGCTCACTCAGTTTCTCAATGAAAAACTGCTACTTGAATTTAATGATCGGTGTGCACTCCGGCCAAACAGGTGTGGGTGTGAGTTCGTGGGATGCGTAA
SRS015217_WUGC_scaffold_19551	TR	+	40885	40934	40836	40950	11	0	GTCGTGCCTATCCGGGGTTCGAGTTTCAACAACACTTCCAACGGTGGTGCTGGTGCGCTGAACTTGAACAACCCCCGTTCTAACGTCAACAACAACGTTTCGTTCCGTTCCGCTT
SRS015217_WUGC_scaffold_19551	VR	+	*	*	4549	4663	11	0	GTCGTGCCTCTCCGGGGTTCGAGTTTCCACCACACTTCCCACGGTGGTGCTGGTGCGCTGGGCTTGGACTACCCCCGTTCTAACGTCTACTTCAACGTTTCGTTCCGTTCCGCTT
SRS015217_WUGC_scaffold_19551	TR	+	40885	40934	40840	40950	10	0	TGCCTATCCGGGGTTCGAGTTTCAACAACACTTCCAACGGTGGTGCTGGTGCGCTGAACTTGAACAACCCCCGTTCTAACGTCAACAACAACGTTTCGTTCCGTTCCGCTT
SRS015217_WUGC_scaffold_19551	VR	+	*	*	40137	40247	10	0	TGCCTCTCCGGGGTTCGAGTTTCTACAGCACTTCCAGCGGTGGTGCTGGTGCGCTGCACTTGGACAACCCCCGTTCTTTCGTCAACGACATCGTTTCGTTCCGTTCCGCTT
SRS015217_WUGC_scaffold_19551	RT	+	41423	42082	AAAAGCGCATGATTATGTCATTGCAATTCAAAGACCGGGTGGCGCAGCACGCTATATATAGCCAGCTGAACCCACATTTTGAAAAGCAGTTTATAAATGACAGCTACGCTTGCAGAGTAGGCAAGGGAACGCACAAAGCAGTCAACCGCCTGCATAACTGGTTGAAACAGACAGACCGGAAGCCGCAGCGTTTCTATTATTTGAAACTGGATATTGCAAAGTATTTTTACCGGATAGACCATGAAGTATTGATGGATATTTTGCGGAAAAAGATTGCTGATGAAGATTTGTTGCACGTCTTGTCAGTGATTATAAACTGCGAAGACACAAACTTTGGTCTGCCGCTGGGCGCAGATATTGGCGACGTGGCGTTTGATGAATTGCTGGGAGAAGTTGGGCTGCCTATTGGCAATCTGACTTCACAAATGTTTGCAAATTTGTATTTGAATGAACTTGACCAGTTCTGCAAACACAAACTGCACCTGCGTTATTACATACGTTACATGGACGACATTATAATTTTGCACCCAGATAAAAAGTATCTGGAAAAGATAAAGAACAAAATTGCGGACTTTCTGGGAAAAGAACTGCGGTTGCAGCTTAACAAGAAAACCTGCATAAGACCAACCAGCATGGGTATTGAGTTTGTAGGCTTCCGCA
SRS015217_WUGC_scaffold_23239	TR	-	10632	10681	10617	10728	16	0	AGCTGGTTCTTTGGGGCGGTAATGCGAATAACGGTGCGAATTGCGGCCTCGCTTATGCGAACTCGAATAACGATTGGTCGAACTCGAATGCGAATATCGGCTCTCGCCATAC
SRS015217_WUGC_scaffold_23239	VR	-	*	*	10904	11015	16	0	AGCTGGTTCTTTGGGGCGGTGCTGCGCATGACGGTGCGTCTTGCGGCCTCGCTTCTGCGACCTCGGTTAACGCTTGGTCGAGCTCGAATGCGTATCTCGGCTCTCGCCTTGC
SRS015217_WUGC_scaffold_23239	RT	-	9495	9892	TACAAGTGCGTGTATCAAGGGAAAGGGATTACATTTTGGAGTAAGGAGAATGAAACGTTTTCTTCACCGGTACCCGGAATACAAATGGTTCGTAAAGACTGATTTCAAAAAGTTCTATCAAAGTATTCTTCATGAGCTTATTGTTGCTGCATTGAGAAGGAAATTCAAAGATGAACGATTTATTAAATTGATCGAGATAGCTGTTTTATCGTATGACAGCGGAACAGAGTTAGTTGACGTATTGGAGAATGAAGTTGAACGGAAGAAGAGGTGTTCCGATTGGAGCATTTACAAGCCAACCTATCGGGAATTTTGCGGCAAGCCGGATAGATCATACAATGAAGGAGAAATATCGTGTCAAATGCCTGCATAGATATTGCGATGATAATGTTATGCTG
SRS015217_WUGC_scaffold_25368	TR	-	11064	11113	11043	11121	14	0	ATGGCGGTGTTTCGATGTCGAATGCGAACAACGATTCCTCGAATACGAACACGAACATCGGTTCTCGTCTGAACAACAA
SRS015217_WUGC_scaffold_25368	VR	-	*	*	11413	11491	14	0	ATGGCGGTGTTTCGATGTCGTATGCGAGCAGCGGTTCCTCGTATACGAGCGCGAGCATCGGTTCTCGTCTGGCCTTCCG
SRS015217_WUGC_scaffold_25368	RT	-	10131	10515	CACCTCCGCCAGTATCAAGAGACGGGGGATGCACGACCTCCTGGCGTATGTCCGCCGTGACATGGCCGAAGACCCTGATGGTACACGTTACTGTTACAAGTTTGACATCACCAAATTCTACGAGAGCGTGAAGCAGGATTTTGTGATGTATTGCGTCAGCCGGGTGTTCAAGGACGCAAAGCTCGTGACCATGCTGGAGAGCTTTATCCGCCTGATGCCTGAAGGTCTGAGTATCGGCCTGCGCAGCTCGCAGGGGCTGGGCAATTTGCTTTTGTCTGTGTATCTGGACCATTATCTGAAGGACAGGTATGCCGTGCGTCATTTCTACCGCTATTGTGATGACGGCGTCGTACTGGGTAAAACGAAAGCGGAACTGTGGAAGATT
SRS015217_WUGC_scaffold_31525	TR	-	13896	13933	13872	13990	15	1	ACTCGTGTGGTGTATCGGTCGAACAACAACGCGAACGCGTTAGGCGGTGTTTCGTATGCGAACGCGAATAACGATTCATCGAACACGAATGCGAACATCGGCGTTCGGCTTGCAAACAA
SRS015217_WUGC_scaffold_31525	VR	-	*	*	54208	54326	15	1	TCTCGTGTGGTGTATCGGTCGTACAACAACGCGAGCGCGTTAGGCGGTGTTTCGTATGGGAGCGCGGGTAGCGATTCATCGGTCACGGGTGCGAGCATCGGCGTTCGGCTTGCCTTCAA
SRS015217_WUGC_scaffold_31525	TR	-	13896	13933	13872	13990	19	0	ACTCGTGTGGTGTATCGGTCGAACAACAACGCGAACGCGTTAGGCGGTGTTTCGTATGCGAACGCGAATAACGATTCATCGAACACGAATGCGAACATCGGCGTTCGGCTTGCAAACAA
SRS015217_WUGC_scaffold_31525	VR	-	*	*	14157	14275	19	0	TCTCGTGTGGTGTATCGGTCGAGCCTCAGCGCGCTCGCGTTAGGCGGTGTTTCGTATGCGAGCGCGGGTTACGATTCATCGAGCACGTTTGCGTACATCGGCGTTCGGCTTGCCTTCAG
SRS015217_WUGC_scaffold_31525	RT	-	12959	13372	CGGCATTTGAAAGTACGTTTTATCCGGACTACTTCCGCATCCATTAAAAACAGGGGAACGCATGACCTTTTACAGTATATCGTTAAAGATATAAAGGATGATCCCGAAGGAACCCTGTTCGGGTACCAGTTCGATATAACGAAATTCTATGAAAGCGTAGACCAGGACATTTTGCTGGATGCAGTGAAAAAGATGTTCAAGGATAAAATATTAATCGGAATCCTGGAAGAGTGCATCCGCATGATGCCTAAAGGCGTAAGTATCGGGCTAAGATCATCACAGGGGCTTTGTAATTTGCTTCTATCCATTTACCTGGATCACCGGTTAAAGGATCAGGAGGCAGTAGCACACTATTACCGGTATTGTGACGACGGTCTGGTGCTTTCCGGTAGTAAGAAATACCTTTGGAAGGTT
SRS015217_WUGC_scaffold_34622	TR	+	623	648	614	670	14	0	CGAATAACACCCCCTCGAATACGAATGCGAATATCGGTTCTCACCTATGCTTTAAAA
SRS015217_WUGC_scaffold_34622	VR	+	*	*	0	56	14	0	CGGCTTGCGCCCCCTCGGATACGGGTGCGGATTTCGGTTCTCGCCTTTGCTTTATAC
SRS015217_WUGC_scaffold_34622	RT	+	1104	1636	GATTTGGGTCAGGACTTTCACGCACAATACTTTTTCATGTGTCAAGGGACGTGGAATAGAGGGGTGTGCCCGGCATATAGATAAAATCATTGAGAAGTACAAAGGCAAGCCATTATACTGTCTTAAAATTGATATAACCAAATATTATCCCTCCATTAACCATGAAGTCTTAAAAAAAATTGTACGCCGGAAGATAAAAGACAAAGACCTACTGTGGCTTCTTGATGAAATTATTGACAGCGCAGAGGGGCTTCCTATCGGGAACTATCTTTCACAATATCTCGCCAACCTGTTCTTGTGCTATTTCATGCACCGTGTGAACGAAGTATTGAAACTTGACGCAGCCGAATACGCTGATGACATCACGTTTTTCTCTTCATCAAAAGAACAACTGCGGGAAGCGTTCAAAGAGATAAGAAAAATGATTGAAGATGAACTAAAACTGAAAATCAAAGGAAACTATCAGATATTCCCAATAGCAGCCAACCGTTATGACAAACACGGGCGTGCGCTTGATTATGTCGGTTACAAGT
SRS015217_WUGC_scaffold_36047	TR	+	1817	1866	1807	1888	8	0	AATTGCGGCGCTCGTGCCGTGAATTGCAACAATTACCCGTGGAATGTCAATACGAACATTGGCGCTCGTGGGGCGTGTGACT
SRS015217_WUGC_scaffold_36047	VR	+	*	*	1246	1327	8	0	TGTTGCGGCGCTCGTGCCGTGAATTGCCACAATTGCCCGTGGCGTGTCGATACGAACGTTGGCGCTCGTGGGGCGTGTGACT
SRS015217_WUGC_scaffold_36047	RT	+	2300	2544	AAGAGCGGCAGATAATGGCGCTGCCGTTCTATGACAGGGTGGTACAGCACGCCATAAACAACGTGTTAGAGCCTATATTTGATAAGCGGTTTATATCGCAGTCTTACGCCTGCCGGAAAGGTAAAGGTATGCACGCTGCGTCTGATACGCTAAAAGAGTGGCTGTATGAGTGGAACAAATACCACCCAGACCAGCCGCTTTATGCTATCAAGGCAGATATACACCACTATTTCCAAAGCATAGAC
C2391720	TR	+	7972	8021	7924	8039	13	0	GTGGTGTGTTGTTCAGCGGTAACGCGAATAACGGTGCGAATGCAGGTCTCGCCTATGCGAACTCGAATAACACCCCCTCGAATTCGAATACGAACATCGGTTCTCACCTATGCTTT
C2391720	VR	+	*	*	7294	7409	13	0	GTGGTGTGTTGTTCGGCGGTCACGCGCATGACGGTGCGGCTGCGGGTCTCGCCTATGCGAACTCGAATAACGCCCCCTCGACTTCGAATACGCGCATCGGTTCTCGCCTTTGCTTT
C2391720	RT	+	8468	9051	TCTTGAACCGATTTGGGTCAAGACTTTCACTTACAACACTTATTCCTGTGTCAAGGGGCGTGGCATTGAGGGCTGCGCTCGTCAGGTTGACAAGATAATCAGGGATTTCAATGGCAAGCCGCTCTACTGTCTGAAAATTGACATCAAGAAGTACTACCCCTCAATCAGCCACAGAGTGACAAAGAGGCTTGTACGCAGAAAAATCAAGGACACTGACCTGTTGTGGCTTCTTGATGAGATTATAGACAGCGCAGAGGGACTTCCCATCGGAAATTATCTCAGTCAATATCTTGCGAACCTGTACCTGTGTTATTTCATGCATTGGGTTAACGAGAAACTGCCTGAACTTGTCAGACAGGCTTTGAACCTGAAAGAAAGACCGCACATCGCCTGTGTTGAGTACGCTGATGACATCCCGTTTCTCGCCGAGAGCAAGGAAGTCCTTCATGAGGTCTTCAAGTTCATCAAAGACTATCTTGAAAACGACCTTGAACTGACAATCAAAGGGAATTATCAGATATTCCCCATAGCGAAGAACCGTCAGGACAGGCACGGTCGTGCGCTTGATTATGTCGGGTATCAGT
SRS015264_WUGC_scaffold_3108	TR	-	3373	3410	3353	3465	22	0	GGGTGTCTTGTTCGGCGGTAATGCGAATAACAGCGCGAATGCCGGGCTTTCGTACGCGAATACGAATAACACGGCTACGAATACGAATGCGAATATCGGCTCTCAGCTATACT
SRS015264_WUGC_scaffold_3108	VR	-	*	*	3898	4010	22	0	GGGTGTCTTGTTCGGCGGTAATGCGACTTGCGGCGCGTCTGCCGGGCTTTCGTTCGCGGCTACGTCTTACGCGGCTGCGAGTACGGCTGCGCATTTCGGCTCTCGGCTTTGCT
SRS015264_WUGC_scaffold_3108	RT	-	2415	2950	CTATATGGGTGTCTATTTTCACGGCGGACACTTATAGTTGCATAAAAGGGCGTGGCATACAAGCGGCGGCAAATAAGTTAAGGCGCGTTATAGACAGAGATAAGGCAGGCTGCGCGTATTGCTTGAAAATAGACATACGCAAATTTTACCCTTCCATAGATCACACCGTACTAAAGTCCATTGTTCGCCGGAAGATTAAGGACACACGGCTACTCAATCTTTTGGACGAAATAATAGACAGTGCGGAAGGCTTACCGATTGGCAACTACCTTAGCCAATATTTAGCGAATCTTGTACTTACCTACTTCGACCATTGGGTAAAGGAAGTAAAGCGGGTAAGGTACTATTTCAGATACGCCGACGACATTGTAGTATTGCATAGCGACAAAAAGACGCTTCACGCTTTGCTGGCAGAGTTTGAAAGCTACTTGGCGGCTAACGTAAAGCTGGAAATCAAACAGAACAAACAAGTCTTTCCGGTGGCACACGACCACCGCGACAGCTTCGGGCGTGGTATTGATTTCTTGGGCTATGTA�
SRS015264_WUGC_scaffold_13179	TR	+	2486	2532	2427	2535	17	1	ACGCCTGCAACTGGTGGCTCCGCTCCGTGAATGCGAGCAACACGAACAACTTCTGCAATGTGAACACGGACGGGTCTGCGAACAACAACAACGCCTACAATTCGAATGG
SRS015264_WUGC_scaffold_13179	VR	+	*	*	1545	1653	17	1	CCGCCTGCTCCTGGTGGCTCCGCTCCGTGTATGCGGGCCACACGATCAGCTTCTGCCGTGTGGACACGGACGGGTCTGCGATCAGCTACTACGCCTACTATTCNACTGG
SRS015264_WUGC_scaffold_13179	TR	+	2486	2532	2434	2556	19	0	CAACTGGTGGCTCCGCTCCGTGAATGCGAGCAACACGAACAACTTCTGCAATGTGAACACGGACGGGTCTGCGAACAACAACAACGCCTACAATTCGAATGGCTTCGCGCCGGGATTTAAGAA
SRS015264_WUGC_scaffold_13179	VR	+	*	*	1647	1769	19	0	CNACTGGTGGCTCCGCTCCGTGAGTGCGAGCAGCGCGAGCTCCTTCTGCTATGTGGACACGGACGGGTCTGCGAGCAGCTACTACGCCTACCGTTCGTATGGCTTCGCGCCGGGCTTTAAGGT
SRS015264_WUGC_scaffold_13179	RT	+	3147	3717	AGGTGCGGAACATCGACGCGCTGCCCATCCAGGAGCGGGCCATCCAAAAATGCCTGTGCAAGAACCTTCTGACGGAGGTTTATTCCAGGAGCTTCATCTACGACAACAGCGCGAGCCTGAAAGACCGGGGCATGGACTTCCAGCTCCGGCGGCTCAGGAAGCACCTGCAGGACCATTACCGGCGCTATGGGACTGAGGGCGGTATCTACCAGTTCGACTTCAAGAATTATTTCGGGAGCCTGCCGCACGAGGAGATCAAGCGGCGGGCGCGGAAGAAGATCATGGACGACCGGTTATACACATTGTTCTGCGACTTTGTGGATGATTTCCGGCTGATGAAGACCGCCGACAAGGAAGCACACCGGGGCGTGGGCCTGGGCAGCGAGGTATCGCAGATCATCGCCCTTGACTACGCCAGCCCCATCGACCATTACGTGAAGGACGTGCGCGGCATCCACGGGTACGGGCGGTATATGGACGACGGGTATGTGATCAGCAATTCCTTGGAGGAACTGGAAGACATCAAGCGCAACTTGTACCGCCTGGCTGAGGCGCTGGGCATCGCCATGAG
SRS015264_WUGC_scaffold_13311	TR	-	6954	7003	6936	7056	11	1	GCTGGCTTGTGCTGTATGTGGGCGGCGGCTGGGACGGCGGCTCGAATGCGGGCCTGTTCTACTTCAACGGCAACAACAGCTCGTCCAACTCGAACAGCAACATCGGCGCTCGACACCTTTT
SRS015264_WUGC_scaffold_13311	VR	-	*	*	7163	7283	11	1	GCTGGCTTGTGCTGTATGTGGGCGGCGGCTGGGGCGGCGGCTCGAGTGCGGGCCTGTCCTGCTTCAACGGCGACGGCGGCTCGTCCGGCTCGAGCAGCAACATCGGCGCTCGACTCCTTTT
SRS015264_WUGC_scaffold_13311	RT	-	6102	6483	CAGCTGCGCGTCCATTCCGGGGCGGGGCGGCGCAAGGATACGCAAGTACCTTGCTCACGCCATGAGCTGCGACCCCAAAGGGACCAGATATGCCTGCGAGATGGACATCCGACACTTTTACCCGAGCGTCCCAATCCGGAGACTCATCCGCACCATTGGCCGCAAAATCAAGGACAAGCGGTTTCTTCGGCTCATCTGGGCCATTCTCAAGAGCTGCGGGCAGGGGCTGGCCATCGGATACTACATCTGTCAATGGCTAGCAAACTTTTATCTGGAAAAACTCGACTGGATGTTAGCTAGGATGCCAGGTGCGAAATATTACACTCGGTACATGGACAACATCACAATGCTCGGGCCAAATAAACGGATGCTGCACAGGGCG
SRS015264_WUGC_scaffold_24150	TR	+	826	875	778	890	10	0	GGTTGCCTATCCGTGGGTCGGCGTTCAACAATACTTCCAATTCGGGTCCGTCCGCTCTCAACTTGAATAACCCTCGTTCCAACTCGAACGACAACATTGGTTTCCGCTCCGCT
SRS015264_WUGC_scaffold_24150	VR	+	*	*	124	236	10	0	GGTTGCCTTTCCGTGGGTCGGCGTTCGACAGTACTTCCTATTCGGGTCCGTCCGCTCTCTACTTGAATCGCCCTCGTTCCTACTCGAACGACCACTTTGGTTTCCGCTCCGCT
SRS015264_WUGC_scaffold_24150	RT	+	1297	1956	AGAAAAGGCTCATTATGTCCTTACCATTTAAGGACAGGATAGTACAATGGGCGATTTACAGGCAGTTATTTCCGTTATACGAAAAGACATTTATCTTTGATTCCTACGCCTGTCGTAAGGGCAAGGGAACGCATAAGGCAGCCGACAGGTTGCAGTATTGGTTAAGGCAGACCGAAAGGAAGCCGGAACGGTACTATTATCTGAAAATGGATATATCAAAGTATTTCTACAGGGTAGACCACGATATTTTATTAAAGATTTTAGCACGCAGGATTAAAGACCAACGATTGCTCAACCTGTTGGAAAAGATTATAAATTGCGAATCTATGAATTTTGGATTACCGCCCGGGAAAGAGCCGGACGAAGTGGAGGTATCGGACAGGTTAGGTAATAAAGGGATGCCGATAGGCAACCTTACCTCACAGATGTTTGCAAACATTTACCTTAATGAGGTAGACCAATACGCAAAGCATGAGTTGGGATTACATTACTACATCCGATATATGGATGATATTATCATACTCCACCACGATAAAAAGTATTTAGCAGAGGTCAAGGAGTTGTTGAGAGCGTTTTTATCAGACGAATTAAGGTTAGATTTGAATAATAAAACAGCTATCAGACCGTGCAGTATGGGAGTTGATTTTGTAGGCTTTAGAA
SRS015264_WUGC_scaffold_50181	TR	-	2544	2596	2537	2645	14	0	GGCGGTCGCCCTTCGGTTCGGTAATTGCAACAACGGTACGAATGATGGTTTGCGCTACTTGAATGTGAACAACACTGCCGGGAATGCCAACTGGAACATCGGGGCCGCC
SRS015264_WUGC_scaffold_50181	VR	-	*	*	2800	2908	14	0	GGCGGTCGCCCTTCGGTTCGGTTCTTGCGGCTACGGTACGAATGTTGGTTTGCGCTACTTGGGTGTGAACAGCGCTGCCGGGAGTGCCTACTGGGACCTCGGGGCCGCC
SRS015264_WUGC_scaffold_50181	RT	-	1560	1981	TGGTATTAGAGCCAATCATCACAGCCACAGCCTATCCATACTCCTGCGGTTCGTTCCCAAAGCGTGGAGCGCATTACGGAAAGAGACAGATAGAGCGGTGGCTTTTGCATGACCCGAAGGGAACACGGTGCTTCGCCAAGATGGATATCCGGCACTTTTATGATAGTATCCGGCTGAAAATTTTGATGAGGGAATTGGCAATCCGAATCAAGGATGACTGGTTTTTATACATCATCGAATTATGCCTGCTGGGATTTAATAAAGGAATCCCTCTCGGATTTTACATCAGCCAGTGGTTAGCGAATTACCTATTAGAACCGCTCGACCGTCTAATTACAAAGATACCAGGTCTGTCAAAGTTGCAGAGATATATGGACGACATCGTCATATTCGCAAGCAACAAGAAAATCCTCCACAGAACC
SRS015264_WUGC_scaffold_57793	TR	-	14770	14819	14746	14874	13	0	TGGCTTGCACGCGCTCATTGGCGGTGGCAACTGGAACAACGGGGTTCACGATGGTTCGCGGACTGTGAATTGCAACAATTATCCGTGGAACGTGAACACGAACATTGGCGTGTGGTGCGTCTGTGACTA
SRS015264_WUGC_scaffold_57793	VR	-	*	*	15379	15507	13	0	TGGCTTGCGCGCGCTCGTTGGCGGTGGCCACTGGAGCTACGGGGTTCACGATGGTTCGCGGACTGTGAGTTGCAGCACTTATCCGTGGAGCGTGCGCACGGACATTGGCGTGTGGTGCGTCTGTGACTC
SRS015264_WUGC_scaffold_57793	RT	-	13756	14367	AAAGAGCGTATAATCATGGCTTTGCCATTTTACGATAGGGTTATCCAACATATGATTGTCAATTACATAGAGCCGATATTTGAGCATCAGTTCATCTACCATTCCTATGCTTGCAGAAAAGGGAAAGGTGCTCACAGAGCCAGCAAGCAGTTGACAAGGTGGTTATATAATCTGGAAGTTGTGCAAGGTAAATCAGTCTATGTACTGAAAGCCGACATACACCATTACTTCCAGAGCATAGACCACAAGGTTCTGAAAAGAGAAATTAGAACCTACATTAAAGACAAGGACTTACTCGTAATCCTTGACCGGATAATAGACCATAATGGGATATTCCCGGACGGTGTCGGCATACCGGTTGGAAATCTTACGAGCCAACTATTTGCCAACGTGTATTTACACCGATTGGATATGTTCGTAAAACATACACTTCATGCAGAACACTACATGAGATATATGGATGATTTTGTGATTATATCAGAGGATCTTGAACAGTTGAAACGGTGGGAGAAACAGATAGAAATATTCCTTGCGGATGTTCTTAAATTACAATTAAATCCAAAAACAACCATTGTTTATGCAAAGAACGGAGTGGATTTTGTTGGATATAGG
SRS015264_WUGC_scaffold_66109	TR	-	3199	3265	3168	3287	18	0	AAGCCGGGTGGTCTATCGGTCGAACAACAATGCGAACGCGAATGGCGGCGTGTCGTACGCGAACACGAACAACGATTCGTCGAACACGAACGCGAACATCGGCTCTCGGCTCGCAAACAA
SRS015264_WUGC_scaffold_66109	VR	-	*	*	3462	3581	18	0	GCGCCGGGTGGTCTATCGGTCGAGCAGCTATGCGAACGCGAATGGCGGCGTGTCGTTCGCGTACTCGCACTACGATTCGTCGAGCACGATCGCGAGCATCGGCTCTCGGCTCGCCTTCCG
SRS015264_WUGC_scaffold_66109	RT	-	2173	2760	AAACGCCGGACGATACAGGTGATCCCATTGAAGGATCGCATCGCCGTAAATGCGGTTATGCGAGTCGTGGACGAGCATCTGCACCGGCGGTTCATCCGGACGACCGCAGCATCGATCCGCAACCGCGGGATGCACGACCTGATGGAGTATATCCGGCGCGATATCGCTCAAGACCCCGACGGAACCCGTTACTGCTATACCTTCGACATCCGTAAATTCTACGAAAGCGTCGATCAGCAGGTCGCCATTGCCGCCGTCCGGCGGGTGTTCAAAGACGAACGGCTGCTGACGATACTCGACGGCTTCATCCACATGATGCCGCACGGGTTGAGCATGGGGCTGCGCTCCTCGCAAGGGTTGGCCAACTTAATCCTCTCGATCTACCTCGACCACGAACTCAAGGATCGCCTCGGCGTCCGCTACTACTATCGCTACTGCGACGACGGCCGCGTGCTGGCCGCCTCGAAAGCGGAGTTGTGGGCCGTGCGCGATGCGGTGCATCGATGCGTCGAAGCCATCGGGCTGGAAGTGAAACCCAACGACCGGATCACTCCCGTCGAGGAGGGTATCGACTTCCTCGGCTACGTG
SRS015264_WUGC_scaffold_66647	TR	+	1074	1123	1020	1145	10	0	CTCTGGCGGCGCTGATAGCGGGCGGCAACTGGAACAATGGGGCGAATTGCGGCGCTCGTGCCGTGAATTGCAACAATTACCCGTGGAATGTCAATACGAACATTGGCGCTCGTGGGGCGTGTGACT
SRS015264_WUGC_scaffold_66647	VR	+	*	*	459	584	10	0	CTCTGGCGGCGCTGGTAGCGGGCGGCAGCTGGTACGATGGGGCGAATTGCGGCGCTCGTGCCGTGCATTGCTTCAATTACCCGTGGAATGTCAATTCGTACGTTGGCGCTCGTGGGGCGTGTGACT
SRS015264_WUGC_scaffold_66647	RT	+	1527	2171	AATACCATTACTTTAAGGTGTACGAACCGAAAGAGCGGCAGATAATGGCGCTGCCGTTCTATGACAGGGTGGTACAGCACGCCATAAACAACGTGTTAGAGCCTATATTTGATAAGCGGTTTATATCGCAGTCTTACGCCTGCCGGAAAGGCAAAGGCATGCACGCTGCGTCTGATACGCTAAAAGAGTGGCTGTATGAGTGGAACAAATACCACCCAGACCAGCCGCTTTATGCTATCAAGGCAGATATACACCACTATTTCCAAAGCATAGACCATGCGGTATTAAAAACTGAAATACGTAAGGTTATAAAAGACGCTGGGGTACTGGCATTGCTGGACAGGATAATAGACCACAACGGCAATATGCCGGACGGCGTAGGGATACCAGTAGGAAACCTTACCAGTCAGTTATTTGCAAATATCTATTTGGACGCATTAGACCAGTTTATTAAGCATGAGCTGGGCGTAGAGGCGTACATACGCTATATGGACGACTTTGTAATATTAAGCCCAGACAAGGAACAGCTGCGCAGCTGGCTTGCACGGATAGAGCAATTCTTACGGGAAGAGCTTAAGTTAGAGTTTAACCCGAAAACTACCATACTGGCAGCAAAGAACGGTATAGACTTTGTAGGCTACAAAC
SRS015369_Baylor_scaffold_5833	TR	-	3038	3075	3014	3096	15	0	GCGTTAGGCGGTGTTTCGTATGCGAACGCGAATAACGATTCATCGAACACGAATGCGAACATCGGCGTTCGGCTTGCAAACAA
SRS015369_Baylor_scaffold_5833	VR	-	*	*	3299	3381	15	0	GCGTTGGGCGGTGTTTCGTATGCGTCCGCGAATTACGGTTCATCGTTCGCGGATGCGGGCATCGGCGTTCGGCTTGCCTTCAG
SRS015369_Baylor_scaffold_5833	RT	-	2108	2521	CGGCATTTGAAAGTACGTTTTATCCGGACTACTTCCGCATCCATTAAAAACAGGGGAACGCATGACCTTTTACAGTATATCGTTAAAGATATAAAGGATGATCCCGAAGGAACCCTGTTCGGGTACCAGTTCGATATAACGAAATTCTATGAAAGCGTAGACCAGGACATTTTGCTGGATGCAGTGAAAAAGATGTTCAAGGATAAAATATTAATCGGAATCCTGGAAGAGTGCATCCGCATGATGCCTAAAGGCGTAAGTATCGGGCTAAGATCATCACAGGGGCTTTGTAATTTGCTTCTATCCATTTACCTGGATCACCGGTTAAAGGATCAGGAGGCAGTAGCACACTATTACCGGTATTGTGACGACGGTCTGGTGCTTTCCGGTAGTAAGAAATACCTTTGGAAGGTT
SRS015369_Baylor_scaffold_6444	TR	-	2830	2879	2792	2881	5	0	CCTCGAACGCGTGGTACGTGAACATGAACAACGGCAACGTGAACACGAACAACAAGACTAACGCAGGCAGGGTTCGTCCCGTTTCCGCAA
SRS015369_Baylor_scaffold_6444	VR	-	*	*	3519	3608	5	0	CCTCGAGCGCGTGGTACGTGAACATGAACTACGGCAACGTGGGCACGAGCAACAAGACTAACGCAGGCAGGGTTCGTCCCGTTTCCGCAA
SRS015369_Baylor_scaffold_6444	TR	-	3569	3593	3568	3601	0	1	CGCGTGGTACGTGAACATGAACTACGGCAACGTG
SRS015369_Baylor_scaffold_6444	VR	-	*	*	2841	2874	0	1	CGCGTGGTACGTGAACATGAACAACGGCAACGTG
SRS015369_Baylor_scaffold_6444	RT	-	2357	2589	TCGTGAAATTTTTGCTTCCGCTTATGTTGATCGTGTAATACAACATTGGGCTGATCTACGCCTTGATCCTATTTTGGAAGAGCGTTTTCAGGCACAGGGAAATGTTTCAAAAAATTGCCGTATTGGTGAAGGAGCACTTTCGGCTGTTATCTATCTGAATGGGATGATCATGGAAGTCAGTGAAAATTATACGAAAGACGCATACATTTTCAAGGGTGATTTCAAAAGCTTTT
SRS015578_WUGC_scaffold_17494	TR	+	41968	42017	41920	42037	16	0	GCCGTGTGGTCTATCGTGGCAACAACAACGCGAACCCGAATGGCGGTGTTTCGATGTCGAATGCGAACAACGATTCCTCGAATACGAACACGAACATCGGTTCTCGTCTGAACAACAA
SRS015578_WUGC_scaffold_17494	VR	+	*	*	41550	41667	16	0	GCCGTGTGGTCTATCGTGGCTACTACATCGCGTACCCGAATGGCGGTGTTTCGATGTCGTATGCGAGCTACGATTCCTCGTATACGTACACGAGCATCGGTTCTCGTCTGGCCTTCCG
SRS015578_WUGC_scaffold_17494	RT	+	42566	42950	ACCTCCGCCAGTATCAAGAGACGGGGGATGCACGACCTCCTGGCGTATGTCCGCCGTGACATGGCCGAAGACCCTGATGGTACACGTTACTGTTACAAGTTTGACATCACCAAATTCTACGAGAGCGTGAAGCAGGATTTTGTGATGTATTGCGTCAGCCGGGTGTTCAAGGACGCAAAGCTCGTGACCATGCTGGAGAGCTTTATCCGCCTGATGCCTGAAGGTCTGAGTATCGGCCTGCGCAGCTCGCAGGGGCTGGGCAATTTGCTTTTGTCTGTGTATCTGGACCATTATCTGAAGGACAGGTATGCCGTGCGTCATTTCTACCGCTATTGTGATGACGGCGTCGTACTGGGTAAAACGAAAGCGGAACTGTGGAAGATTC
SRS015578_WUGC_scaffold_29761	TR	+	26980	27027	26961	27046	13	0	CCGCTTCCAATTTCGCCAATGTCAACAACAACGGTAATGCGAACTACAACAACGCTTCCAATTCTAATGGCGTTCGCCCGGATTTC
SRS015578_WUGC_scaffold_29761	VR	+	*	*	26275	26360	13	0	CCGCTTCCAATTTCGCCCTTGTCAGCCTCACCGGTAATGCGTACTGCGACTACGCTTCCATTTCTTATGGCGTTCGCCCGGCTTTC
SRS015578_WUGC_scaffold_29761	RT	+	27320	28073	CAACTACAAACTTCACCTTGCATGAACGAGGAAAGCTCCGGCGTATTACAGGCGAACAGGTTCAAGACAGAATCGTGAAACACGCCCTCTGTGACGAGGTTTTGAATCCTCTGATTGAACCACACCTCATTTATGACAATGGAGCAAGCGTTGTCGGAAAAGGTATCGCTTTCACTCGTAAGAGGTTGCTCACCCACCTTCGGAAATATTATGCACAGCATGGTAGCAACGAAGGGTACATTCTTCTGATAGACTTCTCGAAATACTACGACAATATCAGACATGATGTGTTGTTGAAGTTGTTTGAGCAGTATGTCGATGATGAACACGCCCTATGGCTTCTGCGAAAGACCGTAGAACGCTCAAGGATTGATGTATCGTACATGAGCGATGAAGAATACGAACACTGTCTCGACAAGTTGTTTGATTCTCTCCTCTATCAGTATATGAACCCGAAGCTGTTCACAGGCGAAAAGTTCATGGGGAAGCACCTTAATATCGGAGACCAAGTGGCACAGACCGCCGGAATCTCTTACCGAATACGAATTGATAATTATGTCAAAATCGTTCGAGGTGTGAAATTCTACGCTGGCTACATGGACGATAGTTATGCTATCCACGAGAGCAAAGAGTTCTTACAGGAGCTTCTTGAGGACATTATCGAGATAGCGAACGAACTCGGAATCACGGTCAATACCCGGAAGACGAGAATCTGTAAGCTCTCCGAGCATTGGCGATTTCTTCAAGTTCAATA
SRS015578_WUGC_scaffold_31117	TR	+	1291	1328	1232	1350	28	0	CAAGATTACTCAATTAGGCAGTAATTGGAATAATGGTTCTAATGCAGGTAGTTTCTATTGGAATTTGAATAACAGTGTTGGGAATCGTAATCGTAATATCAGCAGTCACTTAGTAAATG
SRS015578_WUGC_scaffold_31117	VR	+	*	*	1014	1132	28	0	CAGGATTGCTCGGTTGGGCGGTGGTTGGAATTATGGTTCTGATGCGGGTGGTTTCTGTTGGAGTTTGTATGGCGGTGTTGGGGATCGTGGTCGTAATGTCGGCGGTCGCTTGGTGTATG
SRS015578_WUGC_scaffold_31117	RT	+	1883	2432	ACCTTTTCAGCAATACCTGACAGGGGAATTCACAAAGGACTTAGCAGGGTAAAGAAAGCAGTCCAACATGATGTTCCAAACTGTCAATATTGTCTGAAGATAGATGCAAGACATTATTATCAATCAGTGAATCATGACATTCTGAAACAGAAATACAGAAAAATGTTCAAAGACAATGACCTTCTTTGGATTCTTGATGAAATCATTGATTCAATCAACACAGCAGAAGATGAAGACCTTGTTTCAATATATCTGTTAGATGAAGACATTGACCCAAACACAGGGATTCCAATTGGAAACTATCTGTCACAGTACAGTGGGAATTATTACTTCAGTGATTTTGACCATTGGATGAAAGAAGTCAAGCATGTCAAATATTACTTCAGATATATGGATGACATTGTGATTCTTGCAAGAACTAAGGAAGAACTGCATCAGTTGCTGAAAGAAATCAATGAATACTTCCATAACAATATGAAGTTAGAAATCAAGAAGAATTATCAAGTGTTTCCAACTTATGTCAGGGGTATTGATTACCTTGGTTATAGGG
SRS015578_WUGC_scaffold_37012	TR	+	11326	11350	11322	11351	0	0	GCTTCCAGCAGTTGGAACGTGAACTTCAAC
SRS015578_WUGC_scaffold_37012	VR	+	*	*	12079	12108	0	0	GCTTCCAGCAGTTGGAACGTGAACTTCAAC
SRS015578_WUGC_scaffold_37012	TR	+	12102	12132	12079	12169	6	0	GCTTCCAGCAGTTGGAACGTGAACTTCAACAACGGCAACGTCAACACGAACAACCGCCAGAACGCGAACCGGGTTCGTCCCCTCGCCGCAA
SRS015578_WUGC_scaffold_37012	VR	+	*	*	11322	11412	6	0	GCTTCCAGCAGTTGGAACGTGAACTTCAACTACGGCAGCGTCTACACGAACTACCGCCAGAGCGCGTACCGGGTTCGTCCCCTCGCCGCAA
SRS015578_WUGC_scaffold_37012	RT	+	12373	12704	CGGGAGGTTTTTGCCGCCGCTTTCATTGATCGTGTTGTCCATCACTGGATCGCTCTTCGTATCGAGCCGATTTTAGAGGAACGTTTTCGGGAACAAGGGAACGTCTCGAAGAACTGCCGGAAAGGTGAGGGATGTCTGTCTGCCGTGCACTATCTGAATAACATGATAGTCGAGGTCAGTGAGAATTATACTGCCGATGCGTACATTTTCAAAGATGACCTGTTCAGTTTCTTCATGTCTATCTCGAAATCGTTGGTATGGGAAATGCTGAACATATTCGTAAGGGACAATTATAAAGGCGATGATATTGAATGTCTGCTTTACCTTCTAGC
SRS015578_WUGC_scaffold_43382	TR	+	277	329	263	335	8	0	TACGAATGATGGTTTGCGCTACTTGAATGTGAACAACACTGCCGGGAATGCCAACTGGAACATCGGGGCCGCC
SRS015578_WUGC_scaffold_43382	VR	+	*	*	0	72	8	0	TACGAATGATGGTTTGCGCTACTTGGCTGTGAGCAACGCTGCCGGGTTTGCCAACTGGGACTTCGGGGCCGCC
SRS015578_WUGC_scaffold_43382	RT	+	892	1313	GGTATTAGAGCCAATCATCACAGCCACAGCCTATCCATACTCCTGCGGTTCGTTCCCAAAGCGTGGAGCACACTACGGAAAGAGACAGATAGAGCGGTGGCTTTTGCATGACCCGAAGGGAACACGGTGTTTCGCAAAGATGGATATCCGGCATTTTTATGATAGTATCCGGCTGAAAATTCTGATGAAGGAACTGGCAATCCGAATCAAGGATGACTGGTTTTTATACATCATCGGATTATGCCTACAGGGATTTAATAAAGGAATCCCTCTCGGATTTTACATCAGCCAGTGGTTGGCAAATTACCTCTTAGAACCACTCGACCGACTGATCACAGAGGTGCTCGGTCTGCCAAAGCTGCAAAGGTACATGGACGATATCGTCATATTCGCAAGCAGCAAGAAAGTCCTTCAGAGAGCCA
SRS015578_WUGC_scaffold_50642	TR	+	559	581	549	599	7	0	TGGCAACGTCAACTACAACTGGTGTAGCAATGATTTTGGCGTGCGTCCGTT
SRS015578_WUGC_scaffold_50642	VR	+	*	*	0	50	7	0	TGGCGGCGTCGACTACGGCTGGTGTAGCCGTGATTTTGGCGTGCGTCCGTT
SRS015578_WUGC_scaffold_50642	RT	+	900	1532	CATACAATCAATTTAAAATTTACGAACCGAAAGAGCGGATAATAAAATCCTGCTCTTTCAAAGACAAAATTGTGCAGCACAGTATGTGTGACAATGTATTGCTGCCGAAGTTGAAGTCTGAATTTATACAAACGAATTATGCAGGGCAAAAGAACAAAGGGACGCTTTATGGATTGGATTGTTTGAGCGCTCAGATGCAATTGGCATATTACAAATACGGTTACAATTGCTGGATTGTAAAGGGTGATATTAGAAAGTATTTTTACAGTATTAATCATGCAATCTTAAAAGACATTGTTCGATTTTTTATAGAGGACAACGACTTGTACTGGCTATGCGAGAAATTTATTGATAGCACAAATGAAGAAGTTGGTTTGCCGTTAGGAAATCAGATCAGCCAGGTGTTTGCCCTGTTGTACTTGTCAGGTTTGGATCGTTTTGTAACAGGAGAATTGGGCGTCAAATACTACGGAAGGTATATGGACGACTTTTATCTAATTGTTGAAAGTAAGCAATATGCGAAACAATGTTTAAATTGTCTGTATGATTTTATAGATACACTCAATTTAGAATTAAATGGCAAGACACAGATTATTCCATTAAAAAACGGTATTGATTTTTGCGGATTTCATA
SRS015578_WUGC_scaffold_51233	TR	-	7180	7233	7167	7281	14	0	GCGTTTGCCGATTTGCGGGGGCAACTGGAACAATGGTGCCAACGCTGGTGTCTTCAACTTGAACCTCAACAATCCCCGCTCCAATGCGAACTGGAACATCGGTTTCCGCTCCGCT
SRS015578_WUGC_scaffold_51233	VR	-	*	*	7798	7912	14	0	GCGTTTGCCGATTTGCGGGGGCAGCTGGAACTCTGGTGCCACCGCTGGTGTCTTCGACTTGGACCTCGGCCATCCCCGCTCCTATGCGGGCTGGGCCATCGGTTTCCGCTCCGCT
SRS015578_WUGC_scaffold_51233	RT	-	6143	6741	TACTCAATCCTATAGTTTGTAAAGGGATGATTAGTGATACCTATTCCTGCATAGAAGATAGAGGACAACTTAAATCTATGCAGAGATTAGCAGGGTGGGTTGATTTTGTAGAGAAAAGCGGTGAACGTTGGTACTATCTGAAAATGGATGTGGAGAAATTCTTCTATCGAATGGATCATGAGGTGCTTATGAGCATAATCCGGAAAAAGATAGGGGACAAGGAAGCGGTTAGATTCCTTGAACATTATGTGTGCCATGCTTCCAGAGCATTTGGACTTCCGCTTGGAGTAAAGTCACCACTGGAAATATCGGATAAAGAAATGCTGTGGGATGTAGGGATTGCCATAGGTGGCGGATTGTCACACATGTATGGCAATATGTATTTAAACCCTATGGATCAAATGGCAAAGAGAAAAGAGGGCATACAGTATTATATTCGTTATATGGATGATGTGATTATTCTATCGACGGACAAGGAGCTGCTACACAGGTACAAGAATATGTTTTCTGATTTTTTAGGCGATGTTCTGAAACTTCGATTAAATAATAAAACAGCAATTCGACCTGTCTCACATGGCATGGAGTTTGTTGGTTATACT
SRS015663_WUGC_scaffold_12135	TR	-	2556	2614	2545	2640	28	0	AAATCAGCAGTAACTCAGACAATGAGTCTAATGCAGGTTTGTTCAATTTGAATTCTAACAATGAGTTAGACAATTCCAATGCGAATGTCAGGACAC
SRS015663_WUGC_scaffold_12135	VR	-	*	*	2783	2878	28	0	TAATCGGCGGTGGCTCGGGCACTGGGTCTCCTGCGGGTTTGTTCTTTTTGCATTCTGACTCTGGGTTGGACGCTTCCCCTGCGTCTGTCGGGACTC
SRS015663_WUGC_scaffold_12135	RT	-	1749	2122	CTATATGGGTATCTATCTTTATTAAAGATACTTATAGTTGCATTAAACACAGAGGTATTCACGAAGCATTACATAATGTTAAAGAAGCTTTAAAAGATGTAGATAATACTACTTATTGTCTTAAGTTAGATATCAGAAAGTTCTATCCTAGTATAGATCATGAAGTATTAAAAAGCATAATAAGAAAGAAGATAAAAGATTGGAAGTTATTACAGCTATTAGATGAAATAATAGATTCAGCAGAAGGTGTACCTATTGGTAATTACTTATCTTAGTTCTTTGCTAATCTGTATCTTACTTACTTTGACCACTGGCTTAAAGAAGATAAATAGGTTAAATATTACTTCAGATATGCAGATGATATAGTAATACTA
SRS015663_WUGC_scaffold_16964	TR	-	2212	2264	2199	2269	8	0	CGTCGAACCGTGCGGTTCGCGGGTACAATTCGGCCCGCAACTGGAACAACAACAATGCTACGAACTCCAAT
SRS015663_WUGC_scaffold_16964	VR	-	*	*	142	212	8	0	CGTCGAGCCGTGCGGTTCGCGGGTGCTATTCGGCCCGCTACTGGTACATCAACAATGCTACGTACTCCTAT
SRS015663_WUGC_scaffold_16964	RT	-	1016	1657	AAGGAGCGCAGTCTTCACATCCCGCCGCTGCGGGACAAGGTCGTGCAGCTCGTCATCCATCAGGAGCTGCAGACGCTCTTCCGCCCGGTATTCGTCAACCGTTCATTTGCGTGTATGTACGGAAAAGGCCCCATCCGAGCTGCCTTCAACGTACAGCATGACATGAGGGTCGCCCGTATGAAGTGGGGCGACGAGGCGACGGTCATCAAGATCGACGTCCGCAAGTTTTTCTACAGCATCGACCGCAGCGTGCTCAAGCAGATCATCGCGAAGCGGTTCAAGAAGCTCAAGAAGAAGTACCCCGAGAAATACGAGGACTTCCTCCGTTTTTACAGGCTTCTTTGCAAAGTGATCGACAGCTCGCCGGAGGGCGAGAGAGGGATTCCGCTGGGAAATGTGAGTTCTCAGGACTTTGCCAACATCTACCTCAACGAGCTCGATCAATTCTGCATCCGCTTCCTCGGTGCGACGCTCTACACGCGCTACATGGACGATGTCGTCGTCATAGCGCCAAACAAGGAAATCGCCCGGGAGTGGTTAGCAAAGATCAAGGTGTTCCTCCAAGAGAGACTGCACCTTGAGACCAACCAGAAGACCAAGATTTTCTATGTGCGGCAGGGCGTGAACGCCTACGGCTTCAAA
SRS015663_WUGC_scaffold_27774	TR	+	8978	9027	8924	9063	24	0	AAAACAGCACTAACACGAATAGCAGTAATGCTTACCCTTGTACTAATAGAGGAGGCAACTACAACAATTCCAACAACTACACGAGTAATCGTAACAACAACAATGCGACTAACAGTAACAACAACATTTCCTTTAGGCCC
SRS015663_WUGC_scaffold_27774	VR	+	*	*	6694	6833	24	0	AATACAGCACTAGCACGCTTAGCAGTAGTGCTTACCCTTGTACTTTTAGAGGAGGCTACTACGACTATTCCAGCTTCTGCACGAGTAGTCGTATCTGCAGCACTGCGACTGACAGTAGCTACAGCATTTCCTTTAGGCCC
SRS015663_WUGC_scaffold_27774	RT	+	8168	8703	TTTAGTTCCGTATTTTGTACCAACATTTATATCAACAACATATGCATGTTTAAAAGATAGAGGTATGCATAAAGCTTGTTTGGATGTGCAAAAAGCAATGCTACATTGTAAAAGAACATGGAATGAATACTATATACTAAAAATGGATATAAAGAAATATTTTGAAAATATAAATAAAAATATATTATATAGAATATTGAAAAAGAAAATAAAAGATCAAAAATTATTATGGTTAATAAATGAAATAGTATTTTCAAATGAAGGTATAAAAAACTTACCAATAGGAAACTATACTTCACAAATGTTTGCCAATATATATTTAAATGAACTAGACCAGTATATAAAACATAAACTACATTGCGAGTATTATTATAGGTACATGGATGATGGAATTATTTTAATAAAAACAAAAGAGCAAGCAAAAGAAATACTAGAGAACATAAAAATATTCTTAAAAGAAAACTTAGAATTAGAGCTAAATAAAAAAACACAAATATTTAAAAGCAAACAAGGAGTGAATTTTTGCGGTTATAAAA
SRS015663_WUGC_scaffold_34800	TR	+	225	250	214	266	4	0	TTTGAACAACACTTCGTCTAATTCCAACACGAACATTGGCTCTCGCCTACTTT
SRS015663_WUGC_scaffold_34800	VR	+	*	*	0	52	4	0	TTTGAACAACACTTCGTCTAATTCCGGCACGAGCATTGGCTCTCGCCTGCTTT
SRS015663_WUGC_scaffold_34800	RT	+	666	1084	TCTCAAGCCGATTATTGAGAAATCGTCCTACCGATGGAGTTGCACCAATATCCCCAACCGGGGCATTGACCTTGCTTGCAAGGGTGTGGAGAGAGCCACTGTGCGGGACAGGAAACACGCAAAATATTGCGTGAAAATGGACATTAGCAAGTTCTACCCATCTATTCCTCATGGCAAGCTGAAAGCCCGACTGCGGGAGAAAATCAAAGACGAAAAGGCTTTGCAAATCATCTTCAAGGTGATTGACTCCCACAATCCGGGGCTTCCCATCGGGAACTATACTTCCCCTTGGCTGGCAGAACTATACCTGCAACCGCTGGATTACCTTATCAAGCAAAAGCACCGAATACGGCACTATATCCGCTACGCTGACGATCTGGTGCTGATAGACAGCAACAAACGAAAGCTGAGGAAAGCCC
SRS015663_WUGC_scaffold_46419	TR	+	6088	6137	6074	6137	11	1	ATCCAGCTCGCCTCGCAACGCAATGAATTTGAATTACAACAATCGTTCAATGAACAACAACAAT
SRS015663_WUGC_scaffold_46419	VR	+	*	*	5259	5322	11	1	CTCCAGCTCGCCTCGCCACGCTATGAGTTTGAATTGCAACTATCGTTCAGTGAGCAGCAGCTAC
SRS015663_WUGC_scaffold_46419	RT	+	6630	7192	TGTATTTCTGACCCCTTTCTTTGAGCAGATATATGTACCTAGAAACTGTGCATGCCGAAAAGATAAAGGTACGGATTACGCTGCCAACTGTCTGAAAGCAGACTTGAAGTATTATTATCGAGAGAACGCTGAGTCAAATTCAGGATATGTTTTAAAGGCAGACATTCATCATTATTTTCAAAGTATTGACCATGATATATTGAAGCGTATGCTCCATCCAATACTTCCAGATGGAGAAGTCAAAGACTTCCTGTTCTACATTATTGACAGTTTTGACAAGGGAGGTCTTCCATTAGGCAATCAGACAAGCCAACTACTGGCACTGTATTATCTTCATCCAGTGGATGTACTGCTTCAGAACAAGTATGGTGTAATGTTTGATTACGGTGCCTTGTTTTCAAGATACATGGATGATCTGGCACTGATTGCAGAGGATAAACAGACTTTGATCGATGCATACAGAGATATCAATTTTATCTTAAGGAATGCATTGAATCTATGCTTCAACGATAAGACGAGTATCCATCCATTAAAGAATGGGATTGGTTTTCTTGGATGGAACT
SRS015663_WUGC_scaffold_47504	TR	+	1504	1551	1477	1556	12	1	TGCCGGCTCGGCCAACAACGCCCGCAACGTCAACACCGATGGCACTCTGAACAGGAACAACGCCTACAACGGCAACAACG
SRS015663_WUGC_scaffold_47504	VR	+	*	*	3551	3630	12	1	TGCCGGCTCGGCCCGCAGCGCCCGCTTCGTCGACACCGATGGCACTCTGAACTGGAACTACGCCTACTACTGCGGCCACG
SRS015663_WUGC_scaffold_47504	RT	+	1959	2642	AGGAGCGGCTCGTCCTCGCCATCGACTTCGAGGGCAAAGTCGTCCAGCACTCGCTCTGCGACAACGTCCTCGAGCCGGCGTTCTCCCGGCGCTTCATCCGGGACAACTACGCCGGCCAGATCGGCAAAGGCACCCACGACGGCCTCGACCGTCTGGCTGCGGCCATGCGCCACTATTTCTTCAGCCGAAAGGCAGCAGACGAAGCAGCCCGCAAGGCTGCCGGCCTGCCGCCCCGGCCGATGAACGAGTGGGACTACGCCGACGGCTGGGTACTGAAGGGCGATTTTTCAAAGTTCTTTTACACCCTGCTCCATTCCTACTGTTACGAAACGGCCCGCCGGGCCCTGAAGTGGCTGAAGGATCCCGAGCTGATCGACTTCGCTGAGTGGCTGCTGTGGCTCATAATCGACAGCACGCCAGACCCCGGCATCCCGATCGGCAACCAGTCGAGCCAACTGCTCGCGCTGCTCTATCTGGACGCCTTCGACCACTGGCTGAGGGATGACCGCGGCCTCGTATATGGCAGGTACATGGACGACTTCTACATCATCCACAGCGACAAGCTGCTGCTCCGGCAGATACTCAAGGAGATCGAGGCGTACATCAAGCCGCTCGGCCTTCGGCTGAACGGCAAGACGCAGATCCTCCCGCTGAAGAACGGCATCGACTTCCTCGGTTTTCACA
SRS015663_WUGC_scaffold_47698	TR	+	31404	31441	31352	31451	25	1	AAAAAACAGTCAGGTAATTCAGATAATGGTTCTCAATGCAGAGTCTTCATAGCTAATGCTAATGATGCATCCTCGAATTCATAGACGAATATCAGTGAAA
SRS015663_WUGC_scaffold_47698	VR	+	*	*	31081	31180	25	1	TTTCTACGGTCGGGTCTTTCAGTTTATGGTTCTCGATGCGGGGTCTTCGTAGCTGATGCTAATGCTGCGTCCTCGGGTTCGTGGACGAAGGTCGGTGCAA
SRS015663_WUGC_scaffold_47698	RT	+	31891	32270	TTACCTTGTTAGTAGATTTACTGCAGATATCTTTAACTGTTTAAAAGGAAGAGGTATCCATTATGGAGTAAAGAGATTGAAAAGAGATTTAAAAGCTGATAAAGAAGGCACAAAATATTGTTTAAAATTAGATATTAAAAAGTTCTTTCCTTCTATAGATCAAGATGTGTTATACTCACAGTTTGAAAAGGTATTTAAGGATAAGAAACTATTAAGATTATTACATCATGTAGTTTATTCTACACCAAAAGGTTTACCAATTGGAAATTATATATCTCAATTTGCAGCAAATTTGAATTTGGCTTGGTTCGATAGGTGGATTAAACAAGTATTAAAAATAAAATATTATTACAGATATTGTGATGATATTGTTATATTAC
SRS015663_WUGC_scaffold_47728	TR	-	12472	12509	12452	12565	15	0	GGGGCGTGCTTTTCGGCGGTAATGCGAATAACAGCGCGAATGCCGGCTTTTCGTACGCGAATACGAATAACACGGCTTCGAATACGAATGCGAATGTCAGCTCCCAGCTATGCA
SRS015663_WUGC_scaffold_47728	VR	-	*	*	13043	13156	15	0	GGGGCGTGCTTTTCGGCGGTGCTGCGTATAACGGCGCGAATGCCGGCTTTTCGTACGCGAATTCGAATGACGCGGCTTCGTATACGGGTGCGTATGTCGGCTCCCGGCTTTGCT
SRS015663_WUGC_scaffold_47728	RT	-	11544	12055	CTATTTGGGTTTCAACCTTCACGGCGGACACTTATAGCTGCATTAAGAACCGGGGGATTCATGCGGCCGCGAAGAAGGTAAAACAGGCCCCACGGGAAGACCCGGAAGGTACTACGTTTTGTTTGAAATTGGATATTCGCAAGTTCTACCCTTCGATTAACCACGACGTGCTAAAATCCATTCTGCGCCGCAAGTTGAAGGATAAAAGGCTACTTTGCCTACTTGACGAAATTATAGATTCGGCGGACGGCGTACCTATCGGAAACTACCTAAGCCAATATTTCGCTAACCTCTATTTAACCTACTTCGACCATTGGATAAAGGAACAGAAGCGGGTAAAGCACTACTTCCGCTACGCGGACGATATTGTAATACTTGCTTCGGATAAATCCTACCTTCATTCCTTAATGGGCGAAATTAGGGCGTATTTGGGGGATTTGAAATTAGAGGTTAAAGGAAATTGGCAAGTTTTCCCCGTAGCGGCTCGCGGTATCGACTTCGTAGGATATGTA
C3121131	TR	-	3649	3696	3629	3713	14	0	CTCGAACAATACGTGGTATGTGAACTCCGATGGTAACGTCAACAACAACAACGCGAACTGGGCTAATCGCTGCGCTCCGGATTGT
C3121131	VR	-	*	*	4284	4368	14	0	CTCGCACAATACGTGGTGTGTGACCTCCGGTGGTAGCGTCGGCGTCAGCTACGCGTACTGGGCTAGTCGCTGCGCTCCGGCTTGT
C3121131	RT	-	1686	3202	CTCTATACCCGATTATGACAAAACAGCTCATTCGTGATAATTGGGCTTGCCAGAAAGGAAAGGGAACGGACGATGCAAGGGATAGAATGAAAATATTTCTGCAAAGGATGTACCGGAAATATGGCACAGATTTCTATGGTTTACAATGCGACATTCATGGATATTACCCGAATATGAGGCATGACCTTACAAAAGAATTGTTCCGGGATAAACTGGACGATTGGCTGTATGAGCAGACTGCAACTGTTCTTGACGGACAGTACGCAGGGGATGTGGGATATAATCCTGGCAGCCAAATGATACAGATAGCCGGTATTACATTTCTAAGTGAGTACGACCATATGATGAGGGAGCAGACCGAAGCCGAGGATTACGGCAGATATATGGATGATTCAACACTGTTCCATCCATCAAAAGAATATCTGGAAAACCTAAAATTGATAAATGAGAAATACCTTGCAAGCAGGGGAATGGAGTACAACTCGAAGAAAACGAAAGTATTCAGCATTAAAGAGGGCTTTACATTCCTGGGATTCAAGTATCGGTTGACGGATACTGGAAAAGTTATCATGACAGTCAGCTCGGAGAAAGTCAAAGAAAGGCGCAGAAAGCTCCGTAAGCTGGTGAGGAAAGCCAAAAGAGGCGAAATCACAAAGGCGAAAGTAGATGACTGTTATCAAGCATGGAGGAGCCATGCGAGCAAAGGAAATTCCTTTCACCTTATACGCCGCATGGACAAATTTTACAAGAGTTTATGGAATGACCAAGAAACGGAGGTAACTGACAATGAGAATTAAGCAGATGGACGGCAGTATTTATGATAGCCGGGCGAATGAAAACCTGCGTGCAACAGTTGCAGAGCAGGCAGCCACGATTGATTATCTGGCTATGATGGCAGATATTGATATTCCGACAGAAGATAAAAACGAAATGGGAGGCGTAGACGATGAGTGATACACAGAACATGGAACAGGCGCAGGAAGTACAGCACAGTCCTAAATTTGAGGACATCAAAGGTTACCATGACAGCGGTTTCTGGAACGCCGCCATGGTAAAAAATGCTGTCAAGAAAAAGAGAATCACAGCAGAAGAATATACGGAGATTACCGGAAAGGAATACCAGTAAGAGGAGGGAAAAAGCAGGTGCTTTGCAGAAGTCCACCTGGCATAATGCCTTATGAATAAAATATCGATACCGCCCTTGTCAGAATATTACAACTTTGACCGGTTGGAGGATGCGGCAAGGGAATTACATCTGAATACAGAAGAGCAGGAGAATGAAGAAAAATTATTCAACCTGCATAACCATTTGATATGGCATTCGTACCGTCCTTTCGAGGATGCGCTTACGGATGCCATTTTCAGTGTTGTTATTCAGAAAATAATTGAGGATTACAACCTTACTCCGCAGGACGCACCGGCTGACTACCGGGATTTGTTGGAGTGAGAGAAAGGAAGTATAGGACAATGGATTTATTTTCATTAGCCATCGCCATAGGGATTCCATCGGCAATCAC
SRS015782_WUGC_scaffold_1357	TR	-	8540	8577	8519	8629	21	0	TGTCCTGTTCAGCGGTAATGCGAATAACAGCTCGAATGCCGGTTTTGCGTATGCGAATTCGAATAACACGCCCTCGAATACGAATGCGAATATCAGGTCTCGCCAATGATT
SRS015782_WUGC_scaffold_1357	VR	-	*	*	48920	49030	21	0	TGTCCTGTTCGGCGGTGATGCGGCTGACGGCTCGGATGCCGGTTTTGCGTATGCGAATTCGTCTGCCGCGCCCTCGCATGCGGCTGCGTATATCGGGTCTCGCCTTTGCTT
SRS015782_WUGC_scaffold_1357	TR	-	8540	8577	8518	8590	10	0	CGGTTTTGCGTATGCGAATTCGAATAACACGCCCTCGAATACGAATGCGAATATCAGGTCTCGCCAATGATTT
SRS015782_WUGC_scaffold_1357	VR	-	*	*	9063	9135	10	0	CGGTTTTGCGTATGCGAATTCGAATTTCGCGCCCTCGCTTACGTATGCGAATATCGGGTCTCGCCTTTGCTTT
SRS015782_WUGC_scaffold_1357	RT	-	7563	8092	CGATATGGGTTTCGGTCTTCACAAAAGACACATATAGCTGCATCAAGGGCCGCGGGATTCACGGAGCGATGCGGAATGTCAAGCGGGCCATCAAAGACCTGGAAAACGCCCGATATTGCCTCAAAATCGACATCCGGAAGTTCTACCCGTCGATAGACCACGACGTATTGAAAACCATCATCCGCCGCAAAATCAAATGCAAGGATACGCTCGCCCTGCTCGATACGATCATCGACAGCACCGACGGCGTGCCTATCGGCAACTATTTGAGCCAATACTTCGCAAACCTGATGCTTGCCTACTTCGACCATTGGATCAAGGAGGAGAAGCGGGTGCGGTACTATTTCCGATATGCCGATGACATGGTATTTCTCGCCTCCACGAAAGAGGAACTGCACATCCTGCTGGCCGACATCAAGAAGTATCTCGCGGCCTTGAAACTGACGCTGAAAGGCAACGAGCAGATATTTCCGATTGCCGAGAACCGGGCGGACAAGCACGGGCGCGGCCTCGATTTCGTCGGGTTCGTG
SRS015782_WUGC_scaffold_1599	TR	-	5540	5574	5524	5613	16	0	CGTCGTTTCTTCGGCTAACTTTGCCAATGTGAACAACAATGGCAATACGAACTACAACAACGCTTCGAACTCTTATGGAGTTCGTCCGGA
SRS015782_WUGC_scaffold_1599	VR	-	*	*	6652	6741	16	0	CGTCGTTTCTTCGGCTCTCTTTGCCGATGTGGGCAACAATGGCTTTACGGGCTCCAACGGCGCTTCGGTCTCTTATGGGGTTCGTCCGGT
SRS015782_WUGC_scaffold_1599	RT	-	4128	5182	CGATCGCATCGTCCGACATTCTCTGTGCGATGAGGTTTTACTTCCAGAAGTTAGGAAACATATTATCTATGATAACTGCGCATCTATCAAGGGGCGCGGAATTTCACAACAGAGAAAACGATTCGAAATCCATCTCCACAAATACTACCAATTATACGGAAATGACGGTTATATTCTATTCGGTGACTTTTCAAAGTTCTATGACAATATTATCCATGAGATTGCCAAACGAGAATTGTTGAAGCTGTTCAATGACGATGAGTTTATTGACTGGCTTTTAACGTTGATATTTAAGGGCTTCCAGATCGATGTTTCGTACATGTCTGACGAGGAATACGAGGCCTGTATGACCGATACTTTCAATAAACTGGAGTATCGAAACATTCCAAAAGAGAAGCTCACTGGCGAAAAGTGGATGGAGAAGTCTGTCAATATTGGAGATCAGCTTTCGCAAGTCATTGGAATTTACTATCCATATCCTATTGACAATTACGTCAAGTATGTACGTCAGCAGAAATTTTATGGAAGGTATATGGACGATTGGTACATCATGAATCCCAGTAAAGAAGAGCTTGAAGAGTTGCTCGAAAACGTCTGTAAAATTGCAGCTGAACTGGGAATCCATATCAATCGTAAGAAAACTAGAATCGTTAAGATTTCGAGCAAATATAAATTCCTGCAAATCAAGTACACACTTACAGATACTGGTAAAGTCATCAAACGAATAAATCCGGATCGAGTTACCGCCATGCGTAGAAAACTCAAGAAACTTGCCGTTAAGGTTGGACATGAAGAAGCGGATTACGACAATGTCGAGAACATGTTTCGCGGTTGGATGGGAGGTCATTATAAGCTCTTATCCAGAGAACAACGAAAGAATTTAATACAGCTTTACGAAGACCTATTTAGTAAGAAAATCACAATAGTCAACAAGAAGCTGATTGTTTCTGATAGGTCTGCATGATTGCACATAAAGAAGGAGGAAACGATGGAACCATGGTTTCAGGTTGTACTTACGATCTTTAGCTCAGTTCTTGCATCTTCTGGGCTGTGGG
SRS015782_WUGC_scaffold_28253	TR	+	157	194	154	204	10	1	ATTGTAATTCGAATAATACAGTCAGTAATTCGAATGCTAATTATGGTTCAC
SRS015782_WUGC_scaffold_28253	VR	+	*	*	13	63	10	1	ATTGTGCTTCGGGTCATGCGGTCTGGCATTCGAATGCTAATTATGGTTCGC
SRS015782_WUGC_scaffold_28253	RT	+	599	1113	TATATGGGAGAAGATATTTATTGCACATACTTATGCTTGTAGAAAGAATAAAGGTATTCACAAAGCAGCACAAGATATAAAGAAAGTACTGAGGAAAGATGTAGTTAATACTCAATATTGTTTAAAATTAGATATTAAGAAATTCTATCCTTCTATAGACCATGAGATTCTTAAGTCCATAGTAAGAAGAAAAATAAAAGATACTAAAGTATTAAAATTGTTAGATGAAATAATTGATTCAGCACCAGGAGTACCTATTGGTAATTACTTATCACAGTACTTTGCTAATCTATATCTAGCTTACTTTGATCATTGGATTAAAGAATGTAAGAAAATAAAATACTATTTCAGATATGCTGATGATATAGTAATCTTTAGTAAAGATAAAGAGAGTTTACACACTTTAATCAAAGATATAATAGAATATTTAAATATCAATTTAAAACTAACAGTAAAGAGCAACTATCAAGTATTTCCTTTAGATTCAAGAGGATTAGACTTTGTAGGATATAAAT
SRS015782_WUGC_scaffold_28901	TR	+	322	359	320	382	12	1	TGCTAATTGCAATAATTCGTCGGCTAATGTGAATGTCAATAACTCTGCACGCAGCACGTCGGA
SRS015782_WUGC_scaffold_28901	VR	+	*	*	71	133	12	1	TGCTATTTGCAAGGCTTCGTCGGCTAGTGTGGCTGTCGATGGCTCTGCGCGCGGCGCGTCGGA
SRS015782_WUGC_scaffold_28901	RT	+	923	1176	CATAAGTAAATTTTATCCTTCTATTAATCATGAAATTCTAAAAAGAATTATAAGAAAGAAAATCAAATGCAAAAGAACCATAAAATTATTAGATGAAATAATTGATAGTATAGATAGTCCAACAAATGTTCCGATAGGAAATTATCTTAGCCAATGGTTTGGGAATTTATATTTAAATGAGTTGGATATGTTTTTAAAACATGATTGTAAGATAAAGTATTATTTAAGATATTGTGATGATTTTCTTTTATTTT
SRS015782_WUGC_scaffold_35024	TR	+	30725	30762	30669	30783	27	0	AATTACTCAATTAGGTAGTAATTGGAATAATGACGTTAATACCAGGCCATTCTATTGGAATCTGAATAACAGTGTCAGTAATCGGAATCGTAATATCAGGGGTCACTTAATATAT
SRS015782_WUGC_scaffold_35024	VR	+	*	*	30415	30529	27	0	AATTGCTCGATTGGGTGGTAGTTGGAATGTTGGCGTTCTTGCCGGGCCGTTCTATTGGTATCTGGCTGCCGGTGTCGGTACTCGGGATCGTATTATCGGGGGTCGCTTGGTATAT
SRS015782_WUGC_scaffold_35024	RT	+	31264	31862	TATCTTACAGGTAATTGAACCTTGCATCATCAATAACCTGACTACTGACACATACTCAGCAATACCGGATAGAGGAATACATAAGGCTCTGCATAAAATGCAGGATGCAATGTGGAATCATCCAGAAGAATGTAAGTATTGCTTAAAACTGGATGCAAGACATTACTATCAGTCAATCAACCATGATCTTCTGAAAGAAAAATATTCCAGAATGTTCAATGATTCTGAACTGGTATGGTTACTGACTGAAATTATTGATAGCATACAGACCGCAGACATTGAAGATCTGACGGCAATTTATTTACTGGAAGAAGATGTTGATCCTGAAACTGGAATACCGATAGGCAATTATTTATCACAGTATTCAGGAAATTTTTATTTTTCATCATTTGGCCATTGGATAAAGGAACAAAAACACATCAGGTATTACTTTCGGTATATGGACGATATTGTTATTTTTGCAAAGACAAAAGAAGAACTTGTTGAGTTAAGAAAAGAAATTGATGTTTACTTTAGAGATGAACTTAAACTAAACATTAAAGGAAACTGGCAGGTGTTCCCAACATTTGTCAGAGGGGTTGACTTTTTAGGATACCGAA
SRS015782_WUGC_scaffold_40748	TR	+	4242	4291	4197	4311	19	0	ATCGTGTTATCCGTGGTGGCAATTACAACAATAATGGAAACAATTATCCTGTCGCCTATCGCAATTACAACAATCCTAATAACAACTATAACAACACTGGTTTTCGTGCCACGCT
SRS015782_WUGC_scaffold_40748	VR	+	*	*	2568	2682	19	0	GTCGTGTTATCCGTGGTGGCCTTTACTACAATAATGGTTTCAGTTATCCTGTCGCCTGTCGCGGTTTCGACTTTCCTAATAGCTACTATAGCATCACTGGTTTTCGTGCCACGCT
SRS015782_WUGC_scaffold_40748	RT	+	3378	3980	AAGAAAGAATAATTATGGCATCAGAATATAAGGATAGAGTAGTACATCAATGGTATGTCGAAAAATTTATAAAGCCATACTTTGTACCACAATTTATTAGTACATCATATGCTGGAATAGAAGGAAGAGGAATGCATAAAGCATCTAAAGATGTTCAAAAAGCAATGAGAAGTGCAAAATCTAAATGGAAGAATTATTACATATTAAAAATGGATGTTACAAAGTATTTTCAAAATATAGACAAAAGAATACTTTGGGAAATATTAAAAAGAAAGATGAAGGATAAAAAGTTACTATGGTTAACTAGAAAAATTTTATTATCTACAGAAGGCATGGTAGGACTTCCTTTAGGTAATTATACATCTCAAATGTTTGCTAATATATATTTAAATGAATTAGATCAGTATGTTAAACACAAATTAAAATGCAAATATTATTATAGATATATGGATGATATGGTTATAATGTGCGAAAATAAAGAAATTGCAAAAGATAGCTTAAATAATATAACTAAATTTTTAAAAGAAAATTTAAAATTAACTTTAAACTCAAAAACAAGAATTTTCAAAGATATACAAGGGGTTAATTTTTGTGGTTATAAAA
C3490916	TR	+	217	254	214	264	14	0	ATCTTAATTCCAATAATGAGGTTAGTAATTCCAATGCTAATATCAGTTCAA
C3490916	VR	+	*	*	0	50	14	0	ATCTTCGTTCCGATGGTGGGGTTGGTGGTTCCTATGCTGATATCGGTTCTC
C3490916	RT	+	719	1094	ACTTATAGTTGTATCAAGAAAAGAGGAATTCACAAAGTTCTTAAATAGATATAGCATGATCTAAAAGATAGAGATAATACTAAATACTGTCTTAAAATATATGTTAGAAAGTTTTATCCTTCAGTAGATCATGATATATTAAAACAGATAATTAGAATAAAGGTATCAGATAGAGAACTGTTATAGTTGTTAGATGAAATAATAGATTCATCAGATGGAGTGCCTATTGGTAATTACTTATCTTAGTTCTTTGCTAATCTATATCTATCTTACTTTGATCACTGGGTTAAAGAAGATAAAAACATAAAGTATTATTATAGATATGCAGATAATATAGTAATACTTTATAAAGATAAAAAGTCTTTGTAGACACTAC
C3502537	TR	+	4713	4750	4665	4760	23	0	AGATAGGGGCTAACACGAGTAATAGTTCCAATGCAGGTTTATTCAATCTGAATTCTAACAATGACCTTAGTAATGCGAATGCTAATGTCAGTACAA
C3502537	VR	+	*	*	4506	4601	23	0	TGTTGGGGGCTAACGCGGGTCATGGTTCCCATGCGGGTTTATTCTCTCTGTATTCTAACGGTGGCCTTGGTGATGCGTATGCTGCTGTCGGTACTC
C3502537	RT	+	5212	5557	ACTTATAGTTGTATTAAGAAGAGAGGAATTCATAAAGCATTATATGATATACAAAGCGCATTGAAAGATAAATAGAATACAGTATATTGTCTCAAGTTAGATGTAAGAAAGTTTTATCCAAGTATAGACCATGAAATATTAAAGTAGATAGTTAGAAAGAAGATTAAAGACAATAAGCTACTTGCATTGTTAGATGGTATTATAGACTCTGTAGAAGGAGTTCCTATTGGTAATTATCTTTCTTAGTTCTTCGCCAATCTTTATTTGTCATACTTTGACCATTGGCTTAAAGAGGATAAAGCTGTTAAGTATTACTTTAGATATGCAGATGATATGGTAATACTTC
SRS015794_Baylor_scaffold_4524	TR	+	5995	6044	5943	6065	11	0	TTGCACGCCCTCATTGGCGGCGGCAATTGGAACAACGGCGTGCATTGCGGTAGCCGTGCCGTCAATTGCAACAATTACCCGTGGAACGTGAACACGAACATTGGTGTGCGGTGCGTGTGTGAC
SRS015794_Baylor_scaffold_4524	VR	+	*	*	5289	5411	11	0	TTGCGCGCCCTCATTGGCGGCGGCGGTTGGAACGACGGCGTGCATTGCGGTAGCCGTGCCGTCCATTGCAGCGCTTACCCGTGGAACGTGCTCACGTACATTGGTGTGCGGTGCGTGTGTGAC
SRS015794_Baylor_scaffold_4524	RT	+	6438	7049	AAGAACGGCTTATTATGGCGTTGCCGTTCTATGATAGAGTGGTGCAACACATGATTTGTAACGCTATTCAACCCGTATTTGAGAACGGATTTTATTACCATTCTTACGCTTGCCGGACCGGTAAGGGGATGCACGCCGCAAGTGATACATTGTATCAATGGATGTATGAAACAGAGGTTAAACAAGGGTTAAGGATGTATGCCTTTAAAGGGGACATATCAAAGTATTTTGCATCTATACCACATGACAAATTAAAGGATGAAAACCGCCGCTATATAGGGGATAAGAAAGCCCTTATGTTAATGGACGATATTATAGACCACAACGGCATATTGCCGGACGGCGTGGGAATACCCGTTGGAAACCTCACAAGTCAGTTATTTGCGAATGTGTACGGCAATAAGTTAGATAAATTTTGCAAGCACGTTTTACATATTCCGTATTTTGTGCGGTACATGGATGATTTTATTATCCTATCGGATGATTTGGAGCAGTTGAAAGAATGGGTTAAGAGAATAGAAGAATTTTTGGAAAATGAAATGCTTTTGCATATTAACCCTAAAAGCACAATCCTATACGCTGGGAATGGCATAGATTTTTGCGGATATATCC
SRS015854_WUGC_scaffold_164	TR	-	840	906	809	928	19	0	AAGCCGGGTGGTCTATCGGTCGAACAACAATGCGAACGCGAATGGCGGCGTGTCGTACGCGAACACGAACAACGATTCGTCGAACACGAACGCGAACATCGGCTCTCGGCTCGCAAACAA
SRS015854_WUGC_scaffold_164	VR	-	*	*	1103	1222	19	0	GCGCCGGGTGGTCTATCGGTCGTACTACCATGCGAGCGCGTATGGCGGCGTGTCGTTCGCGCACACGAGCTACGATTCGTCGTACACGAGCGCGTACATCGGCTCTCGGCTCGCCTTCCG
SRS015854_WUGC_scaffold_164	RT	-	59	401	AAACGCCGGACGATACAGGTGATCCCATTGAAGGATCGCATCGCCGTAAATGCGGTTATGCGAGTCGTGGACGAGCATCTGCACCGGCGGTTCATCCGGACGACCGCAGCATCGATCCGCAACCGCGGGATGCACGACCTGATGGAGTATATCCGGCGCGATATCGCTCAAGACCCCGACGGAACCCGTTACTGCTATACCTTCGACATCCGTAAATTCTACGAAAGCGTCGATCAGCAGGTCGCCATTGCCGCCGTCCGGCGGGTGTTCAAAGACGAACGGCTGCTGACGATACTCGACGGCTTCATCCACATGATGCCGCACGGGTTGAGCATGGGGCTGC
C5527333	TR	-	1033	1082	1014	1126	11	0	TTGCCCTGTTCGGTGGCAACCGTGGCAACGGGTCGAAGTGCGGTTTGTCGTACTGGAATGTGAACAACCCTGCGACGAACGTGAACACGAACATCGTGGCGAGCCAATCTTAT
C5527333	VR	-	*	*	1357	1469	11	0	TTGCCCTGTTCGGTGGCGTCCGTGGCAACGGGTCGAGGTGCGGTTTGTCGTACTGGGATGTGAACAACCCTGCGACGTACGTGAGCACGGACGTCGTGGCGAGCCTTTCTTGT
C5527333	TR	-	1400	1425	1393	1432	0	1	GTGCGGTTTGTCGTACTGGGATGTGAACAACCCTGCGACG
C5527333	VR	-	*	*	1050	1089	0	1	GTGCGGTTTGTCGTACTGGAATGTGAACAACCCTGCGACG
C5527333	RT	-	73	531	ACATTTTCATGAAAGGGATGTATGAGTTCTCGTGTGGGAGCGTACCGAACAGGGGTGCTCATTATGGGAAAAAGTACATCGAGAGGTGGATTCAGCGAGACAAAAAGAACTGCAAATATGTTCTCAAGATGGATATTCGACACTTTTTCGAGAGTGTTGACCATGATGTCTTGAAAGCGTGGCTCAAGAAGAAAATCAGAGACGAGAGAATGTTGTACATCCTCGAACTGATAATTGACGGGAGCGAGGTCGGGTTGCCTTTAGGGTTTTACACATCGCAGTGGTTGTCAAATTTCATGTTGCAGCCTCTCGACCATTTCATCAAAGAACAGTTGAAAGCGGTGCATTATATCCGGTATATGGATGATATGGTGGTGTTCGGAAAGAACAAAAAGGAACTCCACAGGATGCAGCAGGAGATTGAGAGATTCTTGAGAGAAAAGTTCAACTTGCAGATGA
C5547346	TR	+	1014	1085	1014	1090	11	3	CGTTTCTTCGGCTAACTTTGCCAATGTGAACAACAATGGCAATACGAACTACAACAACGCTTCGGACTCTTATGGAG
C5547346	VR	+	*	*	11831	11907	11	3	ATTTTCTTCGGCTGCCTTTGCCATTGTGAACGGCTTTGGCAGTACGGACTACAACGACGCTTCGGACTCTGTTGGAG
C5547346	RT	+	1443	2497	GATCGCATTATCCGACATTCTCTGTGCGATGAGGTTTTACTTCCAGAAGTTAGGAAACATATCATTTATGATAACTGCGCATCTATCAAGGGACGCGGAATTTCACAACAGAGAAAACGATTCGAAATCCATCTCCACAAATACTACCAATTATACGGAAATGACGGTTATATTCTATTCGGTGACTTTTCAAAGTTCTATGACAATATTATCCATGAGATTGCCAAACGAGAATTGTTGAAGCTGTTCGATGACGATGAGTTTATTGACTGGCTTTTAACGTTGATATTTAAGGGCTTCCAGATCGATGTTTCGTACATGTCTGACGAGGAATACGAGGCCTGTATGACCGATACTTTCAATAAACTGGAGTATCGGAACATTCCAAAAGAGAAGCTCACTGGCGAAAAGTGGATGGAGAAGTCTGTCAATATTGGAGATCAGCTTTCGCAAGTCATTGGAATTTACTATCCATATCCTATTGACAATTACGTCAAGTATGTACGTCAACAGAAATTTTATGGAAGGTATATGGACGATTGGTACATCATGAATCCCAGTAAAGAAGAGCTTGAAGACTTGCTCGAAAATGTCTGTAAAATAGCAGCTGAACTTGGAATCCATATCAATCGTAAGAAAACCAGAATCGTTAAGATTTCGAGCAAATACAAATTCCTGCAAATCAAGTACACACTTACAGATACTGGTAAAGTCATCAAACGAATAAACCCGGATCGAGTTACCGCCATGCGTAGAAAACTCAAGAAACTTGCCGTTAAGGTTGGAAATGAAGAAGCGGATTACGACAATGTCGAGAACATGTTTCGCGGTTGGATGGGAGGTCATTATAAGCTCTTATCCAGAGAACAACGAAAGAATTTAATACAGCTTTACGAAGACCTATTTAGTAAGAAAATCACAATAGTCAACAAGAAGCTGATTGTTTCTGATAGGTCTGCATGATTGCACATAAAGAAGGAGGAAACGATGGAACCATGGTTTCAGGTTGTACTTACGATCTTTAGCTCAGTTCTTGCATCTTCTGGGCTGTGGGC
SRS015893_WUGC_scaffold_42257	TR	+	38953	39002	38906	39020	11	1	GCGGTGTGTGTTGCGTGCTTGTAACAATGCGAATGCGAATGGAGGTCTCGTTTATGCGAATGCGAATGACGCTTCTACGAATTCGAATACGAACGTCGGTGCCCGTCTTGCAATC
SRS015893_WUGC_scaffold_42257	VR	+	*	*	14323	14437	11	1	GCGGTGTGTGTTGCGTGCTTGTGGCGATGCGTATGCGTATGGAGGTCTCGTTTATGCGAATGCTCATGACGCTTCTACGAGTTCGAGTACGTACGTCGGTGCCCGTCTTGCCTTC
SRS015893_WUGC_scaffold_42257	TR	+	38953	39002	38904	39020	18	0	AGGCGGTGTGTGTTGCGTGCTTGTAACAATGCGAATGCGAATGGAGGTCTCGTTTATGCGAATGCGAATGACGCTTCTACGAATTCGAATACGAACGTCGGTGCCCGTCTTGCAATC
SRS015893_WUGC_scaffold_42257	VR	+	*	*	38671	38787	18	0	GGGCGGTGTGTGTTGCGTGCTTGTAGCAGTGCGTGTGCGAGTGGGGGTCTCGTTTTTGCGTATGCGTATGGCGCTTCTACGGATTCGGTTACGGGCGTCGGTGCCCGTCTTGCCTTC
SRS015893_WUGC_scaffold_42257	RT	+	39514	39865	TCAGCAGCGAGCATAAAAGGAAGAGGAATGCATAAGCTGTTTAGAAAAGTAAGAAGTGATATAGGTCATGACTTTGAAGGAACAAAATATTACTATAAATGTGATATTAAGAAGTTCTACCAGAGCATTGACCAAAAGCAAATGAAGAAGGTAGTAAGAAGGTACATAAAGGACAAGCAATTATTACCGATATTAGATAGCTTTATAAATCTCATGCCTTCTGGCTTATCTATTGGTTTACGTTCCTCACAGTGCTTTGGAAACATTCTGTTAAGTAGGCTTGACCATAGAATGAAAGAAAATGAGCATGTAAGATATTACTATAGGTATTGTGATGACATCGTTTTACTTT
C2397089	TR	-	12553	12590	12544	12649	14	0	AAAGCCGTGTTGTCGGGCGTTCGAATAACAGTGCGAATGCGAATGGCGGTCTCGTCTTTGCGAATGCGAATAACGCATCATCGCAGTCGAACTCGAACATCGGTTC
C2397089	VR	-	*	*	12767	12872	14	0	GGAGCCGTGTTGTCGGGCGTTCGTTTAGCAGTGCGGGTGCGTATGGCGGTCTCGTCTTTGCGTATGCGAGTTACGCATCATCGCAGTCGCTCTCGAGCATCGGTTC
C2397089	RT	-	11672	12026	GACAGCAGCATCTATCAAACAACGTGGTATGCACGACCTTAAAACCTATATAGAAAAGGATATACAGCTCTATCCAAAGGAAATGAAGTATATCTATAAGTTTGATATTAAAAAGTTCTATCCTACGATACAGCAGGATTTTGTGATGTACTGTATCAGACGAGTATTTAAAGACAAACGTCTCATTAGTATCTTAGAGGGTTTTGTCAGACTACTTCCTAATGGCTTAAGTATGGGACTTCGTTCATCACAAGGACTTGCAAATCTTTTGCTTTCTTTGTATCTGGACCACTACCTAAAAGACCGCTATGGCATTAAGCATTTCTATCGCTATTGTGACGATGGTGTTATTGCA
SRS015941_WUGC_scaffold_64627	TR	-	1674	1723	1653	1814	15	0	TCCTGCTTCGGGTTTCCGCAACAACAGCGATGGGTCGTTGAACAATGTTGGGAACAACGGTTACTATTGGTCGGCAGTTCCGAACAACACGAACAACGGTTGCAACCTGAACTTCAACTGGAGCAACGTGAACCCTCAGAACAACAACAACCGTTCGTACGG
SRS015941_WUGC_scaffold_64627	VR	-	*	*	3459	3620	15	0	TCCTGCTTCGGGTTTCCGCTACAACAGCGATGGGTCGTTGAACAATGTTGGGAACTACGGTTACTGTTGGTCGGCAGTTCCGTACAGCACGAGCAACGGTTGCAGCCTGGACTTCAGCTGGGGCAGCGTGAACCCTCAGAACTACAGCTACCGTTCGTTCGG
SRS015941_WUGC_scaffold_64627	RT	-	362	1424	CCTTGTACATGTTTTATAACGTTCGACCCTGTTCAACGAGAGATATTTGCTTCGTCGTTTAAAGATAGGGTTGTGCATCACCTGCTGTTCAACAATATTGCCCATTTGTTTGAGAAAACATTTATACACGATAGTTATTCGTGTCGTGAAGAACGCGGAACACTTATGGGTATAGAACGCTTTGAACACCATTTGCGTAGCTGCACACAGAATTATAAGTTTAATGCTTACGTGTTAAAGTTAGATATTAAAGGTTACTTTATGAGTATTCCTAAACTTAAACTTCGCGAGCTATTAAGAACTACGATGGACAAAAATAAGAAATGGGAGGAATGGATAGACCGTGGGTTTATAGATTATCTTATTGATTCTATTCTAATGCGCGACCCTACAAGTAATGTTTGCCTTATAGGCGACAGAAAGGAATGGGAAGGTTTGCCACCATCGAAAAGTTTGTTTAAGTCAGTAGCAGGGACGGGATTACCCATTGGAGACCTTACATCGCAGCTATTCAGCAATATATATTTAAACCAACTTGACCAATTTGCTAAACGTGAATTAGGGCTGAAGCATTATGGTAGATATGTAGACGATTTCTATGTAATTGATACTGATAGACGCAAGTTGTTGAATTTGGTTCCAGTGTTCGACCATTATCTACGGGAAAAACTTAGTTTAACGCTACACCCAAAGAAAGTGGTTTTGCAGCATAGCAGTAAAGGTGTGTTGTTTTTGGGTGCATATATAATGCCGTATAGTAGGTATCCACGTTGGCGCACAATAAAGAAGTTTCGGTATAAGATGAAACAGATAGAAAGGTTTTGTGAGCAAAGAGAAAGCCTGTCTACCAAACAAAAGGTGAAGATAAGGAGTGTGATAAATTCGTATTGTGGCTATTTGAGTCATTTTGCAACCTTTAGGCTTAGGAAGTTAGCTGTAAATAGAAGTGCATTTTATCGTCATTTCTTTTTCTATAAAGATTTTAAGCAATCAGGCATAAAAGGAAAATCACGACATCCTGCAGCATACATTAACAAAATGGCTGCGTTAAGGATTGAAATGC
C3531371	TR	+	1846	1895	1816	1938	16	0	ACTATTGGTCGGCAGTTCCGAACAACACGAACAACGGTTGCAACCTGAACTTCAACTCGGGCAACGTGAACCCGCTGAACAACAACAATCGGACCTATGGGTTCGCGGCGCGTCCGGTCTCAG
C3531371	VR	+	*	*	234	356	16	0	TCTATTGGTCGGCAGTTCCGAGCAACACGGGCAGCGGTTGCTACCTGTACTTCTACTCGGGCGGCGTGTACCCGCTGTACGGCAACGATCGGACCTTTGGGTTCGCGGCGCGTCCGGTCTCAG
C3531371	RT	+	2159	2843	CTTGTATCTGTTTTATTACGTTCGACCCTGTGCAGCGTGAGATTTTTGCCTCTTCATTTAAGGATCGTGTGGTACATCATCTGCTCTTTAACTATATAGCACCGCTGTTTGAAACAACGTTTATATATGATAGTTACTCTTGCCGTGTGGGTAAAGGAACGTTGAAGGGTGTGGAACGATTTGAGCATCATTTGCGTAGTTGTACACAGAATTATACACAATCAGCGTACGTGCTGAAGCTTGATATAAAAGGATACTTTATGAGTATTCCTAAGCGTGAATTGCGAGAACTATTACGTAAGGAGATGGATAGAAAACCTGAATGGAATAAGAAATTCGACCGCCAGCTGGTTGATTTCCTTATAGATAGTATTCTTCTGCGTGACCCTACAAGTGATGTACGCATCGTTGGGGGGAAGGAGGATTGGGAGGGATTACCGCCTTCAAAGAGTCTCTTCCGTTCTGCAAAGGGGTCAGGGCTTCCTATTGGTGATCTGACATCGCAGCTGTTTAGTAATATTTATCTTAATCAGCTTGACCAGTTTGCTAAACGTCAGTTGGGCTTGAAGTATTATGGCCGTTATGTAGACGACTTTTATGTTATAGATACTGACCACCGTAAACTGGCAAGATTGATAGGGCTGTTTCGTGATTATCTGCATGATGAGTTGCATCTTACGTTACA
C3533957	TR	+	13918	13970	13901	14002	10	0	AAGCGAGAATAGTCAGCATAACAGTTGGATATTGAACTTTGGTAGTGGCAACTTGAACAACAACAACAAGTACAACAGTAACTATGTACGTCCTTGCACAGC
C3533957	VR	+	*	*	13094	13195	10	0	AAGCGAGTATAGTCAGCATTACAGTTGGGTATTGAACTTTGGTAGTGGCACCTTGGGCAACTACTACAAGTACTACAGTTACTATGTACGTCCTTGCACAGC
C3533957	RT	+	14167	14797	CTTCTACTTGCTTTATGGTTACTTTCCCAAAACTTAGGGAAGTTTTCGCTGCAAATTTCAGAGATAGAATAATTCACCATTGGATTTGTCTAAGACTCAACCCTTTGTTTGAAAAAAGAAATGAGGATCTCGGTAATGTGTCACACGCATGTAGAAAAGGCTATGGAACTATATCCGCTATAAAACAAGTGGAAGCTGGAATTGAGAAAGTTTCACATAATATGCAGAAAGAGGCATGGATTTACAAAGGAGATATAGTGGGTTTCTTTATGAACATAAACAAACAAAAAATGTTTGAAGTACTTAAAGAGCTCATAGAAAAGAAGTATTTTGCGTCAGACAAAAGTATCTTGCTTTTCCTTGTTAAGGTTACGGTGTTTCATTCTCCTGAGAAGAATTGTTTTATTAAATCCCCATTTGAATTATGGAAAAAGATAAAACCAGATAAATCTCTTTTCTATAATGGAGAAGGGATAGGTGAGCCCATAGGAAACCTAACCACTCAGTTATTTGCAGGATACTATATGAGTTTTCTCGATGAATTCGTAGAACGACTTTTTGAAAGGAAAAATTATAGTTATACCCGAAGTGTAGACGACTTTGTAATTGTTTGCGATGATAGGGCATTCTT
SRS015960_WUGC_scaffold_13460	TR	-	2727	2764	2716	2811	25	0	AGATAGGAGCTAACACGAGTAATAGTTCCAATGCAGGTTTATTCAATCTGAATTCTAACAATGACCTTAGTAATGCGAATGCTAATGTCAGTACAA
SRS015960_WUGC_scaffold_13460	VR	-	*	*	2875	2970	25	0	TGTTAGGGGCTCACGCGGGTAATGGTTCCGGTGCGGGTTTGTTCTTTCTGCTTTCTAGCAATGGCCTTGGTGGTGCGGGTGCTAATGTCGGTACTC
SRS015960_WUGC_scaffold_13460	RT	-	1922	2166	ATGTAAGAAAGTTTTATCCAAGTATAGACCATGAAATATTAAAGTAGATAGTTAGAAAGAAGATTAAAGACAATAAGCTACTTGCATTGTTAGATGGTATTATAGACTCTGTAGAAGGAGTTCCTATTGGTAATTATCTTTCTTAGTTCTTCGCCAATCTTTATTTGTCATACTTTGACCATTGGCTTAAAGAGGATAAAGCTGTTAAGTATTACTTTAGATATGCAGATGATATGGTAATACTT
SRS015960_WUGC_scaffold_15981	TR	-	2626	2675	2582	2713	16	0	GCAACAACGGCAACTATTGGTCGGGCTCGCCGAACGGTACGAACGGGTATAACCTGAACTTCAACAATGGTAACGTGAACCCGGCGAACAACAACAACCGCTCGAACGGCTTCTCCGTGAGGTGTGTTGCAG
SRS015960_WUGC_scaffold_15981	VR	-	*	*	3976	4107	16	0	GCTACTACGGCTACTATTGGTCGGGCTCGCCGATCGGTACGAACGGGTATAGCCTGTCCTTCAACGGTGGTAACGTGAGCCCGGCGTACTACAACGCCCGCTCGTTCGGCTTCTCCGTGAGGTGTGTTGCAG
SRS015960_WUGC_scaffold_15981	RT	-	1735	2353	GTGCAAAGGGAAGTGTTTGCTGCTGATTTCTGTGACAGGGTTGTGCATCATTTGTTTTTCAATTATGTTAACCCGATTTTTGAACGCACGTATATAGAGGATTGCTATTCGTGCAGGAAAGGTAAGGGAACGCTCTATGGAGTGAAACGTATATTTCACCATATCAGAAGTTGTTCTGACAATTACACTCGCCCATGCTTTATCCTTAAACTGGATCTGCAGGGGTATTTTATGAGCATAGACAGGAGAATATTGTATGAGAAGGTTAGAGGTACTATAGAGAAATATGCGTACCGAAAAGACCGTGATGGTATACGCTGGAAAGATAAATTGGACTATGGGTTGGTTATGTATCTGGCGGAAGTAATCATTTTTAATGATCCTATTAAAAATTACAAAATTAAGGGGAGTAAATCCGATTGGGACGGATTACCTCTGAATAAGAGTCTTTTTAATTCGAAAGAGGGATGTGGATTGCCTATTGGCAATTTGACAAGCCAGCTGTTCAGCAATGTGTATTTGACTAGTTTCGATCATTATGTTAAACGTGAACTTGGTTATAAACATTATGGGAGGTATGTAGATGATTTCTATCTTATGCATGAGGATAAAGAGAATT
SRS015960_WUGC_scaffold_18811	TR	-	8016	8042	8005	8057	7	0	GAACTGCAACAACGGCTCTGGTAATTCGAACTGGAACATCGGCGGGCGCCCAC
SRS015960_WUGC_scaffold_18811	VR	-	*	*	8274	8326	7	0	GGACTGCAACGGCGGCTCTGGTGCTTCGAACTGGAGCATCGGCGGGCGCCCTC
SRS015960_WUGC_scaffold_18811	RT	-	7077	7525	ATGCATTCGTTCAGGTATTCAAAGAAATCGTGATGCATGGAGCCTACGAGTACAGCTGCGGTTGTGTTCCAGGAAAAGGAACCGACGGAGCGAGGAAAATCATAGAGCATTGGATCGCAAAGGATCCGGCAGGAACCAGCAAAGTCGCGCAGATCGATGTAAAGCAATGCTATCCGAGCATCCCGCATGAGGAGCTCCGGAAGAAGCTGGAAAAGAAAATCAAAGACCGTAAGTTTTTAAGATTAGCTTTTAAAATTATCGCAAGCTATCAGCAGGCCATGGCCACACATACCCGTATGCTACCGGAGATTGATGCAGTCGGCATCCCGGTAGGGCTTTACACGTCGCCATGGTTCCTCAACTTTTTCTTTCAGGATTTAGACCACGAGCTCAAAGAAGTATGTGGAGTCCGACATCTCACCAGATACGTCGACGACATCATCCTGTTT
SRS015960_WUGC_scaffold_31981	TR	-	5553	5590	5531	5645	20	0	GGGTGTCCTTTTCAGCGGTAATACGAATAATGGCGATCATGCAGGCTTCGGTTATGCGAATACGAATAACACCCCCTCGAATACGAATGCGAATGTCAGCTCTCAGCTATGATTT
SRS015960_WUGC_scaffold_31981	VR	-	*	*	5729	5843	20	0	GGGTGTCCTTTTCGGCGGTTATACGCATTATGGCGGTCTTGCGGGCTTCGGTTTTGCGAATACGTATGCCGCCCCCTCGAATGCGCTTGCGTATGTCGGCTCTCGGCTTTGTTTT
SRS015960_WUGC_scaffold_31981	RT	-	4583	5130	CTATATGGGTGTCCTTATTTACAGAAGATACCTATTCTTGCATTAAGGATCGTGGTATTCATAAAGCAGCAGATAAAGTAAAGAAGGCTTTGAAAGAAGATCCAGAACATACTACTTACTGCTTGAAAATGGATATAGTGAAGTTCTATCCAAGTATAGACCATGATATTTTGAAAACAATATTACGGAAGAAAATCAAAGATAAAGATCTGCTTTGGTTGCTTGATGTGATTATAGACAGTGCTGATGGCGTACCCATAGGGAACTATCTAAGTCAGTATTTTGCTAATATTTATCTGGCTTACTTCGATCACTGGATAAAAGAGGTTAAGAAGGTAAGATATTACTTTAGGTATGCAGATGATATTGTGATTTTAGGCGATGATCCTAAACAGCTTCACAAACTCCGTATAGAGATTGAAGAATATCTGCATGACAATTTAAAGCTATCACTTCGTAAAGTGGATCCTAAAACTGGAAAAAAGAAATGGAAGTTTCAAGTATTCAAAATTGATACCCATAGAGGTATTGATTTTGTCGGGTATGTC
SRS015960_WUGC_scaffold_32057	TR	+	31362	31399	31325	31418	16	0	AATGCGAATAACAGCGCGAATGCCGGGCTTTCGTACGCGAATACGAATAACACGGCTACGAATACGAATGCGAATATCGGCTCTCAGCTATACT
SRS015960_WUGC_scaffold_32057	VR	+	*	*	30780	30873	16	0	CATGCGTATAACGGCGCGTCTGCCGGGCTTTCGTTCGCGTATACGTATAACACGGCTGCGTATACGTCTGCGAATGTCGGCTCTCGGCTTTGCT
SRS015960_WUGC_scaffold_32057	RT	+	31822	32357	TATATGGGTGTCTATTTTCACGGCGGACACTTATAGTTGCATAAAAGGGCGTGGCATACAAGCGGCGGCAAATAAGTTAAGGCGCGTTATAGACAGAGATAAGGCAGGCTGCGCGTATTGCTTGAAAATAGACATACGCAAATTTTACCCTTCCATAGATCACACCGTACTAAAGTCCATTGTTCGCCGGAAGATTAAGGACACACGGCTACTCAATCTTTTGGACGAAATAATAGACAGTGCGGAAGGCTTACCGATTGGCAACTACCTTAGCCAATATTTAGCGAATCTTGTACTTACCTACTTCGACCATTGGGTAAAGGAAGTAAAGCGGGTAAGGTACTATTTCAGATACGCCGACGACATTGTAGTATTGCATAGCGACAAAAAGACGCTTCACGCTTTGCTGGCAGAGTTTGAAAGCTACTTGGCGGCTAACGTAAAGCTGGAAATCAAACAGAACAAACAAGTCTTTCCGGTGGCACACGACCACCGCGACAGCTTCGGGCGTGGTATTGATTTCTTGGGCTATGTAT
C1935188	TR	-	3156	3193	3136	3249	17	0	GGGGCGTGCTTTTCGGCGGTAATGCGAATAACAGCGCGAATGCCGGCTTTTCGTACGCGAATACGAATAACACGGCTTCGAATACGAATGCGAATGTCAGCTCCCAGCTATGCA
C1935188	VR	-	*	*	3727	3840	17	0	GGGGCGTGCTTTTCGGCGGTCATGCGTCTTACGGCGCGATTGCCGGCTTTTCGTACGCGACTACGAATTACGCGGCTTCGAGTACGCCTGCGATTGTCGGCTCCCGGCTTTGCT
C1935188	RT	-	2228	2739	CTATTTGGGTTTCGACCTTCACGGCGGACACTTATAGCTGCATTAAGAACCGGGGGATTCATGCGGCCGCGAAGAAGGTAAAACAGGCCCTACGGGAAGACCCGGAAGGTACTACGTTTTGTTTGAAATTGGATATTCGCAAGTTCTACCCTTCGATTAACCACGACGTGCTAAAATCCATTCTGCGCCGCAAGTTGAAGGATAAAAGGCTACTTCGCCTACTTGACGAAATTATAGATTCGGCGGACGGCGTACCTATCGGAAACTACCTAAGCCAATATTTCGCTAACCTCTATTTAACCTACTTCGACTATTGGATAAAGGAACAGAAGCGGGTAAAGCACTACTTCCGCTACGCGGACGATATTGTAATACTTGCTTCGGATAAATCCTACCTTCATTCCTTAATGGGCGAAATTAGGGCGTATTTGGGGGATTTGAAATTAGAGGTTAAAGGGAATTGGCAAGTTTTCCCCGTAGCGGCTCGCGGTATCGACTTCGTAGGATATGTA
SRS016002_WUGC_scaffold_62244	TR	-	8292	8344	8259	8360	9	0	AAGCGAGAATAGTCAGCATAACAGTTGGATATTGAACTTTGGTAGTGGCAACTTGAACAACAACAACAAGTACAACAGTAACTATGTACGTCCTTGCACAGC
SRS016002_WUGC_scaffold_62244	VR	-	*	*	9066	9167	9	0	AAGCGAGAATAGTCAGCATAACAGTTGGATATTGAACTTTGGTAGTGGCTACTTGTACACCTACGGCAAGTTCATCAGTTACTATGTACGTCCTTGCACAGC
SRS016002_WUGC_scaffold_62244	TR	-	9114	9138	9113	9167	0	1	AAGCGAGAATAGTCAGCATAACAGTTGGATATTGAACTTTGGTAGTGGCTACTTG
SRS016002_WUGC_scaffold_62244	VR	-	*	*	8306	8360	0	1	AAGCGAGAATAGTCAGCATAACAGTTGGATATTGAACTTTGGTAGTGGCAACTTG
SRS016002_WUGC_scaffold_62244	RT	-	7465	8095	ACTTCTACTTGTTTTATGGTTACTTTCCCAAAACTTAGGGAAGTTTTCGCTGCAAATTTCAGAGATAGAATAATTCACCATTGGATTTGCCTAAGACTCAACCCTTTGTTTGAAAAAAGAAATGAGGATCTCGGTAATGTGTCACACGCATGTAGAAAAGGCTATGGAACTATATCCGCTATAAAACAAGTGGAAGCTGGAATTGAGAAAGTTTCACATAATATGCAGAAAGAGGCATGGATTTACAAAGGAGATATAGTGGGTTTCTTTATGAACATAAACAAACAAAAAATGTTTGAAGTACTTAAAGAACTCATAGAAAAGAAGTATTTTGCATCAGACAAAAGTATCTTGCTTTTCCTTGTTAAGGTTACAGTGTTTCATTCTCCTGAGAAGAATTGTTTTATTAAATCCCCATTTGAATTATGGAAAAAGATAAAACCAGATAAATCTCTTTTCTATAATGGAGAAGGGATAGGTGAGCCCATAGGAAACCTAACCACTCAGTTATTTGCAGGATACTATATGAGTTTTCTCGATGAATTCGTAGAACGACTTTTTGAAAGGAAAAATTATAGTTATACCCGAAGTGTAGACGACTTTGTAATTGTTTGCGATGATAGGGCATTCT
SRS016002_WUGC_scaffold_62909	TR	-	1467	1516	1423	1607	19	0	TCCTGCTTCGGGTTTCCGCAACAACAGCGATGGGTCGTTGAACAATGTTGGGAACAACGGTTACTATTGGTCGGCAGTTCCGAACAACACGAACAACGGTTGCAACCTGAACTTCAACTGGAGCAACGTGAACCCTCAGAACAACAACAACCGTTCGTACGGGTTTGCGGCACGGCCAGTCTCAG
SRS016002_WUGC_scaffold_62909	VR	-	*	*	3231	3415	19	0	TCCTGCTTCGGGTTTCCGCAACTACAGCGATGGGTCGTTGAGCAATGTTGGGAGCTACGGTTGCTATTGGTCGGCAGTTCCGGGCGACACGTACTACGGTTGCAGCCTGAGCTTCAGCTGGAGCGTCGTGAACCCTCAGAGCAACGTCAGCCGTTCGTACGGGTTTGCGGCACGGCCAGTCTCAG
SRS016002_WUGC_scaffold_62909	RT	-	663	1217	CCTTGTACATGTTTTATAACGTTCGACCCTGTTCAACGAGAGATATTTGCTTCGTCGTTTAAAGATAGGGTTGTGCATCACCTGCTGTTCAACAATATTGCCCATTTGTTTGAGAAAACATTTATACACGATAGTTATTCGTGTCGTGAAGAACGCGGAACATTTATGGGTATAGAACGCTTTGAACACCATTTGCGTAGCTGCACACAGAATTATAAGTTTAATGCTTACGTGTTAAAGTTAGATATTAAAGGTTACTTTATGAGTATTCCTAAACTTAAACTTCGCGAGCTATTAAGAACTACGATGGACAAAAATAAGAAATGGGAGGAATGGATAGACCGTGGGTTTATAGATTATCTTATTGATTCTATTCTAATGCGCGACCCTACAAGTAATGTTTGCCTTATAGGCGACAGAAAGGAATGGGAAGGTTTGCCACCATCGAAAAGTTTGTTTAAGTCAGTAGCAGGGACGGGATTACCCATTGGAGACCTTACATCGCAGCTATTCAGCAATATATATTTAAACCAACTTGACCAATTTGCTAAACGT
SRS016018_WUGC_scaffold_4060	TR	-	13169	13218	13154	13232	11	0	GCGAGTACAATTCCAACAACGCGTTCATCTACAACGGCAACACGGGCAACGTGAACAACAACAACAAGTATAACACGAA
SRS016018_WUGC_scaffold_4060	VR	-	*	*	13932	14010	11	0	GCGAGTACAATTCCAACCTCGCGTTCATCTACAACGGCTACACGGGCAACGTGTACCGCAACCTCAAGTGTTACACGTA
SRS016018_WUGC_scaffold_4060	TR	-	13169	13218	13144	13231	11	0	CGAGTACAATTCCAACAACGCGTTCATCTACAACGGCAACACGGGCAACGTGAACAACAACAACAAGTATAACACGAACGCCGTGCGT
SRS016018_WUGC_scaffold_4060	VR	-	*	*	13843	13930	11	0	CGAGTACAATTCCGGCAACGCGTTCATCTACAACGGCTACGCGGGCTACGTGGGCAACAGCAACAAGTATAACGCGCTCGCCGTGCGT
SRS016018_WUGC_scaffold_4060	TR	-	13959	13983	13958	13991	2	0	CGCGTTCATCTACAACGGCTACACGGGCAACGTG
SRS016018_WUGC_scaffold_4060	VR	-	*	*	13879	13912	2	0	CGCGTTCATCTACAACGGCTACGCGGGCTACGTG
SRS016018_WUGC_scaffold_4060	TR	-	13959	13983	13958	13991	0	1	CGCGTTCATCTACAACGGCTACACGGGCAACGTG
SRS016018_WUGC_scaffold_4060	VR	-	*	*	13180	13213	0	1	CGCGTTCATCTACAACGGCAACACGGGCAACGTG
SRS016018_WUGC_scaffold_4060	RT	-	12342	12957	CAATCCATCGCATTTATCGTTACGAAACCATGCCTGCGCGAAGTGGTAGCCGCCGATTTCCGCGACCGAATCGTGCAGCACTATATCGTCATGCGCCTCGAAGCTCTTTTCGAGGAATGCGGAACACTCGACGATAACATGTTCAGTTGCCGCGTCGGGAAAGGCAACCTTGCGGCCATACAGGCCCTACAACAGCAGATATTCCACCAGTCGAAAGGTTATACCGCCGACTGTTATGTGGCAAAATTCGACCTGCAATCATTCTTTATGAGCATCGACAAACGCCGTCTTTACGACGAGTTGGTCGCATTGGTCGCCAAACGCTACGAGGGATGGGATAAGGATACGCTGTTGTATCTTATCCGCGTCGTTACGCTGCATAATCCGCAGGACAACGCCGTGCGGAAAACTCCACTTTGCGATTGGGCTGACCTGCCGCGCTCGAAGAGCCTCTACAATGTCGATTGGTTCCTCGGTTTAGCCATCGGGAACCTCACGTCGCAATCCGACGCGAATTTCTACAACGCACCCGCGATGCGGTGGATGCGCTCCGTTGGCCTCGCTCCTGTGAACTACGTCGATGATTTCGCATTCGTCGTCCGGGATAAGGCATCGTA�
SRS016018_WUGC_scaffold_4109	TR	-	2446	2493	2425	2519	19	0	TGCCGGCTCGGCCAACAACGCCCGCAACGTCAACACCGATGGCACTCTGAACAGGAACAACGCCTACAACGGCAACAACGGCCTGCGCCCCGCTT
SRS016018_WUGC_scaffold_4109	VR	-	*	*	351	445	19	0	TGCCGGCTCGGCCTACTTCGCCCGCTTCGTCCTCGCCGATGGCACTCTGGGCTGGGACTTCGCCTACGGCGGCTACGGCGGCCTGCGCCCCGCTT
SRS016018_WUGC_scaffold_4109	RT	-	1355	2038	AAGGAGCGGCTCGTCCTCGCCATCGACTTCGAGGGCAAAGTCGTCCAGCACTCGCTCTGCGACAACGTCCTCGAGCCGGCGTTCTCCCGGCGCTTCATCCGGGACAACTACGCCGGCCAGATCGGCAAAGGCACCCACGACGGCCTCGACCGTCTGGCTGCGGCTATGCGCCACTATTTCTTCAGCCGAAAGGCAGCAGACGAAGCAGCCCGCAAGGCTGCCGGCCTGCCGCCCCGGCCGATGAACGAGTGGGACTACGCCGACGGCTGGGTACTGAAGGGCGATTTTTCAAAGTTCTTTTACACCCTGCTCCATTCCTACTGTTACGAAACGGCCCGCCGGGCCCTGAAGTGGCTGAAGGATCCCGAGCTGATCGACTTCGCTGAGTGGCTGCTATGGCTCATAATCGACAGCACGCCAGACCCCGGCATCCCGATCGGAAACCAGTCGAGCCAACTGCTCGCGCTGCTCTATCTGGACGCCTTCGACCACTGGCTGAGGGATGACCGCGGCCTCGTATATGGCAGGTACATGGACGACTTCTACATCATCCACAGCGACAAGCTGCTGCTCCGGCAGATACTCAAGGAGATCGAGGCGTACATCAAGCCGCTCGGCCTTCGGCTGAACGGCAAGACGCAGATCCTCCCGCTGAAGAACGGCATCGACTTCCTCGGTTTTCAC
SRS016018_WUGC_scaffold_4418	TR	-	3149	3186	3148	3186	9	2	GCGAATACGAATAACACGGCTTCGAATACGAATGCGAAT
SRS016018_WUGC_scaffold_4418	VR	-	*	*	10493	10531	9	2	GCGCATTCGAGTGGCACGCCCTCGAGTGCGCTTGCGAAT
SRS016018_WUGC_scaffold_4418	TR	-	3149	3186	3148	3186	1	2	GCGAATACGAATAACACGGCTTCGAATACGAATGCGAAT
SRS016018_WUGC_scaffold_4418	VR	-	*	*	9948	9986	1	2	GCGAATTCGAATAACACGCCCTCGAATACGAATGCGAAT
SRS016018_WUGC_scaffold_4418	TR	-	3149	3186	3129	3242	22	0	GGGGCGTGCTTTTCGGCGGTAATGCGAATAACAGCGCGAATGCCGGCTTTTCGTACGCGAATACGAATAACACGGCTTCGAATACGAATGCGAATGTCAGCTCCCAGCTATGCA
SRS016018_WUGC_scaffold_4418	VR	-	*	*	3720	3833	22	0	GGGGCGTGCTTTTCGGCGGTGCTGCGATTTACGGCGCGGGTGCCGGCTTTTCGTGCGCGGCTACGGATTACGCGGCTTCGACTACGGCTGCGTCTGTCGGCTCCCGGCTTTGCT
SRS016018_WUGC_scaffold_4418	TR	-	9949	9986	9927	10042	20	0	GCGGTGTCCTGTTCAGCGGTAATGCGAATAACAGCTCGAATGCCGGTTTTGCGTATGCGAATTCGAATAACACGCCCTCGAATACGAATGCGAATATCAGGTCTCGCCAATGATTT
SRS016018_WUGC_scaffold_4418	VR	-	*	*	10472	10587	20	0	GCGGTGTCCTGTTCGGCGGTGCTGCGAATAGCGGCTCGGCTGCCGGTTTTGCGTCTGCGCATTCGAGTGGCACGCCCTCGAGTGCGCTTGCGAATATCGGGTCTCGCCTTTGCTTT
SRS016018_WUGC_scaffold_4418	TR	-	9949	9986	9943	9986	12	3	GCGAATTCGAATAACACGCCCTCGAATACGAATGCGAATATCAG
SRS016018_WUGC_scaffold_4418	VR	-	*	*	3734	3777	12	3	GCGGCTACGGATTACGCGGCTTCGACTACGGCTGCGTCTGTCGG
SRS016018_WUGC_scaffold_4418	TR	-	9949	9986	9943	9986	1	3	GCGAATTCGAATAACACGCCCTCGAATACGAATGCGAATATCAG
SRS016018_WUGC_scaffold_4418	VR	-	*	*	3143	3186	1	3	GCGAATACGAATAACACGGCTTCGAATACGAATGCGAATGTCAG
SRS016018_WUGC_scaffold_4418	RT	-	2221	2732	CTATTTGGGTTTCGACCTTCACGGCGGACACTTATAGCTGCATTAAGAACCGGGGGATTCATGCGGCCGCGAAGAAGGTAAAACAGGCCCTACGGGAAGACCCGGAAGGTACTACGTTTTGTTTGAAATTGGATATTCGCAAGTTCTACCCTTCGATTAACCACGACGTGCTAAAATCCATTCTGCGCCGCAAGTTGAAGGATAAAAGGCTACTTCGCCTACTTGACGAAATTATAGATTCGGCGGACGGCGTACCTATCGGAAACTACCTAAGCCAATATTTCGCTAACCTCTATTTAACCTACTTCGACCATTGGATAAAGGAACAGAAGCGGGTAAAGCACTACTTCCGCTACGCGGACGATATTGTAATACTTGCTTCGGATAAATCCTACCTTCATTCCTTAATGGGCGAAATTAGGGCGTATTTGGGGGATTTGAAATTAGAGGTTAAAGGGAATTGGCAAGTTTTCCCCGTAGCGGCTCGCGGTATCGACTTCGTAGGATATGTA
SRS016018_WUGC_scaffold_4418	RT	-	8972	9501	CGATATGGGTTTCGGTCTTCACAAAAGACACATATAGCTGCATCAAGGGCCGCGGGATTCACGGAGCGATGCGGAATGTCAAGCGGGCCATCAAAGACCGGGAAAACGCCCGATATTGCCTCAAAATCGACATCCGGAAGTTCTACCCGTCGATAGACCACGACGTATTGAAAACCATCATCCGCCGCAAAATCAAATGCAAGGATACGCTCGCCCTGCTCGATACGATCATCGACAGCACCGACGGCGTGCCTATCGGCAACTATTTGAGCCAATACTTCGCAAACCTGATGCTCGCCTACTTCGATCATTGGATCAAGGAGGAGAAGCGGGTGCGGAACTATTTCAGATATGCCGACGACATGGTATTTCTCGCCTCCACGAAAGAGGAGCTGCACATCCTGCTGGCCGACATCAAGAAGTATCTCGCGGCCTTGAAATTGACACTGAAAGGCAATGAGCAGATATTTCCGATTGCCGAGAACCGGGCGGACAAGCACGGGCGCGGCCTCGATTTCGTCGGATTCGTA
SRS016018_WUGC_scaffold_5565	TR	-	52731	52780	52719	52825	13	0	GGTGCCCTTTTGTCTGCTAATGCGAATAATGGTGCGAATGCGGGTTTCGGTTATCTGAATGCGAATAATCGTTCCTCGAATGCGAATGCGAACATTGGGTTCCGCTT
SRS016018_WUGC_scaffold_5565	VR	-	*	*	95733	95839	13	0	GGTGCCCTTTTGTCTGCTGGTGCGGGTAATGGTGCGGGTGCGGGTTTCGGTTCTCTGAATGCGGGTTATCGTTCCTCGAATGCGCATGCGACCTTTGGGTTCCGCTT
SRS016018_WUGC_scaffold_5565	TR	-	52731	52780	52719	52826	7	0	TGGTGCCCTTTTGTCTGCTAATGCGAATAATGGTGCGAATGCGGGTTTCGGTTATCTGAATGCGAATAATCGTTCCTCGAATGCGAATGCGAACATTGGGTTCCGCTT
SRS016018_WUGC_scaffold_5565	VR	-	*	*	52921	53028	7	0	TGGTGCCCTTTTGTCTGCTTATGCGAATAATGGTGCGCTTGCGGGTTTCGGTTGTCTGAATGCGAATATTCGTTCCTCGACTGCGAATGCGGACATTGGGTTCCGCTT
SRS016018_WUGC_scaffold_5565	RT	-	51724	52207	GGACAGGATAGTACACCATTGCATTATCAATGTGTTGGGGCGTTACTGGACTAACTTCTTCATTGCGAATACATACGCTTGTATCAAAGGGCGTGGTATTTATAAATGTATGGAGGATGTGCATACGGCTTTAATCATAGACAGAAAAGGTACAAGGTTCTGTTTGAAGATTGACATCAAGAAGTTCTATGATAACATAGACCACGCAGCATTGAAAAGGATAATCCGCTACACTATAGCGGATGAACAACTGTTAAGGCTGTTGGATAAGATAATAGATAGTAACGGTAAAGACAAGGGGCTGCCAATAGGCAATTTCACAAGTCAATATTTGGCTAATCTCTATTTAGCATATTTCGACCATTGGGTTAAAGAAGAACTGGCTAAGATAGTGATGAAGCGTTTTGGGGTGAAAATCTACTACTATCGCTATATGGATGATATGGTGATACTATGCGCTGACAAAGAGGCACTGCATTTCGTA
SRS016018_WUGC_scaffold_5573	TR	-	15955	15992	15936	16051	13	0	AAGAGCTGGTCTTTTGGGGCGGTAATGCGAATAACGGTGCGAACTGCGGCTTGGCGTATGCGAACTCGAATAACGCTTGGTCGAACTCGAATGCGAATGTCGGCTCTCGCCTTGCT
SRS016018_WUGC_scaffold_5573	VR	+	*	*	2	117	13	0	AAGAGCTGGTCTTTTGGGGCGGTAATGCGGATAACGGTGCGCGCTGCGGCTTGGCGTCTGCGTACTCGTTTTACGCTTGGTCGTCCTCGGATGCGTCTGTCGGCTCTCGCCTTGCT
SRS016018_WUGC_scaffold_5573	RT	-	14938	15362	AGATATTTACAAGAGTCTTATTCTCGATACGAGTGCTTGCATAAAGGGAAAAGGACTGCATTTTGGAGTCAAACGCATGAAGATGTTTTTGCGTAGGTATCCTGAATACAAGTGGCTTGTAAAGACTGATTTCAAAAAGTTTTATCAGAGTATTCCACACGAAGTTGTGATTAATGCTTTTCGCCGAAAATTCAAAGACGAGAAGTTTATAAAGTTGATTGAGATTGCATTGTTGAGTTATGATAGCGGAAAAGAGTTAATTGATATTTTGGAAAATGAAGAACTTCGGAAAGAGAGCTGTACCGATTGGAGCGTACACAAGCCAACCAATCGGAAATTTCGCAGTAAGCCCGATAGACCACAGGTTCAAAGAACAGTATAAGGTCAAATGCTTGCATCGGTATTGTGATGATAACGTGATGCTT
SRS016018_WUGC_scaffold_12973	TR	+	2759	2822	2738	2838	12	2	GCTCCCCGAACACGAACAACACCAACAACGCCGTTTACTTGAACACCAATGGCAATGTCAACAACAACAACTGCACCAACACCACAGGGTCCCGCCCCGCT
SRS016018_WUGC_scaffold_12973	VR	+	*	*	4557	4657	12	2	GCTCCCCGAACACGAACGGCACCAACTACGCCGTTGGCTTGAACTCCAATGGCAATGTCTACAACAACCGCTGCACCGACGCCTACGGGTCCCGCCCCGCT
SRS016018_WUGC_scaffold_12973	RT	+	3260	3857	AGAAAAGGCTGGTGCAGGCACCCGCTTTTGTGGACAAGGTGGTCCAGCACGCCATAGTGGACAATCTCCTCTATGACCGCATCACCCGCAGTTTCATCCTGGACAACTACGCATCCCAAAAGAACAAGGGCCTGCACTTCGGCCTGGACCGGCTCAAAGGATTTTTCACGGACTACTGGAATAAGCACCACACCGCTGAGGGCTGGGTGCTCAAGTGTGATGTCCGCCATTTCTTTGCAAGCATCAACCATGACAAGCTCAAGGAAAAGCTCAAAAAGCTGGACCTTGAGCCTGTTGTTTATGACCTGCTTTGCATCTATATTGACTGCTCTGACGGCCTGCCGCTGGGGTATCAGACATCACAGCTCTTTGCCCTCCTTTTCTTGGATGACTTTGACCACTTCGTCAAGGAACAGCTCCACATCCAATACTATGGCCGCTACATGGATGACTTTTTCCTCATCCACCCGGACAAGGAATACCTGCAATTCTGCCTCCGGGAAATACGGGCCTACATGGATAGCCTGGGGCTGGAACTGAATGAGAAAACCCCAAATCTTTCCCATCCGCAACGGCATTGACTTTTTGGGCTTTCACA
SRS016018_WUGC_scaffold_20700	TR	+	419	468	372	483	10	0	TGTCCTCCACGTCGGTGGCAACTGGAACAACGGCGGCAATGCCGGCCTTTTCTACTTCAACGCGAACAACTCGTCTTCCGACACGAACTCCAACGTCGGCGCGCGACTACTT
SRS016018_WUGC_scaffold_20700	VR	+	*	*	0	111	10	0	TGTCCTCCACGTCGGTGGCAACTGGGACTACGGCGGCGGTGCCGGCCTTTTCTGCTTCAACGCGAGCAACTCGTCTTCCGGCACGTACTCCAGCGTCGGCGCGCGACTCCTT
SRS016018_WUGC_scaffold_20700	RT	+	885	1367	GATGCTGGTGACGGCCATGAAACCGGTGCTTATGCGCGGGATGCACCCGTGGTCCTGCGCGTCGATTCCCGGACGTGGTGGAAAGCGAATCCACAAGAAGATCCGCGGCGCGCTCCGCAATGACCCGAAGGGGACGAAGTACGCCGCGGAGCTGGACGTCGCACAGTATTACCCCAGCATCTCCGGCAAGCGGCTGATCTGGGCGCTGGCGCGGAAGATCAAGGACAAGCGCTTTCTGCGGACGGTCTATTCCATCATCGAATCCTGCGGCGGCGGGCTGGCTATCGGGTATTACATCTGCCAATGGCTGGCGAACTTTTATCTGGAGCCTCTGGACCAGTACATCATGACGCTGCCGGGCGTGAAGTATATGACCCGCTACATGGACAACATCACCCTGCTCGGGCCGAATAAGAAGCAGCTGCACAAGGCACGGAAGCTGATCGCCGCATTCATGCAGCAGCGGCTCGGCCTGTCCATGAA
SRS016018_WUGC_scaffold_22555	TR	-	2016	2063	1996	2097	15	1	ACGCCTAATTCGTCGAACGCCAACAACGTCCGCAACGTCAATTCGGACGGCTCTTTGAACAACAACAACGCGTACAACGGCAACAATGGCGTTCGCCCGCTT
SRS016018_WUGC_scaffold_22555	VR	-	*	*	9	110	15	1	ACGCCTATTTCGTCGCTCGCCTACAGCGTCCGCTGCGTCTATTCGGGCGGCTCTTTGAGCAGCAACGGCGCGTACTACTGCAACTATGGCGTTCGCCCGCTT
SRS016018_WUGC_scaffold_22555	RT	-	1025	1627	AAGCGCCGCGTGGTTATGTCGAACAGCTACAAAGACAAGGTTGTTCAACATTCGCTTTGCGATAACGTGCTTGAACCGATTTTGACACGATCGTTCATTCGCGATAACTACGCGTCGCAGGTGGGGAAAGGTACGCATTACGGGTTAGACAGGCTTCAAGAGTTCATGCGGAGGTTTTACAGGAAGAACGGAATTGACGGCTGGATACTGAAAGGCGATATTTCAAAGTATTTCTATTCGATCCGGCACGACGTTTTGAAAACCTTAATCCGCGAGAAGATAACCGATCCGGACGTTTTGTGGCTTGTCGATCTTATCATCGACAGCACCGAAGGCAACGTCGGAATACCGATCGGCAATCAAACTTCACAGCTTTTCGCCCTTCTCTACCTTGACGGGCTGGATCACTTCGTAAAGGAAAAGCTGGGTATCAAATATTACGGGCGCTATATGGACGACTTCTTTTTGATCCATCACGACAAAGCATATTTGCAGGAGTGCCGGAAGCAGATTGAAGCGTTCGTACAGGCGCGCGGGCTTTCGCTGAATGCGAAAACGAATATCTTTCCCTTGAAACACGGCGTTGATTTCTTGGGCTTTCAT
SRS016056_WUGC_scaffold_826	TR	+	321	370	287	384	17	1	GGCGGTAATGCGAATAACGGTGCGAATTGCGGCCTCGCTTATGCGAACTCGAATAACGATTGGTCGAACTCGAATGCGAATATCGGCTCTCGCCATAC
SRS016056_WUGC_scaffold_826	VR	+	*	*	0	97	17	1	GGCGGTTCTGCGTATCACGGTGCGTTTTGCGGCCTCGCTTATGCGTACTCGTCTTACGCCTGGTCGTCCTCGCATGCGAGTATCGGCTCTCGCCTTGC
SRS016056_WUGC_scaffold_826	RT	+	961	1257	TTTCAAAAAGTTCTATCAAAGTATTCTTCATGAGCTTATTGTTGCTGCATTGAGAAGGAAATTCAAAGATGAACGATTTATTAAATTGATCGAGATAGCTGTTTTATCGTATGACAGCGGAACAGAGTTAGTTGACGTATTGGAGAATGAAGTTGAACGGAAGAAGAGGTGTTCCGATTGGAGCATTTACAAGCCAACCTATCGGGAATTTTGCGGCAAGCCGGATAGATCATACAATGAAGGAGAAATATCGTGTCAAATGCCTGCATAGATATTGCGATGATAATGTTATGCTGG
SRS016056_WUGC_scaffold_1338	TR	-	9168	9228	9140	9264	18	0	TACTGGTCCTCCTCGGAGAACTACAACAATCCGGCGAACAACGCTCTTTATGTGAATGTGAACAACGGCAACGTGAACAACAACAATAAGAACAACAGAAATAGCTACGTGCGTCCGGTCTTGGC
SRS016056_WUGC_scaffold_1338	VR	-	*	*	9872	9996	18	0	TACTGGTCCTCCTCGGAGAACTACAGCCATCCGGCGTACTACGCTCTTTATGTGTATGTGAGCGACGGCAACGTGGACTACGACCTTAAGTCCCTCAGTTATAGCTACGTGCGTCCGGTCTTGGC
SRS016056_WUGC_scaffold_1338	RT	-	8174	8905	CGTTCCATCGCTTTCATTATCAACAAACCCGTGAAACGGGAGATTTTCGCCGCCGACTTCCGCGACCGTGTTGTACACCACCTCATAGCCCACAGGCTCGTTCCGCTTTTGGAAGAGAAGTTCATCGATGACAGTTACAGTACCCGCAAGGGAAAGGGTACGCTCTACGGCATAGAACGGGTGGAAGAACATATCCGGCTCTGCTCCGAGAACTACACGCGGGATTGCTATATCCTGAAAATAGACATCCGTTCGTTCTTCATGAAAATATCGAAGAGGCGGCTGTATGACCTGACCGAAGAACTCTTGCACGAACGCTACGGGGGAAACGACCTGGCGATACTGCTCTATCTGCTCCGTGAGACGATATTCAACCGTCCGGAAAAGAACTGCATCCGCAAGACGCCTCCCCAAAGCTGGCGCGGATTGCCCAAAGACAAGAGCCTGTTCCATTCCGACGGCTCGTGCGGACTGCCTATCGGCAACCTGACAAGCCAGTTGCTCGCCCTTAACTTCCTGGACGGACTGGACCATCTCATCAGCGAAGAATGGGGCGTGAAGCACTACGGCAGGTATGTGGACGACATGGTGCTTGTCCATCCCTCGAAAGAGCACCTGATAGAGGTGAAAGCGAAAATTGCCGGCTGGCTCTCCGAACACGGGCTGTCGCTGCACCCGCGCAAGATCTATCTGCAACATTACACGAAAGGTGTCCTGTTTATCGGAGGGATG
SRS016056_WUGC_scaffold_1971	TR	-	5383	5420	5383	5435	11	0	GCAGGCTTCGGTTATGCGAATACGAATAACACCCCCTCGAATACGAATGCGAA
SRS016056_WUGC_scaffold_1971	VR	-	*	*	5681	5733	11	0	GCGGGCTTCGGTTCTGCGTATACGGATAACGCCCCCTCGTATGCGCTTGCGTC
SRS016056_WUGC_scaffold_1971	TR	-	5383	5420	5361	5475	20	0	GGGTGTCCTTTTCAGCGGTAATACGAATAATGGCGATCATGCAGGCTTCGGTTATGCGAATACGAATAACACCCCCTCGAATACGAATGCGAATGTCAGCTCTCAGCTATGATTT
SRS016056_WUGC_scaffold_1971	VR	-	*	*	5559	5673	20	0	GGGTGTCCTTTTCGGCGGTTATACGTATTCTGGCGATCTTGCAGGCTTCGGTTCTGCGTCTACGTATTACGCCCCCTCGTATACGTCTGCGATTGTCGGCTCTCGGCTTTGTTTT
SRS016056_WUGC_scaffold_1971	RT	-	4505	5052	CTATATGGGTGTCCTTATTTACAGAAGATACCTATTCTTGCATTAAGGATCGTGGTATTCATAAAGCAGCAGATAAAGTAAAGAAGGCTTTGAAAGAAGATCCAGAACACACTACTTACTGCTTGAAAATGGATATAGTGAAGTTCTATCCAAGTATAGACCATGATATTTTGAAAACAATATTACGGAAGAAAATCAAAGATAAAGATCTGCTTTGGTTGCTTGACGTGATTATAGACAGTGCCGATGGCGTACCCATAGGGAACTATCTAAGTCAGTATTTTGCTAATATTTATCTGGCTTACTTCGATCACTGGATAAAGGAGGTTAAGAAGGTAAGATATTACTTTAGGTATGCAGATGATATTGTGATTTTAGGCGATGATCCTAAACAGCTTCACAAACTCCGTATAGAGATTGAAGAATATCTGCATGACAATTTAAAGCTATCACTTCGTAAAGTGGATCCTAAAACTGGAAAAAAGAAATGGAAGTTTCAAGTATTCAAAATTGATAGCCATAGAGGTATTGATTTTGTCGGGTATGTC
C1187216	TR	+	701	750	654	765	12	0	GTTGCCTATCCGTGGGTCGGCGTTCAACAATACTTCTAATTCGGGTCCGTCCGCTCTCAACTTGAATAACCCTCGTTCCAACTCGAACGACAACATTGGTTTCCGCTCCGCT
C1187216	VR	+	*	*	0	111	12	0	GTTGCCTTTCCGTGGGTCGGCGTTCAGCATTGCTTCTGATTCGGGTCCGTCCGCTCTCAGCTTGCTTTACCCTCGTTCCAACTCGTACGTCAACGTTGGTTTCCGCTCCGCT
C1187216	RT	+	1189	1427	AGAAAAGGCTCATTATGTCCTTGCCATTTAAGGACAGGATAGTACAATGGGCGATTTACAGGCAGTTATTTCCGTTGTACGAAAAGACATTTATCTTTGATTCCTACGCCTGTCGCAAGGGCAAGGGAACACATAAGGCAGCCGACAGGTTACAGTATTGGTTAAGGCAGACTGAAAGGAAGCCGGAACGGTACTATTATCTGAAAATGGATATATCAAAGTATTTCTACAGGGTAGAC
C1203245	TR	-	5865	5902	5842	5943	14	0	AGCGTGGTAACGGCAATTCGTCGAATGCTTCCGCTCGTTACGTGAATGCGAACAACCAGCTGTCGAATACGAATGCGAACTACGCTGGCGGCTTACAAATGA
C1203245	VR	-	*	*	6072	6173	14	0	TGCGTGGTAACGGCGCTTCGTCGGCTGCTTCCGCTCGTTACGTGTATGCGAACACCCAGCTGTCGAATACGGCTGCGAACTCCGCTGGCGGCTTCCAGGTGC
C1203245	RT	-	5042	5402	CTGTTACAACTGCATAAAAGGGCGGGGAATCAACGCAAGTAGAAAACGGTACGATCCTGTCAGGCAGATCAAAAGGATTATTGGAAGGTATCGCCCGTGGGGATATTTGCAGCTGGATATCCGCAAATGCTATGAATCGACTCGCCCGGAGATCCTGTTCGCCCGTCACGAAGCGATCTGGAAGGATAAGCGAATACTGCGCTATCTGCAAAGAGTTTCTTTCTGTGATATAGGACTGCCGATTGGTACTCCTTCGTCTCCGATGAACCAGCATATCATGATGATGGCCTTCGACAGGTTTATCCGTAAGGATCTGAAGATCAGACACTATGTAAGGTATGCGGATGATATCATCCTGTTC
SRS016086_WUGC_scaffold_26885	TR	+	12884	12921	12848	12944	13	1	CAAAGTCCCGTGTGGTCTTCCGTGGTTACAACAATGCGAACGCGAACGGTGGCGTTGCGTACTCGAATGCGAACCACGATGCCTCGGGTTCGTGGTC
SRS016086_WUGC_scaffold_26885	VR	+	*	*	12532	12628	13	1	CTGCGTCCCGTGTGGTCTTCCGTGGTTGCTACTATGCGTACGCGGGCGGTGGCGTTGCGTTTTCGGTTGCGAGCCACGATGCCTCGGGTTCGTGGTC
SRS016086_WUGC_scaffold_26885	RT	+	13489	13870	ACCGCAGCCAGCATAAAGAAAAGAGGGATGCACGATCTCTCCCTATATATGCGAAGAGATATAGCTGAAAACCCTGAGGGTACACGATATGCCTACCAATTCGACCTAAAATCTTTCTATGACATGATAGAAGGCGACTTCATCATGTCATGTGTCAGGCATTTATTCAAAGACAAAAGGCTGATAGATATTCTTTCGAGCTGCGTATACTCCCATGAGGGACTTGTAAAAGGCAGGAGGAGTTCCCAAAGTTTAGCGAACCTGCTCCTCTCCGTTCATCTCGACCACTATCTCAAGGACGAACTGGGTGTGCGTTATTTCTATCGATACTGCGATGATGGGCTTGTTCTCTCCCACAGCAAGGAATATCTTTGGCAAATCA
SRS016095_WUGC_scaffold_2324	TR	+	18453	18502	18405	18516	12	0	AGCTGGTTCTTTGGGGCGGTAATGCGAATAACGGTGCGAATTGCGGCCTCGCTTATGCGAACTCGAATAACGATTGGTCGAACTCGAATGCGAATATCGGCTCTCGCCATAC
SRS016095_WUGC_scaffold_2324	VR	+	*	*	18118	18229	12	0	AGCTGGTTCTTTGGGGCGGTTATGCGAGTAACGGTGCGTATTGCGGCCTCGCTTGTGCGTACTCGTATAACGCTTGGTCGTACTCGACTGCGAATGTCGGCTCTCGCCTTGC
SRS016095_WUGC_scaffold_2324	RT	+	19242	19372	ACAAGTGCGTGTATCAAGGGAAAGGGATTACATTTTGGAGTAAGGAGAATGAAACGTTTTCTTCACCGGTACCCGGAATACAAATGGTTCGTAAAGACTGATTTCAAAAAGTTCTATCAAAGTATTCTTCA
SRS016095_WUGC_scaffold_7254	TR	+	4441	4490	4397	4583	26	1	ATTCTTGCCTGCGGCTGGCAACCGTTGGAACGAGAATGTCAACAACAGTGGGTCGAACGGCAACTACTGGTCGGCTTCGTTGAACGAGAACAACAGCAACAACGCTTACAACCTCAACTTCAACAGCGGTAACCGGAACCTGAACAACAATCGCAACAACGGGTTCTCCGTCCGCCCCGTCACAGAA
SRS016095_WUGC_scaffold_7254	VR	+	*	*	2987	3173	26	1	CTTCTTGCCTGCGGCTGGCGGCCGTTGGTACGAGAATGTCTACATCAGTGGGTCCGGCGGCTACTACTGGTCGGCTTCGTTGGGCGAGAGCTGCAGCAGCAACGCTTACTACCTCGACTTCTACAGCGGTCACCGGCGCCTGTACAACCTTCGCTACGACGGGTTCTCCGTCCGCCCCGTCACAGAA
SRS016095_WUGC_scaffold_7254	TR	+	4495	4544	4452	4583	20	0	AACGGCAACTACTGGTCGGCTTCGTTGAACGAGAACAACAGCAACAACGCTTACAACCTCAACTTCAACAGCGGTAACCGGAACCTGAACAACAATCGCAACAACGGGTTCTCCGTCCGCCCCGTCACAGAA
SRS016095_WUGC_scaffold_7254	VR	+	*	*	3042	3173	20	0	GGCGGCTACTACTGGTCGGCTTCGTTGGGCGAGAGCTGCAGCAGCAACGCTTACTACCTCGACTTCTACAGCGGTCACCGGCGCCTGTACAACCTTCGCTACGACGGGTTCTCCGTCCGCCCCGTCACAGAA
SRS016095_WUGC_scaffold_7254	RT	+	4712	5497	TTTTGAACAGAATTTGGAAGAAGAATTGATTCGATTGAGGAACGAAATCGTAGACCGGACTTATGTGCCCCGTCCGTCTTCTTGTTTTGTAATCTCCGAACCTAAAAAACGGGAAATCTTTGCCGCTGATTTTCGTGATAGAATTGTGCATCATTTGTTTTATAATTATACCTATGAACTGTTTGAGCGTTCTTTTATTCATGATAGTTATAGTTGCCGTATAGGAAAAGGTACGCACTATGGCATAGAACGTCTGAAACATCATATCCGCAGTGAGTCTCGAAACCATAGTCGTTCATGTTTTGTACTTAAACTCGATATAGAAGGATATTTCATGCATATAGAAAGAGAAAAGCTGCTGTCTGTCTGCCGACATACTATCTTTTCGATGCTGTCTCATGCTTCTAATCAAAAAGGCAAAACATGGAGAGAGGTTTTAGACTTGTCTTTGATTGACTTCCTGATGGAGAAGATTATAATGAATGACCCGGTTGATGGGTGTATTGTGAAAGGGCGCAAAAGTGATTGGAAAGGACTTCCAGCCAACAAGAGCTTGTTTGGAAGCCCGGCGGGATTCGGACTACCGATAGGAAATCTTACATCCCAATTATTCAGTAATGTATACTTAAATGTGCTTGATCAATTCGTGAAACGCCAATTACATTGCAGATATTATGGACGGTATGTGGATGATTTCTATTTTGTGTCGGCTGATCGTAAACGATTACGACAATATAAAGTGGCTGTGACTTGAATGTTGTCGGAAGAATTGAAACTGAATGTTCA
SRS016095_WUGC_scaffold_9023	TR	+	209	258	198	277	19	1	TAATGCAGGTACTTTCTATTGGAATCTGAATAATGCTACTTCTAATCGTAATCGGAATATCAGCAGGCAGTTAGTAAATG
SRS016095_WUGC_scaffold_9023	VR	+	*	*	54	133	19	1	TGTTGCGGGTGCTTTCTATTGGGATCTGTATATTGCTGCTTTTACTCGTGGTCGGCTTATCGGCGGGCGGTTGGTGTATG
SRS016095_WUGC_scaffold_9023	RT	+	794	1983	ACCTATTCAGCGTTACCCAAAAGAGGAATTCACGCAGCGTTGCATGATGTTCAAGATGCAATGTGGAAGGATGTTCCGAATTGCCAATATTGCTTGAAGCTGGATGTAAGGCACTATTACCCTTCAATAAATCACGATATTTTGAAAGCAAAGTTCAGACGGCTTTTCAAAGATAGTGAATTGCTTTGGTTGTTGGATGAAATCATAGATAGCATTTGCACCGCTAACATTGAAGATATTCGTGATCTTTGGTTCTTTGATGAAGATGTTGATGAAGAAACCGGAATACCGATAGGAAACTATCTTTCCCAATATTGCGGAAACTTCTATCTTTCTGATTTTGACCACTGGATCAAGGAAGAAAAGCGGGTGAAGCATTACTTCCGTTACATGGATGATATTGTGATTTTCGGCAGCAGCAAAGAAGAACTTCATGCCCTGAAACGGGAAATTGATGTTTATTTCATGCGGGAATTACGGTTGACTATCAAAGGGAATTGGCAAGTGTTCCCTTCCTATGTGCGGGGTGTTGATTTTGTCGGTTATCGAACCTTCCTGAATTATACCTTGCTTCGCAAGAGCAGTTGCACCAACTTCAAGAAAAAGATGGTTGCAATCAGGGAGAAAACAGCAAGCGGGCAGATGATGAACTATTCTGAATGGTGTTCCGTAAATTCCTATAAGGGATGGCTAAAGCATTGTGATAGTTACCGCTTGCGGAAAAAGTACATTGCACCAATTCAAGACGATGCAGACCGATATTATCGGGATGTTGTTAAAACCAAAAAATATAAAAGAAAGGCGGCGTAAAACATGGTTGACTATGGCAGAGTAAGAAGCACCGTCAAGCCTGAACCCATTGTGATTGATGAATTCAGCGTTTGGCAGCACACCGACATTCAGGAAATTTCTGAAAATGTGGGTGAAGAAAATGAATTCGTGGGCTATGAATTCACCATGATTCAGTACAGCAAGGATGAATTCATTTTGCAACAGGCAACGGACAATGCAGCGTTGCAGCAGCAGATCACAGATACACAGATTGCTTTGTGTGAAGTGTATGAACTGATAGTGTAAGGAAGGGGTGAAAAATCATGGCAAAGGTATATGCTGACCTTATCAGAAAGGGCTTGAAAACTCTTGATGATGTACCGGAAAAACTGAAAGCAGCGGTTCAGGCTTTGGTTGAA
SRS016095_WUGC_scaffold_16169	TR	-	1908	1955	1908	2011	15	0	AACGCAGAACGTGCGCTTGCGCTCGGCTAATCGTGACAACGCGTGCAATACGTGGAATGTGAACAGCTCGGGCAACGTCAACAACAACAACGCAGTCAACGCGC
SRS016095_WUGC_scaffold_16169	VR	-	*	*	2554	2657	15	0	AGCGCAGAACGTGCGCTTGCGCTCGGCTCCTCGTGGCTACGCGTGCTATACGTGGCTTGTGTCCAGCTCGGGCGGCGTCAACTACAGCTACGCAGTCAACGCGC
SRS016095_WUGC_scaffold_16169	RT	-	929	1467	CCATCTATCCGGCAATGACCAAGAGCTTCATCCAACATAATTGTGCCTGTCAGAAAGACAAGGGCACGGACTATGCAAGGGCGGTGCTTGATGAGTTCCTACATCGACATTACAGGAAGTACGGACGGGCAGGCGGAGTCTTGCAGGTGGATGTACATGGATATTATCCCAACATGAAGCATCAGGTCGCAAAGGACAAGTTCAAGAAACACCTTGAGCCGGACATCTACAAGCGAGCGGAGGCGGTACTGGAAGATCAGTATGAGGGCGATGTCGGATATAATCCGGGAAGTCAGATGATACAGATAGCAGGAATCTCCGTACTTGATGAATTAGATCATTTCATCAAGGAACAGCTCGGAATCAAGAGATATCTGAGATACATGGATGATTTTCTACTGATGCACGAAGACCTTGAGTACCTTGAATACTGCAAAGACAAGGTGATTGAGAAATTGGCTGAATATGGCTTTGAACCGAACCCTAAAAAGACAAAAGTGATACCGATAACAGAAGAAATCCTCTTCCTTGGTTTCTAT
SRS016095_WUGC_scaffold_17282	TR	+	22781	22830	22736	22844	14	0	TGCCTATCCGGGGTTCGAGTTTCAACAACACTTCCAATGGTGGTGCTGGTGCGCTGAACTTGAACAACCCTCGTTCTAACGTCAACAACAATGTGTCGTTCCGTTCCGC
SRS016095_WUGC_scaffold_17282	VR	+	*	*	21959	22067	14	0	TGCCTATCCGGGGTTCGAGTTTCTACCACACTTCCGGTGGTGGTGCTGGTGCGCTGGGCTTGTACTACCCTCGTTCTTTCGTCGGCGGCAATGTGTCGTTCCGTTCCGC
SRS016095_WUGC_scaffold_17282	RT	+	23319	23978	AAAAGCGCATGATTATGTCATTGCAATTCAAAGACCGGGTGGCACAGCACGCTATATATAGCCAGCTGAACCCGTATTTTGAAAAGCAGTTCATACATGACAGCTACGCTTGCAGAGTAGGCAAGGGAACACACAAAGCAGTCAACCGCCTGCATAACTGGTTGAAGCAGACAGACCGGAAGCCGCAGCGTTTCTATTATTTGAAACTGGATATTGCAAAGTATTTTTACCGGATAGACCATGAAGTATTGATGGACATTTTGCGGAAAAAGATTGCTGATAAAGATTTGTTGCACGTCTTGTCAGTAATTATAAACTGCGAAGACACAAACTTTGGTCTGCCGCTGGGCGCAGATATTGGCGACGTGGCGTTTGATGAATTGCTGGGAGAAGTTGGGCTGCCTATTGGCAATCTGACTTCACAAATGTTTGCAAATTTGTATTTGAATGAACTTGACCAGTTCTGCAAACACAAATTGCACCTGCGTTATTACATACGTTACATGGACGACATTATAATTTTGCACCCAGATAAAAAGTATCTGGAAAAGATAAAGAACAAAATTGCGGACTTTCTGGAAAAAGAACTGCGGTTGCAGCTTAACAAGAAAACCTGCATAAGACCAACCAGCATGGGCATTGAGTTTGTAGGGTTCCGCA
SRS016095_WUGC_scaffold_20077	TR	-	46387	46436	46343	46526	20	0	ATCCCCGCTTCGGGGTATCGCAACAACAATAACGGGCAGTTGAACAACGTGGGCAACAACGGCAACTATTGGTCGGGCTCGCCGAACGGTACGAACGGGTATAACCTGAACTTCAACAATGGTAACGTGAACCCGGCGAACAACAACAACCGCTCGAACGGCTTCTCCGTGAGGTGTGTTGCAG
SRS016095_WUGC_scaffold_20077	VR	-	*	*	47737	47920	20	0	TTCCCCGCTTCGGGGTATCGCAACTACAATAACGGGCAGTTGAGCAACGTGGGCCTCTACGGCTACTATTGGTCGGGCTCGCCGTACGGTACGTTCGGGTCTTACCTGTGCTTCGACAATGGTTACGTGTACCCGGCGAGCAACTACAACCGCTCGTACGGCTTCTCCGTGAGGTGTGTTGCAG
SRS016095_WUGC_scaffold_20077	RT	-	45496	46114	GTGCAAAGGGAAGTGTTTGCTGCTGATTTCTGTGACAGGGTTGTGCATCATTTGTTTTTCAATTATGTTAACCCGATTTTTGAACGCACGTATATAGAGGATTGCTATTCGTGCAGGAAAGGTAAGGGAACGCTCTATGGAGTGAAACGTATATTTCACCATATCAGAAGTTGTTCTGACAATTACACTCGCCCATGCTTTATCCTTAAACTGGATCTGCAGGGGTATTTTATGAGCATAGACAGGAGAATATTGTATGAGAAGGTTAGAGGTACTATAGAGAAATATGCGTACCGAAAAGACCGTGATGGTATACGCTGGAAAGATAAATTGGACTATGGGTTGGTTATGTATCTGGCGGAAGTAATCATTTTTAATGATCCTATTAAAAATTACAAAATTAAGGGGAGTAAATCCGATTGGGACGGATTACCTCTGAATAAGAGTCTTTTTAATTCGAAAGAGGGATGTGGATTGCCTATTGGCAATTTGACAAGCCAGCTGTTCAGCAATGTGTATTTGACTAGTTTCGATCATTATGTTAAACGTGAACTTGGTTATAAACATTATGGGAGGTATGTAGATGATTTCTATCTTATGCATGAGGATAAAGAGAATT
SRS016095_WUGC_scaffold_35851	TR	+	15979	16038	15958	16069	18	0	GGTGTATCGGTCGAACAACAATGCGAATGCTAATGGCGGTGTTTCGTATGCGAATGCGAATAACGATTCATCGAATGCGAACACGAACATTGGTTGTCGGCTCGCAAACAAT
SRS016095_WUGC_scaffold_35851	VR	+	*	*	15666	15777	18	0	GGTGTATCGGTCGTACAGCCATGCGGATGCTTATGGCGGTGTTTCGTTTGCGAATGCGTATAGCGATTCATCGCGTGCGAGCACGGGCATTGGTTGTCGGCTCGCCTTCCGT
SRS016095_WUGC_scaffold_35851	RT	+	16591	16894	ACGTCAGCTTCTATCAAAAATCGTGGAACGCATGACCTTCTGAACTATATCCGTAGGGATTTGCAGAATGATTACGAAGGTATGCGTTACGCTTACAAGTTTGATATTACGAAATTCTATGAAAGTATATCGCAGGACTTTATGATGTATTGTTTACGGAGAATGTTTAAGGAAAAGGTTCTATTGACCATACTTGAGCGTTTTATCCGTATGATGCCTGATGGGTTGAGTATCGGGCTACGTTCATCACAAGGATTTGGCAATATGCTTCTTTCGATGTTTCTTGACCATTATCTCAAAGACC
SRS016203_WUGC_scaffold_853	TR	+	679	732	631	744	14	0	CGTTTGCCGATTTGCGGGGGCAACTGGAACAATGGTGCCAACGCTGGTGTCTTCAACTTGAACCTCAACAATCCCCGCTCCAATGCGAACTGGAACATCGGTTTCCGCTCCGCT
SRS016203_WUGC_scaffold_853	VR	+	*	*	0	113	14	0	CGTTTGCCGATTTGCGGGGGCGGCTGGGGCCATGGTGCCAGCGCTGGTGTCTTCGGCTTGAACCTCAGCTATCCCCGCTCCGATGCGTACTGGAGCGTCGGTTTCCGCTCCGCT
SRS016203_WUGC_scaffold_853	RT	+	1171	1769	ACTCAATCCTATAGTTTGTAAAGGGATGATTAGTGATACCTATTCCTGCATAGAAGATAGAGGACAACTTAAATCTATGCAGAGATTAGCAGGGTGGGTTGATTTTGTAGAGAAAAGCGGTGAACGTTGGTACTATCTGAAAATGGATGTGGAGAAATTCTTCTATCGAATGGATCATGAGGTGCTTATGAGCATAATCCGGAAAAAGATAGGGGACAAGGAAGCGGTTAGATTCCTTGAACATTATGTGTGCCATGCTTCCAGAGCATTTGGACTTCCGCTTGGAGTAAAGTCACCACTGGAAATATCGGATAAAGAAATGCTGTGGGATGTAGGGATTGCCATAGGTGGCGGATTGTCACACATGTATGGCAATATGTATTTAAACCCTATGGATCAAATGGCAAAGAGAAAAGAGGGCATACAGTATTATATTCGTTATATGGATGATGTGATTATTCTATCGACGGACAAGGAGCTGCTACACAGGTACAAGAATATGTTTTCTGATTTTTTAGGCGATGTTCTGAAACTTCGATTAAATAATAAAACAGCAATTCGACCTGTCTCACATGGCATGGAGTTTGTTGGTTATACTA
SRS016203_WUGC_scaffold_4021	TR	+	3416	3465	3388	3476	10	1	AATGCGAATAATGGTGCGAATGCGGGTTTCGGTTATCTGAATGCGAATAATCGTTCCTCGAATGCGAATGCGAACATTGGGTTCCGCTT
SRS016203_WUGC_scaffold_4021	VR	+	*	*	3186	3274	10	1	AATGCGCTTAATGGTGCGTATGCGGGTTTCGGTTCTCTGTATGCTTTTAATCGTTCCTCGTTTGCGAATGCGAACTTTGGGTTCCGCTT
SRS016203_WUGC_scaffold_4021	RT	+	3989	4472	GACAGGATAGTACACCATTGCATTATCAATGTGTTGGGGCGTTACTGGACTAACTTCTTCATTGCGAATACATACGCTTGTATCAAAGGGCGTGGTATTCATAAATGTATGGAGGATGTGCATACGGCTTTAATCATAGACAGAAAAGGTACAAGGTTCTGTTTGAAGATTGACATCAAGAAGTTCTATGATAACATAGACCACGCAGCATTGAAAAGGATAATCCGCTACACTATAGCGGATGAACAACTGTTAAGGCTGTTGGATAAGATAATAGATAGTAACGGTAAAGACAAGGGGCTGCCAATAGGCAATTTCACAAGTCAATATTTGGCTAATCTCTATTTAGCATATTTCGACCATTGGGTTAAAGAAGAACTGGCTAAGATAGTGATGAAGCGTTTTGGGGTGAAAATCTACTACTATCGCTATATGGATGATATGGTGATACTATGCGCTGACAAAGAGGCACTGCATTTCGTAC
C1587581	TR	-	2730	2779	2710	2836	21	0	TAAACGCAGAACGTCCGCATGCGTAGCGCTAATCGTGGCAACTCGTACAATACGTGGTACGTGAACTCGAGCGGCAACGTCAACAACAACAACGCGAACAACTCTATGCGCTGCGCGCCCGATTGTG
C1587581	VR	-	*	*	3400	3526	21	0	TCAGCGCAGGGCGTCCGCGTGCGTAGCGCTCGTCGTGGCCTCTCGTGCAGTACGTGGTGCGTGTACTCGAGCGGCGACGTCGACAGCAACGGCGCGCACTACTCTATGCGCTGCGCGCCCGCTTGTG
C1587581	RT	-	1735	2273	CAATATACCCGCAAATGACAAAAGGTTTTATAAATACTAACGTAGCCTGCCAAAAAGGAAAAGGCACAGACCTAGCCAGAGAGATACTTAAAGAGTATTTAAGGGCTATGTATAGGAAGTGCGGCAAGAATTTTAGCGTATTACAATGCGACATACACGGCTATTATCCGAATATGCAGCACGAGACAGCACGCCAGACATTTAGAAAAGGATTAGAGCCACACATATACAAAAGAGCTAATCGAGTGCTCACGAACCAGTACGCGGGAGAAGTTGGCTATAACCCTGGTTCACAAATGATACAAATAGCGGGAATATCAGTATTAAGCCCGATAGACCATTTTATTAAAGAACGGCTACACATAAAGTACTATATACGATATATGGACGACTTTATACTACTACACGAAAGCGAGCAGTACTTAGAATACTGTAAGCAGGAGATAGACAAGCGCTTACACGTTATGGGCTTTGAATTTAACCCAAAGAAAACACACGTATATAGCGTAGGTAAGTGTATACCATTTTTAGGCTTTAAC
SRS016267_WUGC_scaffold_14359	TR	-	3044	3081	3020	3134	16	0	GTGTGGTGTATCGGTCGAACAACAACGCGAACGCGTTAGGCGGTGTTTCGTATGCGAACGCGAATAACGATTCATCGAACACGAATGCGAACATCGGCGTTCGGCTTGCAAACAA
SRS016267_WUGC_scaffold_14359	VR	-	*	*	3305	3419	16	0	GTGTGGTGTATCGGTCGAGCAACCACGCGAGCGCGTTAGGCGGTGTTTCGTGTGCGAGCGCGTCTAGCGATTCATCGAGCTCGAGTGCGAGCATCGGCGTTCGGCTTGCCTTCAG
SRS016267_WUGC_scaffold_14359	RT	-	2107	2520	CGGCATTTGAAAGTACGTTTTATCCGGACTACTTCCGCATCCATTAAAAACAGGGGAACGCATGACCTTTTACAGTATATCGTTAAAGATATAAAGGATGATCCCGAAGGAACCCTGTTCGGGTACCAGTTCGATATAACGAAATTCTATGAAAGCGTAGACCAGGACATTTTGCTGGATGCAGTGAAAAAGATGTTCAAGGATAAAATATTAATCGGAATCCTGGAAGAGTGCATCCGCATGATGCCTAAAGGCGTAAGTATCGGGCTAAGATCATCACAGGGGCTTTGTAATTTGCTTCTATCCATTTACCTGGATCACCGGTTAAAGGATCAGGAGGCAGTAGCACACTATTACCGGTATTGTGACGACGGTCTGGTGCTTTCCGGTAGTAAGAAATACCTTTGGAAGGTT
C4412323	TR	+	2208	2257	2158	2272	14	0	GCGTTTGCCGATTGCCGGAGGCAACTGGAACAATGGTGCCAATGCGGGTGTGTTCAACTTGAACCTCAACAATGCTCGTTCTAACTCGAACAGCAACATCGGCTTCCGCTCCGCT
C4412323	VR	+	*	*	1464	1578	14	0	GCGTTTGCCGATTGCCGGGGGCATCTGGCTCGATGGTGCCTCTGCGGGTGTGTTCTACTTGGACCTCCGCAATGCTCGTTCTTACTCGAACAGCGGCATCGGCTTCCGCTCCGCT
C4412323	RT	+	2721	2959	AGAAAAGAATGATAATGTCAATCGCCTTTGAACATCGTGTGGTTCAGTGGGCGATTTATAGAGTTGTCAATCCTATGCTGATTAAGGGATATATCAAGGACTCGTATGGCTGCATACCCGGCAGAGGAGCGTTGGGAGCAATGACTCGTCTGAGAGGTTGGTTGGAGTATGTCAGCAAGAAAGATGGAGATTGGTACTATCTGAAACTTGACATCAGCAAATATTTTTACCGGATTTCG
SRS016335_WUGC_scaffold_5786	TR	+	9801	9845	9776	9898	27	0	AAAAGGCCAACAGTACCAACAACAGGGTGTATAGGGGTGGCAATTACAACAACAATGGCGACAACAATCCAGCAGACAATCGTAACAACAACAATCCGACTAATAGTAACAACAATTATGGTT
SRS016335_WUGC_scaffold_5786	VR	+	*	*	7784	7906	27	0	TGGAGGCCTACAGTACCGACTACAGGGTGTATAGGGGTGGCTATTGCTACAACAGTGGCGACTTCTATCCAGCAGACTTTCGTCTCTACAGCAATCCGACTTGTAGTTACTCCTTTTGTGGTT
SRS016335_WUGC_scaffold_5786	RT	+	8970	9516	AAAGAAGAAAAATAGAAGCTTCACGATATATGGATAGAATTGTACATAGATGGATAGTAGATAGTTTCTTAAATAGATACTTTGTAAATCAATTTATAAATACATCATATGCGTGTATAAAAAATAGAGGAATGCATAAAGCGTCTATAGACGTACAAAATACAATGAAACATTGTAAAAGAATATGGCAAAATTACTATATTTTAAAAATGGATATTCGAAAATATTTTCAGAATATAGATAAAGATATTTTAATGAATATTTTAAAAAGAAAAGTAAAAGAAGAAAAACTAGTAAAACTATTAGAAAAAATAGTGTATTCAAATTCAGGTAAAAAAGGACTTCCAATAGGTAATTATACCTCGCAAATATTTGCAAATATATACTTAAATGAAATAGACCAATATATAAAGCACGAGCTTAAGGTAAAATACTATTTTAGATATATGGATGATTCGATTTTATTTGTAAAAACAAAGAAAGAAGCCATTGAACTTTTAGAAAAAATTAAAAATTATTTAAAAATAAAATTGGAATTAGAATTAAA
SRS016335_WUGC_scaffold_25092	TR	-	2237	2274	2218	2296	10	0	TGGTAATGCTGGCTTGGAGTACCTGAATGTGAACAATGGTGTCTCGACGTCCAATGCGAACTATGGCTCGCCCCTCAAC
SRS016335_WUGC_scaffold_25092	VR	-	*	*	2574	2652	10	0	TGGTATTGCTGGCTTGGAGTACCTGACTGTGGACGCTGGTGTCTCGACGTCCCATGCGTACTTTGGCTCGCCCCTCTGC
SRS016335_WUGC_scaffold_25092	RT	-	1208	1294	AGTTTGACCGATTCGCGAAGCAAGGTTTGAAACATTATGCTAGGTTTGCGGATAATATTATTATAATGCACCAGGATAAGGCGTTTT
SRS016335_WUGC_scaffold_32876	TR	+	3760	3785	3760	3908	25	1	GGAGCTGCAATGTGAACTCGTCCAACGTGAACTGTAATGCCTCCGATTTCAACTGCAACGTCAACTCGAATGGCAACGTGAACTGCAACGATAACGGTACTAACGAGAACTGCAACGTGAATGGTGATGGCTCTGTCAACTGTGGCTAG
SRS016335_WUGC_scaffold_32876	VR	+	*	*	3363	3511	25	1	TGAGCTGCCGTGTGGGCTCGTCCGACGTGGGCTGTATTGCCTCCGATTTCTACTGCCGCGTCTACTCGAATGGCGGCGTGAGCTGCTCCGATGGCGGTGCTGGCGAGAACTGCTACGTGAATGGTGGTGGCTCTGTCGACTGTGGCTAG
SRS016335_WUGC_scaffold_32876	TR	+	3829	3878	3761	3908	25	0	GAGCTGCAATGTGAACTCGTCCAACGTGAACTGTAATGCCTCCGATTTCAACTGCAACGTCAACTCGAATGGCAACGTGAACTGCAACGATAACGGTACTAACGAGAACTGCAACGTGAATGGTGATGGCTCTGTCAACTGTGGCTAG
SRS016335_WUGC_scaffold_32876	VR	+	*	*	3364	3511	25	0	GAGCTGCCGTGTGGGCTCGTCCGACGTGGGCTGTATTGCCTCCGATTTCTACTGCCGCGTCTACTCGAATGGCGGCGTGAGCTGCTCCGATGGCGGTGCTGGCGAGAACTGCTACGTGAATGGTGGTGGCTCTGTCGACTGTGGCTAG
SRS016335_WUGC_scaffold_32876	RT	+	4874	5343	TATGTGTGCTACTAGAGTCAATAAAGGTAGTGGATATGCAATTAAGCTAATGAAAAAATATCTAAATGATATTAAACTAAAATATAATAAATTTTATATTTTAAAAATAGATATTAAAAAATATTTTTATAATATAGATCATGACATATTAAAAAGAATATTAAATGATAATATTAAAGATAAAGATGCTCTAAATATATTATTTAAAGTGATTGATTCAACTAATGAGGAGTATATTAATAAAAGAATTATTAAGTTAAAAGAAAATAGAATAAATCATTTAAATAGTGATAAATTGATTTATGAAACTAAAAATATTCCATTGTATTATTATAATAAAGGATGTGGAATAGGTGACCAAACATCACAAGCATTTGGACTTATATACTTGAATGAAATATGTCATTATATTAAAGAAGAATTACATATTTCATATTTCATTAACTACATGGATGATTTCATAATCATTC
SRS016335_WUGC_scaffold_42665	TR	-	4169	4218	4157	4263	13	0	GGTGCCCTTTTGTCTGCTAATGCGAATAATGGTGCGAATGCGGGTTTCGGTTATCTGAATGCGAATAATCGTTCCTCGAATGCGAATGCGAACATTGGGTTCCGCTT
SRS016335_WUGC_scaffold_42665	VR	-	*	*	46799	46905	13	0	GGTGCCCTTTTGTCTGCTGCTGCGGCTTATGGTGCGTCTGCGGGTTTCGGTTATCTGAATGCGATTGTTCGTTCCTCGGCTGCGAATGCGTACATTGGGTTCCGCTT
SRS016335_WUGC_scaffold_42665	TR	-	4169	4218	4157	4264	12	1	TGGTGCCCTTTTGTCTGCTAATGCGAATAATGGTGCGAATGCGGGTTTCGGTTATCTGAATGCGAATAATCGTTCCTCGAATGCGAATGCGAACATTGGGTTCCGCTT
SRS016335_WUGC_scaffold_42665	VR	-	*	*	4359	4466	12	1	TGGTGCCCTTTTGTCTGCTGGTGCGAATGCTGGTGCGACTGCGGGTTTCGGTTATCTGTATGCGAGGCATCGTTCCTCGCATGCGCATGCGTACTTTGGGTTCCGCTT
SRS016335_WUGC_scaffold_42665	RT	-	3165	3604	GTTACTGGACTAACTTCTTCATTGCGAATACATACGCTTGTATCAAAGGGCGTGGTATTCATAAATGTATGGAGGATGTGCATACGGCTTTAATCATAGACAGAAAAGGTACAAGGTTCTGTTTGAAGATTGACATCAAGAAGTTCTATGATAACATAGACCACGCAGCATTGAAAAGGATAATCCGCTACACTATAGCGGATGAACAACTGTTAAGGCTGTTGGATAAGATAATAGATAGTAACGGTAAAGACAAGGGGCTGCCAATAGGCAATTTCACAAGTCAATATTTGGCTAATCTCTATTTAGCATATTTCGACCATTGGGTTAAAGAACTGGCTAAGATAGTGATGAAGCGTTTTGGGGTGAAAATCTACTACTATCGCTATATGGATGATATGGTGATACTATGCGCTGACAAAGAGGCACTGCATTTCGTA��
SRS016541_Baylor_scaffold_5878	TR	+	901	950	857	964	16	0	GGTTCTTTGGGGCGGTAATGCGAATAACGGTGCGAATTGCGGCCTCGCTTATGCGAACTCGAATAACGATTGGTCGAACTCGAATGCGAATATCGGCTCTCGCCATAC
SRS016541_Baylor_scaffold_5878	VR	+	*	*	570	677	16	0	GGTTCTTTGGGGCGGTACTGCGAATGGCGGTGCGGATTGCGGCCTCGCTTGTGCGGACTCGTCTTACGATTGGTCGCCCTCGTATGCGGCTATCGGCTCTCGCCTTGC
SRS016541_Baylor_scaffold_5878	RT	+	1690	2086	ACAAGTGCGTGTATCAAGGGAAAGGGATTACATTTTGGAGTAAGGAGAATGAAACGTTTTCTTCACCGGTACCCGGAATACAAATGGTTCGTAAAGACTGATTTCAAAAAGTTCTATCAAAGTATTCTTCATGAGCTTATTGTTGCTGCATTGAGAAGGAAATTCAAAGATGAACGATTTATTAAATTGATCGAGATAGCTGTTTTATCGTATGACAGCGGAACAGAGTTAGTTGACGTATTGGAGAATGAAGTTGAACGGAAGAAGAGGTGTTCCGATTGGAGCATTTACAAGCCAACCTATCGGGAATTTTGCGGCAAGCCGGATAGATCATACAATGAAGGAGAAATATCGTGTCAATGCCTGCATAGATATTGCGATGATAATGTTATGCTGG
SRS016541_Baylor_scaffold_12166	TR	-	6083	6132	6080	6178	14	0	TGGTGCCCTTTTGTCTGCTAATGCGAATAATGGTGCGAATGCGGGTTTCGGTTATCTGAATGCGAATAATCGTTCCTCGAATGCGAATGCGAACATTGG
SRS016541_Baylor_scaffold_12166	VR	-	*	*	6282	6380	14	0	TGGTGCCCTTTTGTCTGCTCTTGCGACTAATGGTGCGGCTGCGGGTTTCGGTTGTCTGAATGCGAATTTTCGTTCCTCGCTTGCGGGTGCGTACTTTGG
SRS016541_Baylor_scaffold_12166	RT	-	5076	5559	GGACAGGATAGTACACCATTGCATTATCAATGTGTTGGGGCGTTACTGGACTAACTTCTTCATTGCGAATACATACGCTTGTATCAAAGGGCGTGGTATTCATAAATGTATGGAGGATGTGCATACGGCTTTAATCATAGACAGAAAAGGTACAAGGTTCTGTTTGAAGATTGACATCAAGAAGTTCTATGATAACATAGACCACGCAGCATTGAAAAGGATAATCCGCTACACTATAGCGGATGAACAACTGTTAAGGCTGTTGGATAAGATAATAGATAGTAACGGTAAAGACAAGGGGCTGCCAATAGACAATTTCACAAGTCAATATTTGGCTAATCTCTATTTAGCATATTTCGACCATTGGGTTAAAGAAGAACTGGCTAAGATAGTGATGAAGCGTTTTGGGGTGAAAATCTACTACTATCGCTATATGGATGATATGGTGATACTATGCGCTGACAAAGAGGCACTGCATTTCGTA
SRS016541_Baylor_scaffold_14506	TR	-	39313	39359	39293	39415	20	0	GCAGTGAACTGGTGGCTGCGCTCCTCGAACTCCAGCAACAACAACAACGCGTATAACGTGAACACTGATGGGAGCGTCAACAACAACAACGCGTATAATGCGAACAACTGCGCTCGTCCCGCT
SRS016541_Baylor_scaffold_14506	VR	-	*	*	37432	37554	20	0	GCAGTGTTCTGGTGGCTGCGCTCCTCGATCTCCAGCGACTACAACCGCGCGTATTACGTGGACTCTGATGGGGGCGTCGGCGACCGCAGCGCGTATAGTGCGTACAGCTGCGCTCGTCCCGCT
SRS016541_Baylor_scaffold_14506	TR	-	39313	39359	39293	39398	17	0	GCGCTCCTCGAACTCCAGCAACAACAACAACGCGTATAACGTGAACACTGATGGGAGCGTCAACAACAACAACGCGTATAATGCGAACAACTGCGCTCGTCCCGCT
SRS016541_Baylor_scaffold_14506	VR	-	*	*	6802	6907	17	0	GCGCTCCTCGTACTCCAGCTACAACGACAACGCGTATTTCGTGACCGCTGGTGGGAGCGTCTTCAGCGACGACGCGTATTATGCGCTCTACTGCGCTCGTCCCGCT
SRS016541_Baylor_scaffold_14506	RT	-	38273	38932	AAACCCAGGGAAATCAATGCGCCATCCTTCCGGGATAAAATTGTGCAGAGAAACCTTACCGACAACATCGTCTACCCGGCGCTGGCGCCCTCCATCCCGTTCAACGCCTTCGCGGCGCAGACGGGAAAGGGTCAGCACTACGGCCTGGACATGCTGGAGCGGCAGATGCGAACTTATTTTCTGCGAAAAAAGGCAGAGGACGAGAAGCGGCGCAAAGAACAGGGGCTGCCCTACCGCCCCATGGAGGAATGGGACTACTCGGACGGCTGGGTCATCAAGGGTGATGTGCGGAAGTGCTTTCCATCCACCGACCACGACAAGCTGAAAGCGGCAGTCTATCCAAGACTCTCAGACGAGCGGTTTCGCCGCCTGCTGGGGCTTTACATCGACCAAGTGAAAGGACTTGCCCTGGGGCATCAGACCAGTCATATCTGTGCGGTTTACTATCTGTCCAAATTTCTTCACTATATCAATCAAGATCTCGGCTGTTCCCTGTCCGGCATGTTCATGGATGACTGGTACGCCATCGTGGACACCAAGGAGAGGGCCAAGGAAGTCCTGGCAAAGGCCACAGAGAAATTTGCAGAATTGGGATATGAGTTGAATGAGAAGACGGAGATTTATCCGCTTCGGCATGGCATCGACTTCTGCGGTTTCCGG
C1608089	TR	+	717	766	708	805	14	0	ACAGCGCGACCAACGCGTGGAATTTGAACCTCAACAACGGCAACGCGAACAACAACACTAAGGCAACGAACAAGAACAGAGTTAGGCCAGTTTCAGCA
C1608089	VR	+	*	*	0	97	14	0	CCAGCGCGACCTACGCGTGGGGTTTGAGCCTCAACATCGGCTACGCGTACGGCAGCACTAAGGCAACGAGCAAGTTCAGAGTTAGGCCAGTTTCAGCA
C1608089	RT	+	994	1501	AATCTATTTGCTTTATCGTTACACGTCCGAGGTACCGGGAAGTATTCGCCGCTGCTTTCGAGGATAGAATTATACACCACTGGATAGCGATACGTTTAGAGCCGCTATTTGAGCGGATATTTAGCCCGCGTACATTTAACTGCCGAAAAGAAAAAGGGCAGCTGTACGGCGTTAATATGCTGGTAAACGATATAAAGACGTGCAGCCGGAACTATACGCGCGACTGCTACGTTATGAAACTGGATTTGCAGGGTTTCTTTATGAGCATTAACAAAGCGATGCTGGCTAAGATGGTGGACGATTTCGTAGTAGAGACGTACACCGACGAAACCGATAAAGAGACGCTGCGCTACCTATGCCGCACCGTAGTGCTACACGAACCCGAATATAATTGCGAGCGACACAGCCCGTTAGGATATTGGGACTACATACCGGCTAACAAATCGCTTTTTACGAATGGGCGCGGCTACGGTGTGGCTATAGGTAATCTGTTTTCGCAGTTATTCGC
SRS016569_Baylor_scaffold_10980	TR	-	15166	15215	15147	15261	15	0	GCGGTGTGTGTTGCGTGCTTGTAACAATGCGAATGCGAATGGAGGTCTCGTTTATGCGAATGCGAATGACGCTTCTACGAATTCGAATACGAACGTCGGTGCCCGTCTTGCAATC
SRS016569_Baylor_scaffold_10980	VR	-	*	*	40569	40683	15	0	GCGGTGTGTGTTGCGTGCTTGTTACAATGCGCTTGCGGGTGGAGGTCTCGTTTGTGCGAATGCGTATGACGCTTCTGCGGATTCGGTTGCGAGCGTCGGTGCCCGTCTTGCCTTC
SRS016569_Baylor_scaffold_10980	TR	-	15166	15215	15147	15263	16	0	AGGCGGTGTGTGTTGCGTGCTTGTAACAATGCGAATGCGAATGGAGGTCTCGTTTATGCGAATGCGAATGACGCTTCTACGAATTCGAATACGAACGTCGGTGCCCGTCTTGCAATC
SRS016569_Baylor_scaffold_10980	VR	-	*	*	15380	15496	16	0	GGGCGGTGTGTGTTGCGTGCTTGTTGCAGTGCGGGTGCGAGTGGGGGTCTCGTTTATGCGAGTGCGTATGACGCTTCTGCGGTTTCGAATACGAGCGTCGGTGCCCGTCTTGCCTTC
SRS016569_Baylor_scaffold_10980	RT	-	14303	14654	CTCAGCAGCGAGCATAAAAGGAAGAGGAATGCATAAGCTGTTTAGAAAAGTAAGAAGTGATATAGGTCATGACTTTGAAGGAACAAAATATTACTATAAATGTGATATTAAGAAGTTCTACCAGAGCATTGACCAAAAGCAAATGAAGAAGGTAGTAAGAAGGTACATAAAGGACAAGCAATTATTACCGATATTAGATAGCTTTATAAATCTCATGCCTTCTGGCTTATCTATTGGTTTACGTTCCTCACAGTGCTTTGGAAACATTCTGTTAAGTAGGCTTGACCATAGAATGAAAGAAAATGAGCATGTAAGATATTACTATAGGTATTGTGATGACATCGTTTTACTT
C2755665	TR	-	5715	5764	5696	5812	15	0	AGGCGGTGTGTGTTGCGTGCTTGTAACAATGCGAATGCGAATGGAGGTCTCGTTTATGCGAATGCGAATGACGCTTCTACGAATTCGAATACGAACGTCGGTGCCCGTCTTGCAATC
C2755665	VR	-	*	*	5929	6045	15	0	GGGCGGTGTGTGTTGCGTGCTTGTTACCATGCGTATGCGTATGGTGGTCTCGTTTGTGCGTATGCGAGTGACGCTTCTGCGAGTTCGGATACGAGCGTCGGTGCCCGTCTTGCCTTC
C2755665	RT	-	4852	5203	CTCAGCAGCGAGCATAAAAGGAAGAGGAATGCATAAGCTGTTTAGAAAAGTAAGAAGTGATATAGGTCATGACTTTGAAGGAACAAAATATTACTATAAATGTGATATTAAGAAGTTCTACCAGAGCATTGACCAAAAGCAAATGAAGAAGGTAGTAAGAAGGTACATAAAGGACAAGCAATTATTACCGATATTAGATAGCTTTATAAATCTCATGCCTTCTGGCTTATCTATTGGTTTACGTTCCTCACAGTGCTTTGGAAACATTCTGTTAAGTAGGCTTGACCATAGAATGAAAGAAAATGAGCATGTAAGATATTACTATAGGTATTGTGATGACATCGTTTTACTT
SRS016753_Baylor_scaffold_14712	TR	+	38474	38498	38451	38498	6	0	AGTCCGTGTGGTCTATCGCGGGTACAACAATGCGAATGCGAATAACGA
SRS016753_Baylor_scaffold_14712	VR	+	*	*	37902	37949	6	0	AGTCCGTGTGGTCTATCGCGGGTGCCACAATGCGCATGCGAATGTCGG
SRS016753_Baylor_scaffold_14712	RT	+	39061	39445	ACTGGTGCAAGCATCAAAAGGCGCGGTACTCATGACCTGATGAACTGCATACGTACCGATTTGCAAAAAAATCCGGAAGGCACGCTTTACGCATACAAATTTGACATCCGGAGGTTTTATGACAATGCGCGGCAGGACTTTGTTATGTGGTGCTTCCGGAGGGTGTTCAAGGACAAAAGGCTGTTGGTCTTGTTGGAGCGGTTTGTTAAGCTGCTGCCGGAAGGTATCAGTTTCGGACTGCGCAGTTCACAAGGGGCAGGAAATCTGCTTCTGTCTGTATTTTTAGACCACTATCTGAAGGATAAGTACGGGGTTCGTTATTACTATCGCTATTGCGATGACGGACTGGTACTCGGTAAAACGAAAGCGGAATTGTGGAAGATTC
SRS016954_Baylor_scaffold_13999	TR	+	786	835	741	851	12	0	TGCCTATCCGGGGTTCGAGTTTCAACAACACTTCCAACGGTGGTGCTGGTGCGCTGAACTTGAACAACGCCCGTTCTAACGTCAACAACAATGTGTCCTTGCGTTCCGCTT
SRS016954_Baylor_scaffold_13999	VR	+	*	*	20	130	12	0	TGCCTTTCCGGGGTTCGAGTTTCTACAACGCTTCCAGCGGTGGTGCTGGTGCGCTGTACTTGAGCAGCGCCCGTTCTTTCGTCAGCCACCATGTGTCCTTGCGTTCCGCTT
SRS016954_Baylor_scaffold_13999	RT	+	1323	1548	AAAAGCGCATGATTATGTCACTAACATTCAAAGACCGTGTGGCGCAGCACGCTATATATAGCCAGCTGAACCCATATTTTGAAAAGCAGTTCATTTCTGACAGCTACGCTTGCAGAGTAGGCAAGGGAACACACAAGGCAGTCAACCGCCTGCATGATTGGTTGAAACAGACTGACCGGAAACCGCAGCGTTTCTATTATTTGAAACTGGATATTGCAAAGTATTT
SRS016989_Baylor_scaffold_55	TR	-	11553	11602	11512	11695	16	1	TTCCCTGCGGGGGGCTATCGTAACAACTCCAATGGGAACACGAACAACGCAGGCAACAACGGTTACTCGTGGTCGGCTTCGTCCAACAATACCACGAACGCGTACAACCTGAACGTCAATTCGGGCAATGCGAACTGGAACAACAACAACCGCAACAACGGGTTCACCGTGCGTTGTATCCGAG
SRS016989_Baylor_scaffold_55	VR	-	*	*	12973	13156	16	1	TTCCCTGCGGGGGGCTATCGTTACAACTCCAATGGGAACACGTCCAACGCAGGCTACAACGGTTACTCGTGGTCGGCTTCGTCCTACAATACCACGAACGCGTACATCCTGTTCGTCAATTCGGGCACTGCGCTCTGCGGCAACCACAACCGCAACCTCGGGTTCACCGTGCGTTGTATCCGAG
SRS016989_Baylor_scaffold_55	RT	-	10604	11294	CCGTCTTATTGCTTTATCGTTGACAAACCCGTCAAGCGGGAAGTTTTCGCCTCACAGTTCCGTGACCGGGTGGTGCATCACCTACTATTTGATTATATCAATCCCGTCTTTGAGAAGCGTTTTATCTTCGACAGCTATTCGTGTCGTCTGGGAAAAGGGACTTTGGCGGGGATTGAACGTCTGGAACATCATATCCGATCCTGTACGCAGAATTACACGACTCATGCCTGGATACTGAAACTGGATTTGCAAGGGTACTTCATGAGCATAGACAAGAAGCGGCTCTATGAAATCGTATCTGAGACACTGCGCAAGCATTGGAACCAAAATCCTCCGGTAGCATCCACGCCTTCCACTGATCCGGATTTTATTGACTATCTGCTGCGTGGTATCATATTCAAGGATCCGAAAGAGAACGTGATTATTCGTACTCCTATGGATAAATGGGAGGGGCTACCCTTATCGAAGAGCTTATTGTATTCGTGTACCGGTAACGGATTACCTATCGGTGATCTTACCTCACAGCTATTTAGTAATATCTATATGGGCGTCTTTGATGAGTATGTCAAGCGTATCCTGCATATTCGTTATGTCGATGATTTCTATGTGGTACATGCGTGCAAGGGCTATCTTACTGACTTGATTCAGATTTTTCACCGCTTTCTGGAAGAAAAGCTCAGTCTGATTTTAC
SRS016989_Baylor_scaffold_74	TR	+	7155	7192	7097	7215	17	0	ACTCGTGTGGTGTATCGGTCGAACAACAACGCGAACGCGTTAGGCGGTGTTTCGTATGCGAACGCGAATAACGATTCATCGAACACGAATGCGAACATCGGCGTTCGGCTTGCAAACAA
SRS016989_Baylor_scaffold_74	VR	+	*	*	6812	6930	17	0	TCTCGTGTGGTGTATCGGTCGTACTACAGCGCGAGCGCGTTGGGCGGTGTTTCGTATGCGTACGCGAATTACGATTCGTCGGGCACGAATGCGGTCATCGGCGTTCGGCTTGCCTTCAG
SRS016989_Baylor_scaffold_74	RT	+	7716	8129	GGCATTTGAAAGTACGTTTTATCCGGACTACTTCCGCATCCATTAAAAACAGGGGAACGCATGACCTTTTACAGTATATCGTTAAAGATATAAAGGATGATCCCGAAGGAACCCTGTTCGGGTACCAGTTCGATATAACGAAATTCTATGAAAGCGTAGACCAGGACATTTTGCTGGATGCAGTGAAAAAGATGTTCAAGGATAAAATATTAATCGGAATCCTGGAAGAGTGCATCCGCATGATGCCTAAAGGCGTAAGTATCGGGCTAAGATCATCACAGGGGCTTTGTAATTTGCTTCTATCCATTTACCTGGATCACCGGTTAAAGGATCAGGAGGCAGTAGCACACTATTACCGGTATTGTGACGACGGTCTGGTGCTTTCCGGTAGTAAGAAATACCTTTGGAAGGTTA
C1597952	TR	-	722	771	703	819	25	0	AATGTCACTAAATTAGGTGCTAATTGGAATAATGGCTTGAATACCAGTGCTTTCTATTGGAATCTGAATAATGCTTCTTCTAATCGTAATCGGAATATCAGCAGTCAGTTAGTAAAT
C1597952	VR	-	*	*	931	1047	25	0	CATGTCGCTATATTGGGTGCTCGTTGGAGTAGTGGCTTGGCTGCCGGTGCTTTCTGTTGGGGTCTGAATGATGCTTCTTCTTATCGTTATCGGAGTATCGGCGGTCGGTTGGTGTAT
C1597952	RT	-	73	206	TACATATTCAGCAATACCAAACAAGGGTATTCATGCAGCATACAAGAAGTTACGGTTGGCGGTTGATACCGTGCCGGAAGAAATGACCTATTGTTTGAAAATAGACTGCAAGAAATTTTACCCTTCCATTGACC
C2736404	TR	-	3973	4010	3951	4066	21	0	GCGGTGTCCTGTTCAGCGGTAATGCGAATAACAGCGCGAATGCCGGTTTTGCGTATGCGAATTCGAATAACACGCCCTCGAATACGAATGCGAATGTCAGGTCTCGCCAATGATTT
C2736404	VR	-	*	*	4503	4618	21	0	GCGGTGTCCTGTTCTGCGGTTATGCGTCTAACGGCGCGTATGCCGGTTTTGCGTATGCGTATTCGTCTCGCGCGCCCTCGCATGCGTCTGCGAGTGTCGGGTCTCGCCTTTGCTTT
C2736404	RT	-	2996	3525	CGATATGGGTTTCGGTCTTCACGAAAGACACGTATAGCTGCATCAAGGGGCGCGGCATTCATGGAGCGATGCGGAATGTCAAGAGGGCTATCAAAGACCGGGAAAACGCCCGATATTGCCTCAAAATCGACATCCGGAAGTTCTACCCGTCGATAGACCACGACGTATTGAAAGCCATCATCCGCCGCAAAATCAAATGCAAGGATACGCTCGCCCTGCTCGATACGATCATCGACAGCACCGACGGCGTGCCTATCGGCAACTATTTGAGCCAATACTTCGCAAACCTGATGCTTGCCTACTTCGACCATTGGATCAAGGAGGAGAAGCGGGTGCGGTACTATTTCCGATATGCCGATGACATGGTATTTCTCGCCTCCACGAAAGAGGAACTGCACATCCTGCTGGCCGACATCAAGAAGTATCTCGCGGCCTTGAAACTGACGCTGAAAGGCAACGAGCAGATATTTCCGATTGCCGAGAACCGGGCGGACAAGCACGGGCGCGGCCTCGATTTCGTCGGGTTCGTG
SRS017191_Baylor_scaffold_3420	TR	-	8737	8774	8715	8829	19	0	GGGTGTCCTTTTCAGCGGTAATACGAATAATGGCGATCATGCAGGCTTCGGTTATGCGAATACGAATAACACCCCCTCGAATACGAATGCGAATGTCAGCTCTCAGCTATGATTT
SRS017191_Baylor_scaffold_3420	VR	-	*	*	8913	9027	19	0	GGGTGTCCTTTTCGGCGGTGCTGCGATTTATGGCGATCGTGCGGGCTTCGGTTATGCGGATACGAATTACGCCCCCTCGTATACGTTTGCGATTGTCGGCTCTCGGCTTTGTTTT
SRS017191_Baylor_scaffold_3420	RT	-	7767	8314	CTATATGGGTGTCCTTATTTACAGAAGATACCTATTCTTGCATTAAGGATCGTGGTATTCATAAAGCAGCAGATAAAGTAAAGAAGGCTTTGAAAGAAGATCCAGAACACACTACTTACTGCTTGAAAATGGATATAGTGAAGTTCTATCCAAGTATAGACCATGATATTTTGAAAACAATATTACGGAAGAAAATCAAAGATAAAGATCTGCTTTGGTTGCTTGACGTGATTATAGACAGTGCCGATGGCGTACCCATAGGGAACTATCTAAGTCAGTATTTTGCTAATATTTATCTGGCTTACTTCGATCACTGGATAAAGGAGGTTAAGAAGGTAAGATATTACTTTAGGTATGCAGATGATATTGTGATTTTAGGCGATGATCCTAAACAGCTTCACAAACTCCGTATAGAGATTGAAGAATATCTGCATGACAATTTAAAGCTATCACTTCGTAAAGTGGATCCTAAAACTGGAAAAAAGAAATGGAAGTTTCAAGTATTCAAAATTGATAGCCATAGAGGTATTGATTTTGTCGGGTATGTC
SRS017191_Baylor_scaffold_11226	TR	+	671	720	657	737	9	0	TTCGAACGCTGGCCCTTCCGCGTTGAACTTGAACAACGAACGTTCGAACGTCAGGACGAACCACGGCTTTTTCTCCGCTTA
SRS017191_Baylor_scaffold_11226	VR	+	*	*	0	80	9	0	TTCGAACGCTGGCCCTTCCGCGTTGCTCTTGAACCACGGTCGTTCGTTCGTCTGGACGAACCTCGGCTTTTTCTCCGCTTA
SRS017191_Baylor_scaffold_11226	RT	+	1207	1810	AGCCGCGAATTATTATGGCGCTGGAATATCCGGATCGCGTTGTTCAATGGGCCTATTACCAGATCTTAAACCCGTTATTCGATAAGCAGTTTATAACGCACAGTTACGGTTGTAGACAAGGGAAAGGCACAACAAAAGCGCGCGATCAGCTTCAACGCTGGCTTCGAAAAGTGAATCGAAGTGGAAAAACCTGGTACGTGTTAAAGCTTGACATTTCAAAATATTTCTATCGCGTGGATCACGCGGTTTTGATGGATATATTATCACGAAAAATCAAGGACGAAGAAATTCTTCGCGACCTTTACAAACTGATAAATTGTGAAAATACGGCGTTCGGCCTTCCGGCTGGCGTGCAACCGGAACTTTGCAACGAAGAAGACTGGCTTTTTGATCGCGGTATGCCAATCGGAAACCTTACAAGCCAGATGTTCGCGAATATCTATCTAAACGAATTAGATCAATACTGTAAACACGAACTTGGAATCCATCTGTTTATTCGATACGTGGACGACATTATTATCTTGTGGCCGGATAAAGAGGAATTGAAGGGAATCCTGGATAATATAAAAAACTTCCTGGAAGAACGCCTTCACCTGGAACTAAA
SRS017191_Baylor_scaffold_22494	TR	+	728	777	721	793	9	0	GGTGGCGCTGGTGCGCTGAACTTGAACAACGCCCGTTCTAACGTCAACAACAATGTGTCCTTGCGTTCCGCTT
SRS017191_Baylor_scaffold_22494	VR	+	*	*	0	72	9	0	GGTGGCGCTGGTGCGCTGTACTTGAGCGACGCCCGTTCTTACGTCGGCGGCGATGTGTCCTTGCGTTCCGCTT
SRS017191_Baylor_scaffold_22494	RT	+	1265	1924	AAAAGCGCATGATTATGTCACTCACTTTCAAAGACCGGGTGGCGCAGCACGCTATATATAGCCAGCTGAACCCGTATTTTGAAAAGCAGTTCATTTCTGACAGCTACGCTTGCAGAGTAGGCAGGGGAACACACAAAGCAGTCAACCGCCTGCATGATTGGTTGAAGCAGACTGACCGGAAGCCGCAGCGTTTCTATTATTTGAAACTGGATATTGCAAAGTATTTTTACAGAATAGACCATGAAGTATTGATGGACATTTTGCGGAAGAAGATTGCTGATGAAGATTTGTTGCACGTCTTGTCAGTAATAATAAACTGCGAAGACACAAACTTTGGTCTGCCGCTGGGTGCCGACATTGGCGACGTGGCGTTTGATGAATTGCTGGGAGAAGTTGGGCTGCCTATTGGCAATCTGACTTCACAAATGTTTGCGAATTTGTATTTGAACGAACTTGACCAGTTCTGCAAACACAAACTGCACCTGCATTATTACATACGCTATATGGACGACATTATAATTTTACACCCAGACAAAAAGTATCTGGAAAAGATAAAGAATAAGATTGCGGACTTTCTGGGAAACAAGCTGCATTTACAGCTTAACAAGAAAACCTGCATAAGACCAACCAGCATGGGTATTGAGTTTGTGGGCTTCCGTA
SRS017191_Baylor_scaffold_25785	TR	+	15305	15352	15268	15371	10	0	AAACGCCTAATTCGTCGAACGCCAACAACGTCCGCAACGTCAATTCGGACGGCTCTTTGAACAACAACAACGCGTACAACGGCAACAATGGCGTTCGCCCGCTT
SRS017191_Baylor_scaffold_25785	VR	+	*	*	17255	17358	10	0	GAACGCCTAATTCGTCGAACGCCTACAACGTCCGCGGCGTCAATTCGGGCGGCTCTTTGAACAACAACGGCGCGTACTACGGCAACGTTGGCGTTCGCCCGCTT
SRS017191_Baylor_scaffold_25785	TR	+	17292	17314	17292	17322	0	1	CGTCAATTCGGGCGGCTCTTTGAACAACAAC
SRS017191_Baylor_scaffold_25785	VR	+	*	*	15305	15335	0	1	CGTCAATTCGGACGGCTCTTTGAACAACAAC
SRS017191_Baylor_scaffold_25785	RT	+	15741	16343	AGCGCCGCGTGGTTATGTCGAACAGCTACAAAGACAAGGTTGTTCAACATTCGCTTTGCGATAACGTGCTTGAACCGATTTTGACACGATCGTTCATTCGCGATAACTACGCGTCGCAGGTGGGGAAAGGTACGCATTACGGGTTAGACAGGCTTCAAGAGTTCATGCGGAGGTTTTACAGGAAGAACGGAATTGACGGCTGGATACTGAAAGGCGATATTTCAAAGTATTTCTATTCGATCCGGCACGACGTTTTGAAAACCTTAATCCGCGAGAAGATAACCGATCCGGACGTTTTGTGGCTGATTGATCTTATCATCGACAGCACCGAAGGCAACGTCGGAATACCGATCGGCAATCAAACTTCACAGCTTTTCGCCCTTCTCTACCTTGACGGGCTGGATCACTTCGTAAAGGAAAAGCTGGGTATCAAATATTACGGGCGCTATATGGACGACTTCTTTTTGATCCATCACGACAAAGCATATTTGCAGGAGTGCCGGAAGCAGATTGAAGCGTTCGTACAGGCGCGCGGGCTTTCGCTGAATGCGAAAACGAATATCTTTCCCTTGAAACACGGCGTTGATTTCTTGGGCTTTCATA
C1746428	TR	+	11069	11106	11016	11126	16	0	CTTTGCACGCTTTGGCAGCAATGGCAATAACGGCTTGCACGTGGGCTGCGCTTTGAATTTGAACAATGCGCTTTCTAACTCGAATTGGAATTACGGGCTGGGCTTAACTTA
C1746428	VR	+	*	*	10794	10904	16	0	CTTTGCTCGCTTTGGCTGCGTTGGCTATTACGGCTTGCTCGTGGGCTGCGCTTTGATTTTGAGCTATGCGCTTTCTAACTCGTTTTGGTTTTACGGGCTGGGCTTGACTTG
C1746428	RT	+	11603	12104	AGCTGCGGCAGCATACCGAAGAGAGGCGCACACTATGGACAGAAGCGTATAAAAAAATGGTTAAGAAGAGACATAAAGAATACAAAATATATATTCAAAATGGATATTAAGCATTTTTACGAGAGCGTAGACAAAGAGGTATTAAAAGCAATGCTTAAGCGGAAAATAAAGGACTGGCAGGCGCTGGAACTGATATATACAGTAATAGACGGCTGCGAGAAAGGTTTACCGCTGGGGAATTATACAAGTCAGTGGTTCGCAAATTTCATGCTGACAGAGTTAGACCACTATATAAAAGAACAGTTGCACGCAAAATATTACATGCGGTATATGGACGATATAGTAATATTTGGCGGCAATAAAAAGGAATTGCATAAAATGCACAGAGCCATAGAGCAGTTTTTACGGGACAAGCTGCATTTAAGGATAAAAGAAAACTGGCAGGTATTCAGACTTGAATATAAGGGAAGAGGCAGACCGCTTGATTTTATGGGCTGGCAGT
SRS017247_LANL_scaffold_3573	TR	+	46890	46939	46872	46950	10	0	ATGGTGCGAATGCGGGTTTCGGTTATCTGAATGCGAATAATCGTTCCTCGAATGCGAATGCGAACATTGGGTTCCGCTT
SRS017247_LANL_scaffold_3573	VR	+	*	*	3633	3711	10	0	ATGGTGCGGATGCGGGTTTCGGTTCTCTGTCTGCGACTCCTCGTTCCTCGAATGCGCTTGCGCACATTGGGTTCCGCTT
SRS017247_LANL_scaffold_3573	TR	+	46890	46939	46872	46950	14	0	ATGGTGCGAATGCGGGTTTCGGTTATCTGAATGCGAATAATCGTTCCTCGAATGCGAATGCGAACATTGGGTTCCGCTT
SRS017247_LANL_scaffold_3573	VR	+	*	*	46648	46726	14	0	GTGGTGCGGATGCGGGTTTCGGTTCTCTGTATGCGCATGTTCGTTCCTCGTTTGCGTCTGCGGCCCTTGGGTTCCGCTT
SRS017247_LANL_scaffold_3573	TR	+	46890	46939	46872	46950	9	0	ATGGTGCGAATGCGGGTTTCGGTTATCTGAATGCGAATAATCGTTCCTCGAATGCGAATGCGAACATTGGGTTCCGCTT
SRS017247_LANL_scaffold_3573	VR	+	*	*	46750	46828	9	0	ATGGTGCGGGTGCGGGTTTCGGTTGTCTGTCTGCGAGTAATCGTTCCTCGGCTGCGACTGCGAACATTGGGTTCCGCTT
SRS017247_LANL_scaffold_3573	RT	+	47504	47946	TTACTGGACTAACTTCTTCATTGCGAACACATACGCTTGTATCAAAGGGCGTGGTATTCATAAATGTATGGAGGATGTGCATACGGCTTTAATCATAGACAGAATGGGTACACGATTCTGTTTGAAGATTGACATCAAGAAGTTCTATGATAACATAGACCACGTAGCATTGAAAAAGATAATCCGCTACACCATAGCGGACGAACAACTGCTAAGGCTGTTGGATAAGATAATAGATAGTAACGGTAAAGACAAAGGGCTGCCAATAGGCAATTTCACAAGCCAATATTTTGCTAATCTCTATTTGGCATACTTCGACCATTGGGTTAAAGAGGAACTGGCTAAGATAGTGATGAAGCGTTTTGGAGTGAAAATCTACTACTATCGCTATATGGATGATATGGTGATACTATGCGCTGACAAAGAGGCACTGCATTTCGTAC
SRS017247_LANL_scaffold_14288	TR	+	372	409	364	430	8	0	GTTTGCTACGAATACGAACAATGCAGCCTCGAATTCGAATGCGAATGTGTCCGCTCCCCTATACTTT
SRS017247_LANL_scaffold_14288	VR	+	*	*	0	66	8	0	GTTTGCTGCGAATACGCACAATGCAGCCTCGTATTCGCCTGCGCATGTGTCCGCTCCCCTCTGCTTT
SRS017247_LANL_scaffold_14288	RT	+	795	1385	AAGAGCGGAAGATATTCAAACTGCCATTCCGTGATCGTGTCGTTCATTGGGCTATCATGCAGGTGATTGAACCGATATGGCTCTCCAATTTCACCCGTGATACCTATTCCTGTATCCGTGGACGTGGTATTCACCCTCTTTTATACAAGCTCCGCCGTGATTTGAAAGCGGATCCGGAGGGAACCCGGTACTGCCTGAAAATCGATGTGCGCAAATTTTATCCGAGTATAGACCACGAGATCATGAAACAGGTAATCCGCCGAAAGCTGAAAGATGCCCGGCTGCTTGCTTTGCTTGACGGTATCGTGGACTCGGCAGAGAACGGAGTGCCTATTGGAAATTATTTATCCCAATTCTTTGCTAACCTTTATTTATCCGAACTGGATCATATCATGAAAGAAGAAATGGGCATCCGGTACTATTACCGCTTTGCCGATGATATTGTCCTACTGGATGGAAACAAGGAGAAACTCCACGGAACCCTCGTGTTTATCAACCACTACTTGAATAATGAACGTGCTTTGAGTATAAAGCCGAATTATCAGGTCTTCCCGGTAGAGAGCAGGGGTGTCAATTACGTGGGATACGTGA
SRS017307_Baylor_scaffold_4293	TR	-	84727	84764	84727	84812	25	3	AAAAAAAGTAGTAACTCTGACAATAGCAGTAAAGCAGGTCTATTCAATCTTAATTCCAATAATAGTGTTAGTAATTCCAATGCTAA
SRS017307_Baylor_scaffold_4293	VR	-	*	*	85134	85219	25	3	TTAATCGGTAGTCGCTCTGTCACTGGCGGTCTGGCGGGTCTATTCACTCTTAATTCCGCTACTGGTGTTGGTGATTCCGNAGAACA
SRS017307_Baylor_scaffold_4293	TR	-	84727	84764	84727	84783	13	0	TAAAGCAGGTCTATTCAATCTTAATTCCAATAATAGTGTTAGTAATTCCAATGCTAA
SRS017307_Baylor_scaffold_4293	VR	-	*	*	85041	85097	13	0	TGGAGCGGGTCTATTCGCTCTTCATTCCAATGATGGTGTTGGTTCTTCCAATGCTCT
SRS017307_Baylor_scaffold_4293	TR	-	84727	84764	84716	84812	27	0	AAAAAAAGTAGTAACTCTGACAATAGCAGTAAAGCAGGTCTATTCAATCTTAATTCCAATAATAGTGTTAGTAATTCCAATGCTAATATCAGTTCAA
SRS017307_Baylor_scaffold_4293	VR	-	*	*	84931	85027	27	0	TTAATCGGTGGTCACTCTGGCAATGGCGGTCAGGCAGGTCTATTCGCTCTTCATTCCTCTAATGGTGTTGGTCCTTCCTCTGCTAGTATCGGTTCTC
SRS017307_Baylor_scaffold_4293	RT	-	83778	84261	GACTTATAGCTGTATTAAGAAAAGAGGAATTCACAAAGTACTTAAGTAGATATAGCACGATCTGAAAGATAGAGAGAATACTAAATACTGTCTTAAAATAGATATTAAAAAGTTTTATCCTTCAGTAGATCATGATATATTAAAACAAATAATTAGAATAAAAGTTGCAGACAGAGAACTGTTATAGTTACTAGATGAAATAATAGATTCCTCAGAAGGAGTACCTATTGGTAATTACTTATCTTAGTTCTTTGCTAATCTATATCTATCTTACTTTGATCACTGGGTTAAAGAAGATAAAAACATAAAGTATTATTATAGATATGCAGATGATATAGTAATACTTTATAAAGATAAAAAGTCTTTGTAGACACTACTTAGAGATATAAAGTAGTATTTAAAAGATAACTTAAAACTATAGTTAAAGAATAACTATTAGGTATTCCCAGTAGAAAGTAGAAGTATAGATTTTGTAGGATATAAA
SRS017307_Baylor_scaffold_8450	TR	-	4172	4221	4160	4267	17	0	TGGTGCCCTTTTGTCTGCTAATGCGAATAATGGTGCGAATGCGGGTTTCGGTTATCTGAATGCGAATAATCGTTCCTCGAATGCGAATGCGAACATTGGGTTCCGCTT
SRS017307_Baylor_scaffold_8450	VR	-	*	*	4362	4469	17	0	TGGTGCCCTTTTGTCTGCTGATGCGGGTGTTGGTGCGGCTGCGGGTTTCGGTTGTCTGGGTGCGAGTAATCGTTCCTCGGGTGCGGGTGCGACCGTTGGGTTCCGCTT
SRS017307_Baylor_scaffold_8450	RT	-	3165	3648	GGACAGGATAGTACACCATTGCATTATCAATGTGTTGGGGCGTTACTGGACTAACTTCTTCATTGCGAATACATACGCTTGTATCAAAGGGCGTGGTATTCATAAATGTATGGAGGATGTGCATACGGCTTTAATCATAGACAGAAAAGGTACAAGGTTCTGTTTGAAGATTGACATCAAGAAGTTCTATGATAACATAGACCACGCAGCATTGAAAAGGATAATCCGCTACACTATAGCGGATGAACAACTGTTAAGGCTGTTGGATAAGATAATAGATAGTAACGGTAAAGACAAGGGGCTGCCAATAGGCAATTTCACAAGTCAATATTTGGCTAATCTCTATTTAGCATATTTCGACCATTGGGTTAAAGAAGAACTGGCTAAGATAGTGATGAAGCGTTTTGGGGTGAAAATCTACTACTATCGCTATATGGATGATATGGTGATACTATGCGCTGACAAAGAGGCACTGCATTTCGTA
SRS017307_Baylor_scaffold_9532	TR	+	5396	5447	5364	5468	19	0	TCGCTCGCGCAACTACAACAACTCGAACAACGTGTGCAATGTCAACAACAACGGGAACGCGAACAACAACAACTACAACAACAGCAATGGCCTCGCGCCGGATTA
SRS017307_Baylor_scaffold_9532	VR	+	*	*	4636	4740	19	0	TCGCTCGCGCACCTACAACTACTCGAGCACCGTGTGCGTTGTCAACAGCACCGGGAGCGCGGGCAGCTTCAACTACTACGACAGCACTGGCCTCGCGCCGGCTTT
SRS017307_Baylor_scaffold_9532	RT	+	6301	6522	TTGATACATTTTCTTTTAAGCTAACAAAAGATAAGCATCCAATTCCTGGTAAATAGTATTATATTGCTAAAGGCAAAAAATATATATCTGCGGATATCCAGTCTTTCCGGCCGCATCACCAATATTATGAGTGTGAAGCTAAAAGTCTTGGATTAGGAAGTCAGACATCACAGTTGTTTGCATTGCTAGCTTTGAACGAAGTTGACCATTTCATTAAAGAAG
SRS017307_Baylor_scaffold_21319	TR	+	38880	38946	38857	38976	19	0	AAGCCGGGTGGTCTATCGGTCGAACAACAATGCGAACGCGAATGGCGGCGTGTCGTACGCGAACACGAACAACGATTCGTCGAACACGAACGCGAACATCGGCTCTCGGCTCGCAAACAA
SRS017307_Baylor_scaffold_21319	VR	+	*	*	38563	38682	19	0	GCGCCGGGTGGTCTATCGGTCGGACTACTATGCGAGCGCGTATGGCGGCGTGTCGTGCGCGAGCACGAGCAGCGATTCGTCGAGCACGTACGCGCACATCGGCTCTCGGCTCGCCTTCCG
SRS017307_Baylor_scaffold_21319	RT	+	39385	39972	AACGCCGGACGATACAGGTGATCCCATTGAAGGATCGCATCGCCGTAAATGCGGTTATGCGAGTCGTGGACGAGCATCTGCACCGGCGGTTCATCCGGACGACCGCAGCATCGATCCGCAACCGCGGGATGCACGACCTGATGGAGTATATCCGGCGCGATATCGCTCAAGACCCCGACGGAACCCGTTACTGCTATACCTTCGACATCCGTAAATTCTACGAAAGCGTCGATCAGCAGGTCGCCATTGCCGCCGTCCGGCGGGTGTTCAAAGACGAACGGCTGCTGACGATACTCGACGGCTTCATCCACATGATGCCGCACGGGTTGAGCATGGGGCTGCGCTCCTCGCAAGGGTTGGCCAACTTAATCCTCTCGATCTACCTCGACCACGAACTCAAGGATCGCCTCGGCGTCCGCTACTACTATCGCTACTGCGACGACGGCCGCGTGCTGGCCGCCTCGAAAGCGGAGTTGTGGGCCGTGCGCGATGCGGTGCATCGATGCGTCGAAGCCATCGGGCTGGAAGTGAAACCCAACGACCGGATCACTCCCGTCGAGGAGGGTATCGACTTCCTCGGCTACGTGA
SRS017307_Baylor_scaffold_25643	TR	+	15280	15333	15231	15345	15	0	GCGTTTGCCGATTTGCGGGGGCAACTGGAACAATGGTGCCAACGCTGGTGTCTTCAACTTGAACCTCAACAATCCCCGCTCCAATGCGAACTGGAACATCGGTTTCCGCTCCGCT
SRS017307_Baylor_scaffold_25643	VR	+	*	*	14600	14714	15	0	GCGTTTGCCGGTTTGCGGGGGCGGCTGGGCCCATGGTGCCGACGCTGGTGTCTTCGACTTGAACCTCACCACTCCCCGCTCCACTGCGGGCTGGAGCGTCGGTTTCCGCTCCGCT
SRS017307_Baylor_scaffold_25643	RT	+	15773	16371	ACTCAATCCTATAGTTTGTAAAGGGATGATTAGTGATACCTATTCCTGCATAGAAGATAGAGGACAACTTAAATCTATGCAGAGATTAGCAGGGTGGGTTGATTTTGTAGAGAAAAGCGGTGAACGTTGGTACTATCTGAAAATGGATGTGGAGAAATTCTTCTATCGAATGGATCATGAGGTGCTTATGAGCATAATCCGGAAAAAGATAGGGGACAAGGAAGCGGTTAGATTCCTTGAACATTATGTGTGCCATGCTTCCAGAGCATTTGGACTTCCGCTTGGAGTAAAGTCACCACTGGAAATATCGGATAAAGAAATGCTGTGGGATGTAGGGATTGCCATAGGTGGCGGATTGTCACACATGTATGGCAATATGTATTTAAACCCTATGGACCAAATGGCAAAGAGAAAAGAGGGCATACAGTATTATATTCGTTATATGGATGATGTGATTATTCTATCGACGGACAAGGAGCTGCTACACAGGTACAAGAATATGTTTTCTGATTTTTTAGGCGATGTTCTGAAACTTCGATTAAATAATAAAACAGCAATTCGACCTGTCTCACATGGCATGGAGTTTGTTGGTTATACTA
SRS017307_Baylor_scaffold_30143	TR	+	3095	3144	3047	3166	21	0	GTGGTGTCCTGTTCAGCGGTAACGCGAATAACAGTGCGAATGCAGGTCTCGCCTATGCGAACTCGAATAACACCCCCTCGAATACGAATGCGAACATCGGTTCTCACCTATGCTTTAAAA
SRS017307_Baylor_scaffold_30143	VR	+	*	*	2434	2553	21	0	GTGGTGTCCTGTTCGGCGGTCGCGCGAATTACGGTGCGAGTGCGGGTCTCGCCTGTGCGTACTCGCATTACGCCCCCTCGAATGCGAGTGCGTACTTCGGTTCTCGCCTTTGCTTTATCC
SRS017307_Baylor_scaffold_30143	RT	+	3600	4045	GATATGGGTCAAAACATTCACGCACAATACTTATTCTTGTGTCAAGAAACGTGGTATAGAGGGGTGCGCCCATCAAGTTGACAAGATAATAAAGGAGTTTGAGGGAAAGCCCTTATATTGCCTGAAAATTGACATCAAGAAGTATTATCCCTCAATCAGTCACAATGTGATGAAAAGACTGATACGCCGTAAAATCAAGGACGCTGACCTGTTGTGGCTTCTTGACGAAATCATAGACAGCGCACAAGGTCTTCCAATCGGGAACTATCTCTCACAATATCTCGCAAACCTGTATTTATGCTATTTCATGCATTGGGTAAACGAGTGTTTGCCGGAACTTGTCAGAAAGGCTTTGAACCTGAAAGAAAAGCCATATATCAAAGCGATTGAATACGCTGACGATATACCGTTCTTGGCTGAAAGCAAGGACGTTCTTCATCAGGTTT
SRS017307_Baylor_scaffold_31649	TR	+	729	776	671	795	23	0	AAACGCAGAACGTCCGCCTGCGCTCGGCTAATCGGGGCAACTCGAACAATACGTGGTATGTGAACTCCGATGGTAACGTCAACAACAACAACGCGAACTGGGCTAATCGCTGCGCTCCGGATTGT
SRS017307_Baylor_scaffold_31649	VR	+	*	*	16	140	23	0	CGCCGCAGACCGTCCGCCTGCGCTCGGCTCTTCGGGGCGGCTCGTACGATACGTGGTATGTGTACTCCGATGGTCTCGTCGGCGACACCAGCGCGCCCTGGGCTTGTCGCTGCGCTCCGGCTTGT
SRS017307_Baylor_scaffold_31649	RT	+	1223	2739	TCTATACCCGATTATGACAAAACAGCTCATTCGTGATAATTGGGCTTGCCAGAAAGGAAAGGGAACGGACGATGCAAGGGATAGAATGAAAATATTTCTGCAAAGGATGTACCGGAAATATGGCACAGATTTCTATGGTTTACAATGCGACATTCATGGATATTACCCGAATATGAGGCATGACCTTACAAAAGAATTGTTCCGGGATAAACTGGACGATTGGCTGTATGAGCAGACTGCAACTGTTCTTGACGGACAGTACGCAGGGGATGTGGGATATAATCCTGGCAGCCAAATGATACAGATAGCCGGTATTACATTTCTAAGTGAGTACGACCATATGATGAGGGAGCAGACCGAAGCCGAGGATTACGGCAGATATATGGATGATTCAACACTGTTCCATCCATCAAAAGAATATCTGGAAAACCTAAAATTGATAAATGAGAAATACCTTGCAAGCAGGGGAATGGAGTACAACTCGAAGAAAACGAAAGTATTCAGCATTAAAGAGGGCTTTACATTCCTGGGATTCAAGTATCGGTTGACGGATACTGGAAAAGTTATCATGACAGTCAGCTCGGAGAAAGTCAAAGAAAGGCGCAGAAAGCTCCGTAAGCTGGTGAGGAAAGCCAAAAGAGGCGAAATCACAAAGGCGAAAGTAGATGACTGTTATCAAGCATGGAGGAGCCATGCGAGCAAAGGAAATTCCTTTCACCTTATACGCCGCATGGACAAATTTTACAAGAGTTTATGGAATGACCAAGAAACGGAGGTAACTGACAATGAGAATTAAGCAGATGGACGGCAGTATTTATGATAGCCGGGCGAATGAAAACCTGCGTGCAACAGTTGCAGAGCAGGCAGCCACGATTGATTATCTGGCTATGATGGCAGATATTGATATTCCGACAGAAGATAAAAACGAAATGGGAGGCGTAGACGATGAGTGATACACAGAACATGGAACAGGCGCAGGAAGTACAGCACAGTCCTAAATTTGAGGACATCAAAGGTTACCATGACAGCGGTTTCTGGAACGCCGCCATGGTAAAAAATGCTGTCAAGAAAAAGAGAATCACAGCAGAAGAATATACGGAGATTACCGGAAAGGAATACCAGTAAGAGGAGGGAAAAAGCAGGTGCTTTGCAGAAGTCCACCTGGCATAATGCCTTATGAATAAAATATCGATACCGCCCTTGTCAGAATATTACAACTTTGACCGGTTGGAGGATGCGGCAAGGGAATTACATCTGAATACAGAAGAGCAGGAGAATGAAGAAAAATTATTCAACCTGCATAACCATTTGATATGGCATTCGTACCGTCCTTTCGAGGATGCGCTTACGGATGCCATTTTCAGTGTTGTTATTCAGAAAATAATTGAGGATTACAACCTTACTCCGCAGGACGCACCGGCTGACTACCGGGATTTGTTGGAGTGAGAGAAAGGAAGTATAGGACAATGGATTTATTTTCATTAGCCATCGCCATAGGGATTCCATCGGCAATCACA
SRS017307_Baylor_scaffold_32950	TR	-	5671	5720	5645	5773	26	0	AAGGTTTCTTAATTACTAAATTAGGCAGTAAATGGAATAATGGCTCTAATTGCAGTTTCAATCTGAATGGTAATAATACCTCTGGTAATCGCAATCGTAATATCAGCAGTCACTTACTATATGTGCATA
SRS017307_Baylor_scaffold_32950	VR	-	*	*	5879	6007	26	0	ACGGTTTCTTTATTGCTATATTGGGCGGTATGTGGAATCATGGCTCTAATTGCGGTTTCGATCTGAGTGGTAGTACTGCCTCTGGTCATCGCTATCGTTATGTCGGCGGTCGCTTGCTGTATGTGCCTC
SRS017307_Baylor_scaffold_32950	RT	-	4507	5044	TACCTATAGTGCAATCCCTAACAGAGGGATCCAGCCTATTATCAATCAATTACGAGGGTATAAGAAAAAGATTAAGAAAGATGGAAAAGTAGTAGCGGAGAAGTGGATACCCAGTATTTTAGTATCAGATCCAGAGGCTACAAAGTATTGCTTAAAGCTGGATGTAAGAAAGTATTATCCCAGCATTGTACACGATGTACTAAAGGCTAAGTATAGAGAGCTCTTTAAGGATGAGGAGCTTATCTGGTTAATGGATGAGATCATAGATAGTATTAGTACTTGTCCAGCCACAGAGGAAAATATAGAGATCCTCCAGAGGCTAGGTGTGGCGGTAAATATTATCATAGACGATAACGGTAGAGAGTTTGTGGATGGCGTAGGTATTCCTATTGGAAACTATGTTAGCCAGTATGACGGTAATTTTAATCTATCTGTAGTAGATCACTGGCTCAAAGAGGTTAAGGGCGTTAAGTACTACTTTAGATACATGGATGATATGGTTATTTTCGGTAGCAGTAAAGAGGAATTGCACAAACTC
SRS017307_Baylor_scaffold_33015	TR	-	1931	1994	1908	2023	18	0	GGTACTGGAGTAGCAGTGAGAACAGTCAGAACAACAGCTGGAACGTGAACTTTAGTAATGGCAACTTCAACAACAACAACAAGTACAACAGTAACATGGTGAGAGCGGTTGCAGCA
SRS017307_Baylor_scaffold_33015	VR	-	*	*	2679	2794	18	0	GGTACTGGAGTAGCAGTGAGTTCAGTCAGTACTACAGCTGGTTCGTGGGCTTTAGTAATGGCGGCTTCTTCAGCAACGGCAAGTACAGCAGTGGCATGGTGAGAGCGGTTGCAGCA
SRS017307_Baylor_scaffold_33015	RT	-	1100	1751	ACAAGTACTTGTTTTATAGTTACCCGTCCTAAATTACGGGAAGTGTTTGCTGCAAATTTCCGTGACCGTATTGTACAACATTGGTTGTGCCTACGCTTAGAGCCACTGTTTGAGGCACGTTTTGTTGAACACGGAAATGTATCATTTAACTGTCGAAAGGGTTTTGGAACATTTGCATGTATTGATCAGTTGACAAAAAATACAATTGAAGTCTCTGATAATTATTCGCACGAGGCTTGGTATGCTCAATTTGATATTAAAGGATTTTTTATGTCAATTGATTGCGAACGATTATTAGAACACTTATTACCATTTATCAAAGAAAAATGGAATTATTGGAAAGGGACCATATATGAACAAGATTTAGATTTAGTGCTATGGCTTACAGAAATAATTGTACGACATCGACCACAAGATGATTGTATACGTCAAGGAAATTTAAAATTATGGAGAATACTGCCTAAAAACAAAAGCCTGTTTTACAATGAATGGATGAAAGGCGAACCAATAGGAAACCTAACTAGTCAATTATTTGCCAATTTTTACATGTCATTTTTTGATGAATGGGCTATTAAAGCAGCAGAAGAAAGAGGAGCCAAATATGTACGTTTTGTAGATGATTTTAGCTTTGTGTGCAAAACTAAGGAAGATG
SRS017433_Baylor_scaffold_18	TR	+	52	101	50	124	7	1	GCCTTTCTACCGGAACTGTAACAACGGTACGGGTAATACGAACTGGAACATCGGCGGTCGCCCACTTTGTTAGAT
SRS017433_Baylor_scaffold_18	VR	+	*	*	126	200	7	1	GCCTTTCTACCGGGCCTGTAACAACGGTGCGGGTAATGCGAGCCGGGACCTCGGCGGTCGCCCACTTTGTTAGAT
SRS017433_Baylor_scaffold_18	RT	+	685	1163	CGCATTCGTTCGCATTTTCAAGCAGATCGTTCTGCATAGCGCCTATCCATTCAGCTGCGGATGCGTACCAGGAAAAGGAACGCACGGAGCAAAGACCGCGATCGAGAAATGGATCAGGAAGGATCCAAAGCACACCAAGTACGTCCTGAAGCTGGACGTCCGGAAATGCTATCCAACCATGAACCACGAAGAACTCCGAAAGAAGCTGCAACGCAGGATAAAAGATAAGAAGTTCCTGCGCCTGGCGGACCGGATCATCGCGAGCTTTCAACAGCCGATGGCCACGCACGAAAGACTGCAGCCGGAGACCGATGCGGTAGGCATCCCGGTCGGGCTCTTTACCTCGCCATGGTTCTGTAACTTTTTCTTTCAGGACATCGACCACAAGGTCGCCGAGAAAACCGGAACTGCACACAACGTGAGATACGTGGATGACATGGTCTTGTTTGATTCAAGCAAACGACGACTGCACAAAGCTC
SRS017433_Baylor_scaffold_2064	TR	-	7744	7768	7743	7772	6	1	TGGAACGTGAACTTCAACAACGGCAGCGTC
SRS017433_Baylor_scaffold_2064	VR	-	*	*	8557	8586	6	1	TGGTACGTGTACTTCGTCAGCGGCCACGTC
SRS017433_Baylor_scaffold_2064	TR	-	7744	7768	7743	7772	0	1	TGGAACGTGAACTTCAACAACGGCAGCGTC
SRS017433_Baylor_scaffold_2064	VR	-	*	*	7800	7829	0	1	TGGAACGTGAACTTCAACAACGGCAACGTC
SRS017433_Baylor_scaffold_2064	TR	-	7789	7819	7774	7841	13	0	GCTTCCAGCAGTTGGAACGTGAACTTCAACAACGGCAACGTCAACACGAACAACCGCCAGAACGCGAA
SRS017433_Baylor_scaffold_2064	VR	-	*	*	8531	8598	13	0	GCTTCCAGCAGTTGGTACGTGTACTTCGTCAGCGGCCACGTCAACGCGTACGGCCGCCAGTACGCGGG
SRS017433_Baylor_scaffold_2064	TR	-	7789	7819	7774	7829	7	0	TGGAACGTGAACTTCAACAACGGCAACGTCAACACGAACAACCGCCAGAACGCGAA
SRS017433_Baylor_scaffold_2064	VR	-	*	*	7717	7772	7	0	TGGAACGTGAACTTCAACAACGGCAGCGTCTACACGAACTACCGCCAGGGCGCGGG
SRS017433_Baylor_scaffold_2064	RT	-	7160	7491	TCGGGAGGTTTTTGCCGCCGCTTTCATTGATCGTGTTGTCCATCACTGGATCGCTCTTCGTATCGAGCCGATTTTAGAGGAACGTTTTCGGGAACAAGGGAACGTCTCGAAGAACTGCCGGAAAGGTGAGGGATGTCTGTCTGCCGTGCACTATCTGAATAACATGATAGTCGAGGTCAGTGAGAATTATACTGCCGATGCGTACATTTTCAAAGATGACCTGTTTAGTTTCTTCATGTCTATCTCGAAATCGTTGGTATGGGAAATGCTGAACATATTCGTAAGGGACAATTATAAAGGCGATGATATTGAATGTCTGCTTTACCTTCTAG
SRS017433_Baylor_scaffold_16143	TR	-	3400	3437	3376	3494	11	0	ACTCGTGTGGTGTATCGGTCGAACAACAACGCGAACGCGTTAGGCGGTGTTTCGTATGCGAACGCGAATAACGATTCATCGAACACGAATGCGAACATCGGCGTTCGGCTTGCAAACAA
SRS017433_Baylor_scaffold_16143	VR	-	*	*	43885	44003	11	0	TCTCGTGTGGTGTATCGGTCGTACTACAACGCGAACGCGTTAGGCGGTGTTTCGTATGCGAGCGCGAATAACGATTCATCGTACACGAGTGCGCTCATCGGCGTTCGGCTTGCCTTCAA
SRS017433_Baylor_scaffold_16143	TR	-	3400	3437	3376	3494	21	0	ACTCGTGTGGTGTATCGGTCGAACAACAACGCGAACGCGTTAGGCGGTGTTTCGTATGCGAACGCGAATAACGATTCATCGAACACGAATGCGAACATCGGCGTTCGGCTTGCAAACAA
SRS017433_Baylor_scaffold_16143	VR	-	*	*	3661	3779	21	0	TCTCGTGTGGTGTATCGGTCGGTCAACTTCGCGTACGCGTTAGGCGGTGTTTCGTGTGCGGGCGCGAGTTACGATTCATCGGTCACGGTTGCGGCCATCGGCGTTCGGCTTGCCTTCAG
SRS017433_Baylor_scaffold_16143	RT	-	2463	2876	CGGCATTTGAAAGTACGTTTTATCCGGACTACTTCCGCATCCATTAAAAACAGGGGTACGCATGACCTTTTACAGTATATCGTTAAAGATATAAAGGATGATCCCGAAGGAACCCTGTTCGGGTACCAGTTCGATATAACGAAATTCTATGAGAGCGTAGACCAGGACGTTTTGCTGGATGCAGTGAAAAAGATGTTCAAGGATAAAATATTAATCGGAATCCTGGAAGAGTGCATCCGCATGATGCCTAAAGGCGTAAGTATCGGGCTAAGATCATCGCAGGGGCTTTGTAATTTGCTTCTGTCTATTTACCTGGATCACCGGTTAAAGGATCAGGAGGCAGTAGCACACTATTACCGGTATTGTGACGACGGTCTGGTGCTTTCCGGTAGTAAGAAATACCTTTGGAAGGTT
SRS017433_Baylor_scaffold_19382	TR	+	33669	33718	33619	33727	14	0	GGGCGTCGCCCTTCGGTTCGGTAATTGCAACAACGGTCTGAATGATGGCCAGCGCGCACGTAATTGGAATAACACAGCTTCTAATGCGAACTGGAACATTTCCGCCGCC
SRS017433_Baylor_scaffold_19382	VR	+	*	*	33370	33478	14	0	GGGCGTCGCCCTTCGGTTCGGTTCTTGCGACTACGGTCTGTCTGATGGCCAGCGCGCACGTAGTTGGAATGCCGCAGCTTCTCTTGCGAACTGGCACCTTTCCGCCGCC
SRS017433_Baylor_scaffold_19382	RT	+	34370	34789	GAAAGATCGACATCCGACATTTTTATGACAATATCAGAATCAATATCATAATGAAAGAACTTGCTATCAGAATAAAGGATAACTGGTTTTTGTATATCATCCGGCTATGCTTAAAAGGATTTAAGAAAGGGATTCCGTTAGGCTTTTACATTTCACAATGGCTTGCAAATTATATCTTGGAGCCGCTTGATAAGTTCATCACAGAAAAGTTGGGCTTGAAAGATTTCGTCCGATACATGGATGATATGATTTTCTTTGATAATGCAAAGAAGAAACTGCAAGCCGCCATTGTAAGCATCCAGATCTTTATCGGACGAAGATACCGCCTGAGGCTGAAGGGTAATTATCAGGTATGCCGCTTTTACTATGAAGGCAAAAGAAAGAAAACAGGCAGACCGCTTGATTTTATGGGCTTTCAGT
SRS017433_Baylor_scaffold_19627	TR	-	13847	13907	13816	13943	17	0	TACTGGTCCTCCTCGGAGTTCTACAACAATCCGGCGAACAACGCTCTTTATGTGAATGTGAACAACGGCAACGTGAACAACAACAATAAGAACAACAGAAATAGTTACGTGCGTCCGGTCTTGGCTTT
SRS017433_Baylor_scaffold_19627	VR	-	*	*	14549	14676	17	0	TACTGGTCCTCCTCGGAGTTCTGCGACCTTCCGGCGAGCGGCGCTCTTTATGTGAGTGTGAGCGGCGGCAACGTGTACAACTACAGTAAGGACGACAGGAATAGTTACGTGCGTCCGGTCTTGGCTTT
SRS017433_Baylor_scaffold_19627	RT	-	12853	13584	CGTTCCATCGCTTTCATTATCAACAAACCCGTGAAACGGGAGATTTTCGCCGCCGACTTCCGCGACCGTGTTGTACACCACCTCATAGCCCACAGGCTCGTTCCGCTTTTGGAAGAGAAGTTCATCGATGACAGTTACAGTACCCGCAAGGGAAAGGGTACGCTCTACGGCATAGAACGGGTGGAAGAACATATCCGGCTCTGCTCCGAGAACTACACGCGGGATTGCTATATCCTGAAAATAGACATCCGTTCGTTCTTCATGAAAATATCGAAGAGGCGGCTGTATGACCTGACCGAAGAACTCTTGCACGAACGCTACGGGGGAAACGACCTGGCGATACTGCTCTATCTGCTCCGTGAGACGATATTCAACCGTCCGGAAAAGAACTGCATCCGCAAGACGCCTCCCCAAAGCTGGCGCGGATTGCCCAAAGACAAGAGCCTGTTCCATTCCGACGGCTCGTGCGGACTGCCTATCGGCAACCTGACAAGCCAGTTGCTCGCCCTTAACTTCCTGGACGGACTGGACCATCTCATCAGCGAAGAATGGGGCGTGAAGCACTACGGCAGGTATGTGGACGACATGGTGCTTGTCCATCCCTCGAAAGAGCACCTGATAGAGGTGAAAGCGAAAATTGCCGGCTGGCTCTCCGAACACGGGCTGTCGCTGCACCCGCGCAAGATCTATCTGCAACATTACACGAAAGGTGTCCTGTTTATCGGAGGGATG
C1814024	TR	+	897	960	860	992	25	1	AATTGGTCGAGTTCGGAGAACAACAACAATCCGGCGAACAACGCGTGGTACGTGAATTTCAACAACGGCAACGTGAACAACGACAATAAGAACAACGACAACAACAATAGGGTTCGTTCTTCTTTGGCTTTTA
C1814024	VR	+	*	*	156	288	25	1	TATTGGTCGAGTTCGGAGAGCGACTACTATCCGGCGGGCTACGCGTGGTACGTGGGTTTCGACGGCGGCTACGTGTACGACGACCGTAAGCGCGACCGCAACAACCGTAGGGTTCGTTCTTCTTTGGCTTTTT
C1814024	RT	+	1239	1566	TGCAGCGGGAAGTATTCGCCGCCGACTTCCGCGACCGGGTGGTACACCACCTGATCGCCCGCAAGATAGAGCCGCTGCTGGAAGCGGAATTTATAGACGACAGCTACAGCACCCGCAAAGAAAAAGGGACACTGTACGGCATCCGCCGGGTAGAGGAATTTGTCCGGGAATGTTCGGAGAACTACACCAAGGACTGCTACGTGATGAAGCTCGACGTCCGCTCGTTCTTCATGGATATACACAAGAAGCTACTTTACGAGCGGATGGAGAAGTTTCTGCGGGAAACCTACCGGGCGAACGACCTGGAGATGCTACTCTACCTGCTGCG
C1825501	TR	-	796	845	783	889	22	0	ACGTACTGTCGGGTACGAATTGGAGTAATGCCTCGAATGCTGGGGTCACGTACTTGAATTGCAATAATGTCACGTCGAATGTGAATTCGAATATCGGCACTCACTTA
C1825501	VR	-	*	*	971	1077	22	0	TCGTGCTGTCGGGTTCGCGTTGGAGTCATGCCTCGGATGCTGGGGTCGCGTGCTTGTGTTGCCATCATGTCGCGTCGCTTGTGTATTCGACTGTCGGCGCTCGCTTG
C1825501	RT	-	178	311	TACCTATGCAAGCATAGAAAATAGAGGGTTGCATATGGGGGCTAAAAGAGTAAAAAAAGCAATGTTAAAAGACCCAGAGGGTACAAAGTATTGTTTAAAAATTGATATGAAAAAATACTATCCAAGCATAGATA
SRS017521_Baylor_scaffold_2939	TR	-	40794	40843	40756	40845	2	0	CCTCGAACGCGTGGTACGTGAACATGAACAACGGCAACGTGAACACGAACAACAAGACTAACGCAGGCAGGGTTCGTCCCGTTTCCGCAA
SRS017521_Baylor_scaffold_2939	VR	-	*	*	41485	41574	2	0	CCTCGAACGCGTGGTACGTGAACATGTACAACGGCAACGTGCACACGAACAACAAGACTAACGCAGGCAGGGTTCGTCCCGTTTCCGCAA
SRS017521_Baylor_scaffold_2939	TR	-	41523	41572	41485	41574	0	2	CCTCGAACGCGTGGTACGTGAACATGTACAACGGCAACGTGCACACGAACAACAAGACTAACGCAGGCAGGGTTCGTCCCGTTTCCGCAA
SRS017521_Baylor_scaffold_2939	VR	-	*	*	40756	40845	0	2	CCTCGAACGCGTGGTACGTGAACATGAACAACGGCAACGTGAACACGAACAACAAGACTAACGCAGGCAGGGTTCGTCCCGTTTCCGCAA
SRS017521_Baylor_scaffold_2939	RT	-	40321	40553	TCGTGAAATTTTTGCTTCCGCTTATGTTGATCGTGTAATACAACATTGGGCTGATCTACGCCTTGATCCTATTTTGGAAGAGCGTTTTCAGGCACAGGGAAATGTTTCAAAAAATTGCCGTATTGGTGAAGGAGCACTTTCGGCTGTTATCTATCTGAATGGGATGATCATGGAAGTCAGTGAAAATTATACGAAAGACGCATACATTTTCAAGGGTGATTTCAAAAGCTTTT
SRS017521_Baylor_scaffold_3364	TR	+	47661	47708	47650	47728	10	0	AACGTGCGCTACGTGAACTCGGACGGGAGCCTCAACAACAACAACGCGTACAACGGCAACAGGGGTGTGCGCCCGGCTT
SRS017521_Baylor_scaffold_3364	VR	+	*	*	17322	17400	10	0	TTCGTGCGCTACGTGATCTCGGACGGGAGCCTCTACCACCACAACGCGTACCTCGGCCGCAGGGGTGTGCGCCCGGCTT
SRS017521_Baylor_scaffold_3364	TR	+	47661	47708	47621	47728	14	0	TCCGCTCCCCGAATTCGTCGAACGCGAACAACGTGCGCTACGTGAACTCGGACGGGAGCCTCAACAACAACAACGCGTACAACGGCAACAGGGGTGTGCGCCCGGCTT
SRS017521_Baylor_scaffold_3364	VR	+	*	*	49592	49699	14	0	TCCGCTCCCCGTATTCGTCGTACGCGTACTACGTGCGCTGCGTGTACTCGGACGGGAGCCTCTACAGCTTCGGCGCGTACAACGGCACCGGGGGTGTGCGCCCGGCTT
SRS017521_Baylor_scaffold_3364	RT	+	48100	48705	AGCGACGCCTCATCCAGACGAACAGCGTCAAGGACAAAATCGTGCAACACGCCTTTTGCGACAACATCCTTTACCCCGTCCTGAGCCGCCCCTTTATCCTGGATAACTACGGGAGCCAAGTCGGAAAGGGAACCCACTTCGGCCTCGACCGCCTCCGTGACTTCATGCGGGAGTATTACCGGAAGCACGGGAGCGCCGACGGCTGGGTCCTGAAAGCGGATGTCCGGCACTACTTCGCCAGCATCCGGCACGACATTCTCAAGCGAGATGTCAATAAGCTGCTCACAGACCCACGGAGCCGGGCCTTGTCCGACGCTATCATAGATAGCACCCCTGGTAATGTCGGCATCCCCATAGGCAATCAATCGTCCCAGGTGTACGCCCTATTGTATCTGAATGAACTCGACCACTACGTCAAAGAAGTCCTCCGAATGCGGTACTATGGCCGCTACATGGATGATTTTTATATCATCTGCGAGAGCAAGGAGGCGCTTCGTGAAGCGTGGAGGAAAGTCGAGCAGTTCTTGACCCCGAGAGGTCTTGAGCTAAACCAGAAGACACAGATCTTCCCCTTGCGGAACGGCCTGGACTTTTTGGGCTTCCACA
SRS017521_Baylor_scaffold_5328	TR	-	3954	4003	3921	4009	13	0	GCGTCGAACCGTGCGAACCGTGGGTACAACTCGGCCCGCAACTGGAATTGGAACAACTCGTCCAATCGGAACGCGAACCTCGGTTTCCG
SRS017521_Baylor_scaffold_5328	VR	-	*	*	1897	1985	13	0	GCGTCGCACCGTGCGTACCGTGGGTGCAACTCGGCCCGCCTCTGGTCTTGGTACATCTCGTCCTATCGGCACGCGCTCCTCGGTTTCCG
SRS017521_Baylor_scaffold_5328	RT	-	2785	3426	AAGCGGAGAGACCTCTCTATTCCACAGCTCCGGGACAAGGTGGTGCAGCTCGTCATCCACGAGGAGCTACAAAATATGTTCCGGCCCGTGTTCATCAACGGCTCGTTTGCTTGCCAGTACGGGAGAGGCCCGATCCGCGCCGCCTTCAAGGTGCAGCACGACATGAGGGTCGCCCGGATGAAATGGGGCGACAACGCGGCGATCATCAAGATCGACGCCCGCAAGTTCTTTTATTCCATCGACCGCGCTCTGCTCAAGAAAATCCTTGCGAAGCGGTTCAAGAAGCTCAAGAAGAAACGCCCGGAGACCTATGAGGATCTCCTCCGCTTCTATCGGCTTCTTTGCAAAGTGATCGACAGCTCGCCGGAGGGCGAGACGGGCATCCCTCTCGGGAATGTCAGCTCCCAGGACTTCGCGAACATCTACCTCAACGAGCTCGATCAGTTTTGCGTCCGCTTTCTCGGCGCGAAGCTCTACACCCGGTACATGGACGACATCGTCATCGTTGCGCCGGACAAGGAGACCGCCCGGGAATGGCTGGCGAAAATCAAGGTATTCCTCCGCGAGAGGCTACACCTTGACACCAACAAAAAGACAAAGGTTTTCTATATGCGGCAGGGCGTGAACGCCTACGGCTTCAAA
SRS017521_Baylor_scaffold_6217	TR	+	12889	12936	12869	12955	13	0	AACGCCAACAACGTCCGCAACGTCAATTCCGACGGCACGCTGAACAACAACAACGCGTGGAATGGGAACAGGGGCGTTCGCCCGCTT
SRS017521_Baylor_scaffold_6217	VR	+	*	*	14850	14936	13	0	TACGCCAACGTCGTCCGCATCGTCTATTCCGTCGGCACGCTGAACGACGGCAGCGCGTGGCTTGGGGACAGGGGCGTTCGCCCGCTT
SRS017521_Baylor_scaffold_6217	RT	+	13322	13924	AGCGCCGCGTAGTTATGTCGAATGCCTATAAAGACAAGGTTGTTCAACATTCGCTTTGCGATAACGTGCTTGAACCGATCCTTACAAGATCATTCATCACGGACAACTACGCTTCGCAAGTAGGTAAAGGGACGCATTACGGGTTAGACAGGCTTCAAGAATTCTTGCGGAGGTTTTACCGGAAAAACGGAATTGACGGGTGGATATTGAAGGGTGATATATCAAAATACTTCTATTCCATTAGGCACGACGTGTTAAAAACCTTAATCCGCAGGAAAATAACCGATCCGGACGTTTTGTGGCTTGTTGAAATGATAATCGACAGCACAGAAGGAAACGTCGGAATACCGATCGGAAATCAATCTTCACAGCTTTTCGCCCTTCTCTACCTCAATAATTTAGATCACTTCATCAAGGAAAAGCTGGGCATTAAATACTACGGAAGATATATGGACGATTTCTTCTTGATACACGAAGATAAAGCCTATTTGCAGTATTGCCGCGCGGAGATCGAAAAACACGTTGCCGCGATCGGCTTGTCCTTGAACAATAAAACAAACATTTACCCGCTTCGGAACGGGGTGGATTTCTTGGGATTTCACA
SRS017521_Baylor_scaffold_6683	TR	+	13218	13265	13197	13284	20	0	AACCGCCGCTAACTTCGCTAATGTGAACAACAACGGGAATGCGAACAATAACAACGCTTCTAACTCTAATGGCGTTCGCCCCGATTTC
SRS017521_Baylor_scaffold_6683	VR	+	*	*	12518	12605	20	0	TACCGCCGCTGCCTTCGCTTATGTGGGCCCCGGCGGGAGTGCGCGCTATAGCGGCGCTTCTAACTCTTTTGGCGTTCGCCCCGCTTTC
SRS017521_Baylor_scaffold_6683	RT	+	13560	14196	CCAGTACCAATTTCGTCATCAATGAGCGTGGCAAGACACGTCCCATCACAGGCGAACAGATACGGGATAGAATTGCCAAACATTCTTTATGTGATGAAGTCTTGACTCCCGCAATTAAAGACCACCTCATCTATGATAATGGCGCAAGCCAGAAAGGTAAAGGAATTGACTTTACCCGCCGCAGGTTGGAAGCGCACCTGCACAGGTTCTTCCGGGAGAATCAGAGTAATGATGGTTATATCTTGCTGATGGATTTCTCAAAATACTATGACAACATTCGACATGACAAACTCATGGAGTTGTTTGAAAAGTACGTTGATGACGATACAGCACTCTGGTTCCTGGAAAAGATTGTAGACAATGAGAAGGTGGATGTGTCCTACATGAGTGATGAGGAATATGCGTCCGCTATGGACGATGTATTCAATTCACTGGAACACGAAAAGGTTGATAAGAGCCTGCTGACCGGGAAAAAGTTCTTGCGAAAGCACTTGAACATTGGTGACCAGGTGGCGCAGGACGCAGGGATTGCTCATCCCATACCGATTGACAACTACATAAAGATGGTAAAAGGCGTAAAATTTTATGGCAGATATATGGATGACAGTTATGTGATTCACAAAGACAAGGAGTTTCT
SRS017521_Baylor_scaffold_11741	TR	-	11403	11452	11362	11545	19	0	TTCCCTGCGGGGGGCTATCGTAACAACTCCAATGGGAACACGAACAACGCAGGCAACAACGGTTACTCGTGGTCGGCTTCGTCCAACAATACCACGAACGCGTACAACCTGAACGTCAATTCGGGCAATGCGAACTGGAACAACAACAACCGCAACAACGGGTTCACCGTGCGTTGTATCCGAG
SRS017521_Baylor_scaffold_11741	VR	-	*	*	12823	13006	19	0	TTCCCTGCGGGGGGCTATCGTGACAGCTCCAATGGGGGCACGAGCTACGCAGGCAACACCGGTTACTCGTGGTCGGCTTCGTCCAGCTATACCACGAACGCGTCCTTCCTGTACGTCAATTCGGGCAATGCGTACTGGAACGACGTCAGCCGCAGCAACGGGTTCACCGTGCGTTGTATCCGAG
SRS017521_Baylor_scaffold_11741	RT	-	10442	11144	CCGTCTTATTGCTTTATCGTTGACAAACCCGTCAAGCGAGAAGTTTTCGCCTCACAGTTCCGTGACCGGGTCGTGCATCACCTGCTATTTGATTATATCAACCCCGTCTTTGAGAAGCGTTTTATCTTCGACAGCTATTCGTGTCGTCTAGGAAAGGGGACTTTGGCGGGGATTGAACGTCTGGAACATCATATCCGATCCTGTACGCAGAATTACACGACTCATGCCTGGATACTGAAACTGGATTTGCAAGGGTACTTCATGAGCATAGACAAGAAGAGGCTCTATGAAATCGTATCTGAGACACTGCGCAAGCATTGGAACCAAACTCCTCCGGTAGCATCCACGCCTTCCACTGATCCGGATTTTATTGACTATCTGCTGCGTGGTATCATATTCAAGGATCCGAAAGAGAACGTGATTATTCGTACTCCTATGGATAAATGGGAGGGGCTACCCTTATCGAAGAGCTTATTGTATTCGTGTACCGGTAACGGATTACCTATCGGTGATCTTACCTCACAGCTATTTAGTAATATCTATATGGGCGTCTTTGATGAGTATGTCAAGCGTATCCTGCATATCAGGCATTATGGTCGTTATGTCGATGATTTCTATGTGGTACATGCGTGCAAGGGCTATCTTACTGACTTGATTCAGATTTTTCACCGCTTTCTGGAAGAAAAGCTCAGTCTGATTTTAC
SRS017521_Baylor_scaffold_16016	TR	+	12273	12310	12215	12333	24	0	ACTCGTGTGGTGTATCGGTCGAACAACAACGCGAACGCGTTAGGCGGTGTTTCGTATGCGAACGCGAATAACGATTCATCGAACACGAATGCGAACATCGGCGTTCGGCTTGCAAACAA
SRS017521_Baylor_scaffold_16016	VR	+	*	*	11828	11946	24	0	TCTCGTGTGGTGTATCGGTCGCTCAACGGCGCGGGCGCGTTGGGCGGTGTTTCGTGTGCGTGCGCGGGTTACGATTCATCGAGCACGGTTGCGGTCGTCGGCGTTCGGCTTGCCTTCAG
SRS017521_Baylor_scaffold_16016	TR	+	12273	12310	12256	12333	13	0	AGGCGGTGTTTCGTATGCGAACGCGAATAACGATTCATCGAACACGAATGCGAACATCGGCGTTCGGCTTGCAAACAA
SRS017521_Baylor_scaffold_16016	VR	+	*	*	11971	12048	13	0	TGGCGGTGTTTCGTGTGCGAACGCGTATTACGATTCATCGAGCGCGAGTGCGCCCATCGGCGTTCGGCTTGCCTTCAG
SRS017521_Baylor_scaffold_16016	RT	+	12834	13247	GGCATTTGAAAGTACGTTTTATCCGGACTACTTCCGCATCCATTAAAAACAGGGGAACGCATGACCTTTTACAGTATATCGTTAAAGATATAAAGGATGATCCCGAAGGAACCCTGTTCGGGTACCAGTTCGATATAACGAAATTCTATGAAAGCGTAGACCAGGACATTTTGCTGGATGCAGTGAAAAAGATGTTCAAGGATAAAATATTAATCGGAATCCTGGAAGAGTGCATCCGCATGATGCCTAAAGGCGTAAGTATCGGGCTAAGATCATCACAGGGGCTTTGTAATTTGCTTCTATCCATTTACCTGGATCACCGGTTAAAGGATCAGGAGGCAGTAGCACACTATTACCGGTATTGTGACGACGGTCTGGTGCTTTCCGGTAGTAAGAAATACCTTTGGAAGGTTA
SRS017521_Baylor_scaffold_30298	TR	-	10018	10067	10006	10121	19	0	GTTCTTCGTGGTGTTCTGTTCAGCGGTAATGCGAATAACGGTGCGAATGCAGGCTTCAGCTATGCGAATTCGAATAACACCCCCTCGAATACGAATGCGAACATCGGCTCTCACCT
SRS017521_Baylor_scaffold_30298	VR	-	*	*	10191	10306	19	0	GTTCTTCGTGGTGTTCTGTTCGGCGGTTCTGCGTATTACGGTGCGGATGCGGGCTTCGGCTGTGCGACTTCGGCTAACGCCCCCTCGAATACGTCTGCGTCCGTCGGCTCTCGCCT
SRS017521_Baylor_scaffold_30298	RT	-	9062	9594	CAATATGGGTTTCGGTGTTCACGACGGACACGTTTTCTTGCATCAAAAATAGGGGTATAAACGGGTGTATGCTGAAAGTAGATAAAGCGTTGAAAGACGTGGAGAACACCCGATATTGCCTGAAAATCGACGTTAAGAAATTCTATCCGAGTATCGACCATGATGTGCTGAAACAAATCGTGCGCCGTAAAATCAAATGCCCGGACACGCTGGCTCTACTCGACCAAATCATAGATAGTGCCGCCGGTGTCCCTATCGGCAATTACCTGTCGCAATATTTCGCCAACCTGTTCCTCGCATACTTTGACCATTGGATAAAAGAGGAGGTCGGTGTCAAATATTATTTCAGGTATGCCGACGACATGGTTTTTCTGCACAAGGACAAGGCGTTCCTGCATGATTTACTCACACAGATAGATGCCTATCTCCGTGACAACCTGCATTTGACGATAAAGGCAAATTACCAGGTATTCCCTATCGCTAAAAATCGCAGCGATAAGCACGGGCGGGGGCTGGATTTCGTCGGGTTCGTT
SRS017521_Baylor_scaffold_45782	TR	-	22683	22732	22639	22822	26	0	ATCCCCGCTTCGGGGTATCGCAACAACAATAACGGGCAGTTGAACAACGTGGGCAACAACGGCAACTATTGGTCGGGCTCGCCGAACGGTACGAACGGGTATAACCTGAACTTCAACAATGGTAACGTGAACCCGGCGAACAACAACAACCGCTCGAACGGCTTCTCCGTGAGGTGTGTTGCAG
SRS017521_Baylor_scaffold_45782	VR	-	*	*	24032	24215	26	0	TTCCCCGCTTCGGGGTATCGCAGCAGCACTAGCGGGCAGTTGTACGCCGTGGGCTTCTACGGCTACTATTGGTCGGGCTCGCCGAACGGTTCGCGCGGGTATTCCCTGTTCTTCGGCAATGGTAACGTGAACCCGGCGTACAGCGACAACCGCTCGCTCGGCTTCTCCGTGAGGTGTGTTGCAG
SRS017521_Baylor_scaffold_45782	RT	-	21792	22410	GTGCAAAGGGAAGTGTTTGCTGCTGATTTCTGTGACAGGGTTGTGCATCATTTGTTTTTCAATTATGTTAACCCGATTTTTGAACGCACGTATATAGAGGATTGCTATTCGTGCAGGAAAGGTAAGGGAACGCTCTATGGAGTGAAACGTATATTTCACCATATCAGAAGTTGTTCTGACAATTACACTCGCCCATGCTTTATCCTTAAACTGGATCTGCAGGGGTATTTTATGAGCATAGACAGGAGAATATTGTATGAGAAGGTTAGAGGTACTATAGAGAAATATGCGTACCGAAAAGACCGTGATGGTATACGCTGGAAAGATAAATTGGACTATGGGTTGGTTATGTATCTGGCGGAAGTAATCATTTTTAATGATCCTATTAAAAATTACAAAATTAAGGAGAGTAAATCCGATTGGGACGGATTACCTCTGAATAAGAGTCTTTTTAATTCGGAAGAGGGATGTGGATTGCCTATTGGCAATTTGACAAGCCAGCTGTTCAGCAATGTGTATTTGACTAGTTTCGATCATTATGTTAAACGTGAACTTGGTTATAAACATTATGGGAGGTATGTAGATGATTTCTATCTTATGCATGAGGATAAAGAGAATT
SRS017521_Baylor_scaffold_48587	TR	-	947	971	926	983	10	0	ATGCGAACAACGATTCCTCGAATACGAACACGAACATCGGTTCTCGTCTGAACAACAA
SRS017521_Baylor_scaffold_48587	VR	-	*	*	1296	1353	10	0	ATGCGAGCTACGATTCCTCGTATACGAGCACGAACATCGGTTCTCGTCTGGCCTTCCG
SRS017521_Baylor_scaffold_48587	RT	-	14	398	CACCTCCGCCAGTATCAAGAGACGGGGGATGCACGACCTCCTGGCGTATGTCCGCCGTGACATGGCCGAAGACCCTGATGGTACACGTTACTGTTACAAGTTTGACATCACCAAATTCTACGAGAGCGTGAAGCAGGATTTTGTGATGTATTGCGTCAGCCGGGTGTTCAAGGACGCAAAGCTCGTGACCATGCTGGAGAGCTTTATCCGCCTGATGCCTGAAGGTCTGAGTATCGGCCTGCGCAGCTCGCAGGGGCTGGGCAATTTGCTTTTGTCTGTGTATCTGGACCATTATCTGAAGGACAGGTATGCCGTGCGTCATTTCTACCGCTATTGTGATGACGGCGTCGTACTGGGTAAAACGAAAGCGGAACTGTGGAAGATT
C2813255	TR	-	3245	3282	3225	3338	13	0	GGGGCGTGCTTTTCGGCGGTAATGCGAATAACAGCGCGAATGCCGGCTTTTCGTACGCGAATACGAATAACACGGCTTCGAATACGAATGCGAATGTCAGCTCCCAGCTATGCA
C2813255	VR	-	*	*	3816	3929	13	0	GGGGCGTGCTTTTCGGCGGTACTGCGAATAACGGCGCGCATGCCGGCTTTTCGTACGCGCATACGAATTGCGCGGCTTCGACTACGGATGCGAATGTCGGCTCCCGGCTTTGCT
C2813255	RT	-	2317	2828	CTATTTGGGTTTCAACCTTCACGGCGGACACTTATAGCTGCATTAAGAACCGGGGGATTCATGCGGCCGCGAAGAAGGTAAAACAGGCCCTACGGGAAGACCCGGAAGGTACTACGTTTTGTTTGAAATTGGATATTCGCAAGTTCTACCCTTCGATTAACCACGACGTGCTAAAATCCATTCTGCGCCGCAAGTTGAAGGATAAAAGGCTACTTTGCCTACTTGACGAAATTATAGATTCGGCGGACGGCGTACCTATCGGAAACTACCTAAGCCAATATTTCGCTAACCTCTATTTAACCTACTTCGACCATTGGATAAAGGAACAGAAGCGGGTAAAGCACTACTTCCGCTACGCGGACGATATTGTAATACTTGCTTCGGATAAATCCTACCTTCATTCCTTAATGGGCGAAATTAGGGCGTATTTGGGGGATTTGAAATTAGAGGTTAAAGGAAATTGGCAAGTTTTCCCCGTAGCGGCTCGCGGTATCGACTTCGTAGGATATGTA
SRS017701_Baylor_scaffold_11281	TR	+	46808	46845	46789	46864	13	0	AATGCCGGGCTTTCGTACGCGAATACGAATAACACGGCTACGAATACGAATGCGAATATCGGCTCTCAGCTATACT
SRS017701_Baylor_scaffold_11281	VR	+	*	*	8225	8300	13	0	AATGCCGGGCTTTCGTGCGCGTTTACGTATACCGCGGCTACGTATACGTATGCGTATTTCGGCTCTCGGCTTTGCT
SRS017701_Baylor_scaffold_11281	TR	+	46808	46845	46789	46864	12	0	AATGCCGGGCTTTCGTACGCGAATACGAATAACACGGCTACGAATACGAATGCGAATATCGGCTCTCAGCTATACT
SRS017701_Baylor_scaffold_11281	VR	+	*	*	11153	11228	12	0	TCTGCCGGGCTTTCGTGCGCGGCTACGAATAACGCGGCTACGTCTACGCATGCGAATATCGGCTCTCGGCTTTGCT
SRS017701_Baylor_scaffold_11281	TR	+	46808	46845	46752	46864	18	0	GGGTGTCTTGTTCGGCGGTAATGCGAATAACAGCGCGAATGCCGGGCTTTCGTACGCGAATACGAATAACACGGCTACGAATACGAATGCGAATATCGGCTCTCAGCTATACT
SRS017701_Baylor_scaffold_11281	VR	+	*	*	46207	46319	18	0	GGGTGTCTTGTTCGGCGGTTTTGCGGCTAACGGCGCGCTTGCCGGGCTTTCGTGCGCGTATACGTCTAACACGGCTACGCATTCGAATGCGCGTATCGGCTCTCGGCTTTGCT
SRS017701_Baylor_scaffold_11281	RT	+	47268	47620	TATATGGGTGTCTATTTTCACGGCGGACACTTATAGTTGCATAAAAGGGCGTGGCATACAAGCGGCGGCAAATAAGTTAAGGCGCGTTATAGACAGAGATAAGGCAGGCTGCGCGTATTGCTTGAAAATAGACATACGCAAATTTTACCCTTCCATAGATCACACCGTACTAAAGTCCATTGTTCGCCGGAAGATTAAGGACACACGGCTACTCAATCTTTTGGACGAAATAATAGACAGTGCGGAAGGCTNNNNNNNNTGGGTAAAGGAAGTAAAGCGGGTAAGGTACTATTTCAGATACGCCGACGACATTGTAGTATTGCATAGCGACAAAAAGACGCTTCACGCTTTGC
SRS017701_Baylor_scaffold_12533	TR	+	747	796	699	820	17	0	GGGGTGTGTTGTTCAGCGGTTCTTCGAATAATGGTGCGAATGCAGGTGTCAGCTACTCGAATACGAATAATACGGCGTCGAATACGAATGCGAATATCGGTTCTCAGCTATGCTTATAAAAA
SRS017701_Baylor_scaffold_12533	VR	+	*	*	506	627	17	0	GGGGTGTGTTGTTCGGCGGTTCTTCGAATGTTGGTGCGTCTGCGGGTGTCGGCTTCTCGTATACGAATAATACGGCGTCGTATACGAATGCGAATATCGGTTCTCGGCTTTGCTTTTTACCG
SRS017701_Baylor_scaffold_12533	RT	+	1283	1797	GATTTGGGTTTCAGTCTTCACAAATGACACCTATTCTTGCATCAAGAATAGGGGAATACATGCAGCCGCTAAACGGGTCAAATATGATTTAAAGACAGACCCGGAAGGCACAATTTATTGTCTAAAGATAGATGTTCGCAAGTTTTATCCTTCTATTGATCACGATATACTAAAACAGGTTATTCGCAGAAAAATAAAGGATAAACGCTTGCTTTGGTTACTTGACGAAATTATTGATTCGGCCGACGGTGTACCTATTGGGAATTACTTATCCCAATATTTCGCCAATTTATATCTTGCTTATTTTGATCATTGGATCAAAGAAGTCAAGCAAGTAAGATATTTCTATCGCTATGCCGATGATATTGTGATTCTATCTTCAAGCAAAGAATCACTTCACGCCTTATTGCGTGAAATGCGGGTTTACCTTCGGGACAATTTGAAATTGAAAATCAAGCACAATTTTCAAGTATTTCCGGTCGATTCACGGGGGATTGACTTTTTAGGATACCGCT
SRS017701_Baylor_scaffold_17293	TR	+	6262	6314	6247	6323	14	0	AACAGCAATAATTTCTGTAATGTCAACAGCAACGGCAACGCCAACAATAACAACGCCAACAACAGTAATGGCGTCGC
SRS017701_Baylor_scaffold_17293	VR	+	*	*	5399	5475	14	0	GGCGGCAGTGCTTTCTGTATTGTCAACAGCTACGGCAACGCCAACTTTAACTACGCCACCAGCAGTATTGGCGTCGC
SRS017701_Baylor_scaffold_17293	RT	+	6876	7369	CGGCATATTCGGAGCGTTCATATCTCCGAGCGCGTAGTGCAGAGATGTCTTTGCGACAATATACTTGTCCCTGTGTTTTCTCACTCATTTGTTTTTGATAACGCCGCAAGTCTGAAAGGCAAAGGTGTTGATTTTGCTATGGACAGGCTGGATAGGCACTTGCATAGATTCTATCGAAAGTTTGGCGTCGAAGGCGTAGAATCTGGCGGTGTTCTCACGGGCGATTTTTCCGATTTCTTTAACAGTGCGCCGCACTCTATTATCTATAGAGAAGCGGAACGCAGGATACATGACGATGATGTGCGTCGTATTGCCTGCCAGTTCATGGAGGACTTCGGAGATGTTGGTTTTGGACTTGGCAGTCAGGTGTCGCAGATAGATGCGCTTATGGTCGCAAGCCCGCTTGACCACTTCATAAAGGAACAGCTACACATCAAATACTATGGAAGATATATGGATGACTTCTATCTGATACATGAGAACAGAGAATATCT
C1905669	TR	+	399	457	372	478	16	0	CTGCTGGCGGTAACGTGAACAATGGCACGAACGCAGGTGCGTCCAACTCGAATGCGAACAACGCAGCTTCGACTACGAATGCGAACTACTCGTCGCCCCTATACTTT
C1905669	VR	+	*	*	0	106	16	0	CTGCTGGCGGTTGCGTGTACAGTGGCACGTACGCGGGTGCGTCCCTCTCGAATGCGAACCTCGCGGCTTCGACTACGTTTGCGGACTACTCGTCGCCCCTCTGCTTT
C1905669	RT	+	841	1428	AACGCCGCGAAATCTACAAGCTGCCTTTTCGTGACCGTGTTGTACAGTGGGCAATCATGCAGGTGCTTGAACCCGTCTGGACGCCACAGTTCACCTCGAACACCCATGCCTGCATCCGCGGGCGCGGTATTCACTCGCTGCTTCGGCAGTTGCGCACCGACCTGCGCCGTGACCCTGACGGGACGCGGTACTGTCTTAAAATCGACGTGCGCAAGTTCTATCCCTCCATCGACCACGGCATACTCAAACAGGTCATTCGGCGCAAGTTGAAAGACCCCGACGTGCTTTGGCTTCTGGACGGCATCATAGATTCGGCCAGCGGCGTGCCTATCGGCAACTACATTTCCCAATATTTCGCCAACCTGTACCTTTCGGAACTCGACCACCTGTTAAAGGAAGACGTCGGGGTGCGGTACTATTACCGTTACGCCGACGATATAGTGCTGCTTTCCGACAGCAAGGAGTATTTAAGCGGCGTTCTGGTATATATCAACCATTACCTGAATGAAAGCCGCCTGCTCACGCTGAAAAGCAACTTCCAAATCTATCCCGTGGAAAGTCGGGGCATCGATTTCGTCGGTTACGTGA
C1923938	TR	-	14910	14928	14900	14933	9	0	TGACGTCAGCAATGCCAATTCCAATGTCGAGTTA
C1923938	VR	-	*	*	15099	15132	9	0	TGGCGTCGGCTTTGCCTCTTCCATTGTCGGGTTT
C1923938	RT	-	13454	14581	GAATATAGTACATTTATAATATATGAGCCTAAAGAAAGATTAATCTTTAGACTTCCATATTACCCTGATAGAATCACTCATCATGCTATAATGAATATTATGGAACCTATCTGGACCAGTATTTTTATAGATTAGACATATTCCTCTATAAGAAACAGAGGGATTCATAAGGTAGAGTATGATTTATTCAAGGTATTGTAGAAATACTCAGATGAAACTAAATACTGCCTAAAAATGGATATAAGAAAATTTTATCCATCTATAACACATGACATCCTGTATGAGATGTTGTAGAAGAAAATAAAGGATAAGAAACTGTTAAGTCTATTGAAGGAAATAATATATTCAGCCAAAGGAGTTCCTATTGGAAACTATCTATCATAGTTCTTTGCAAATTTATATCTGACATATTTTGACCACTGGATAAAAGAGGAGTTAAAATGTAAGTACTACTTTCGATATGCTGACGATATTGTGATTCTTGGTAATGACAAGAATTATTTGAGAAATGTATTAGTATCTATAAAACTGTATTTGAAACAAGTTCTTAATTTAGAATTAAAACCTAACTACTAGATATTTCCAGTAGAAAGTAGAGGAGTAGATTTTGTAGGTTACAAATTTTATCACACTCACGTTCTATTAAGAAAATCTATAAAAATGAGAATGTTTAGGCTTATAAATCTATATAAGCAAAATAAGATTGATAAAGAAGAATTGGAAAGAAGAATGAGATCTTATTTCGGCTGGATGAAATTCTGTGATTCTAAGAATTTGTTGAAAAAGATAGAAACTTTGACTGGTTTGAAGTTCTCAAATTGGAATGGAAAGGAAGTCAATATATCTAAGTTTTATAATAAGTATATTCATATCATAGAGGTGGTTGATTATCATAGCCATTTCAGAGTGCACTTTATGTATAACAACAAACCCTATTATTTTAAAAGCAAGAATAAGAAATTACATTATTCTTTGCTTAGATACAAATTTCCTATAAATTTTAAAGTAACACCTTATGTTAGAACCGAATAGAATACAAATGAACGTTTGTCCTTAGGTAATTCAAAAACTTGGGAACGGTACTTATTATTATAATTACGATATAAGAGAAGTTGAGGCTGAAGTTGAA�
SRS017808_Baylor_scaffold_7236	TR	-	1840	1889	1796	1980	17	0	TCCTGCTTCGGGTTTCCGCAACAACAGCGATGGGTCGTTGAACAATGTTGGGAACAACGGTTACTATTGGTCGGCAGTTCCGAACAACACGAACAACGGTTGCAACCTGAACTTCAACTGGAGCAACGTGAACCCTCAGAACAACAACAACCGTTCGTACGGGTTTGCGGCACGGCCAGTCTCAG
SRS017808_Baylor_scaffold_7236	VR	-	*	*	3604	3788	17	0	TCCTGCTTCGGGTTTCCGCTACAACAGCGATGGGTCGTTGGGCAATGTTGGGAGCTACGGTTACTATTGGTCGGCAGTTCCGAGCAACGCGAGCAGCGGTTGCTACCTGGGCTTCAGCTGGAGCTACGTGAACCCTCAGGACTACAGCAACCGTTCGTACGGGTTTGCGGCACGGCCAGTCTCAG
SRS017808_Baylor_scaffold_7236	RT	-	1036	1590	CCTTGTACATGTTTTATAACGTTCGACCCTGTTCAACGAGAGATATTTGCTTCGTCGTTTAAAGATAGGGTTGTGCATCACCTGCTGTTCAACAATATTGCCCATTTGTTTGAGAAAACATTTATACACGATAGTTATTCGTGTCGTGAAGAACGCGGAACATTTATGGGTATAGAACGCTTTGAACACCATTTGCGTAGCTGCACACAGAATTATAAGTTTAATGCTTACGTGTTAAAGTTAGATATTAAAGGTTACTTTATGAGTATTCCTAAACTTAAACTTCGCGAGCTATTAAGAACTACGATGGACAAAAATAAGAAATGGGAGGAATGGATAGACCGTGGGTTTATAGATTATCTTATTGATTCTATTCTAATGCGCGACCCTACAAGTAATGTTTGCCTTATAGGCGACAGAAAGGAATGGGAAGGTTTGCCACCATCGAAAAGTTTGTTTAAGTCAGTAGCAGGGACGGGATTACCCATTGGAGACCTTACATCGCAGCTATTCAGCAATATATATTTAAACCAACTTGACCAATTTGCTAAACGT
SRS017821_Baylor_scaffold_547	TR	+	2306	2343	2250	2362	20	0	GGGTGTCTTGTTCGGCGGTAATGCGAATAACAGCGCGAATGCCGGGCTTTCGTACGCGAATACGAATAACACGGCTACGAATACGAATGCGAATATCGGCTCTCAGCTATACT
SRS017821_Baylor_scaffold_547	VR	+	*	*	1705	1817	20	0	GGGTGTCTTGTTCGGCGGTAATGCGCGTAGCGGCGCGGCTGCCGGGCTTTCGTGCGCGTATACGTATAGCGCGGCTTCGGATACGGCTGCGTATGTCGGCTCTCGGCTTTGCT
SRS017821_Baylor_scaffold_547	RT	+	2903	3438	TATATGGGTGTCTATTTTCACGGCGGACACTTATAGCTGCATCAAAGGGCGTGGCATACAAGCGGCGGCAAATAAGTTAAGGCACGTTATCGACAGAGATAAGGCAGGCTGCGCGTATTGCTTGAAAATAGACATACGCAAATTTTACCCTTCCATAGACCACACCGTACTAAAATCCATTGTTCGCCGGAAGATTAAGGACACACGGCTACTCAACCTTTTGGACGAAATTATAGACAGTGCGGAAGGCTTACCGATTGGCAACTACCTTAGCCAATATTTAGCAAATCTTGTACTTACCTACTTCGACCATTGGGTAAAGGAAGTAAAGCGGGTAAGGTACTATTTCAGATACGCCGACGACATTGTAGTATTACATAGCGACAAAAAGACGCTTCACGCTTTGCTGGCAGAGTTTGAAAGCTATTTGGCGGCTAACGTAAAGCTGGAAATCAAACAGAACAAACAAGTCTTTTCGGTGGCACGCGACCACCGCGACAGCTTCGGGCGTGGTATTGATTTCTTGGGCTATGTAT
SRS017821_Baylor_scaffold_3398	TR	+	756	793	704	814	20	0	GTCCTGTTCAGCGGTAATGCGAATAACAGCTCGAATGCCGGTTTTGCGTATGCGAATTCGAATAACACGCCCTCGAATACGAATGCGAATATCAGGTCTCGCCAATGATTT
SRS017821_Baylor_scaffold_3398	VR	+	*	*	156	266	20	0	GTCCTGTTCGGCGGTCATGCGTATAACGGCTCGAATGCCGGTTTTGCGTCTGCGCATTCGGCTTGCACGCCCTCGTATACGTCTGCGGCTGTCGGGTCTCGCCTTTGCTTT
SRS017821_Baylor_scaffold_3398	RT	+	1241	1522	GATATGGGTTTCGGTCTTCACAAAAGACACATATAGCTGCATCAAGGGCCGCGGGATTCACGGAGCGATGCGGAATGTCAAGCGGGCCATCAAAGACCGGGAAAACGCCCGATATTGCCTCAAAATCGACATCCGGAAGTTCTACCCGTCGATAGACCACGACGTATTGAAAACCATCATCCGCCGCAAAATCAAATGCAAGGATACGCTCGCCCTGCTCGATACGATCATCGACAGCACCGACGGCGTGCCTATCGGCAACTATTTGAGCCAATACTTCGC
SRS017821_Baylor_scaffold_5879	TR	-	9215	9267	9208	9316	14	0	GGCGGTCGCCCTTCGGTTCGGTAATTGCAACAACGGTACGAATGATGGTTTGCGCTACTTGAATGTGAACAACACTGCCGGGAATGCCAACTGGAACATCGGGGCCGCC
SRS017821_Baylor_scaffold_5879	VR	-	*	*	9471	9579	14	0	GGCGGTCGCCCTTCGGTTCGGTGTTTGCGACTACGGTACGCGTGGTGGTTTGCGCTACTTGAATGTGAGCGGCACTGCCGGGAATGCCCACTGGGCCGTCGGGGCCGCC
SRS017821_Baylor_scaffold_5879	RT	-	8231	8652	TGGTATTAGAGCCAATCATCACAGCCACAGCCTATCCATACTCCTGCGGTTCGTTCCCAAAGCGTGGAGCACACTACGGAAAGAGACAGATAGAGCGGTGGCTTTTGCATGACCCGAAGGGAACACGGTGCTTCGCAAAGATGGATATCCGGCACTTTTATGATAGTATCCGGCTGAAAATTCTGATGAAGGAACTGGCAATCCGAATCAAGGATGACTGATTTTTATACATCATCGGATTATGCCTACAGGGATTTAATAAAGGAATCCCTCTCGGATTTTACATCAGCCAGTGGTTGGCAAATTACCTCTTAGAACCACTCGACCGACTGATCACAGAGGCGCTCGGTCAGCCAAAGCTGCAAAGGTACATGGACGATATCGTCATATTCGCAAGCAGCAAGAAAGTCCTCCAGAGAGCC
SRS017821_Baylor_scaffold_7037	TR	-	56303	56340	56281	56400	20	0	CTTCGTGTCCGCGCGGCTGGCGGTAACGCTAACAATGGTGCGAATGCAGGCACGTTCTACTCGAATGCGAACTATACGGCTACGAATGCGAATGCGAACTACTCGTCGCTCCTATACTTT
SRS017821_Baylor_scaffold_7037	VR	-	*	*	56676	56795	20	0	CTTCGTGTCCGCGCGGCTGGCGGTGTCGCTAGCCTTGGTGCGATTGCGGGCGCGTTCTACTCGGTTGCGGACTATGCGGCTGCGTATGCGGGTGCGCACTGCTCGTCGCTCCTCTGCTTT
SRS017821_Baylor_scaffold_7037	RT	-	55337	55924	AAGCGGCGTGAAATCTACAAGCTGCCATTTAAAGACCGAGTGGTTCAGTGGGCCATAATGCAGGTGCTTGAGCCAGTATGGACCCCACAGTTCACAGCAGACACACACGCCTGTATCCGTGGACGTGGCATACACTCGTTACATAAGCGGCTGCATGAAGATTTGGCGGCAGACCCGGAGGGTACGCGCTACTGTCTGAAACTTGATGTAAAGAAATTCTATCCGAGCATTAGCCACGAAATCCTTAAATCAGTTTTGCGCCGTAAAATCAAAGACCCCGATGTTCTTTGGTTGCTTGACGGCATTATCGACAGTGCGCCGGGTGTACCAATCGGCAATTACATTTCCCAATACTTCGCTAATCTTTATTTGTCGGAACTCGACCACCGAATCAAGGAGGTGGCCGAGGTGCGGTATTATTACCGTTATGCCGATGATATTGTCGTACTTGCCGGAGAAAAACCGGTTTTGCATGGTGTGTTGATTTTCATCAATGACTACCTGCAAACGGAGCGGAGTTTGTCGATAAAAAGCAATTACCAGATTTTCCCGGTAGAAAGCCGGGGAATTGATTTTGTCGGCTATGTC
SRS017821_Baylor_scaffold_7166	TR	-	1999	2046	1975	2082	15	0	GAACGCCTAACTACTCGAGCGCCAACAACGCTCGGAATGTCAACTCGGATGGTAGTTTGAACAACAACAATGCTTACAATGGTAACAATGGCGTTCGTCCCGATTTGA
SRS017821_Baylor_scaffold_7166	VR	-	*	*	5	112	15	0	GAACGCCTTACTGCTCGAGCGCCGACTACGCTCGGTATGTCTACTCGGATGGTGGTTTGCGCAACAGCAATGCTTACGATGGTTACCGTGGCGTTCGTCCCGCTTTGA
SRS017821_Baylor_scaffold_7166	RT	-	1024	1653	GAGTATCACACTTTCAAAGTTTATGAGCCAAAGGAACGAGATGTCATGTCAAACTCTTTTCGAGACAAGGTGGTGCAGCATTCATTATGCGACAATGTACTCGAAATCCTGCTGAGAAAGAACTTCCTCTACGACAATTACGCATCACAGGTCGGCAAGGGTACAGACTTCGGGCTAAATCGCTTGGACGGTTTTATGCACAAGTTCTACCGACAACACGGCTTGGAGGGATGGGTGTTGAAGTGCGACATCCGAAAGTACTTTTACAGTATTCCTCACGAGTATCTGAAAAGGATTTTAGAGCCGTATGTACCCGAAGAGGATGTCAGGTGGCTGTTATGGTACATCATTGATTCTACCGCAGACCCCGGCATACCGATAGGCAATCAGAGCAGTCAGCTTCTCGCTGTTTTGTGCCTGAGTCCCTTAGACCATTTCATCAAAGAGAAGTTGGGTATCAAGTACTACGGTCGATACATGGATGACTTCTACCTTATTCATGAGGACAAGGAGTATCTGAAACAGTGCTTGAAGGACATAGGAATGTTCCTCGCTCCGATGGGGATGCAACTGAATCAAAAGACTCAGATATTTCCATTGAAAAACGGTATTGACTTTCTTGGTTTTCAT
SRS017821_Baylor_scaffold_20533	TR	+	23249	23298	23210	23316	17	0	ATGTCGGCGGCAACTGGAACAATGACCTTATGGTCGGTCCTTTCTACGCTAATCTGAACAATACGGCGTCCAATTCGAACTCGAACAATGGCGCGGCTCTATCTTAT
SRS017821_Baylor_scaffold_20533	VR	+	*	*	22995	23101	17	0	TTGTCGGCGGCTACTGGAACTATGCCCTTATGGTCGGTCCTTTCTGCGCTTATCTGAGCGGTACGGCGTCCGCTTCGGGCTCGGACATTGGCGCGGCTCTCTCTTGT
SRS017821_Baylor_scaffold_20533	RT	+	23789	24293	AGCTATGCCAGTCTTCCGGGCAGAGGTGCCCATAAAGGAAAGCAGGTAATTGAGAAGTGGATCAGGACTGACCCGAAGAATTGTAAGTATGTCCTCAAAATGGATATTCGTCATTTCTTCGATACTATTCCACACGATCGTTTGAAAGCCAAGTTGAAGAAGACCGTTCATGATGAAAAGATGCTGGATTTACTATTTCGCATTATTGATGTCACAGAGGTTGGTATTCCACTTGGCTTTTATACTTCTCAATGGCTTTCTAACTGGTATTTGCAGGGTTTAGATCATTTCATCAAGGAGCAGCTCTGTGCCGTGCACTATATGCGCTACATGGATGACATGGTCGTTTTCGGAAGCAACAAGAGGGTTTTGCACCGCATGAGGCAAGCAATTTCCGATTATCTGGAAATGGAGCTTGGCTTGGAACTTAAAGCGAATTGGCAAGTCTTTCGCTTTTCTTATGGCAACAACCAGGGGCGTGATCTGGACTTCATGGGCTTTCGTT
C2455298	TR	-	972	1021	953	1069	27	0	AATGTCACTAAATTAGGTGCTAATTGGAATAATGGCTTGAATACCAGTGCTTTCTATTGGAATCTGAATAATGCTTCTTCTAATCGTAATCGGAATATCAGCAGTCAGTTAGTAAAT
C2455298	VR	-	*	*	1181	1297	27	0	CGTGTCGCTCAGTTGGGTGCTAGTTGGGCTTATGGCTTGAGTGCCGGTGCTTTCTGTTGGTATCTGGCTAATGCTTCTTCTGATCGTTATCGGGCTATCGGCGGTCGGTTGGTGTAT
C2455298	RT	-	9	456	TACATACAGTGCAATACCAAACAAGGGTATTCATGCAGCATACAAGAAGTTACGGTTGGCGGTTGATACCGTGCCGGAAGAAATGATCTATTGCTTGAAAATAGACTGCAAGAAATTTTACCCTTCCATTGACCACGAAACACTAAAACAGAAGTTCAGACGGAAGTACAAAGACCCTGAACTGCTTGAACTGATTGATGAAGTAATTGATTCAATCAGCACTTGTCCGGCAACGGATGAAAACATTGAATTTTATCGGTCTTGTGGTAATGAAATCAAGATAGTGAAGGTAAACGGCAAGGACTTCATTGAAGGTGTCGGTATTCCAATAGGGAATTACTTTTCACAGTATGACGGGAATTTCTTCTTGTCAGGTTTTGACCACTGGATAAAAGAAGTAAAGCGGGTAAAACATTATTACCGTTATATGGATGATATTTGTATTTTT
C2492782	TR	+	679	728	647	754	12	0	CGCTTCTGTCAGGAGTGGCAACTCGACTAATTGCGTGAACGTCAACAACAACGGGAACTCCAACAACTGGAACGCCAGCAACGAGCTTTACGTCCCGGTCTGATTCCA
C2492782	VR	+	*	*	0	107	12	0	CGCTTCTGTCAGGAGTGGCGGCTCGACTAATTGCGTGCACGTCAGCGACATCGGGCACTCCGACTACTGGTACGCCAGCAACGAGCTTTACGTCCCGGTCTGCTTCCG
C2492782	RT	+	1237	1756	GTTTTATTTGCTTTGATATATGCGAACGCGGCAAGCTGAGACACATCAAAAGCGTGCATTTTTCTGAGAGGGTTGTGCAAAAATCATTTTGTACCAACATTCTATACCCTACCTTCACACGCTCCCTGATTTACGACAACGGGGCGAGCCAGAAAGGAAAAGGCACGCAGTTCGCGCTCGACAGACTGACAACTCACTTGCGGAGACATTTCAGGAAATACGGACGCGAAGGCGGCATACTTCTGATTGACTTCTCGGACTACTTCGGGAATGTGGCGCATGAGCCACTTTTTAAGATATACCGGCAGATCTTCACAGATCCCCGCGTCATAGCTCTGGGAATGAGATTTATCTCTGCCTTCGGCGATAAAGGTCTCGGGCTGGGAAGCGAAACGAGTCAGATCAATGCCGTAATGCTTCCGAACCGCGCGGACCATTACGCGAAGGAAGTGCTCAGGATCCGAGGCTATGGCAGATATATGGACGACTCCTGCCTACTGCACCATAGCATTGCATATCT
SRS018313_Baylor_scaffold_10655	TR	-	1458	1507	1458	1553	15	2	TGGTGCCCTTTTGTCTGCTAATGCGAATAATGGTGCGAATGCGGGTTTCGGTTATCTGAATGCGAATAATCGTTCCTCGAATGCGAATGCGAACAT
SRS018313_Baylor_scaffold_10655	VR	-	*	*	1666	1761	15	2	TGGTGCCCTTTTGTCTGCTCATGCGGATAATGGTGCGGGTGCGGGTTTCGGTTTTCTGGTTGCGAATTATCGTTCCTCGGCTGCGGTTGCGTTTGC
SRS018313_Baylor_scaffold_10655	RT	-	451	934	GGACAGGATAGTACACCATTGCATTATCAATGTGTTGGGGCGTTACTGGACTAACTTCTTCATTGCGAATACATACGCTTGTATCAAAGGGCGTGGTATTCATAAATGTATGGAGGATGTGCATACGGCTTTAATCATAGACAGAAAAGGTACAAGGTTCTGTTTGAAGATTGACATCAAGAAGTTCTATGATAACATAGACCACGCAGCATTGAAAAGGATAATCCGCTACACTATAGCGGATGAACAACTGTTAAGGCTGTTGGATAAGATAATAGATAGTAACGGTAAAGACAAGGGGCTGCCAATAGGCAATTTCACAAGTCAATATTTGGCTAATCTCTATTTAGCATATTTCGACCATTGGGTTAAAGAAGAACTGGCTAAGATAGTGATGAAGCGTTTTGGGGTGAAAATCTACTACTATCGCTATATGGATGATATGGTGATACTATGCGCTGACAAAGAGGCACTGCATTTCGTA
SRS018351_Baylor_scaffold_1004	TR	+	28547	28604	28536	28614	11	0	AACGTCCGCAACGTGAACTCGGACGGGACGCTCAACAACAACAACGCGTACAACGGCAACAACGGCGTCCGCCCGGCTT
SRS018351_Baylor_scaffold_1004	VR	+	*	*	15	93	11	0	CTCGTCCGCAACGTGTACTCGGACGGGGCGCTCAGCTACGGCATCGCGTACAACGGCTACATCGGCGTCCGCCCGGCTT
SRS018351_Baylor_scaffold_1004	TR	+	28547	28604	28545	28614	12	0	AACGTGAACTCGGACGGGACGCTCAACAACAACAACGCGTACAACGGCAACAACGGCGTCCGCCCGGCTT
SRS018351_Baylor_scaffold_1004	VR	+	*	*	101	170	12	0	NGCGTGAACTCGGACGGGGCGCTCTACATCGACTACGCGTTCAGCGGCAGCCTCGGCGTCCGCCCGGCTT
SRS018351_Baylor_scaffold_1004	TR	+	28547	28604	28507	28614	16	1	TGCGCTCCCCGAACGCGTCGAACTCGAACAACGTCCGCAACGTGAACTCGGACGGGACGCTCAACAACAACAACGCGTACAACGGCAACAACGGCGTCCGCCCGGCTT
SRS018351_Baylor_scaffold_1004	VR	+	*	*	30499	30606	16	1	TGCGCTCCCCGCGCGCGTCGGGCTCGTACAGCGTCCGCCACGTGTACTCGGACGGGACGCTCTACGACGACAGCGCGCACGACGGCGGCGACGGCGTCCGCCCGGCTT
SRS018351_Baylor_scaffold_1004	TR	+	28547	28604	28518	28614	15	0	AACGCGTCGAACTCGAACAACGTCCGCAACGTGAACTCGGACGGGACGCTCAACAACAACAACGCGTACAACGGCAACAACGGCGTCCGCCCGGCTT
SRS018351_Baylor_scaffold_1004	VR	+	*	*	30615	30711	15	0	GACGCGTCGAGCTCGTACAGCGTCCGCAGCGTGGGCTCGGACGGGACGCTCATCTACGACGGCGCGTACAACGGCGGCAGCGGCGTCCGCCCGGCTT
SRS018351_Baylor_scaffold_1004	RT	+	28203	29612	GTTCTGGAATGCCTCATAGAGGCGAACGAGATATTCCCTCGCAGCGCCGCAGAGACAGCAGAACGCCTCGACCTTCAAAAGAGAGCTCTTACGAAATGTAAGCTCCTCCTCAACCTACTCGACATAGCCCTCGAAAGGGGCTACATCGACATCCGCCGCTGCGAGGACTGGACGAAGAAGATACTCGACGTCAAGAACCTCACAGCTTCGTGGCGGAAAAAGGATGCAGCGCGGTTCAGCCCGAAAGGCTGACGGCGTTTCATTGGGGTATTCCTTGTACGGCATCGACTTTTGTTGTGCGTAGTGCGCTCCCCGAACGCGTCGAACTCGAACAACGTCCGCAACGTGAACTCGGACGGGACGCTCAACAACAACAACGCGTACAACGGCAACAACGGCGTCCGCCCGGCTTCGGTGGAATTTACCGCGACCAAGTAGACCCCGCTGCGGCGGGGCCGAAAGCAGAGGCCCACCCATCAAAGGAAGGAATATCCCGTCCAAAGGCATACCGCCGAGGATAAACACATAGCACCGACGCCCCGGAGCCCGCAAGGGCCTCGGGGCTTTTGCGGTGTTCGGAGGAGCCCAAGCAGATGCAGAAAACGAAGGTCAATTTTGATACCGTCTACGAATTTGAAACGCTCTACAACGCCTACCGGGCATCCCGGCGCGGCAAGAGGTGGAAGAACACCGTCGCCAAGGTGGAGATGAACGCCCTCGAGGCTATCGCCGTCCTGCAAGAGGAGTTGAGCACCGGCACATACCGCCCCGGCGGCTACCGGGAGTTTTATGTCTTCGAGCCAAAGAAAAGGCTCATTCAGACCAACTCCTTCAAGGACAAAATCGTCCAACACGCCTTTTGCGACACCATTCTCTACGACGTCCTCACCCGTCCTTTCATTCTCGACAACTACGGCTCGCAGATAGGCAAGGGAACCCACTTCGGCCTCAACCGGCTACGCGACTTCATGCGGGAGTATTACCGCAGGCACGGCAGCGCAGACGGATGGGTACTGAAAGCGGACGTCCACCACTACTTCGCCAGCATCCGGCACGACATCCTCAAGCAGGACGTCCGGGAGCTGCTCGACGACGAAAGGAGCCTCGCGCTCACCGACCTCATCATCGACAGCACACCGGGCAACGTCGGCATCCCAATAGGCAACCAGAGCAGCCAAGTATTCGCGCTCTTATACCTCAACAAGCTCGACCACCTCATGAAAGAGGGCTTCCGCTTCCGCTACTACGGGAGATACATGGACGACTTCTACATCATCCACGAAAGCAAAGACACCCTCCGGGCCGCATGGAAGGCCATATCGGAGCACCTCGCGGAGCGAGGGCTCGAGCTCAATGACAAGACGCAGATATTTCCCCTCCGTAACGGACTGGATTTTCTCGGCTTCCACA
SRS018351_Baylor_scaffold_12783	TR	+	1893	1919	1886	1920	1	1	GTTTCTGCCTGGTCGTCAGCAGCGGCAACGCGAAC
SRS018351_Baylor_scaffold_12783	VR	+	*	*	30082	30116	1	1	GTTTCTGCCTGGTCGACAGCAGCGGCAACGCGTAC
SRS018351_Baylor_scaffold_12783	TR	+	2607	2670	2560	2693	16	0	CGGCTCTGCAGCCAACTGGTGGGAGCGCTCGCCGAATGCCAGCAACTCCACGAATTTCTGCCTGGTCAACAGCAACGGCAACGCGAACAATAACAACGCCAGCAATGCCAATGGCGTGGCCTTCGGATTCTGCA
SRS018351_Baylor_scaffold_12783	VR	+	*	*	1833	1966	16	0	CGGCTCTGCAGCCGCCTGGTGGGAGCGCTCGCCGAGTGCCAGCTACTCCACGGGTTTCTGCCTGGTCGTCAGCAGCGGCAACGCGAACTTTAACAGCGCCAGCTATGCCACTGGCGTGGCCTTCGGCTTCTGCT
SRS018351_Baylor_scaffold_12783	TR	+	2607	2670	2585	2693	16	0	CGCTCGCCGAATGCCAGCAACTCCACGAATTTCTGCCTGGTCAACAGCAACGGCAACGCGAACAATAACAACGCCAGCAATGCCAATGGCGTGGCCTTCGGATTCTGCA
SRS018351_Baylor_scaffold_12783	VR	+	*	*	30054	30162	16	0	CGCTCGCCGCGTGCCAGCGACTCCACGCGTTTCTGCCTGGTCGACAGCAGCGGCAACGCGTACAATTACTACGCCAGCCTTGCCGGTGGCGTGGCCTTCGGCTTCTGCC
SRS018351_Baylor_scaffold_12783	RT	+	3217	3760	AGCTGCGGCACATCCGGAGCGTCCACATCTCAGAGCGCGTGGTGCAGCGGTGCTTATGCGACAATGCGCTGGTGCCGCTGTTCTCATCGGCCTTCATATACGACAACGCAGCGAGTCTGAAGGGCAAGGGAATTGACTTTGCCATGGACAGAATGAACCGGCATCTGCAGCGGCATTACCGGAAGCATGGGATGCAGGGCGGCATCCTGGTGTTCGACTTCACGGACTATTTCAACTCCGCACCGCAGGAACCGATTCATCGGGAGAACCGGCGCAGGCTCTACGACGAGCGAGTCCGGGAGCGGGCAGAGAGCTTCATGGCGGACTTCGGCGAGCGAGGCTTCGGACTGGGCAGCCAGGTGAGCCAGATCGACGCGCTGATGCTGGGAAACGGCCTTGACCATTTCATCAAAGAGCAGCTGCACATCCGGGGCTACGGCCGGTACATGGACGACGGGTATCTCATCTGCGAGGACGTCCGGTATCTGGAGGAATGCGCCGCACGCATCCGGCAATACTGCGCCGGTATCGGGCTGCAGCTGAG
SRS018351_Baylor_scaffold_19307	TR	+	977	1026	962	1064	18	0	GCGAGTACAATTCCAACAACGCGTTCATCTACAACGGCAACACGGGCAACGTGAACAACAACAACAAGTATAACACGAACGCCGTGCGTCCGGTTTCCGAATT
SRS018351_Baylor_scaffold_19307	VR	+	*	*	325	427	18	0	GCGAGTACAATTCCTACGGCGCGTTCGTCTACGGCGGCAGCACGGGCGGCGTGAACAGCAACTTCAAGTATGGCACGTTCGCCGTGCGTCCGGTTTCCGCTTT
SRS018351_Baylor_scaffold_19307	RT	+	1238	1853	AATCCATCGCATTTATCGTTACGAAACCATGCCTGCGCGAAGTGGTAGCCGCCGATTTCCGCGACCGAATCGTGCAGCACTATATCGTCATGCGCCTCGAAGCTCTTTTCGAGGAATGCGGAACACTCGACGATAACATGTTCAGTTGCCGCGTCGGGAAAGGCAACCTTGCGGCCATACAGGCCCTACAACAGCAGATATTCCACCAGTCGAAAGGTTATACCACCGACTGTTATGTGGCAAAATTCGACCTGCAATCATTCTTTATGAGCATCGACAAACGCCGTCTTTACGACGAGTTGGTCGCATTGGTCGCCAAGCGCTACGAGGGATGGGATAAGGATACGCTGTTGTATCTTATCCGCGTCGTTACGCTGCATAATCCGCAGGACAACGCCGTGCGGAAAACTCCACTTTGCGATTGGGCTGACCTGCCGCGCTCGAAGAGCCTCTACAATGTCGATTGGTTCCTCGGTTTAGCCATCGGGAACCTCACGTCGCAATCCGACGCGAATTTCTACAACGCACCCGCGATGCGGTGGATGCGCTCCGTTGGCCTCGCTCCTGTGAACTACGTCGATGATTTCGCATTCGTCGTCCGGGATAAGGCATCGTT
SRS018351_Baylor_scaffold_29504	TR	+	51	105	0	124	16	0	CTGCGAACAACTGGTGGGAGCGTTCTCCTAATGCGAGCAACACTACCAACTTCTGTAATGTCAACAGCAACGGCAACGCCAACAACAACAACGCCAGCAACTCGAATGGCGTGGCCTTCGGATTC
SRS018351_Baylor_scaffold_29504	VR	+	*	*	8299	8423	16	0	CTGCGTACAGCTGGTGGGAGCGTTCTCCTAGTGCGAGCACCACTACCTACTTCTGTATTGTCGACAGCAGCGGCGGCGCCGACAACTCCAACGCCAGCGACTCGTATGGCGTGGCCTTCGGCTTC
SRS018351_Baylor_scaffold_29504	RT	+	611	1187	GATTTTACGAGTTTGACATTTACGATCGCGGAAAATGGCGCCATATCCGCAGCGTTCATATCACAGAGCGCGCCGTTCAGAGAAATCTCTGCGACCAGGTTATCACAAAGGTTTTTCAGCCAGCTTTTATCTATGACAACGCCGCGAGCATCAAAGGTAAAGGCATCGACTTCGCGATGGACCGTCTTAACTGCCACTTGCAGCGGCATTTCCGCAAGCATGGTCTCAAAGGCGGTATTCTCGTCTTCGACTTCAAGGACTACTTCGGCTCGGCACAGCACTGGACCGTCAAGAACGAGCTCGCCCGTCGTGTTCACGACCCGAAGACCAGAAAGCTCGCGAATGACTTCCTCGAGAACTTCGGCCCGGTCGGGTATGGTCTCGGCAGTCAAATCTCGCAAAATGCGGCTCTCATGCTTCCGAACAAGCTCGACCACATTATCAAAGAAGAGCTTCAAATCAAGGGCTACGGCCGCTATATGGACGACGGCTATTTGATTCACGAGGATATTCACTATTTAGAGTATTGCCTTGAGAGAATCAAAGAGGTCTGCGCTGAGCTGGGTATCACGCTCAA
C2813404	TR	-	5537	5575	5520	5579	12	0	ACGTCAACCTGAACAACCCGCGCTCGAATTCCAACACCAACATCGGGGGCCGTTCCGCTT
C2813404	VR	-	*	*	6140	6199	12	0	GCGTCGGCCTGTACTACCCGCGCTCGGTTTCCGTCGCCGGCATCGGGGGCCGTTCCGCTT
C2813404	RT	-	4409	5074	AAGCGCCGCCTGGTAATGGCGCTGGACTACCGAGACCGGGTCGTGCAATGGAGCGTTTACCAACTGCTTTATCCCTACTTCGACCGACGGATGATCAAGGACAGCTATGCGTGCCGGAGAGGCAAAGGCAGCCACAAGGCCGTGGCCCGCCTACAATACTGGCTGCGCCAGATAGACCGCAAGCCAAACGGAAAAGAATGGTACTACCTGAAAATAGATGTATCCAAATACTTCTATCGCGTAGACCACGACGTCCTGCTGCGGATTTTGCGCCGCCATATAGCAGACCCCGGACTGCTGGACTTGCTGGCCGGAATCATAAACAACCCGGATGAACCGTTCGGACTGCCGCCAGGCATGAAGCCGGAGGATGCAGACTTCGAGGCGTGGCTCTACGACGTAGGAATGCCCATCGGAAACCTGCCGTCGCAGCTATTCGGAAACGTAGTTCTGAACGAACTTGACCAGTTTGTGAAGCACCGCCTCAAGGCGCGGAAATACGAGCGCTACATGGACGACGGCCTGTTCTTGAGCGACAGCAAGGAAACCCTGAACGCCTGGAAGCAGGCCGTGGGCGACTACCTGCGCCAGGAGCTGCATTTAGACCTGAACGACAAAACGGCCATACGCCCCGTGACGATGGGCATTGAATTTGTGGGTCGCCGG
SRS018427_Baylor_scaffold_441	TR	-	1223	1281	1212	1307	25	0	AAATCAGCAGTAACTCAGACAATGAGTCTAATGCAGGTTTGTTCAATTTGAATTCTAACAATGAGTTAGACAATTCCAATGCTAATGTCAGGACAC
SRS018427_Baylor_scaffold_441	VR	-	*	*	1450	1545	25	0	TAATCGGCAGTTACTCGGACTATGGGTCTGGTGCGGGTTTGTTCGGTTTGCGTTCTCTCGATGGGTTGGACCGTTCCGCTGCTCATGTCGGGACTC
SRS018427_Baylor_scaffold_441	RT	-	455	895	GAATATAATGCATTTATAATTAGAGAACCTAAAGAAAGATTAATATTTAGATTACCTTATTATCCAGATAGAATAGTACATCATGCTGTAATGAATATAATGGAACCTATATGGGTATCTATCTTTATTAAAGATACTTATAGTTGCATTAAACACAGAGGTATTCACGAAGCATTACATAATGTTAAAGAAGCTTTAAAAGATGTAGATAATACTACTTATTGTCTTAAGTTAGATATCAGAAAGTTCTATCCTAGTATAGATCATGNAGACTCAGCAGAAGGTGTGCCTATTGGTAACTACTTATCTTAGTTCTTTGCTAATGTCTACTTAACTTACTTTGATCATTGGATTAAAGAATAGAAACAGGTTAAATATTACTTTAGATATGCAGACGATATAGTGATATTGCACAATGATAAAGAGTATTTGTGGAAACTA
SRS018427_Baylor_scaffold_572	TR	+	1049	1086	993	1105	18	0	GGGTGTCTTGTTCGGCGGTAATGCGAATAACAGCGCGAATGCCGGGCTTTCGTACGCGAATACGAATAACACGGCTACGAATACGAATGCGAATATCGGCTCTCAGCTATACT
SRS018427_Baylor_scaffold_572	VR	+	*	*	448	560	18	0	GGGTGTCTTGTTCGGCGGTCGTGCGTCTAACGGCGCGGATGCCGGGCTTTCGTACGCGTCTACGCATAACGCGGCTACGGCTACGAATGCGTCTGTCGGCTCTCGGCTTTGCT
SRS018427_Baylor_scaffold_572	RT	+	1509	2044	TATATGGGTGTCTATTTTCACGGCGGACACTTATAGTTGCATAAAAGGGCGTGGCATACAAGCGGCGGCAAATAAGTTAAGGCGCGTTATAGACAGAGATAAGGCAGGCTGCGCGTATTGCTTGAAAATAGACATACGCAAATTTTACCCTTCCATAGATCACACCGTACTAAAGTCCATTGTTCGCCGGAAGATTAAGGACACACGGCTACTCAATCTTTTGGACGAAATAATAGACAGTGCGGAAGGCTTACCGATTGGCAACTACCTTAGCCAATATTTAGCGAATCTTGTACTTACCTACTTCGACCATTGGGTAAAGGAAGTAAAGCGGGTAAGGTACTATTTCAGATACGCCGACGACATTGTAGTATTGCATAGCGACAAAAAGACGCTTCACGCTTTGCTGGCAGAGTTTGAAAGCTACTTGGCGGCTAACGTAAAGCTGGAAATCAAACAGAACAAACAAGTCTTTCCGGTGGCACACGACCACCGCGACAGCTTCGGGCGTGGTATTGATTTCTTGGGCTATGTAT
C2381144	TR	+	683	732	636	745	13	0	GCTGGTGATCTCTGGCGGTAACGTGAACAACGGTACGCATGCCGGGCCTTTCTACCGGAACTGTAACAACGGTACGGGTAATACGAACTGGAACATCGGCGGTCGCCCAC
C2381144	VR	+	*	*	377	486	13	0	GCTGGTGCTCTCTGGCGGTAACGTGAACGGCGGTACGCATGCCGGGCCTTTCTCCCGGCGCTGTTACAACGGTGCGGGTTTTACGAGCTGGAACCTCGGCGGTCGCCCTC
C2381144	RT	+	1241	1719	CGCATTCGTTCGCATTTTCAAGCAGATCGTTCTGCATAGCGCCTATCCATTCAGCTGCGGATGCGTACCAGGAAAAGGAACGCACGGAGCAAAGACCGCGATCGAGAAGTGGATCAGGAAGGATCCAAAGCACACCAAGTACGTCCTGAAGCTGGACGTCCGGAAATGCTATCCAACCATGAGCCACGAAGAACTCCGGAAGAAGCTGCAGCACAAGATAAAAGACAAGAAGTTCCTGCGCCTGGCAGACCGGATCATCGCGAGCTTTCAACAGCCGATGGCCACGCACGAAAGACTGCAGCCGGAGATCGACGCAGTAGGCATCCCGGTCGGGCTCTTTACCTCGCCATGGTTCTGCAACTTTTTCTTTCAGGACATCGACCACAAGGTCGCCGAGAAAACCGGAGCCGCGCACAACGTGAGATACGTGGATGACATGGTCTTGTTTGATTCAAGCAAACGACGACTGCACAAAGCTC
C2382976	TR	-	3442	3491	3403	3505	18	1	GCGAGTACAATTCCAACAACGCGTTCATCTACAACGGCAACACGGGCAACGTGAACAACAACAACAAGTATAACACGAACGCCGTGCGTCCGGTTTCCGAATT
C2382976	VR	-	*	*	4040	4142	18	1	GCGAGTACAATTCCAACCTCGCGTTCATCCACGGCGGCGGCACGGGCTACGTGGGCAACAGCCACAAGTATGGCGCGGGCGCCGTGCGTCCGGTTTCCGCTTT
C2382976	RT	-	2615	3230	CAATCCATCGCATTTATCGTTACGAAACCATGCCTGCGCGAAGTGGTAGCCGCCGATTTCCGCGACCGAATCGTGCAGCACTATATCGTCATGCGCCTCGAAGCTCTTTTCGAGGAATGCGGAACACTCGACGATAACATGTTCAGTTGCCGCGTCGGGAAAGGCAACCTTGCGGCCATACAGGCCCTACAACAGCAGATATTCCACCAGTCGAAAGGTTATACCGCCGACTGTTATGTGGCAAAATTCGACCTGCAATCATTCTTTATGAGCATCGACAAACGCCGTCTTTACGACGAGTTGGTCGCATTGGTCGCCAAACGCTACGAGGGATGGGATAAGGATACGCTGTTGTATCTTATCCGCGTCGTTACGCTGCATAATCCGCAGGACAACGCCGTGCGGAAAACTCCACTTTGCGATTGGGCTGACCTGCCGCGCTCGAAGAGCCTCTACAATGTCGATTGGTTCCTCGGTTTAGCCATCGGGAACCTCACGTCGCAATCCGACGCGAATTTCTACAACGCACCCGCGATGCGGTGGATGCGCTCCGTTGGCCTCGCTCCTGTGAACTACGTCGATGATTTCGCATTCGTCGTCCGGGATAAGGCATCGTA�
C2383034	TR	+	1359	1442	1340	1454	17	0	GCGCTGCGTGTATCGCGGGGGCAACTGGAACAACGGTGCGAACGCTGGTGTGTTCTACCTCAACGGCAACAACTCCCGCAGCAATGTGAACACGAACATCGGCTTCCGTGCCGCT
C2383034	VR	+	*	*	757	871	17	0	GCGCTGCGTGTCTCGCGGGGGCCTCTGGTACGGCGGTGCGGGCGCTGGTGTGTTCTGCCTCAACGGCTCCTACTCCCGCAGCAGTGTGAGCACGTCCCTCGGCTTCCGTGCCGCT
C2383034	RT	+	1953	2615	AGAAACGGCTCGTCATGGCTCTGGGCTTCCGGGATCGTGTCGTGCAGTGGGCGATCTACCTCCAGACAAACCAACACCTCGACAATGGCATGATATATCACAGCTACGGGTGCAGGGTGGGAAAAGGAACCACCAGAGCAGCCGACCGGCTTCAATACTGGTGCACGCTCGTGGATCGGAAGCCGGGCAAATGGTACTACCTGAAACTGGACGTATCAAAGTATTTTTACCGGGTGGATCACCGGGTGCTGCTCGACATACTCCGCCGGAAGTTCCCGAACGAGGACGGCTACCTCTGGCTTATGGAAACAATTATAAATTGCGACCATACACCCTTTGGACTGCCTCCGGGAAAGTCCGCCGACGAGATCCCACCGTCTGAAAGACTGTTCGAGGTAGGTATGCCGATCGGAAACCTCACGAGCCAGCTACTCGCGAACGTCTGCCTCAATGAGCTGGATCAGTATATCAAGCACGAGCTGAAAGCCCATTTTTACGACAGATACATGGACGACATGGCGCTACTCTATCCTGACGCGGCCACGCTGAACCGGTGGAGGGCTGCGATCGAGAAGTATCTGAACGAAGTCCTACACCTCGAATTGAACAGCAAAACCACTATCGGACTCGTCAAGCACGGGATCACCTTCGTGGGCTGCCGAA
C2384524	TR	+	5395	5444	5343	5463	31	0	AAAAAGGTTACTAAATTAGGCAGTAAATGGAATAACAGTGCTAATGCAGGTACTTTCTATTGGAATCTGAATAATGCTACTTCTAATCGTAATCGGAATATCAGCAGGCAGTTAGTAAATG
C2384524	VR	+	*	*	5095	5215	31	0	TGGCGGGTTGCTATATTGGGCGGTGTATGGGATTACGGTGCTAGTGCGGGTGCTTTCTGTTGGGTTCTGGATAGTGCTGCTTCTAATCGTGATCGGCATATCGGCGGGCGGTTGGTGTATG
C2384524	RT	+	5980	7169	ACCTATTCAGCGTTACCCAAAAGAGGAATTCACGCAGCGTTGCATGATGTTCAAGATGCAATGTGGAAGGATGTTCCGAATTGCCAATATTGCTTGAAGCTGGATGTAAGGCACTATTACCCTTCAATAAATCACGATATTTTGAAAGCAAAGTTCAGACGGCTTTTCAAAGATAGTGAATTGCTTTGGTTGTTGGATGAAATCATAGATAGCATTTGCACCGCTAACATTGAAGATATTCGTGATCTTTGGTTCTTTGATGAAGATGTTGATGAAGAAACCGGAATACCGATAGGAAACTATCTTTCCCAATATTGCGGAAACTTCTATCTTTCTGATTTTGACCACTGGATCAAGGAAGAAAAGCGGGTGAAGCATTACTTCCGTTACATGGATGATATTGTGATTTTCGGCAGCAGCAAAGAAGAACTTCATGCCCTGAAACGGGAAATTGATGTTTATTTCATGCGGGAATTACGGTTGACTATCAAAGGGAATTGGCAAGTGTTCCCTTCCTATGTGCGGGGTGTTGATTTTGTCGGCTATCGAACCTTCCTGAATTATACCTTGTTTCGCAAGAGCAGTTGCACCAACTTCAAGAAAAAGATGGTTGCAATCAGGGAGAAAACAGCAAGCGGGCAGATGATGAACTATTCTGAATGGTGTTCCGTAAATTCCTATAAGGGATGGCTAAAGCATTGTGATAGTTACCGCTTGCGGAAAAAGTACATTGCACCAATTCAAGACGATGCAGACCGATATTATCGGGATGTTGTCAAAACCAAAAAATATAAAAGAAAGGCGGCGTAAAACATGGTTGACTATGGCAGAGTAAGAAGCACCGTCAAGCCTGAACCCATTGTGATTGATGAATTCAGCGTTTGGCAGCACACCGACATTCAGGAAATTTCTGAAAATGTGGGTGAAGAAAATGAATTCGTGGGCTATGAATTCACCATGATTCAGTACAGCAAGGATGAATTCATTTTGCAACAGGCAACGGACAATGCAGCGTTGCAGCAGCAGATCACAGATACACAGATTGCTTTGTGTGAAGTGTATGAACTGATGGTGTAAGGAAGGGGTGAAAAATCATGGCAAAGGTATATGCTGACCTTATCAGAAAGGGCTTGAAAACTCTTGATGATGTACCGGAAAAACTGAAAGCAGCGGTTCAGGCTTTGGTTGAA
SRS018575_WUGC_scaffold_9460	TR	+	685	734	637	748	16	0	AGCTGGTTCTTTGGGGCGGTAATGCGAATAACGGTGCGAATTGCGGCCTCGCTTATGCGAACTCGAATAACGATTGGTCGAACTCGAATGCGAATATCGGCTCTCGCCATAC
SRS018575_WUGC_scaffold_9460	VR	+	*	*	350	461	16	0	AGCTGGTTCTTTGGGGCGGTACTGCGAATAGCGGTGCGCTTTGCGGCCTCGCTTCTGCGTCCTCGGATATCGCTTGGTCGGACTCGGATGCGGGTATCGGCTCTCGCCTTGC
SRS018575_WUGC_scaffold_9460	RT	+	1474	1871	ACAAGTGCGTGTATCAAGGGAAAGGGATTACATTTTGGAGTAAGGAGAATGAAACGTTTTCTTCACCGGTACCCGGAATACAAATGGTTCGTAAAGACTGATTTCAAAAAGTTCTATCAAAGTATTCTTCATGAGCTTATTGTTGCTGCATTGAGAAGGAAATTCAAAGATGAACGATTTATTAAATTGATCGAGATAGCTGTTTTATCGTATGACAGCGGAACAGAGTTAGTTGACGTATTGGAGAATGAAGTTGAACGGAAGAAGAGGTGTTCCGATTGGAGCATTTACAAGCCAACCTATCGGGAATTTTGCGGCAAGCCGGATAGATCATACAATGAAGGAGAAATATCGTGTCAAATGCCTGCATAGATATTGCGATGATAATGTTATGCTGG
SRS018656_WUGC_scaffold_1644	TR	+	36586	36635	36586	36647	4	2	ACAACGCGTTCGTCTACAACGGCTACGCGGGCTACGTGAGCAACGGCAACAAGTATAACACG
SRS018656_WUGC_scaffold_1644	VR	+	*	*	6262	6323	4	2	ACAGCGCGTTCGTCTACTACGGCTACGCGGGCGACGTGAGCAGCAGCAACAAGTATAACTCG
SRS018656_WUGC_scaffold_1644	TR	+	37223	37272	37210	37310	15	0	GAGTACAATTCCAACAACGCGTTCATCTACAACGGCAACACGGGCAACGTGAACAACAACAACAAGTATAACACGAACGCCGTGCGTCCGGTTTCCGAATT
SRS018656_WUGC_scaffold_1644	VR	+	*	*	6249	6349	15	0	GAGTACAGTTCCAACAGCGCGTTCGTCTACTACGGCTACGCGGGCGACGTGAGCAGCAGCAACAAGTATAACTCGGGCGCCGTGCGTCCGGTTTCCGCTTT
SRS018656_WUGC_scaffold_1644	TR	+	37223	37272	37208	37310	12	0	GCGAGTACAATTCCAACAACGCGTTCATCTACAACGGCAACACGGGCAACGTGAACAACAACAACAAGTATAACACGAACGCCGTGCGTCCGGTTTCCGAATT
SRS018656_WUGC_scaffold_1644	VR	+	*	*	36571	36673	12	0	GCGAGTACAATTCCTACAACGCGTTCGTCTACAACGGCTACGCGGGCTACGTGAGCAACGGCAACAAGTATAACACGCTCGCCGTGCGTCCGGTTTCCGCTTT
SRS018656_WUGC_scaffold_1644	RT	+	37484	38099	AATCCATCGCATTTATCGTTACGAAACCATGCCTGCGCGAAGTGGTAGCCGCCGATTTCCGCGACCGAATCGTGCAGCACTATATCGTCATGCGCCTCGAAGCTCTTTTCGAGGAATGCGGAACACTCGACGATAACATGTTCAGTTGCCGCGTCGGGAAAGGCAACCTTGCGGCCATACAGGCCCTACAACAGCAGATATTCCACCAGTCGAAAGGTTATACCGCCGACTGTTATGTGGCAAAATTCGACCTGCAATCATTCTTTATGAGCATCGACAAACGCCGTCTTTACGACGAGTTGGTCGCATTGGTCGCCAAACGCTACGAGGGATGGGATAAGGATACGCTGTTGTATCTTATCCGCGTCGTTACGCTGCATAATCCGCAGGACAACGCCGTGCGGAAAACTCCACTTTGCGATTGGGCTGACCTGCCGCGCTCGAAGAGCCTCTACAATGTCGATTGGTTCCTCGGTTTAGCCATCGGGAACCTCACGTCGCAATCCGACGCGAATTTCTACAACGCACCCGCGATGCGGTGGATGCGCTCCGTTGGCCTCGCTCCTGTGAACTACGTCGATGATTTCGCATTCGTCGTCCGGGATAAGGCATCGTT
SRS018656_WUGC_scaffold_1854	TR	+	42978	43010	42939	43013	13	0	AAGCCGGGTGGTCTATCGGTCGAACAACAATGCGAACGCGAATGGCGGCGTGTCGTACGCGAACACGAACAACGA
SRS018656_WUGC_scaffold_1854	VR	+	*	*	42672	42746	13	0	GCGCCGGGTGGTCTATCGGTCGTTCAGCTATGCGAGCGCGCATGGCGGCGTGTCGTACGCGTACGCGAGCATCGG
SRS018656_WUGC_scaffold_1854	RT	+	43467	44054	AACGCCGGACGATACAGGTGATCCCATTGAAGGATCGCATCGCCGTAAATGCGGTTATGCGAGTCGTGGACGAGCATCTGCACCGGCGGTTCATCCGGACGACCGCAGCATCGATCCGCAACCGCGGGATGCACGACCTGATGGAGTATATCCGGCGCGATATCGCTCAAGACCCCGACGGAACCCGTTACTGCTATACCTTCGACATCCGTAAATTCTACGAAAGCGTCGATCAGCAGGTCGCCATTGCCGCCGTCCGGCGGGTGTTCAAAGACGAACGGCTGCTGACGATACTCGACGGCTTCATCCACATGATGCCGCACGGGTTGAGCATGGGGCTGCGCTCCTCGCAAGGGTTGGCCAACTTAATCCTCTCGATCTACCTCGACCACGAACTCAAGGATCGCCTCGGCGTCCGCTACTACTATCGCTACTGCGACGACGGCCGCGTGCTGGCCGCCTCGAAAGCGGAGTTGTGGGCCGTGCGCGATGCGGTGCATCGATGCGTCGAAGCCATCGGGCTGGAAGTGAAACCCAACGACCGGATCACTCCCGTCGAGGAGGGTATCGACTTCCTCGGCTACGTGA
SRS018656_WUGC_scaffold_9190	TR	-	4053	4102	4030	4149	21	0	GTGGTGTCCTGTTCGGCGGTAACGCGAATAACAGTGCGAATGCAGGTCTCGCTTATGCGAATTCGAATAACACCCCCTCGAATACGAATGCGAACATCGGTTCTCACCTATGCTTTAAAA
SRS018656_WUGC_scaffold_9190	VR	-	*	*	4644	4763	21	0	GTGGTGTCCTGTTCGGCGGTTGCGCGAATATCGGTGCGTATGCGGGTCTCGCTTTTGCGAATTCGTCTGACGCCCCCTCGTATGCGAGTGCGCTCGTCGGTTCTCGCCTTTGCTTTATAC
SRS018656_WUGC_scaffold_9190	RT	-	3065	3597	CGATATGGGTCAGGACTTTCACGCACAATACATTTTCATGCGTTAAAGGGCGTGGGATTGAGGGATGTGCCCGTCATATAGATAAAATCATTGAGAAATACAGAGGAAAGCCCATGTACTGTCTCAAAATTGACATAACAAAATATTATCCCTCCATAGACCATGAAACCTTGAAAAAGATTGTGCGCAGGAAGATAAAGGACAAAGACCTTTTATGGCTTCTTGACGAAATCATAGACAGCGCACAAGGTCTTCCAATCGGGAACTATCTCTCACAATATCTCGCAAACCTGTTCTTGTGCTATTTCATGCACCGTGTGAATGAAGTATTGAAACTTGACGCAGCCGAATACGCTGATGACATCACATTTTTCGCCACATCAAAAGAACAATTGCGGGAAGCGTTCAAAGAGATAAAAAGAATACTTGAAGAAGAACTGAGGCTGAAAATAAAGGGAAATTATCAGATATTTCCTATCGCAAAGAACCGTTATGATAGAAACGGGCGTGCGCTTGATTATGTCGGTTATATG
SRS018739_WUGC_scaffold_59882	TR	-	3161	3210	3119	3246	24	1	AAGTATTGGTCGTCGTCGCAGAATTCCAACAACAATAATAACGCGTGGAACGTAAATTTCAGTGACGGCAACGTGAACAACAATAACAAGAACAATAATAATCGTGTTTGTTGTCTAGCAGGATTTTA
SRS018739_WUGC_scaffold_59882	VR	-	*	*	4340	4467	24	1	TGGTATTGGTCGTCGTCGCAGGGTTCCGGCGGCAATAATTACGCGTGGTACGTAGATTTCAGTGGCGGCAGCGTCTACAGCGATTTCAAGATCTATGATCCTCGTGTTTGTTGTCTAGCAGGCTTTTA
SRS018739_WUGC_scaffold_59882	RT	-	2181	2835	GTACGGCGTGAAATTTTTGCCGCCCCTTTCCGCGATAGAATTGTGCATCATATTTTAATCGGCCGCCTTAATACTGCTTTTGAAAAATACTTTATCCGCGACAGCTATGCGTGCAGGGTTGGAAAGGGTACCCATGCTGCTATCCGTAAGGTAGAACATAACATAAAAAGTGAAAGCAATAATGGGCATAAAGAAACATATATCCTCAAACTTGATATAAAAGGGTTTTTTATGAGTATTGATCGGAATATTTTATGGCAAAAACTTGAATCGTTTATCGACAGTCAGTATAAAACCGATTCTGATAATTCAGCGGATTTTGAAAAATATCTTGCCAAGGCTATTATTTTTAATAACCCCACGCAACACTGCATATTTAAAAGCAAAAAAGCAGAATGGGAACCGCTTCCGCGTAATAAGAGTATGTTTACGGCACAGCCGGACTGTGCATTACCAATCGGTAATTTAACCAGTCAAGTTTTTGCTAATTTTTATCTTTCAGCATTTGATCACTATATAAAACACACGCTCAAGTTTAAAAGATATGTACGCTATGTAGATGACTGTGTTTTTGTAAGCCGTAACATCGATGAGCTAAAAACAATTATCCATCTGTCAAAAAAATTCTTAAAGGATGAATTACACCTTACACTGC
SRS018817_WUGC_scaffold_11227	TR	-	6034	6083	6022	6083	7	3	AACAATGCGTGGAAATTGAACATGAATAACGGTAACAGGAACAACAACAATAAGAACAACAA
SRS018817_WUGC_scaffold_11227	VR	-	*	*	6528	6589	7	3	AACAATGCGTGGAAATTGCGTATGAGTGACGGTAACAGGGATTGGAACAATAAGAACAACAA
SRS018817_WUGC_scaffold_11227	TR	-	6034	6083	6019	6083	5	2	AACAATGCGTGGAAATTGAACATGAATAACGGTAACAGGAACAACAACAATAAGAACAACAACAA
SRS018817_WUGC_scaffold_11227	VR	-	*	*	6273	6337	5	2	AACAATGCGTGGAAATTGGATATGAGTGACGGTAACAGGAATGCCAACAATAAGAACAACAACAA
SRS018817_WUGC_scaffold_11227	RT	-	5042	5776	AGATCTATCGCCTTTATTGTCAGCGAGCCGGTGCAGCGGGAAGTATTTGCCGCCGATTTCCGCGACAGAATCGTACATCATCTGATTATTAATAAGCTGAACCATTTGTTTGAGGCGCAGTTTATTAATGACAGTTACAGCTGTCGGGAGGGAAAAGGAACCCAGTACGGGGTTAACCGGATTGCCGAATTTATCCGCCTTTGTTCGGAGAATTATACCAAAGACTGTTATATCCTGAAGATGGACATACAGTCTTTTTTTATGAGCATTGACAAGGCTATCTTGTTTCGGAAACTGCGCGAATTTGTGCTGGAGAATTATCACGAATCGGACCGTTTGCTGCTGATTGAGCTGATTTATAAGGTGATTTTCAACAACCCGGAAGACAACTGCTATATCAAGGGCCGCCGCAGCGACTGGAAAGGGCTGCCGAAGTCTAAAAGCCTGTTTACGGTGGCAAAGGGGAAGGGGCTGCCGATCGGTAATCTGACTTCGCAGATTTTTGCCAATTTTTATCTTAATTTCTTTGACAAGTTTGTGGTGGAAACCTGCGGCGTCAAATATTATGGGCGCTATGTCGATGACTTTGTGATTGTGCATGAGGACAAAGCTTTTCTGCTGGGGCTGAAAGACAGGCTGAAAGAGTTTATTCAGCGGGAGCTGGCAATGACCCTGCATCCTAAAAAGGTTTATTTGCAGCATTATACCAAAGGCGTTAAGTTTATCGGCGCGGTG
SRS018817_WUGC_scaffold_11409	TR	-	8878	8915	8878	8970	15	0	GGGTGTCCTTTTCAGCGGTAATACGAATAATGGCGATCATGCAGGCTTCGGTTATGCGAATACGAATAACACCCCCTCGAATACGAATGCGAA
SRS018817_WUGC_scaffold_11409	VR	-	*	*	9076	9168	15	0	GGGTGTCCTTTTCGGCGGTGATACGTATGATGGCGATCGTGCGGGCTTCGGTTATGCGGCTACGCATGACGCCCCCTCGCATACGTCTGCGAG
SRS018817_WUGC_scaffold_11409	RT	-	7908	8455	CTATATGGGTGTCCTTATTTACAGAAGATACCTATTCTTGCATTAAGGATCGTGGTATTCATAAAGCAGCAGATAAAGTAAAGAAGGCTTTGAAAGAAGATCCAGAACACACTACTTACTGCTTGAAAATGGATATAGTGAAGTTCTATCCAAGTATAGACCATGATATTTTGAAAACAATATTACGGAAGAAAATCAAAGATAAAGATCTGCTTTGGTTGCTTGACGTGATTATAGACAGTGCCGATGGCGTACCCATAGGGAACTATCTAAGTCAGTATTTTGCTAATATTTATCTGGCTTACTTCGATCACTGGATAAAGGAGGTTAAGAAGGTAAGATATTACTTTAGGTATGCAGATGATATTGTGATTTTAGGCGATGATCCTAAACAGCTTCACAAACTCCGTATAGAGATTGAAGAATATCTGCATGACAATTTAAAGCTATCACTTCGTAAAGTGGATCCTAAAACTGGAAAAAAGAAATGGAAGTTTCAAGTATTCAAAATTGATAGCCATAGAGGTATTGATTTTGTCGGGTATGTC
SRS018817_WUGC_scaffold_28899	TR	+	1494	1541	1459	1563	17	0	ACCCCGAACGCCAGCAACGCGAACAATGCGCGCAATGTCAACACGGACGGCAGTCTGAACAACAACAACGCGTACAATGGCAACAATGGCGTTCGGCCGGATTTG
SRS018817_WUGC_scaffold_28899	VR	+	*	*	3445	3549	17	0	ACCCCGCTCGCCAGCAGCGCGCTCTATGCGCGCCGTGTCGGCACGGACGGCAGTCTGAGCAACAACGGCGCGTACGTTGGCTACAATGGCGTTCGGCCGGCTTTG
SRS018817_WUGC_scaffold_28899	RT	+	1924	2553	CTTATAACTGCTTCATTGTGAAAGAACCGAAGGAACGGCTGATCATGTATAACAGCTTCCGCGACAAAATCGTTCAGCACAGTCTTTGCGATAATGTCCTGGAACCGTACCTTTCGAAAACTTTCATATACGACAACTACGCAAGCCAGAAAGGCAAAGGAACGCACTTTGGACTTGACCGCCTGAAATATTTCATGTCGAGGTACTACCGACAGAACGGGGCGGACGGCTGGGTCCTGAAATGCGATATTCGAAAGTATTTTTACAGTATCAATCACGACGTTCTGAAAGAACAGCTTCGCCGGCTTATCAAAGACCGCGACGTCTTGTGGCTTCTGGATATGATCATAGATTCCACCGAAGGACCAGGAATCCCGATCGGAAACCATACTTCACAGTGGTTCGCCGTTCTGTACCTGTCCGGAATGGATCACATGATCAAAGAACGTCTGGGAATCAAAATGTACGGCCGCTACATGGACGACTTCTATTTGATTCACCCCGACAAGGACTATCTTCGTTATTGTCTGGAAGAAATCAAGAAGTATCTGGTCCCTTTAGGACTGGAATTGAATCAAAAGACGGCTATTTTCCCCTTAACCCAGGGAATCGACTTCCTGGGATTTAGGA
SRS018969_WUGC_scaffold_17555	TR	-	10434	10483	10415	10529	11	1	GCGGTGTGTGTTGCGTGCTTGTAACAATGCGAATGCGAATGGAGGTCTCGTTTATGCGAATGCGAATGACGCTTCTACGAATTCGAATACGAACGTCGGTGCCCGTCTTGCAATC
SRS018969_WUGC_scaffold_17555	VR	-	*	*	34998	35112	11	1	GCGGTGTGTGTTGCGTGCTTGTGGCGATGCGTATGCGTATGGAGGTCTCGTTTATGCGAATGCTCATGACGCTTCTACGAGTTCGAGTACGTACGTCGGTGCCCGTCTTGCCTTC
SRS018969_WUGC_scaffold_17555	TR	-	10434	10483	10415	10531	18	0	AGGCGGTGTGTGTTGCGTGCTTGTAACAATGCGAATGCGAATGGAGGTCTCGTTTATGCGAATGCGAATGACGCTTCTACGAATTCGAATACGAACGTCGGTGCCCGTCTTGCAATC
SRS018969_WUGC_scaffold_17555	VR	-	*	*	10648	10764	18	0	GGGCGGTGTGTGTTGCGTGCTTGTAGCAGTGCGTGTGCGAGTGGGGGTCTCGTTTTTGCGTATGCGTATGGCGCTTCTACGGATTCGGTTACGGGCGTCGGTGCCCGTCTTGCCTTC
SRS018969_WUGC_scaffold_17555	RT	-	9571	9922	CTCAGCAGCGAGCATAAAAGGAAGAGGAATGCATAAGCTGTTTAGAAAAGTAAGAAGTGATATAGGTCATGACTTTGAAGGAACAAAATATTACTATAAATGTGATATTAAGAAGTTCTACCAGAGCATTGACCAAAAGCAAATGAAGAAGGTAGTAAGAAGGTACATAAAGGACAAGCAATTATTACCGATATTAGATAGCTTTATAAATCTCATGCCTTCTGGCTTATCTATTGGTTTACGTTCCTCACAGTGCTTTGGAAACATTCTGTTAAGTAGGCTTGACCATAGAATGAAAGAAAATGAGCATGTAAGATATTACTATAGGTATTGTGATGACATCGTTTTACTT
SRS019030_Baylor_scaffold_2022	TR	-	1665	1714	1627	1716	6	0	CCTCGAACGCGTGGTACGTGAACATGAACAACGGCAACGTGAACACGAACAACAAGACTAACGCAGGCAGGGTTCGTCCCGTTTCCGCAA
SRS019030_Baylor_scaffold_2022	VR	-	*	*	2356	2445	6	0	CCTCGAACGCGTGGTACGTGTACATGAGCATCGGCAACGTGAGCACGAACGACAAGACTACCGCAGGCAGGGTTCGTCCCGTTTCCGCAA
SRS019030_Baylor_scaffold_2022	RT	-	854	1429	GTGTTGCGTGAAGTATTTGCTGCTGCTTATATCGACCGTGTCGTACACCACTGGATCGATCTTCGCCTTGACCCGATTTTGGAGGAACGCTTTCAGGCACAGGGAAACGTTTCAAAGAATTGCCGGATAGGGGAAGGATGCCTGTCTGCAGTTATGCGTATGGACGAAATGATTAAAGAAGTCAGCAAGAACTACACACAGGACGCATACATCTTTAAAGGTGATTTAAAAAGTTTTTTTATGTCCATGTCGAAGTCTCTATTATGGGAAATGATTGATATATTTGTTCGCGACAATTACAAGAAAGACGACATCGAATGTTTGCTGTATCTGCTTCGGATTGTCATATTCCACCAGCCACAAAAAAAATGTCGTAGGAAGTCTCCCTTACATCTATGGGATAAACTGCCGAAAGACAAAAGTCTGTTTTACAGCAGCCCGGAACGTGGCGTCGCCATTGGCAATCTTCCTTCTCAAAAGTTTGCGAATTTCATAGGCTCGGTGTTTGACTATTATGTGACTGTAATATGCGGGATAAAGCACTATGTGCGTTTTGTCGATGACTTTGGTTTTGTC
SRS019030_Baylor_scaffold_6179	TR	-	50406	50455	50396	50504	9	0	GGCGGTGACCCTTCGGTTCGGTAATTGCAACAATGGGTTCATCGACGGCCCGCGTGCGCGTAATTGGAACAATGACGCTTCTAATGCGAACTGGAACATTTCCGCTGCC
SRS019030_Baylor_scaffold_6179	VR	-	*	*	14	122	9	0	GGCGGTGACCCTTCGGTTCGGTCTTTGCAACGATGGGTTCGTCGACGGCCCGCGTGCGCGTCTTTGGAACAATGACGCTTCTAATGCGGACTGGCACGTTTCCGCTGCC
SRS019030_Baylor_scaffold_6179	RT	-	49350	49897	TGATTCTTGAACCGATAATCACGGCTACGTCATATCCCTATTCCTGCGGTAGCTTTCCGAAGAGAGGAGCTCATTATGGCAAGAAAAGATTACTTAAATGGATAAGAGATGGAACTAACATCAAGTATTTTGGAAAAATCGACATTAGACATTTCTATGACAATATCAGAATTGACACACTGATGAGAGAGCTTGCTATCAGAATTAGTGACACATGGTTTCTGTATGTAATTAGAATATGCATGGCCGGTTTTTCAAAAGGTATTCCACTCGGATTCTATGTATCACAGTGGCTGGCCAACTATTTGCTGGAACCGCTTGACGAGTTTATCAGGAAGCTGGGCTTTGAAAAATATATGCGTTACATGGATGACATGGTATTTTTCGGCACCGCAAAGAAAAAGATTCATGCAGCAATTACTCAGATCAGAATGTTTATAGGAAGGCGCTACCGACTTAAGCTGAAACATAACTATCAGGTCTGCAGGTTTTATTATGAATCAAAGAGGCGTGCAGTTGGAAGACCGCTCGATTTTATGGGATTTCTG
SRS019030_Baylor_scaffold_15832	TR	+	36522	36559	36492	36607	14	0	GCCGTTGTGTTTTGCGGTCCGGCAACAACTCGAATGCGAACAGCGGTCTCGCTTATGCGAACGCGAACAACGCTTCATCGAACTCGAACACGAACTACGGGGCGCGTCTGAAATTC
SRS019030_Baylor_scaffold_15832	VR	+	*	*	35481	35596	14	0	GCCGTTGTGTTTTGCGGTCCGGCCACAGCTCGAATGCGTACAGCGGTCTCGCTTGTGCGTGCGCGAGCTACGCTTCATCGAGCTCGTACGCGAACTACGGGGCGCGTCTGGCCTTC
SRS019030_Baylor_scaffold_15832	RT	+	37209	37599	ACGGCTGCATCCATACAAGGACGCGGACCGCATGGTCTGTTCCATCAGGTGCAGGATACATTGGCAGAGAACCCCAATATACACTATTATTATCAAAGCGATTATAAAGGATATTATGACAGTATTGACCATGATATATTAATCTCCACAATCAGGCGATATGTCGGAGACCCTGTCTTATTGCCTATTCTTGAAAATTTTGTCAAAGCACTATATCCCAACGGGAAGCATGGCATAAGCAAAGGACTGCGTTCCTCACAATTCTTTGGAAACCTTTACCATAATGATATTGATCACCGGATGATTGATGAATATGGTGCAAAACATTACTTCCGTTTTTGTGATGACATCTTTATTCTCGGTGAGAGTAAACGTGATTTGTGGAAATTGC
SRS019030_Baylor_scaffold_25174	TR	-	3411	3460	3393	3510	11	0	CTGCGGTCGCCCTTGTCGGCGGTAACTGTAACAATGGCGAGAACTGCGGTGCGGATTACTTGAATTTGAACAATTCTGCGGGCAATGCGAACTGGAACATCGGTGCGTCCAATTTCTT
SRS019030_Baylor_scaffold_25174	VR	-	*	*	3654	3771	11	0	CTGCGGTCGCCCTTGTCGGCGGTATCTGTAGCAATGGCGAGTACTGCGGTGCGGATTGCTTGAATTTGAACGCTTCTGCGGGCAATGCGAGCTGGTACGTCGGTGCGTCCGTTTTCTT
SRS019030_Baylor_scaffold_25174	RT	-	2215	3131	AACTCTTGAAAAAGATGTTGACAGAGGAGTTGTTCATTCCGGACTATCACAAACCGAGCATCATCAACGAGAGCAGCAGCAAGAAAACACGCCGTATATTGAAACCGCATTACAAATATGAGCAGGTTATTCATCATTGTGCAATAGGTCAGTTCAAACCGATTGTGATGAATGGATTGTATGAATTTTCCTGCGGGAGCATACCGGACAGGGGTGTTCATTACGGAAAAAAGTACATGCGGAAATGGCTTGATTCATACGACGGGAAAAAGTTCTTTGTTCTCAAGATGGATGTACACCATTTCTTTGAATCCATAAACCGGAGAATCCTCAAGAGAAAACTCAAAGCAGTAATTCGGGATAAACGGTTTTATAGATTACTCTGCATACTGATTGAACATGACAAAATAGCACTCGTTGCAAAGATTTTGACGGATGCAGGTGTTGAGATTGATGCAGAACAGACAAAAACGCTTGTCGGGTGCATAGCATTTGACGACATCTCCGGAGCGTTGGAGGTCTTGAGGGAAATCGGCATCGCCGGAGCGATGTTCGAGGAACTGAAAATAATTATTGAGGAGATGCGAAAAGGCGTTCCGTTGGGATATTTTACATCACAATGGTTCGGCAATTTTTACTTGAAAGCACTTGACCACTACATCAAGGAGGAACTCCATGCAGAACATTACATGCGATACATGGATGACATGGTGATACTGGGTAAGAGCAAAAAGAAACTGCATAAGATGCACAGGGCAATCGAGACATATCTGAACGACAACCTTGACCTTGAGATAAAAGGCGACTGGCAGGTGTTTAGATTTGAATATCCGGTGATGAAAGACGGGAAACCAGTGCTTGACGAGAACAGAAAGCAGGTCACAAAGGGGCGTATGCTTGATTTTATGGGATTTCAA
SRS019030_Baylor_scaffold_25813	TR	+	180	227	153	247	19	0	TGCCGGCTCGGCCAACAACGCCCGCAACGTCAACACCGATGGCACTCTGAACAGGAACAACGCCTACAACGGCAACAACGGCCTGCGCCCCGCTT
SRS019030_Baylor_scaffold_25813	VR	+	*	*	2227	2321	19	0	TGCCGGCTCGGCCTACTTCGCCCGCTTCGTCCTCGCCGATGGCACTCTGGGCTGGGACTTCGCCTACGGCGGCTACGGCGGCCTGCGCCCCGCTT
SRS019030_Baylor_scaffold_25813	RT	+	635	1318	AGGAGCGGCTCGTCCTCGCCATCGACTTCGAGGGCAAAGTCGTCCAGCACTCGCTCTGCGACAACGTCCTCGAGCCGGCGTTCTCCCGGCGCTTCATCCGGGACAACTACGCCGGCCAGATCGGCAAAGGCACCCACGACGGCCTCGACCGTCTGGCTGCGGCTATGCGCCACTATTTCTTCAGCCGAAAGGCAGCAGACGAAGCAGCCCGCAAGGCTGCCGGCCTGCCGCCCCGGCCGATGAACGAGTGGGACTACGCCGACGGCTGGGTACTGAAGGGCGATTTTTCAAAGTTCTTTTACACCCTGCTCCATTCCTACTGTTACGAAACGGCCCGCCGGGCCCTGAAGTGGCTGAAGGATCCCGAGCTGATCGACTTCGCTGAGTGGCTGCTATGGCTCATAATCGACAGCACGCCAGACCCCGGCATCCCGATCGGAAACCAGTCGAGCCAACTGCTCGCGCTGCTCTATCTGGACGCCTTCGACCACTGGCTGAGGGATGACCGCGGCCTCGTATATGGCAGGTACATGGACGACTTCTACATCATCCACAGCGACAAGCTGCTGCTCCGGCAGATACTCAAGGAGATCGAGGCGTACATCAAGCCGCTCGGCCTTCGGCTGAACGGCAAGACGCAGATCCTCCCGCTGAAGAACGGCATCGACTTCCTCGGTTTTCACA
SRS019030_Baylor_scaffold_32715	TR	-	16862	16920	16834	16933	17	0	CACCCCGAACACGAACAACACCAACAACGTGTACTACTTGAACACCAATGGCAATGTCAACAACAACAACTATAACAATTCTAACGGCTCCCGCCCCGCT
SRS019030_Baylor_scaffold_32715	VR	-	*	*	15020	15119	17	0	CACCCCGTACACGAACAGCACCGGCTTCGTGTACTGCTTGTACGCCTATGGCAATGTCAGCAACTACTACTGTAGCAATTCTGGCGGCTCCCGCCCCGCT
SRS019030_Baylor_scaffold_32715	RT	-	15814	16410	AAGAAAAGACTGGTGCAGGCACCGGCCTTTGTCGATAAAGTTGTGCAGCACGCGCTGGTGGACAATCTGCTCTATGAGCGCATCACCCGCAGCTTTATTTTGGACAACTACGCATCCCAGAAAAACAAGGGTATGCACTTTGGCCTTGACCGGCTCAAATACTTTCTCACCGATTACTACCGCAAGCAGCACACCGCTGAGGGCTGGATCTTGAAAGCCGATGTGCGGCACTTCTTTGCAAGCATAGACCATGACAAGCTCAAGGAAAAGCTGAAACGGCTGGAACTTGAGCCTGTTGTTTATGACCTGCTGTGCATTTACATTGACTGCTCAGACGGCCTACCGCTGGGCTATCAGACCTCTCAGCTTTTCGCCCTGCTTTATCTTGACGAATTTGACCACTTTGTAAAAGAACGGCTGCACATTCGTTACTACGGCAGATACATGGATGACTTTTTCCTGATCTGCCCAGATAAAGCGTACCTGCAATATTGCCTCAAGGAAATCAGAGCTTTCATGGCCACGCTGGGCCTTGAGCTAAACGAGAAAACGCAGATCTTCCCGCTCAGAAACGGTATTGATTTTCTTGGCTTTCAC
SRS019030_Baylor_scaffold_39506	TR	-	3817	3869	3782	3874	12	0	CGTCGAACCGTGCGGTTCGCGGGTACAATTCGGCCCGCAACTGGAACAACAACAATGCTACGAACTCCAACCCGAACCTCGGTTTCCGCCCCG
SRS019030_Baylor_scaffold_39506	VR	-	*	*	1725	1817	12	0	CGTCGTACCGTGCGGTTCGCGGGTACGGTTCGGCCCGCTACTGGAGCTACTACAGTGCTTCGTACTCCTACCCGTACCTCGGTTTCCGCCCCG
SRS019030_Baylor_scaffold_39506	RT	-	2621	3198	AGCTGCAGACGCTCTTCCGCCCGGTATTCGTCAACCGTTCATTTGCGTGTATGTACGGAAAAGGCCCCATCCGAGCTGCCTTCAACGTACAGCATGACATGAGGGTCGCCCGCATGAAGTGGGGCGACGAGGCGACGGTCATCAAGATCGACGTCCGCAAGTTTTTCTACAGCATCGACCGCAGCGTGCTCAAGCAGATCATCGCGAAGCGGTTCAAGAAGCTCAAGAAGAAGTACCCCGAGAAATACGAGGACTTCCTCCGTTTTTACAGGCTTCTTTGCAAAGTGATCGACAGCTCGCCGGAGGGCGAGAGAGGGATTCCGCTGGGAAATGTGAGTTCTCAGGACTTTGCCAACATCTACCTCAACGAGCTCGATCAATTCTGCATCCGCTTCCTCGGTGCGACGCTCTACACGCGCTACATGGACGATGTCGTCGTCATAGCGCCAAACAAGGAAATCGCCCGGGAGTGGTTAGCAAAGATCAAGGTGTTCCTCCAAGAGAGACTGCACCTTGAGACCAACCAGAAGACCAAGATTTTCTATGTGCGGCAGGGCGTGAACGCCTACGGCTTCAAA
SRS019030_Baylor_scaffold_39776	TR	+	1417	1466	1373	1477	14	1	CGCCTATGTCGGTGGCAACTGGAACAATGACCTGAATTGCGGTCCGTTCTACGCCAATCTCTATAATGAACCGTCGAATACGAACACCAACATCGGTGCGGCCCT
SRS019030_Baylor_scaffold_39776	VR	+	*	*	1096	1200	14	1	CGCCTATGTCGGTGGCTACTGGAACATTGACCTGGGTTGCGGTCCGTTCTGCGCCGTTCTCTATAATGTGCCGTCGTTTGCGGACATCGACATCGGTGCGGCCCT
SRS019030_Baylor_scaffold_39776	RT	+	1965	2346	AGCTACGCCAGCATCCAGCGGCGAGGCGCCCACAAAGCCAAGAAAGTCATCGAGAAGTGGATCAACACTGATCCAAAGAACGTAAAGTATGTCCTGAAAATGGACATCCACCACTTCTTTGACAGTATTCCGCATGATATTCTCAAGCGGATGCTCACAAGAAAAATCCACGATGAACGGATGCTTGAGCTGCTATTCAAGATCCTCGATGTGACGGAGGTTGGCCTGCCGCTTGGGTTTTACACCTCGCAATGGCTGTCCAACTGGTTTTTGCAGGGACTGGATCATTTCATTAAGGAACAGCTACACGCGGTCCACTATGCGCGCTATATGGACGACATGGTCATTTTCGGGTCAAACAAGAAGGTTTTGCACCAAATCA
SRS019045_WUGC_scaffold_59458	TR	+	5361	5410	5336	5453	16	0	TGGTCGGCAGTTCCGAACAACACGAACAACGGTTGCAACCTGAACTTCAACTCGGGCAACGTGAACCCGCTGAACAACAACAATCGGACCTATGGGTTCGCGGCGCGTCCGGTCTCAG
SRS019045_WUGC_scaffold_59458	VR	+	*	*	3754	3871	16	0	TGGTCGGCAGTTCCGTACGGCGCGTACAGCGGTTGCTACCTGTACTTCTACTCGGGCTACGTGGCCCCGCTGAGCTACGACTATCGGACCTATGGGTTCGCGGCGCGTCCGGTCTCAG
SRS019045_WUGC_scaffold_59458	RT	+	5674	6358	CTTGTATCTGTTTTATTACGTTCGACCCTGTGCAGCGTGAGATTTTTGCCTCTTCATTTAAGGATCGTGTGGTACATCATCTGCTCTTTAACTATATAGCACCGCTGTTTGAAACAACGTTTATATATGATAGTTACTCTTGCCGTGTGGGTAAAGGAACGTTGAAGGGTGTGGAACGATTTGAGCATCATTTGCGTAGTTGTACACAGAATTATACACAATCAGCGTACGTGCTGAAGCTTGATATAAAAGGATACTTTATGAGTATTCCTAAGCGTGAATTGCGAGAACTATTACGAAAGGAGATGGATAGAAAACCTGAATGGAATAAGAAATTCGACCGCCAGCTGGTTGATTTCCTTATAGATAGTATTCTTCTGCGTGACCCTACAAGTGATGTACGCATCGTTGGGGGGAAGGAGGATTGGGAGGGTTTACCGCCTTCAAAGAGTCTCTTCCGTTCTGCAAAGGGTTCAGGGCTTCCTATTGGTGATTTGACATCGCAGCTGTTTAGTAATATTTATCTTAATCAGCTTGACCAGTTTGCTAAACGTCAGTTGGGCTTGAAGTATTATGGCCGTTATGTAGACGACTTTTATGTTATAGATACTGACCACCGTAAACTGGCAAGATTGATAGGGCTGTTTCGTGATTATCTGCATGATGAGTTGCATCTTACGTTACA
SRS019126_WUGC_scaffold_6033	TR	-	1567	1616	1561	1647	16	0	TTACTATTGGTCGGCAGTTCCGAACAACACGAACAACGGTTGCAACCTGAACTTCAACTGGAGTAACGTGAACCCTCAGAACAACAA
SRS019126_WUGC_scaffold_6033	VR	-	*	*	3369	3455	16	0	TTACTATTGGTCGGCAGTTCCGTACGTCACGGACTTCGGTTGCAGCCTGAGCTTCCTCTGGAGTTACGTGGGCCCTCAGGGCAACAG
SRS019126_WUGC_scaffold_6033	RT	-	763	1317	CCTTGTACATGTTTTATAACGTTCGACCCTGTTCAACGAGAGATATTTGCTTCGTCGTTTAAAGATAGGGTTGTGCATCACCTGCTGTTCAACAATATTGCCCATTTGTTTGAGAAAACATTTATACACGATAGTTATTCGTGTCGTGAAGAACGCGGAACACTTATGGGTATAGAACGCTTTGAACACCATTTGCGTAGCTGCACACAGAATTATAAGTTTAATGCTTACGTGTTAAAGTTAGATATTAAAGGTTACTTTATGAGTATTCCTAAACTTAAACTTCGCGAACTATTAAGAACTACGATGGACAAAAATAAGAAATGGGAGGAGTGGATAGACCGTGGGTTTATAGATTATCTTATTGATTCTATTCTAATGCGCGACCCTACAAGTAATGTTTGCCTTATAGGCGACAGAAAGGAATGGGAAGGTTTGCCACCATCGAAAAGTTTGTTTAAGTCAGTAGCAGGGACGGGATTACCCATTGGAGATCTTACATCGCAGCTATTCAGCAATATATATTTAAACCAACTTGACCAATTTGCTAAACGT
C1673591	TR	-	1461	1510	1455	1541	16	0	TTACTATTGGTCGGCAGTTCCGAACAACACGAACAACGGTTGCAACCTGAACTTCAACTGGAGTAACGTGAACCCTCAGAACAACAA
C1673591	VR	-	*	*	3263	3349	16	0	TTACTATTGGTCGGCAGTTCCGTACGTCACGGACTTCGGTTGCAGCCTGAGCTTCCTCTGGAGTTACGTGGGCCCTCAGGGCAACAG
C1673591	RT	-	657	1211	CCTTGTACATGTTTTATAACGTTCGACCCTGTTCAACGAGAGATATTTGCTTCGTCGTTTAAAGATAGGGTTGTGCATCACCTGCTGTTCAACAATATTGCCCATTTGTTTGAGAAAACATTTATACACGATAGTTATTCGTGTCGTGAAGAACGCGGAACACTTATGGGTATAGAACGCTTTGAACACCATTTGCGTAGCTGCACACAGAATTATAAGTTTAATGCTTACGTGTTAAAGTTAGATATTAAAGGTTACTTTATGAGTATTCCTAAACTTAAACTTCGCGAACTATTAAGAACTACGATGGACAAAAATAAGAAATGGGAGGAGTGGATAGACCGTGGGTTTATAGATTATCTTATTGATTCTATTCTAATGCGCGACCCTACAAGTAATGTTTGCCTTATAGGCGACAGAAAGGAATGGGAAGGTTTGCCACCATCGAAAAGTTTGTTTAAGTCAGTAGCAGGGACGGGATTACCCATTGGAGATCTTACATCGCAGCTATTCAGCAATATATATTTAAACCAACTTGACCAATTTGCTAAACGT
SRS019161_WUGC_scaffold_852	TR	-	47743	47801	47738	47816	16	0	AATGCTAGTAATAGCACGAATGCTAGGTTACTCAATGTTAATTCTAACAATGAGCTTAGCAATGCTAATGCTAATGTCA
SRS019161_WUGC_scaffold_852	VR	-	*	*	47824	47902	16	0	CATGCTGGTACTGGCGCGAATGCTGGGTTGCTCGATGTTGATTCTAGCGATGGGCTTGGCAATGCTACTGCTAGTGTCG
SRS019161_WUGC_scaffold_852	RT	-	46802	47313	CTATTTGGGTATCATCTTTCATTAAAGGAACTTATAGTTGTATAAAAAATCGTGGTATACATAAAGCTCTGAAAGATGTTAAGTTCGCACTGAAAGATGAAGCCAATACAAAATACTGTCTTAAGTTAGATGTCAGAAAATTTTATCCTTCAATAGATCATGATATATTAAAATAGCTAATAAGAAGAAAAGTAAAAGATAAGAAACTATTAGTTATATTAGATGAAATAATAGATTCTGCATAGGGAGTACCTATCGGTAATTACTTATCACAATTCTTTGCTAACTTATATCTTACATATCTTGATCACTGGATTAAAGAAGAGAAACATATAAAATACTATTTCAGGTACGCAGACGATATAGTAATATTAGGAAAAGACAAAGAAGAACTACGCCAGTTGTTCAAAGACATGAAAGAGTACATTGAAACTAAACTCAATATAAAGTTTAAAGACAATTGGCAGATATTCAAAGTAGATTCTAGAGGAATAAACTTTGTAGGATATAGA
SRS019161_WUGC_scaffold_10156	TR	+	1617	1654	1561	1675	19	0	GGGTGTCCTTTTCAGCGGTAATACGAATAATGGCGATCATGCAGGCTTCGGTTATGCGAATACGAATAACACCCCCTCGAATACGAATGCGAATGTCAGCTCTCAGCTATGATTT
SRS019161_WUGC_scaffold_10156	VR	+	*	*	1303	1417	19	0	GGGTGTCCTTTTCGGCGGTGATACGTATAGTGGCGATCGTGCGGGCTTCGGTTATGCGGTTACGCATTACGCCCCCTCGAGTACGGATGCGGCTGTCGGCTCTCGGCTTTGTTTT
SRS019161_WUGC_scaffold_10156	TR	+	1617	1654	1617	1675	13	2	CGAATACGAATAACACCCCCTCGAATACGAATGCGAATGTCAGCTCTCAGCTATGATTT
SRS019161_WUGC_scaffold_10156	VR	+	*	*	1419	1477	13	2	TNCATACGCCTGACGCCCCCTCGAATGCGCATGCGTCTGTCGGCTCTCGGCTTTGTTTT
SRS019161_WUGC_scaffold_10156	RT	+	2077	2624	TATATGGGTGTCCTTATTTACAGAAGATACCTATTCTTGCATTAAGGATCGTGGTATTCATAAAGCAGCAGATAAAGTAAAGAAGGCTTTGAAAGAAGATCCAGAACACACTACTTACTGCTTGAAAATGGATATAGTGAAGTTCTATCCAAGTATAGACCATGATATTTTGAAAACAATATTACGGAAGAAAATCAAAGATAAAGATCTGCTTTGGTTGCTTGACGTGATTATAGACAGTGCCGATGGCGTACCCATAGGGAACTATCTAAGTCAGTATTTTGCTAATATTTATCTGGCTTACTTCGATCACTGGATAAAGGAGGTTAAGAAGGTAAGATATTACTTTAGGTATGCAGATGATATTGTGATTTTAGGCGATGATCCTAAACAGCTTCACAAACTCCGTATAGAGATTGAAGAATATCTGCATGACAATTTAAAGCTATCACTTCGTAAAGTGGATCCTAAAACTGGAAAAAAGAAATGGAAGTTTCAAGTATTCAAAATTGATAGCCATAGAGGTATTGATTTTGTCGGGTATGTCT
SRS019161_WUGC_scaffold_12222	TR	+	8564	8616	8514	8625	13	0	GGCGGTCGCCCTTCGGTTCGGTAATTGCAACAACGGTACGAATGATGGTTTGCGCTACTTGAATGTGAACAACACTGCCGGGAATGCCAACTGGAACATCGGGGCCGCCTTA
SRS019161_WUGC_scaffold_12222	VR	+	*	*	8251	8362	13	0	GGCGGTCGCCCTTCGGTTCGGTGATTGCGGCAACGGTACGACTGTTGGTTTGCGCTACTTGACTGTGAACGACACTGCCGGGGTTGCCGGCTGGAACCTCGGGGCCGCCTTC
SRS019161_WUGC_scaffold_12222	RT	+	9179	9600	GGTATTAGAGCCAATCATCACAGCCACAGCCTATCCATACTCCTGCGGTTCGTTCCCAAAGCGTGGAGCACACTACGGAAAGAGACAGATAGAGCGGTGGCTTTTGCATGACCCGAAGGGAACACGGTGCTTCGCAAAGATGGATATCCGGCACTTTTATGATAGTATCCGGCTGAAAATTCTGATGAAGGAACTGGCAATCCGAATCAAGGATGACTGGTTTTTATACATCATCGGATTATGCCTACAGGGATTTAATAAAGGAATCCCTCTCGGATTTTACATCAGCCAGTGGTTGGCAAATCACCTCTTAGAACCACTCGACCGACTGATCACAGAGGTGCTCGGTCTGCCAAAGCTGCAAAGGTACATGGACGATATCGTCATATTCGCAAGCAGCAAGAAAGTCCTCCAGAGAGCCA
SRS019161_WUGC_scaffold_16553	TR	-	40335	40384	40319	40431	15	0	AGCTGGTTCTTTGGGGCGGTAATGCGAATAACGGTGCGAATTGCGGCCTCGCTTATGCGAACTCGAATAACGATTGGTCGAACTCGAATGCGAATATCGGCTCTCGCCATACT
SRS019161_WUGC_scaffold_16553	VR	+	*	*	24674	24786	15	0	AGCTGGTTCTTTGGGGCGGTGATGCGACTGTCGGTGCGCATTGCGGCCTCGCTTTTGCGTACTCGAATTCCGGTTGGTCGGACTCGTATGCGTATATCGGCTCTCGCCTTGCT
SRS019161_WUGC_scaffold_16553	TR	-	40335	40384	40319	40411	16	0	AATGCGAATAACGGTGCGAATTGCGGCCTCGCTTATGCGAACTCGAATAACGATTGGTCGAACTCGAATGCGAATATCGGCTCTCGCCATACT
SRS019161_WUGC_scaffold_16553	VR	+	*	*	24793	24885	16	0	NTTGCGTCTTCCGGTGCGTCTTGCGGCCTCGCTTCTGCGTACTCGAATAACGCTTGGTCGACCTCGAGTGCGAGTATCGGCTCTCGCCTTGCT
SRS019161_WUGC_scaffold_16553	TR	-	40335	40384	40335	40406	13	1	GAATAACGGTGCGAATTGCGGCCTCGCTTATGCGAACTCGAATAACGATTGGTCGAACTCGAATGCGAATAT
SRS019161_WUGC_scaffold_16553	VR	-	*	*	40723	40794	13	1	GACTTCCGGTGCGTATTGCGGCCTCGCTTATGCGTACTCGTCTTACGCTTGGTCGTACTCGTCTGCGTATAN
SRS019161_WUGC_scaffold_16553	TR	-	40335	40384	40320	40431	18	0	AGCTGGTTCTTTGGGGCGGTAATGCGAATAACGGTGCGAATTGCGGCCTCGCTTATGCGAACTCGAATAACGATTGGTCGAACTCGAATGCGAATATCGGCTCTCGCCATAC
SRS019161_WUGC_scaffold_16553	VR	-	*	*	40607	40718	18	0	AGCTGGTTCTTTGGGGCGGTTATGCGAATAGCGGTGCGTCTTGCGGCCTCGCTTGTGCGCACTCGGCTTCCGGTTGGTCGTACTCGTTTGCGAGTGTCGGCTCTCGCCTTGC
SRS019161_WUGC_scaffold_16553	RT	-	39198	39595	TACAAGTGCGTGTATCAAGGGAAAGGGATTACATTTTGGAGTAAGGAGAATGAAACGTTTTCTTCACCGGTACCCGGAATACAAATGGTTCGTAAAGACTGATTTCAAAAAGTTCTATCAAAGTATTCTTCATGAGCTTATTGTTGCTGCATTGAGAAGGAAATTCAAAGATGAACGATTTATTAAATTGATCGAGATAGCTGTTTTATCGTATGACAGCGGAACAGAGTTAGTTGACGTATTGGAGAATGAAGTTGAACGGAAGAAGAGGTGTTCCGATTGGAGCATTTACAAGCCAACCTATCGGGAATTTTGCGGCAAGCCGGATAGATCATACAATGAAGGAGAAATATCGTGTCAAATGCCTGCATAGATATTGCGATGATAATGTTATGCTG
SRS019161_WUGC_scaffold_17514	TR	+	601	638	545	659	17	0	CGGTGTCCTGTTCAGCGGTAATGCGAATAACAGCTCGAATGCCGGTTTTGCGTATGCGAATTCGAATAACACGCCCTCGAATACGAATGCGAATATCAGGTCTCGCCAATGATTT
SRS019161_WUGC_scaffold_17514	VR	+	*	*	0	114	17	0	CGGTGTCCTGTTCGGCGGTGCTGCGATTAACGGCTCGATTGCCGGTTTTGCGTATGCGAGTTCGAATAACGCGCCCTCGGGTGCGAATGCGCATTTCGGGTCTCGCCTTTGCTTT
SRS019161_WUGC_scaffold_17514	RT	+	1086	1615	GATATGGGTTTCGGTCTTCACAAAAGACACATATAGCTGCATCAAGGGCCGCGGGATTCACGGAGCGATGCGGAATGTCAAGCGGGCCATCAAAGACCGGGAAAACGCCCGATATTGCCTCAAAATCGACATCCGGAAGTTCTACCCGTCGATAGACCACGACGTATTGAAAACCATCATCCGCCGCAAAATCAAATGCAAGGATACGCTCGCCCTGCTCGATACGATCATCGACAGCACCGACGGCGTGCCTATCGGCAACTATTTGAGCCAATACTTCGCAAACCTGATGCTCGCCTACTTCGATCATTGGATCAAGGAGGAGAAGCGGGTGCGGAACTATTTCAGATATGCCGACGACATGGTATTTCTCGCCTCCACGAAAGAGGAGCTGCACATCCTGCTGGCCGACATCAAGAAGTATCTCGCGGCCTTGAAATTGACACTGAAAGGCAATGAGCAGATATTTCCGATTGCCGAGAACCGGGCGGACAAGCACGGGCGCGGCCTCGATTTCGTCGGATTCGTAT
SRS019161_WUGC_scaffold_29958	TR	+	668	705	620	709	10	0	TTTTCGGCGGTAATGCGAATAACAGCGCGAATGCCGGCTTTTCGTACGCGAATACGAATAACACGGCTTCGAATACGAATGCGAATATCG
SRS019161_WUGC_scaffold_29958	VR	+	*	*	26	115	10	0	TTTTCGGCGGTGATGCGGATAACGGCGCGTATGCCGGCTTTTCGTACGCGAATGCGAATAACTCGGCTTCGTCTACGGCTGCGAATATCG
SRS019161_WUGC_scaffold_29958	RT	+	1123	1634	TATTTGGGTTTCGACCTTCACGGCGGACACTTATAGCTGCATTAAGAACCGGGGGATTCATGCGGCCGCGAAGAAGGTAAAACAAGCCCTACGGGAAGACCCGGAAGGTACTACGTTCTGTTTGAAATTGGATATTCGCAAGTTCTATCCTTCGATTAACCACGACGTGCTAAAATCCATTCTACGCCGCAAGTTGAAGGATAAAAGGCTGCTTTGCCTACTTGACGAAATTATAGATTCGGCGGACGGCGTACATATCGGAAATTATCTAAGCCAATATTTCGCTAACCTCTATTTAACCTACTTCGACCATTGGATAAAGGAGAAGAAAGGCGTAAAGTATTACTTCCGCTACGCGGACGATATTGTAATACTTGCTTCGGATAAATCCTACCTTCATTCCTTAATGGGCGAAATTAGGGCGTATTTGGGGGATTTGAAATTAGAGGTTAAAGGGAATTGGCAAGTTTTCCCCGTAGCGGCTCGCGGTATCGACTTCGTAGGATATGTAT
SRS019161_WUGC_scaffold_33958	TR	+	221	270	202	281	9	0	AATGGTGCGACTGCGGGTTTCGGTTATCTGAATGCGAATAATCGTTCCTCGAATGCGAATGCGAACATTGGGTTCCGCTT
SRS019161_WUGC_scaffold_33958	VR	+	*	*	0	79	9	0	AATGGTGCGACTGCGGGTTTCGGTTTTCTGGATGCGGGTTATCGTTCCTCGCATGCGCTTGCGGACATTGGGTTCCGCTT
SRS019161_WUGC_scaffold_33958	RT	+	794	1277	GACAGGATAGTACACCATTGCATTATCAATGTGTTGGGGCGTTACTGGACTAACTTCTTCATTGCGAATACATACGCTTGTATCAAAGGGCGTGGTATTCATAAATGTATGGAGGATGTGCATACGGCTTTAATCATAGACAGAAAAGGTACAAGGTTCTGTTTGAAGATTGACATCAAGAAGTTCTATGATAACATAGACCACGCAGCATTGAAAAGGATAATCCGCTACACTATAGCGGATGAACAACTGTTAAGGCTGTTGGATAAGATAATAGATAGTAACGGTAAAGACAAGGGGCTGCCAATAGGCAATTTCACAAGTCAATATTTGGCTAATCTCTATTTAGCATATTTCGACCATTGGGTTAAAGAAGAACTGGCTAAGATAGTGATGAAGCGTTTTGGGGTGAAAATCTACTACTATCGCTATATGGATGATATGGTGATACTATGCGCTGACAAAGAGGCACTGCATTTCGTAC
SRS019161_WUGC_scaffold_35145	TR	+	47164	47201	47145	47220	10	0	AATGCCGGGCTTTCGTACGCGAATACGAATAACACGGCTACGAATACGAATGCGAATATCGGCTCTCAGCTATACT
SRS019161_WUGC_scaffold_35145	VR	+	*	*	8476	8551	10	0	AATGCCGGGCTTTCGTGCGCGTATACGAATAACGCGGCTCCGACTACGACTGCGCATATCGGCTCTCGGCTTTGCT
SRS019161_WUGC_scaffold_35145	TR	+	47164	47201	47145	47220	10	0	AATGCCGGGCTTTCGTACGCGAATACGAATAACACGGCTACGAATACGAATGCGAATATCGGCTCTCAGCTATACT
SRS019161_WUGC_scaffold_35145	VR	+	*	*	11404	11479	10	0	TCTGCCGGGCTTTCGTACGCGGATGCGTATAACGCGGCTGCGAATACGAATGCGACTATCGGCTCTCAGCTTTGCT
SRS019161_WUGC_scaffold_35145	TR	+	47164	47201	47108	47220	16	1	GGGTGTCTTGTTCGGCGGTAATGCGAATAACAGCGCGAATGCCGGGCTTTCGTACGCGAATACGAATAACACGGCTACGAATACGAATGCGAATATCGGCTCTCAGCTATACT
SRS019161_WUGC_scaffold_35145	VR	+	*	*	46566	46678	16	1	GGGTGTCTTGTTCGGCGGTTCTGCGCATAACGGCGCGAATGCCGGGCTTTCGTGCGCGCTTACGAATTACGCGGCGACGTCTACGAGTGCGTATATCGGCTCTCGGCTTTGCT
SRS019161_WUGC_scaffold_35145	RT	+	47624	48159	TATATGGGTGTCTATTTTCACGGCGGACACTTATAGTTGCATAAAAGGGCGTGGCATACAAGCGGCGGCAAATAAGTTAAGGCGCGTTATAGACAGAGATAAGGCAGGCTGCGCGTATTGCCTAAAAATAGACATACGCAAATTTTACCCTTCCATAGATCACACCGTACTAAAGTCCATTGTTCGCCGGAAGATTAAGGACACACGGCTACTCAATCTTTTGGACGAAATAATAGACAGTGCGGAAGGCTTACCGATTGGCAACTACCTTAGCCAATATTTAGCCAATCTTGTACTTACCTACTTCGACCATTGGGTAAAGGAAGTAAAGCGGGTAAGGTACTATTTCAGATACGCCGACGACATTGTAGTATTACATAGCGACAAAAAGACGCTTCACGCTTTGCTGGCAGAGTTTGAAAGCTACTTGGCGGCTAACGTAAAGCTGGAAATCAAACAGAACAAACAAGTCTTTCCGGTGGCACGCGACCACCGCGACAGCTTCGGGCGTGGTATTGATTTCTTGGGCTATGTAT
SRS019161_WUGC_scaffold_42299	TR	+	344	379	334	392	9	0	GTACTCGAATGCGAATAACGCCCCGTCGAACTCGAACACGAATATCGGTTCGCGCCTCA
SRS019161_WUGC_scaffold_42299	VR	+	*	*	0	58	9	0	GTTCTCGGATGCGGGTTACGCCCCGTCGGACTCGGACACGCATATCGGTTCGCGCCTCG
SRS019161_WUGC_scaffold_42299	RT	+	773	1360	AAGTTCGCGAAATACAATCCCTTCCTTTTAAAGACCGTATCGCCCTTCACGCCATAATGAACATTTTAGGTAAGATTTTCGGCGGTATGTTGATACGCGATACTTATGCCAGCCTTCCGAAGCGTGGAATACACGACGGTTTGATGCGTATTCGGAAAGCGTTAAAGGATAAGGCGGGTACAAAATACTGTCTGAAAATCGACCTTAAAAAGTTTTACCACTCTGTCGACCAAGATGTATTGATTGAACTGCTTGGTAGAAAAATAAAGGATAGCCGAATGATGGATATTCTTATAGGTATTATTCGGAGTTATGACACCGGTTTGCCTATTGGGTATCATTCCAGCCAGCTACTTGGTAACTTCTACCTGTGTTTGTTGGATTACTACGTTAAAATGGACTTAGGAGTAAAATACTACTTCCGTTATTGCGATGATATTGTTATTTTATCTTCATCTAAACAAGAATTACATGCTATACTGGAAAAGATGCGGACTGTAATAGAAGGCCGGCTTCATCTTACTGTTAAGTCAAATTATCAGGTGTTCCCGGTAGAAGCGCGAGGCATTGATTTTTTAGGTTATGTTA
SRS019161_WUGC_scaffold_51715	TR	-	7832	7879	7810	7913	12	0	ACCCCGAACGCCAGCAACGCGAACAATGCGCGCTATGTCAACACGGACGGCAGTCTGAACAACAACAACGCGTACAATGGCAACAATGGCGTTCGGCCGGATTT
SRS019161_WUGC_scaffold_51715	VR	-	*	*	30708	30811	12	0	ACCCCGAACGCCAGCGACGCGTACAATGCGCGCTATGTCAGCACGGACGGCAGTCTGGACAGCGACTACGCGTACGGTGGCCACTATGGCGTTCGGCCGGCTTT
SRS019161_WUGC_scaffold_51715	TR	-	7832	7879	7809	7913	16	0	ACCCCGAACGCCAGCAACGCGAACAATGCGCGCTATGTCAACACGGACGGCAGTCTGAACAACAACAACGCGTACAATGGCAACAATGGCGTTCGGCCGGATTTG
SRS019161_WUGC_scaffold_51715	VR	-	*	*	5823	5927	16	0	ACCCCGAACGCCAGCTACGCGAGCTTTGCGCGCTTTGTCAACGCGGGCGGCAGTCTGGACTACAGCGGCGCGTACGGTGGCAGCAATGGCGTTCGGCCGGCTTTG
SRS019161_WUGC_scaffold_51715	RT	-	6820	7449	CCTTATAACTGCTTCATTGTGAAAGAACCGAAAGAACGGCTGATCATGTATAACAGCTTCCGCGACAAAATCGTTCAGCACAGTCTTTGCGATAATGTCCTGGAACCGTACCTTTCGAAAACTTTCATATACGACAACTACGCAAGCCAGAAAGGCAAAGGAACGCACTTCGGACTTGACCGCCTGAAATATTTCATGTCGAGGTACTACCGGCAGAACGGGGCGGACGGCTGGGTCCTGAAATGCGATATTCGAAAGTATTTTTACAGTATCAATCACGACGTTCTGAAAGAACAGCTTCGCCGGCTTATCAAAGACCGCGACGTCTTGTGGCTTCTGGATATGATCATAGATTCCACCAAAGGACCAGGAATCCCGATCGGGAACCATACTTCACAGTGGTTCGCCGTTCTGTACCTGTCCGGAATGGATCACATGATCAAGGAACGTCTGGGAATCAAAATGTACGGCCGCTACATGGACGACTTCTATTTGATTCACCCCGACAAGGACTATCTTCGTTATTGCCTGGAAGAAATCAAGAAGTATCTGGTCCCTTTAGGACTGGAATTGAATCAAAAGACGGCCATTTTCCCCTTAACCCAGGGAATCGACTTCCTGGGATTTAGG
SRS019161_WUGC_scaffold_61227	TR	+	41932	41969	41874	41992	19	0	ACTCGTGTGGTGTATCGGTCGAACAACAACGCGAACGCGTTAGGCGGTGTTTCGTATGCGAACGCGAATAACGATTCATCGAACACGAATGCGAACATCGGCGTTCGGCTTGCAAACAA
SRS019161_WUGC_scaffold_61227	VR	+	*	*	41588	41706	19	0	TCTCGTGTGGTGTATCGGTCGTACAGCCTCGCGTACGCGTTGGGCGGTGTTTCGTATGCGGGCGCGAGTTACGATTCATCGGTCACGAGTGCGTACATCGGCGTTCGGCTTGCCTTCAG
SRS019161_WUGC_scaffold_61227	RT	+	42493	42906	GGCATTTGAAAGTACGTTTTATCCGGACTACTTCCGCATCCATTAAAAACAGGGGTACGCATGACCTTTTACAGTATATCGTTAAAGATATAAAAGCTGATCCCGAAGGAACCCTGTTCGGGTACCAGTTCGATATAACGAAATTCTATGAGAGCGTAGACCAGGACGTTTTGCTGGATGCAGTGAAAAAGATGTTCAAGGATAAAATATTGATCGGAATCCTGGAAGAGTGCATCCGCATGATGCCTAAAGGCGTGAGTATCGGACTAAGATCATCGCAGGGGCTTTGTAATTTGCTTCTGTCTATTTATCTGGATCACCGGTTAAAGGATCAGGAGGCAGTAGCACACTATTACCGGTATTGTGACGACGGTCTGGTGCTTTCTGGTAGCAAGAAATACCTTTGGAAGGTTA
SRS019161_WUGC_scaffold_62155	TR	-	39493	39556	39492	39615	18	0	CTGGCTTGCGTCTTCGTATGTGAATGCGAACTCTAACAATTCGAACTTTGGTTTGCGCAATGTGAACTCTGATGGCAACGTGAACAACTATAACTTGTGGAACTCGAACGGTAACACTAACAAC
SRS019161_WUGC_scaffold_62155	VR	-	*	*	40724	40847	18	0	CTGGCTTGCGTCTTCGTATGTGAATGCGTACTCTACCATTTCGAGCTTTGGTTTGCGCTATGTGAACTCTGATGGCAGCGTGCTCAGCTATAGCTTGTGGGACTCGCACGGTAGCGCTTGCTNC
SRS019161_WUGC_scaffold_62155	TR	-	39493	39556	39467	39558	12	0	CAATGTGAACTCTGATGGCAACGTGAACAACTATAACTTGTGGAACTCGAACGGTAACACTAACAACCCTTCGTTAGGCGTGCGTGCCGTAG
SRS019161_WUGC_scaffold_62155	VR	-	*	*	40633	40724	12	0	CGGTGTGGACTCTGCTGGCGACGTGTACCTCTATAGCTTGTGGAACTCGGACGGTAACACTTACAGCCCTTCGTTAGGCGTGCGTGCCGTAG
SRS019161_WUGC_scaffold_62155	RT	+	38739	39022	TATATTTTAAAAGCTGATGTAAGTAAATTTTTTGCAAGTATTGACCATGATATTTTAAAAGAAAAACTCAAAAGAAAAATAAACGATGTAGAGGCATTAAAAATTGTTTTTGATATAATAGATAGTGAAGAAAACGGTTTAGGAATAGGTGCTATGACAAGCCAAGTTTTGGCAATTTTTTATTTAAATGATTTAGACCATTATATTAAAGAAGTGTTAAAAATAAAATACTATGTAAGATATCAAGATGATTTTTTATTATTTCATCATTCAAAAGAATATTT
SRS019161_WUGC_scaffold_65441	TR	-	11148	11185	11148	11187	13	0	ATTGGAATCTGAATAACAGTGTCAGTAATCGGAATCGTAA
SRS019161_WUGC_scaffold_65441	VR	-	*	*	11402	11441	13	0	TTTGGGGTCTGACTTACGGTGTCGGTGGTCGGGTTCGTGG
SRS019161_WUGC_scaffold_65441	RT	-	10048	10646	CTATCTTACAGGTAATTGAACCTTGCATCATCAATAACCTGACTACTGACACATACTCAGCAATACCGGATAGAGGAATACATAAGGCTCTGCATAAAATGCAGGATGCAATGTGGAATCATCCAGAAGAATGTAAGTATTGCTTAAAACTGGATGCACGACATTACTATCAGTCAATCAACCATGATCTTCTGAAAGAAAAATATTCCAGAATGTTCAATGATTCTGAACTGGTATGGTTACTGACTGAAATTATTGATAGCATACAGACCGCAGACATTGAAGATCTGACGGCAATTTATTTACTGGAAGAAGATGTTGATCCTGAAACTGGAATACCGATTGGCAATTACTTATCACAGTATTCAGGAAATTTTTATTTTTCACCATTTGACCATTGGATAAAGGAACAAAAACACATCAAGTATTACTTTCGGTATATGGACGATATTGTTATTTTTGCAAAGACAAAAGAAGAACTTGTTGAGTTAAGAAAAGAAATTGATGTTTACTTTAGAGATGAACTAAAACTAAACATTAAAGGAAACTGGCAGGTATTCCCAACATTTGTCAGAGGGGTTGACTTTTTAGGATACCGA
SRS019161_WUGC_scaffold_67355	TR	-	6041	6102	6024	6113	15	1	GGAACAACACGACGAACGCGGGCTTGTGGAATTGGAACGGTAATTACGATCCGTCGAACACGAACTCGAACATCGGGGGTCGCATTTAAT
SRS019161_WUGC_scaffold_67355	VR	-	*	*	6258	6347	15	1	GGAGCGACGCGACGAGCGCGGGCTTGTGGTATTGGCGCGGTAATTGCGATCCGTTGTACACGCACTCGGGCATCGGGGGTCGCCTTTGCT
SRS019161_WUGC_scaffold_67355	RT	-	5294	5417	AAAGGTTTTACGCCTTATCGGTCAAGTCCTCGAAAACGGCGGCGATCATCTACCGATCGGATATTATACGTCGCAATGGTTTTCAAATTTTTACTTGGAAGGTTTAGACCACTATATCAAAGAA
SRS019219_WUGC_scaffold_31979	TR	+	2656	2705	2577	2725	22	0	TTCCGCAACAACAGCGATGGGTCGTTGAACAATGTTGGGAACAACGGTTACTATTGGTCGGCAGTTCCGAACAACACGAACAACGGTTGCAACCTGAACTTCAACTGGAGCAACGTGAACCCTCAGAACAACAACAACCGTTCGTACGG
SRS019219_WUGC_scaffold_31979	VR	+	*	*	769	917	22	0	TTCCGCGACGACAGCGATGGGTCGTTGAGCAATGTTGGGGGCAACGGTTACTATTGGTCGGCTGTTCCGTACGGCACGTACGGCGGTTGCAGCCTGGACTTCCTCTGGAGCAACGTGAACCCTCAGGGCGACAGCGGCCGTTCGTACGG
SRS019219_WUGC_scaffold_31979	RT	+	2898	3452	CTTGTACATGTTTTATAACGTTCGACCCTGTTCAACGAGAGATATTTGCTTCGTCGTTTAAAGATAGGGTTGTGCATCACCTGCTGTTCAACAATATTGCCCATTTGTTTGAGAAAACATTTATACACGATAGTTATTCGTGTCGTGAAGAACGCGGAACATTTATGGGTATAGAACGCTTTGAACACCATTTGCGTAGCTGCACACAGAATTATAAGTTTAATGCTTACGTGTTAAAGTTAGATATTAAAGGTTACTTTATGAGTATTCCTAAACTTAAACTTCGCGAGCTATTAAGAACTACGATGGACAAAAATAAGAAATGGGAGGAATGGATAGACCGTGGGTTTATAGATTATCTTATTGATTCTATTCTAATGCGCGACCCTACAAGTAATGTTTGCCTTATAGGCGACAGAAAGGAATGGGAAGGTTTGCCACCATCGAAAAGTTTGTTTAAGTCAGTAGCAGGGACGGGATTACCCATTGGAGACCTTACATCGCAGCTATTCAGCAATATATATTTAAACCAACTTGACCAATTTGCTAAACGTG
SRS019267_WUGC_scaffold_8107	TR	-	4172	4221	4160	4267	13	0	TGGTGCCCTTTTGTCTGCTAATGCGAATAATGGTGCGAATGCGGGTTTCGGTTATCTGAATGCGAATAATCGTTCCTCGAATGCGAATGCGAACATTGGGTTCCGCTT
SRS019267_WUGC_scaffold_8107	VR	-	*	*	4362	4469	13	0	TGGTGCCCTTTTGTCTGCTAATGCGTCTGCTGGTGCGTTTGCGGGTTTCGGTTATCTGTATGCGAGTCATCGTTCCTCGACTGCGAGTGCGACCTTTGGGTTCCGCTT
SRS019267_WUGC_scaffold_8107	RT	-	3165	3648	GGACAGGATAGTACACCATTGCATTATCAATGTGTTGGGGCGTTACTGGACTAACTTCTTCATTGCGAATACATACGCTTGTATCAAAGGGCGTGGTATTCATAAATGTATGGAGGATGTGCATACGGCTTTAATCATAGACAGAAAAGGTACAAGGTTCTGTTTGAAGATTGACATCAAGAAGTTCTATGATAACATAGACCACGCAGCATTGAAAAGGATAATCCGCTACACTATAGCGGATGAACAACTGTTAAGGCTGTTGGATAAGATAATAGATAGTAACGGTAAAGACAAGGGGCTGCCAATAGGCAATTTCACAAGTCAATATTTGGCTAATCTCTATTTAGCATATTTCGACCATTGGGTTAAAGAAGAACTGGCTAAGATAGTGATGAAGCGTTTTGGGGTGAAAATCTACTACTATCGCTATATGGATGATATGGTGATACTATGCGCTGACAAAGAGGCACTGCATTTCGTA
SRS019267_WUGC_scaffold_17819	TR	+	377	414	373	429	5	0	TACCTCAATGGTAACAATGCGGTCTCGAACGCTAACGTGAACTGGTCGTCGCCCCTA
SRS019267_WUGC_scaffold_17819	VR	+	*	*	0	56	5	0	TACCTCAGTGGTAGCAATGCGGTCTCGAACGCTTACGTGTACTGGTCGTCGCCCCTC
SRS019267_WUGC_scaffold_17819	RT	+	876	1408	TTATTTTACGAGATCCTTCTCCGCGTATACCTACGGAGGGGTGAAAGGACGCGGTCCCCACGCCTACATGAGGATGATCCGGAAGGTCTTGAGAAAATATCCGGAACGTACCACCGACTATCTCCTGTGCGATATCCACCACTTCTATCCGACTGTCAATCACCCGGTACTGAAAAGCCAGCTCAGAACACGTATCAAGGATAATCATTTATTGCAAAGGTTTGATGAGATCATTGACAGCGTCGAGGGGGATACCGGTATGTTTCCCGGCACGAAGCTGGCGCAGTTCTTCTCGCTTGTCTATCTTTATCTTTTCGATCACGATTTGAAGCGGTGCTTCCATGTCGGGGAATGCCCGGCTTTGGTTGAGTACTACACGAAAAGGTATATCGAGGAAAGTATCGCAACGGCCAAAACAGAACATGATTATGAGGAGTTATCCAAAGGGATTCAATATCTCTCGGACAGGTTCAAGGGATATCTGAACCGTCTGGACTTCTGTTACCGTCTCGCCGATGATGTCTTGATACTGC
SRS019397_WUGC_scaffold_9888	TR	+	217	242	197	251	7	0	CGCTGTGAATGTCAACAATCTTGTGTCGAATACGAACTGGAACATTTCCGCGCGC
SRS019397_WUGC_scaffold_9888	VR	+	*	*	0	54	7	0	CGCTGTGGATGTCAGCAATCTTGTGTCGAGTACGTACTGGTCCGTTTCCGCGCGC
SRS019397_WUGC_scaffold_9888	RT	+	748	1393	TCTTGCGGATCCATAAAAGGACGCGGCGCGCATTATGGGAAGAAATACATTGAACGCTGGATCAGAAATGACCGGAAAAACACGAAGTATGTTTTGAAAATTGACGTTCGCCATTTCTTCGAGAGCATACCACACGACAGATTAAAAGCAAAACTGCGTAGAGTGATTGCAGATGAAAAAACACTGCGCCTGCTGGACATTATTATTGACACTGTGCCGGAAGGTTTGCCGCTGGGCTATTATACAAGTCAATGGCTGGCGAATTTTTATTTGCAAGACTTAGATCATTACATAAAACAGGAGATCTGGAAACCGGAAAAGGAAAAGAAGACAGCGCAATATATCGCCAGAACAAAGAGAAAAGGGAAAACAGCCGGGAAAGTGCCGAAATATGCTTGCGGCGTAAAATATGGCGTCCGGTATGTTGACGATATAGTGTGTTTCGGAGCAAACAAAAGAGATCTGAAAGTCGCGCTGGAGAGGATCGAAGCATTTTGCGAAGAAAAGCTGGGTCTAATCATAAAAGACACAAAACAGATATTCCCATTATCGAAGGAATACGAAGTGGAGACAATCGACAGACACGGGAAAAAGAAAATAGTAACAAGGGAGATCGGACGCGCACTGGACTTCATGGGCTTTCTGT
SRS019397_WUGC_scaffold_24605	TR	+	7040	7111	7037	7126	18	0	CGTCGTTTCTTCGGCTAACTTTGCCAATGTGAACAACAATGGCAATACGAACTACAACAACGCTTCGAACTCTAATGGAGTTCGTCCGGA
SRS019397_WUGC_scaffold_24605	VR	+	*	*	5908	5997	18	0	CGTCGTTTCTTCGGCTCTCTTTGCCTATGTGGGCTACGATGGCCTTACGACCTGCTACGGCGCTTCGAGCTCTTTTGGAGTTCGTCCGGT
SRS019397_WUGC_scaffold_24605	RT	+	7455	8037	GATCGCATTGTCCGACATTCTCTGTGCGATGAGGTTTTACTTCCAGAAGTTAGAAAACATATCATTTATGATAACTGCGCATCTATCAAGGGGCGCGGAATTTCACAACAGAGAAAACGATTCGAAATCCATCTCCACAAATACTACCAATTATACGGAAATGACGGTTATATTCTATTCGGTGACTTTTCAAAGTTCTATGACAATATTATCCATGAGATTGCTAAACGAGAATTGTTGAAGCTGTTCAATGACGATGAGTTTATTGACTGGCTTTTAACGTTGATATTTAAAGGTTTCCAGATCGATGTTTCGTATATGTCTGACGAGGAATACGAGACTTGTATGATCGATACTTTCAATAAACTGGAGTATCGGAATATTCCAAAAGAGAAGCTCACTGGCGAAAAGTGGATGGAGAAGTCCGTCAATATTGGGGATCAACTTTCACAAGTCATTGGAATTTATTATCCATATCCGATTGACAATTACGTCAAGTATGTGCGTCAGCAGAAATTTTATGGAAGGTATATGGACGATTGGTACATCATGAATCCCAGTAAAGAAGAACTTGAAAACTTGC
SRS019397_WUGC_scaffold_26943	TR	+	22241	22290	22201	22308	26	0	AAATTAGGTGCTAATTGGAATAATGGCTTGAATACCAGTGCTTTCTATTGGAATCTGAATAATGCTTCTTCTAATCGTAATCGGAATATCAGCAGTCAGTTAGTAAAT
SRS019397_WUGC_scaffold_26943	VR	+	*	*	21973	22080	26	0	NGGTTGGGTGCTGGTTGGGGTAATGGCTTGGATGCCTGTGCTTTCTGTTGGACTCTGGATAGTGCTTCTTCTAGTCGTGGTCGGGATGTCGGCGGTCGGTTGGTGTAT
SRS019397_WUGC_scaffold_26943	RT	+	22806	23391	ACATATTCAGCAATACCAAACAAGGGTATTCATGCAGCATACAAGAAGTTACGGTTGGCGGTTGATACCGTGCCGGAAGAAATGACCTATTGTTTGAAAATAGACTGCAAGAAATTTTACCCTTCCATTGACCACGAAACACTAAAACAGAAGTTCAGACGGAAGTACAAAGACCCTGAACTGCTTGAACTGATTGATGAAGTAATTGATTCAATCAGCACTTGTCCGGCAACGGATGAAAACATTGAATTTTATCGGTCTTGTGGTAATGAAATCAAGATAGTGAAGGTAAACGGCAAGGACTTCATTGAAGGTGTCGGTATTCCAATAGGGAATTACTTTTCACAGTATGACGGCAATTTCTTCCTATCAGGTTTTGACCACTGGATAAAAGAAGTTAAGCGGGTAAAGCACTATTACCGTTATATGGATGATATTTGTATTTTTGCAAGAACCAAAGAAGAACTGCATCAGTTACTTGCAGAAATCAATGAATATTTCATACAGAATTTGAAATTAAGAATAAAAGGCAACTATCAGATATTCCCTTCGTTCATCCGGGGTATTGATTTTGTAGGGTACAGGA
SRS019582_WUGC_scaffold_9144	TR	-	9610	9657	9586	9693	16	0	GAACGCCTAACTACTCGAACGCCAACAACGCTCGGAATGTCAACTCGGATGGTAGTTTGAACAACAACAATGCTTACAATGGTAACAATGGCGTTCGTCCCGATTTGA
SRS019582_WUGC_scaffold_9144	VR	-	*	*	7616	7723	16	0	GAACGCCTTACTACTCGTACGCCTACTACGCTCGGATTGTCAACTCGGATGGTAGTTTGAGCGGCTACTTTGCTTTCAGTGGTAGCTATGGCGTTCGTCCCGCTTTGA
SRS019582_WUGC_scaffold_9144	TR	-	9610	9657	9606	9677	14	0	GAACGCCAACAACGCTCGGAATGTCAACTCGGATGGTAGTTTGAACAACAACAATGCTTACAATGGTAACAA
SRS019582_WUGC_scaffold_9144	VR	-	*	*	104	175	14	0	GTACGCCAACGGCGCTCGGAGTGTCTACTCGGATGGTAGTTTGTACAGCGGCAGTGCTTACTATGGTCGCAT
SRS019582_WUGC_scaffold_9144	TR	-	9610	9657	9588	9677	21	0	GAACGCCAACAACGCTCGGAATGTCAACTCGGATGGTAGTTTGAACAACAACAATGCTTACAATGGTAACAATGGCGTTCGTCCCGATTT
SRS019582_WUGC_scaffold_9144	VR	-	*	*	7	96	21	0	GTACGCCAGCAACGCTCGGGGTGTCCGCTCGGGTGGTGGTTTGGGCGACGGCACTGCTTGCGGTGGTGACGGTGGCGTTCGTCCCGCTTT
SRS019582_WUGC_scaffold_9144	RT	-	8635	9264	GAGTATCACACTTTCAAAGTTTATGAGCCAAAGGAACGAGATGTCATGTCAAACTCTTTTCGAGACAAGGTGGTGCAGCATTCATTATGCGACAATGTACTCGAAATCCTGCTGAGAAAGAACTTCCTCTACGACAATTACGCATCACAGGTCGGCAAGGGTACAGACTTCGGGCTAAATCGCTTGGACGGTTTTATGCACAAGTTCTACCGACAACACGGCTTGGAGGGATGGGTGTTGAAGTGCGACATCCGAAAGTACTTTTACAGTATTCCTCACGAGTATCTGAAAAGGATTTTAGAGCCGTATGTACCCGAAGAGGATGTCAGGTGGCTGTTATGGTACATCATTGATTCTACCGCAGACCCCGGCATACCGATAGGCAATCAGAGCAGTCAGCTTCTCGCTGTTTTGTGCCTGAGTCCCTTAGACCATTTCATCAAAGAGAAGTTGGGTATCAAGTACTACGGTCGATACATGGATGACTTCTACCTTATTCATGAGGACAAGGAGTATCTGAAACAGTGCTTGAAGGACATAGGAATGTTCCTCGCTCCGATGGGGATGCAACTGAATCAAAAGACTCAGATATTTCCATTGAAAAACGGTATTGACTTTCTTGGTTTTCAT
SRS019582_WUGC_scaffold_9518	TR	-	4387	4436	4378	4450	10	0	CGCCGAACAGCGAGAATAACGGTTACAACTTGAACTTCAACAGTGGCAACGTGAATCCTGCGAACAACAACAA
SRS019582_WUGC_scaffold_9518	VR	-	*	*	5978	6050	10	0	CGCCGAGCAGCGAGAATAACGGTTACAGCTTGTACTTCAGCAGTGGCTACGTGAGTCCTGCGTACAACATCGC
SRS019582_WUGC_scaffold_9518	TR	-	4387	4436	4343	4529	21	0	AACCCTGCTGCTGGTTATCGCAACAGCGACGACGGTAGCATGAGCAACGTGGGCAGCAACGGCAACTATTGGAGTGCATCGCCGAACAGCGAGAATAACGGTTACAACTTGAACTTCAACAGTGGCAACGTGAATCCTGCGAACAACAACAATCGAGCAAACGGTTTCTCCGTGCGCTGTGTCCAAG
SRS019582_WUGC_scaffold_9518	VR	-	*	*	5787	5973	21	0	TTCCCTGCTGCTGGTTATCGCCTCAGCGGCGACGGTGGCATGAGCAGCGTGGGCAGCAACGGCTACTGTTGGAGTGCGTCGCCGAACAGCGAGAATTTCGGTTACTACTTGTACTTCCACAGTGGCAGCGTGTATCCTGCGAGCTACAACAATCGAGCGTACGGTTTCTCCGTGCGCTGTGTCCAAG
SRS019582_WUGC_scaffold_9518	RT	-	3445	4117	GTACTGAGAGAAGTCTTCGCCTCACAGTTCCGTGACAGGGTAGTTCACCATCTGTTGTTCAACTATATCGCTCCAATCTTCGAGAAAACATTTATATATGACAGTTATTCCTGTAGAAAAGAGAAAGGAACACTGTTTGGTGTAGAGCGACTAGATCATCATATTCGTTCATGCACCAACAACTATACACATACAGCCTATATCCTCAAACTGGACATTCAAGGCTATTTCATGAGCATCAACAAGAACATCCTCTACGGTATTATTTACAACAAACTCATGAAGCAATGGGAAGAGAAAGGCAAGAACTGTAACATCCCTGGAAAGAATCCGGAGTTTATTCTCTTCCTTGTAGAAAGCATCATCTTCAAAGACCACACACTGGACTGCGAGGTGATGGGCAACAAGAAGGAATGGATGCTGTTGCCAGCGTCCAAGAGCTTGTTTTGCCAGCCAAAGGGCATCGGATTGCCTATCGGCGACCTCACCAGTCAACTCTTCAGCAATATCTATCTGAACGAGTTTGACAACATGATAAAAAGAAGATTCAAGATAAGGCACTACGGAAGGTATGTGGATGACTTCTATGTAGTACATCCATCCAAGGCATACCTAAAGAGCCTGATACCAGAGATAAGAACATTTCTGAAGGAAAGGTTAGGATTGACACTTC
SRS019582_WUGC_scaffold_11793	TR	-	84909	84933	84889	84935	7	0	CAACAACAACAACGCGAACTGGGCCAATCGCTGCGCCCCGGATTGTG
SRS019582_WUGC_scaffold_11793	VR	-	*	*	85533	85579	7	0	CTACGGCTACTACGCGAACTGGGCCCATCGCTGCGCCCCGGCTTGTG
SRS019582_WUGC_scaffold_11793	RT	-	83926	84464	CACTGTACCCAATAATGACAAATTCGTTCATTCGTGATAATTGGGCCTGCCAGCGTGGCAAGGGTACCGATGATGCGAGAGACAGGATGAAACTATTTCTGCAGAGGATGTACCGGAAGTACGGTACAGAATTTTACGGTCTGCAGATAGATGTGCATGGGTATTATCCGAATATGCGGCACGACTTAACCAACGCAATGTTGGAAAGAAAGTTGGAACCGGAAATAGCAAAACGAGCCATTGATGTACTCGACGGACAGTACGCCGGAGATGTTGGGTATAACCCAGGAAGTCAGATGGTTCAGATTGTTGGCATATCGGCATTGGACGATCACGACCACAAAATCAAGGAAGAATTGGATGTGGACGAGTTCGGAAGATATATGGACGATTCGCTTGCGTTCCACCCTTCCAGGGAATACCTGGAATACTGCAGAAAGGTGATCGGCGAGATATTGGCTGAGAAAGGGTTAGAGTTCAACCCGAAGAAAACGAAGGTATTTTGCATTACAGACGGTTTCACATTTTTAGGATTCAAG
SRS019582_WUGC_scaffold_22156	TR	-	1960	1982	1958	2050	16	0	ACTGGAACTGGCGGCTGCGGTCCCCGAACTCTGGCAACGCGAACAACGTTCGCAACGTCAACACGGACGGCAGCGAGAACAACAACAACGCGT
SRS019582_WUGC_scaffold_22156	VR	-	*	*	0	92	16	0	ACTGGCTCTGGCGGCTGCGGTCCCCGTACTCTGGCTACGCGTACTTCGTTCGCCTCGTCATCACGGACGGCGGCGAGAGCGGCGACCACGCGT
SRS019582_WUGC_scaffold_22156	RT	-	959	1567	AAGCGCCGCCTGATCCAGACGAACAGCTTCAAGGACAAAATCGTCCAGCACGCCTTCTGTGATCAGGTCCTGTATGACGCGCTGACCAAGCCCTTCATCCTGGACAACTACGGCAGCCAGGTGGGCAAAGGCACGCACTTCGGGCTGAATCGGCTGCGCGACTTCATGCGTGAATACTACCGCAAAAACGGCTTTTCTGCTGACGGCTGGGTACTGAAAGCGGACGTCCGCCACTACTTCCAATCCATCCGGCCCGACGTGCTGAAAAAGGACGTTGCGAAGTATCTGCACGATCCTGACTGTCTGACGCTTGCCTACCAGATCATTGACAGCGCGCCGGACCCGCTGGGCATCCCCATCGGGAATCAATCGTCCCAAATCTTTGCGCTGCTATATCTGAATCAGCTGGATCACCTCTGCAAAGAGCAGCTGCGCTTCCGGTATTACGGCCGATATATGGACGACTTCTACATCATCTGTGAGAGCAAGGAACGGCTGCAGGAGGCCCTGGTGGTGATCCGGCAGCACCTGGCCGAGCGCGGGCTGGAGCTGAATAAAAAGACAAACATCTTCCCGCTGCGCAACGGTCTGGACTTCCTGGGCTTCCAC
SRS019582_WUGC_scaffold_22380	TR	-	7377	7431	7357	7474	15	0	CTGGTGGTGGGAGCGTTCTCCTAATGGGAGCAACTCTAACAACTTCTGCAATGTGAACAGCAACGGCAACGCGAACAATAACAACGCCAGCAACACCAACGGCGTTTGCTTCGGATTC
SRS019582_WUGC_scaffold_22380	VR	-	*	*	32	149	15	0	CTGGTGGTGGGAGCGTTCTCCTTGTGGGAGCAGCTCTAACAACTTCTGCATTGTGCACAGCAACGGCAACGCGAACTTTAGCGGCGCCAGCTACGCCGGCGGCGTTTGCTTCGGCTTC
SRS019582_WUGC_scaffold_22380	RT	-	5974	6877	GGCTTTATTGAGTTCGACCTCTACGACCGAGGAAAAATGCGGCACATTAGGAGCATTCATATCAGCGAGCGCGTCGTGCAGAGAACGCTCTGCGATAAGGTCATCAACCCGACCTTAAAGCCGTCGTTCATTTATGACAACGGCGCGAGCACCGAGAACAAGGGAATCGACTTTGCCCTCAATCGCCTCTCCTGCCACCTGCAAAGGCATTACAGGAAGTACGGGCGGGAGGGCTATGTTCTTCTCTTCGACTTCTCCAACTACTTTGCCAACGCGCAGCATTGGCCGGTCAGCCGCGAGCTGGCAAAGCGCGTGCATGATGTGAGAATCAGGGCTCTCGCGAACGAGTGCCTCGATAATTTCGGGCCCGTCGGTTACGGGCTCGGAAGTCAAATCTCGCAGACTGCTGCTCTTATGCTGCCGAATAAGCTCGACCACTTCATCAAGGAAAAGCTCGGCATTAAGGGCTACGCCAGATATATGGACGACGGCTATCTGATTCACCCGAGCAAGGAATACCTCAAAGAGTGTCTTACTCGCATGAAAGAGGTCTGTGATTCTCTCGGCATTATTCTTAATACGAAAAAGACAAAAATCAAGAAGCTCAGCGAGGGCTTCAAGTTCCTGCAAATCCGTTTCAAGCTGACGGAGACCGGGAAGGTCCTTCGTAAAATGAGCTTTGAGAGTATTAAGAAAATCCGGCGCAAGCTCAAGAAGTTCAAGCGCTGGAATATCGAGGGCAGAGTCGTGAAAATCGCCGGCAAGTTCGTCCGGCGTGTATTCCCGCTCTCAGATATTTGCAGCGCCTATGAGAGCTGGCGCGGACACATGAAGCGAGGAAACAGCTTCCATGCCGTCGAACGCATGGACCTATATTTTAAGAAACTGTTCGGATTCCACCCGA��
SRS019582_WUGC_scaffold_25599	TR	-	27299	27336	27276	27377	19	0	AGCGTGGTAACGGCAATTCGTCGAATGCTTCCGCTCGTTACGTGAATGCGAACAACCAGCTGTCGAATACGAATGCGAACTACGCTGGCGGCTTACAAATGA
SRS019582_WUGC_scaffold_25599	VR	-	*	*	27506	27607	19	0	TGCGTGGTATCGGCACTTCGTCGTCTGCTTCCGCTCGTTACGTGTCTGCGTCCGCCCAGCTGTCGAATACGTTTGCGTACTGCGCTGGCGGCTTCCAGGTGC
SRS019582_WUGC_scaffold_25599	RT	-	26476	26836	CTGTTACAACTGCATAAAAGGGCGGGGAATCAACGCAAGCAGAAAACGGTATGACCCTGTCAGGCAGATCAAAAGAATTATTGGAAGGTATCGCCCGTGGGGGTATTTGCAGCTGGATATCCGCAAATGTTATGAATCGACACGTCCGGAGGTCCTGTTCGCCTGTCACGAAGCGATCTGGAAGGATAAGCGAATACTGCGCTATCTGCAAAGGGTTTCTTTCTGTGATATAGGACTGCCGATTGGTACTCCTTCGTCTCCGATGAACCAGCATATCATGATGATGGCCTTCGACAGGTTTATCCGGCAGGATCTGAAGATCAGATACTATGCAAGGTATGCGGATGATATCATCCTGTTC
SRS019582_WUGC_scaffold_26869	TR	+	37060	37109	37012	37123	19	0	AGCTGGTTCTTTGGGGCGGTAATGCGAATAACGGTGCGAATTGCGGCCTCGCTTATGCGAACTCGAATAACGATTGGTCGAACTCGAATGCGAATATCGGCTCTCGCCATAC
SRS019582_WUGC_scaffold_26869	VR	+	*	*	36625	36736	19	0	AGCTGGTTCTTTGGGGCGGTTCTGCGACTTTCGGTGCGTATTGCGGCCTCGCTTGTGCGCCCTCGTCTTACGATTGGTCGTACTCGTATGCGGGTTTCGGCTCTCGCCTTGC
SRS019582_WUGC_scaffold_26869	TR	+	37060	37109	37032	37123	11	1	AATGCGAATAACGGTGCGAATTGCGGCCTCGCTTATGCGAACTCGAATAACGATTGGTCGAACTCGAATGCGAATATCGGCTCTCGCCATAC
SRS019582_WUGC_scaffold_26869	VR	+	*	*	36745	36836	11	1	AGTGCGTATGACGGTGCGAATTGCGGCCTCGTTTGTGCGAACTCGAATAACGCTTGGTCGTACTCGCTTGCGAATCTCGGCTCTCGCCTTGC
SRS019582_WUGC_scaffold_26869	RT	+	37849	38246	ACGAGTGCATGTATTAAGGGAAAAGGACTTCATTTTGGAGTAAGGAGAATGAAAAGTTTCCTTCGCCGGTACCCGGAATGCAAATGGTTCGTAAAAACTGATTTTAAAAAGTTTTATCAAAGTATTCTTCATGAGCTTATTGTTGCTGCATTGAGAAGGAAATTTAAAGATGAACGATTTATTAAACTGATTGAGATAGCTGTTTTATCGTATGACAGCGGAACGGAGTTAATTGACGTATTGGAGAATGAAGTTGAACGGAAAAAGAGGTGTTCCAATTGGAGCATTTACAAGTCAACCTATCGGCAATTTTGCGGCAAGTCGGATAGATCATACAATGAAGGAGAAATATCATGTCAAATGCCTGCATAGATATTGCGATGATAATGTTATGCTGG
SRS019582_WUGC_scaffold_36453	TR	+	7	78	0	93	17	0	GAACACGAACAACACCAACAACGCCTGGAGGCTGAACTCCAATGGCAATATCAACAACAACAACTGCAACAACTCCAACGGGTCCCGCCCCGCT
SRS019582_WUGC_scaffold_36453	VR	+	*	*	1837	1930	17	0	GCGCACGTACGACACCGACTACGCCTGGGGGCTGGACTCCGATGGCAATATCTACTACGGCAACTGCAACGGCTCCCTCGGGTCCCGCCCCGCT
SRS019582_WUGC_scaffold_36453	RT	+	538	1134	AAAAGAGATTGGTGCAGGCCCCGGCCTTTGTTGATAAAGTGGTCCAGCACGCATTGGTGGACAACCTCATCTATGAGCGCATCACCAACAGTTTCATTCTGGATAACTACGCATCCCAGAAAGGCAAAGGGCTCCACTTCGGCCTGGACCGGCTGCGTGGATTTTTCACGGAATACTGGAACAAATACCGCACGGCGGAGGGCTGGGTCCTCAAGGCAGATGTGCGGCATTTCTTTGCGTCCATTGACCACGACAAGCTCAAGGAAAAGCTCAAAAAGCTGGACCTTGAGCCCATCGTTTTTGACCTGCTGTGTACCTACATAGACAGCACGGACGGCCTGCCGCTGGGCTACCAGACCAGCCAGCTTTTTGCCCTGCTGTTCCTGGATGAGTTTGACCACTTCGTCAAGGAGCGGCTCCACATTCGCTGGTATGGCAGGTACATGGATGACTTTTTCCTCATCCACCCGGACAAGGACTATTTGCAATTCTGCCTCAAGGAAATCCGGGCCTTTATGGCCAGCCTGGGGCTGGAGCTCAATGAGAAAACCCAGATTTTCCCCATCCGCAACGGGATTGATTTTCTGGGCTTTCACT
SRS019582_WUGC_scaffold_36692	TR	+	333	382	279	396	23	0	AAAAGCGAGTGTTCCAACACGGCGGTAATTGGAATAATGGCTCGAATTGTGGTCTCTTTACGGCTAATTTGAACAACACTTCGTCTAATTCCAACACGAACATTGGCTCTCGCCTACT
SRS019582_WUGC_scaffold_36692	VR	+	*	*	10	127	23	0	GTTGGCGTGTGTTCCAGCGCGGCGGTGATTGGGTTATTGGCTCGTTTTGTGGTCTCTTTACGGCTCTTTTGAACGGCGCTTCGTCTTTTTCCAACACGAGCGTTGGCTCTCGCCTGCT
SRS019582_WUGC_scaffold_36692	TR	+	333	382	332	398	11	3	CTCTTTACGGCTAATTTGAACAACACTTCGTCTAATTCCAACACGAACATTGGCTCTCGCCTACTTT
SRS019582_WUGC_scaffold_36692	VR	+	*	*	116	182	11	3	CTCTCGCCTGCTNCTTTGTACGGCACTTCGTCTTATTCCAGCACGGACTTTGGCTCTCGCCTGCTTT
SRS019582_WUGC_scaffold_36692	RT	+	669	1186	GATTCGCATGGATTTTCTTTCTCCGTACAAGACCCGTATTATCAAAGACGGGTTATCCGGGAAAGAACGGGAGTTGCAAGTACCGGCATTTTATCCTGGCCAATGCGCTCACCATGCTATCATGCAGATTCTAAAGCCCATTATCGAAAGATCGTCCTATCATTGGAGCTGTGCCAACATTCCCAACCGGGGAATCGACCTTGCTTGCAAAGGTGTGGAAAGAGCTACTGTACGGGATAAGAAACACGCAAAATACTGTGTGAAGATGGATATAAGCAAATTTTATCCCTCTATTCCTCACGGTAAGCTGAAAGCTCGTCTACGAGAAAAGATCAAGGACGAAAAGGCGTTGCAAATCATTTTCAAGGTGATTGATTCCCACAGTCCCGGACTTCCTATCGGAAATTATACTTCCCCTTGGCTGGCAGAACTATACCTGCAACCGCTGGATAATCTTATCAAACAAAAACACAGAATCCGACATTATGTTCGTTATGCTGATGATCTGGTTTTGATAG
SRS019582_WUGC_scaffold_74205	TR	+	317	366	271	384	20	1	AGCGCGTATGTCGGCGGTAACTGGAACAATGACCTGATGGTCGGTCCTTTCTACGCTAATCTGAACAATACGGCGTCCAATTCGAACTCGAACAATGGCGCGGCTCTATCTTAT
SRS019582_WUGC_scaffold_74205	VR	+	*	*	56	169	20	1	TGCGCGTATGTCGGCGGTCACTGGTACATTGACCTGCTGGTCGGTCCTTTCTGCGCTGATCTGAGCGCTGCGGCGTCGTATTCGCCCTCGGGCGGTGGCGCGGCTCTCTCTTGT
SRS019582_WUGC_scaffold_74205	RT	+	857	1361	AGCTATGCCAGTCTTCCGGGCAGAGGTGCCCATAAAGGAAAGCTGGTTATTGAGAAGTGGATCAGGATTGACCCGAAGAATTGTAAGTATGTCCTCAAAATGGATATTCGACATTTCTTCGATTCTATTCCACATGATCGTTTGAAAGCCAAGTTGAAGAAGACCGTTCATGACGAGAAGATGTTGGAGCTATTATTCCGCATTATCGATGTTACAGAGGTTGGTATTCCACTTGGCTTTTATACTTCTCAATGGCTTTCTAACTGGTATTTACAGGGTTTAGACCATTTCATCAAGGAGCAGCTCTGTGCCGTGCACTATATGCGCTACATGGACGATATGGTCATTTTCGGAAGCAACAAGAGGGTTTTGCACCGCATGAGGCAAGCAATTTCCGATTATCTGGAAATGGAGCTTGGCTTGGAACTTAAAGCGAATTGGCAAGTCTTTCGCTTTTCTTATGGCAACAACCAGGGGCGTGATCTGGACTTCATGGGCTTTCGTT
SRS019582_WUGC_scaffold_88355	TR	-	2341	2395	2315	2443	17	0	GGTTTTGGTCGTCCTCGGAGAACTCCGGCAACAACGCCCGGAACTGGAACGTGAACTCCGATGGCAACGTGAACTGCAACTGGAACAATAAGAACATCAACAACGACGTGCGACCTGTTCTAGCTTTTT
SRS019582_WUGC_scaffold_88355	VR	-	*	*	4981	5109	17	0	GGTTTTGGTCGTCCTCGGAGTACTCCGGCTACTACGCCCGGCGCTGGCGCGTGTACTCCGGTGGCAACGTGCGCTGCTACTGGGCCAATAAGCGCATCTACAACGACGTGCGACCTGTTCTAGCTTTTT
SRS019582_WUGC_scaffold_88355	TR	-	2341	2395	2315	2443	18	0	GGTTTTGGTCGTCCTCGGAGAACTCCGGCAACAACGCCCGGAACTGGAACGTGAACTCCGATGGCAACGTGAACTGCAACTGGAACAATAAGAACATCAACAACGACGTGCGACCTGTTCTAGCTTTTT
SRS019582_WUGC_scaffold_88355	VR	-	*	*	3191	3319	18	0	GGTTTTGGTCGTCCTCGGAGTACTCCGGCCTCAACGCCCGGAACTGGCGCGTGAACTCCGATGGCTACGTGCGCTGCGGCTGGGACGGTAAGGACGTCTACTACGGCGTGCGACCTGTTCTAGCTTTTT
SRS019582_WUGC_scaffold_88355	RT	-	1351	2052	GTCATGCGGGAGGTGTTCGCTCCGGCGTTCGAGAGCCGCGTGGTCGATCATCTGATCGCCCGCAAGATCGAACCGCTGCTGGAAGAGCGGTTCATCGACGACAGTTACAGCACGCGCAAGGGCAAAGGCACGCTCTTCGGCATCGAGCGGATGGAGCGGCATATCCGGGCCTGTTCGCACGATTATACCCGCGATTGCTACGTGATGAAGCTCGACATCCGGTCGTTTTTCATGGATCTGCCCAAACGGGAGTTGTACGACCGCATGGCGGCGTTCCTGCGCGAGCGTTACGACGCACCCGACCTGCCGACGCTGCTCTGCCTGCTGCGGGCGACCTATTCGGATTGTCCGCAGCAGCATTGCGTGCGGCGGAGTCCGCTTGTGGCATGGGACAAACTGCCGCCCCGCAAGAGTCTCTTTAACGGCGATGCAGAGCACGGATTGGCCATCGGGCGTCTCACGTCGCAGTTGGGAGCTTTGTTCTATCTCGATCCGCTCGATCATCTGGTCACCGAAGCATGGGGCGTACCCCATTACGGCCGTTACGTGGACGACATGGTATTCGTGCATGAAAGCCGCGAACACCTGATCGGCGTGGCAGAGAAGGTTCGCACATGGCTGCGGGAGAACCGATTGCAGTTGCATCCGAAGAAATTCTACCTGCAACATTACACCCAGGGCGTGGCTTTCATCGGCGGCGTG
SRS019582_WUGC_scaffold_92118	TR	-	6228	6277	6205	6324	13	0	CGGCGCTGATAGCGGGCGGCAACTGGAACAATGGGGCGAATTGCGGCGCTCGTGCCGTGAATTGCAACAATTACCCGTGGAATGTCAATACGAACATTGGCGCTCGTGGGGCGTGTGACT
SRS019582_WUGC_scaffold_92118	VR	-	*	*	6766	6885	13	0	CGGCGCTGGTAGCGGGCGGCCGCTGGAGCGATGGGGCGGATTGCGGCGCTCGTGCCGTGAGTTGCAACGGTTGCCCGTGGTATGTCGATACGACCATTGGCGCTCGTGGGGCGTGTGACT
SRS019582_WUGC_scaffold_92118	RT	-	5180	5824	AAATACCATTACTTTAAGGTGTACGAACCGAAAGAGCGGCAGATAATGGCGCTGCCGTTCTATGACAGGGTGGTACAGCACGCCATAAACAACGTGTTAGAGCCTATATTTGATAAGCGGTTTATATCGCAGTCTTACGCCTGCCGGAAAGGTAAAGGTATGAACGCTGCGTCTGATACGCTAAAAGAGTGGCTATATGAGTGGAACAAATACCACCAAGACCAGCCGCTTTATGCTATCAAGGCAGATATACACCACTATTTCCAGAGCATAGACCATGCGGTATTAAAAACTGAAATACGTAAGGTTATAAAAGACGCTGGGGTACTGGCATTGCTGGACAGGATAATAGACCACAACGGCAATATGCCGGACGGCGTAGGGATACCAGTAGGAAACCTTACCAGTCAGTTATTTGCAAATATCTATCTGGACGCATTAGACCAGTTTATTAAGCATGAGCTGGGCGTAGAGGCGTACATACGATATATGGACGACTTTGTAATATTAAGCCCAGACAAGGAACAGCTGCGCAGCTGGCTTGCACGGATAGAGCAATTCTTACGGGAAGAGCTTAAGTTAGAGTTTAACCCGAAAACTACCATACTGGCAGCAAAGAACGGTATAGACTTTGTAGGCTACAAA
C3121827	TR	+	714	751	657	772	15	0	ACCGTGTGTTGTCTCGTGGTGGTAACAATGCGAATGCGAATGCTGGTGTTGCGTACACGAATGCGAATAACGACGCTTCGAATGCGAATACGAATATCGGGTCGCGTCTCGACTAA
C3121827	VR	+	*	*	424	539	15	0	ACCGTGTGTTGTCTCGTGGTGGTAGCTATGCGAGTGCGGGTGCTGGTGTTGCGTTCACGCATGCGAATAGCGACGCTTCGGGTGCGAATACGCTTATCGGGTCGCGTCTCGCCTTC
C3121827	RT	+	1040	1694	AATGTTGCTGCCGCTTTTGACCACGTTGTCAGAGGCGAAAGGCAGGAATACGAAGAAGGAAAAGAACTTCTTGCGAAACGTGAAGAAGTGATAGCGCAGCTACAGCATGAGATAGCGACAGGAACCTTTACCGTCGAGGAATACAATGAGGTAGAGATCAAGGAGTATGGCAAGGTAAGGCGCTTGCAGATAGTCAAGATGATAAAGAGGATTGGCTGTTTTGCCATTATGCAGATAGTCGATATACACCTGCATCGAAGATATATCCGCACAACCAACGCCAGCATCAAGGGCAGGGGAATGCATGATATGATGCATCAGATCCGGAAGGCAATCCGAGAGAACCCGAAGTTAAAGTATGCCTACCAGTTCGATATCCGGCATTTCTACGACAGTATTCAGCATCAGCTTGCGAAGAATTCTTTCGAACATGTCTTCAAGGACGCGACGTTGCTTAAGATACTTGGTAGTCTTACAGATATGCTTGATGAGGGTATCAGCTTCGGCTTGCGCTCCTCTCAGGCTACAGGCAACCTAGTGCTATCCATCCACCTAGACCATCCGCTAAAGGACGAGCTGGGAGCCAAGTACTTCTTCCGCTACTGCGATGATGGGCTTGCACTTGCTGAGACTAAGGCGGAGCTGTGGCTGATAA
SRS019601_WUGC_scaffold_14661	TR	-	5885	5932	5865	5986	17	0	ACTGGAACTGGCGGCTGCGGTCCCCGAACTCTGGCAACGCGAACAACGTCCGCAACGTCAATTCGGACGGCAGCGAGAACAACAACAACGCGTACAACGGCAACGTCGGCGTCCTGCCGCTT
SRS019601_WUGC_scaffold_14661	VR	-	*	*	3907	4028	17	0	ACTGGCTCTGGCGGCTGCGGTCCCCGTACTCTGGCGGCGCGGTCATCGTCCGCGGCGTCGCTTCGGACGGCAGCGAGAGCAGCAGCAACGCGTACAACGGCCTCGTCGGCGTCCTGCCGCTT
SRS019601_WUGC_scaffold_14661	RT	-	4895	5503	AAGCGCCGCCTGATCCAGACGAACAGCTTCAAGGACAAGATCGTCCAGCACGCCTTCTGCGATCAGGTCCTCTATGACGCGCTGACCAAGCCCTTCATCCTGGACAACTACGGCAGCCAGGTGGGGAAAGGCACGCACTTCGGGCTGAATCGGCTGCGCGACTTCATGCGTGAATACTACCGCAAAAACGGCTTTTCTGCTGACGGCTGGGTGCTGAAAGCAGACGTCCGCCACTACTTCCAATCCATCCGGCCCGACGTGCTGAAAAAGGACGTTGCGAAGTATCTGCACGACCCTGACTGTCTGGCGCTTGCCTGCCAGATCATTGACAGCACGCCGGACCCGCTGGGCATCCCCATCGGGAATCAATCGTCCCAAATCTTCGCGCTGCTATATCTGAATCAGCTGGATCACCTCTGCAAAGAGCAGCTGCGCTTCCGGTATTACGGCCGATATATGGACGACTTCTACATCATCTGCGAGAGCAAGCAGCGGCTGCAGGAGGCCCTGGTGGTGATCCGGCAGCACCTGGCCGAGCGCGGGCTGGAGCTGAATCAAAAGACAAACATCTTCCCGCTGCGCAACGGCCTGGACTTCCTGGGCTTCCAC
SRS019601_WUGC_scaffold_29116	TR	+	35122	35171	35070	35190	28	0	AAAAAGGTTACTAAATTAGGCAGTAAATGGAATAACAGTGCTAATGCAGGTACTTTCTATTGGAATCTGAATAATGCTACTTCTAATCGTAATCGGAATATCAGCAGGCAGTTAGTAAATG
SRS019601_WUGC_scaffold_29116	VR	+	*	*	34822	34942	28	0	TGGAGGGTTGCTTTATTGGGCGGTTTATGGGGTAACGGTGCTGATGCGGGTGCTTTCTATTGGTATCTGAGTTATGCTGCTTCTAATCGTTATCGGAATATCGGCGGGCGGTTGGTGTATG
SRS019601_WUGC_scaffold_29116	RT	+	35706	36255	ACCTATTCAGCGATACCCAAAAGAGGAATTCACGCAGCGTTGCATGATGTTCAAGATGCAATGTGGAAGGATGTTCCGAATTGCCAATATTGCTTGAAGCTGGATGTAAGGCATTATTATCCTTCAATAAACCACGATATTTTGAAAGCAAAGTTCAGACGGCTTTTCAAAGATGGTGAATTGCTTTGGTTGTTGGATGAAATCATAGATAGCATTTGCACCGCTAACATTGAAGATATTCGTGATCTTTGGTTCTTGGATGAAGATGTTGATGAAGAAACCGGAATACCAATAGGGAATTACCTTTCCCAATATTGCGGGAACTTCTATCTTTCTGATTTTGACCATTGGATCAAGGAAGAAAAGCGGGTGAAGCACTACTTCCGTTACATGGATGATATTGTGATTTTCGGCAGCAGCAAAGAAGAACTTCATGCCCTGAAACGGGAAATTGATGTTTATTTCATGCGGGAATTGCGGTTGACTGTTAAAGGGAATTGGCAAGTGTTCCCTTCCTATGTGCGGGGTGTTGATTTTGTCGGTTATCGAA
SRS019601_WUGC_scaffold_39244	TR	+	1011	1030	1009	1078	12	0	TCTCGCTTATGCGAACGCGAACAATGCATCTTCGAACTCGAACACGAACTACGGGGCGCGGCTGAAATTC
SRS019601_WUGC_scaffold_39244	VR	+	*	*	0	69	12	0	TCTCGCTTTTGCGTCCGCGTACTATGCATCTTCGAGCTCGTACACGTACTTCGGGGCGCGGCTGGCCTTC
SRS019601_WUGC_scaffold_39244	RT	+	1688	2078	ACCGCTGCTTCCATACAGGGGCGTGGCCCGCATGGGTTGTTTCATCAGATACAAGCTGCAATGGCAGAAAATCCTAATCTCAAATATTACTATCAAAGCGACTACAAAGGATATTATGACAGTATTAATCACGAAACTTTAATTTCTATTATTAAAAGATATGTAGGCGATCCTCTTCTTTTGCCCATTCTTGAAAATTTTGTGAAGGCACTCTATCCTGATGGAGAATGTGGTATCAGTAAGGGATTGCGATCGTCTCAATTCCTCGGTAATCTTTATCACAATGATATTGACCACCGTATGATTGATGTGCATGGAGCAAGATATTACTTTCGATTCTGCGATGACATTTTTATTCTTGGAGAAAGTAAACGCGAGTTGTGGAGGTTAC
C8446001	TR	+	269	327	245	337	23	1	TAAGCAGTAATGCTAGTAATAGCACGAATGCTAGGTTACTCAATGTTAATTCTAACAATGAGCTTAGCAATGCTAATGCTAATGTCAGTACAC
C8446001	VR	+	*	*	96	188	23	1	TAGGCGGTGGTGCTAGTAATGGCGCGTCGGCTGGGTTGCTCGCTGTTAGTTCTGGCCATGGGCTTGGCTATGCTGCTGCTAATGTCGGTACCC
C8446001	RT	+	754	1265	TATTTGGGTATCATCTTTCATTAAAGGAACTTATAGTTGTATAAAGAATCGTGGTATACATAAAGCGTTGAAAGATGTTAAGTTCGCACTGAAAGATGAAGCCAATACAAAATACTGTCTTAAGTTAGATGTCAGAAAATTTTATCCTTCAATAGATCATGATATATTAAAATAGCTAATAAGAAGAAAAGTAAAAGATAAGAAATTATTAATTATATTAGATGAAATAATAGATTCTGCATAGGGAGTACCAATTGGTAATTACTTATCACAATTCTTTGCTAATCTATATTTAACATATCTAGATCACTGGATCAAAGAAGAAAAACATATAAAATACTATTTCAGATACGCAGATAATATTGTAATACTTCATGGAGACAAAGACTATTTAAGATAGTTATTTAAGGATATGAAGTAGTACTTAGAAGAAAGACTTAATATCAACTTTAAAGACAACTGGCAAATATTTAAAGTTGACGATAGAGGAATAGATTTCGTAGGGTATAAGA
SRS019787_WUGC_scaffold_547	TR	+	1330	1393	1309	1409	12	1	GCTCCCCGAACACGAACAACACCAACAACGCCGTTTACTTGAACACCAATGGCAATGTCAACAACAACAACTGCACCAACACCAACGGGTCCCGCCCCGCT
SRS019787_WUGC_scaffold_547	VR	+	*	*	3127	3227	12	1	GCTCCCCGAACACGAACAACACCATCAGCGTCGTTTACTTGGACACCAATGGCAATGTCAGCGTCAGCTACTGCACCGGCACCTTCGGGTCCCGCCCCGCT
[truncated: 412,915 more chars]
