# Supplementary material for: Discovery and characterization of the evolution, variation and functions of diversity-generating retroelements using thousands of genomes and metagenomes
Source: BMC Genomics. 2019 Jul 19;20:595. doi: 10.1186/s12864-019-5951-3 (PMC6642488; doi:10.1186/s12864-019-5951-3)
Supplement: Supplementary file 15 — Data 1. DGRs identified in genomic and metagenomic datasets. URL: http://cgm.sjtu.edu.cn/index/pub/software/MetaCSST/supplementary/Supplementary_Data_1.zip (ZIP 3330 kb) [file 12864_2019_5951_MOESM15_ESM.zip › Data 1c - HMASM/HMASM-partial.gtf]

C4852037	RT	49.20	-	55	326	TAATTGCGCTTGCCTCAAGGGGCGCGGCGTAGACTATACGCTAAACCGTATGACCGCACATTTGCGGCGGTATTATATCGCGCACGGTTGCGACGGTTGGGTGCTTAAATGTGATATACGGCATTATTTCCAAAGCATACGGCACGACGTAGCAAAGGCGGCAATACGCAAGCGGGTTACAGATACTCAAATTGCGGAGCGGGCTTGTGAAATTGTGGACTCTTTCGGAAAAATCGGGTTAGGGCTCGGCTCCCAGGTATCGCAGCTTGTAG
C4852037	TR	50.82	-	792	839	TTGTCAACTCGGACGGTACGTTGAACAACAACAATGCGTACAACGGTA
C4875877	TR	36.38	+	6	43	CGAATGCGAATAACGATGCTTCGAATTCGAACGCGAAT
C4875877	RT	18.81	+	568	701	ACTTCGGCAAGCATCAAAGGCCGGGGGATGCACGACCTCAAGGCTTACATCGAGCGCGATTTGCGCGAGGACCCGGAAGGCACACGTTACTGCTATATGTTCGATATCCGGAGGTGCTACGAGTCAACGGATCA
C4880768	RT	18.14	-	332	1100	ATATCCTCTTGACAATCTTATCCCCGAGATTGTCAGCCGGGAGAACTTATACGCAAGCATAGACTATGTAATCGATCATCTCGAATGCAAGCACCAACGCGATAGGTTCCGGCCAGATAAAACTCTTGATGACAGCGACCCTCAGATTCAGGAGCGCTGGAATCGTTATTACGCATGGAGGGATAGGGTCTATAATATTCTAAAACGTGAGATAGAGACGGGTGAATTTTCAATCACTCGTGCTGATGTTCAGGATATTCATGTTAAGGATGGGCCCAAGGAGAGGGACGTGCAAGCTCCTAACATTATCAAGCGTATAGGCATCAATGCCATTATGGTTGTCGTTGAGAAGTACACGCGCCCGGCACTCATAAAGAACACAGCGGCCAGTATCAAAGG…
C4880768	TR	36.29	-	1289	1356	GCGAACGCGAACTACGGTCTCGCGTACGTCAATGCGAACAACGCTGCCTCGAACGCGAACACGAACAA
C4894891	TR	29.38	+	142	179	CGAATACGAATAATCGGTGTGCGAATACGAATGCGAAT
C4894891	RT	119.22	+	716	1265	GATTTGCGTAAACTCTTTATTGCCAATACCTATGCCTGCATAAAAGGGCGAGGTATTCATGCTTGCCTCCGCGACCTAAACCGAGCCTTGCAAAAGGATAAAAAGGGTACACGATATTGCCTAAAATTAGATATTCACCATTACTACGATACAATAAAGCATGATATACTCAAGCGCATAATCCGAAAGACCTATGGCGATAAGCGTATGCTTTGGCTCATGGATAGTATCATAGACAGCACGGAGGGCAACGAGGGCATACCCATTGGCCGCCTTACCTCCCAGCATAACGCAAACTGGTATCTCACACCGTTTGACCACTGGGTTAAGGAAAAGCTAACTCCGATGGTGCGCAAGCTCTTCCACGCACGCCTGTACTATTTCCGCTACATGGATGAT…
C495228	TR	47.31	+	54	101	TGTCAACAACGACGGTTCTTTGAACTGGAACAACGCGTACAATGGCAA
C495228	RT	27.20	+	452	653	ACTATTACGAATTTTACGTTTACGAACCAAAGAAAAGACTTGTAAAAACTAACAGCTTCAAAGATAAAGTAGTACAGCAAGCGTTATGCGAAGAAGTGGTAAGGCCTATCCTAAAGAATGTTCTAATTAAAGATAATTACGCTTCACAGCCCGGAAAGGGAACGCACTTTGGCTTAGAGAGATTAAAAAGCTTCTTACAAAG
SRS011134_Baylor_scaffold_4556	TR	7.08	+	363	412	TGTGGTATTGGAACTTCAATTGGTCTGGGACTGATTACAACACTAATGTC
SRS011134_Baylor_scaffold_4556	RT	101.46	+	781	1361	TGTATTTAAACCTAGGTTTTACCCAGATCAAATAATACACTGGTCTTTAATGAATAAAGTAGAACCACTTTTTAAAAGAGGTATGTACGAATTTTGCTGTGCTTCTATTAAAGGACGTGGAATACAACGAGGAATGAATTATGTTAAAAGAATTCTAGTCAATGATAGAAAACATACTAAATATTGTTTAAAATTAGATATTAAAAAGTTTTACCCCAGTATAGATAAAGAAATACTAAAAAAGAAGTTTAGAAAAATAATCAAAGATAAAGATACATTATATTTAATGGATCTAATAGTAGATAGTTCTACGGAGGGTGTTCCAATAGGTAATTTTACTTCACAATGGTTTGCTAATTACTATTTACAAGATTTGGATCACTATATAAAAGAAGAATT…
SRS011134_Baylor_scaffold_11041	RT	35.90	-	1090	1438	ATATGTTCTAAAAATAGATATAAAAAAATATTTTTATAATATAAATCATTTAATATTAATGAATTTATTAAAAAGATATATTAAAGATGAATTAGTTTTAAAATTAATATTAAGTATAATAAATCAAACTAATAGTGATTATATTAATAAAGATATAAATAATTTAAAAGAAAATGTTATAAATGATTTATATTATAAGAATATTTCTATAAAAGAAAAAAATGAATTAATAAAAAAGATTAAGGAAATTCCTTTATATAAAGATGGTAAAGGATTATCTATAGGAAATGTATGTTCACAAATACTTGCAGTATTTTATTTAAATGAATTTGATCACTATGTTAAAGAA
SRS011134_Baylor_scaffold_11041	TR	35.41	-	2083	2136	AGTTCAATGTGAATGATGATGGCAATCTGAACAATAACAATGTCAATAACAATA
SRS011134_Baylor_scaffold_12450	RT	166.61	-	3935	4597	AAGAAGCGGCTGGTGATGGCGCTGGACTACCCGGACAGAATTGTGCAATGGAGCCTGTACCTGTATTTGAATCCGATCTATGACAGGCTTTTTATTGAGGATTCCTACGCTTGCCGAAAGGACAAGGGCAGCCACAAGGCCGCCAAGCGCCTGCAATACTGGATGTGCCAAGTGCAGCGCAAGCCGGGGCCGGGCTGGTACTGCCTGAAACTGGACATAAGCAAATACTTTTACCGGGTGAACCACGAAAAGCTGCTGGCGATCTTGGAGCGGCGGGTGAAAGACCCCGCCATGATGGCGTTTATACGGGGCGTGGTGAACAGCAGAGCAGAGCCGTTCGGCCTGCCGCGCTGGCGGACACCGCAGGACACGCCGCCGGAAGAATGGCTGTACGAAGTG…
SRS011134_Baylor_scaffold_12450	TR	44.17	-	5029	5078	GTGTTCAATTCCAACCTGAACAACCCGCGCTCCAATGCCAACGGCAACAT
SRS011134_Baylor_scaffold_15736	TR	7.95	+	28	77	CGGCTAACGTCAACGGCTATTACTGGTCGGCTACGACCAACAACAACAAC
SRS011134_Baylor_scaffold_15736	RT	135.98	+	403	1081	TCAAACGCGAGATTTTCGGAGCGAATTTCCGGGATCGCATCGTTCACCGTCTGATCCATGACCAGATCGCTCCGCTTTTCGAGCGGACCTTCATCGCCGACTCCTATTCGTGCCGAAAAGGGATGGGGACGCTTTACGCCATTCGGCGGCTCGATCATCATATCCGCAGTTGTTCGCGCAATTATTCGCGGCCGTGCTGGGTGCTCAAACTCGACGTGCAGGGCTACTTTTTCTCTATCGACCGCAAGATCCTCTACGCCATGCTGCGCAGTTATCTCGAACGTCATTGGACGGCATATTGCGCCGCGCAGCCGGCCGGACGTTACATGCTCGATTCGGAGCTGCTGTTCTATCTGCTCGAACGGGTGATTTTCCACGATTCGACGCAAAACTGCATCG…
SRS011134_Baylor_scaffold_20977	RT	98.53	-	52	296	AAGCGCCGCGTGGTTATGTCGAACAGCTACAAAGACAAGGTTGTTCAACATTCGCTTTGCGATAACGTGCTTGAACCGATTTTGACACGATCGTTCATTCGCGATAACTACGCGTCGCAGGTGGGGAAAGGTACGCATTACGGGTTAGACAGGCTTCAAGAGTTCATGCGGAGGTTTTACAGGAAGAACGGAATTGACGGCTGGATACTGAAAGGCGATATTTCAAAGTATTTCTATTCGATCCG
SRS011134_Baylor_scaffold_20977	TR	54.99	-	685	732	ACGTCAATTCGGACGGCTCTTTGAACAACAACAACGCGTACAACGGCA
SRS011134_Baylor_scaffold_30179	TR	64.43	+	1	64	TGCGAATGGCGGCGTGTCGTACGCGAATGCGAATAACGATGCTTCGAATGCGAACACGAATGTC
SRS011134_Baylor_scaffold_30179	RT	86.42	+	506	1093	AAGAACGGCACATACAGGTTCTCACGATGAAAGACCGCATCGCCGTCCATGCTGTGATGTCTGTTGTCGATGAGCATCTGAAACGCCGCTTCATCCGCACGACTTCGGCAAGCATAAAGGGTCGTGGTATGCACGACCTCAAGGCTTACATCGAGCGTGATCTCCGGGAACACCCGGACGAGACCCGGTTCTGCTACAAGTTCGACATCTCCAAGTTCTATGAGAGCGTCAGTCAGCAGTCCATTATCAATTGCGTCCGGCGCATCTTCAAGGATGAGAAATTGATTGTGATACTTGAGCGGTTCATCCGTATGATGCCTTCCGGGGTGAGTATAGGCTTGAGAAGTTCCCAAGGACTTTGCAACCTGCTACTGTCGGTTCACCTCGATCACATTCTTA…
SRS011134_Baylor_scaffold_31501	RT	126.73	-	4334	4910	GGATTTTTCGCCTTCGACCTGATGGAACGGGGAAAGCTGCGGCACATCCGCAGCGTGCACATCGCGGAGCGGGTGGTGCAGCGCTGCCTGTGCGATAACGCGCTGGTGCCGCTGTTCTCGGCGGCGTTCGTGTACGACAACGCGGCGAGCCTGAAGGGCAAGGGCATCGACTTTGCCATGGATAGGCTGACCTGCCACCTGCAGCGGTACTACCGAAAGCACGGGACGGACGGCTGGGCGCTGGTATTCGACTTTTCGGACTACTTCAACTCCGCGCCGCACGCGCCGATCTACGCAGAGAGCGAGCGGCGCATCCGGGACGAGCGGGTGCGAAAGCTGGCGTGCGGCCTGATGGAGGACTTTGGCGAGCGGGGCTTCGGCCTCGGCAGTCAGGTGAGC…
SRS011134_Baylor_scaffold_31501	TR	6.52	-	4747	4796	TTCTCGGCGGCGTTCGTGTACGACAACGCGGCGAGCCTGAAGGGCAAGGG
SRS011134_Baylor_scaffold_31606	RT	43.61	-	6192	6523	TCGGGAGGTTTTTGCCGCCGCTTTCATTGATCGTGTTGTCCATCACTGGATCGCTCTTCGTATCGAGCCGATCTTAGAGGAACGCTTCCGGGAACAAGGAAACGTCTCCAAGAACTGCCGGAAAGGTGAGGGATGCTTGTCTGCCGTGCACTATCTGAATAACATGATAGTCGAGGTCAGTGAGCATTATACTGCCGATGCGTACATTTTCAAAGATGACCTGTTCAGTTTCTTCATGTCTATCTCGAAATCGTTGGTATGGGAAATGCTGAACATATTCGTAAGGGACAATTATAAAGGTGATGATATTGAATGTTTGCTTTACCTTCTAG
SRS011134_Baylor_scaffold_31606	TR	53.53	-	6764	6824	ATGCAACGGCTTCCAGCAGTTGGAACGTGAACTTCAACAACGGCAACGTCAACACGAACAA
C5134975	RT	98.37	-	242	791	CACCTATTCAGCGATACCCAAAAGAGGAATTCACGCAGCGTTGCATGATGTTCAAGATGCAATGTGGAAGGATGTTCCGAATTGTCAATATTGCTTGAAGCTGGATGTAAGGCATTATTATCCTTCAATAAACCACAATATTTTGAAAGCAAAGTTCAGACGGCTTTTCAAAGATGGTGAATTGCTTTGGTTGTTGGATGAAATCATAGATAGCATTTGCACCGCTAACATTGAAGATATTCGTGATCTTTGGTTCTTGGATGAAGATGTTGATGAAGAAACCGGAATACCAATAGGGAATTACCTTTCCCAATATTGCGGGAACTTCTATCTTTCTGATTTTGACCATTGGATCAAGGAAGAAAAGCGGGTGAAGCACTACTTCCGTTACATGGATGA…
C5134975	TR	32.68	-	1326	1375	ACTTTCTATTGGAATCTGAATAATGATCGTTCTAATCGTAATCGGAATAT
C5154647	TR	34.59	+	247	284	CGAACGCGAATAACGATTCATCGAACACGAATGCGAAC
C5154647	RT	61.99	+	808	1221	GGCATTTGAAAGTACGTTTTATCCGGACTACTTCCGCATCCATTAAAAACAGGGGTACGCATGACCTTTTACAGTATATCGTTAAAGATATAAAGGCTGATCCCCAAGGAACCCTGTTCGGGTACCAGTTCGATATAACGAAATTCTATGAGAGCGTAGACCAAGACGTTTTGCTGGATGCAGTGAAAAAGATGTTCAAGGATAAAATATTGATCGGAATCCTGGAAGAGTGCATTCGCATGATGCCTAAAGGCGTGAGTATCGGACTAAGATCATCGCAGGGACTTTGTAATTTGCTTCTGTCTATTTATCTGGATCACCGGTTAAAGGATCAGGAGGCAGTAGCACACTATTACCGGTATTGTGACGACGGTCTGGTGCTTTCCGGTAGTAAGAAAT…
C5155749	RT	61.05	-	788	1517	GAATATTTCCGAGAGTTTTGATTACGTTGTCAGCCACTTGGAATGCGCAGGACAGCGCGACCATATCAGACCCAAGAAAGACCAATACTGCAAGGTGCTTGAAAAACTCCTGCGTTCGGGAGAGTTCCGCATCACCGAAAAGGACTTCCGACAAATGGAGGTCACTGACGGTCCCAAGGCGAGAATTGTTCAATGCCCCTCGGTGTTCCATCGTGTCGGTTGTCATTCGGTAATGGTACCGTTTGAACGGCACTCGCACACCAGCCTCATAAAGAACACAGCCGCGAGCATCAAAGGGCGCGGTATGCACTGGCTTCATGACATCGTGGAGCAAGACCTGCTTGCCGACCCGGAGGGTATGATGTATTACTATCAGTGCGACATCTACCACTACTATGA…
C5155749	TR	39.92	-	1782	1831	CTCGTTTATGCGAACGCGAACAACGTTTCCACGAACTCGAACACGAACAA
C5165010	RT	74.88	-	1056	1567	CGAACGTGTCGTACAGCGCTGCTTATGCGATTACTGCCTCGTCCCTGCATTATCAAAGTCGTTTATCTACGACAATGGCGCAAGCCTGCCCGGAAAAGGCTATGACTTCGCCGTATCCCGCGTGACGCGGTTTCTTGCAGATCATTACCGCCGGTACGGAAACGAGGGCTATGCCCTGATTTTCGATTTCTCAAAGTATTTTGACACAGCGCATCACGAACCGATATTTGAACAATTCCGGCGCAGCGGAATCGACGGAAACCTCGTCCGCTTGTCGGAATATTTTATTTCCAACTTCGGGGACGTGGGGTTAGGGCTTGGCAGTCAGGTTTCACAGATTGCCGCGCTTGCCTTGCCGAACAAGATCGACCATTTCATAAAAGACGTTCTGCGCATGAA…
C5165010	TR	45.25	-	2137	2190	TCGTGAATGTGAATACTGACGGCACGGTCAACAACAACAACGCGAACTACTCGA
C5167177	RT	97.18	-	1113	1599	TTGCTGTGGTTCAGTTAAAAATAGAGGAATATTGCATGGAACAAAATATATAAAAAAAATACTTGTTAGAGATAGAAAAAATACTAAATATTGCTTAAAATTAGATGTAAAAAAATTTTATCCATCAATAAACAAAGAAATATTAAAACACAAATTTATCAAAATAATAAAGTGTAGAGATACATTAGATTTGATAGATTTAATAATAGATAGTTCAAAAAATGGATTACCTATTGGAAATTATACAAGCCAATGGTTTGCAAATTTTTATTTGCAAGATCTAGATCATTATATTAAAGAGGATTTACATATAAAATATTATATTAGATATATGGATGATATAGTTTTGTTTCACAGAAATAAAAAAGAATTACATAAGATAAAAGAAAAAATAGAAGC…
C5167177	TR	17.56	-	2068	2105	TGGAATTGTAACAATTCTTCGACTACTTCGAACTTGAA
C5168769	RT	141.14	+	318	929	AAGAACGGCTTATTATGGCGTTGCCGTTCTATGATAGAGTGGTGCAACACATGATTTGTAACGCTATTCAACCCGTATTTGAGAACGGATTTTATTACCATTCTTACGCTTGCCGGACCGGTAAGGGGATGCACGCCGCAAGTGATACATTGTATCAATGGATGTATGAAACAGAGGTTAAACAAGGGTTAAGGATGTATGCCTTTAAAGGGGACATATCAAAGTATTTTGCATCTATACCACATGACAAATTAAAGGATGAAAACCGCCGCTATATAGGGGATAAGAAAGCCCTTATGTTAATGGACGATATTATAGACCACAACGGCATATTGCCGGACGGCGTGGGAATACCCGTTGGAAACCTCACAAGTCAGTTATTTGCGAATGTGTACGGCA…
C5168769	TR	6.08	+	1806	1855	CCAATGCGTTTTTTGGCATCAAGGCCGGCAGCAGTTGGAAAGGCAAGGTT
C5174773	RT	32.02	-	1975	2468	CAATATGTATAGCGGCTATGATTATGTAATCAGCCATTTGGAGAGCAAAGAGCAACGGGCCAAATATGCTCCCGACAAGGATCCAAAGACGGAGTATGATTTCAATACTCCCGAAGAATATGCCGCATATCTGGAACAACAGATTTATGCGGCAAAAGTGCGTGATGCTATAATCGGCACTCTGAAAAGGCAGATTGCCGATGGCTCTTTTAGGATCACGATGAAAGATGTAAAGACACTACGGGTTAAGGATGGACCTAAAGAGCGGGAGTGCCAGGCACCTAAAGTCCCAAAGCGTGTCGGATGCCATTGCATAATGGTGGTGATAGAAAAATATACTTATCCCACCTTGATTCACAATACGGGCGCATCTATCAAAGGCAGGGGTATGCACTGGAT…
C5174773	TR	21.38	-	2729	2766	GCGAATGCGAATGGCGGTCTCGCGTACTCGAATGCGAA
C5181406	RT	7.60	-	2635	2758	AAAGGTTTTACGCCTTATCGGTCAAGTCCTCGAAAACGGCGGCGATCATCTACCGATCGGATATTATACGTCGCAATGGTTTTCAAATTTTTACTTGGAAGGTTTAGACCACTATATCAAAGAA
C5181406	TR	46.11	-	3382	3443	ACGAACGCGGGCTTGTGGAATTGGAACGGTAATTACGATCCGTCGAACACGAACTCGAACAT
C5185936	TR	54.63	+	621	673	ACAACGCTTGGAACGTCAACTTCTCGGATGGCAACACGAACAACAACAACAAG
C5185936	RT	22.39	+	899	981	CGAGAAATATTTGCTGCTGCGTTTCGAGATAGAGTGGTTCAACACTGGATATGCGCCAGATTGAACCCTCTTTTCGAGATGCG
SRS011140_Baylor_scaffold_54535	RT	6.88	+	3402	4440	TACATTTCACTTGTTGATTTGCCATCTTTCTTATCTTGTTCAAGTTTATTAAATAATTTTTTTTCATCTAAAAGTCCTTGAGCAACAGCATCTTTGAAAGAGTAATCTTTGCCATCTATTTTTAATTTAAAATCCATTCCAACAGTAAAGATATCAAAAGGAATTTTTGAATCCTTTTTAGAAATCAAAGTAACATCATTATTCCCTTTATCTTTAACTCCAAAAGATATTCCCTTTTCCTCTTTATTTTCTTCAGTCTTTTTATTTTCTTCCTTTGTTTCTTCTACATTTTCTTTTACTTCTTTTTCTTTAACTGTTATATTAGTAGTTTCCTTAGTATTTTCTTCTGGTTTTTCTTTTTTCTTACAAGAAACAAAAACCCCGCTAACACAAACTATT…
SRS011140_Baylor_scaffold_54535	TR	9.11	-	5152	5201	TATTGCAAGTACAGTTGGAATTATTGATATGGTAGTTGGAACTCTAGCAA
SRS011239_Baylor_scaffold_790	RT	40.07	-	163	547	AACGTCGGCATCTATCCAGGGACGCGGCACCCATGACCTGATGAAGTTCATCTGTCGTGACATGGAAACGGATCCGGAAGGGACAGGGTATGGTTATAAGTTTGACATCCACCATTTTTATGACAATGTACGTCAGGATTTTGCTATGTGGTGCTTTGCCCGTGTTTTCAAGGACAAGAAACTGCTTGGAATTCTCAATTCCTTTATAATGATGCTTGACAGCGGTATCAGTTTCGGGCTTAGAAGCTCGCAGGCTACCGGTAATTTACTCCTGTCTATTTTTTTAGACCATTATTTGAAGGATAAGTACAGTGTCCGTCATTTCTATCGTTATTGTGATGACGGTCTTGTACTTGGTAAAACGAAAGCGGAACTGTGGATGATT
SRS011239_Baylor_scaffold_790	TR	47.60	-	1082	1131	GTTTCGATGTCGAATGCGAACAACGATTCCTCGAATACGAACACGAACAT
SRS011239_Baylor_scaffold_12148	TR	56.39	+	655	715	ACAACGCTCTTTATGTGAATGTGAACAACGGCAACGTGAACAACAACAATAAGAACAACAG
SRS011239_Baylor_scaffold_12148	RT	208.56	+	979	1710	GTTCCATCGCTTTCATTATCAACAAACCCGTGAAACGGGAGATTTTCGCTGCAGACTTCCGCGACCGTGTGGTACACCACCTCATAGCCCGCAGGCTCGTTCCGCTTTTGGAAGAGAAGTTCATCAATGACAGCTACAGCACCCGCAAGGGAAAAGGTACGCTCTATGGCATCGAACATGTGGCGGAACATATCCGGCTCTGTTCGGAAAACTACACGAAAGAGTGCTACATCCTGAAAATAGACATCCGTTCGTTCTTCATGAAAATATCGAAGAGGCGGCTGTATGACCTGACCGAAGAACTCTTGCACGAACGCTACGGGGGAAACGACCTGGCGATACTGCTCTATCTGCTCCGTGAGACTATATTCAACCGTCCGGAAAAGAACTGCATCCGCA…
SRS011239_Baylor_scaffold_25448	RT	131.56	-	865	1566	GTCATGCGGGAGGTGTTCGCTCCGGCGTTCGAGAGCCGCGTGGTCGATCATCTGATTGCCCGCAAGATCGAACCGCTGCTGGAAGAGCGGTTCATCGACGACAGTTACAGCACGCGCAAGGGCAAAGGCACGCTCTTTGGCATCGAGCGGATGGAACGGCACATCCGGGCCTGTTCGCACAATTATACCCGCGATTGCTACGTGATGAAGCTCGACATCCGGTCGTTTTTCATGGATCTGCCCAAACGGGAGTTGTACGACCGCATGGCGGCGTTCCTGCGCGAGCGTTACGACGCACCCGACCTGCCGACGCTGCTCTGTCTGCTGCGGGCGACCTATTCGGATTGTCCGCAGCAGCATTGCGTGCGGCGGAGTCCGCTTGCGGCATGGGACAAGCTG…
SRS011239_Baylor_scaffold_25448	TR	47.50	-	1855	1909	ACGTGAACTCCGATGGCAACGTGAACTGCAACTGGAACAATAAGAACATCAACAA
SRS011239_Baylor_scaffold_27843	TR	39.81	+	8	55	CGTGAACTCTAGCGGCAACGTCAACAACAACAACGCGAACTGGGCCGG
SRS011239_Baylor_scaffold_27843	RT	46.68	+	501	1039	ACTGTACCCAATAATGACAAATTCGTTCATTCGTGATAATTGGGCCTGCCAGCGTGGCAAGGGTACCGATAATGCGAGAGACAGGATGAAACTATTTCTGCAGAGGATGTACCGGAAGTACGGTACAGAATTTTACGGTCTGCAGATAGATGTGCATGGGTATTATCCGAATATGCGGCACGACTTAACCAACGCAATGTTGGAAAGAAAGTTGGAACCGGAAATAGCAAAACGAGCCATTGATGTACTCGACGGACAGTACGCCGGAGATGTTGGGTATAACCCAGGAAGTCAGATGGTTCAGATTGTTGGCATATCGGCATTGGACGATCACGACCACAAAATCAAGGAAGAATTGGATGTGGACGAGTTCGGAAGATATATGGACGATTCGCTTGC…
C2627244	RT	34.53	-	34	127	ACAAGTACTTGTTTTATAGTTACCCGTCCTAAATTACGGGAAGTGTTTGCTGCAAATTTCCGTGACCGTATTGTACAACATTGGTTGTGCCTAC
C2627244	TR	80.40	-	307	370	AACAACAGCTGGAACGTGAACTTTAGTAATGGCAACTTCAACAACAACAACAAGTACAACAGTA
C2678977	TR	9.23	+	662	711	TCTGCAATGTCAACAACAACGGTAATGCCAACAACTGGAACGCCTCGAAC
C2678977	RT	48.92	+	1097	1622	GACAAGACCGTCAACCATTTACTCTGCGACGAAGTGCTGACGCCATCCATCAGCAAGTATCTGATCTATGACAACGGCGCATCGCAGAAGGACAAGGGCGTGGCCTTCCACCGTCACCGCTTCGAGGCTCATCTGCATCAGTATTTTATGAAGAACGGCACCAACGAGGGCTATGTTCTCTTGGTGGACTTCTCCGGCTATTATGCCAATATCCCGCACGACAAGTGCCTGGAGGTGCTCCAGACGTTCCTGGAGCGCGAAGTCGAAGATCCGGAGACGCTGGCCATCACTGAGATGCTGCTGCCACTCATCTTCAAGACCTTCGAGCAGGACGTCTCTCGCTTCACTGACAAGGAGATCGAGGCGATGATGGCCGGAAAAATCGACCCGATGCTGAAC…
SRS011243_Baylor_scaffold_28409	RT	9.92	-	184	751	ATTGGTGGTGTAGCTGTTGGTATCCACAATGAAGAGCTTGTTGAAAGCCCAATCCTTGGTACAGCAGAAGAAGGAGCTTTGTTCAGTCTTACTGAAGACGGTAAAATTATCGTCAACAATCCTCACAAAGCACGTCTTGACTTTGCAGACCTTAACCGTTCATTGTCTAACTTGAGCTAATCTCAGTTACTTAAATTATTGTTAAACCGTCGCTAATGCGACAAAAAATATAAGGGAGTTTTATTTATCATGAATAAACGTGTAAAAATCGTTGCAACACTTGGTCCTGCGGTTGAAATCCGTGGCGGCAAAAAATTTGGTGAAGATGGTTACTGGGGTGAAAAACTTGACCGTGAAGCATCTGCTAAAAACATTGCTCAATTGATCAAGGAAGGTGCC…
SRS011243_Baylor_scaffold_28409	TR	8.32	+	888	937	ATTTTAGCTGCAAATTCTTCAGCACCCATGACACCTTCAGCAACTACGAT
SRS011269_Baylor_scaffold_365	RT	9.58	-	6197	6614	GTTGCTAGATTTGCTGACTGGCTTTCAAATGTTAATAGTGAGTTTGATCAAGCGTTACCTGAATGTTTCCTACAACACCCATGGATTATAATGCTTGTAGACGCCTTGTATGTGCGCTACTACGATAGTTATGTTAGTCAAGACGCGCCTAATGATTCTGTACCTTATTTTATTGATTTAGTGTATACGACTATTAGTCGTCTTAACGCTTGGAGGCAAGCTACTGAGCATAATTCAACTTGTTCAGGTGTTCAAACTAGCGTTAGTATTCAACGTGCTAATCGTATTAAAAATGAGGTTTCTAAAGGATACCATGTTGAACATTATTATGAGTTTCCGTTTGATGACGTTGCAAAGAATGTTCATTCTCATGCGAATTCTCAGTATGCTAGCATGGAT…
SRS011269_Baylor_scaffold_365	TR	15.98	-	14503	14619	TTGTCTATTCTTGTTTGCGCTATTGCGTTTATTTGTGGCGTGATTCGTTTTATTTTCTGTAAGTGTACTGGTAATCCTTTTGACGATAGTGCAGGAACACGAATTCTTATTACTGTT
SRS011271_WUGC_scaffold_4208	TR	10.03	+	8	57	CTAACGGCTACGATATGTTCAATTCGAATGGTAACACGAACGGCAATAAC
SRS011271_WUGC_scaffold_4208	RT	21.76	-	671	1182	CCATATAATATTTTTACAATTTATGAGCCAAAAGAAAGACGAATTGTAAGCCAAAATATGCAAGACAAAGTTATAAACCATTTAATTTCTAGGCATATACTCTACCCTGCTCTAATGCCTTGTTTACTAAACTTTAATGTTGCAAGTAGAAAAGACATGGGAATGAAAAGAGGCTTAGAACTTTATATATATTATCGTAACTACTTTAAGCAAAAATATGGTACTTATTACATTTTAAAATGCGATATAAGCAAATTTTTTGCGAGTATTAATCATGACATTTTAAAAAGAAAATTAGAACGAAAAATCAAAGATAAAAAGGCTCTTGATGTAGTTTTTAAAGTTATAGATAGTGATTCCGAAGGTCTAAGCATTCGGTAACATGACAAGTCAAGTACT…
SRS011271_WUGC_scaffold_9182	TR	49.50	+	510	559	TGTTCGCCTTGAACGGCAACAATCCCCGCTCGAACTCGAACTGGAACCTC
SRS011271_WUGC_scaffold_9182	RT	28.97	+	1038	1480	ACATACGCATGTGTTACAGACAGAGGACAGCACGAAGCGGTTAGGAGACTTGCTTCGTGGTTTCATGAGTTTAATGGTAGAGGACAGTATGCGTATTATTACAAGTTTGATGTTAGAAAATTCTTTTACCGGATTGACCACGAAGTTTTGATGAATATCATTAAAAAGAAGATCTCCGACAAATACACTGTAGAGCTTATGCGGTACTATATGTGCAGCACACAGCGACCGTTCGGGATGCCACTTGATGGCAATCATCTTACAATTACGGACGATGAAATGCTCTGGGATAAGGGAATCGCCATAGGGGGCGGACTGTCACACATGATTGGGAATATGTATCTTGATCAGCTGGACCAGTACGCAAAAAGAACCTTGGGGATAAAAAAATACATCCGA…
SRS011271_WUGC_scaffold_11068	TR	32.42	+	33	70	CGAATGCGAACAACGATTTCTCGAATACGAACACGAAC
SRS011271_WUGC_scaffold_11068	RT	56.39	+	593	1006	GCCATTTGCGGAAACGTTTCATCCGTACTACCTCTGCCAGTATCAAGAAACGGGGGATGCACGACCTTCTGGCGTATATCCGTCGTGATATGCGTGAGGATCCGGAAGGTACGCGTTACTGCTACAAGTTCGATATCACGAAGTTCTACGAAAGTGTGAAACAGGATTTCGTGATGTATTGCGTGAACCGGGTTTTCAAGGACTTCAAACTTATGGCTATGCTGGAAAGTTTTGTCCGTCTGATGCCCGAGGGTTTGAGTATCGGGCTGCGTAGCTCCCAGGGGCTGGGTAATTTGCTTTTGTCTGTGTTTTTGGACCATTATTTGAAGGACAGGTACGCCGTCCGTCATTTCTACCGTTATTGTGATGACGGCGTTATACTGGGTAAAACGAAAGCGG…
SRS011271_WUGC_scaffold_19487	RT	104.52	-	1128	1715	AAAGAACGGATCATCTATAAACTGCCGTTCCGCGACCGGGTCGTGCATTGGGCGATTATGTTGGTCGTGGAGCCTATATGGGTGAGCAACTTTACGCGGGACGTGTACGCATGCGTGAAAGGCAGGGGCATACACCCGTGCCTTAACCGCCTGCGCCGCGAAATGGAAGCCGACCCCGAGGGTACTGCCTATTGTCTGAAACTCGACGTCCGCAAATTCTACCCGTCCATAGACCATGACATCCTCAAACAGGTTGTCCGGGTCAAGATCAAAGACCCGGAACTGCTCGGGCTGCTCGACGAGATTATTTGCTCGGCGGACGGGGTGCCGATAGGCAATTACCTAAGCCAATTTTTCGCAAACCTCTATCTTTCCGAGCTCGACCACATCATCAAAGAG…
SRS011271_WUGC_scaffold_19487	TR	32.46	-	2094	2131	ACGAATGCGAACAATGCAGCGACGAATACGAATGCGAA
SRS011271_WUGC_scaffold_24013	TR	15.52	+	103	152	CTGGTGTGTTGTATTCAAACATTACTAACGGCAACCCTAACAACAACAAC
SRS011271_WUGC_scaffold_24013	RT	57.37	-	699	1206	CACTTATGCATGTTTAACAGATAAAGGAACACATAAAGCAGTTTTAAATGTACAAAATCAAATGCGAATCTTTAAAAGAAACCATGGTGATTTTTGGGTTTTAAAATGTGACATTAGAAAATTTTTTTATAGCATAGATCCTTATATCTTATTTAATATTATGAAAAAATATATTTCTGATAAAGCCCTTTTAGACTTTACTAAACTCTTAATTTTTGATGGTAGGAAAGCAAATGATACAATTGGTATTCCAATTGGCAACTATACAAGTCAATTTTTTGCTAACATTTACTTAAATGAACTAGACCAATTTGTAAAACGTACTTTAAAAATACCAAATTATACTAGGTATATGGATGATTTTATACTTTTACTGCACAATAAAAAAGAATGTATAGA…
SRS011271_WUGC_scaffold_27661	RT	54.47	-	3134	3704	AAGGTGCGGAACATCGACGCGCTACCCATCCAGGAGCGGGCCATCCAAAAATGCCTGTGCAAGAACCTTCTGACGGAGGTTTATTCCAGGAGCTTCATCTACGACAACAGCGCGAGCCTGAAAGACCGGGGCATGGACTTCCAGCTCCGGCGGCTCAGGAAGCACCTGCAGGACCATTACCGGCGGTATGGGACTGAGGGCGGTATCTACCAGTTCGACTTCAAGAATTATTTCGGGAGCCTGCCGCACGAGGAGATCAAGCGGCGGGCACGGAAGAAGATCATGGACGACCGGTTATACACATTGTTCTGCGACTTTGTGGATGATTTCCGGCTGATGAAGACCGCCGACAAGGAAGCACACCGGGGCGTGGGCCTGGGCAGCGAGGTCTCGCAGATC…
SRS011271_WUGC_scaffold_27661	TR	37.37	-	4319	4365	TGTGAACACGGACGGGTCTGCGAACAACAACAACGCCTACAATTCGA
SRS011271_WUGC_scaffold_27937	TR	54.23	+	210	262	TCTTTTACTTGAATTTGAACAATGGTTCCGGCAATTCGAACTGGAATTACGGG
SRS011271_WUGC_scaffold_27937	RT	51.65	+	725	1107	TGTTGTGCTTCAGTTCCAAATCGAGGCATACATTATGGCGGAAAATATATAAAAAAAATATTAGTAAATGATAGAAAGAATACAAAATATGCTCTGAAACTTGATGTGAAAAAGTTTTATCCATCGATAAATAAAGAAATAATGAAAAGAAAGTTTATGAGAGTTATAAAAGACAGGGATACTTTAGATCTTATTGATAAAATAATTGATAGCTCTGAAAGTGGACTTCCAATCCGGAAATTATACTTCACAATGGTTTGCAAATTTTTATTTGCAAGATGTAGACCATTTTATAAAGGAAGAAATGAAGGTAAAATACTATTTAAGATATATGGATGATATGTTACTTTTTCACAGAAACAAGAAGGAATTGAAGAAAATAA
SRS011271_WUGC_scaffold_33432	TR	37.48	+	499	548	ACAACGCGTTCATCTACAACGGCAACACGGGCAACGTGAACAACAACAAC
SRS011271_WUGC_scaffold_33432	RT	64.53	+	760	1375	AATCCATCGCATTTATCGTTACGAAACCATGCCTGCGCGAAGTGGTAGCCGCCGATTTCCGCGACCGAATCGTGCAGCACTATATCGTCATGCGCCTCGAAGCTCTTTTCGAGGAATGCGGAACACTCGACGATAACATGTTCAGTTGCCGCGTCGGGAAAGGCAACCTTGCGGCCATACAGGCCCTACAACAGCAGATATTCCACCAGTCGAAAGGTTATACCACCGACTGTTATGTGGCAAAATTCGACCTGCAATCATTCTTTATGAGCATCGACAAACGCCGTCTTTACGACGAGTTGGTCGCATTGGTCGCCAAGCGCTACGAGGGATGGGATAAGGATACGCTGTTGTATCTTATCCGCGTCGTTACGCTGCATAATCCGCAGGACAACGCCG…
SRS011271_WUGC_scaffold_38268	TR	19.26	+	33563	33600	CTAATGCTAATAATGCATCTTCGAATTCATAGACGAAT
SRS011271_WUGC_scaffold_38268	RT	18.21	+	34050	34441	TTACCTTGTTAGTAGATTTACTGCAGATATCTTTAACTGTTTAAAAGGAAGAGGTATCCATTATGGAGTAAAGAGATTGAAAAGAGATTTAAAAGCTGATAAAGAAGGCACAAAATATTGTTTAAAATTAGATATTAAAAAGTTCTTTCCTTCTATAGATCAAGATGTGTTATACTCACAGTTTGAAAAGGTATTTAAGGATAAGAAACTATTAAGATTATTACATCATGTAGTTTATTCTACACCAAAAGGTTTACCAAAAGGTTTACCAATTGGAAATTATATATCTCAATTTGCAGCAAATTTGAATTTGACTTGGTTCGATAGGTGGATTAAACAAGTATTAAAAATAAAATATTATTACAGATATTGTGATGATATTGTTATATTAC
SRS011271_WUGC_scaffold_39233	RT	42.56	-	877	1409	ATTATTTTACGAGATCCTTCTCCGCGTATACCTACGGAGGGGTGAAAGGACGCGGTCCCCACGCCTACATGAGGATGATCCGGAAGGTCTTGAGAAAATATCCGGAACGTACCACCGACTATCTCCTGTGCGATATCCACCACTTCTATCCGACCGTCAATCACCCGGTACTGAAAAGCCAGCTCAGGACACGTATCAAGGATAATCATTTATTGCGAAGGCTTGATGAGATCATCGATAGCGTCGAGGGGGATACCGGTATGTTCCCCGGCACGAAGCTGGCGCAGTTCTTCTCGCTTGTCTATCTGTATCTTTTCGATCACGATTTGAAGCGGTGCTTCCATGTCGGGGAATGCCCGGCTTTGGTTGAGTACTACACGAAAAGGTATATCGAGGAAA…
SRS011271_WUGC_scaffold_39233	TR	20.90	-	1871	1908	CTCAATGGTAACAATGCGGTCTCGAACGCTAACGTGAA
SRS011271_WUGC_scaffold_40286	RT	181.57	-	907	1506	AAGAAGCGGCTGGTCCAGGCCCCGGCCTTCGTCGATAAGGTGGTCCAGCACGCCCTGGTTGATAACACGCTCTATGAAGCGATCACCCACAGCTTCATCCCGGCCAACTGCGCTTCCCAGATTGACAAAGGGATGCACTACGGCCTGGATTTGCTGAAGGGCTTCATGACCGACTACTGGCACAAGAACAAGACCACCGATGGCTGGGTCCTGAAGTGCGATGTTCGGCACTTTTTCGCCAGCATAAACCACGACTTGCTGAAGCAGAAACTACGAAAGAAGGTGGTAGATGACCGCATTTTCCGGCTCATGTGCATTTACATAGATACGAGTGCAGATGGGCTTCCTCTCGGCTACCAGACATCCCAGCTCCTGGCCCTGCTGTTCCTGGATGAATTT…
SRS011271_WUGC_scaffold_40286	TR	32.12	-	1967	2016	GTGTGGAACGTGAACTCCAATGGCAACTACAACAACTGGAACGCCAACAA
SRS011271_WUGC_scaffold_40423	RT	127.89	-	2873	3449	GGATTTTTCGCCTTCGACCTGATGGAACGGGGAAAGCTGCGGCACATCCGCAGCGTGCACATTGCGGAGCGGGTGGTGCAGCGCTGCCTGTGCGACAACGCGCTGGTGCCGCTGTTTTCGGCAGCATTCGTTTACGACAACGCGGCGAGCCTGAAGGGCAAGGGCATCGACTTTGCCATGGATAGGCTGACCTGCCACCTGCAGCGGTACTACCGAAAGCACGGGACGGACGGCTGGGCGCTGGTATTCGACTTTTCGGACTACTTCAACTCCGCGCCGCACGCGCCGATCTACGCAGAGAGCGAGCGGCGCATCCGGGACGAGCGGGTGCAAAAGCTGGCGTGCGGCCTGATGGAGGACTTTGGCGAGCGGGGCTTCGGCCTCGGCAGTCAGGTGAGC…
SRS011271_WUGC_scaffold_40423	TR	23.79	-	3953	4007	TTCTGCAATGTCAACAGCAACGGCAACGCCAACTACAACAACGCGAGCAATGCGA
C3112995	RT	127.01	-	23	442	AAGCCGCGGGATGCCATGTCTCTGCCGTTTAAGGACAAGGTCGTACAGCACTCGCTAGTCGACAACATCCTTATGCCAGTGTTTGGGCGGCATTTTATCCAAGACAACTTTGCCAGTCAAAAGGGCAAGGGCCCGGATCTGGCAAGAGAGCGCCTGGAGTACTTTTTGCGTAGGTATTACCGGCAACACGGCAGTAACGAGGGCTGGATTTTGGTGTGCGACGTCAGCAAGTATTTTTACACTATCGATCACGAGCTGTTGAGGAGCAAAGTGGCAAAGCTTATCGATGATCAAAAGGTCATGGATCTGCTAAATATGATTATCGACAGCACAGATGATCCGGGTATACCCATCGGCAACCAAACCAGCCAGGCTTTTGCACTGCTCTATTTGAGTGAT…
C3112995	TR	29.22	-	828	875	TGGTCAGCACGTCAGGCACCTTGACCAACAACAACGCGTACAACGGCA
C3159424	TR	48.11	+	29	78	CGCGGACTGTGAATTGCAACAATTATCCGTGGAACGTGAACACGAACATT
C3159424	RT	182.91	+	481	1092	AAGAGCGTATAATCATGGCTCTGCCATTTTACGATAGGGTTATCCAACATATGATTGTCAATTACATAGAGCCGATATTTGAGCATCAGTTCATCTACCATTCCTACGCTTGCAGAAAAGGGAAAGGTTCTCACAGAGCCAGCAAGCAGTTGGCAAGGTGGCTATATAATCTGGAAGTTGTGCAAGGCAAATCAGTCTATGTACTGAAAGCCGACATACACCATTACTTCCAGAGCATAGACCACAAGGTTCTGAAAAGAGAAATTAGAACCTACATTAAAGACAAGGACTTACTCGTAATCCTTGACCGGATAATAGACCATAATGGGATATTCCCGGACGGTGTCGGTATACCGGTTGGAAATCTTACGAGCCAACTATTTGCCAACGTGTATTTAC…
C3183675	TR	53.53	+	683	743	TGCAACGGCTTCCAGCAGTTGGAACGTGAACTTCAACAACGGCAACGTCAACACGAACAAC
C3183675	RT	43.61	+	984	1315	CGGGAGGTTTTTGCCGCCGCTTTCATTGATCGTGTTGTCCATCACTGGATCGCTCTTCGTATCGAGCCGATCTTAGAGGAACGCTTCCGGGAACAAGGAAACGTCTCCAAGAACTGCCGGAAAGGTGAGGGATGCTTGTCTGCCGTGCACTATCTGAATAACATGATAGTCGAGGTCAGTGAGAATTATACTGCCGATGCGTACATTTTCAAAGATGACCTGTTCAGTTTCTTCATGTCTATCTCGAAATCGTTGGTATGGGAAATGCTGAACATATTCGTAAGGGACAATTATAAAGGCGATGATATTGAATGTTTGCTTTACCTTCTAGC
C3184269	TR	42.13	+	105	154	TCAGCTACTCGAATACGAATAATACGGCGTCGAATACGAATGCGAATATC
C3184269	RT	135.51	+	641	1155	GATTTGGGTTTCAGTCTTCACAAATGACACCTATTCTTGCATCAAGAATAGGGGAATACATGCAGCCGCTAAACGGGTCAAATATGATTTAAAGACAGACCCGGAAGGCACAATTTATTGTCTAAAGATAGATGTTCGCAAGTTTTATCCTTCTATTGATCACGATATACTAAAACAGGTTATTCGCAGAAAAATAAAGGATAAACGCTTGCTTTGGTTACTTGACGAAATTATTGATTCGGCCGACGGTGTACCTATTGGGAATTACTTATCCCAATATTTCGCCAATTTATATCTTGCTTATTTTGATCATTGGATCAAAGAAGTCAAGCAAGTAAGATATTTCTATCGCTATGCCGATGATATTGTGATTCTATCTTCAAGCAAAGAATCACTTCA…
C3188165	RT	45.03	-	3798	4230	ATATGTTCTGAAAATGGATATCCGGCATTTTTACGAATCTGTCGACCATGACATCCTAAAAGAGTGGATAGCATCGAAAATCCGAGACCGGAGAATGTTGCATCTAATCAATTTGATTTTGGATGGGTGCGAGCAGGGATTGCCCTTAGGTTTTGTGACATCTGCATGGTTTTCAAATTTCATGTTGCAGCCGCTCGACCATTACATCAAAGAAGAACTTCACGCGGATCATTATGTTCGGTTTGCGGATGACATGGTGATTTTCGGAAGAAACAAAAAGGAACTGCACCGGATGCAGCAGGCAATCGAGGTCTATCTGAATGAGCGTTTACACCTGCTTATGAAATACAATCATCAAGTGTTCCGCTTTGACTATATTGAGAGGAAAACCGGACAGAG…
C3188165	TR	42.21	-	4847	4896	CTGTCGTACTGGAATTTGAACAACCTTGCGACGAACGTGAACGCGAACAT
SRS011302_Baylor_scaffold_6142	TR	43.56	+	4568	4627	TGCGAATGCGAATGGCGGCGTGTCGAATGCGAATGCGAATAACGATGCATCGAACTCGAA
SRS011302_Baylor_scaffold_6142	RT	35.81	+	5185	5539	ACCTCAGCCAGCATCAAGAACCGCGGCATGCACGACCTCATGGAGTACATACGCCGCGACATGAAAGAAGACCCGGAAGGAACACGCTACTGCTACAAATTCGACATCTCCAAGTTCTATGAGAGCGTGGGGCAGGATTTCGTAATGTATTGTGTCCGGAGGGTATTCAAGGACAAGAAACTCATCGCCATGCTTGACAACTTCGTAAGGCTCATGCCGCAAGGAATCAGCATCGGGCTGAGGTCGTCGCAAGGGTTGGGCAACCTGCTCCTGTCTGTTTTTTTAGACCATTATTTAAAGGACAAGTACGGCGTCCGCCATTTCTACCGCTATTGCGATGACGGCGTGGTACTCG
SRS011302_Baylor_scaffold_6584	TR	36.98	+	2	51	TCGCTTATGCGAATTCGTATAACACCCCCTCGAATACGAATGCGAACATC
SRS011302_Baylor_scaffold_6584	RT	38.62	+	507	952	GATATGGGTCAAAACATTCACGCACAATACTTATTCTTGTGTCAAGAAACGTGGTATAGAGGGGTGCGCCCATCAAGTTGACAAGATAATAAAGGAGTTTGAGGGAAAGCCCTTATATTGCCTGAAAATTGACATCAAGAAGTATTATCCCTCAATCAGTCACAATGTGATGAAAAGACTGATACGCCGTAAAATCAAGGACGCTGACCTGTTGTGGCTTCTTGACGAAATCATAGACAGCGCACAAGGTCTTCCAATCGGGAACTATCTCTCACAATATCTCGCAAACCTGTATTTATGCTATTTCATGCATTGGGTAAACGAGTGTTTGCCGGAACTTGTCAGAAAGGCTTTGAACCTGAAAGAAAAGCCATATATCAAAGCTATTGAATACGCTGA…
SRS011302_Baylor_scaffold_7825	TR	45.67	-	5857	5904	GCGTCAACACGGACGGCAGCGAGAACAACAACTACGCGTGCCACGGCT
SRS011302_Baylor_scaffold_7825	RT	157.43	-	6825	7433	AAGCGCCGCCTGATCCAGACGAACAGCTTCAAGGACAAAATCGTCCAGCACGCCTTCTGTGATCAGGTCCTGTATGACGCGCTGACCAAGCCCTTCATCCTGGACAACTACGGCAGCCAGGTGGGCAAAGGCACGCACTTCGGGCTGAATCGGCTGCGCGACTTCATGCGTGAATACTACCGCAAAAACGGCTTTTCTGCTGACGGCTGGGTACTGAAAGCGGACGTCCGCCACTACTTCCAATCCATCCGGCCCGACGTGCTGAAAAAGGACGTTGCGAAGTATCTGCACGATCCTGACTGTCTGACGCTTGCCTACCAGATCATTGACAGCGCGCCGGACCCGCTGGGCATCCCCATCGGGAATCAATCGTCCCAAATCTTTGCGCTGCTATATCTG…
SRS011302_Baylor_scaffold_9146	TR	56.94	+	608	655	TGTCAACACGGACGGCAGTCTGAACAACAACAACGCGTACAATGGCAA
SRS011302_Baylor_scaffold_9146	RT	202.67	+	1038	1667	CTTATAACTGCTTCATTGTGAAAGAACCGAAGGAACGACTGATCATGTATAACAGCTTCCGCGACAAAATCGTTCAGCACAGTCTTTGCGATAATGTCCTGGAACCGTACCTTTCGAAAACTTTCATATACGACAACTACGCAAGCCAGAAAGGCAAAGGAACGCACTTCGGACTTGACCGCCTGAAATATTTCATGTCGAGGTACTACCGACAGAACGGGGCGGACGGCTGGGTCCTGAAATGCGATATTCGAAAGTATTTTTACAGTATCAATCACGACGTTCTGAAAGAACAGCTTCGCCGGCTTATCAAAGACCGCGACGTCTTGTGGCTTCTGGATATGATCATAGATTCCACCGAAGGACCAGGAATCCCGATCGGAAACCATACTTCACAGT…
SRS011302_Baylor_scaffold_11602	RT	17.78	-	397	781	AACCGGTGCAAGCATCAAAAGGCGCGGTACTCATGACCTGATGAACTGCATACGTACCGATTTGCAAAAAAATCCGGAAGGCACGCTTTACGCATACAAATTTGACATCCGGAGGTTTTATGACAATGCGCGGCAGGACTTTGTTATGTGGTGCTTCCGGAGGGTGTTCAAGGACAAAAGGCTGTTGGTCTTGTTGGAGCGGTTTGTTAAGCTGCTGCCGGAAGGTATCAGTTTCGGACTGCGCAGTTCACAAGGGGCAGGAAATCTGCTTCTGTCTGTATTTTTAGACCACTATCTGAAGGATAAGTACGGGGTTCGTTATTACTATCGCTATTGCGATGACGGACTGGTACTCGGTAAAACGAAAGCGGAATTGTGGAAGATT
SRS011302_Baylor_scaffold_11602	TR	47.23	-	1319	1368	TACAACAATGCGAATGCGAATAACGATGCTTCGAATACGAATGCGAATGT
SRS011302_Baylor_scaffold_18296	RT	34.51	-	14081	14478	TACAAGTGCGTGTATCAAGGGAAAGGGATTACATTTTGGAGTAAGGAGAATGAAACGTTTTCTTCACCGGTACCCGGAATACAAATGGTTCGTAAAGACTGATTTCAAAAAGTTCTATCAAAGTATTCTTCATGAGCTTATTGTTGCTGCATTGAGAAGGAAATTCAAAGATGAACGATTTATTAAATTGATCGAGATAGCTGTTTTATCGTATGACAGCGGAACAGAGTTAGTTGACGTATTGGAGAATGAAGTTGAACGGAAGAAGAGGTGTTCCGATTGGAGCATTTACAAGCCAACCTATCGGGAATTTTGCGGCAAGCCGGATAGATCATACAATGAAGGAGAAATATCGTGTCAAATGCCTGCATAGATATTGCGATGATAATGTTATGCTG
SRS011302_Baylor_scaffold_18296	TR	41.90	-	15218	15267	CTCGCTTATGCGAACTCGAATAACGATTGGTCGAACTCGAATGCGAATAT
SRS011302_Baylor_scaffold_18297	TR	37.08	+	0	43	CGAATGCGAATGCGAATAACGATGCCTCGAATGCGAATGCGAAT
SRS011302_Baylor_scaffold_18297	RT	25.70	+	586	940	ACTGGAGCAAGTATCAAGAAGCGTGGCACACATGATCTCCGCAAGTGCATGCAATTGGACATGGAACGTGACCCCGGAGGCACACGCTACTGCTACGAGTTCGACATCAAGCATTTCTATGACAATACTAAGCCTGAGTTTGTCATGTGGTGCTACCGCAGAGTATTCAAAGACAAAATCCTGCTGTCGCTCCTGGATCATTTTCTTCATCTTCTGCCGGAGGGTATCAGCTTCGGGTTGCGAAGCTCACAGGCTTCTGGCAATCTCTTGTTGTCCGAGTACCTTGACCATTATCTGAAGGACAAATACGGCATTCGCCATTTCTACCGTTATTGCGATGACGGTAGAGTGCTCT
SRS011302_Baylor_scaffold_18408	RT	61.06	-	2463	2876	CTGCATTTGAAAGTACGTTTTATCCGGACTACTTCCGCATCCATTAAAAACAGGGGAACGCATGACCTTTTACAGTATATCGTTAAAGATATAAAGGATGATCCCGAAGGAACCCTGTTCGGGTACCAGTTCGATATAACGAAATTCTATGAAAGCGTAGACCAGGACATTTTGCTGGATGCAGTGAAAAAGATGTTCAAGGATAAAATATTAATCGGAATCCTGGAAGAGTGCATCCGCATGATGCCTAAAGGCGTAAGTATCGGGCTAAGATCATCACAGGGGCTTTGTAATTTGCTTCTATCCATTTACCTGGATCACCGGTTAAAGGATCAGGAGGCAGTAGCACACTATTACCGGTATTGTGACGACGGTCTGGTGCTTTCCGGTAGTAAGAAA…
SRS011302_Baylor_scaffold_18408	TR	34.59	-	3400	3437	GCGAACGCGAATAACGATTCATCGAACACGAATGCGAA
SRS011302_Baylor_scaffold_20002	TR	35.95	+	296	333	CGAATACGAATAACACGGCTTCGAATACGAATGCGAAT
SRS011302_Baylor_scaffold_20002	RT	114.81	+	750	1261	TATTTGGGTTTCGACCTTCACGGCGGACACTTATAGCTGCATTAAGAACCGGGGGATTCATGCGGCCGCGAAGAAGGTAAAACAGGCCCTACGGGAAGACCCGGAAGGTACTACGTTTTGTTTGAAATTGGATATTCGCAAGTTCTACCCTTCGATTAACCACGACGTGCTAAAATCCATTCTGCGCCGCAAGTTGAAGGATAAAAGGCTACTTCGCCTACTTGACGAAATTATAGATTCGGCGGACGGCGTACCTATCGGAAACTACCTAAGCCAATATTTCGCTAACCTCTATTTAACCTACTTCGACCATTGGATAAAGGAACAGAAGCGGGTAAAGCACTACTTCCGCTACGCGGACGATATTGTAATACTTGCTTCGGATAAATCCTACCTTCA…
SRS011302_Baylor_scaffold_21179	TR	26.10	+	42	91	CGTTCTACGTGAACTTGAACAACGAGGCTGGTAATGCGGGGTGGAACATC
SRS011302_Baylor_scaffold_21179	RT	27.71	+	653	930	TGTGAAGCAATTTTACGCCAGTATTCCACAGGATAAATTAATTGAAAAGCTTAAATCTAAAATCAAAGATTTTAGATTTATACGGATTGTTGAAAATGTTATACATTGCGTGCCGAATGGCTTGCCACTTGGTTTTTATACCTCTGTATGGTTCGCTAACTGGTATTTGAGTGAGCTTGACCATGAAATCAAATCACTCGGCATTGAGCTGAAATATGCACGTTATGTTGACGATATGGCTATATTTTGTGCGAGCAAAAAGAAATTGCGCAACGTAA
SRS011302_Baylor_scaffold_21734	TR	57.10	+	666	729	CCACGAATTTCTGCCTGGTCAACAGCAACGGCAACGCGAACAATAACAACGCCAGCAATGCCAA
SRS011302_Baylor_scaffold_21734	RT	89.32	+	1276	1819	AGCTGCGGCACATCCGGAGCGTCCACATCTCGGAGCGCGTGGTGCAGCGCTGCCTGTGCGACAACGCGCTGGTGCCGCTGTTCTCATCGGCCTTCATATACGACAACGCGGCGAGTCTGAAGGGCAAGGGCATCGACTTTGCCATGGACAGAATGAACCGGCACCTGCAGCGGCATTACCGGAAGCATGGGATGCAGGGCGGCATCCTGGTGTTCGACTTCACGGACTATTTCAACTCCGCACCGCAGGAACCGATTCATCGGGAGAACCGGCGCAGGCTCTACGACGAGCGCGTCCGGGAGCGGGCAGAGAGCTTCATGGCGGACTTTGGGCCGCGCGGATTCGGCCTGGGCAGCCAGGTGAGCCAGATCGACGCGCTGATGCTGGGAAACGGCCTTG…
SRS011302_Baylor_scaffold_21734	TR	10.33	+	8118	8167	TGAACGAGCTGAACCAGTACAACACAGACCGCAGTTTCAGCTACCAGAAC
SRS011302_Baylor_scaffold_22975	TR	49.98	+	642	689	TGTCAACAACAACGGTAATGCGAACTACAACAACGCTTCCAACGCTAA
SRS011302_Baylor_scaffold_22975	RT	24.81	+	1047	1618	GACAGAGTTGTAAAACACAGTCTTTGTGATGAAGTCTTGTCTCCCGAAATTCGCAAGTATCTGATCTACGATAACGGAGCGAGTATCAAGGGCAAAGGGATTGACTTCACGAGACGTAGGCTACTGGTTCACCTTCGGAAGTATTATGCACAGCACAAGTCCAACGATGGTTATATCCTATTGATTGACTTCTCGAAATACTACGACAATATCCGGCATGACAAGCTCATGGAGTTGTTTGAGAAGTACATTCACGATGAAACCGCATTGTGGCTTCTGCGTGTGATCGTAGACCGCTCGAAGGTAGATGTTTCGTACATGAGTGACGAGGAGTACGAGAACTGCATGGACGCACTCTTTAACTCCCTTGAGCATTCGCAGTTGGATAGAAGTCTCCTC…
C3345263	RT	60.45	-	90	453	CAATCCATCGCATTTATCGTTACGAAACCATGCCTGCGCGAAGTGGTAGCCGCCGATTTCCGCGACCGAATCGTGCAGCACTATATCGTCATGCGCCTCGAAGCTCTTTTCGAGGAATGCGGAACACTCGACGATAACATGTTCAGTTGCCGCGTCGGGAAAGGCAACCTTGCGGCCATACAGGCCCTACAACAGCAGATATTCCACCAGTCGAAAGGTTATACCGCCGACTGTTATGTGGCAAAATTCGACCTGCAATCATTCTTTATGAGCATCGACAAACGCCGTCTTTACGACGAGTTGGTCGCATTGGTCGCCAAACGCTACGAGGGATGGGATAAGGATACGCTGTTGTATCTTATCC
C3345263	TR	37.48	-	665	714	AACAACGCGTTCATCTACAACGGCAACACGGGCAACGTGAACAACAACAA
C3401488	RT	24.86	-	877	981	ACCTGACCAAAGCCTTCTCCCGGAGCTTCATCTCCACCAACAGCGCCAGCCTGGAGGGCAGGGGCATGGACTATGCCCTGGAGACCCTGCACCAGCAGCTCACCC
C3401488	TR	34.42	-	1718	1764	TGTGAACACAGACGGGAGCGCGAACAACAACAACGCCTACAATTCGA
C3414821	RT	94.08	-	4762	5291	CTATATGGGTTTCCGTGTTCACGGCTGATACGACATCATGTATCAAGGGAAGAGGAATAACGGAGGCGTATAAGAGGACAAGACGGGCTTTGTCCGATCGTGAATCCGTCTATTGCCTCAAGGTTGATATCCGCAAATTCTATCCGTCAATAGACCATGAGGTGTTAAAAGGCATCGCTCGGAAGAAGATCAAGGACGATCGCTTGCTTATGTTGTTGGATGAGATCATCGATTCCGCTCCCGGCGTTCCGATCGGGAACTATCTTAGCCAATATCTTGCGAATCTTTATCTCGCCTATCTGGATCACGAGATAAAGGAGATTATAGATATAAGGCATTATATCAGATACGCGGATGACATGACTTTTTTCCATCATGATAAGTGTTTCTTGAGAAACG…
C3414821	TR	26.08	-	5738	5796	TCGAATGCAGGCCTCGCTAACGTGAATACGAATAATGCGCCTTCCGATGCGAATCGTAA
SRS011405_WUGC_scaffold_9123	TR	38.30	+	31352	31401	CGAACGCGTGGTACGTGAACATGAACAACGGCAACGTGAACACGAACAAC
SRS011405_WUGC_scaffold_9123	RT	76.63	+	31637	32212	TGTTGCGTGAAGTATTTGCTGCTGCTTATATCGACCGTGTCGTACACCACTGGATCGATCTTCGCCTTGACCCGATTTTGGAGGAACGCTTTCAGGCACAGGGAAACGTTTCAAAGAATTGCCGGATAGGGGAAGGATGCCTGTCTGCAGTTATGCGTATGGACGAAATGATTAAAGAAGTCAGCAAGAACTACACACAGGACGCATACATCTTTAAAGGTGATTTAAAAAGTTTTTTTATGTCCATGTCGAAGTCTCTATTATGGGAAATGATTGATATATTTGTTCGCGACAATTACAAGAAAGACGACATCGAATGTTTGCTGTATCTGCTTCGGATTGTCATATTCCACCAGCCACAAAAAAAATGTCGTAGGAAGTCTCCCTTACATCTATGGG…
SRS011405_WUGC_scaffold_12702	TR	43.56	+	2070	2129	TGCGAATGCGAATGGCGGCGTGTCGAATGCGAATGCGAATAACGATGCATCGAACTCGAA
SRS011405_WUGC_scaffold_12702	RT	35.81	+	2687	3041	ACCTCAGCCAGCATCAAGAACCGCGGCATGCACGACCTCATGGAGTACATACGCCGCGACATGAAAGAAGACCCGGAAGGAACACGCTACTGCTACAAATTCGACATCTCCAAGTTCTATGAGAGCGTGGGGCAGGATTTCGTAATGTATTGCGTCCGGAGGGTATTCAAAGACAAGAAACTCATCGCCATGCTTGACAACTTCGTAAGGCTCATGCCGCAAGGAATCAGCATCGGGCTGAGGTCGTCGCAAGGGTTGGGCAACCTGCTCCTGTCTGTTTTTTTAGACCATTATTTGAAGGACAAGTACGGCGTCCGCCATTTCTACCGCTATTGCGATGACGGCGTGGTACTCG
SRS011405_WUGC_scaffold_25678	RT	64.53	-	2699	3314	CAATCCATCGCATTTATCGTTACGAAACCATGCCTGCGCGAAGTGGTAGCCGCCGATTTCCGCGACCGAATCGTGCAGCACTATATCGTCATGCGCCTCGAAGCTCTTTTCGAGGAATGCGGAACACTCGACGATAACATGTTCAGTTGCCGCGTCGGGAAAGGCAACCTTGCGGCCATACAGGCCCTACAACAGCAGATATTCCACCAGTCGAAAGGTTATACCACCGACTGTTATGTGGCAAAATTCGACCTGCAATCATTCTTTATGAGCATCGACAAACGCCGTCTTTACGACGAGTTGGTCGCATTGGTCGCCAAGCGCTACGAGGGATGGGATAAGGATACGCTGTTGTATCTTATCCGCGTCGTTACGCTGCATAATCCGCAGGACAACGCC…
SRS011405_WUGC_scaffold_25678	TR	37.48	-	3526	3575	AACAACGCGTTCATCTACAACGGCAACACGGGCAACGTGAACAACAACAA
SRS011405_WUGC_scaffold_26088	RT	128.28	-	8545	9208	GTGAAGCGAGAAATTTTTGCCTCGGATTTCAGGGACAGGGTAGTGCATCATCTGTTGTATAATTATATTTCTCCTATGTTTGAGGGCAGAATGATTTTTGACAGTTATTCATGTCGCCGAGGAAAGGGGACAAGTCAGGGAATAGCACGCCTGGAACACCACATACGCAGTTGTACGCAAAATTATCGTTATAGTGCCTATATATTAAAACTGGACTTAAGGGGGTATTTCATGAGTATCAGGAAGGATCGTCTGTACGATCTTATCTGCAAGGGACTGGAACGATATAGAAGAAGCCGGAAACAAAAAGAATGCCCGGATATGGAACTGATAGATTTCCTGCTAAGACAGATTATATTCAGAAATCCCCAGCGGGATTGCCGGATACGGGGTAGCGCG…
SRS011405_WUGC_scaffold_26088	TR	25.97	-	9503	9552	AACAACGGTCGCAACCTGAACTTCAACTCGTCGAACGTGAACCCGTTGAA
C3684658	TR	45.39	+	549	596	TGTGAACTCCGATGGTAACGTCAACAACAACAACGCGAACTGGGCTAA
C3684658	RT	44.31	+	1043	2559	TCTATACCCGATTATGACAAAACAGCTCATTCGTGATAATTGGGCTTGCCAGAAAGGAAAGGGAACGGACGATGCAAGGGATAGAATGAAAATATTTCTGCAAAGGATGTACCGGAAATATGGCACAGATTTCTATGGTTTACAATGCGACATTCATGGATATTACCCGAATATGAGGCATGACCTTACAAAAGAATTGTTCCGGGATAAACTGGACGATTGGCTGTATGAGCAGACTGCAACTGTTCTTGACGGACAGTACGCAGGGGATGTGGGATATAATCCTGGCAGCCAAATGATACAGATAGCCGGTATTACATTTCTAAGTGAGTACGACCATATGATGAGGGAGCAGACCGAAGCCGAGGATTACGGCAGATATATGGATGATTCAACACT…
C3688699	RT	42.02	-	3394	3725	TCGGGAGGTTTTTGCCGCCGCTTTCATTGATCGCGTTGTCCATCACTGGATCGCTCTTCGTATCGAACCCATCCTGGAAGAACGATTTCGGGAACAAGGAAACGTCTCCAAGAACTGCCGGAAAGGTGAGGGATGTCTGTCTGCCGTGCACTATCTGAATAACATGATAGTCGAGGTCAGTGAGAATTATACTGCCGATGCGTACATTTTCAAAGATGACCTGTTCAGTTTCTTCATGTCTATCTCGAAATCGTTGGTATGGGAAATGCTGAACATATTCGTAAGGGACAATTATAAAGGTGATGATATTGAATGTTTGCTTTACCTTCTAG
C3688699	TR	53.53	-	3966	4026	ATGCAACGGCTTCCAGCAGTTGGAACGTGAACTTCAACAACGGCAACGTCAACACGAACAA
C3691051	TR	26.42	+	185	222	TTAACGTGAACAATCCGTTCTCGAACTCGAATTGGAAC
C3691051	RT	21.91	+	835	1112	TCTGCACCATTGCTATCCGTCAGTAGACCAGGAGGTATTGATTCGGATGTATCACAGAATCATCAAGGACGATGATTTCAATATCGAAAATGATAAGGTGATACGTGCGACAGACGAGGGGCTTGCCATAGGGGCTCCGACATCGTTCTGGCATCTGCATTTCCTACTCACTCCATTCGACCACTGGTTAGTGACACAGGACGGAGTAGAGCACTATCTGAGACACGCAGACGATATCATTGTGTTCGGCTCAAATAAGAAAAAGCTGCACAAGGTCG
SRS011452_WUGC_scaffold_2781	RT	121.48	-	1586	2121	CTATATGGGTGTCTATTTTCACGGCGGACACTTATAGTTGCATAAAAGGGCGTGGCATACAAGCGGCGGCAAATAAGTTAAGGCGCGTTATAGACAGAGATAAGGCAGGCTGCGCGTATTGCCTAAAAATAGACATACGCAAATTTTACCCTTCCATAGATCACACCGTACTAAAGTCCATTGTTCGCCGGAAGATTAAGGACACACGGCTACTCAATCTTTTGGACGAAATAATAGACAGTGCGGAAGGCTTACCGATTGGCAACTACCTTAGCCAATATTTAGCCAATCTTGTACTTACCTACTTCGACCATTGGGTAAAGGAAGTAAAGCGGGTAAGGTACTATTTCAGATACGCCGACGACATTGTAGTATTACATAGCGACAAAAAGACGCTTC…
SRS011452_WUGC_scaffold_2781	TR	33.80	-	2544	2581	GCGAATACGAATAACACGGCTACGAATACGAATGCGAA
SRS011452_WUGC_scaffold_5944	TR	24.59	+	14	51	TGAATGTGAACAATGGTGTCTCGACGTCCAATGCGAAC
SRS011452_WUGC_scaffold_5944	RT	10.95	+	647	1080	TATTTTGTACAACTTGATATGCACCACTATTTCTTACACATATACCATCCGTTAATGAAAGAAAAACTGGAACGTAAGATCAAGGATCCGAAATTACTTAGTTTCTTATTTGAAATTATTGATAGCTTCTTGCAAGGTTTGCCGCTTGGTATTAAGATATCACAGCTTAACGCCAATATGTATTTGTCTGCCTTTGACTGGAAGGCTATAAAGTGTTTCGGGATAGCAGAAGATACTGATAAAATGAGTTATTGGCGTGACCGATATGTAACGGATAAGCTATTAACTTGTCGGACAGGGGAACAAGCGGCTGAATTATCTAGGGGAGTACAGTTTTTGAATAGCCAGTTTGACCGATTCGCCAAACAAGGTTTGAAACATTATGCTAGGTTTGCTGAT…
C910782	RT	115.30	-	134	724	AAAGAGCGGAAGATATTCAAACTGCCATTCCGTGATCGTGTCGTTCATTGGGCTATCATGCAGGTGATTGAACCGATATGGCTCTCCAATTTCACCCGTGATACCTATTCCTGTATCCGTGGACGTGGTATTCACCCTCTTTTATACAAGCTCCGCCGTGATTTGAAAGCGGATCCGGAGGGAACCCGGTACTGCCTGAAAATCGATGTGCGCAAATTTTATCCGAGTATAGACCACGAGATCATGAAACAGGTAATCCGCCGAAAGCTGAAAGATGCCCGGCTGCTTGCTTTGCTTGACGGTATCGTGGACTCGGCAGAGAACGGAGTGCCTATTGGAAATTATTTATCCCAATTCTTTGCTAACCTTTATTTATCCGAACTGGATCATATCATGAAA…
C910782	TR	33.63	-	1110	1147	ACGAATACGAACAATGCAGCCTCGAATTCGAATGCGAA
SRS011529_WUGC_scaffold_1574	RT	44.37	-	9930	10261	TCGGGAGGTTTTTGCCGCCGCTTTCATTGATCGTGTTGTCCATCACTGGATCGCTCTTCGTATCGAGCCGATTTTAGAGGAACGTTTTCGGGAACAAGGGAACGTCTCGAAGAACTGCCGGAAAGGTGAGGGATGCTTGTCTGCCGTGCACTATCTGAATAACATGATAGTCGAGGTCAGTGAGAATTATACTGCTGATGCGTACATTTTCAAAGATGACCTGTTCAGTTTCTTCATGTCTATCTCGAAATCGTTGGTATGGGAAATGCTGAACATATTCGTAAGGGACAATTATAAAGGCGATGATATTGAATGTCTGCTTTACCTTCTAG
SRS011529_WUGC_scaffold_1574	TR	53.53	-	10502	10562	ATGCAACGGCTTCCAGCAGTTGGAACGTGAACTTCAACAACGGCAACGTCAACACGAACAA
SRS011529_WUGC_scaffold_2387	TR	80.40	+	671	734	ACAACAGCTGGAACGTGAACTTTAGTAATGGCAACTTCAACAACAACAACAAGTACAACAGTAA
SRS011529_WUGC_scaffold_2387	RT	66.37	+	914	1565	CAAGTACTTGTTTTATAGTTACCCGTCCTAAATTACGGGAAGTGTTTGCTGCAAATTTCCGTGACCGTATTGTACAACATTGGTTGTGCCTACGCTTAGAGCCACTGTTTGAGGCACGTTTTGTTGAACACGGAAATGTATCATTTAACTGTCGAAAGGGTTTTGGAACATTTGCATGTATTGATCAGTTGACAAAAAATACAATTGAAGTCTCTGATAATTATTCGCACGAGGCTTGGTATGCTCAATTTGATATTAAAGGATTTTTTATGTCAATTGATTGCGAACGATTATTAGAACACTTATTACCATTTATCAAAGAAAAATGGAATTATTGGAAAGGGACCATATATGAACAAGATTTAGATTTAGTGCTATGGCTTACAGAAATAATTGTAC…
SRS011529_WUGC_scaffold_2387	TR	6.57	-	8509	8558	ACTATCTTTGGGATATTCTATAGTTCTAGCTATAACATCAATTCCACCAA
SRS011529_WUGC_scaffold_15189	TR	39.86	+	7143	7190	CGTCAATTCCTCTGGCGCGATGAACTGGAACAACGCTTACAACGGCAA
SRS011529_WUGC_scaffold_15189	RT	119.98	+	7601	8253	AAGAACGAATCGTTATGACGAACGCATTCAAAGACAAGGTGGTTCAGCATTCCCTATGCGACAACATACTTGAACCCGCGTTTTCAAAAGCCTTTATCCGGGACAACTACGCATCGCAGAGCGGGCGCGGAACACATGACGGGTTATACCGTCTTGAAGAATTCATGCGGTCCTACTACTTCACACGCAAGGCGAACGCCGAGCGGGAGCGGCNNNNNCCGGCCCGGAGGAAGTGCGGCACTATTCGGACGGCTGGGTTTTGAAATGCGACATATCGAAGTATTTCTATTCAATCCAGCATGAACCATTAAAGCAGATGACGCGGAAGTACATCAAAGACCCGGATATTCTGTGGTTAGTTGACCTTATCGTTGACAGCACGGAAAATCCGGGAATTCC…
SRS011529_WUGC_scaffold_28286	TR	38.21	+	595	648	CGTGAATGTGAACACCGACGGGACAGTCAACAACAACAACGCGAACTATTCCCT
SRS011529_WUGC_scaffold_28286	RT	28.34	+	1195	1606	AGGCATATTCGGAGCGTCCATATCTCCGAGCGCGTCGTACAACGGTGCTTATGCGATTACTGCCTCGTGCCGATGCTCTCCCGGTCATTCATTTACGACAACGGAGCGAGCTTGCGCGGCAAAGGGTACGATTTCGCCGTATCCCGGGTGACGCACTTTCTCGCGGAGCATTACAGAAAACACGGGCGGGAGGGCTACGTCCTCGTATTCGATTTTTCAAAGTATTTCGATACGGCACAGCATGAGCCCGTTTTTCGAGAGTTCGAGCGGAGCGGCATCGACGACCGCCTCGTCGCGCTCTCGAAATATTTTATTCAGAACTTCGGCGACGTGGGGCTCGGCCTCGGGAGCCAAGTCTCGCAGATTGCCGCGCTCGCCCTGCCGAACAGGATAGACCAC…
SRS011529_WUGC_scaffold_28917	TR	53.45	+	447	595	TGTGAGTTTTTCATTGGGTCAAGCCCTGTAATTGTTACCGTTTCTGCGAACAACTGGTGGGAGCGTTCTCCTAATTCCGGCAACACCAACAACTTCTGTAATGTGAACAACAACGGCAACGCCAACAATAACAACGCCAGCAACTCCAA
SRS011529_WUGC_scaffold_28917	RT	19.38	+	1093	1542	GTTTTCACGCTTTCACCATCATGGAACGAGGGAAGAAGCGGTATATCCGATCAGTCCATATCACGGAACGAGCGGTTCAAAAGTGTCTGTGTGACTACTGCTTGGTTCCCATCTATTCGGCCTGTTTCATCTATGACAACTCAGCCAGTTTGAAGCACCGAGGTATGGACTTCGCCCTGCGCCGCATGACCTGTTACCTTCAACGGCATTACAGGAAGTACGGTCTGGAAGGAGGGGTTCTGCTTTACGATTTTCACAGCTTCTTTGACTCAGCTCAACATGAGCCGCTGTTCCGTGAAGCCGACCGCAGGCTTCATGACCCGAAAATCAGGGAGCTTGCGAACAGCTTTGTTACAGACTTCGGTTCTGTGGGCTTGGGTCTTGGCAGTCAGGTGTCTC…
SRS011529_WUGC_scaffold_28935	TR	50.47	+	534	588	TCTGCAATGTGAACAGCAACGGCAACGCGAACAATAACAACGCCAACAACACCAA
SRS011529_WUGC_scaffold_28935	RT	56.00	+	1088	1991	GCTTTATCGAGTTCGACCTCTACGACCGAGGGAAAATGCGGCACATCAGGAGCATTCACATCAGCGAGCGCGTCGTGCAGAGGACGCTCTGCGATAAGGTCATCAACCCGACCTTAAAACCGTCGTTCATCTATGACAACGGCGCAAGTACCGAGAACAAAGGAATCGACTTCGCTCTTAACCGTCTCTCCTGCCACCTACAAAGGCATTACAGGAAGTACGGCCGGGAGGGCTATGTTCTTCTCTTCGACTTCTCCAACTACTTCGCCAACGCGCAGCATTGGCCGGTCAGCCGTGAGCTGGCAAAGCGTGTGCATGATGTGAGAATCAGGGCTCTCGCGAACGAGTGCCTCGATAATTTCGGGCCCATCGGTTACGGGCTCGGAAGTCAAATCTCGC…
C4691683	TR	43.52	+	7	56	CTCGTGCCGTGAATTGCAACAATTACCCGTGGAATGTCAATACGAACATT
C4691683	RT	103.93	+	490	736	AAGAGCGGCAGATAATGGCGCTGCCGTTCTATGACAGGGTGGTACAGCACGCCATAAACAACGTGTTAGAGCCTATATTTGATAAGCGGTTTATATCGCAGTCTTACGCCTGCCGGAAAGGCAAAGGTATGCACGCTGCGTCTGATACGCTAAAAGAGTGGCTGTATGAGTGGAACAAATACCACCCAGACCAGCCGCTTTATGCTATCAAGGCAGATATACACCACTATTTCCAGAGCATAGACCA
C4743645	RT	81.24	-	415	924	GAATATAATGCATTTATAATTAGAGAACCTAAAGAAAGATTAATATTTAGATTACCTTATTATCCAGATAGAATAGTACATCATGCTGTAATGAATATAATGGAACCTATATGGGTATCTATCTTTATTAAAGATACTTATAGTTGCATTAAACACAGAGGTATTCACGAAGCATTACATAATGTTAAAGAAGCTTTAAAAGATGTAGATAATACTACTTATTGTCTTAAGTTAGATATCAGAAAGTTCTATCCTAGTATAGATCATGAAGTATTAAAGAGCATAATAAGAAAGAAGATAAAGGATTAGAAGTTATTATAGCTATTAGATGAGATAATAGACTCAGCAGAAGGTGTGCCTATTGGTAACTACTTATCTTAGTTCTTTGCTAATGTCTAC…
C4743645	TR	16.26	-	1252	1310	TCTAATGCAGGTTTGTTCAATTTGAATTCTAACAATGAGTTAGACAATTCCAATGCTAA
C4747597	RT	68.94	-	428	977	TACCTTTTCAGCAATACCTGACAGGGGAATTCACAAAGGACTTAGCAGAGTAAAGAAAGCAGTCCAACATGATGTTCCAAACTGTCAATATTGTCTGAAGATAGATGCAAGACATTATTATCAATCAGTGAATCATGACATTCTGAAACAGAAATACAGAAAGATGTTCAAAGACAATGACCTTCTTTGGATTCTTGATGAAATCATTGATTCAATCAACACAGCAGAAGATGAAGACCTTGTTTCAATATATCTATTAGATGAAGACATTGACCCAAACACAGGGATTCCAATTGGAAACTACCTGTCACAGTACAGTGGGAATTATTACTTCAGTGATTTTGACCATTGGATGAAAGAAGTCAAGCATGTCAAATACTACTTCAGATATATGGATGA…
C4747597	TR	19.48	-	1532	1569	TGGAATTTGAATAACAGTGTTGGGAATCGTAATCGTAA
C4752975	RT	10.30	+	278	630	TATTTTTTAAAACTTGATATTAGTAAATATTTTTATAGTTTAGACCATGAAGTGATTATTTCAATTATTAAACAAGATTTAAATCAAGATGAATTAAATCTTGTTAAGATAATACTTGATAGTACTAATAAAGAATATATTAATAAAAAAATAGAATATTTAGAAAAGAAATATAATGTTATATTACCAAAATATGAATATAAAAAAGGATTAGCAATTGGTAATTTATCTAGTCAATTCTTAGCAATATTATATTTAAGTAAATTACAACATTATATAATTAATAATTTACATATTAAATTTATTAATTATATGGATGATTATATTATAATTCATAATTCTAAAGATTACTT
C4752975	TR	39.12	+	1011	1057	TTGAACAACAACGGCAACCTGAACAACAACAACGCGAACAATGGCTA
SRS011586_WUGC_scaffold_988	TR	47.23	+	520	569	ACAACAATGCGAATGCGAATAACGATGCTTCGAATACGAATGCGAATGTC
SRS011586_WUGC_scaffold_988	RT	17.55	+	1107	1491	ACTGGTGCAAGCATCAAAAGGCGCGGTACTCATGACCTGATGAACTGCATACGTACCGATTTGCAAAAAAATCCGGAAGGCACGCTTTACGCATACAAATTTGACATCCGGAGGTTTTATGACAATGCGCGGCAGGACTTTGTTATGTGGTGCTTCCGGAGGGTGTTCAAGGACAAAAGGCTGTTGGTCTTGTTGGAGCGGTTTGTTAAGCTGCTGCCGGAAGGTATCAGTTTCGGACTGCGCAGTTCACAAGGGGCAGGAAATCTGCTTCTGTCTGTATTTTTAGACCACTATCTGAAGGATAAGTACGGGGTTCGTTATTACTATCGCTATTGCGATGACGGACTGGTACTCGGTAAAACGAAAGCGGAATTGTGGAAGATTC
SRS011586_WUGC_scaffold_2207	RT	215.50	-	13743	14474	CGTTCCATCGCTTTCATTATCAACAAACCCGTGAAACGGGAGATTTTCGCCGCCGACTTCCGCGACCGTGTTGTACACCACCTCATAGCCCACAGGCTCGTTCCGCTTTTGGAAGAGAAGTTCATCGATGACAGTTACAGTACCCGCAAGGGAAAGGGTACGCTCTACGGCATAGAACGGGTGGAAGAACATATCCGGCTCTGCTCCGAGAACTACACGCGGGATTGCTATATCCTGAAAATAGACATCCGTTCGTTCTTCATGAAAATATCGAAGAGGCGGCTGTATGACCTGACCGAAGAACTCTTGCACGAACGCTACGGGGGAAACGACCTGGCGATACTGCTCTATCTGCTCCGTGAGACGATATTCAACCGTCCGGAAAAGAACTGCATCCGC…
SRS011586_WUGC_scaffold_2207	TR	56.39	-	14738	14798	AACAACGCTCTTTATGTGAATGTGAACAACGGCAACGTGAACAACAACAATAAGAACAACA
SRS011586_WUGC_scaffold_4788	TR	47.38	+	15516	15622	CGTTTCCTTTAAGCCGTGTGGTTTTTCGTGGGTACAACAATGCGAATGCGAACGCCGGTGTGTCGTACGCGAATGCCAGTAACGATGCCTCGAACTCGAATTCGAAC
SRS011586_WUGC_scaffold_4788	RT	43.26	+	16165	16549	ACTTCCGCCAGTATTAAGAGACGGGGGATGCATGATCTGCTGTCATACATCCGCCGGGATTTGAAGGACGATCCGGACGGGACGCGGTATTGTTACAAGTTTGATGTTTCCAAGTTTTATGAGAGTGTCGAGCAGGATTTCGTAATGTACTGCGTGGGCCGGATGTTCAAAGACAAGAAGCTCATATCCATGCTGGAGAACTTTGTCCGGCTGATGCCTGAAGGTATCAGTATCGGTCTGAGGAGTTCGCAGGGACTGGGCAATTTGCTTTTGTCTGTGTTTTTAGACCATTATCTGAAGGACAGGTACGGTGTCTGTCATTACTACCGCTATTGTGATGACGGTGTGGTACTGGGTAAAACGAAAGCGGAATTGTGGAAGATTC
SRS011586_WUGC_scaffold_11118	TR	29.98	+	1421	1484	ATAACAACAACGTCTGGAACGTCAACACCGATGGCTCCAACAACAACAACTGGTACAACAACTC
SRS011586_WUGC_scaffold_11118	RT	87.22	+	1909	2159	AGCGCCGCATGGTACACGCCCCCGCATTTGTGGACAAGGTGGTGCTGCACGCTCTGGTCGATAACATCCTGTATGATGCCCTGACAAAGAGCTTTATCCGGGACAGCCACGCCAGCCAGACCGGAAAAGGCACAGACGACGGCCTGATGCGCCTGAAAACCCACATGGTGGACTATTACCGCCGTGAGGGCCACGGCGCGGACGGCTGGGTGCTGAAAGGCGACGTGCGGCATTTCTTCGCCAGCATCGAC
SRS011586_WUGC_scaffold_15340	TR	35.95	+	36	73	CGAATACGAATAACACGGCTTCGAATACGAATGCGAAT
SRS011586_WUGC_scaffold_15340	RT	114.81	+	490	1001	TATTTGGGTTTCGACCTTCACGGCGGACACTTATAGCTGCATTAAGAACCGGGGGATTCATGCGGCCGCGAAGAAGGTAAAACAGGCCCTACGGGAAGACCCGGAAGGTACTACGTTTTGTTTGAAATTGGATATTCGCAAGTTCTACCCTTCGATTAACCACGACGTGCTAAAATCCATTCTGCGCCGCAAGTTGAAGGATAAAAGGCTACTTCGCCTACTTGACGAAATTATAGATTCGGCGGACGGCGTACCTATCGGAAACTACCTAAGCCAATATTTCGCTAACCTCTATTTAACCTACTTCGACCATTGGATAAAGGAACAGAAGCGGGTAAAGCACTACTTCCGCTACGCGGACGATATTGTAATACTTGCTTCGGATAAATCCTACCTTCA…
SRS011586_WUGC_scaffold_16005	RT	155.24	+	14	630	CCTCGAGCCGGCGTTCTCCCGGCGCTTCATCCGGGACAACTACGCCGGCCAGATCGGCAAAGGCACCCACGACGGCCTCGACCGTCTGGCTGCGGCCATGCGCCACTATTTCTTCAGCCGAAAGGCAGCAGACGAAGCAGCCCGCAAGGCTGCCGGCCTGCCGCCCCGGCCGATGAACGAGTGGGACTACGCCGACGGCTGGGTACTGAAGGGCGATTTTTCAAAGTTCTTTTACACCCTGCTCCATTCCTACTGTTACGAAACGGCCCGCCGGGCCCTGAAGTGGCTGAAGGATCCCGAGCTGATCGACTTCACTGAGTGGCTGCTATGGCTCATAATCGACAGCACGCCAGATCCCGGCATCCCGATCGGCAACCAGTCGAGCCAACTGCTCGCGCT…
SRS011586_WUGC_scaffold_16005	TR	10.32	+	1073	1122	ACAACGCCCGCCGCCGCAACGGCAACAACCGCTACATCTACTCGAACCTG
SRS011586_WUGC_scaffold_21472	TR	22.69	+	943	980	CGAATGCGAACAGCGGTCTCGCTTATGCGAACGCGAAC
SRS011586_WUGC_scaffold_21472	RT	17.29	+	1635	2025	ACCGCTGCTTCCATACAAGGACGTGGACCGCATGGGTTGTTTCATCAGATACAAGCTGCAATGGCAGAAAATCCTAATCTCAAATATTACTATCAAAGCGACTACAAAGGATATTATGACAGTATTAATCACGAAACTTTAATTTCTATTATTAAAAGATATGTAGGCGATCCTCTTCTTTTGCCCATTCTTGAAAATTTTGTGAAGGCACTCTATCCTGATGGAGAATGTGGTATCAGTAAGGGATTGCGATCGTCTCAATTCCTCGGTAATCTTTATCACAATGATATTGACCACCGGATGATTGATGTGCATGGAGCAAGATATTACTTTCGATTCTGCGATGACATTTTTATTCTTGGAGAAAGTAAACGCGAGTTGTGGAGGTTAC
SRS011586_WUGC_scaffold_22840	TR	6.40	+	1120	1169	AGGCCATCTTCGACGTCTACAGCCACACCGGCTACGCCAAGGCGACCGAC
SRS011586_WUGC_scaffold_22840	RT	16.38	-	5494	6308	AGGTATTTCCGTGCGCCTTCACAGTTACGGTGCCCTTCTGCTCGGACGTGTTTACAAGATACTCCATATCGTCGCAGCCGTATTCTCCCAGCATGACGGCCAGCGGCACGCCATGGTGCAGGTTCGAGCCGGGATCGTTGGGGTCGGCGCGGTCGGCATTTTTGCGGCGGGACTCCTCCGGTGTGACCCAGATGTAGAGGATTGCGGCGTTTTCCAGAATTTCCGGGCAGAACATCGGAAGCGAATACTGGTATCCGTCGGAGCCTGTCAGCGGCATCGACGCGCCGTCCGGTCCGCCGCGCGCGCACTCAATGATAATGGTCTTGCCGTCAAAGGAGTCGGGATAAGCGTCCTGTTTTTCTTTCAGCATGGCGGCCGCCTCGGCTTCCAGCTTTTCCG…
SRS011586_WUGC_scaffold_24570	TR	47.76	+	268	317	TGTTCTTTTTCAATGGCAACTACAATTCGTCCAACGCGAACTCGAACATC
SRS011586_WUGC_scaffold_24570	RT	92.91	+	791	1221	TGCTGCGCATCAGTACCGGGGCGCGGCGGAAAGCACGCGCTTCGGCGCTGCAAGCGTGTCATTCACCACGACAAAAAAGGAAGCCGGTACGTCTGCAAAATGGACGTTCACCACTTCTACCATTCTGTCGACCGCCGCAAGCTGATCTGGATGCTGGCGCACAAGATCAAGGACAAGAAGTATCTAAAGCTGACGTGGGAGATCCTGCAAACCTGCGAACAGGGGCTGGCCATTGGCTTTTTCATCTGCCAGTGGCTCGCAAATTTCTATCTTGAGCCGCTCGACCGTTACATTACGACGCTCGACGGTGTGAAGTACAGCGTGCGATACATGGATGATATTGTCCTCTTTGGCCCGAACAAAAAGAAGCTGCACCGTGCGCGGAAAGCGATTGCCGAG…
C3489138	TR	46.96	+	77	126	CTTTCTACGCTAATCTGAACAATACGGCGTCCAATTCGAACTCGAACAAT
C3489138	RT	19.87	+	617	750	AGCTATGCCAGTCTTCCGGGCAGAGGTGCCCATAAAGGAAAGCAGGTTATTGAGAAGTGGATCAGGACTGACCCGAAGAATTGTAAGTATGTCCTCAAAATGGATATTCACCATTTCTTCGATTCTATTCCACA
C3530817	RT	130.12	-	85	696	AAAGAACGGCTTATTATGGCGTTGCCGTTCTATGATAGAGTGGTGCAACACATGATTTGTAACGCTATTCAACCCGTATTTGAAAACGGATTTTATTACCATTCTTACGCTTGCCGGAGCGGTAAGGGGATGCACGCCGCAAGTGATACATTGTATCAATGGATGTATGAAACAGAGGTAAAGCAAGGGTTAAGGATGTATGCCTTTAAAGGGGATATATCAAAGTATTTTGCATCTATACCGCATGACAAATTAAAGGATGAAAACCGCCGCTATATAGGGGATAAGAAAGCCCTTATGTTAATGGATGATATTATAGACCACAACGGCATATTGCCGGACGGCGTGGGAATACCCGTTGGAAACCTCACAAGTCAGTTATTTGCGAATGTGTACGGC…
C3530817	TR	45.49	-	1088	1137	AGCCGTGCCGTCAATTGCAACAATTACCCGTGGAACGTGAACACGAACAT
C3549465	TR	31.08	+	63	100	CGAATACGAATGATGCAGCCTCGAATTCGAATGCGAAT
C3549465	RT	115.30	+	486	1076	AAGAGCGGAAGATATTCAAACTGCCATTCCGTGATCGTGTCGTTCATTGGGCTATCATGCAGGTGATTGAACCGATATGGCTCTCCAATTTCACCCGTGATACCTATTCCTGTATCCGTGGACGTGGTATTCACCCTCTTTTATACAAGCTCCGCCGTGATTTGAAAGCGGATCCGGAGGGAACCCGGTACTGCCTGAAAATCGATGTGCGCAAATTTTATCCGAGTATAGACCACGAGATCATGAAACAGGTAATCCGCCGAAAGCTGAAAGATGCCCGGCTGCTTGCTTTGCTTGACGGTATCGTGGACTCGGCAGAGAACGGAGTGCCTATTGGAAATTATTTATCCCAATTCTTTGCTAACCTTTATTTATCCGAACTGGATCATATCATGAAAG…
C3552437	TR	17.61	+	557	606	CCAACGCATGGAATCTGAACCTCAACGACGGTAATACGAACAATTGGAAC
C3552437	RT	74.04	+	841	1510	AGTCTATTTGCTTTGTCGTAACACGCCCAAGATACAGAGAGGTATTTGCAGCATCCTTTGAGGATAGAATCGTACACCACTACATAGCTTTGCGCCTAACGCCACTATTTGAAGAAATCTTTAGTGAGCGTACATTTAATTGCAGGAAAGGCAAAGGGCAGCTATATGGTATTAATACGCTGAAAGAAGATATAAGGCAGTGCAGCAATAATTATACGGAAGATTGCTATATTATGAAACTTGACTTAAAAGGTTTCTTTATGAGCATCGACAAAAAGTTATTGGCTGAAATGGTAGATCGCTTTATAGTCAAGTACTACAAGGGCGAAGACATAGACGATTTGCGCTACCTTTGCCGTGTCGTTATTTTACACAGCCCGGAAAAGAATTGTGAACGGC…
C3560441	TR	50.47	+	306	360	TCTGCAATGTGAACAGCAACGGCAACGCGAACAATAACAACGCCAACAACACCAA
C3560441	RT	88.12	+	852	1755	GCTTTATTGAGTTCGACCTCTACGACCGAGGAAAAATGCGGCACATCAGGAGTATTCATATCAGCGAACGTGTCGTGCAGAGAACGCTCTGCGATAAGGTCATCAACCCGACCTTAAAACCGTCGTTCATCTATGACAACGGCGCAAGTACCGAGAACAAGGGAATCGACTTCGCTCTCAACCGCCTCTCCTGCCACCTGCAAAGGCATTATAGGAAGTACGGGCGGGAGGGCTATGTTCTTCTTTTTGACTTCTCCAACTACTTCGCCAACGCGCAGCATTGGCCGGTCAGCCGTGAGCTGGCAAAACGTGTGCATGACGTGAGAATCAGGGCTCTCGCAAATGAGTGTCTCGATAACTTCGGCCCCATCGGTTATGGGCTCGGAAGTCAAATCTCGC…
C3569928	RT	22.02	-	6094	6692	TACTCAATCCTATAGTTTGTAAAGGGATGATTAGTGATACCTATTCCTGCATAGAAGATAGAGGACAACTTAAATCTATGCAGAGATTAGCAGGGTGGGTTGATTTTGTAGAGAAAAGCGGTGAACGTTGGTACTATCTGAAAATGGATGTGGAGAAATTCTTCTATCGAATGGATCATGAGGTGCTTATGAGCATAATCCGGAAAAAGATAGGGGACAAGGAAGCGGTTAGATTCCTTGAACATTATGTGTGCCATGCTTCCAGAGCATTTGGACTTCCACTTGGAGTAAAGTCACCACTGGAAATATCGGATAAAGAAATGCTGTGGGATGTAGGGATTGCCATAGGTGGTGGATTGTCACATATGTATGGCAATATGTATTTAAACCCTATGGACC…
C3569928	TR	63.05	-	7131	7184	TGTCTTCAACTTGAACCTCAACAATCCCCGCTCCAATGCGAACTGGAACATCGG
SRS012273_Baylor_scaffold_23935	RT	19.66	-	1663	1895	TCGTGAAATTTTTGCTTCCGCTTATGTTGATCGTGTAATACAACATTGGGCTGATCTACGCCTTGATCCTATTTTGGAAGAGCGTTTTCAGGCACAGGGAAATGTTTCAAAAAATTGCCGTATTGGTGAAGGAGCACTTTCGGCTGTTATCTATCTGAATGGGATGATCATGGAAGTCAGTGAAAATTATACGAAAGACGCATACATTTTCAAGGGTGATTTCAAAAGCTTTT
SRS012273_Baylor_scaffold_23935	TR	16.49	-	2844	2893	TCGAACGCGTGGTACGTGAGCATGAGCAGCGGCAACGTGAACACGCTCAG
SRS012273_Baylor_scaffold_32383	TR	29.31	-	35	107	ATTACAACAACAATTTCGCGAATAATCCAGCCGGTAATCGCAATAACAATTCTGACAATGCCAACGATAACAA
SRS012273_Baylor_scaffold_32383	RT	27.24	-	495	759	GGGCTTACCAATAGGAAACTATACCAGCCAATGTTTTGCTAACATATATTTAAACGAACTAGATCAATATATGAAATATAAATTAAAGTTAAAATACATATGTCGTTATATGGACGATGTTGTAGCACTTGTAAATACTAAAGAAGAGGCAATTGAAAAACTTAATTTAATACGTAGCTTTCTAAAAGAAAAGCTTTGTTTAGAACTAAACAGAAAAACACAGATATTTAAAAGTACACAAGGAGTAAACTTTTGTGGTTACAAA
SRS012273_Baylor_scaffold_38260	RT	21.76	+	671	1182	CATATAATATTTTTACAATTTATGAGCCAAAAGAAAGAAGAATTGTAAGCCAAAATATGCAAGACAAAGTTATAAACCATTTAATTTCTAGGCATATACTCTACCCTGCTCTAATGCCTTGTTTACTAAACTTTAATGTTGCAAGTAGAAAAGACATGGGAATGAAAAGAGGCTTAGAACTTTATATATATTATCGTAACTACTTTAAGCAAAAATATGGTACTTATTACATTTTAAAATGCGATATAAGCAAATTTTTTGCAAGTATTAATCATGACATTTTAAAAAGAAAATTGGAACGAAAAATTAAAGATAAAAAGGCTCTTGATGTAGTTTTTAAAGTTATAGATAGTGATTCCGAAGGTTTAAGTATTCGGAAACATGACAAGCCAGGTTCTT…
SRS012273_Baylor_scaffold_38260	TR	10.03	-	1655	1704	ACTAACGGCTACGATATGTTCAATTCGAATGGTAACACGAACGGCAATAA
C3701772	RT	34.49	-	97	282	ACGCATTTGTTCGCATTTTCAAACAGATCGTTCTGCATAGCGCCTATCCGTTCAGCTGCGGATGCGTACCGGGAAAAGGAACGCACGGAGCAAAGACCGCGATCGAGAAGTGGATCAGGAAGGATCCGAAGCATACCAAATACGTCCTGAAGCTGGACGTCCGAAAGTGCTATCCAACCATGAACC
C3701772	TR	38.36	-	791	840	CCTTTCTACCGGAACTGTAACAACGGTACGGGTAATACGAACTGGAACAT
C3722369	TR	19.62	+	0	37	TGAATTGCAACAATTACCCGTGGAACGTGAACACGAAC
C3722369	RT	170.15	+	411	1052	CTTATACCGTGTTCAAAGTGTGGGAGCCAAAAGAGCGGCTTATCATGGCCTTACCATTTTATGACAGAGTGGTGCAGCACATGATTGTAAATGCAATCGGACCGGTATTTGAAGAAAGGTTTTATTGCCATTCCTATGCTTGCCGTGAGGGGAAAGGTATGCACGCCGCAAGCAACCAGTTATACAAATGGCTTTATGAACTTATGGTTGTGCAGGGGCTACGGATATACGCCTTTAAAGGGGATATAAGTAAATACTTTGCGTCTATACCGCATGACGGCCTAAAAGATGAAAACAGACGGTATATAGGGGGCAAGAAAGCCCTTTACCTTATGGATAACATCATAGACAGAAACGGCATATTGCCGGACGGCGTGGGCATACCCGTGGGGAACCTTA…
C3747995	RT	121.10	-	587	1122	CTATATGGGTGTCTATTTTCACGGCGGACACTTATAGTTGCATAAAAGGGCGTGGCATACAAGCGGCGGCAAATAAGTTAAGGCGCGTTATAGACAGAGATAAGGCAGGCTGCGCGTATTGCTTGAAAATAGACATACGCAAATTTTACCCTTCCATAGATCACACCGTACTAAAGTCCATTGTTCGCCGGAAGATTAAGGACACACGGCTACTCAATCTTTTGGACGAAATAATAGACAGTGCGGAAGGCTTACCGATTGGCAACTACCTTAGCCAATATTTAGCGAATCTTGTACTTACCTACTTCGACCATTGGGTAAAGGAAGTAAAGCGGGTAAGGTACTATTTCAGATACGCCGACGACATTGTAGTATTGCATAGCGACAAAAAGACGCTTC…
C3747995	TR	33.80	-	1545	1582	GCGAATACGAATAACACGGCTACGAATACGAATGCGAA
C3794668	TR	36.05	-	4388	4435	GCGTCTATTCGGACGGCAGCGGGATCAGCACCGACGCGTACGACGGCT
C3794668	RT	156.64	-	5356	5964	AAGCGCCGCCTGATCCAGACGAACAGCTTCAAGGACAAGATCGTCCAGCACGCCTTCTGCGATCAGGTCCTCTATGACGCGCTGACCAAGCCCTTCATCCTGGACAACTACGGCAGCCAGGTGGGGAAAGGCACGCACTTCGGGCTGAATCGGCTGCGCGACTTCATGCGTGAATACTACCGCAAAAACGGCTTTTCTGCTGACGGCTGGGTGCTGAAAGCAGACGTCCGCCACTACTTCCAATCCATCCGGCCCGACGTGCTGAAAAAGGACGTTGCGAAGTATCTGCACGACCCTGACTGTCTGGCGCTTGCCTGCCAGATCATTGACAGCACGCCGGACCCGCTGGGCATCCCCATCGGGAATCAATCGTCCCAAATCTTCGCGCTGCTATATCTG…
SRS012294_Baylor_scaffold_101	RT	18.27	-	31990	32977	CGCTAATGTACATAAACTTGGTTGATAATTTGTTAATTAAGTAGGCGCTGACTGGAATCATAATTCCGTTAACTAAGGTAAATCCGGTAGTTAGCCATTGCACAGTGCTTGCATCGATGTTGAAAGTTTTCATCATTGATGGGTAAGCTGTAGCTAATAAAGTAGCCGTTAAAATTGTGACGAATGAACCGGTAATCAGCACGGTCATCAATAAAGTACGGTTGTATTTATTACCATGAATATCAGTTGATACCATTATTTAACCTCTTTCTTTTTTTGCAAAAGATTTAACTTTTTTGTAAAATTATTTAACAATTTAAAATTGTAAAATTAACCGATATATTTGTCAAATGATTTTACAAAAGTACCAAAATAAATTAGAATTAAGTTATAATATTT…
SRS012294_Baylor_scaffold_101	TR	7.79	+	33130	33179	CGTGGTGCTGCCATGGGAACAATGGGGCTTGCAATCGGAATGGCACCAGC
SRS012902_Baylor_scaffold_253	TR	15.69	-	1467	1526	TTGTTCATGGCGATGTAAACGCTTATGGCTCCGACAATTGCAACGACACCTGCAATGGCA
SRS012902_Baylor_scaffold_253	RT	7.94	+	10745	11478	GATCGTGTTCCGCATCGGTTGGTGGGCGACGATATACTGTCAGCAGATATTGCTCGGAATGCTCACTATATTCGGTCCAATACAATGGGCATTTTCGTTGCTGCCCAAGTGGGAAGGAGCGTGGGCGAAGTGGCTAACCCGTTATTTGACAGTTCATTTCTACGGAGCCATGCTCTACTTCGTCGGTTTCTACGTCCTGTTGCTGTTTGATATTGTGCTCTGCATACAGGTAGAGAACCTGACGGCCATCACCGCCAGTGAGCAGACGATGGCAGCCTATCTGCAAAACTCGTTCTTCTCGGCAGGCTATCTGATGGCAGCGAGCATCGTGGCGTTGAAATGCCTGAACCTCGTGCCCGACCTTGCGGCATGGATGATACCAGAGGGCGACACCGCCTT…
SRS012902_Baylor_scaffold_933	RT	44.37	-	10401	10732	TCGGGAGGTTTTTGCCGCCGCTTTCATTGATCGTGTTGTCCATCACTGGATCGCTCTTCGTATCGAGCCGATTTTAGAGGAACGTTTTCGGGAACAAGGGAACGTCTCGAAGAACTGCCGGAAAGGTGAGGGATGCTTGTCTGCCGTGCACTATCTGAATAACATGATAGTCGAGGTCAGTGAGAATTATACTGCTGATGCGTACATTTTCAAAGATGACCTGTTCAGTTTCTTCATGTCTATCTCGAAATCGTTGGTATGGGAAATGCTGAACATATTCGTAAGGGACAATTATAAAGGCGATGATATTGAATGTCTGCTTTACCTTCTAG
SRS012902_Baylor_scaffold_933	TR	53.53	-	10973	11033	ATGCAACGGCTTCCAGCAGTTGGAACGTGAACTTCAACAACGGCAACGTCAACACGAACAA
SRS012902_Baylor_scaffold_1208	TR	47.60	+	29183	29232	TTTCGATGTCGAATGCGAACAACGATTCCTCGAATACGAACACGAACATC
SRS012902_Baylor_scaffold_1208	RT	44.68	+	29781	30165	ACCTCCGCCAGTATCAAGAGACGGGGGATGCACGACCTCCTGGCGTATGTCCGCCGTGACATGGCCGAAGACCCTGATGGTACACGTTACTGTTACAAGTTTGACATCACCAAATTCTACGAGAGCGTGAAGCAGGATTTTGTGATGTATTGCGTCAGCCGGGTGTTCAAGGACGCAAAGCTCGTGACCATGCTGGAGAGCTTTATCCGCCTGATGCCTGAAGGTCTGAGTATCGGCCTGCGCAGCTCGCAGGGGCTGGGCAATTTGCTTTTGTCTGTGTATCTGGACCATTATCTGAAGGACAGGTATGCCGTGCGTCATTTCTACCGCTATTGTGATGACGGCGTCGTACTGGGTAAAACGAAAGCGGAACTGTGGAAGATTC
SRS013170_Baylor_scaffold_12164	RT	9.35	+	12142	12924	GTGGTACTTGACCTGATGCAGACGGATGGTAGCCGAAAGCTGATAAGAGTTTTGTGCTCTGAAATACTTGATAAAATCAAAAAAATGTGTTTTGCTTTTGAGCGACCAATCACAATCCAATTGTACCTGCTTGACCGTCAGGTTGTAGGAGCGATTGATTTGCTCTATATACCCACTGAGCTTTTCTGCCAGTTGCTCCGCAGCTACTTTATCGCTTAGGAAAACCTCATTCTTAATATAGATGACAGGAATGACCTCCTTGCCCTTAAGTGCTGCTGCGTCCAATTCTACAGGAGCATCGGGGACAGCCTCCCCCTCCAGCAAGATGATGTCACAATAGCGGATATAGAGCTTTTGGACATCATACTCCGAGAGAAATTCCTGCTGAGGAGCACTTAA…
SRS013170_Baylor_scaffold_12164	TR	16.51	-	17118	17189	TTGATAACTATCAGCGAATACTCTCCAAGGGTAAGGCTTCTGCCAGTTTGTACTACAACTTGGCCAATGCCT��
SRS013170_Baylor_scaffold_107834	RT	19.91	-	16473	17325	AGAAGGAATACGTGGATGCCATTGACCAGAACACCATTGTGTTTGGTCTGGGTCCTGCGGGTACTGGTAAAACGTATTTGGCCATGGCTAAAGCCGTGCAGGCGCTGCACGCCAAGCAGGTCAGCCGCATTATTCTGACGCGTCCGGCGGTGGAGGCGGGGGAGAAGCTGGGCTTTCTGCCGGGCACGTTGAATGAGAAGATTGACCCGTATTTGCGGCCGCTGCATGATGCGTTGCGGGACATGGTGGAGCCAGAGATGATTCCGAAGCTGATGGAGGCTGGGATTGTCGAGGTGGCACCGCTGGCGTACATGCGTGGGCGGACGCTCAATGATGCGTTTGTGATCCTGGACGAGGCGCAAAACACCACCCCGGCCCAGATGAAGATGTTTTTGACGC…
SRS013170_Baylor_scaffold_107834	TR	5.50	-	21558	21607	CGCATGAGTTTGATCATGAACATGCCGAAGCGGAATGTGAAGAGGGGGAG
SRS013170_Baylor_scaffold_137932	TR	6.94	-	76	125	CTGAGCGAGGGGCGCATGAACGACGATCAGTGGAAGGCGATCGTCTATGA
SRS013170_Baylor_scaffold_137932	RT	8.90	-	953	1380	CTACACTCTGAACGAGGACTTCAAGGCCTATTTCCGCACCACCTATCTGCTGGGCACGCCGTTCCCGCTGGACAACGAGGGAGGAGCCGCGGTCACGCTGCTGCTGTGCCACATCCTCTCCGTGCCGCAGGTTCAGGAAAAGTGGCGTGCGCTCTACGACCCCATCCGCTACCTGGTCGGCAGCTCGAACGTCAACACGTGGGACGAGCTTGTCGAGGCGCTGAAACCGTTCAATTTCGGGGACCTGAGCGACGCGGGCAGGGTGAAGGAGCTCCTGGAGGTTCTGGACAAGACCGGAAAGGCCAGCGCCATCCAGAAGCTGCCCGGCAAGAAGTTCGCCGTACTGCCGCGCCGGATCACCTTCGACGCGATGATCTTCGATACGCTCACCCATCCCCG…
SRS013476_Baylor_scaffold_5193	TR	47.31	+	46	95	TCGGTTATCTGAATGCGAATAATCGTTCCTCGAATGCGAATGCGAACATT
SRS013476_Baylor_scaffold_5193	RT	87.78	+	619	1102	GACAGGATAGTACACCATTGCATTATCAATGTGTTGGGGCGTTACTGGACTAACTTCTTCATTGCGAATACATACGCTTGTATCAAAGGGCGTGGTATTCATAAATGTATGGAGGATGTGCATACGGCTTTAATCATAGACAGAAAAGGTACAAGGTTCTGTTTGAAGATTGACATCAAGAAGTTCTATGATAACATAGACCACGCAGCATTGAAAAGGATAATCCGCTACACTATAGCGGATGAACAACTGTTAAGGCTGTTGGATAAGATAATAGATAGTAACGGTAAAGACAAGGGGCTGTCAATAGGCAATTTCACAAGTCAATATTTGGCTAATCTCTATTTAGCATATTTCGACCATTGGGTTAAAGAAGAACTGGCTAAGATAGTGATGAAG…
C3031059	RT	60.21	-	21	189	AAAGAGCGGCAGATAATGGCGCTGCCGTTCTATGACAGGGTGGTACAGCACGCCATAAACAACGTGTTAGAGCCTATATTTGATAAGCGGTTTATATCGCAGTCTTACGCCTGCCGGAAAGGTAAAGGTATGCACGCTGCGTCTGATACGCTAAAAGAGTGGCTGTATG
C3031059	TR	43.52	-	623	672	GCTCGTGCCGTGAATTGCAACAATTACCCGTGGAATGTCAATACGAACAT
C3035333	RT	19.18	-	142	275	GTGCTGCGCATCAGTACCGGGACGCGGCGGAAAGCACGCGCTTCGGCGCTGCAAGCGTGTCATTCACCACGACAAAAAAGGAAGCCGGTACGTCTGCAAAATGGACGTTCACCACTTCTACCATTCTGTCGACC
C3035333	TR	47.76	-	748	797	CTGTTCTTTTTCAATGGCAACTACAATTCGTCCAACGCGAACTCGAACAT
C3058131	TR	45.18	+	585	632	TGTGAACAACAACGGGAATGCGAACAATAACAACGCTTCTAACTCTAA
C3058131	RT	10.62	+	927	1023	CCAGTACCAACTTCGTCATCAATGAACGTAGTAAAACACGTCCCATTACAGGCGAACAGATACGGGACAGAATTGCCAAACATTCTTTATGTGATGA
C3074902	TR	39.96	+	503	556	CGTGAATGTGAATACTGACAGCACGGTCAACAACAACAACGCGAACTACTCGAA
C3074902	RT	18.16	+	1161	1265	CCTCGTCCCTGCATTATCAAAGTCGTTTATCTACGACAATGGCGCAAGCCTGCCCGGAAAAGGCTATGACTTCGCCGTATCCCGCGTGACGCGGTTTCTTGCAGA
C3093761	TR	7.39	-	298	347	AACAGCGACGGCAGCGGCCACGGCAACAACCGCTACATCTACTCGAACCT
C3093761	RT	199.59	-	790	1473	AAGGAGCGGCTCGTCCTCGCCATCGACTTCGAGGGCAAAGTCGTCCAGCACTCGCTCTGCGACAACGTCCTCGAGCCGGCGTTCTCCCGGCGCTTCATCCGGGACAACTACGCCGGCCAGATCGGCAAAGGCACCCACGACGGCCTCGACCGTCTGGCTGCGGCCATGCGCCACTATTTCTTCAGCCGAAAGGCAGCAGACGAAGCAGCCCGCAAGGCTGCCGGCCTGCCGCCCCGGCCGATGAACGAGTGGGACTACGCCGACGGCTGGGTACTGAAGGGCGATTTTTCAAAGTTCTTTTACACCCTGCTCCATTCCTACTGTTACGAAACGGCCCGCCGGGCCCTGAAGTGGCTGAAGGATCCCGAGCTGATCGACTTCGCTGAGTGGCTGCTGTGG…
C3104677	RT	64.53	-	886	1501	CAATCCATCGCATTTATCGTTACGAAACCATGCCTGCGCGAAGTGGTAGCCGCCGATTTCCGCGACCGAATCGTGCAGCACTATATCGTCATGCGCCTCGAAGCTCTTTTCGAGGAATGCGGAACACTCGACGATAACATGTTCAGTTGCCGCGTCGGGAAAGGCAACCTTGCGGCCATACAGGCCCTACAACAGCAGATATTCCACCAGTCGAAAGGTTATACCGCCGACTGTTATGTGGCAAAATTCGACCTGCAATCATTCTTTATGAGCATCGACAAACGCCGTCTTTACGACGAGTTGGTCGCATTGGTCGCCAAACGCTACGAGGGATGGGATAAGGATACGCTGTTGTATCTTATCCGCGTCGTTACGCTGCATAATCCGCAGGACAACGCC…
C3104677	TR	37.48	-	1713	1762	AACAACGCGTTCATCTACAACGGCAACACGGGCAACGTGAACAACAACAA
C3106247	RT	88.07	-	924	1471	ACATTTTCATGAAAGGGATGTATGAGTTCTCGTGCGGGAGCGTACCGAACAGGGGTGCTCATTATGGGAAAAAGTACATCGAGAGGTGGATTCAGCGAGACAAAAAGAACTGCAAATATGTTCTCAAGATGGATATACGACACTTTTTCGAGAGTGTTGACCATGATGTCTTGAAAGCGTGGCTCAAGAAGAAAATCAGAGACGAGAGAATGTTGTACATCCTCGAACTGATAATTGACGGGAGCGAGGTCGGGTTGCCTTTAGGGTTTTACACATCGCAGTGGTTGTCAAATTTCATGTTGCAGCCTCTCGACCATTTCATCAAAGAACAGTTGAAAGCGGTGCATTATATCCGGTATATGGATGATATGGTGGTATTCGGAAAGAACAAAAAGGAAC…
C3106247	TR	49.60	-	1973	2022	TTGTCGTACTGGAATGTGAACAACCCTGCGACGAACGTGAACACGAACAT
C3132000	RT	22.93	-	6023	6621	TACTCAATCCTATAGTTTGTAAAGGGATGATTAGTGATACCTATTCCTGCATAGAAGATAGAGGACAACTTAAATCTATGCAGAGATTAGCAGGGTGGGTTGATTTTGTAGAGAAAAGCGGTGAACGTTGGTACTATCTGAAAATGGATGTGGAGAAATTCTTCTATAGAATGGATCATGAGGTGCTTATGAGCATAATCCAGAAAAAGATAGGGGACAAGGAAGCGGTTAGATTCCTTGAACATTATGTGTGCCATGCATCCAGAGCATTTGGACTTCCGCTTGGAGTAAAGTCACCACTGGAAATATCGGATAAAGAAATGCTGCGGGATGTAGGGATTGCCATAGGTGGCGGATTGTCACACATGTATGGCAATATGTATTTAAACCCTATGGACC…
C3132000	TR	63.05	-	7060	7113	TGTCTTCAACTTGAACCTCAACAATCCCCGCTCCAATGCGAACTGGAACATCGG
SRS013521_LANL_scaffold_23029	RT	44.03	-	5548	5879	TCGGGAGGTTTTTGCCGCCGCTTTCATTGATCGTGTTGTCCATCACTGGATCGCTCTTCGTATCGAGCCGATCTTAGAGGAACGTTTTCGGGAACAAGGGAACGTCTCGAAGAACTGCCGGAAAGGTGAGGGATGTCTGTCTGCCGTGCACTATCTGAATAACATGATAGTCGAGGTCAGTGAGAATTATACTGCCGATGCGTACATTTTCAAAGATGACCTGTTCAGTTTCTTCATGTCTATCTCGAAATCGTTGGTATGGGAAATGCTGAACATATTCGTAAGGGACAATTATAAAGGCGATGATATTGAATGTCTGCTTTACCTTCTAG
SRS013521_LANL_scaffold_23029	TR	53.53	-	6120	6180	ATGCAACGGCTTCCAGCAGTTGGAACGTGAACTTCAACAACGGCAACGTCAACACGAACAA
C1580756	TR	5.44	+	608	657	ACGTTGGCAGCTACGGCTACTGTTGGTCGGCGGGTCCGAACAACCAGAAC
C1580756	RT	128.28	+	1002	1665	TGAAGCGAGAAATTTTTGCCTCGGATTTCAGGGACAGGGTAGTGCATCATCTGTTGTATAATTATATTTCTCCTATGTTTGAGGGCAGAATGATTTTTGACAGTTATTCATGTCGCCGAGGAAAGGGGACAAGTCAGGGAATAGCACGCCTGGAACACCACATACGCAGTTGTACGCAAAATTATCGTTATAGTGCCTATATATTAAAACTGGACTTAAGGGGGTATTTCATGAGTATCAGGAAGGATCGTCTGTACGATCTTATCTGCAAGGGACTGGAACGATATAGAAGAAGCCGGAAACAAAAAGAATGCCCGGATATGGAACTGATAGATTTCCTGCTAAGACAGATTATATTCAGAAATCCCCAGCGGGATTGCCGGATACGGGGTAGCGCGG…
SRS013687_Baylor_scaffold_7070	TR	18.33	+	168	217	CGTTCTACCTCAACGGCAACAACGCGCCCTCCAACACGAACTCCAACCTC
SRS013687_Baylor_scaffold_7070	RT	37.54	+	707	1085	TGTTGCGGGAGCATACCGGGCCGGGGCCCACACCGCGCCCGGAAAGCTATTGAGAAGTGGCTCGAGAAAGACCCGAAAGGCACCAAGTACGCCGCCGAGCTGGACATAAAGAAATTCTATCCCTCCCTCTCTCCGCGGGAGGTTATGCGGTTTCTCCGGCGAAAGATCAAAGACGAGGCTTTTCTCGGCCTCATTTGGCGGATCATCAAGGACGGTATCAAGATCGGGTTTTATATTTCTCAATGGCTCGCGAACGCAGTCCTCGAGCCGCTCGATCACTATATCCGGGAAAAGCTCGGAGACGGCGTCCGTCATTATGTCCGCTATATTGACAATCTGACTATTTTCGGCCCCAACAAAAAGAAACTCCATCGGGCAA
SRS013687_Baylor_scaffold_7360	TR	39.20	+	179	228	CGTTCTACGTGAATGCGAACTATGCGGCTTCGAATGCGAATGCGAACTAC
SRS013687_Baylor_scaffold_7360	RT	120.17	+	627	1214	AACGGCGCGAGATTTACAAACTGCCTTTTAAGGACAGGGTCGTGCAATGGGCCATTATGTTGGTCCTTGAGCCGATATGGACACCGCAGTTTACGGCAGACACGCATGCCTGTATAAAAGGGCGCGGCATTCATTCCCTGCTTAAACAGTTGCGTAACGACTTGGCGGAAGACCCTGAGGGGACACGATACTGCTTCAAGCTGGACGTGCGCAAGTTTTACCCGAGCATAGACCATGACATCCTTAAAATGGTCATACGCCGTAAAATCAAAGACCCTGCGGTTCTTCTGTTGCTTGACGGCATCATAGACAGTGCCCCGGGCGTTCCAATCGGCAACTACATTTCCCAATACTTCGCCAATCTTTATTTGTCAGAACTTGACCACCGCATCAAAGAGG…
SRS013687_Baylor_scaffold_8077	RT	95.28	-	6692	8050	AAAAAGCGCATGATTATGTCGCTCACTTTCAAAGACCGGGTGGCGCAGCACGCTATATATAGCCAGCTGAACCCATATTTTGAAAAGCAGTTCATTTCTGACAGCTACGCTTGCAGAGTAGGCAGGGGAACACACAAAGCAGTCAACCGCCTGCATGATTGGTTGAAGCAGACTGACCGGAAGCCGCAGCGTTTCTATTATTTGAAACTGGATATTGCAAAGTATTTTTACCGGATAGACCATGAAGTATTGATGGATATTTTGCGGAAGAAGATTGCTGATGAAGATTTGTTGCACGTCTTGTCAGTAATAATAAACTGCGAAGACACAAACTTTGGTCTGCCGCTGGGTGCCGACATTGGCGACGTGGCGTTTGATGAATTACTGGGAGAAGTTGGG…
SRS013687_Baylor_scaffold_8077	TR	26.46	-	8538	8587	GCTGGTGCGCTGAACTTGAACAACGCCCGTTCTAACGTCAACAACAACGT
SRS013687_Baylor_scaffold_14156	RT	45.70	-	6317	6796	CGTACTTTACAGATACTTTCTATGAAAGACCGTATTGCTGTGTTTGCTGTAATGAATGTTGTAGACCGTCATTTGCAGAAACGCTATATTCGGACAACCGGAGCAAGTATCAAAAGGCGTGGCACACATGACCTGATGAATCGCATACGTACCGATCTGCAAAAAGACCCGGAAGGCACGTTATATGCTTACAAGTTCGACATCTGCAGGTTCTATGATAACGTGCGGCAGGATTTTGTGATGTGGTGCTTCCGCAGGGTGTTCAAGGACGAAAGGCTATTGGTTTTACTGGAACGGTTTGTTAAGCTGCTGCCGGAAGGTATCAGTTTCGGACTGCGCAGTTCGCAGGGGGCGGGAAACTTGCTCCTGTCTGTTTTTTTAGACCATTATTTGAAAGAC…
SRS013687_Baylor_scaffold_14156	TR	24.24	-	7275	7312	GCGAATGCGAATGGTGGTGTATCGAATGCGAATACGAA
SRS013687_Baylor_scaffold_18316	RT	25.35	-	203	336	GACCTCCGCAAGCATCAAGGACAGGGGAATGCACGACTTGATGAAGTACATTCGCCGTGATATGCAGGAAGACCCGGAAGGCACAAGGTTCTGCTACAAGTTCGACATCTCCAAGTTCTACGAGAGTGTCAACC
SRS013687_Baylor_scaffold_18316	TR	53.41	-	892	958	ACGCCAACGCGAATGGCGGTGTGTCGTACGCGAATGCGAGTAACGATGCCTCGAATGCGAATGCGAA
SRS013687_Baylor_scaffold_37018	RT	56.39	-	163	576	CGCCATTTGCGGAAACGTTTCATCCGTACTACCTCTGCCAGTATCAAGAAACGGGGGATGCACGACCTTCTGGCGTATATCCGTCGTGATATGCGTGAGGATCCGGAAGGTACGCGTTACTGCTACAAGTTCGATATCACGAAGTTCTACGAAAGTGTGAAACAGGATTTCGTGATGTATTGCGTGAACCGGGTTTTCAAGGACTTCAAACTTATGGCTATGCTGGAAAGTTTTGTCCGTCTGATGCCCGAGGGTTTGAGTATCGGGCTGCGTAGCTCCCAGGGGCTGGGTAATTTGCTTTTGTCTGTGTTTTTGGACCATTATTTGAAGGACAGGTACGCCGTCCGTCATTTCTACCGTTATTGTGATGACGGCGTTATACTGGGTAAAACGAAAGCG…
SRS013687_Baylor_scaffold_37018	TR	32.42	-	956	993	TCGAATGCGAACAACGATTTCTCGAATACGAACACGAA
SRS013687_Baylor_scaffold_48501	RT	115.78	-	38	348	AAGGAGCGGCTCGTCCTCGCCATCGACTTCGAGGGCAAAGTCGTCCAGCACTCGCTCTGCGACAACGTCCTCGAGCCGGCGTTCTCCCGGCGCTTCATCCGGGACAACTACGCAGGCCAGATCGGCAAAGGCACCCACGACGGCCTCGACCGTCTGGCTGCGGCTATGCGCCACTATTTCTTCAGCCGAAAGGCAGCAGACGAAGCAGCCCGCAAGGCTGCCGGCCTGCCGCCCCGGCCGATGAACGAGTGGGACTACGCCGACGGCTGGGTACTGAAGGGCGATTTTTCAAAGTTCTTTTACACCCTGCT
SRS013687_Baylor_scaffold_48501	TR	31.14	-	757	804	ACGTCAACACCGATGGCACTCTGAACAGGAACAACGCCTACAACGGCA
SRS013687_Baylor_scaffold_50166	RT	18.62	-	938	2406	TCAACCTGTTCCGTGACCAGCTGGATCGCTATGGCGAGATCGATCACACCCAGGAGGTCATCGCCCACGCGTTGGAGCTTTCGCCGGCAACGACGCTCATCTACAACGCCGATGACCCGCTGTGCGCCTCGATTGCCGCGCGCGTTCCCAATGCGAGTATTGCCTTTGGCATCGATGGCGCCACCAACACCGAGTCTGACCGCATTAGCGACTCGCGCTTTTGCTCGCAGTGCAACGCCCCGTTGGAGTACGACTACGTACAGTATGGTCAACTCGGCGCCTACCATTGCCCCTCGTGCGGTTGGGCACGCCCCGCACTGGTCCGCCGCGTGACGAATGTGAAGCTCAGTCGCGACGGCTATGGTTTTGACCTGGTGTTTGGATCTGATTCCAGCGCAC…
SRS013687_Baylor_scaffold_50166	TR	8.51	-	1299	1348	CCCGATGCGCTCAACCTCTACGGCGACGGCGGCAACGTTATCGCGCTCGA
SRS013687_Baylor_scaffold_51867	TR	53.53	+	483	543	TGCAACGGCTTCCAGCAGTTGGAACGTGAACTTCAACAACGGCAACGTCAACACGAACAAC
SRS013687_Baylor_scaffold_51867	RT	44.20	+	784	1115	CGGGAGGTTTTTGCCGCCGCTTTCATTGATCGCGTTGTCCATCACTGGATCGCTCTTCGTATCGAGCCGATTTTAGAGGAACGTTTTCGGGAACAAGGGAACGTCTCGAAGAACTGTCGGAAAGGTGAGGGATGTCTGTCTGCCGTGCACTATCTGAATAACATGATAGTCGAGGTCAGTGAGAATTATACTGCCGATGCGTACATTTTCAAAGATGACCTGTTCAGTTTCTTCATGTCTATCTCGAAATCGTTGGTATGGGAAATGCTGAACATATTCGTAAGGGACAATTATAAAGGCGATGATATTGAATGTCTGCTTTACCTTCTAGC
SRS013687_Baylor_scaffold_54581	RT	176.72	-	2390	3049	AAGAAAAGGCTCATTATGTCCTTGCCATTTAAGGACAGGATAGTACAATGGGCGATTTACAGGCAGTTATTTCCGTTGTACGAAAAGACATTTATCTTTGATTCCTACGCCTGTCGCAAGGGCAAGGGAACACATAAGGCAGCCGACAGGTTACAGTATTGGTTAAGGCAGACTGAAAGGAAGCCGGAACGGTACTATTATCTGAAAATGGATATATCAAAGTATTTCTACAGGGTAGACCACGATATTTTATTAAAGATTTTAGCACGCAGGATTAAAGACCAACGATTACTTAACCTGTTAGAAAAGATTATAAATTGCGAATCTATGAATTTTGGATTACCGCCCGGAAAAGAGCCGGACGAAGTGGCAGTATCGGACAGATTGAGCAACAAGGGG…
SRS013687_Baylor_scaffold_54581	TR	28.88	-	3488	3537	CCGTCCGCTCTCAACTTGAATAACCCTCGTTCCAACTCGAACGACAACAT
SRS013687_Baylor_scaffold_59068	TR	21.77	+	1373	1422	ATAACGGTTACAACTTGAACTTCAACAGTGGCAACGTGAATCCTGCGAAC
SRS013687_Baylor_scaffold_59068	RT	167.16	+	1692	2364	TACTGAGAGAAGTCTTCGCCTCACAGTTCCGTGACAGGGTAGTTCACCATCTGTTGTTCAACTATATCGCTCCAATCTTCGAGAAAACATTTATATATGACAGTTATTCCTGTAGAAAAGAGAAAGGAACACTGTTTGGTGTAGAGCGACTAGAACATCATATTCGTTCATGCACCAACAACTATACACATACAGCCTATATCCTCAAACTGGACATTCAAGGCTATTTCATGAGCATCAACAAGAACATCCTCTACGGTATTATTTACAACAAACTCATGAAGCAATGGGAAGAGAAAGGCAAGAACTGTAACATCCCTGGAAAGAATCCGGAGTTTATTCTCTTCCTTGTAGAAAGCATCATCTTCAAAGACCACACACTGGACTGCGAGGTGATGG…
C2614692	RT	56.50	+	102	360	GGCATCCCGATCGGCAACCAGTCGAGCCAGCTGCTCGCGCTGCTCTATCTGGACGCCTTCGACCACTGGCTGAGGGATGACCGCGGCCTCGTATATGGCAGGTACATGGACGACTTCTACATCATCCACAGCGACAAGCTGCTGCTCCGGCAGATACTCAAGGAGATCGAGGCGTACATCAAGCCGCTCGGCCTTCGGCTGAACGGCAAGACGCAGATCCTCCCGCTGAAGAACGGCATCGACTTCCTCGGTTTTCACA
C2614692	TR	7.78	+	803	852	ACAGCGACCGCCGCGGCTACGGCAACAACCGCTACATCTACTCGAACCTG
C2631779	RT	70.44	-	307	902	TTCTATATGAGCCAATTCAGAGAGGATTCATAACTGACACATACGCATGTGTTACGGACAGAGGACAGCACGAAGCGGTTAGGAGACTTGCTTCGTGGTTTCATGAGTTTAATGGTAGAGGACAGTATGCGTATTATTACAAGTTTGATGTTAGAAAATTCTTTTACCGGATTGACCACGAAGTTTTGATGAATATCATTAAAAAGAAGATCTCCGACAAATACACTGTAGAGCTTATGCGGTACTATATGTGCAGCACACAGCGACCGTTCGGGATGCCACTTGATGGCAACCATCTTACAATTACGGACGATGAAATGCTCTGGGATAAGGGAATCGCCATAGGAGGCGGACTGTCACACATGATTGGGAATATGTATCTTGATCAGCTGGACCAGT…
C2631779	TR	49.50	-	1344	1393	CTGTTCGCCTTGAACGGCAACAATCCCCGCTCGAACTCGAACTGGAACCT
C2653884	RT	77.80	-	4046	4965	AACTCTTGAAAAAGATGTTGACAGAGGAGTTGTTCATTCCGGACTATCACAAACCGAGCATCATCAACGAGAGCAGCAGCAAGAAAACACGCCGTATATTGAAACCACATTACAAATATGAGCAGGTTATTCATCATTGTGCAATAGGTCAGTTCAAACCGATTGTGATGAATGGATTGTATGAATTTTCATGCGGGAGCATTCCAGGCAGGGGTGTTCATTACGGAAAGAAGTACATGAGAAAATGGCTTGATTCCTACGACGGAAAGAAATTCTTTGTTCTCAAGATGGATGTTCACCATTTCTTTGAATCCATAAACCGGAGAATCCTCAAAAGGAAACTCAAAGAGGTAATTCGAGATAAACGGTTTTATAGATTACTCTGCATACTGATTGAAC…
C2653884	TR	52.00	-	5245	5294	GCGGATTACTTGAATTTGAACAATTCTGCGGGCAATGCGAACTGGAACAT
C2657655	TR	6.57	+	723	772	CTATCTTTGGGATATTCTATAGTTCTAGCTATAACATCAATTCCACCAAC
C2657655	RT	66.59	-	7603	8254	ACAAGTACTTGTTTTATAGTTACCCGTCCTAAATTACGGGAAGTGTTTGCTGCAAATTTCCGTGACCGTATTGTACAACATTGGTTGTGCCTACGCTTAGAGCCACTGTTTGAGGCACGTTTTGTTGAGCACGGAAATGTATCATTTAACTGTCGAAAGGGTTTTGGAACATTTGCATGTATCGATCAGTTGACAAAAAATACTATTGAAGTCTCTGATAATTATTCCCATGAGGCTTGGTATGCTCAATTTGATATTAAAGGATTTTTCATGTCAATTGATTGTGAATGCTTATTAAAGTACTTATTGCCATTTATCAAAGAAAAATGGAACTATTGGAAAGGAACTATATATGAACAGGATTTAGATTTAGTGCTTTGGCTTACAGAAGTAATTGTA…
C2657655	TR	80.40	-	8434	8497	AACAACAGCTGGAACGTGAACTTTAGTAATGGCAACTTCAACAACAACAACAAGTACAACAGTA
SRS013800_Baylor_scaffold_10826	TR	46.61	+	222	288	ACAACAATGCGAACGCGAATGGCGGCGTGTCGTACGCGAACACGAACAACGATTCGTCGAACACGAA
SRS013800_Baylor_scaffold_10826	RT	73.07	+	727	1314	AACGCCGGACGATACAGGTGATCCCATTGAAGGATCGCATCGCCGTAAATGCGGTTATGCGAGTCGTGGACGAGCATCTGCACCGGCGGTTCATCCGGACGACCGCAGCATCGATCCGCAACCGCGGGATGCACGACCTGATGGAGTATATCCGGCGCGATATCGCTCAAGACCCCGACGGAACCCGTTACTGCTATACCTTCGACATCCGTAAATTCTACGAAAGCGTCGATCAGCAGGTCGCCATTGCCGCCGTCCGGCGGGTGTTCAAAGACGAACGGCTGCTGACGATACTCGACGGCTTCATCCACATGATGCCGCACGGGTTGAGCATGGGGCTGCGCTCCTCGCAAGGGTTGGCCAACTTAATCCTCTCGATCTACCTCGACCACGAACTCA…
C1791883	TR	35.95	+	100	137	CGAATACGAATAACACGGCTTCGAATACGAATGCGAAT
C1791883	RT	45.70	+	554	715	TATTTGGGTTTCGACCTTCACGGCGGACACTTATAGCTGCATTAAGAACCGGGGGATTCATGCGGCCGCGAAGAAGGTAAAACAGGCCCTACGGGAAGACCCGGTAGGCACTACGTTTTGTTTGAAGCTGGATATTCGCAAGTTCTATCCTTCGATTAACCA
C1845706	RT	42.15	-	534	1066	ATTATTTTACGAGATCCTTCTCCGCGTATACCTACGGAGGGGTGAAAGGACGCGGTCCCCACGCCTACATGAGGATGATCCGGAAGGTCTTGAGAAAATATCCGGAACGTACCACCGACTATCTCCTGTGCGATATCCACCACTTCTATCCGACTGTCAATCACCCGGTACTGAAAAGCCAGCTCAGAACACGTATCAAGGATAATCATTTATTGCAAAGGTTTGATGAGATCATTGACAGCGTCGAGGGGGATACCGGTATGTTTCCCGGCACGAAGCTGGCGCAGTTCTTCTCGCTTGTCTATCTTTATCTTTTCGATCACGATTTGAAGCGGTGCTTCCATGTCGGGGAATGCCCTGCTTTGGTTGAGTACTACACGAAAAGGTATATCGAGGAAA…
C1845706	TR	20.90	-	1528	1565	CTCAATGGTAACAATGCGGTCTCGAACGCTAACGTGAA
C1847370	TR	31.31	+	156	214	CGAACGCAGGTGCGTCCAACTCGAATGCGAACAACGCAGCTTCGACTACGAATGCGAAC
C1847370	RT	141.67	+	598	1185	AACGCCGCGAAATCTACAAGCTGCCTTTTCGTGACCGTGTTGTACAGTGGGCAATCATGCAGGTGCTTGAACCTGTCTGGACACCACAGTTCACCTCGAACACCCATGCCTGCATCCGCGGGCGCGGTATTCACTCGCTGCTTCGGCAGTTGCGCACCGACCTGCGCCGTGACCCTGACGGGACACGGTACTGTCTTAAAATCGACGTGCGCAAGTTCTATCCCTCCATCGACCACGGCATACTCAAACAGGTCATTCGGCGCAAGCTGAAAGACCCCGATGTGCTTTGGCTTCTGGACGGCATCATAGATTCAGCCAGCGGCGTGCCGATAGGCAATTACATTTCCCAATATTTCGCCAACCTGTACCTTTCGGAACTCGACCACCTCTTAAAGGAAG…
C1851978	RT	48.18	+	578	1088	CTTATAATATATTTACAATTTACGAACCTAAAGAACGTAGAATTGTAAGTCAAGGAATGGTTGATAAAGTAATTAATCATTTAATTGCTCGTCAAATTTTATATCCTGCAATCTTACCAGTACTTTTAGATTTTAATGTTGCAAGTAGAAAAGATATGGGAATGAGAAAAGGATTAGAATTATATCAAAAATATCGCCATTATTTTTCAAACAAACATAAACACTATTATATTTTAAAATGTGATATAAGTAAATTTTTTGCCAGTATTGATCATGAAATTCTAAAGATAAAACTCCAAAAAAGAATAAAAGATAAAAAAGCACTACAAATAGTTTATAATGTTATTGATAGTGACTCTGAGGGTCTAAGTATTGGTAATATGACAAGCCAAGTTTTAG…
C1851978	TR	10.65	-	1569	1618	ATGAACGGTAATAACATGTTCAATTCGAACAGTAACACGAATAACAACAA
C1858269	RT	135.51	-	1074	1588	CGATTTGGGTTTCAGTCTTCACAAATGACACCTATTCTTGCATCAAGAATAGGGGAATACATGCAGCCGCTAAACGGGTCAAATATGATTTAAAGACAGACCCGGAAGGCACAATTTATTGTCTAAAGATAGATGTTCGCAAGTTTTATCCTTCTATTGATCACGATATACTAAAACAGGTTATTCGCAGAAAAATAAAGGATAAACGCTTGCTTTGGTTACTTGACGAAATTATTGATTCGGCCGACGGTGTACCTATTGGGAATTACTTATCCCAATATTTCGCCAATTTATATCTTGCTTATTTTGATCATTGGATCAAAGAAGTCAAGCAAGTAAGATATTTCTATCGCTATGCCGATGATATTGTGATTCTATCTTCAAGCAAAGAATCACTTC…
C1858269	TR	42.13	-	2075	2124	GTCAGCTACTCGAATACGAATAATACGGCGTCGAATACGAATGCGAATAT
C1875807	TR	35.10	+	161	198	CGAATACGAATAACACCCCCTCGAATACGAATGCGAAT
C1875807	RT	90.59	+	621	1168	TATATGGGTGTCCTTATTTACAGAAGATACCTATTCTTGCATTAAGGATCGTGGTATTCATAAAGCAGCAGATAAAGTAAAGAAGGCTTTGAAAGAAGATCCAGAACACACTACTTACTGCTTGAAAATGGATATAGTGAAGTTCTATCCAAGTATAGACCATGATATTTTGAAAACAATATTACGGAAGAAAATCAAAGATAAAGATCTGCTTTGGTTGCTTGACGTGATTATAGACAGTGCCGATGGCGTACCCATAGGGAACTATCTAAGTCAGTATTTTGCTAATATTTATCTGGCTTACTTCGATCACTGGATAAAGGAGGTTAAGAAGGTAAGATATTACTTTAGGTATGCAGATGATATTGTGATTTTAGGCGATGATCCTAAACAGCTTCA…
C1876195	TR	19.45	+	178	215	TTAATTCCAATAATGAGGTTAGTAATTCCAATGCTAAT
C1876195	RT	68.65	+	681	1164	ACTTACAGTTGTATTAAGAAAAGAGGAATTCACAAAGTTCTTAAGTAGATATAGCATGATCTAAAAGATAGAGAGAATACTAAATACTGTCTTAAAATAGATGTTAGAAAGTTTTATCCTTCAGTAGATCATGATATATTAAAACAAATAATTAGAATAAAAGTTGCAGATAGAGAACTATTATAGTTACTAGATGAAATAATAGATTCTTCAGAAGGAGTACCTATTGGTAATTACTTATCTTAGTTCTTTGCTAATCTGTATCTATCTTACTTTGATCACTGGGTTAAAGAAGATAAAAACATAAAGTATTATTATAGATATGCAGATGATATAGTAATACTTTATAAAGATAAAGAGTCTTTGCAGACATTACTTAGAGATATAAAGTAGTATTTA…
SRS013879_WUGC_scaffold_29906	TR	6.73	+	1539	1588	ACCTCGGCCCGAACGGCCACGGTTTCCGTCGCGACGAGAGCCGCAACATC
SRS013879_WUGC_scaffold_29906	TR	11.93	+	6143	6192	GCATCGTTTTCTTCCTCAATATTTACAATAACAACGAGTACAGCGGCGAT
SRS013879_WUGC_scaffold_29906	RT	18.04	+	7902	8472	TAATATGTTTTTTGAACGCCTCTATCGCTTTTTCAATCCACCGGCATGCGACAAGGCAGAATTTGAAGCCTTTGCCCGGTTTATCTTTGAAAAGTACTGGAACGAATTCAAAACCTCTCGTATGGATAAACTCACAAATTGGTTCGCCGCACATCCGTGGCCTGCTCTCCCCAATGCTGTCGAAAATTCGACCTACGAGGCTGCAATTAGCCTCCCTTCACTTCCCGAAAACACGCATTTGATCTTAAAAAGCGTGAGCGGAGTAGATCGTGAAACCCACGGATTGAACATTGAAATGACGTCCGACAGCTTTACGGTCAGCGGCACTCCCCAACTTGACAAATTTAGAGAAGAGGGGCGCACTTTGCAGACCGAGTTCACCCTCGTAGCCCGTTTTGA…
SRS013946_WUGC_scaffold_8078	TR	5.82	+	16710	16759	CGTTTTCATCTTTTGGCCATTTCAGCTGTGGGAATTTCAATACCTGCATC
SRS013946_WUGC_scaffold_8078	RT	6.87	+	26707	27229	TTTGTACCCGGCTTTTGAAAATCTAAGCATAGCAGATGCTAAGCAGTCTCTTGCCACCGCTTGTACGATGTTCTCCACTAGCTTACCGCCGTACGTCTCCACTTTGCCCCACGTGTTCTTCACTTGGTCCATACCGTCATACTCTATGGAAGGTGATCCGAATCGGTTCGTTCCAATTCGAGGTCTTGCATAAGCAAGCCGGCGCCCTGATGGCAATTCAACAAACATAAACCCTTTTGATTTAAAGAACTTAATACCCTGCGGTATCTTAATCGGCTCACCTGTTTGCACGACGTGCTTCGCAGCTCTGTCCGCATCATTCCAAAATCTTACGATGCGAGGGCTTGCACTGCGCCATGCGGAGATAATGCCAGGTAATTCGTCTTCTGGAATCTCCCC…
C741067	TR	26.61	+	339	388	ACAACGGTTGCAACCTGAACTTCAACTGGAGTAACGTGAACCCTCAGAAC
C741067	RT	154.07	+	638	1192	CTTGTACATGTTTTATAACGTTCGACCCTGTTCAACGAGAGATATTTGCTTCGTCGTTTAAAGATAGGGTTGTGCATCACCTGCTGTTCAACAATATTGCCCATTTGTTTGAGAAAACATTTATACACGATAGTTATTCGTGTCGTGAAGAACGCGGAACACTTATGGGTATAGAACGCTTTGAACACCATTTGCGTAGCTGCACACAGAATTATAAGTTTAATGCTTACGTGTTAAAGTTAGATATTAAAGGTTACTTTATGAGTATTCCTAAACTTAAACTTCGCGAACTATTAAGAACTACGATGGACAAAAATAAGAAATGGGAGGAGTGGATAGACCGTGGGTTTATAGATTATCTTATTGATTCTATTCTAATGCGCGACCCTACAAGTAATG…
SRS013951_WUGC_scaffold_10302	TR	53.58	+	3287	3356	TGCGAACGCGAATGGCGGTGTGTCGAATGCGAATGCGAATAACGATGCTTCGAATACGAATGCGAATATC
SRS013951_WUGC_scaffold_10302	RT	17.78	+	3894	4278	ACCGGTGCAAGCATCAAAAGGCGCGGTACTCATGATCTGATGAACTGCATACGTACCGATTTGCAAAAAGACCCGGAAGGCACACTTTACGCATACAAGTTTGACATCCGTAGGTTTTACGACAATGCGCGGCAGGACTTTGTTATGTGGTGCTTCCGGAGGGTGTTCAAGGACGAAAGGCTGTTGGTGCTACTGGAGCGGTTTGTTAAGCTGCTGCCGGAAGGTATAAGCTTCGGACTGCGCAGTTCACAAGGGGCAGGAAATCTGCTTCTGTCTGTATTTTTAGACCACTATCTGAAGGATAAGTACGGGGTTCGTTATTACTATCGCTATTGCGATGACGGACTGGTACTCGGTAAAACGAAAGCGGAATTGTGGAAGATTC
SRS013951_WUGC_scaffold_17903	TR	5.97	-	40193	40242	AATTACACGTCTAACCGTAACAACAACAACACGACTAACAGCAACAGCAA
SRS013951_WUGC_scaffold_17903	RT	49.87	-	40547	40952	CTATATATTAAAAATGGATATAAAAAAGTATTTTGAAAATATAAATAAAAACATATTATATAGAATATTAAAAAAGAAAATAAAAGATGAAAAACTATTATGGTTAATAAATGAAATAGTATTTTCAAATGAAGGTATAAAAAACTTACCTATTGGAAACTATACTTCACAAATGTTTGCAAATATTTACTTGAACGAGTTAGACCAATATATAAAGCATAAATTATGCTGTAAATATTATTATAGATATATGGACGACGGAATTATATTAACAAAAACAAAGCAGCAAGCTAAAGAGATATTAGAAAGTATAAAAATATTTTTAAAAGAAAACTTAGAATTAGAGTTAAATAAAAAGACACAAATATTTAAAAGCAAACAAGGAGTAAACTTTTGTGG…
SRS013951_WUGC_scaffold_18429	TR	16.59	+	16058	16112	TGTTTATTCTTCCGCCGTTCGCCTCTGCGGGCAACAAGAGCTTTTACAGCGGCAG
SRS013951_WUGC_scaffold_18429	RT	12.79	+	26028	26155	TTTAACTCCGTCGTTTGAACCGCAGTTCAAAACAAACGAGCCGAAGGTGTCGGCGGAGTCTCTGCCGATAACGGTTCCGGCAACAAATTTAAAATCGGGATTTTTTTCTTTGACCTCAAGGAATTTTT
SRS013951_WUGC_scaffold_19485	TR	8.10	-	18773	18822	AACAACGCGCAGAACCTCAATTTCACGGGCTGGAAGGCTTTTGACAGCGA
SRS013951_WUGC_scaffold_19485	TR	18.05	-	25228	25301	CTGTGTGCTCATGGACGAGCGCTACGACAGGCTCAAGGCTGCCGGTGCGCGCAACATCAAGGAGTACAACAGGA
SRS013951_WUGC_scaffold_19485	RT	9.77	+	28428	28732	CATGTCGATTGGCTTCGCGGACAGAAGACCGGCTTCTTCGTCGATCAGCGAGAGAACCGCGCGCTCCTGGAGCATTATGCCAAGGGCAGGACGGTGCTCAACATGTTTTGCTACACGGGCGGCTTCTCCGTCTATGCGATGCGGGGCGGAGCCAGCCAGGTCCACTCCGTCGATAGCTCGGCCAAGGCCGTGGAGCTCACCAACGCCAACGTGGCGCTCAATTTTCCGCCCGAGGACCATCGCCATGAGGCTTTCTGCGAGGACGCCTTCAAGTATCTCGACAGCCACGACGACAAGTACGACCT
SRS013951_WUGC_scaffold_21207	RT	87.78	-	3276	3759	GGACAGGATAGTACACCATTGCATTATCAATGTGTTGGGGCGTTACTGGACTAACTTCTTCATTGCGAATACATACGCTTGTATCAAAGGGCGTGGTATTCATAAATGTATGGAGGATGTGCATACGGCTTTAATCATAGACAGAAAAGGTACAAGGTTCTGTTTGAAGATTGACATCAAGAAGTTCTATGATAACATAGACCACGCAGCATTGAAAAGGATAATCCGCTACACTATAGCGGATGAACAACTGTTAAGGCTGTTGGATAAGATAATAGATAGTAACGGTAAAGACAAGGGGCTGCCAATAGGCAATTTCACAAGTCAATATTTGGCTAATCTCTATTTAGCATATTTCGACCATTGGGTTAAAGAAGAACTGGCTAAGATAGTGATGAA…
SRS013951_WUGC_scaffold_21207	TR	47.31	-	4283	4332	TTCGGTTATCTGAATGCGAATAATCGTTCCTCGAATGCGAATGCGAACAT
SRS013951_WUGC_scaffold_29705	TR	48.09	+	459	522	TGTGAACTCTGATGGCAACGTGAACAACTATAACTTGTGGAACTCGAACGGTAACACTAACAAC
SRS013951_WUGC_scaffold_29705	RT	11.52	-	993	1276	TTATATTTTAAAAGCTGATGTAAGTAAATTTTTTGCAAGTATTGACCATGATATTTTAAAAGAAAAACTCAAAAGAAAAATAAACGATGTAGAGGCATTAAAAATTGTTTTTGATATAATAGATAGTGAAGAAAACGGTTTAGGAATAGGTGCTATGACAAGCCAAGTTTTGGCAATTTTTTATTTAAATGATTTAGACCATTATATTAAAGAAGTGTTAAAAATAAAATACTATGTAAGATATCAAGATGATTTTTTATTATTTCATCATTCAAAAGAATATT
SRS013951_WUGC_scaffold_33240	TR	47.60	+	222	271	TTTCGATGTCGAATGCGAACAACGATTCCTCGAATACGAACACGAACATC
SRS013951_WUGC_scaffold_33240	RT	44.68	+	820	1204	ACCTCCGCCAGTATCAAGAGACGGGGGATGCACGACCTCCTGGCGTATGTCCGCCGTGACATGGCCGAAGACCCTGATGGTACACGTTACTGTTACAAGTTTGACATCACCAAATTCTACGAGAGCGTGAAGCAGGATTTTGTGATGTATTGCGTCAGCCGGGTGTTCAAGGACGCAAAGCTCGTGACCATGCTGGAGAGCTTTATCCGCCTGATGCCTGAAGGTCTGAGTATCGGCCTGCGCAGCTCGCAGGGGCTGGGCAATTTGCTTTTGTCTGTGTATCTGGACCATTATCTGAAGGACAGGTATGCCGTGCGTCATTTCTACCGCTATTGTGATGACGGCGTCGTACTGGGTAAAACGAAAGCGGAACTGTGGAAGATTC
SRS013951_WUGC_scaffold_54505	TR	34.83	+	221	270	ACGTGAACTCGACTGGCAACCTCAACAACAACAACGTCAACAACACGAAC
SRS013951_WUGC_scaffold_54505	RT	15.06	+	1021	1939	GATATCATGTTTTTTTAATTTTCGAACCTAAACCTAGATTAGTGATGAGTCAATGTATTGTTGATAAGATAGTGAATCATTTTGTTATGTCCCAATATTTATTGCCCTACTTAGAATCTACTTTAATTGAAGAAAATGTCGCTACTAGAAAGAATAAGGGTAGTTCGTATGCAATGATGCTTGTAAAAAAATATATTCATTATTTGCTTTATCATAATCCTGATAAAGAAATTTATTGTTTAAAGATAGATATTAGTAAATATTTTTATACAATTGATCATGAAATATTGTTAGAAAAATTAGAAAAACGAATAAAAGATAAAGACGTTATCAATCTAATTAAAGTAATTATTAAAGAGACTAATCAAGAATATGTGAATTCTGAGGTTAAGTATTTTA…
SRS013951_WUGC_scaffold_60177	TR	37.37	+	623	669	GTGAACACGGACGGGTCTGCGAACAACAACAACGCCTACAATTCGAA
SRS013951_WUGC_scaffold_60177	RT	55.22	+	1284	1854	AGGTGCGGAACATCGACGCGCTGCCCATCCAGGAGCGGGCCATCCAAAAATGCCTGTGCAAGAACCTTCTGACGGAGGTTTATTCCAGGAGCTTCATCTACGACAACAGCGCGAGCCTGAAAGACCGGGGCATGGACTTCCAGCTCCGGCGGCTCAGGAAGCACCTGCAGGACCATTACCGGCGGTATGGGACTGAGGGCGGTATCTACCAGTTCGACTTCAAGAATTATTTCGGGAGCCTGCCGCACGAGGAGATCAAGCGGCGGGCGCGGAAGAAGATCATGGACGACCGGTTATACACATTGTTCTGCGACTTTGTGGATGATTTCCGGCTGATGAAGACCGCCGACAAGGAAGCACACCGGGGCGTGGGCCTGGGCAGCGAGGTATCGCAGATCA…
SRS013951_WUGC_scaffold_61995	TR	25.69	+	7	66	AACAACACCAACAACGCCTACTACCTGAACACTAATGGCAATGTGAACAACAACAACTGC
SRS013951_WUGC_scaffold_61995	RT	152.27	+	515	1111	AAGAACGGCTTGTACAGGCGCCGGCGTTTACCGACAAGGTTGTGCAACACGCCCTTGTGGACAACGTGGTGTACGAACGGCTGACGCGGAGCTTTATTTTGGACAACTATGCATCGCAGATCGGCAAAGGGCTGCACTTCGGACTTGACCGTTTAAGCGGCTTTATGACCGACTACTGGAACAAACACCACACGGCAGAGGGATGGGTGTTAAAGTGCGATGTGCGCAAATTCTTTGCCAGTATCGACCACGACATCCTGAAAACCAAACTGCTGGCACTTGACTTTGAGCCGGAAATCTACACCATGCTGTGCAACTACATTGACAGCACAGATGGCCTACCGCTGGGCTACCAGACCTCACAGCTGTTTGCCCTGCTGTTTCTTGACCGGTTTGACC…
SRS013951_WUGC_scaffold_66396	RT	28.72	-	262	764	GGCTTTATTGAGTTCGACCTCTACGACCGAGGGAAAATGCGGCACATCAGGAGCATTCACATCAGCGAGCGCGTTGTGCAGAGGACGCTCTGCGATAAGGTCATCAACCCGACCTTAAAACCGTCGTTCATNNNNNNNNAACAAAGGAATCGACTTCGCTCTCAACCGCCTCTCCTGCCACCTGCAAAGGCATTATAGGAAGTACGGGCGGGAGGGCTATGTTCTTCTCTTCGACTTTTCCAACTACTTCGCCAACGCGCAGCATTGGCCGGTCAGCCGCGAGTTGGCAAAGCGCGTGCATGATGTGAGAATCAGGGCTCTCGCGAATGAGTGTCTCGATAACTTCGGGCCCATCGGTTACGGGCTCGGAAGTCAAATCTCGCAGACTGCCGCTCTTAT…
SRS013951_WUGC_scaffold_66396	TR	50.47	-	1256	1310	TTCTGCAATGTGAACAGCAACGGCAACGCGAACAATAACAACGCCAACAACACCA
SRS013951_WUGC_scaffold_67349	TR	24.41	+	603	669	CGTCTACGTACTTCGCGAATGTGAACAACAACGGTAATGCGAACTACAACAACGCTTCGAATGAGAA
SRS013951_WUGC_scaffold_67349	RT	16.85	+	1243	1661	CTTCAGCGGGTACTATGCGAACATTCAGCATGAACCGTGTAAGGCGGTGCTTCACGAGCTACTCGAAAAGAGCGGTCTGAGTGATGAACTTCGGCTTATCACCGAGGACTTGATGGATGAGATTTTCAAGACGTTCGAGATGGATGTCAGCCGATTCTCGGACGAGGACATTGAAGCCATGATGAATGGTAAGGTTGACCCTTTTATGAACATGGGCGTGCCGAAAGAGCTTTTGACTGGTGAAAAGATGCTGGCAAAGGGAGCCGATATTGGCAACCAGCTGGCGCAAAACATTGGTATCACATTTCCTTACCGAATCGATAACTACTGTAAAATTGTCTGCGGCATGAAGCATCAAGGCCGCTATTCTGACGATATGCATATCATCCATCGGAGCAA…
SRS013951_WUGC_scaffold_68042	TR	47.34	+	973	1039	GTCAGCTAACAACTCTAACAATGTGTGCAATGTGAACGGTAACAACGCTAACTTGAACAACAACAAC
SRS013951_WUGC_scaffold_68042	RT	16.18	+	1583	2093	CATATAACAGATTTGTAGTATATGAACCAAAGGAAAGACAAATAGTAAGTCAAGGAATACAAGATAAAGTAATAAACCATTTGGTTGCAAGATATATTTTATATCCAGCAATATTACCATGTTTAATAGAAACAAATGTAGCAAGCAGAATATATAAAGGAACAAGCGCAGGAATAAGATATGAAAAAGAATTTATAAAAAAATGTAATATAAAGTATAATAAATATTATATTTTAAAATGTGATGTATCAAAATTTTTTGCAAGCATAAATCATGACATACTAAAAGAAAAATTAGAAAAAAGAATAAAAGATAAAGAGGCATTAAAAATAGTATTTGACATAATAGACAGTAATGATAAAGGATTATATATAGGATCTATGGCAAATCAAGTGCTAG…
SRS013951_WUGC_scaffold_68481	TR	31.26	+	196	263	CGAACACGAATGGCGGTGTTGCGTACTCGAATGCGAATAACGCCCCGTCGAACTCGAACACGAATATC
SRS013951_WUGC_scaffold_68481	RT	84.37	+	657	1244	AAGTTCGCGAAATACAATCCCTTCCTTTTAAAGACCGTATCGCCCTTCACGCCATAATGAACATTTTAGGTAAGATTTTCGGCGGTATGTTGATACGCGATACTTATGCCAGCCTTCCGAAGCGTGGAATACACGACGGTTTGATGCGTATTCGGAAAGCGTTAAAGGATAAGGCGGGTACAAAATACTGTCTGAAAATCGACCTTAAAAAGTTTTACCACTCTGTCGACCAAGATGTATTGATTGAACTGCTTGGTAGAAAAATAAAGGATAGCCGAATGATGGATATTCTTATAGGTATTATTCGGAGTTATGACACCGGTTTGCCTATTGGGTATCATTCCAGCCAGCTACTTGGTAACTTCTACCTGTGTTTGTTGGATTACTACGTTAAAATGG…
C2790944	TR	10.34	+	240	289	CCGGAGTATTCAATTCCAATGGTAACAACGGTAACGCGAACAACAACAAT
C2790944	RT	48.93	-	852	1259	TTAAAATGTGATATACGAAAGTATTTTTATAATATAGATCCTCAAATATTAATGACAATACTTCAAAAATATATACGAGATAATTACTTACTTGATTTTACTAAACTTCTTATATATGATGGTCGTAAAAGTGATGAATCAGTCGGCATACCAATAGGAAATTATACAAGTCAATTTTTTGCTAATATATATTTAAATGAATTAGATCAATTTCTAAAAAGAACTAAACATGTAAAATATTATGTGCGATACATGGATGATTTTGTGCTATTATTCAAGACAAAAGCTGAATGTATAGAATATAAAAAAATCATTTCTGATTTTATAGCAGAACATCTGCACTTAGAATTAAACAGCAAATCTCGTTATTATCCATATAAAATGGGAGTAAATTTTTGT…
C2799449	TR	49.89	+	190	239	TGTTTACGGCTAATTTGAACAACACTTCGTCCAATTCCAACACGAACATT
C2799449	RT	38.20	+	692	1043	AGCTGTGCCAACATCCCGAAGCGTGGTATCGACCATGCTTCCAAGGGTGTGGAGAGGGCTACTGTCAGGGACAGAAAACACGCCAAGTACTGCGTGAAGATGGACATAAGCAAGTTCTACCCGTCCATTCCTCACGGCAAACTGAAAGCCCGTCTGCGGGAGAAAATCAAAGACGAAAAGTTCCTGCAAATCATCTTCAAGGTGATTGACTCCCACGAACAAGGGCTTCCCATCGGAAACTACACCTCGCCTTGGCTGGCAGAGCTGTACCTGCAACCGCTGGACAATCTTATCAAGCAGAAGCACAGAATCCGACACTATGTCCGATATGCTGACGATTTGGTACTGATTG
C2817486	RT	64.53	-	694	1309	CAATCCATCGCATTTATCGTTACGAAACCATGCCTGCGCGAAGTGGTAGCCGCCGATTTCCGCGACCGAATCGTGCAGCACTATATCGTCATGCGCCTCGAAGCTCTTTTCGAGGAATGCGGAACACTCGACGATAACATGTTCAGTTGCCGCGTCGGGAAAGGCAACCTTGCGGCCATACAGGCCCTACAACAGCAGATATTCCACCAGTCGAAAGGTTATACCACCGACTGTTATGTGGCAAAATTCGACCTGCAATCATTCTTTATGAGCATCGACAAACGCCGTCTTTACGACGAGTTGGTCGCATTGGTCGCCAAGCGCTACGAGGGATGGGATAAGGATACGCTGTTGTATCTTATCCGCGTCGTTACGCTGCATAATCCGCAGGACAACGCC…
C2817486	TR	37.48	-	1521	1570	AACAACGCGTTCATCTACAACGGCAACACGGGCAACGTGAACAACAACAA
C2822460	TR	20.09	+	197	234	GGAATCTGAATAACAGCGTAGGTAATCGGAATCGGAAT
C2822460	RT	75.07	+	796	1336	ACCTATTCAGCAATTCCCGGCAGGGGAATCAATCTAGCATTGACCCGGCTTCAAAATGCCATGTGGCACGATGTGGAAAATTGCCAATTCTGCCTGAAGATTGATGCACGGCATTATTACCAAAGCATTGACCACGATATTCTGAAGCAAAAATACAGGCACTTGTTCAAAGATGCTGAACTGCTGTCTGTGCTGGATGAAATCATTGACAGCATTGATACTGCTGACCTTGATGACCTGTTGCGATTGGAAGCAACCCCCATTGACCACAAAGGGCTTCCAATCGGTAACTATCATTCACAGTATGGCGGCAACTTCTATTTTTCCAGCTTTGACCACTGGATTAAGGAAGTCAAGCACATCAAGCACTATTTCAGGTACATGGATGATATAGTTATC…
C2835379	RT	130.80	-	2993	3522	CGATATGGGTTTCGGTCTTCACAAAAGACACATATAGCTGCATCAAGGGCCGCGGGATTCACGGAGCGATGCGGAATGTCAAGCGGGCCATCAAAGACCGGGAAAACGCCCGATATTGCCTCAAAATCGACATCCGGAAGTTCTACCCGTCGATAGACCACGACGTATTGAAAACCATCATCCGCCGCAAAATCAAATGCAAGGATACGCTCGCCCTGCTCGATACGATCATCGACAGCACCGACGGCGTGCCTATCGGCAACTATTTGAGCCAATACTTCGCAAACCTGATGCTCGCCTACTTCGATCATTGGATCAAGGAGGAGAAGCGGGTGCGGAACTATTTCAGATATGCCGACGACATGGTATTTCTCGCCTCCACGAAAGAGGAGCTGCACA…
C2835379	TR	36.21	-	3970	4007	GCGAATTCGAATAACACGCCCTCGAATACGAATGCGAA
SRS014124_WUGC_scaffold_55105	TR	26.26	+	15050	15102	GCAACAAGTTTGTTGTCTACGATTTTGATGGTTACGTCATCAACAACAACGTT
SRS014124_WUGC_scaffold_55105	RT	7.07	-	21450	21550	ACTTATTCGCTGGCTTAGACGAAGCTATCGCTAAACACGCTGCACCTGAGTCTGTTGCAGTCACCGCACGATTAAATGAAATCGCCCACGATGTGAAAGAA
SRS014235_WUGC_scaffold_20342	RT	20.34	-	268	401	AACGTCGGCATCTATCCAGGGACGCGGCACCCATGACCTGATGAAGTTCATCTGTCGTGACATGGAAACGGATCCGGAAGGGACAGGGTATGGTTATAAGTTTGACATTCACCATTTTTATGACAATGTACGTC
SRS014235_WUGC_scaffold_20342	TR	47.60	-	1067	1116	GTTTCGATGTCGAATGCGAACAACGATTCCTCGAATACGAACACGAACAT
SRS014235_WUGC_scaffold_23292	RT	68.46	-	891	1402	AGAGCGCGTGGTGCAGCGGTGCTTATGCGACAATGCGCTGGTGCCGCTGTTCTCATCGGCCTTCATATACGACAACGCAGCGAGTCTGAAGGGCAAGGGAATTGACTTTGCCATGGACAGAATGAACCGGCATCTGCAGCGGCATTACCGGAAGCATGGGATGCAGGGCGGCATCCTGGTGTTCGACTTCACGGACTATTTCAACTCCGCACCGCAGGAACCGATTCATCGGGAGAACCGGCGCAGGCTCTACGACGAGCGAGTCCGGGAGCGGGCAGAGAGCTTCATGGCGGACTTCGGCGAGCGAGGCTTCGGACTGGGCAGCCAGGTGAGCCAGATCGACGCGCTGATGCTGGGAAACGGCCTTGACCATTTCATCAAAGAGTAGCTGCACATCCG…
SRS014235_WUGC_scaffold_23292	TR	57.10	-	1981	2044	TCCACGAATTTCTGCCTGGTCAACAGCAACGGCAACGCGAACAATAACAACGCCAGCAATGCCA
SRS014235_WUGC_scaffold_25744	RT	125.92	+	109	685	CTTTTTTCGCCTTCGACCTGATGGAACGGGGAAAGCTGCGGCACATCCGTAGTGTGCACATCGCGGAGCGGGTGGTGCAGCGCTGCCTGTGCGACAACGCGCTGGTGCCGCTGTTCTCGGCGGCGTTCGTGTACGACAACGCGGCGAGCCTGAAGGGCAAGGGCATCGACTTTGCCATGGATAGGCTGACCTGCCACCTGCAGCGGTACTACCGAAAGCACGGGACGGACGGCTGGGCGCTGGTATTCGACTTTTCGGACTACTTCAACTCCGCGCCGCACGCGCCGATCTACGCAGAGAGCGAGCGGCGCATCCGGGACGAGCGGGTGCAAAAGCTGGCGTGCGGTCTGATGGAGGACTTTGGCGAGCGGGGCTTCGGCCTCGGCAGTCAGGTGAGCC…
SRS014235_WUGC_scaffold_25744	TR	6.52	+	223	272	TCTCGGCGGCGTTCGTGTACGACAACGCGGCGAGCCTGAAGGGCAAGGGC
SRS014235_WUGC_scaffold_28984	RT	15.93	-	437	1839	TCCTGCTGGCCGAGTTCGAGGCACAGGGCACTCGTTATTATGCTAACCAGTATGAGCAGAACTACCAGAAGCAGTACGCCTATTACTCTTCCGGTAACAGCAGGGTCATGTATAGACACAACGCTACCGGCTCTACGGCGTGGTGGTGGCTCCGCTCTGCTAATTACAACAACAATAACAATTTCTGCAATGTGAACACTGATGGCAGCGCCAACAATAACAATGCAAGGAATGCGGCTGCGCTCGCGCCCGGATTTTGCGATGCGGGGTCACATGGAGTAACCGATAGGTGAAAGACGACCCTCGCAAAAGGAGAGNNNNNNNNNNNNNNNNNNNNNNNNNNNNNNNNNNNNNNNNNNNNNNNNNNNNNNNNNNNNNNNNNNNNNNNNNNNNNNNNNN…
SRS014235_WUGC_scaffold_28984	TR	35.38	-	1603	1650	ATGTGAACACTGATGGCAGCGCCAACAATAACAATGCAAGGAATGCGG
SRS014235_WUGC_scaffold_44052	TR	43.56	+	1956	2015	TGCGAATGCGAATGGCGGCGTGTCGAATGCGAATGCGAATAACGATGCATCGAACTCGAA
SRS014235_WUGC_scaffold_44052	RT	21.91	+	2707	2840	ACCTCAGCCAGCATCAAGAACCGCGGCATGCACGACCTCATGGAGTACATACGCCGCGACATGAAAGAAGACCCGGAAGGAACACGCTACTGCTACAAATTCGACATCTCCAAGTTCTATGAGAGCGTGGGGCA
SRS014235_WUGC_scaffold_99873	TR	33.80	+	336	373	CGAATACGAATAACACGGCTACGAATACGAATGCGAAT
SRS014235_WUGC_scaffold_99873	RT	121.27	+	796	1331	TATATGGGTGTCTATTTTCACGGCGGACACTTATAGTTGCATAAAAGGGCGTGGCATACAAGCGGCGGCAAATAAGTTAAGGCGCGTTATAGACAGAGATAAGGCAGGCTGCGCGTATTGCTTGAAAATAGACATACGCAAATTTTACCCTTCCATAGATCACACCGTACTAAAGTCCATTGTTCGCCGGAAGATTAAGGACACACGGCTACTCAATCTTTTGGACGAAATAATAGACAGTGCGGAAGGCTTACCGATTGGCAACTACCTTAGCCAATATTTAGCGAATCTTGTACTTACCTACTTCGACCATTGGGTAAAGGAAGTAAAGCGGGTAAGGTACTATTTCAGATACGCCGACGACATTGTAGTATTACATAGCGACAAAAAGACGCTTCA…
SRS014235_WUGC_scaffold_100087	TR	19.58	+	799	852	CGTTATTGTCTGGACGGATGGCAACAACAACAATAACAATGCCAATAATTCTGG
SRS014235_WUGC_scaffold_100087	RT	34.17	+	1399	1621	AAATCCGCCCGATAGATGCCCCGCACATTACGGATCGACAAATCCACAAAACCCTGTGTAATGAAGTCCTGATCCCGTTGTATTCACCTTCCATGATCTATGACAACGGGGCAAGCCAAAAGGGAAAGGGCCTTCATTGGCAGTTCAAACGGATCAAACAACAGCTTGGATGGCATTACCGGCGTTATGGCCGGGAAGGTGCTGTGTTGCTGTTGGATTTGAA
SRS014235_WUGC_scaffold_103424	RT	61.63	-	29	200	AAGCGCCGCATGGTACACGCCCCCGCATTTGTGGACAAGGTGGTGCTGCACGCTCTGGTCGATAACATCCTGTATGATGCCCTGACAAAGAGCTTTATCCGGGACAGCCACGCCAGCCAGACCGGCAAAGGCACAGACGACGGCCTGATGCGCCTGAAAACTCACATGGTGG
SRS014235_WUGC_scaffold_103424	TR	29.98	-	625	688	AATAACAACAACGTCTGGAACGTCAACACCGATGGCTCCAACAACAACAACTGGTACAACAACT
SRS014235_WUGC_scaffold_112652	RT	21.59	-	50	250	CTCAAAATGGATATTCGTCATTTCTTCGATACTATTCCACACGATCGTTTGAAAGCCAAGTTGAAGAAGACCGTTCATGATGAAAAGATGCTGGATTTACTATTTCGCATTATTGATGTCACAGAGGTTGGTATTCCACTTGGCTTTTATACTTCTCAATGGCTTTCTAACTGGTATTTGCAGGGTTTAGATCATTTCATC
SRS014235_WUGC_scaffold_112652	TR	46.96	-	1052	1101	CCTTTCTACGCTAATCTGAACAATACGGCGTCCAATTCGAACTCGAACAA
SRS014235_WUGC_scaffold_116257	TR	32.52	+	1237	1291	CGTCTATCTGAACTCCAACGGCAATGTCAACAACAACAACTGCAACAACTCCAAC
SRS014235_WUGC_scaffold_116257	RT	173.17	+	1848	2444	AAAAGAGATTGGTGCAGGCCCCGGCCTTTGTTGACAAAGTGGTCCAGCACGCATTGGTGGACAACCTCATCTATGAGCGCATCACCAACAGTTTCATTCTGGATAACTACGCATCCCAGAAAGGCAAAGGGCTCCACTTCGGCCTGGACCGGCTGCGTGGATTTTTCACGGAATACTGGAACAAATACCGCACGGCGGAGGGCTGGGTCCTCAAGGCAGATGTGCGGCATTTCTTTGCGTCCATTGACCACGACAAGCTCAAGGAAAAGCTCAAAAAGCTGGACCTTGAGCCCATCGTTTTTGACCTGCTGTGTACCTACATAGACAGCACGGACGGCCTGCCGCTGGGCTACCAGACCAGCCAGCTTTTTGCCCTGCTGTTCCTGGATGAGTTTGACC…
SRS014235_WUGC_scaffold_118455	TR	44.75	+	523	570	TGTCAACTCCTCGGGCGAAGTGAACAACAACAATGCGTACAACGGTAA
SRS014235_WUGC_scaffold_118455	RT	121.73	+	936	1474	CGGGACATTGTAGCCACAAGGCTAAAAGACCGACAATTTCAGCGTTCGCTCTGCGATAACGGCTTTTACGAGCAGATTACAAAATCCTTTATAACGGATAATTGCGCTTGCCTCAAAGGGCGCGGCGTAGACTACACACTAAACCGTATGACCGCACATCTGCGGCGGTATTATGCCGCGCACGGTTGCGACGGTTGGGTGCTTAAATGTGATATACGGCATTATTTCCAAAGCATACGGCACGACATAGCAAAGGCAGCAATATGCAAGCGGGTTACAGATACTCAAATTGCGGAGCGGGCTTGCGAAATTGTGGACTCTTTCGGGGAAATCGGGTTAGGGCTCGGCTCCCAGGTATCGCAGCTCGTAGCTCTCGCCGTCCTGGACGACCTCGACCAT…
SRS014235_WUGC_scaffold_119146	TR	31.14	+	319	366	CGTCAACACCGATGGCACTCTGAACAGGAACAACGCCTACAACGGCAA
SRS014235_WUGC_scaffold_119146	RT	163.42	+	774	1271	AGGAGCGGCTCGTCCTCGCCATCGACTTCGAGGGCAAAGTCGTCCAGCACTCGCTCTGCGACAACGTCCTCGAGCCGGCGTTCTCCCGGCGCTTCATCCGGGACAACTACGCCGGCCAGATCGGCAAAGGCACCCACGACGGCCTCGACCGTCTGGCTGCGGCCATGCGCCACTATTTCTTCAGCCGAAAGGCAGCAGACGAAGCAGCCCGCAAGGCTGCCGGCCTGCCGCCCCGGCCGATGAACGAGTGGGACTACGCCGACGGCTGGGTACTGAAGGGCGATTTTTCAAAGTTCTTTTACACCCTGCTCCATTCCTACTGTTACGAAACGGCCCGCCGGGCCCTGAAGTGGCTGAAGGATCCCGAGCTGATCGACTTCGCTGAGTGGCTGCTGTGGC…
SRS014271_WUGC_scaffold_5479	RT	79.02	-	720	1460	GTGAAACGTGAGATATTTGCAGCTGACTTTCGTGACCGTGTGGTTCATCACCTCCTGTTTAATTGGTTGTCGCCCATGTTAGAACGTAGTTTTGTAGCAGACAGTTACTCTTGTCGAAAAGGAAAGGGGACACTCTACGGAATAGAACGTACAAGGAAGCATATTCGGCAGTGTACTCGCAATTTTACGCAGACGGCTTATGTTCTGAAAGTAGATATCAGCGGTTACTTTATGTCGATTAATCGTCAGCGTCTGTTAGACACAATCCTCACTGAAATGGAAAAGTATAGGCATCGTCGGTGTGGAAGAGGCAAAATGACATGGGAAGAACGTATTGACTATACACTGGCAACAGACTTGCTGCGTAAGGTGATACTGAACGATCCTACGCAGAACTGT…
SRS014271_WUGC_scaffold_5479	TR	33.06	-	1788	1837	AACAACGCGTACAACCTGAACTTCAACAGTGGTAACGTCAACGTGAACAA
SRS014271_WUGC_scaffold_7102	TR	28.42	+	1696	1745	ACAACGGTTGCAACCTGAACTTCAACTGGAGCAACGTGAACCCTCAGAAC
SRS014271_WUGC_scaffold_7102	RT	139.61	+	1995	3057	CTTGTACATGTTTTATAACGTTCGACCCTGTTCAACGAGAGATATTTGCTTCGTCGTTTAAAGATAGGGTTGTGCATCACCTGCTGTTCAACAATATTGCCCATTTGTTTGAGAAAACATTTATACACGATAGTTATTCGTGTCGTGAAGAACGCGGAACATTTATGGGTATAGAACGCTTTGAACACCATTTGCGTAGCTGCACACAGAATTATAAGTTTAATGCTTACGTGTTAAAGTTAGATATTAAAGGTTACTTTATGAGTATTCCTAAACTTAAACTTCGCGAGCTATTAAGAACTACGATGGACAAAAATAAGAAATGGGAGGAATGGATAGACCGTGGGTTTATAGATTATCTTATTGATTCTATTCTAATGCGCGACCCTACAAGTAATG…
SRS014287_WUGC_scaffold_7314	TR	33.63	+	43311	43348	CGAATACGAACAATGCAGCCTCGAATTCGAATGCGAAT
SRS014287_WUGC_scaffold_7314	RT	115.30	+	43734	44324	AAGAGCGGAAGATATTCAAACTGCCATTCCGTGATCGTGTCGTTCATTGGGCTATCATGCAGGTGATTGAACCGATATGGCTCTCCAATTTCACCCGTGATACCTATTCCTGTATCCGTGGACGTGGTATTCACCCTCTTTTATACAAGCTCCGCCGTGATTTGAAAGCGGATCCGGAGGGAACCCGGTACTGCCTGAAAATCGATGTGCGCAAATTTTATCCGAGTATAGACCACGAGATCATGAAACAGGTAATCCGCCGAAAGCTGAAAGATGCCCGGCTGCTTGCTTTGCTTGACGGTATCGTGGACTCGGCAGAGAACGGAGTGCCTATTGGAAATTATTTATCCCAATTCTTTGCTAACCTTTATTTATCCGAACTGGATCATATCATGAAAG…
SRS014287_WUGC_scaffold_18024	RT	58.94	-	42	213	AAAGAACGAATCGTTATGACAAACGCATTCAAAGACAAGGTAGTTCAGCATTCCCTATGCGACAACATACTTGAACCCGCGTTTTCAAAAGCCTTTATCCGGGACAACTACGCATCGCAGAGCGGGCGCGGCACACATGACGGGTTATACCGCCTTGAAGAATTCATGCGGT
SRS014287_WUGC_scaffold_18024	TR	39.86	-	678	725	ACGTCAATTCCTCTGGCGCGATGAACTGGAACAACGCTTACAACGGCA
SRS014287_WUGC_scaffold_22877	RT	44.68	-	3032	3416	CACCTCCGCCAGTATCAAGAGACGGGGGATGCACGACCTCCTGGCGTATGTCCGCCGTGACATGGCCGAAGACCCTGATGGTACACGTTACTGTTACAAGTTTGACATCACCAAATTCTACGAGAGCGTGAAGCAGGATTTTGTGATGTATTGCGTCAGCCGGGTGTTCAAGGACGCAAAGCTCGTGACCATGCTGGAGAGCTTTATCCGCCTGATGCCTGAAGGTCTGAGTATCGGCCTGCGCAGCTCGCAGGGGCTGGGCAATTTGCTTTTGTCTGTGTATCTGGACCATTATCTGAAGGACAGGTATGCCGTGCGTCATTTCTACCGCTATTGTGATGACGGCGTCGTACTGGGTAAAACGAAAGCGGAACTGTGGAAGATT
SRS014287_WUGC_scaffold_22877	TR	47.60	-	3965	4014	GTTTCGATGTCGAATGCGAACAACGATTCCTCGAATACGAACACGAACAT
SRS014287_WUGC_scaffold_26029	TR	15.69	-	108	167	TTGTTCATGGCGATGTAAACGCTTATGGCTCCGACAATTGCAACGACACCTGCAATGGCA
SRS014287_WUGC_scaffold_26029	RT	7.40	+	9683	10054	GATCGTGTTCCGCATCGGTTGGTGGGCGACGATATACTGTCAGCAGATATTGCTCGGAATGCTCACTATATTCGGTCCAATACAATGGGCATTTTCGTTGCTGCCCAAGTGGGAAGGAGCGTGGGCGAAGTGGCTAACCCGTTATTTGACAGTTCATTTCTACGGAGCCATGCTCTACTTCGTCGGTTTCTACGTCCTGTTGCTGTTTGATATTGTGCTCTGCATACAGGTAGAGAACCTGACGGCCATCACCGCCAGTGAGCAGACGATGGCAGCCTATCTGCAAAACTCGTTCTTCTCGGCAGGCTATCTGATGGCAGCGAGCATCGTGGCGTTGAAATGCCTGAACCTCGTGCCCGACCTTGCGGCATG
SRS014287_WUGC_scaffold_36168	RT	88.00	-	3110	3657	ACATTTTCATGAAAGGGATGTATGAGTTCTCGTGCGGGAGCGTACCGAACAGGGGTGCTCATTATGGGAAAAAGTACATCGAGAGGTGGATTCAGCGAGACAAAAAGAACTGCAAATATGTTCTCAAGATGGATATACGACACTTTTTCGAGAGTGTTGACCATGATGTCTTGAAAGCGTGGCTCAAGAAGAAAATCAGAGACGAGAGAATGTTGTACATCCTCGAACTGATAATTGACGGGAGCGAGGTCGGGTTGCCTTTAGGGTTTTACACATCGCAGTGGTTGTCAAATTTCATGTTGCAGCCTCTCGACCATTTCATCAAAGAACAGTTGAAAGCGGTGCATTATATCCGGTATATGGATGATATGGTGGTATTCGGAAAGAACAAAAAGGAAC…
SRS014287_WUGC_scaffold_36168	TR	49.60	-	4159	4208	TTGTCGTACTGGAATGTGAACAACCCTGCGACGAACGTGAACACGAACAT
SRS014287_WUGC_scaffold_37117	TR	35.91	+	491	540	TTTTCTATCTGAATGGCAACAACCCGCGTTCTAATTCCAATGACAACATT
SRS014287_WUGC_scaffold_37117	RT	128.31	+	938	1591	AGAAAAGGCTTATTATGGCGCTTCCCTTTCGTGATCGCGTCGCCCAGTGGTGGGTGTATTCTTTGCTTTACCCTATCTTTGATAAAACTTTCATAGAAGACAGTTACGCTTGTCGGCGCGGTAAAGGCCAAAAGGCCGCTGCTGATCGTCTGCAAGATATGATAAAGCAGACGGAAGTTTTAGGCGGTAAGTGGTATTACCTTAAGCTGGACATAGCGAAATACTTCTACAGAATTTACCATGATAAGCTTATGGAAATTCTGGAAAGAAAAATTAAAGACCCGGATATGTTGGAACTGTTAAACGTTATCGTAAAAGGTGACGGTACAAACGCTTTCGGTTTGTCTATATGTGACAATGTAGAAGACGCCGAACGCCTTACTGACCGCGGTATGCCTA…
C1964396	TR	38.36	+	175	224	CTTTCTACCGGAACTGTAACAACGGTACGGGTAATACGAACTGGAACATC
C1964396	RT	33.54	+	733	918	CGCATTCGTTCGCATTTTCAAACAGATCGTTCTGCATAGCGCCTATCCGTTCAGCTGCGGATGCGTACCGGGAAAAGGAACGCACGGAGCAAAGACCGCGATCGAGAAGTGGATCAGGAAGGATCCGAAGCATACCAAGTACGTCCTGAAGCTGGACGTCCGAAAATGCTATCCAACCATGAACCA
C1981218	TR	50.47	+	532	586	TCTGCAATGTGAACAGCAACGGCAACGCGAACAATAACAACGCCAACAACACCAA
C1981218	RT	51.42	+	1086	1350	GCTTTATTGAGTTCGACCTCTACGACCGAGGAAAAATGCGGCACATCAGGAGCATTCATATCAGCGAGCGCGTCGTGCAGAGGACGCTCTGCGATAAGGTCATCAACCCGACCTTAAAACCATCGTTCATCTATGACAACGGCGCAAGTACCGAGAACAAGGGAATCGACTTTGCCCTCAACCGGCTCTCCTGCCACCTGCAAAGGCATTACAGGAAGTACGGGCGGGAGGGCTATGTTCTTCTCTTCGACTTTTCCAACTACTT
C1989315	RT	114.81	-	243	754	CTATTTGGGTTTCGACCTTCACGGCGGACACTTATAGCTGCATTAAGAACCGGGGGATTCATGCGGCCGCGAAGAAGGTAAAACAGGCCCTACGGGAAGACCCGGAAGGTACTACGTTTTGTTTGAAATTGGATATTCGCAAGTTCTACCCTTCGATTAACCACGACGTGCTAAAATCCATTCTGCGCCGCAAGTTGAAGGATAAAAGGCTACTTCGCCTACTTGACGAAATTATAGATTCGGCGGACGGCGTACCTATCGGAAACTACCTAAGCCAATATTTCGCTAACCTCTATTTAACCTACTTCGACCATTGGATAAAGGAACAGAAGCGGGTAAAGCACTACTTCCGCTACGCGGACGATATTGTAATACTTGCTTCGGATAAATCCTACCTTC…
C1989315	TR	35.95	-	1171	1208	GCGAATACGAATAACACGGCTTCGAATACGAATGCGAA
SRS014313_WUGC_scaffold_10224	RT	35.81	-	5347	5701	CACCTCAGCCAGCATCAAGAACCGCGGCATGCACGACCTCATGGAGTACATACGCCGCGACATGAAAGAAGACCCGGAAGGAACACGCTACTGCTACAAATTCGACATCTCCAAGTTCTATGAGAGCGTGGGGCAGGATTTCGTAATGTATTGTGTCCGGAGGGTATTCAAGGACAAGAAACTCATCGCCATGCTTGACAACTTCGTAAGGCTCATGCCGCAAGGAATCAGCATCGGGCTGAGGTCGTCGCAAGGGTTGGGCAACCTGCTCCTGTCTGTTTTTTTAGACCATTATTTGAAGGACAAGTACGGCGTCCGCCATTTCTACCGCTATTGCGATGACGGCGTGGTACTC
SRS014313_WUGC_scaffold_10224	TR	43.56	-	6259	6318	ATGCGAATGCGAATGGCGGCGTGTCGAATGCGAATGCGAATAACGATGCATCGAACTCGA
SRS014313_WUGC_scaffold_16256	RT	76.96	-	3509	4041	CGATATGGGTCAGGACTTTCACGCACAATACATTTTCATGCGTTAAAGGGCGTGGGATTGAGGGATGTGCCCGTCATATAGATAAAATCATTGAGAAATACAGAGGAAAGCCCATGTACTGTCTCAAAATTGACATAACAAAATATTATCCCTCCATAGACCATGAAACCTTGAAAAAGATTGTGCGCAGGAAGATAAAGGACAAAGACCTTTTATGGCTTCTTGACGAAATCATAGACAGCGCACAAGGTCTTCCAATCGGGAACTATCTCTCACAATATCTCGCAAACCTGTTCTTGTGCTATTTCATGCACCGTGTGAATGAAGTATTGAAACTTGACGCAGCCGAATACGCTGATGACATCACATTTTTCGCCACATCAAAAGAACAATTGCGGG…
SRS014313_WUGC_scaffold_16256	TR	44.33	-	4497	4546	CTCGCTTATGCGAATTCGAATAACACCCCCTCGAATACGAATGCGAACAT
SRS014313_WUGC_scaffold_17239	TR	52.00	+	5	54	CGGATTACTTGAATTTGAACAATTCTGCGGGCAATGCGAACTGGAACATC
SRS014313_WUGC_scaffold_17239	RT	77.08	+	334	1253	ACTCTTGAAAAAGATGTTGACAGAGGAGTTGTTCATTCCGGACTATCACAAACCGAGCGTCATCAACGAGAGCAGCAGCAAGAAAACACGCCGTATATTGAAACCGCATTACAAATATGAGCAGGTTATTCATCATTGTGCAATAGGTCAGTTCAAACCGATTGTGATGAATGGATTGTATGAATTTTCATGCGGGAGCATTCCGGACAGGGGTGTTCATTACGGAAAGAAGTACATGAGAAAATGGCTTGATTCCTACGACGGAAAGAAATTCTTTGTTCTCAAGATGGATGTTCACCATTTCTTTGAATCCATAAACCGGAGAATCCTCAAAAGGAAACTCAAAGAGGTAATTCGAGATAAACGGTTTTATAGATTACTCTGCATACTGATTGAGCA…
C2696203	TR	42.12	+	288	359	CGTTTCTTCGGCTAATTTCGCTAATGTGAACAACAATGGCAATACGAACTACAACAACGCTTCGAACTCTAA
C2696203	RT	57.57	+	723	1305	GATAGAATTGTTCGCCATGTTTTATGTGATGATATTCTTTTACCAGAAGTTAAAAAGCACATAATATATGATAATTGTGCATCAATTAAAGGGAGAGGTATATCTCAGCAGAGAAAGCGATTTGAAATACATTTGCACAAGTATTATAAATTGCATGGAAATGACGGATGGATTTTATTTGGAGACTTCTCAAAATTTTATGACAATATAATTCACGAGATTGCAAAACAAGAACTTCTTAAACTATTTGACGATGATGAATTTATTGACTGGCTTTTGACACTTATATTTGATGGCTTCAAAGTCGATGTGTCGTATATGTCTGATGAGGAATATGAAAATTGCTATTTGGATTTGTTTAATAAGCTCGAATATCGAGATATACCATCTGAAAAATTG…
SRS014459_WUGC_scaffold_30712	RT	20.08	-	8466	9371	ATTGAGGGCGACATCAAGGGATGTTTCGATAACATCGACCATCCCACGCTGATTGGTGTGCTGAACCGAAAAATCAAGGACGCTCGTTTTCTGAACCTGATTCGTATGTTTCTGAAAGCCGGCTATATGGAAGACTGGAATTTCCATGAAACCTATAGCGGATGCCCGCAGGGTGGAATCATCTCCCCGATTCTTGCAAACATTTATCTGAACGAACTGGACAGATATATTACGCAGCTGAAGAAGGAATTTGACCACGGATACAATCCGAGAAACTTTACGGAAGAATACAACACGATACGGCACAAACGAGATGCACTGCATGAGAAAATCAAGAAAGCTGAAGGGACAATGCGGGAGCAGCTCATTGCTCAGCACAAGCAACTGACAAAGCAGTTG…
SRS014459_WUGC_scaffold_30712	TR	11.13	-	17415	17464	CAGTGCGATTATAACCTCTACTTCCATAATGGCAAGGTGTACACGAAGTA
SRS014459_WUGC_scaffold_35889	RT	7.33	-	18	433	TGATCGTCTCGTTCAGAATTGTCTCGGTATAGAACGGGGCAAAGGAAGCTTGAATATCCTCATATTCATTTTTGAAATCCAGCACAAAGGTTTTCTTATCATAGGGCGCACAAATACGGTTCAAGCGAGAGAGGGTCTGTACAGCATTGACTCCCCGCAGGCGCTTGTCCACATACATGGCGCATAGCTTTGGCTGGTCAAAGCCGGTTTGATACTTATTCGCCACCAACAGCACCTGATAGCTGTTGCTGTCAAACACTTCTGGCAAATCTTCTTCCTTAATACCGTTCATCACCGCTTCGGTGTATTCGTGGCCGTCCAGAGAGACCTTGCCTGAAAACGCTACCAGTGCACGAATACCCGTATACCCATGCTTGGAAATATAGGTTTCAAACTCGT…
SRS014459_WUGC_scaffold_35889	TR	20.04	+	2115	2196	TTTTAATGCTTCGCAGTTATCGGATGGTACGCTGCGCTTTATTTGCCTTGCTACACTCTTGCTACAACCGCATGAATTGCAA
SRS014459_WUGC_scaffold_39996	RT	184.26	-	2511	3155	AAATACCATTACTTTAAGGTGTACGAACCGAAAGAGCGGCAGATAATGGCGCTGCCGTTCTATGACAGGGTGGTACAGCACGCCATAAACAACGTGTTAGAGCCTATATTTGATAAGCGGTTTATATCGCAGTCTTACGCCTGCCGGAAAGGTAAAGGTATGCACGCTGCGTCTGATACGCTAAAAGAGTGGCTGTATGAGTGGAACAAATACCACCCAGACCAGCCGCTTTATGCTATCAAGGCAGATATACACCACTATTTCCAGAGCATAGACCATGCGGTATTAAAAACTGAAATACGTAAGGTTATAAAAGACGCTGGGGTACTGGCATTGCTGGACAGGATAATAGACCACAACGGCAATATGCCGGACGGCGTAGGGATACCAGTAGGAAAC…
SRS014459_WUGC_scaffold_39996	TR	43.52	-	3559	3608	GCTCGTGCCGTGAATTGCAACAATTACCCGTGGAATGTCAATACGAACAT
SRS014459_WUGC_scaffold_51356	RT	35.81	-	6013	6367	CACCTCAGCCAGCATCAAGAACCGCGGCATGCACGACCTCATGGAGTACATACGCCGCGACATGAAAGAAGACCCGGAAGGAACACGCTACTGCTACAAATTCGACATCTCCAAGTTCTATGAGAGCGTGGGGCAGGATTTCGTAATGTATTGTGTCCGGAGGGTATTCAAGGACAAGAAACTCATCGCCATGCTTGACAACTTCGTAAGGCTCATGCCGCAAGGAATCAGCATCGGGCTGAGGTCGTCGCAAGGGTTGGGCAACCTGCTCCTGTCTGTTTTTTTAGACCATTATTTAAAGGACAAGTACGGCGTCCGCCATTTCTACCGCTATTGCGATGACGGCGTGGTACTC
SRS014459_WUGC_scaffold_51356	TR	43.56	-	6925	6984	ATGCGAATGCGAATGGCGGCGTGTCGAATGCGAATGCGAATAACGATGCATCGAACTCGA
SRS014459_WUGC_scaffold_52692	RT	65.28	-	552	1607	CGATCGCATCGTCCGACATTCTCTGTGCGATGAGGTTTTACTTCCAGAAGTTAGGAAACATATCATCTATGATAACTGCGCATCTATCAAGGGGCGCGGAATTTCACAACAGAGAAAACGATTCGAAATCCATCTCCACAAATACTACCAATTATACGGAAATGACGGTTATATTCTATTCGGTGACTTTTCAAAGTTCTATGACAATATTATCCATGAGATCGCTAAACGAGAATTGCTAAAGCTGTTCGATGACGATGAGTTTATTGACTGGCTTTTAACGTTGATATTTAAGGGCTTCCAGGTCGATGTTTCGTACATGTCTGACGAGGAATACGAGGCTTGTATGACCGATACTTTCAATAAACTGGAGTATCGGAACATTCCAAAAGAGAAGCT…
SRS014459_WUGC_scaffold_52692	TR	21.98	-	1965	2036	TCGTTTCTTCGGCTAACTTTGCCAATGTGAACAACAATGGCAATACGAACTACAACAACGCTTCGAACTCTA��
SRS014459_WUGC_scaffold_56324	TR	46.96	+	117	166	CTTTCTACGCTAATCTGAACAATACGGCGTCCAATTCGAACTCGAACAAT
SRS014459_WUGC_scaffold_56324	RT	45.16	+	659	1040	AGTTATGCCAGTCTTCCAGGCAGAGGAGCCCATAAAGGAAAGCAGGTTATTGAGAAGTGGATCAGGACTGACCCGAAGAATTGTAAGTATGTCCTCAAAATGGATATTCGCCATTTCTTCGATTCTATTCCACATGATCGTTTGAAAGCCAAGTTGAAGAAGACCGTTCATGACGAGAAGATGTTGGATTTACTATTCCGCATTATTGATGTCACAGAGGTTGGTATTCCACTTGGTTTTTATACTTCTCAATGGCTTTCTAACTGGTATTTGCAGGGTTTAGATCATTTCATCAAGGAGCAGCTCTGTGCTGTGCACTATATGCGCTACATGGATGACATGGTCGTTTTCGGAAGCAACAAGAGGGTTTTGCACCGCATGA
SRS014459_WUGC_scaffold_67250	RT	160.14	-	109	585	AAAGAGCGTATAATCATGGCTCTGCCATTTTACGATAGGGTTATCCAACATATGATTGTCAATTACATAGAGCCGATATTTGAGCATCAGTTCATCTACCATTCCTACGCTTGCAGAAAAGGGAAAGGTGTTCACAGAGCCAGCAAGCAGTTGACAAGGTGGCTATATAATCTGGAAGTCGTGCAAGGCAAATCAGTCTATGTACTGAAAGCCGACATACACCATTACTTCCAGAGCATAGACCACAAGGTTCTGAAAAGAGAAATTAGAACCTACATTAAAGACAAGGACTTACTCGTAATCCTTGACCGGATAATAGACCATAATGGGATATTCCCGGACGGTGTCGGTATACCGGTTGGAAATCTTACGAGCCAACTATTTGCCAACGTGTATTTA…
SRS014459_WUGC_scaffold_67250	TR	48.11	-	988	1037	TCGCGGACTGTGAATTGCAACAATTATCCGTGGAACGTGAACACGAACAT
SRS014459_WUGC_scaffold_67250	TR	7.33	-	1048	1097	CTCCGTGGCTTGCACGCGCTCATTGGCGGTGGCAATTGGAACAACGGGGT
SRS014459_WUGC_scaffold_80695	RT	34.51	-	2323	2720	TACAAGTGCGTGTATCAAGGGAAAGGGATTACATTTTGGAGTAAGGAGAATGAAACGTTTTCTTCACCGGTACCCGGAATACAAATGGTTCGTAAAGACTGATTTCAAAAAGTTCTATCAAAGTATTCTTCATGAGCTTATTGTTGCTGCATTGAGAAGGAAATTCAAAGATGAACGATTTATTAAATTGATCGAGATAGCTGTTTTATCGTATGACAGCGGAACAGAGTTAGTTGACGTATTGGAGAATGAAGTTGAACGGAAGAAGAGGTGTTCCGATTGGAGCATTTACAAGCCAACCTATCGGGAATTTTGCGGCAAGCCGGATAGATCATACAATGAAGGAGAAATATCGTGTCAAATGCCTGCATAGATATTGCGATGATAATGTTATGCTG
SRS014459_WUGC_scaffold_80695	TR	41.90	-	3460	3509	CTCGCTTATGCGAACTCGAATAACGATTGGTCGAACTCGAATGCGAATAT
C1625659	RT	20.79	-	84	205	TAGCTATGCCTGTATTGCAAACAGAGGACAAATAAAAGCAAGCCATAGAACTATGGAAGCGGTAAGGCGTAACAAGTATTGCCTGAAATGTGATATACATCATTTTTATCCTTCTATCAATC
C1625659	TR	42.85	-	690	739	TCGCGTTCGCGTAATGCGAATAATGCGCGGTCGAATGCGAATGCGAATAT
SRS014613_WUGC_scaffold_2800	TR	53.53	+	30255	30315	TGCAACGGCTTCCAGCAGTTGGAACGTGAACTTCAACAACGGCAACGTCAACACGAACAAC
SRS014613_WUGC_scaffold_2800	RT	43.61	+	30556	30887	CGGGAGGTTTTTGCCGCCGCTTTCATTGATCGTGTTGTCCATCACTGGATCGCTCTTCGTATCGAGCCGATCTTAGAGGAACGCTTCCGGGAACAAGGAAACGTCTCCAAGAACTGCCGGAAAGGTGAGGGATGCTTGTCTGCCGTGCACTATCTGAATAACATGATAGTCGAGGTCAGTGAGCATTATACTGCCGATGCGTACATTTTCAAAGATGACCTGTTCAGTTTCTTCATGTCTATCTCGAAATCGTTGGTATGGGAAATGCTGAACATATTCGTAAGGGACAATTATAAAGGTGATGATATTGAATGTTTGCTTTACCTTCTAGC
SRS014613_WUGC_scaffold_4959	RT	61.26	-	2137	2550	CGGCATTTGAAAGTACGTTTTATCCGGACTACTTCCGCATCCATTAAAAACAGGGGAACGCATGACCTTTTACAGTATATCGTTAAAGATATAAAGGATGATCCCGAAGGAACCCTGTTCGGGTACCAGTTCGATATAACGAAATTCTATGAAAGCGTAGACCAGGACATTTTGCTGGATGCAGTGAAAAAGATGTTCAAGGATAAAATATTAATCGGAATCCTGGAAGAGTGCATCCGCATGATGCCTAAAGGCGTAAGTATCGGGCTAAGATCATCACAGGGGCTTTGTAATTTGCTTCTATCCATTTACCTGGATCACCGGTTAAAGGATCAGGAGGCAGTAGCACACTATTACCGGTATTGTGACGACGGTCTGGTGCTTTCCGGTAGTAAGAAA…
SRS014613_WUGC_scaffold_4959	TR	34.59	-	3074	3111	GCGAACGCGAATAACGATTCATCGAACACGAATGCGAA
SRS014613_WUGC_scaffold_15571	RT	63.76	-	211	798	AAGATGCGACGCATCCAAGTGCTCACCATGAAGGACCGCATCGCTGTCCATGCTATCATGGCAGTCGTGGACAGACATCTGAAAAAACGGTTCATACGTACCACCTCCGCAAGCATCAAGGACCGGGGAATGCACGACTTGCTCGCGTATATCCGCCGGGACATCAAGGAAGACCCCGAAGGGACACAGTACTGCTACAAGTTCGACATTTCGAAGTTCTACGAGAGCATCGACCAGGACTTCCTCATGTACTGCGTCCGGAGGGTGTTCAAGGACAGGAAACTCATTGGCCTGCTCGACGGGTTCGTGCGCATGATGCCGCAGGGCATCAGCATCGGACTGCGCTCGTCGCAGGGGTTGGGGAACCTGCTTTTGTCTGTGTATTTAGACCATTATCTG…
SRS014613_WUGC_scaffold_15571	TR	51.76	-	1245	1314	ACGCGAACCCGAATGGCGGTGTGTCGTACGCGAATGCGAATAACGATGCCTCGAATGCGAACACGAATGT
SRS014613_WUGC_scaffold_32457	RT	154.75	+	16	632	CCTCGAGCCGGCGTTCTCCCGGCGCTTCATCCGGGACAACTACGCCGGCCAGATCGGCAAAGGCACCCACGACGGCCTCGACCGTCTGGCTGCGGCCATGCGCCACTATTTCTTCAGCCGAAAGGCAGCAGAAGAAGCAGCCCGCAAGGCTGCCGGCCTGCCGCCCCGGCCGATGAACGAGTGGGACTACGCCGACGGCTGGGTACTGAAGGGCGATTTTTCAAAGTTCTTTTACACCCTGCTCCATTCCTACTGTTACGAAACGGCCCGCCGGGCCCTGAAGTGGCTGAAGGATCCCGAGCTGATCGACTTCGCTGAGTGGCTACTGTGGCTCATAATCGACAGCACGCCAGACCCCGGCATCCCGATCGGCAACCAGTCGAGCCAACTGCTCGCGCT…
SRS014613_WUGC_scaffold_32457	TR	7.78	+	1075	1124	ACAGCGACCGCCGCGGCTACGGCAACAACCGCTACATCTACTCGAACCTG
SRS014613_WUGC_scaffold_33774	TR	10.79	-	11618	11667	TGTAACTACTGCTGTAGGTATTTCAACACTTGCTATTTGAATACCATCAT
SRS014613_WUGC_scaffold_33774	RT	6.91	+	14809	15000	TTTATGGATTACTTTGCAAAAGATTCAACATACCTGTAGATATAAGTCATATAAGACCTCATTGTTGGTTCACTGCTGGAGGAACTTATTTAGGAAAATATATTCCTTCAAGAAGTGCTAAAAAATGTCCCGGTACTAACTTTTGGGGATATGGATGTTCACCTGAAGGATTTGCTCACTTCATAAAGGATG
C1545923	TR	7.33	+	483	532	TCCGTGGCTTGCACGCGCTCATTGGCGGTGGCAATTGGAACAACGGGGTT
C1545923	TR	48.11	+	543	592	CGCGGACTGTGAATTGCAACAATTATCCGTGGAACGTGAACACGAACATT
C1545923	RT	64.34	+	995	1163	AAGAGCGTATAATCATGGCTCTGCCATTTTACGATAGGGTTATCCAACATATGATTGTCAATTACATAGAGCCGATATTTGAGCATCAGTTCATCTACCATTCCTACGCTTGCAGAAAAGGGAAAGGTGCTCACAGAGCCAGCAAGCAGTTGACAAGGTGGCTATATAA
C1562934	RT	39.83	-	275	821	AAAATCCGGCCCATAGACGCCCCGCACATCAACGACCGGCAGATCCACAAAACCCTGACCAAGGAGGTGCTGGAGCCGCTATACACGCCGGGCATGATCCGGCGGAACGGCGCCAGCCAAAAGGGAAAGGGACTGTCCTTCCACCATGAGGAACTGAAACGGATCCTGCGGGAGCATTTCAGAAAACACGGCCGGGAGGGTTACGTGGTCCTTATGGACCTAAAGCAGTTCTTTCCCTCCGCGCCCCATGCGGCAATCTACGAGCGCCACCGGCGCCTGATCCTGGACCCGGAGATCCGGGCGGTGGCGGACACGGTGGTGGCCGCTGTGCCGGGCGGCGTGGGTATGCCCCTGGGCGTGGAGCCGTCGCAGATGGAAATGGTGTCCCTGCCGTCCGCC…
C1562934	TR	60.75	-	1352	1415	ACGAACAATTTCTGCCTTGTCAACACCAACGGCAACGCCAACAACAACAACGCGAACAATTCCT
C1574841	RT	79.46	-	1151	1655	CAGCTATGCCAGTCTTCCGGGCAGAGGTGCCCATAAAGGAAAGCAGGTAATTGAGAGGTGGATCAGGACTGACCCGAAGAATTGTAAGTATGTCCTCAAAATGGATATTCGCCATTTCTTCGATTCTATTCCACATGATCGTTTGAAAGCCAAGTTGAAGAAGACCGTTCATGACGAGAAGATGTTGGAGCTATTATTCCGCATTATCGATGTTACAGAGGTTGGTATTCCACTTGGCTTTTATACTTCTCAATGGCTTTCTAACTGGTATTTACAGGGTTTAGATCATTTCATCAAGGAGCAGCTCTGTGCCGTGCACTATATGCGCTACATGGACGATATGGTCATTTTCGGAAGCAACAAGAGGGTTTTGCACCGCATGAGGCAAGCAATTTCCGA…
C1574841	TR	47.10	-	2146	2195	CTTTTCTACGCTAATCTGAACAATACGGCGTCCAATTCGAACTCGAACAA
C1593187	TR	10.21	+	978	1027	CTAACGGCTACAATATGTTCAACTCAGATGGTAACACGAACGGCAATAAC
C1593187	RT	22.33	-	1501	2012	CCATATAATATTTTTACAATTTATGAGCCAAAAGAAAGACGAATTGTAAGCCAAAATATGCAAGACAAAGTTATAAATCATTTAATTTCTAGGCATATACTCTACCCTGCCTTAATGCCTTGTTTATTAAACTTTAATGTTGCAAGTAGAAAAGACATGGGAATGAAAAGAGGCTTAGAACTTTATACTCATTATCGAAACTACTTTAAGCAGAAATATGGTACTTATTACATTTTAAAATGCGATATAAGCAAATTTTTTGCGAGTATCAATCATGACATTTTAAAAAGAAAATTGGAACGAAAAATTAAAGATAAAAAGGCTCTTGATGTAGTTTTTAAAGTTATAGATAGTGATTCCGAAGGTTTAAGTATTCGGAAACATGACAAGCCAGGTTCT…
SRS014629_WUGC_scaffold_50	RT	18.27	-	67484	68471	CGCTAATGTACATAAACTTGGTTGATAATTTGTTAATTAAGTAGGCGCTGACTGGAATCATAATTCCGTTAACTAAGGTAAATCCGGTAGTTAGCCATTGCACAGTGCTTGCATCGATGTTGAAAGTTTTCATCATTGATGGGTAAGCTGTAGCTAATAAAGTAGCCGTTAAAATTGTGACGAATGAACCGGTAATCAGCACGGTCATCAATAAAGTACGGTTGTATTTATTACCATGAATATCAGTTGATACCATTATTTAACCTCTTTCTTTTTTTGCAAAAGATTTAACTTTTTTGTAAAATTATTTAACAATTTAAAATTGTAAAATTAACCGATATATTTGTCAAATGATTTTACAAAAGTACCAAAATAAATTAGAATTAAGTTATAATATTT…
SRS014629_WUGC_scaffold_50	TR	7.79	+	68624	68673	CGTGGTGCTGCCATGGGAACAATGGGGCTTGCAATCGGAATGGCACCAGC
SRS014683_WUGC_scaffold_7424	TR	10.70	+	652	701	TCGGCTCGTTCAACGGCAACAACCCGCGGTCCAACGTGGACGATGATATC
SRS014683_WUGC_scaffold_7424	RT	58.57	+	1060	1756	TATCATGTTGGCGAACTTCACCAATTTTATGAATACTACCCCAAGAAGCGCATCATCAGCAGCCTGCCGTTCTATGACCGAGTGATAAACTGCGGAGCCTATAATGTTCTGTGGCCTATCTATTTGAAGTCTATGTACGAGTACAGCTACGGAAGCATCGATGGACGAGGGCCTCTAAAGGCGGCTTTTGACATTCAGCAATGGATGCGAAACGCAGCAAGGATGAATGGAGATTGGAGGGTCGTCAAGCTTGACATTGCCAAATTCTTCTTTCGGATTCCTGTTGATGTTCAGCTGCGAGAACTTACTCGCCCGCTGGACGACCCAGATATGGTGTGGTTTCTCGAAACGGCCGTCCGGGCGGATGGTCGTCCGTTGGGGCTTCCTGTTGACTGCACC…
SRS014683_WUGC_scaffold_21187	RT	23.48	-	3670	3917	AAAAAGCGGGCCATCCACAGCCTGCACTACTCTGAGCGTGTTGTACGCCGATCTGCCTGCACAAACGCTCTAGTGCCGATTCTGTCCAGCAACTTGATATACGATAACGGCGCAAGCCTTGAGGGCAAGGGCATCAGCTTTGCAGTCAAGCGGTGCGCTGTGCATCTGCATGAGTTTTACCGCGAAACAGGCGGCAATGACGGATACATCCTGCTCATCGACTACCGTGCCTTTTTCGACAACATCAA!�
SRS014683_WUGC_scaffold_21187	TR	29.48	-	4524	4573	TTCTGCAATGTGAACAACAACGGCAATGCGAACAACAACAACGCCTCCAA
SRS014683_WUGC_scaffold_51348	TR	38.30	+	667	716	CGAACGCGTGGTACGTGAACATGAACAACGGCAACGTGAACACGAACAAC
SRS014683_WUGC_scaffold_51348	RT	76.63	+	952	1527	TGTTGCGTGAAGTATTTGCTGCTGCTTATATCGACCGTGTCGTACACCACTGGATCGATCTTCGCCTTGACCCGATTTTGGAGGAACGCTTTCAGGCACAGGGAAACGTTTCAAAGAATTGCCGGATAGGGGAAGGATGCCTGTCTGCAGTTATGCGTATGGACGAAATGATTAAAGAAGTCAGCAAGAACTACACACAGGACGCATACATCTTTAAAGGTGATTTAAAAAGTTTTTTTATGTCCATGTCGAAGTCTCTATTATGGGAAATGATTGATATATTTGTTCGCGACAATTACAAGAAAGACGACATCGAATGTTTGCTGTATCTGCTTCGGATTGTCATATTCCACCAGCCACAAAAAAAATGTCGTAGGAAGTCTCCCTTACATCTATGGG…
SRS014683_WUGC_scaffold_51661	TR	22.69	+	945	982	CGAATGCGAACAGCGGTCTCGCTTATGCGAACGCGAAC
SRS014683_WUGC_scaffold_51661	RT	17.69	+	1632	2022	ACGGCTGCATCCATACAAGGACGCGGACCGCATGGTCTGTTCCATCAGGTGCAGGATACATTGGCAGAGAACCCCAATATACACTATTATTATCAAAGCGATTATAAAGGATATTATGACAGTATTGACCATGATATATTAATCTCCACAATCAGGCGATATGTCGGAGACCCTGTCTTATTGCCTATTCTTGAAAATTTTGTCAAAGCACTATATCCCAACGGGAAGCATGGCATAAGCAAAGGACTGCGTTCCTCACAATTCTTTGGAAACCTTTACCATAATGATATTGATCACCGGATGATTGATGAATATGGTGCAAAACATTACTTCCGTTTTTGTGATGACATCTTTATTCTCGGTGAGAGTAAACGTGATTTGTGGAAATTGC
C1602735	RT	43.66	-	64	225	CTATATGGGTGTCCTTATTTACAGAAGATACCTATTCTTGCATTAAGGATCGTGGTATTCATAAAGCAGCAGATAAAGTAAAGAAGGCTTTGAAAGAAGATCCAGAACACACTACTTACTGCTTGAAAATGGATATAGTGAAGTTCTATCCAAGTATAGACC
C1602735	TR	35.10	-	648	685	GCGAATACGAATAACACCCCCTCGAATACGAATGCGAA
SRS014684_WUGC_scaffold_43410	TR	51.09	+	741	793	ATAACAGTTGGATATTGAACTTTGGTAGTGGCAACTTGAACAACAACAACAAG
SRS014684_WUGC_scaffold_43410	RT	39.69	+	990	1620	CTTCTACTTGCTTTATGGTTACTTTCCCAAAACTTAGGGAAGTTTTCGCTGCAAATTTCAGAGATAGAATAATTCACCATTGGATTTGTCTAAGACTCAACCCTTTGTTTGAAAAAAGAAATGAGGATCTCGGTAATGTGTCACACGCATGTAGAAAAGGCTATGGAACTATATCCGCTATAAAACAAGTGGAAGCTGGAATTGAGAAAGTTTCACATAATATGCAGAAAGAGGCATGGATTTACAAAGGAGATATAGTGGGTTTCTTTATGAACATAAACAAACAAAAAATGTTTGAAGTACTTAAAGAGCTCATAGAAAAGAAGTATTTTGCGTCAGACAAAAGTATCTTGCTTTTCCTTGTTAAGGTTACGGTGTTTCATTCTCCTGAGAAGAATT…
SRS014684_WUGC_scaffold_43594	RT	116.31	-	2836	3520	CCTTGTATCTGTTTTATTACGTTCGACCCTGTGCAGCGTGAGATTTTTGCCTCTTCATTTAAGGATCGTGTGGTACATCATCTGCTCTTTAACTATATAGCACCGCTGTTTGAAACAACGTTTATATATGATAGTTACTCTTGCCGTGTGGGTAAAGGAACGTTGAAGGGTGTGGAACGATTTGAGCATCATTTGCGTAGTTGTACACAGAATTATACACAATCAGCGTACGTGCTGAAGCTTGATATAAAAGGATACTTTATGAGTATTCCTAAGCGTGAATTGCGAGAACTATTACGAAAGGAGATGGATAGAAAACCTGAATGGAATAAGAAATTCGACCGCCAGCTGGTTGATTTCCTTATAGATAGTATTCTTCTGCGTGACCCTACAAGTGAT…
SRS014684_WUGC_scaffold_43594	TR	29.41	-	3784	3833	AACAACGGTTGCAACCTGAACTTCAACTCGGGCAACGTGAACCCGCTGAA
SRS014689_WUGC_scaffold_30879	TR	29.41	+	1514	1563	ACAACGGTTGCAACCTGAACTTCAACTCGGGCAACGTGAACCCGCTGAAC
SRS014689_WUGC_scaffold_30879	RT	116.31	+	1827	2511	CTTGTATCTGTTTTATTACGTTCGACCCTGTGCAGCGTGAGATTTTTGCCTCTTCATTTAAGGATCGTGTGGTACATCATCTGCTCTTTAACTATATAGCACCGCTGTTTGAAACAACGTTTATATATGATAGTTACTCTTGCCGTGTGGGTAAAGGAACGTTGAAGGGTGTGGAACGATTTGAGCATCATTTGCGTAGTTGTACACAGAATTATACACAATCAGCGTACGTGCTGAAGCTTGATATAAAAGGATACTTTATGAGTATTCCTAAGCGTGAATTGCGAGAACTATTACGAAAGGAGATGGATAGAAAACCTGAATGGAATAAGAAATTCGACCGCCAGCTGGTTGATTTCCTTATAGATAGTATTCTTCTGCGTGACCCTACAAGTGATG…
C1517375	TR	29.41	+	1064	1113	ACAACGGTTGCAACCTGAACTTCAACTCGGGCAACGTGAACCCGCTGAAC
C1517375	RT	108.10	+	1377	1743	CTTGTATCTGTTTTATTACGTTCGACCCTGTGCAGCGTGAGATTTTTGCCTCTTCATTTAAGGATCGTGTGGTACATCATCTGCTCTTTAACTATATAGCACCGCTGTTTGAAACAACGTTTATATATGATAGTTACTCTTGCCGTGTGGGTAAAGGAACGTTGAAGGGTGTGGAACGATTTGAGCATCATTTGCGTAGTTGTACACAGAATTATACACAATCAGCGTACGTGCTGAAGCTTGATATAAAAGGATACTTTATGAGTATTCCTAAGCGTGAATTGCGAGAACTATTACGAAAGGAGATGGATAGAAAACCTGAATGGAATAAGAAATTCGACCGCCAGCTGGTTGATTTCCTTATAGA
SRS014888_WUGC_scaffold_5941	TR	5.91	-	43	92	TACTACAACGACAACTTCTACAACGACTACGACATCTACTACTACAACAA
SRS014888_WUGC_scaffold_5941	RT	10.09	+	97	451	TAGTTGTTGTAGTTGTTACATCACTATTGAAGACTTGCGCATCTGCTGAAGCAGCTTTGTTAATCCAAGTGTTTTCTTTGGATACAGCTGTTTTGTGTTGATCGCTTGTTAGAGAAGCAACGTTTGTTACGCTCTTGATTTGATCAGCATGTTGTAGAAGTGTTTGGTATGATAGGGTAATTTCGTCTGTAGATTCAACTTTAAATTGGTCGCTGACCTTAGTCAAATCAAGTTTAAATCCGCGGTCTGTCCACTCAATGTATGGTTCTAATCCAAGACCTGACATTGGTTTTCCATCAACTACAAAAGTTTTTCCGTTAACTTTTAAGTCGAATGATGCAGGCAAGTAGTATCC
SRS014923_WUGC_scaffold_5604	TR	26.13	+	10	59	ACAACGCGGGCAACCTCAACTTCAACTCGGGCAACGTCAACCCGCTGAAC
SRS014923_WUGC_scaffold_5604	RT	115.06	+	334	575	TCAAGCGCGAGATTTTCGCCGCCGACTTCCGCGACCGGGTAGTGCATCACCTGTTGTTCAACTATATAGCTCCGATGCTCGAGCGCACCTTTATCGCCGACAGCTACTCCTGCCGCAAGGGCATGGGGACCCTTTACGGCATCCGGCGGCTGGAGAGGCACATCCGCTCGTGCTCGGACAACTTTCGCAGGGAGTGCTACGTGCTCAAGCTCGACATTCGGGGCTATTTCATGAATATCGAC
SRS014923_WUGC_scaffold_22126	TR	38.30	+	45	94	CGAACGCGTGGTACGTGAACATGAACAACGGCAACGTGAACACGAACAAC
SRS014923_WUGC_scaffold_22126	RT	19.66	+	335	567	CGTGAAATTTTTGCTTCCGCTTATGTTGATCGTGTAATACAACATTGGGCTGATCTACGCCTTGATCCTATTTTGGAAGAGCGTTTTCAGGCACAGGGAAATGTTTCAAAAAATTGCCGTATTGGTGAAGGAGCACTTTCGGCTGTTATCTATCTGAATGGGATGATCATGGAAGTCAGTGAAAATTATACGAAAGACGCATACATTTTCAAGGGTGATTTCAAAAGCTTTTT
SRS014923_WUGC_scaffold_22486	RT	44.68	-	3328	3712	CACCTCCGCCAGTATCAAGAGACGGGGGATGCACGACCTCCTGGCGTATGTCCGCCGTGACATGGCCGAAGACCCTGATGGTACACGTTACTGTTACAAGTTTGACATCACCAAATTCTACGAGAGCGTGAAGCAGGATTTTGTGATGTATTGCGTCAGCCGGGTGTTCAAGGACGCAAAGCTCGTGACCATGCTGGAGAGCTTTATCCGCCTGATGCCTGAAGGTCTGAGTATCGGCCTGCGCAGCTCGCAGGGGCTGGGCAATTTGCTTTTGTCTGTGTATCTGGACCATTATCTGAAGGACAGGTATGCCGTGCGTCATTTCTACCGCTATTGTGATGACGGCGTCGTACTGGGTAAAACGAAAGCGGAACTGTGGAAGATT
SRS014923_WUGC_scaffold_22486	TR	47.60	-	4261	4310	GTTTCGATGTCGAATGCGAACAACGATTCCTCGAATACGAACACGAACAT
SRS014923_WUGC_scaffold_35106	RT	44.21	-	110	441	TCGGGAAGTCTTTGCCGCCGCTTTTATTGATCGCGTTGTCCATCACTGGATCGCTCTTCGTATCGAGCCGATTTTAGAGGAACGTTTTCGGGAACAAGGGAACGTCTCGAAGAACTGCCGGAAAGGTGAGGGATGTCTGTCTGCCGTGCACTATCTGAATAACATGATAGTCGAGGTCAGTGAGAATTATACTGCTGATGCGTACATTTTCAAAGATGACCTGTTCAGTTTCTTCATGTCTATCTCGAAATCGTTGGTATGGGAAATGCTGAACATATTCGTAAGGGACAATTATAAAGGCGATGATATTGAATGTCTGCTTTACCTTCTAG
SRS014923_WUGC_scaffold_35106	TR	53.53	-	682	742	ATGCAACGGCTTCCAGCAGTTGGAACGTGAACTTCAACAACGGCAACGTCAACACGAACAA
SRS014923_WUGC_scaffold_38276	RT	60.71	-	2445	2858	CGGCATTTGAAAGTACGTTTTATCCGGACTACTTCCGCATCCATTAAAAATAGGGGAACGCATGACCTTTTACAGTATATCGTTAAAGATATAAAGGATGATCCCGAAGGAACCCTGTTCGGGTACCAGTTCGATATAACGAAATTCTATGAGAGCGTAGACCAGGACGTTTTGCTGGATGCAGTGAAAAGGATGTTCAAGGATAAAATATTGATCGGAATCCTGGAAGAGTGCATCCGCATGATGCCTAAAGGCGTAAGTATCGGGCTAAGATCATCACAGGGGCTTTGTAATTTGCTTCTATCCATTTACCTGGATCACCGGTTAAAGGATCAGGAGGCGGTAGCACATTATTACCGGTATTGTGACGATGGTCTGGTGCTTTCCGGTAGTAAGAAA…
SRS014923_WUGC_scaffold_38276	TR	34.59	-	3381	3418	GCGAACGCGAATAACGATTCATCGAACACGAATGCGAA
SRS014923_WUGC_scaffold_43791	TR	38.21	+	599	652	CGTGAATGTGAACACCGACGGGACAGTCAACAACAACAACGCGAACTATTCCCT
SRS014923_WUGC_scaffold_43791	RT	28.85	+	1199	1610	AGGCATATTCGGAGCGTCCATATCTCCGAGCGCGTCGTACAACGGTGCTTGTGCGATTACTGCCTCGTGCCGATGCTCTCCCGGTCATTCATTTACGACAACGGAGCGAGCTTGCGCGGCAAAGGGTACGATTTCGCCGTATCCCGGGTGACGCACTTTCTCGCGGAGCATTACAGAAAACACGGGCGGGAGGGCTACGTCCTCGTATTCGATTTTTCAAAGTATTTCGATACGGAACAGCATGAGCCCGTTTTTCGAGAGTTCGAGCGGAGCGGCATCGACGACCGCCTCGTCGCGCTCTCGAAATATTTTATTCAGAACTTCGGCGACGTGGGGCTCGGCCTCGGGAGCCAAGTCTCGCAGATTGCCGCGCTCGCCCTGCCGAACAGGATAGACCAC…
SRS014923_WUGC_scaffold_52267	TR	46.61	+	228	294	ACAACAATGCGAACGCGAATGGCGGCGTGTCGTACGCGAACACGAACAACGATTCGTCGAACACGAA
SRS014923_WUGC_scaffold_52267	RT	73.07	+	733	1320	AACGCCGGACGATACAGGTGATCCCATTGAAGGATCGCATCGCCGTAAATGCGGTTATGCGAGTCGTGGACGAGCATCTGCACCGGCGGTTCATCCGGACGACCGCAGCATCGATCCGCAACCGCGGGATGCACGACCTGATGGAGTATATCCGGCGCGATATCGCTCAAGACCCCGACGGAACCCGTTACTGCTATACCTTCGACATCCGTAAATTCTACGAAAGCGTCGATCAGCAGGTCGCCATTGCCGCCGTCCGGCGGGTGTTCAAAGACGAACGGCTGCTGACGATACTCGACGGCTTCATCCACATGATGCCGCACGGGTTGAGCATGGGGCTGCGCTCCTCGCAAGGGTTGGCCAACTTAATCCTCTCGATCTACCTCGACCACGAACTCA…
SRS014923_WUGC_scaffold_55918	TR	42.18	+	378	425	CGTCAACTCCAATGGCGACTGGAACAACAACAACTGCTCCAACTCGAA
SRS014923_WUGC_scaffold_55918	RT	129.16	+	843	1451	AGAAACGGCTTGTGCAGGCTCCCGCTTTTGTGGACAAGGTAGTCCTCCATGCACTGACGGACAATGTTTTGTACGACACGATCTGCACCAGCTTCATCCGTGACAACCACGCTTCGCAGCGCGGAAAGGGGACACTGGATGCCATCGTGCGCCTGAAGGACCACATGGTCGATTACTACCGCAAGAACGGCAGCGCGGACGGATGGGTGCTGAAGTGCGATGTTCACCATTTCTTCGCCTCCATCGACCATGACATCCTGAAAGCAAAACTGCGGGCCTTGATGCAGAAGCGCGGCGTAGATATGGCGTTCTATGACCTCATGTGCATCTACATTGACAAGACCGACGGCCTGCCCCTTGGGTATCAGACCAGCCAACTGCTCGCCCTGATGTTCCTTG…
SRS014923_WUGC_scaffold_56005	TR	52.52	+	605	654	ACGTGAACTCTAGCGGCAACGTCAACAACAACAACGCGAACTGGGCCAAT
SRS014923_WUGC_scaffold_56005	RT	46.59	+	1099	1637	ACTGTACCCAATAATGACAAATTCGTTCATTCGTGATAATTGGGCCTGCCAGCGTGGCAAGGGTACCGATGATGCGAGAGACAGGATGAAACTATTTCTGCAGAGGATGTACCGGAAGTACGGTACAGAATTTTACGGTCTGCAGATAGATGTGCATGGGTATTATCCGAATATGCGGCACGACTTAACCAACGCAATGTTGGAAAGAAAGTTGGAACCGGAAATAGCAAAACGAGCCATTGATGTACTCGACGGACAGTACGCCGGAGATGTTGGGTATAACCCAGGAAGTCAGATGGTTCAGATTGTTGGCATATCGGCATTGGACGATCACGACCACAAAATCAAGGAAGAATTGGATGTGGACGAGTTCGGAAGATATATGGACGATTCGCTTGC…
SRS014923_WUGC_scaffold_58955	RT	182.08	-	237	869	CCCTACAACACATTCAAGGTTTACGAACCGAAAGAACGGGTTGTAATGTCGAACAGCTACAAAGACAAGGTTGTGCAACATGCGCTTTGTGATAATGTACTTGAACCGAGGGTGCGAAGCACCTTCATAAAAGACAATTACGCTTCACAGGTTGGAAAAGGAACGCACTTCGGCCTTGAACGGCTGGAAGGATTTATGCGGAGGTTTTACCGTGTACGAGGTGTTGACGGTTGGGTATTGAAATGCGACATATCAAAGTATTTCTATAATATCAAGCACGACGCGTTAAAATCCTTAATCCGCAAGTATATTTCCGATCCTGATTGCCTTTGGTTGCTGGATATGATAATAGACAGCACCGAAGGCAATGTAGGAATTCCGATCGGCAACCAGTCTTCA…
SRS014923_WUGC_scaffold_58955	TR	43.68	-	1229	1276	ATGTCAACACTTCGGGGGCGTTGAACAACAACAACGCGTACAACGGCA
SRS014923_WUGC_scaffold_59209	RT	11.22	-	3804	4216	TTATATATTAAAAATGGATATATCAAAATATTTTTATAATTTAGACCACAAAATAATAAAACAACTGATTAGAGAAAAAATAAAAGATAAAAATGCATTAAAAATAATAGACAGTATAATAGATTCAACAAATGAAAAATATATAAACGAAACAATCGCAAAACTAAAGGAGAATGAAAAATTACGAATATTAAATAGTAATAATAAAAATAAAAAAGAACTTTTGCAAGAAATAGAAAAGTTGCCAATATATCAAAATGGAAAGGGTGTATGTATTGGCAATATGGTATCACAAATAGTTGCAACATTTTATCTAGATAAACTAGACAAATATATTGAAAATGTGTTAGGAATAAAAGCGCATGTACGTTATATGGATGATTTCTATTGTATGCATCA…
SRS014923_WUGC_scaffold_59209	TR	38.53	-	5212	5261	AACAACGTGTGGAACGTGAATGGCAACAACGGCAACTTGAACAACAACAA
C3334181	TR	19.92	+	67	125	CGAATGCTAGGTTACTCAATGTTAATTCTAACAATGAGCTTAGCAATGCTAATGCTAAT
C3334181	RT	98.23	+	554	1065	TATTTGGGTATCATCTTTCATTAAAGGAACTTATAGTTGTATAAAAAATCGTGGTATACATAAAGCTCTGAAAGATGTTAAGTTCGCACTGAAAGATGAAGCCAATACAAAATACTGTCTTAAGTTAGATGTCAGAAAATTTTATCCTTCAATAGATCATGATATATTAAAATAGCTAATAAGAAGAAAAGTAAAAGATAAGAAACTATTAGTTATATTAGATGAAATAATAGATTCTGCATAGGGAGTACCTATCGGTAATTACTTATCACAATTCTTTGCTAACTTATATCTTACATATCTTGATCACTGGATTAAAGAAGAGAAACATATAAAATACTATTTCAGGTACGCAGACGATATAGTAATATTAGGAAAAGACAAAGAAGAACTACGCCA…
SRS014979_WUGC_scaffold_10211	TR	22.69	+	955	992	CGAATGCGAACAGCGGTCTCGCTTATGCGAACGCGAAC
SRS014979_WUGC_scaffold_10211	RT	17.69	+	1642	2032	ACGGCTGCATCCATACAAGGACGCGGACCGCATGGTCTGTTCCATCAGGTGCAGGATACATTGGCAGAGAACCCCAATATACACTATTATTATCAAAGCGATTATAAAGGATATTATGACAGTATTGACCATGATATATTAATCTCCACAATCAGGCGATATGTCGGAGACCCTGTCTTATTGCCTATTCTTGAAAATTTTGTCAAAGCACTATATCCCAACGGGAAGCATGGCATAAGCAAAGGACTGCGTTCCTCACAATTCTTTGGAAACCTTTACCATAATGATATTGATCACCGGATGATTGATGAATATGGTGCAAAACATTACTTCCGTTTTTGTGATGACATCTTTATTCTCGGTGAGAGTAAACGTGATTTGTGGAAATTGC
SRS014979_WUGC_scaffold_10649	TR	41.90	+	53	102	TCGCTTATGCGAACTCGAATAACGATTGGTCGAACTCGAATGCGAATATC
SRS014979_WUGC_scaffold_10649	RT	34.51	+	842	1239	ACAAGTGCGTGTATCAAGGGAAAGGGATTACATTTTGGAGTAAGGAGAATGAAACGTTTTCTTCACCGGTACCCGGAATACAAATGGTTCGTAAAGACTGATTTCAAAAAGTTCTATCAAAGTATTCTTCATGAGCTTATTGTTGCTGCATTGAGAAGGAAATTCAAAGATGAACGATTTATTAAATTGATCGAGATAGCTGTTTTATCGTATGACAGCGGAACAGAGTTAGTTGACGTATTGGAGAATGAAGTTGAACGGAAGAAGAGGTGTTCCGATTGGAGCATTTACAAGCCAACCTATCGGGAATTTTGCGGCAAGCCGGATAGATCATACAATGAAGGAGAAATATCGTGTCAAATGCCTGCATAGATATTGCGATGATAATGTTATGCTGG
SRS014979_WUGC_scaffold_12344	RT	34.72	-	3687	4050	GAGCTGTGCCAATATCCCAAACAGGGGGATTGACCGTGCCGCAAAAGGAGTGGAACGAGCTACCATGCGAGACATCAAACACGCAAAATACTGTGTGAAGATGGACATTCACAAGTTCTATCCGTCAATCCCGCACGACAAGCTCAAGGAACATTTACAGCGGAAAATCAAGGACAAAAAGGCACTTGGTATTATCCATTTGGTAATCGACTCGTACCATAGCTCTCCCGGACACGGTATACCTATCGGGAATTATACCTCGCCGTGGCTTGCGGAGTTTTATCTACAGTCGTTGGATTACTTCATCAAGCAAACCCTCGGTATACGCTATTATGTCCGCTACGCCGATGATTTAGTCTTAATT
SRS014979_WUGC_scaffold_12344	TR	50.91	-	4502	4551	CTCTTTACGGCTAATTTGAACAATGACTCGTCCAACTCGAACTCGAACAT
SRS014979_WUGC_scaffold_25512	TR	53.14	+	490	606	TGTTACCGTTTCTGCGAACAACTGGTGGGAGCGTTCTCCTAATTCCGGCAACACCAACAACTTCTGTAATGTGAACAACAACGGCAACGCCAACAATAACAACGCCAGCAACTCCAA
SRS014979_WUGC_scaffold_25512	RT	19.33	+	1104	1553	GTTTTCACGCTTTCACCATCATGGAGCGAGGGAAGAAGCGGTATATCCGATCAGTCCATATCACGGAACGAGCGGTTCAAAAGTGTCTGTGTGATTACTGCTTGGTTCCCATCTATTCGGCCTGTTTCATCTATGACAACTCCGCCAGTTTGAAGCACCGAGGTATGGACTTCGCCCTGCGCCGTATGACCTGTTACCTTCAACGGCATTACAGGAAGTACGGTCTGGAAGGAGGGGTTCTGCTTTACGATTTTCACAGCTTCTTTGACTCAGCTCCACATGAGCCGCTGTTCCGTGAAGCCGACCGCAGACTTCATGACCCGAAAATCAGAGAGCTTGCGAACAGCTTTATTACGGACTTCGGTTCTGTGGGATTAGGTCTTGGCAGTCAGGTATCTC…
SRS014979_WUGC_scaffold_25792	RT	77.94	-	130	634	TAGCTATGCAAGTCTTCCGGGCAGAGGTGCCCATAAAGGAAAACAGGTAATTGAGAAGTGGATCAGGACTGACTCGAAGAATTGCAAGTATGTCCTCAAAATGGATATTCGTCATTTCTTCGATTCTATCCCACACGATCGTTTGAAAGCCAAGTTGAAGAAGACCGTTCATGACGAGAAGATGCTGGAGTTATTATTCCGCATTATTGATGTCACAGAGGTTGGTATTCCACTTGGCTTTTATACTTCTCAATGGCTTTCTAACTGGTATTTGCAGGGTTTAGATCATTTCATCAAGGAGCAGCTCTGTGCTGTGCACTATATGCGCTACATGGATGACATGGTCGTTTTCGGAAGCAACAAGAGGGTTTTGCACCGCATGAGACAAGCAATTTCCGA…
SRS014979_WUGC_scaffold_25792	TR	46.96	-	1125	1174	CCTTTCTACGCTAATCTGAACAATACGGCGTCCAATTCGAACTCGAACAA
SRS014979_WUGC_scaffold_25969	TR	44.75	+	494	541	TGTCAACTCCTCGGGCGAAGTGAACAACAACAATGCGTACAACGGTAA
SRS014979_WUGC_scaffold_25969	RT	123.36	+	907	1445	CGGGACATTGTAGCCACAAGGTTAAAAGACCGACAATTTCAGCGTTCGCTCTGCGACAACGGCTTTTATGAGCAGATTACAAAATCCTTTATAACAGATAATTGCGCTTGCCTCAAGGGGCGCGGCGTAGACTATACGCTAAACCGCATGACCGCACATTTGCGGCGGTATTATATCGCGCACGGTTGCGACGGTTGGGTGCTTAAATGTGATATACGGCATTATTTCCAAAGCATACGGCACGACGTAGCAAAGGCGGCAATACGCAAGCGGGTTACAGATACTCAAATTGCGGAGCGGGCTTGCGAAATTGTGGACTCTTTCGGAAAAATCGGGTTAGGGCTCGGCTCCCAGGTATCTCAGCTCGTAGCTCTTGCCGTCCTGGACGACCTCGACCAT…
SRS014979_WUGC_scaffold_33537	TR	47.73	+	591	645	TCTGTAATGTCAACAGCAACGGCAACGCCAACAACAACAACGCCAGCAACTCGAA
SRS014979_WUGC_scaffold_33537	RT	51.08	+	1151	1727	GATTTTACGAGTTTGACATTTACGATCGCGGAAAATGGCGCCATATCCGCAGCGTCCATATCACAGAGCGCGCCGTTCAGAGAAATCTCTGCGATCAAGTTATCACAAAGGTTTTTCAGCCAGCTTTTATCTACGATAATGCCGCGAGCATCAAAGGTAAAGGCATCGACTTCGCAATGGACCGTCTCAACTGCCACTTGCAGCGGCATTTCCGCAAGCATGGTCTCAAAGGCGGTATTCTCGTCTTCGACTTCAAGGACTACTTCGGCTCGGCACAGCACTGGACCGTCAAGAACGAGCTCGCCCGTCGTGTTCACGACCCGAAGACCAGAAAGCTCGCGAATGACTTCCTCGAGAACTTCGGCCCGGTCGGGTACGGTCTCGGCAGTCAAATCTCGC…
SRS014979_WUGC_scaffold_34189	TR	8.57	-	143	192	TTCTTCTCGTTCATCAGGAACGGCACGAGTGCCACTTCGATTTCGATCGA
SRS014979_WUGC_scaffold_34189	RT	68.03	+	1169	1751	GATTTATCTGCTTCTACATCTCCGAGAGAGGGAAGACGAGGTACATCCGATCAGTCCACTTCAAGGAAAGAGTTGTACAGCGCAGCCTGAGCGATAATGCCCTCGTCCCTATGCTTTCCCGCTCACTTGTCTACGACAACGGCGCAAGCATCAAGGGCAAGGGTATTCATTTTGCCATGTACCGGTGCAAGAAGCACCTCATCAAGTATTATCGGCAGAATGGTCACTCAAATAAGGGCTGGGTGCTGTTGGTTGACTTCAAAGGCTACTTCGACAACATCCAGCATGGGCCGATAAAGCAGATGATCCTGAAGTTCTTTGCGGATCGGAGGCTGCGTTGGCTCATCTGGCAGTTCGTCAAGAGTTTCGGTGAGAAATCGCTCGGCATAGGCAGCCAAG…
C3290975	TR	7.61	-	294	343	AGCAACACCTGTTGAGAGAACAGGGCTTCCTGCTGGTTCTACTGCAACAA
C3290975	RT	6.98	+	1546	1839	TTGTTGTAGAAGCTGATAGGCAGTTCGATGATATAAGATATGGTGCAGAGAAGTATATATGTGCCAGATATGCTCGTGATGGAAAATGGTATGTGATGAATCTGAAAGGGGAAACTATTAATAGCTTTTCAGTGGATTACATCAGTGATATTGACATAGAAAGTGGTATGCTCCTTGGAAAAAACTATACTGAGGATGGCAAATCTATATATGTATTAGCCAATATCAATACAGGGAAGGTTACTAATATTTCTTCAACAAACGAAGTATATTTTGATCATTATGTTAAAGATA
C3294920	TR	53.53	+	706	766	TGCAACGGCTTCCAGCAGTTGGAACGTGAACTTCAACAACGGCAACGTCAACACGAACAAC
C3294920	RT	43.61	+	1007	1338	CGGGAGGTTTTTGCCGCCGCTTTCATTGATCGTGTTGTCCATCACTGGATCGCTCTTCGTATCGAGCCGATCTTAGAGGAACGCTTCCGGGAACAAGGAAACGTCTCCAAGAACTGCCGGAAAGGTGAGGGATGCTTGTCTGCCGTGCACTATCTGAATAACATGATAGTCGAGGTCAGTGAGAATTATACTGCCGATGCGTACATTTTCAAAGATGACCTGTTCAGTTTCTTCATGTCTATCTCGAAATCGTTGGTATGGGAAATGCTGAACATATTCGTAAGGGACAATTATAAAGGCGATGATATTGAATGTTTGCTTTACCTTCTAGC
C3297082	RT	156.43	-	861	1523	AAGAAACGTCTGGTAATGGCACTGCGCTATCCTGATCGTATCGTACAGTGGAGCCTATACCAGTACCTCAACCCGATATACGACAAACTCTTTATCGAGGATTCGTATGCGTGCAGGAAAGATAAGGGCAGCCACAAAGCGGCACAACGCCTGCAATACTGGATGCGGCAGGTCAGCCGGAAACCAGACGCGAAGTGGTATTACTTAAAGCTGGATATATCCAAATTCTTCTACCGGGTCAACCACGCCAAGCTGCTAGAAATTTTATCCAGAAGAATCAAAGACCCGGAGTTGATGCGCTTCCTGGACAGCGTGATAAACAGTCGGGCAGAAGCCTTTGGCCTGCCGCGCGGGAAAACACCGCAAGACACGCCGCCGGAAGAATGGCTATACGACGTG…
C3297082	TR	39.22	-	1941	1993	CTGTTCAACTTGAACCTCAACAATCCGCGCAGCAATTCCAACTGGAACATCGG
C3312467	RT	35.81	-	325	679	CACCTCAGCCAGCATCAAGAACCGCGGCATGCACGACCTCATGGAGTACATACGCCGCGACATGAAAGAAGACCCGGAAGGAACACGCTACTGCTACAAATTCGACATCTCCAAGTTCTATGAGAGCGTGGGGCAGGATTTCGTAATGTATTGCGTCCGGAGGGTATTCAAAGACAAGAAACTCATCGCCATGCTTGACAACTTCGTAAGGCTCATGCCGCAAGGAATCAGCATCGGGCTGAGGTCGTCGCAAGGGTTGGGCAACCTGCTCCTGTCTGTTTTTTTAGACCATTATTTGAAGGACAAGTACGGCGTCCGCCATTTCTACCGCTATTGCGATGACGGCGTGGTACTC
C3312467	TR	43.56	-	1237	1296	ATGCGAATGCGAATGGCGGCGTGTCGAATGCGAATGCGAATAACGATGCATCGAACTCGA
C1939577	RT	76.84	-	707	1447	GTGAAACGTGAGATATTTGCAGCTGACTTTCGTGATCGTGTGGTTCATCATCTCCTGTTTAATTGGTTGTCGCCCATGTTAGAACGTAGTTTTGTAGCAGACAGTTACTCTTGTCGAAAAGGAAAGGGGACACTCTACGGAATAGAACGTACAAGGAAGCATATTCGGCAGTGTACTCGCAATTTTACGCAGACGGCTTATGTTCTGAAAGTTGATATCAGTGGTTACTTTATGTCGATTAATCGTCAGCGTCTGTTAGACACAATCCTCACTGAAATGGAAAAGTATAGGCATCGTCGGTGTGGAAGAGGCAAAATGACATGGGAAGAACGTATTGACTATACACTGGCAACAGACTTGCTACGTAAGGTGATACTGAACGATTCTACGCAGAACTGT…
C1939577	TR	33.06	-	1775	1824	AACAACGCGTACAACCTGAACTTCAACAGTGGTAACGTCAACGTGAACAA
C1940391	RT	164.88	-	340	1402	CCTTGTACATGTTTTATAACGTTCGACCCTGTTCAACGAGAGATATTTGCTTCGTCGTTTAAAGATAGGGTTGTGCATCACCTGCTGTTCAACAATATTGCCCATTTGTTTGAGAAAACATTTATACACGATAGTTATTCGTGTCGTGAAGAACGCGGAACACTTATGGGTATAGAACGCTTTGAACACCATTTGCGTAGCTGCACACAGAATTATAAGTTTAATGCTTACGTGTTAAAGTTAGATATTAAAGGTTACTTTATGAGTATTCCTAAACTTAAACTTCGCGAGCTATTAAGAACTACGATGGACAAAAATAAGAAATGGGAGGAGTGGATAGACCGTGGGTTTATAGATTATCTTATTGATTCTATTCTAATGCGCGACCCTACAAGTAAT…
C1940391	TR	28.42	-	1652	1701	AACAACGGTTGCAACCTGAACTTCAACTGGAGCAACGTGAACCCTCAGAA
SRS015051_WUGC_scaffold_404	TR	16.02	+	269	330	CGTCAGCATCCACCGAGGCGACTCCGGAATATGCTTACGAATAAGGATGACAACAATGCCGA
SRS015051_WUGC_scaffold_404	RT	9.85	-	1240	1555	GACGGTCGTCTGACTGACGGCCAAGGACGCACGGTGGATTTCCGCAACACCATTTTGGTCTTGACGAGCAATTTGGGTAGCCAGTTCCTGTCAGACGCGAGCCTTGATGACCATGCTAAGCGTGAGGCCGTCATGGGGGCGGTGCGTCAGGCGTTCCGACCCGAGTTCCTGAATCGACTCGACGATGTGGTCATGTTCGACCCGTTATCGATGGCCGATCTGGGACGAATCGTCGAGACGAACCTGGCTAAGCTCAATTCACGGCTGGCAGAGCGGCGTATCACCATTGCCGTGACCGACGCCGGTAAGGACTGGC
SRS015054_WUGC_scaffold_750	TR	7.79	-	3975	4024	ACGTGGTGCTGCCATGGGAACAATGGGGCTTGCAATCGGAATGGCACCAG
SRS015054_WUGC_scaffold_750	RT	18.27	+	4177	5164	GCTAATGTACATAAACTTGGTTGATAATTTGTTAATTAAGTAGGCGCTGACTGGAATCATAATTCCGTTAACTAAGGTAAATCCGGTAGTTAGCCATTGCACAGTGCTTGCATCGATGTTGAAAGTTTTCATCATTGATGGGTAAGCTGTAGCTAATAAAGTAGCCGTTAAAATTGTGACGAATGAACCGGTAATCAGCACGGTCATCAATAAAGTACGGTTGTATTTATTACCATGAATATCAGTTGATACCATTATTTAACCTCTTTCTTTTTTTGCAAAAGATTTAACTTTTTTGTAAAATTATTTAACAATTTAAAATTGTAAAATTAACCGATATATTTGTCAAATGATTTTACAAAAGTACCAAAATAAATTAGAATTAAGTTATAATATTTA…
SRS015065_WUGC_scaffold_1406	TR	43.52	+	514	563	CTCGTGCCGTGAATTGCAACAATTACCCGTGGAATGTCAATACGAACATT
SRS015065_WUGC_scaffold_1406	RT	182.63	+	967	1611	AATACCATTACTTTAAGGTGTACGAACCGAAAGAGCGGCAGATAATGGCGCTGCCGTTCTATGACAGGGTGGTACAGCACGCCATAAACAACGTGTTAGAGCCTATATTTGATAAGCGGTTTATATCGCAGTCTTACGCCTGTCGGAAAGGTAAAGGTATGCACGCTGCGTCTGATACGCTAAAAGAGTGGCTGTATGAGTGGAACAAATACCACCCAGACCAGCCGCTTTATGCTATCAAGGCAGATATACACCACTATTTCCAAAGCATAGACCATGCGGTATTAAAAACTGAAATACGTAAGGTTATAAAAGACGCTGGGGTACTGGCATTGCTGGACAGGATAATAGACCACAACGGCAATATGCCGGACGGCGTAGGGATACCAGTAGGAAACC…
SRS015065_WUGC_scaffold_8828	RT	135.51	-	2962	3476	CGATTTGGGTTTCAGTCTTCACAAATGACACCTATTCTTGCATCAAGAATAGGGGAATACATGCAGCCGCTAAACGGGTCAAATATGATTTAAAGACAGACCCGGAAGGCACAATTTATTGTCTAAAGATAGATGTTCGCAAGTTTTATCCTTCTATTGATCACGATATACTAAAACAGGTTATTCGCAGAAAAATAAAGGATAAACGCTTGCTTTGGTTACTTGACGAAATTATTGATTCGGCCGACGGTGTACCTATTGGGAATTACTTATCCCAATATTTCGCCAATTTATATCTTGCTTATTTTGATCATTGGATCAAAGAAGTCAAGCAAGTAAGATATTTCTATCGCTATGCCGATGATATTGTGATTCTATCTTCAAGCAAAGAATCACTTC…
SRS015065_WUGC_scaffold_8828	TR	42.13	-	3963	4012	GTCAGCTACTCGAATACGAATAATACGGCGTCGAATACGAATGCGAATAT
SRS015065_WUGC_scaffold_8912	RT	20.08	-	8489	9394	ATTGAGGGCGACATCAAGGGATGTTTCGATAACATCGACCATCCCACGCTGATTGGTGTGCTGAACCGAAAAATCAAGGACGCTCGTTTTCTGAACCTGATTCGTATGTTTCTGAAAGCCGGCTATATGGAAGACTGGAATTTCCATGAAACCTATAGCGGATGCCCGCAGGGTGGAATCATCTCCCCGATTCTTGCAAACATTTATCTGAACGAACTGGACAGATATATTACGCAGCTGAAGAAGGAATTTGACCACGGATACAATCCGAGAAACTTTACGGAAGAATACAACACGATACGGCACAAACGAGATGCACTGCATGAGAAAATCAAGAAAGCTGAAGGGACAATGCGGGAGCAGCTCATTGCTCAGCACAAGCAACTGACAAAGCAGTTG…
SRS015065_WUGC_scaffold_8912	TR	11.13	-	17438	17487	CAGTGCGATTATAACCTCTACTTCCATAATGGCAAGGTGTACACGAAGTA
SRS015065_WUGC_scaffold_13650	TR	29.64	+	76	125	ACAATGCGTGGAAATTGAACATGAATAACGGTAACAGGAACAACAACAAT
SRS015065_WUGC_scaffold_13650	RT	173.51	+	383	1117	GATCTATCGCCTTTATTGTCAGCGAGCCGGTGCAGCGGGAAGTATTTGCCGCCGATTTCCGCGACAGAATCGTACATCATCTGATTATTAATAAGCTGAACCATTTGTTTGAGGCGCAGTTTATTAATGACAGTTACAGCTGTCGGGAGGGAAAAGGAACCCAGTACGGGGTTAACCGGATTGCCGAATTTATCCGCCTTTGTTCGGAGAATTATACCAAAGACTGTTATATCCTGAAGATGGACATACAGTCTTTTTTTATGAGCATTGACAAGGCTATCTTGTTTCGGAAACTGCGCGAATTTGTGCTGGAGAATTATCACGAATCGGACCGTTTGCTGCTGATTGAGCTGATTTATAAGGTGATTTTCAACAACCCGGAAGACAACTGCTATATCA…
SRS015065_WUGC_scaffold_28410	TR	52.00	+	213	262	CGGATTACTTGAATTTGAACAATTCTGCGGGCAATGCGAACTGGAACATC
SRS015065_WUGC_scaffold_28410	RT	31.41	+	542	862	ACTCTTGAAAAAGATGTTGACAGAGGAGTTGTTCATTCCGGACTATCACAAACCGAGCATCATCAACGAGAGCAGCAGCAAGAAAACACGCCGTATATTGAAACCGCATTACAAATATGAGCAGGTTATTCATCATTGTGCAATAGGTCAGTTCAAACCGATTGTGATGAATGGATTGTATGAATTTTCCTGCGGGAGCATACCGGACAGGGGTGTTCATTACGGAAAAAAGTACATGCGGAAATGGCTTGATTCATACGACGGGAAAAAGTTCTTTGTTCTCAAGATGGATGTACACCATTTCTTTGAATCCATAAACCG
SRS015065_WUGC_scaffold_33614	TR	42.12	+	1010	1081	CGTTTCTTCGGCTAATTTCGCTAATGTGAACAACAATGGCAATACGAACTACAACAACGCTTCGAACTCTAA
SRS015065_WUGC_scaffold_33614	RT	44.20	+	1445	1986	GATAGAATTGTTCGCCATGTTTTATGTGATGATATTCTTTTACCAGAAGTTAAAAAGCACATAATATATGATAATTGTGCATCAATTAAAGGGAGAGGTATATCTCAGCAGAGAAAGCGATTTGAAATACATTTGCACAAGTATTATAAATTGCATGGAAATGACGGATGGATTTTATTTGGAGACTTCTCAAAATTTTATGACAATATAATTCACGAGATTGCAAAACAAGAACTTCTTAAACTATTTGACGATGATGAATTTATTGACTGGCTTTTGACACTTATATTTGATGGCTTCAAAGTCGATGTGTCGTATATGTCTGATGAGGAATATGAAAATTGCTATTTGGATTTGTTTAATAAGCTCGAATATCGAGATATACCATCTGAAAAATTG…
SRS015065_WUGC_scaffold_33614	TR	5.53	+	10453	10502	ATAACGGTGGTTATGGCAACCGTGATAACAACGGTGGCTACAGGAATAAC
SRS015065_WUGC_scaffold_36908	TR	21.36	+	273	310	CGAATACGAATGGCGGTGTGGCGTATGCGAATGCGAAT
SRS015065_WUGC_scaffold_36908	RT	97.93	+	791	1319	GTTCTTTACAGGGAAGTTTTAGGCGGTATGATGATTCGCGACACGTATGCCAGCCTGCCTAAGCGTGGTATTCATGACGGTTTGAACAGGCTTCGAAAAGCATTAAAAGACCGTTCGAATACAGAATACTGCCTAAAACTTGACCTGAAGAAGTTCTACCACTCCATCGACCAGGATGTCCTGATAGAACTGCTCCGCCGTAAAATCAAAGACGAAACACTGATGCAGACCCTTATCCGTATTATCCGAAGTTATGGTCCCGGTCTGGCAATTGGCTATCACTCCAGCCAGTTGCTCGGTAACTTTTACCTTTGCCTGTTGGATCACTACATGAAAGCGGAATTAGGCGTAAAGTATTATTTCCGGTATTGTGATGATATTGTCGTTCTTGGCCCGAAT…
SRS015065_WUGC_scaffold_40077	TR	42.56	+	619	680	CCAACGCTGGTGTGTTCAATGTGAACCTGAACAACCCTCGGTCCAACTCCAACAGCAATGTT
SRS015065_WUGC_scaffold_40077	RT	44.99	+	1523	1787	GGTATGCCGATTGGTAATCTTCTGTCACAGTTGTTTGCAAATGTCTACCTCAACGAATTAGATCAGTATTGCAAGAGGGAATTGCAGATCCGGTTCTATATCCGTTATATGGATGATGTAATTATTTTGTGCAATAGCAAATTACAACTCAGAATTTGGAAAGATCAGATAGAACAATTCTTATTGCGAGAGTTGGAACTGCATTTGAATAAAAAGACTTGCATACGCCCTATCGGACAAGGAATTGAATTTGTAGGATACCGTA
SRS015065_WUGC_scaffold_41686	RT	201.68	+	326	955	CTTATAACTGCTTCATTGTGAAAGAACCGAAAGAACGGCTGATCATGTATAACAGCTTCCGCGACAAAATCGTTCAGCACAGTCTTTGCGATAATGTCCTGGAACCGTACCTTTCGAAAACTTTCATATACGACAACTACGCAAGCCAGAAAGGCAAAGGAACGCACTTCGGACTTGACCGCCTGAAATATTTTATGTCGAGGTACTACCGACAGAACGGGGCGGACGGCTGGGTCCTGAAATGCGATATTCGAAAGTATTTTTACAGTATCAATCACGACGTTCTGAAAGAACAGCTTCGCCGGCTTATCAAAGACCGCGACGTCTTGTGGCTTCTGGATATGATCATAGATTCCACCGAAGGACCAGGAATCCCGATCGGAAACCATACTTCACAGT…
SRS015065_WUGC_scaffold_41686	TR	41.05	+	1882	1929	TGTCTACACGGGCGGCAGTCTGAACAACAGCGGCGCGTACAGTGGCCA
SRS015065_WUGC_scaffold_42083	RT	183.48	-	4307	4918	AAAGAGCGTATAATCATGGCTCTGCCATTTTACGATAGGGTTATCCAACATATGATTGTCAATTACATAGAGCCGATATTTGAGCATCAGTTCATCTACCATTCCTACGCTTGCAGAAAAGGGAAAGGTGTTCACAGAGCCAGCAAGCAGTTGACAAGGTGGCTATATAATCTGGAAGTCGTGCAAGGCAAATCAGTCTATGTACTGAAAGCCGACATACACCATTACTTCCAGAGCATAGACCACAAGGTTCTGAAAAGAGAAATTAGAACCTACATTAAAGACAAGGACTTACTCGTAATCCTTGACCGGATAATAGACCATAATGGGATATTCCCGGACGGTGTCGGTATACCGGTTGGAAATCTTACGAGCCAACTATTTGCCAACGTGTATTTA…
SRS015065_WUGC_scaffold_42083	TR	48.11	-	5321	5370	TCGCGGACTGTGAATTGCAACAATTATCCGTGGAACGTGAACACGAACAT
SRS015065_WUGC_scaffold_42108	TR	34.59	+	249	286	CGAACGCGAATAACGATTCATCGAACACGAATGCGAAC
SRS015065_WUGC_scaffold_42108	RT	60.45	+	810	1223	GGCATTTGAAAGTACGTTTTATCCGGACTACTTCCGCATCCATTAAAAACAGGGGAACGCATGACCTTTTACAGTATATCGTTAAAGATATAAAGGATGATCCCGAAGGAACCCTGTTCGCTTACAAGTTCGATATAACGAAATTCTATGAAAGTGTAGACCAGGACGTTTTGCTGGATGCAGTGAAAAAGATGTTCAAGGATAAAATATTGATCGGAATTCTGGAAGAGTGCATTCGTATGATGCCTAAAGGCGTGAGTATTGGGCTAAGATCATCACAGGGGCTTTGTAATTTGCTTCTATCCATTTACCTGGATCACCGGTTAAAGGATCAGGAGGCGGTAGCACACTATTACCGGTATTGTGACGACGGTCTGGTGCTTTCCGGTAGTAAGAAAT…
C2376768	TR	38.30	+	401	450	CGAACGCGTGGTACGTGAACATGAACAACGGCAACGTGAACACGAACAAC
C2376768	RT	24.54	+	691	773	CGTGAAGTATTTGCTGCTGCTTATATCGACCGTGTCGTACACCACTGGATCGATCTTCGCCTTGACCCGATTTTGGAGGAACG
C2401931	RT	88.50	-	47	620	CCGTACAATGAATTTAAGGTTTATGAACCAAAGGAAAGAGTGATTAAGTCGTGTTCTTTTAAAGATAAAGTAGTACAGCATTGCTTGTGCGACAATGTGTTGCACCCACAATTATCCGGTGAATTTATTAGAACGAATTATGCCGGTCAGACAGGAAAAGGCACACATTTTGGAATGGACTGTTTGAAAGAGCAAATGCTTGAATTTTACAACCAGCACGGGCTTGACGGTTGGATTTTGAAATGCGATATTACGAAGTTTTTCTATCAAATAAACCACGATATTCTGAAAGACATAGTTGATTACTATTTTAATGATGAGTATACAGTGTGGCTGAATCATCTATACATTGACAGTACTGACGGTTTGGGGCTTCCGCTTGGCAATCAAGTGGCGCAA…
C2401931	TR	8.65	-	906	955	GTTGTTGCGCCGTCCGGCTATGTCAACTACAACAACTGTAACAACAACAA
C2411734	TR	49.60	+	297	346	TGTCGTACTGGAATGTGAACAACCCTGCGACGAACGTGAACACGAACATC
C2411734	RT	30.95	+	848	1009	CATTTTCATGAAAGGGATGTATGAGTTCTCGTGTGGGAGTGTACCGAACAGGGGTGCTCATTATGGGAAAAAGTACATCGAGAGGTGGATTCAGCGAGACAAAAAGAACTGCAAATATGTTCTCAAGATGGATATTCGACACTTTTTCGAGAGCGTTGACCA
C2418020	RT	53.64	-	103	641	CCATCTATCCGGCAATGACCAAGAGCTTCATCCAACATAATTGTGCCTGTCAGAAAGACAAGGGCACGGACTATGCAAGGGCGGTGCTTGATGAGTTCCTACATCGACATTACAGGAAGTACGGACGGGCAGGCGGAGTCTTGCAGGTGGATGTACATGGATATTATCCCAACATGAAGCATCAGGTCGCAAAGGACAAGTTCAAGAAACACCTTGAGCCGGACATCTACAAGCGAGCGGAGGCGGTACTGGAAGATCAGTATGAGGGCGATGTCGGATATAATCCGGGAAGTCAGATGATACAGATAGCAGGAATCTCCGTACTTGATGAATTAGATCATTTCATCAAGGAACAGCTCGGAATCAAGAGGTATCTGAGATATATGGATGACTTCCTAC…
C2418020	TR	38.40	-	1082	1129	ATGTGAACAGCTCGGGCAACGTCAACAACAACAACGCAGTCAACGCGC
C2461676	RT	21.76	+	655	1166	CATATAATATTTTTACAATTTATGAGCCAAAAGAAAGACGAATTGTAAGCCAAAATATGCAAGACAAAGTTATAAACCATTTAATTTCTAGGCATATACTCTACCCTGCTCTAATGCCTTGTTTATTAAATTTTAATGTTGCAAGTAGAAAAGGTATGGGAATGAAAAAAGGATTAGAACTTTATACGTATTATCGTAACTACTTTAAACAAAAATATGGTACTTATTACATCTTAAAATGCGATATTAGCAAATTTTTTGCAAGTATTAATCATGACATTTTAAAAAGAAAATTGGAACGAAAAATTAAAGATAAAAAGGCTCTTGATGTAGTTTTTAAAGTTATAGATAGTGATTCCGAAGGTCTAAGCATTCGGTAACATGACAAGTCAAGTACTA…
C2461676	TR	10.21	-	1639	1688	ACTAACGGCTACAATATGTTCAACTCAGATGGTAACACGAACGGCAATAA
C2469948	TR	25.63	+	262	311	TGTTCTACCTCAACGGCAACAACTCCCGCAGCAATGCGAACACGAACATC
C2469948	RT	125.58	+	825	1487	AGAAACGGCTCGTCATGGCTCTGGGCTTCCGGGATCGTGTCGTGCAGTGGGCGATCTACCTCCAGACAAACCAATACCTCGACAATGGCATGATATACCACAGCTACGGGTGCAGGGTGGGAAAAGGAACCACCAGAGCAGCCGACCGGCTTCAATACTGGTGCACGCTCGTGGATCGGAAGCCGGGCAAATGGTACTACCTGAAACTGGACGTATCAAAGTATTTTTACCGGGTGGATCACCGGGTACTGCTCGACATACTCCGCCGGAAGTTCCCGAACGAGGACGGCTACCTCTGGCTTATGGAAACGATTATAAATTGCGACCATACACCCTTTGGACTGCCTCCGGGAAAGTCTGCCGACGAGATCCCACCGTCTGAAAGACTGTTCGAGGTAG…
SRS015133_WUGC_scaffold_7820	TR	31.08	+	327	364	CGAATACGAATGATGCAGCCTCGAATTCGAATGCGAAT
SRS015133_WUGC_scaffold_7820	RT	115.30	+	750	1340	AAGAGCGGAAGATATTCAAACTGCCATTCCGTGATCGTGTCGTTCATTGGGCTATCATGCAGGTGATTGAACCGATATGGCTCTCCAATTTCACCCGTGATACCTATTCCTGTATCCGTGGACGTGGTATTCACCCTCTTTTATACAAGCTCCGCCGTGATTTGAAAGCGGATCCGGAGGGAACCCGGTACTGCCTGAAAATCGATGTGCGCAAATTTTATCCGAGTATAGACCACGAGATCATGAAACAGGTAATCCGCCGAAAGCTGAAAGATGCCCGGCTGCTTGCTTTGCTTGACGGTATCGTGGACTCGGCAGAGAACGGAGTGCCTATTGGAAATTATTTATCCCAATTCTTTGCTAACCTTTATTTATCCGAACTGGATCATATCATGAAAG…
SRS015133_WUGC_scaffold_11156	TR	15.18	+	634	683	TGTTCAATTTGAACCTCAACAATCCGCGCTCTAATTCGTGGACGAACAAC
SRS015133_WUGC_scaffold_11156	RT	188.71	+	1109	1771	AGAAGCGGTTAGTGATGGCCTTGCCATACCCTGACCGGATCGTGCAATGGTCACTGTACCAATACCTCAATCCGGTTTACGACCGGCTATTTATTGAGGACTCCTATGCCTGTCGCAAAGGCAAGGGAAGCCACAAGGCCGCAGCACGGTTACAATACTGGATGCGGCAAGTAGACCGGAAACCGGGGCCGGGATGGTACTACCTGAAACTGGATATAAGCAAGTTCTTTTACCGTGTGAACCATGCGAAGCTACTGAAAATTTTGGCAAAGCGCATCAAAGACCCGAAGTTGATGAAGTTCCTCGGAAGCGTGGTAAACAGCAGAGCAGAGCCGTTCGGGTTGCCCCGCGGCAAAGCCCCGCAAGATACCCCGCCGGAGGAATGGTTGTACGATGTGG…
SRS015133_WUGC_scaffold_15469	RT	44.03	-	1298	1562	CGGCCTGCCGATTGGCAATTACACCTCACAGTGGTTTGCGAACTTCCTTCTGCAGCGGCTCGACCATTTCATCAAGGAAGTGCTCCACATACGGTACTTTGTCCGGTACATGGATGATATGTGTCTCTGGGCATCGAGTAAAAAGCTCCTGCACAGAGCGGTGAAAGCAATCGAGAAGTTTCTGGCGGGTCTCGGCCTTGTGTTAAAGGCCAACTGGCAGATATTCCCGACGGCTGCCCGTGCGGTGGATTTTCTTGGATTCCGA
SRS015133_WUGC_scaffold_15469	TR	8.40	-	2318	2367	AACCTCAACAATGGCCGGAACTACGGCCCTCGTTACTTCAACTGCAACAA
SRS015133_WUGC_scaffold_23220	TR	52.00	+	221	270	CGGATTACTTGAATTTGAACAATTCTGCGGGCAATGCGAACTGGAACATC
SRS015133_WUGC_scaffold_23220	RT	31.06	+	550	870	ACTCTTGAAAAAGATGTTGACAGAGGAGTTGTTCATTCCGGACTATCACAAACCGAGCATCATCAACGAGAGCAGCAGCAAGAAAACACGCCGTATATTAAAACCGCATTACAAATATGAGCAGGTTATTCATCATTGTGCAATAGGTCAGTTCAAACCGATTGTGATGAATGGATTGTATGAATTTTCATGCGGGAGCATTCCGGACAGGGGTGTTCATTACGGAAAGAAGTACATGAGAAAATGGCTTGATTCCTACGACGGAAAGAAATTCTTTGTTCTCAAGATGGATGTTCACCATTTCTTTGAATCCATAAACCG
SRS015133_WUGC_scaffold_35888	RT	39.13	-	45	216	AAGGTCCGGCCCATAGACGCCCCGCACATCAATGACCGGCAGATCCACAAGACCCACACAAAGGAGGTCCTGGAGCCACTATACACGCCGGGCATGATCTACTACAACGGGGCAAGCCAGCGAGGAAAGGGCCTCCAGTTCCACTACAAGGGGCTGAAAAAGGCCCTGCGGA
SRS015133_WUGC_scaffold_35888	TR	58.58	-	747	810	ACGAACAATTTCTGCCTTGTCAACACCAACGGCAACCCGAACAACAACAACGCGAACAATTCCT
SRS015133_WUGC_scaffold_39868	TR	43.52	+	514	563	CTCGTGCCGTGAATTGCAACAATTACCCGTGGAATGTCAATACGAACATT
SRS015133_WUGC_scaffold_39868	RT	60.21	+	997	1165	AAGAGCGGCAGATAATGGCGCTGCCGTTCTATGACAGGGTGGTACAGCACGCCATAAACAACGTGTTAGAGCCTATATTTGATAAGCGGTTTATATCGCAGTCTTACGCCTGCCGGAAAGGTAAAGGTATGCACGCTGCGTCTGATACGCTAAAAGAGTGGCTGTATGA
SRS015133_WUGC_scaffold_42363	RT	217.30	-	6228	6959	CGTTCCATCGCTTTCATTATCAACAAACCCGTGAAACGGGAGATTTTCGCCGCCGACTTCCGCGACCGTGTTGTACACCACCTCATAGCCCACAGGCTCGTTCCGCTTTTGGAAGAGAAGTTCATCGATGACAGTTACAGTACCCGCAAGGGAAAGGGTACGCTCTACGGCATAGAACGGGTGGAAGAACATATCCGGCTCTGCTCCGAGAACTACACGCGGGATTGCTATATCCTGAAAATAGACATCCGTTCGTTCTTCATGAAAATATCGAAGAGGCGGCTGTATGACCTGACCGAAGAACTCTTGCACGAACGCTACGGGGGAAACGACCTGGCGATACTGCTCTATCTGCTCCGTGAGACGATATTCAACCGTCCGGAAAAGAACTGCATCCGC…
SRS015133_WUGC_scaffold_42363	TR	56.39	-	7222	7282	AACAACGCTCTTTATGTGAATGTGAACAACGGCAACGTGAACAACAACAATAAGAACAACA
SRS015133_WUGC_scaffold_42573	RT	55.20	-	2948	3518	AAGGTGCGGAACATCGACGCGCTGCCCATCCAGGAGCGGGCCATCCAAAAATGCCTGTGCAAGAACCTTCTGACGGAGGTTTATTCCAGGAGCTTCATCTACGACAACAGCGCGAGCCTGAAAGACCGGGGCATGGACTTCCAGCTCCGGCGGCTCAGGAAGCACCTGCAGGACCATTACCGGCGGTATGGGACTGAGGGCGGTATCTACCAGTTCGACTTCAAGAATTATTTCGGGAGCCTGCCGCACGAGGAGATCAAGCGGCGGGCGCGGAAGAAGATCATGGACGACCGGTTATACACATTGTTCTGCGACTTTGTGGATGATTTCCGGCTGATGAAGACCGCCGACAAGGAAGCACACCGGGGCGTGGGCCTGGGCAGCGAGGTATCGCAGATC…
SRS015133_WUGC_scaffold_42573	TR	37.37	-	4133	4179	TGTGAACACGGACGGGTCTGCGAACAACAACAACGCCTACAATTCGA
C3482631	TR	35.95	+	304	341	CGAATACGAATAACACGGCTTCGAATACGAATGCGAAT
C3482631	RT	114.81	+	758	1269	TATTTGGGTTTCGACCTTCACGGCGGACACTTATAGCTGCATTAAGAACCGGGGGATTCATGCGGCCGCGAAGAAGGTAAAACAGGCCCTACGGGAAGACCCGGAAGGTACTACGTTTTGTTTGAAATTGGATATTCGCAAGTTCTACCCTTCGATTAACCACGACGTGCTAAAATCCATTCTGCGCCGCAAGTTGAAGGATAAAAGGCTACTTCGCCTACTTGACGAAATTATAGATTCGGCGGACGGCGTACCTATCGGAAACTACCTAAGCCAATATTTCGCTAACCTCTATTTAACCTACTTCGACCATTGGATAAAGGAACAGAAGCGGGTAAAGCACTACTTCCGCTACGCGGACGATATTGTAATACTTGCTTCGGATAAATCCTACCTTCA…
SRS015190_WUGC_scaffold_4733	TR	47.58	+	527	586	TGCGAATGCGAATGGCGGTGTGTCGAATGCGAATGCGAATAACGATGCTTCGAATACGAA
SRS015190_WUGC_scaffold_4733	RT	17.78	+	1134	1518	ACCGGTGCAAGCATCAAAAGGCGCGGTACTCATGACCTGATGAACTGCATACGTACCGATTTGCAAAAAAATCCGGAAGGCACGCTTTACGCATACAAATTTGACATCCGGAGGTTTTATGACAATGCGCGGCAGGACTTTGTTATGTGGTGCTTCCGGAGGGTGTTCAAGGACAAAAGGCTGTTGGTCTTGTTGGAGCGGTTTGTTAAGCTGCTGCCGGAAGGTATCAGTTTCGGACTGCGCAGTTCACAAGGGGCAGGAAATCTGCTTCTGTCTGTATTTTTAGACCACTATCTGAAGGATAAGTACGGGGTTCGTTATTACTATCGCTATTGCGATGACGGACTGGTACTCGGTAAAACGAAAGCGGAATTGTGGAAGATTC
SRS015190_WUGC_scaffold_5947	RT	44.68	-	15167	15551	CACCTCCGCCAGTATCAAGAGACGGGGGATGCACGACCTCCTGGCGTATGTCCGCCGTGACATGGCCGAAGACCCTGATGGTACACGTTACTGTTACAAGTTTGACATCACCAAATTCTACGAGAGCGTGAAGCAGGATTTTGTGATGTATTGCGTCAGCCGGGTGTTCAAGGACGCAAAGCTCGTGACCATGCTGGAGAGCTTTATCCGCCTGATGCCTGAAGGTCTGAGTATCGGCCTGCGCAGCTCGCAGGGGCTGGGCAATTTGCTTTTGTCTGTGTATCTGGACCATTATCTGAAGGACAGGTATGCCGTGCGTCATTTCTACCGCTATTGTGATGACGGCGTCGTACTGGGTAAAACGAAAGCGGAACTGTGGAAGATT
SRS015190_WUGC_scaffold_5947	TR	47.60	-	16100	16149	GTTTCGATGTCGAATGCGAACAACGATTCCTCGAATACGAACACGAACAT
SRS015190_WUGC_scaffold_10327	RT	35.81	-	13335	13689	CACCTCAGCCAGCATCAAGAACCGCGGCATGCACGACCTCATGGAGTACATACGCCGCGACATGAAAGAAGACCCGGAAGGAACACGCTACTGCTACAAATTCGACATCTCCAAGTTCTATGAGAGCGTGGGGCAGGATTTCGTAATGTATTGCGTCCGGAGGGTATTCAAAGACAAGAAACTCATCGCCATGCTTGACAACTTCGTAAGGCTCATGCCGCAAGGAATCAGCATCGGGCTGAGGTCGTCGCAAGGGTTGGGCAACCTGCTCCTGTCTGTTTTTTTAGACCATTATTTGAAGGACAAGTACGGCGTCCGCCATTTCTACCGCTATTGCGATGACGGCGTGGTACTC
SRS015190_WUGC_scaffold_10327	TR	39.30	-	14168	14217	TACAACAATGCGAATGCGAATAACGATGCATCGAACTCGAACACGAATGT
SRS015190_WUGC_scaffold_10700	TR	33.63	+	171	208	CGAATACGAACAATGCAGCCTCGAATTCGAATGCGAAT
SRS015190_WUGC_scaffold_10700	RT	115.17	+	594	1184	AAGAGCGGAAGATATTCAAACTGCCATTCCGTGATCGTGTCGTTCATTGGGCGATAATGCAGGTGATTGAACCGATATGGCTCTCCAATTTTACCCGTGATACATACTCTTGCATCCGTGGGCGTGGTATTCATCCTCTTTTATACAAGCTTCGCCGTGATTTGAAAGCGGATCCGGAGGGAACCCGGTACTGCCTGAAAATCGATGTGCGCAAGTTTTATCCGAGTATTGACCATGAGATCATGAAACAAGTGATCCGCCGGAAACTGAAAGATGCCCGATTGCTCGCCTTGCTTGACGGTATCGTGGACTCGGCGGAGAACGGGGTGCCCATCGGGAACTATCTCTCCCAATTCTTTGCCAACCTCTATTTGTCCGAGCTGGATCATGTCATTAAAG…
SRS015190_WUGC_scaffold_23377	TR	32.12	+	12	61	TGTGGAACGTGAACTCCAATGGCAACTACAACAACTGGAACGCCAACAAC
SRS015190_WUGC_scaffold_23377	RT	148.30	+	547	1114	GATAAGGTGGTCCAGCACGCCCTGGTTGATAACACGCTCTATGAAGCGATCACCCACAGCTTCATCCCGGCCAACTGCGCTTCCCAGATTGACAAAGGGATGCACTACGGCCTGGATTTGCTGAAGGGCTTCATGACCGACTACTGGCACAAGAACAAGACCACCGATGGCTGGGTCCTGAAGTGCGATGTTCGGCACTTTTTCGCCAGCATAAACCACGACTTGCTGAAGCAGAAACTACGAAAGAAGGTGGTAGATGACCGCATTTTCCGGCTCATGTGCATTTACATAGATACGAGTGCAGATGGGCTTCCTCTCGGCTACCAGACATCCCAGCTCCTGGCCCTGCTGTTCCTGGACGAATTTGACCATTTCGTGAAGGAGCGCCTTCGGATAAAG…
SRS015190_WUGC_scaffold_29534	TR	21.98	+	1002	1073	CGTTTCTTCGGCTTACTTTGCCAATGTGAACAACAATGGCAATACGAACTACAACAACGCTTCGAACTCTAA
SRS015190_WUGC_scaffold_29534	RT	46.15	+	1431	2013	GATCGCATTATCCGACATTCTCTGTGCGATGAGGTTTTACTTCCAGAAGTTAGGAAACATATCATTTATGATAACTGCGCATCTATCAAGGGACGCGGAATTTCACAACAGAGAAAACGATTCGAAATCCATCTCCACAAATACTACCAATTATACGGAAATGACGGTTATATTCTATTCGGTGACTTTTCAAAGTTCTATGACAATATTATCCATGAGATTGCCAAACGAGAATTGTTGAAGCTGTTCGATGACGATGAGTTTATTGACTGGCTTTTAACGTTGATATTTAAGGGCTTCCAGATCGATGTTTCGTACATGTCTGACGAGGAATACGAGGCCTGTATGACCGATACTTTCAATAAACTGGAGTATCGGAACATTCCAAAAGAGAAGCTC…
C1318315	TR	7.78	-	471	520	AACAGCGACCGCCGCGGCTACGGCAACAACCGCTACATCTACTCGAACCT
C1318315	RT	82.66	-	963	1373	CTGAAGGGCGATTTTTCAAAGTTCTTTTACACCCTGCTCCATTCCTACTGTTACGAAACGGCCCGCCGGGCCCTGAAGTGGCTGAAGGATCCCGAGCTGATCGACTTCGCTGAGTGGCTGCTATGGCTCATAATCGACAGCACGCCAGACCCCGGCATCCCGATCGGAAACCAGTCGAGCCAACTGCTCGCGCTGCTCTATCTGGACGCCTTCGACCACTGGCTGAGGGATGACCGCGGCCTCGTATATGGCAGGTACATGGACGACTTCTACATCATCCACAGCGACAAGCTGCTGCTCCGGCAGATACTCAAGGAGATCGAGGCGTACATCAAGCCGCTCGGCCTTCGGCTGAACGGCAAGACGCAGATCCTCCCGCTGAAGAACGGCATCGACTTC…
SRS015209_WUGC_scaffold_24942	RT	33.85	-	9421	9775	GACAGCAGCATCTATCAAACAACGTGGTATGCACGACCTTAAAACCTATATAGAAAAGGATATACAGCTCTATCCAAAGGAAATGAAGTATATCTATAAGTTTGATATTAAAAAGTTCTATCCTACGATACAACAAGACTTCGTGATGTATTGTATCAGACGAGTGTTTAAGGACAAACGTCTCATTAGTATCTTAGAGGGCTTTGTCAGACTGCTTCCTAATGGTTTAAGTATGGGTCTTCGTTCATCACAAGGGCTTGCAAATCTTTTGCTTTCTTTGTATCTGGACCACTACCTAAAAGACCGCTATGGTATTAAGCATTTCTATCGCTATTGTGATGATGGTGTTATTGCA
SRS015209_WUGC_scaffold_24942	TR	26.06	-	10302	10339	GCGAATGCGAATAACGCATCATCGCAGTCGAACTCGAA
SRS015209_WUGC_scaffold_50176	TR	27.85	+	1518	1567	ACAATGGTTGCAACCTGAACTTCAACTCGGGCAACGTGAACCCGCTGAAC
SRS015209_WUGC_scaffold_50176	RT	100.26	+	1841	2207	CTTGTATCTGTTTTATTACGTTCGATCCTGTTCAACGTGAGATATTTGCCTCGTCGTTTAAGGATCGTGTGGTGCATCATTTATTGTTCAACTACATTGCACCACTGTTTGAAACAACGTTTATACACGATAGTTACTCGTGCCGTGTGGGGAAAGGGACTTTGATGGGTGTGGAACGGTTTGAACACCACCTGCGTAGCTGCACGCAGAACTATACTCGATCAGCTTACGTGCTGAAACTTGACATACAAGGGTATTTTATGAGTATTCCGAAACGTGAACTGCGGGAGTTGTTGCGCAAAGAGATGGATAAGAAGCCGCAATGGAACAAGATGATTGACCGTGGGCTGGTTGATTTCCTAATTGA
SRS015217_WUGC_scaffold_11626	RT	17.78	-	1513	1897	AACCGGTGCAAGCATCAAAAGGCGCGGTACTCATGATCTGATGAACTGCATACGTACCGATTTGCAAAAAGACCCGGAAGGCACACTTTACGCATACAAGTTTGACATCCGTAGGTTTTACGACAATGCGCGGCAGGACTTTGTTATGTGGTGCTTCCGGAGGGTGTTCAAGGACGAAAGGCTGTTGGTGCTACTGGAGCGGTTTGTTAAGCTGCTGCCGGAAGGTATAAGCTTCGGACTGCGCAGTTCACAAGGGGCAGGAAATCTGCTTCTGTCTGTATTTTTAGACCACTATCTGAAGGATAAGTACGGGGTTCGTTATTACTATCGCTATTGCGATGACGGACTGGTACTCGGTAAAACGAAAGCGGAATTGTGGAAGATT
SRS015217_WUGC_scaffold_11626	TR	53.58	-	2435	2504	ATGCGAACGCGAATGGCGGTGTGTCGAATGCGAATGCGAATAACGATGCTTCGAATACGAATGCGAATAT
SRS015217_WUGC_scaffold_34019	TR	36.21	+	515	552	CGAATTCGAATAACACGCCCTCGAATACGAATGCGAAT
SRS015217_WUGC_scaffold_34019	RT	107.71	+	1000	1403	GATATGGGTTTCGGTCTTCACAAAAGACACATATAGCTGCATCAAGGGCCGCGGGATTCACGGAGCGATGCGGAATGTCAAGCGGGCCATCAAAGACCGGGAAAACGCCCGATATTGCCTCAAAATCGACATCCGGAAGTTCTACCCGTCGATAGACCACGACGTATTGAAAACCATCATCCGCCGCAAAATCAAATGCAAGGATACGCTCGCCCTGCTCGATACGATCATCGACAGCACCGACGGCGTGCCTATCGGCAACTATTTGAGCCAATACTTCGCAAACCTGATGCTCGCCTACTTCGATCATTGGATCAAGGAGGAGAAGCGGGTGCGGAACTATTTCAGATATGCCGACGACATGGTATTTCTCGCCTCCACGAAAGAGGAGCTGCACAT…
SRS015217_WUGC_scaffold_34835	TR	33.80	+	483	520	CGAATACGAATAACACGGCTACGAATACGAATGCGAAT
SRS015217_WUGC_scaffold_34835	RT	45.44	+	943	1104	TATATGGGTGTCTATTTTCACGGCGGACACTTATAGTTGCATAAAAGGGCGTGGCATACAAGCGGCGGCAAATAAGTTAAGGCGCGTTATAGACAGAGATAAGGCAGGCTGCGCGTATTGCCTAAAAATAGACATACGCAAATTTTACCCTTCCATAGATCA
SRS015217_WUGC_scaffold_35111	RT	64.53	-	2941	3556	CAATCCATCGCATTTATCGTTACGAAACCATGCCTGCGCGAAGTGGTAGCCGCCGATTTCCGCGACCGAATCGTGCAGCACTATATCGTCATGCGCCTCGAAGCTCTTTTCGAGGAATGCGGAACACTCGACGATAACATGTTCAGTTGCCGCGTCGGGAAAGGCAACCTTGCGGCCATACAGGCCCTACAACAGCAGATATTCCACCAGTCGAAAGGTTATACCACCGACTGTTATGTGGCAAAATTCGACCTGCAATCATTCTTTATGAGCATCGACAAACGCCGTCTTTACGACGAGTTGGTCGCATTGGTCGCCAAGCGCTACGAGGGATGGGATAAGGATACGCTGTTGTATCTTATCCGCGTCGTTACGCTGCATAATCCGCAGGACAACGCC…
SRS015217_WUGC_scaffold_35111	TR	37.48	-	3768	3817	AACAACGCGTTCATCTACAACGGCAACACGGGCAACGTGAACAACAACAA
SRS015217_WUGC_scaffold_36811	TR	9.23	+	198	247	TCTGCAATGTCAACAACAACGGTAATGCCAACAACTGGAACGCCTCGAAC
SRS015217_WUGC_scaffold_36811	RT	40.84	+	633	1158	GACAAGACGGTCAACCATCTGCTCTGCGACGAGGTGCTGACGCCGTCCATCAGCAAGTACCTGATCTATGACAACGGCGCCTCACAGAAGGACAAGGGCGTGGCTTTCCACCGTCGCCGCTTCGAGGCTCGACTGCATCAGTATTTCATGCAAAACGGCACAAACGAGGGTTACATCCTCCTGGTGGACTTCTCCGGTTATTATGCCAACATCCCGCACGACAAGTGCCTGGAGGTGCTCCAGACGTTCCTGGAGCGCGAAGTCGAAGATCCGGAGACGCTGGCCATCACTGAGATGCTGCTGCCGCTCATCTTCAAGACCTTCGAGCAGGACGTCTCTCGCTTCACTGACAAGGAGATCGAGGCGATGATGGCCGGAAAAATCGACCCGATGCTGAAC…
SRS015217_WUGC_scaffold_37757	TR	33.63	+	129	166	CGAATACGAACAATGCAGCCTCGAATTCGAATGCGAAT
SRS015217_WUGC_scaffold_37757	RT	102.63	+	560	1150	AAGAGCGGAAGATATTCAAACTGCCATTCCGTGATCGTGTCGTTCATTGGGCTATCATGCAGGTGATTGAACCGATATGGCTCTCCAATTTCACCTGTGATACCTATTCCTGTATCCGTGGACGTGGTATTCACCCTCTTTTATACAAGCTCCGCCGTGATTTGAAAGCGGATCCGGAGGGAACCCGGTACTGCCTGAAAATCGATGTGCGCAAATTTTATCCGAGTATAGACCACGAGATCATGAAACAGGTAATCCGCCGAAAGCTGAAAGATGCCCGGCTGCTTGCTTTGCTTGACGGTATCGTGGACTCGGCAGAGAACGGAGTGCCTATTGGAAATTATTTATCCCAATTCTTTGCTAACCTTTATTTATCCGAACTGGATCATATCATGAAAG…
C2338567	TR	49.60	+	192	241	TGTCGTACTGGAATGTGAACAACCCTGCGACGAACGTGAACACGAACATC
C2338567	RT	84.42	+	743	1201	CATTTTCATGAAAGGGATGTATGAGTTCTCGTGCGGGAGCGTACCGAACAGGGGTGCTCATTATGGGAAAAAGTACATCGAGAGGTGGATTCAGCGAGACAAAAAGAACTGCAAATATGTTCTCAAGATGGATATTCGACACTTTTTCGAGAGTGTTGACCATGATGTCTTGAAAGCGTGGCTCAAGAAGAAAATCAGAGACGAGAGAATGTTGTACATCCTCGAACTGATAATTGACGGGAGCGAGGTCGGGTTGCCTTTAGGGTTTTACACATCGCAGTGGTTGTCAAATTTCATGTTGCAGCCTCTCGACCATTTCATCAAAGAACAGTTGAAAGCGGTGCATTATATCCGGTATATGGATGATATGGTGGTGTTCGGAAAGAACAAAAAGGAACT…
C2359674	RT	80.75	-	725	1290	TGAGCGGGTCGTCCAGCGCTGCCTGTGCGACAACGCCCTTGTGCCGGTCCTTGAGCGTACCTTTGTCTATGACAACGGTGCCAGCATGAAGAACAAGGGATACGATTTTGCCGTGCGCCGGATCACGCAGCACCTCCACGAGCACTACCGGAAATACGGCAATGAGGGCTATATCCTGCTGTTCGATTTCTCTAAATTCTTCGACAACGTTTCCCATGAGGTCGTGAAAGCGATCCTGCATAAGGAATTCACCGACGAACGGCTCCTTGCGCTCACAGAGCATTTCATCGACGCTTTCGGCGATAAGGGTATGGGGCTGGGCAGTCAGATCAGTCAGGTGCTGGCCCTCGCCTCTGCAAACCGTCTTGACCACTATGTCAAGGAGGTTTTGCAGGTGCG…
C2359674	TR	40.20	-	1855	1910	TCGTCTTCGTCTTTTGCCAATGTGAACAACAACGGTAACAGCAACAACAACAACGC��
C2389064	TR	38.40	+	47	94	TGTGAACAGCTCGGGCAACGTCAACAACAACAACGCAGTCAACGCGCT
C2389064	RT	42.09	+	535	1073	CATCTATCCGGCAATGACCAAGAGCTTCATCCAACATAATTGTGCCTGTCAGAAAGACAAGGGCACGGACTATGCAAGGGCGGTGCTTGATGAGTTCCTACATCGACATTACAGGAAGTACGGACGGGCAGGCGGAGTCTTGCAGGTGGATGTACATGGATATTATCCCAACATGAAGCATCAGGTCGCAAAGGACAAGTTCAAGAAACACCTTGAGCCGGACATCTACAAGCGAGCGGAGGCGGTACTGGAAGATCAGTATGAGGGCGATGTCGGATATAATCCGGGAAGTCAGATGATACAGATAGCAGGAATCTCCGTACTTGATGAATTAGATCATTTCATCAAGGAACAGCTCGGAATCAAGAGATATCTGAGATACATGGATGATTTTCTGCT…
SRS015264_WUGC_scaffold_3386	TR	8.08	+	6792	6841	GCAACGGGCTGAACCTCATCCTGAACCCCAACAATTTCAGCGACAGCAGC
SRS015264_WUGC_scaffold_3386	RT	14.34	+	7767	8139	TGCTGCGGAAGCATTCGCGGCAGAGGCCCGCATCACGCAAGAGCGGCTATTGAGGGCTGGATGCGAAAAGACCCGAAAGGCACGAGGTACGAGCTATGCGGAGACATCTACCATTTCTACGACAGCCTTGAAGCTGATGTTGTGATGGACCGTATGCGGCATCTGATTAAAGACCATCGTGTTCTCGACCTTATCTGGCGCATCGTAAAAGATGGCATTCTCATTGGTTCATACACCTCGCAGTGGTTCGCAAACACGGTTTTGCAGCCGCTCGATATGATGATACGGGAGAGCGGGCTTAGCGACCACAACGTCCGGTATATGGACAACCTCACGATATTCGGCTCAAACAAACGAAAGCTGAAAAAGTTGA
SRS015264_WUGC_scaffold_53976	RT	6.92	-	594	683	CATTAGATCCGTTTGCCGAAGGTGTTTTGCCTGTCTGTATAGGCAAAGCCACACGTCTTATTGAATTTTTGGATGATGATAAAGAATATT
SRS015264_WUGC_scaffold_53976	TR	19.83	-	1455	1505	TGGTTAATTAGAGTCGGTAATGTCATTGCAATTACAACACCTATAACACCA
SRS015264_WUGC_scaffold_53976	TR	6.82	+	2764	2813	ACATCATCTTCACCTGCTACAGCTTCTCGTCGTACGTGAGCAGGAAGCAT
SRS015264_WUGC_scaffold_57153	TR	51.67	+	572	619	CGTGAACTCGGACGGGAGCCTCAACAACAACAACGCGTACAACGGCAA
SRS015264_WUGC_scaffold_57153	RT	152.11	+	1011	1616	AGCGACGCCTCATCCAGACGAACAGCGTCAAGGACAAAATCGTGCAACACGCCTTTTGCGACAACATCCTTTACCCCGTCCTGAGCCGCCCCTTTATCCTGGATAACTACGGGAGCCAAGTCGGAAAGGGAACCCACTTCGGCCTCGACCGCCTCCGTGACTTCATGCGGGAGTATTACCGGAAGCACGGGAGCGCCGACGGCTGGGTCCTGAAAGCGGATGTCCGGCACTACTTCGCCAGCATCCGGCACGACATTCTCAAGCGAGATGTCAATAAGCTGCTCACAGACCCACGGAGCCGGGCCTTGTCCGACGCTATCATAGATAGCACCCCTGGTAATGTCGGCATCCCCATAGGCAATCAATCGTCCCAGGTGTACGCCCTATTGTATCTGAATG…
SRS015264_WUGC_scaffold_57419	TR	69.62	+	218	281	ACAACAACGCGTACTACATCAACACCGACGGCACCGTGAACAACAACAACGTGTACAACGCCAA
SRS015264_WUGC_scaffold_57419	RT	58.77	+	818	1371	CGCGGCCCAGTACGGCAAGGGGACCCACTACGGGCTGGAGATGCTGAAACGGCACATGAGGACCTATTTCCTGCGGCGGAAGGGCGCGGACGAGGTGGCACGCAAGGCCGCCGGTCTGCCCCACCGGCCCATGGAGGAATGGGACTACGCCGAGGGCTGGGTCATCAAGGGCGACATCCGCCACTTCTTCCAGAGCATCGACCACCAGCGGCTCAAGGCCGCGCTGGAACCCCGGTTTCCCGACCCGGACATCCGGGCGCTGATGTGGCGATACATCGACGCCGTGGACGAGGGCCTGGCCCTGGGACACCAGACGAGCCACATCTACGCGGTGTTCTACGTCAGCTCCTTCATGCACTATGTGGGCGAGAAGCTGCACCTGCCGCTGGCAGGGATGTA…
SRS015264_WUGC_scaffold_64513	TR	22.07	+	126	163	TCAATGTGAACAACGTGGTTTCGAACTCGGATTGGAAT
SRS015264_WUGC_scaffold_64513	RT	40.81	+	791	1137	TCTTGTGGGTCAGTTCCCGAACGTGGGGTGCATTACGGTAAAAAATATATCGAAAAGTTTATCCGTAAAAACCCTAAGAAAATCAAATATGTTTTAAAACTCGATATTCACCATTTTTACGAAAACATTAACATCGACCTTTTAAAACAACGATTCAGAAAAACAATAACCGATTTAAAGTTTTTGGAATTAGTTGATTTTGTTTTGGATTCCAATGTTGGAATCTTACCCGACGNNNNNNNNNCAATGGTTCGCTAATTGGTTCTTACAACCTCTCGACCACTATATAAAAGAGGAATTGAGAGCCGTTTGTTATGTCCGATATATGGACGATATGGTTATATTCG
SRS015264_WUGC_scaffold_64967	TR	25.97	+	322	371	ACAACGGTCGCAACCTGAACTTCAACTCGTCGAACGTGAACCCGTTGAAC
SRS015264_WUGC_scaffold_64967	RT	128.28	+	632	1295	TGAAGCGAGAAATTTTTGCCTCGGATTTCAGGGACAGGGTAGTGCATCATCTGTTGTATAATTATATTTCTCCTATGTTTGAGGGCAGAATGATTTTTGACAGTTATTCATGTCGCCGAGGAAAGGGGACAAGTCAGGGAATAGCACGCCTGGAACACCACATACGCAGTTGTACGCAAAATTATCGTTATAGTGCCTATATATTAAAACTGGACTTAAGGGGGTATTTCATGAGTATCAGGAAGGATCGTCTGTACGATCTTATCTGCAAGGGACTGGAACGATATAGAAGAAGCCGGAAACAAAAAGAATGCCCGGATATGGAACTGATAGATTTCCTGCTAAGACAGATTATATTCAGAAATCCCCAGCGGGATTGCCGGATACGGGGTAGCGCGG…
SRS015369_Baylor_scaffold_1622	RT	44.68	-	14	398	CACCTCCGCCAGTATCAAGAGACGGGGGATGCACGACCTCCTGGCGTATGTCCGCCGTGACATGGCCGAAGACCCTGATGGTACACGTTACTGTTACAAGTTTGACATCACCAAATTCTACGAGAGCGTGAAGCAGGATTTTGTGATGTATTGCGTCAGCCGGGTGTTCAAGGACGCAAAGCTCGTGACCATGCTGGAGAGCTTTATCCGCCTGATGCCTGAAGGTCTGAGTATCGGCCTGCGCAGCTCGCAGGGGCTGGGCAATTTGCTTTTGTCTGTGTATCTGGACCATTATCTGAAGGACAGGTATGCCGTGCGTCATTTCTACCGCTATTGTGATGACGGCGTCGTACTGGGTAAAACGAAAGCGGAACTGTGGAAGATT
SRS015369_Baylor_scaffold_1622	TR	47.60	-	947	996	GTTTCGATGTCGAATGCGAACAACGATTCCTCGAATACGAACACGAACAT
SRS015369_Baylor_scaffold_5631	TR	33.80	+	36	73	CGAATACGAATAACACGGCTACGAATACGAATGCGAAT
SRS015369_Baylor_scaffold_5631	RT	121.10	+	458	993	TATATGGGTGTCTATTTTCACGGCGGACACTTATAGTTGCATAAAAGGGCGTGGCATACAAGCGGCGGCAAATAAGTTAAGGCGCGTTATAGACAGAGATAAGGCAGGCTGCGCGTATTGCTTGAAAATAGACATACGCAAATTTTACCCTTCCATAGATCACACCGTACTAAAGTCCATTGTTCGCCGGAAGATTAAGGACACACGGCTACTCAATCTTTTGGACGAAATAATAGACAGTGCGGAAGGCTTACCGATTGGCAACTACCTTAGCCAATATTTAGCGAATCTTGTACTTACCTACTTCGACCATTGGGTAAAGGAAGTAAAGCGGGTAAGGTACTATTTCAGATACGCCGACGACATTGTAGTATTGCATAGCGACAAAAAGACGCTTCA…
SRS015369_Baylor_scaffold_14817	RT	128.28	-	5257	5920	GTGAAGCGAGAAATTTTTGCCTCGGATTTCAGGGACAGGGTAGTGCATCATCTGTTGTATAATTATATTTCTCCTATGTTTGAGGGCAGAATGATTTTTGACAGTTATTCATGTCGCCGAGGAAAGGGGACAAGTCAGGGAATAGCACGCCTGGAACACCACATACGCAGTTGTACGCAAAATTATCGTTATAGTGCCTATATATTAAAACTGGACTTAAGGGGGTATTTCATGAGTATCAGGAAGGATCGTCTGTACGATCTTATCTGCAAGGGACTGGAACGATATAGAAGAAGCCGGAAACAAAAAGAATGCCCGGATATGGAACTGATAGATTTCCTGCTAAGACAGATTATATTCAGAAATCCCCAGCGGGATTGCCGGATACGGGGTAGCGCG…
SRS015369_Baylor_scaffold_14817	TR	25.97	-	6215	6264	AACAACGGTCGCAACCTGAACTTCAACTCGTCGAACGTGAACCCGTTGAA
SRS015369_Baylor_scaffold_14949	RT	33.60	-	3008	3405	TACGAGTGCATGTATTAAGGGAAAAGGACTTCATTTTGGAGTAAGGAGAATGAAAAGTTTCCTTCGCCGGTACTCGGAATACAAATGGTTCGTAAAAACTGATTTTAAAAAGTTTTATCAAAGTATTCTTCATGAGCTTATTGTTGCTGCATTGAGAAGGAAATTTAAAGATGAACGATTTATTAAACTGATTGAGATAGCTGTTTTATCGTATGACAGCGGAACGGAGTTAATTGACGTATTGGAGAATGAAGTTGAACGGAAAAAGAGGTGTTCCAATTGGAGCATTTACAAGTCAACCTATCGGCAATTTTGCGGCAAGTCGGATAGATCATACAATGAAGGAGAAATATCATGTCAAATGCCTGCATAGATATTGCGATGATAATGTTATGCTG
SRS015369_Baylor_scaffold_14949	TR	41.90	-	4145	4194	CTCGCTTATGCGAACTCGAATAACGATTGGTCGAACTCGAATGCGAATAT
C758773	TR	47.31	+	154	203	TCGGTTATCTGAATGCGAATAATCGTTCCTCGAATGCGAATGCGAACATT
C758773	RT	87.78	+	727	1210	GACAGGATAGTACACCATTGCATTATCAATGTGTTGGGGCGTTACTGGACTAACTTCTTCATTGCGAATACATACGCTTGTATCAAAGGGCGTGGTATTCATAAATGTATGGAGGATGTGCATACGGCTTTAATCATAGACAGAAAAGGTACAAGGTTCTGTTTGAAGATTGACATCAAGAAGTTCTATGATAACATAGACCACGCAGCATTGAAAAGGATAATCCGCTACACTATAGCGGATGAACAACTGTTAAGGCTGTTGGATAAGATAATAGATAGTAACGGTAAAGACAAGGGGCTGCCAATAGGCAATTTCACAAGTCAATATTTGGCTAATCTCTATTTAGCATATTTCGACCATTGGGTTAAAGAAGAACTGGCTAAGATAGTGATGAAG…
SRS015374_WUGC_scaffold_1788	TR	7.04	-	11612	11661	AGCCGGAACCTGAACCTCAACAGGCAGAACCGGAACCTGAAAAACAGGAA
SRS015374_WUGC_scaffold_1788	TR	5.82	-	19818	19867	TTCACCATGATTATTTTCATCTGCGCCAACTGGAATTGGAGCAAGCGCAT
SRS015374_WUGC_scaffold_1788	TR	6.34	-	24710	24759	GCGTTTTACTGTCACTTCATCTTCAATTCGGGCAACAACAATTTGTCCAT
SRS015374_WUGC_scaffold_1788	RT	20.81	-	25409	27031	TGCAGCTCTACTCAAACAACCTGAATTAATTTATCAAGCGACTCTAGCCTTACGAAAAACTGTACCTTGCCATTTACCTGTCAGTGTAAAAGTGAGGTTGGGTTGGGATTGTACTTCACAGGCTTTTGAAATTGCCGATGCCGTACAACAAGGTGGTGCGACTGAAATCACTATTCACGGTAGAACCAAAGCCGATGGCTATCGTGCCGATTGCATCAATTGGGAAAAAATCGGTGAAGTGAGATCTCGCTTGACGATCCCTGTAATTGCTAATGGTGAAATTTGGCGTTGGGAAGATGGTCAAGCATGTTTGAAAGCGACAGGTTGCGAGGATCTGATGGTCGGACGTGGTGCATTAAATATCCCGAACCTAAGCCTTGTACTCAAACAAAATTGTGA…
SRS015374_WUGC_scaffold_5790	TR	6.52	-	228	277	TTCCTCGTCTTTTTCTTCCACATCCTGACTGGCACCTTCAACGATGAGAA
SRS015374_WUGC_scaffold_5790	RT	18.52	+	4758	5150	GAAGCTGGTTCTAAGTGGTTTGAATCAAATTATCAAGGGTATTAACAGTCTTAGAAATGATAAAGGCGATGGTCATGGTAAGGGAGCTAACTTTATAGAATTGCCACCAAGGTATGCTTCAGTTGTTGTAGGATCTGCATTAACGGTAGTGTCATTTGTTTGGGAAACATACCAAGATAAGCAAAAATAGTAAGGAGGAGGTTTAATGTCGAAAAATCAAGAAAAATTACACTTTCAACTTAAAAAATTTATAGTAAATGTAGGTTGGACTCACAAAATTCATGCGGTTAGAATTGACGAGTTAGAAAGCTATATTCGATGGTTTAGAATAGCAACAATAATCATTTCTGGAGTTGTCTCTTCTGGCTTAGTTGGAATACTTTGGTTTGATGA
SRS015578_WUGC_scaffold_20820	TR	44.10	+	572	621	CTCGTGCCGTGAATTGCAACAACTACCCGTGGAATGTCAATACGAACATT
SRS015578_WUGC_scaffold_20820	RT	186.06	+	1025	1669	AATACCATTACTTTAAGGTGTACGAACCGAAAGAACGGCAGATAATGGCGCTGCCGTTCTATGACAGGGTGGTACAGCACGCCATAAACAACGTGTTAGAGCCTATATTTGATAAGCGGTTTATATCGCAGTCTTACGCCTGCCGGAAAGGTAAAGGTATGCACGCTGCATCTGATACGCTAAAAGAGTGGCTGTATGAGTGGAACAAATACCACCCAGATCAACCGCTTTATGCTATCAAGGCAGATATACACCACTATTTCCAGAGCATAGACCATGCGGTATTAAAGACTGAAATACGTAAGGTTATAAAAGACGCTGGGGTACTGGCATTGCTGGACAGAATAATAGACCACAACGGCAATATGCCGGACGGCGTAGGGATACCAGTAGGAAACC…
SRS015578_WUGC_scaffold_34612	TR	52.00	+	213	262	CGGATTACTTGAATTTGAACAATTCTGCGGGCAATGCGAACTGGAACATC
SRS015578_WUGC_scaffold_34612	RT	75.74	+	542	1461	ACTCTTGAAAAAGATGTTGACAGAGGAGTTGTTCATTCCGGACTATCACAAACCAAGCATCATCAACGAGAGCAGCAGCAAGAAAACACGCCGTATATTGAAACCACATTACAAATACGAGCAGGTTATTCATCATTGTGCAATAGGTCAGTTCAAACCGATTGTGATGAATGGATTGTATGAATTTTCATGCGGGAGCATTCCGGACAGGGGTGTTCATTATGGAAAGAAGTACATGAGAAAATGGCTTGATTCCTACGACGGAAAGAAATTCTTTGTTCTCAAGATGGATGTTCACCATTTCTTTGAATCCATAAACCGGAGAATCCTCAAAAGGAAACTCAAAGAGGTAATTCGAGATAAACGGTTTTATAGATTACTCTGCATACTGATTGAACA…
SRS015578_WUGC_scaffold_45229	TR	37.37	+	627	673	GTGAACACGGACGGGTCTGCGAACAACAACAACGCCTACAATTCGAA
SRS015578_WUGC_scaffold_45229	RT	55.20	+	1288	1858	AGGTGCGGAACATCGACGCGCTGCCCATCCAGGAGCGGGCCATCCAAAAATGCCTGTGCAAGAACCTTCTGACGGAGGTTTATTCCAGGAGCTTCATCTACGACAACAGCGCGAGCCTGAAAGACCGGGGCATGGACTTCCAGCTCCGGCGGCTCAGGAAGCACCTGCAGGACCATTACCGGCGGTATGGGACTGAGGGCGGTATCTACCAGTTCGACTTCAAGAATTATTTCGGGAGCCTGCCGCACGAGGAGATCAAGCGGCGGGCGCGGAAGAAGATCATGGACGACCGGTTATACACATTGTTCTGCGACTTTGTGGATGATTTCCGGCTGATGAAGACCGCCGACAAGGAAGCACACCGGGGCGTGGGCCTGGGCAGCGAGGTATCGCGGATCA…
SRS015578_WUGC_scaffold_48390	TR	17.93	-	8622	8690	TTGTCATTGATGTTGGCTCATGGACTGTTGACAGTATGCTGATAGTGAACAAGAAGCCTGACAACAGTA
SRS015578_WUGC_scaffold_48390	RT	7.00	-	11925	12071	AATATGCTGATTATGTGAAAGATGTTGAGGAATGGAATGTTAATCACGTTAAAAAGAATGAGAATATTCCAACTGAAGAGAATAGGACAGATAGATATCAGATTGGCGAGGAAAGGAATTTTATGAGAGATAAAGACAAAGAATATT
SRS015578_WUGC_scaffold_48407	TR	25.52	+	6533	6592	AACAACACCAACAACGCCATCTACCTGAACACCAATGGCAATGTCAACAACAACAACTGC
SRS015578_WUGC_scaffold_48407	RT	152.10	+	7058	7654	AAAAGAGGCTTGTGCAGGCTCCGGCTTTCGTTGACAAAGTGGTCCAGCACGCTTTGGTGGATAACCTCATATATGAACGCATCACAAGAAGTTTCATTCTTGACAACTACGCATCCCAGAGAGGAAAAGGCCTGCACTTTGGGCTGGACAGGCTCAAGGGCTTTTTCACAGAATACTGGAACAAATACCGCACAGCGGAGGGCTGGGTCCTCAAGGCAGATGTGCGGCATTTCTTTGCGTCCATCGACCATGACAGGCTCAAGGAAAAGCTCAAAAAGCTGGACCTTGAGCCCGTTGTCTATGATCTGCTGTGTACCTACATAGACAGCACGGACGGGCTGCCGCTGGGCTATCAAACCAGCCAGCTTTTTGCCCTGCTGTTTCTGGATGAATTTGACC…
SRS015578_WUGC_scaffold_48714	TR	28.77	+	577	626	ACGTGAACTCCAGCGGCAACGTCAACAACTGGAACGCGATCAACGCGAAT
SRS015578_WUGC_scaffold_48714	RT	70.69	+	1090	1969	TGTTTATCCAGCAATGACACGGAGCTTCATCCGGCAAAACGCGGCCTGTCAGACCGGCAAAGGTACCGACTGGGCGCGCAAGCAGGTCAAGCTCATGATGGAGCGCGAATACCGGCAGCACGGCGCTGATGGCTATGTGCTGTTGGTAGATATCCGGCACTATTACGACACGATGCCCCATGACGTGGCAAACCGCTGCTTTGAGCGGCATCTGCCGCCAAGTGTGCATAACCGCGTGCGTGAGGTGCTGGATCGTCAATATACCGGCGAGGCCGGTTATAATCCGGGCAGCCAGATGGTGCAGCTTGCCGGGATCTCGGTGCCCGACCCCATAGATCACTACATCAAGGAGCGCCTGCGGGCGAAAAAGTACGTCCGTTTTATGGATGATAGCCTCAT…
C2628679	TR	6.83	+	291	340	GCGTGAACGTCAACAACAACGGGAACTCCAACAACTGGAACGCCAGCAAC
C2628679	RT	61.12	+	849	1113	GCTTTATCTGTTTTGATATATGCGAACGCGGCAAGCTGAGGCACATCAAAAGCGTGCATTTTTCCGAGAGAGTTGTGCAAAAATCATTTTGCACCAACATCATATACCCCACTTTCACCCGCTCCCTGATTTACGACAACGGGGCGAGCCAGAAAGGAAAAGGCACGCAGTTCGCGCTCGACAGACTGACAACTCACTTGCGGAGACATTTCAGGAAATACGGACGCGAAGGCGGCATACTTCTGATTGACTTCTCGGACTACTT
C2670102	RT	7.04	+	787	972	TTGTTGATTTATCTGATATAGGTCAGGGAAAAGCATATCTTGTGTCTAGTACACCATACGCCAGAAGGCTGTATTATCATCCAGAATACAATTTCCATCAGACACCGTGGACTGATGATAAAGGCAAGAAACATGAAGGAAATGCGAATGCTAAAGGCAGATGGCTTGATGACTACATGAAAGGTG
C2670102	TR	5.43	-	4605	4654	AATTGTATCGTTCATTAAATCAGCTATGGTTCCAACGACAACTCCAACCT
SRS015663_WUGC_scaffold_2956	TR	7.58	+	100802	100851	ACTTCACCATCTACCGCTACTATACCGCGCCGTACTTCAGCGTCACCATC
SRS015663_WUGC_scaffold_2956	RT	9.59	-	104733	105013	TCAGATTCTGCAGCTTATTGATGAGGAAATCAAAAACAAACGGGCCGGAAAAGAAGCCTATATCCATGTAAAAATCAATCACATCACCGATCCTGATGTGGTGCGCCACCTTTATAAGGCTTCGGCCGAGGGCGTTGAGGTGGGAGCCGTGTTGCGAGGCAACTGCTCTATGGTTACGGGCATACCGGGCCTGACGGAAAACATACATCTTCACGGCATCATCGACCGTTATCTGGAGCACGCGCGCATTCTTATATTTGCGCATGGCGGCAAGGAGAAGT
SRS015663_WUGC_scaffold_22990	RT	11.52	+	3065	3348	TATATTTTAAAAGCTGATGTAAGTAAATTTTTTGCAAGTATTGACCATGATATTTTAAAAGAAAAACTCAAAAGAAAAATAAACGATGTAGAGGCATTAAAAATTGTTTTTGATATAATAGATAGTGAAGAAAACGGTTTAGGAATAGGTGCTATGACAAGCCAAGTTTTGGCAATTTTTTATTTAAATGATTTAGACCATTATATTAAAGAAGTGTTAAAAATAAAATACTATGTAAGATATCAAGATGATTTTTTATTATTTCATCATTCAAAAGAATATTT
SRS015663_WUGC_scaffold_22990	TR	48.09	-	3819	3882	ATGTGAACTCTGATGGCAACGTGAACAACTATAACTTGTGGAACTCGAACGGTAACACTAACAA
SRS015663_WUGC_scaffold_29617	RT	177.37	-	631	1245	AAGCGCCGCATGGTACACGCCCCCGCATTTGTGGACAAGGTGGTGCTGCACGCGCTGGTCGATAACATCCTGTATGATGCTCTGACAAAGAGCTTTATCCGGGACAGCCACGCAAGCCAGACCGGCAAAGGCACAGACGACGGCCTGATGCGCCTGAAAACACACATGGTGGACTATTACCGCCGTGAGGGCCACGGCGCGGACGGCTGGGTGCTGAAAGGCGATGTGCGGCATTTCTTCGCCAGCATCGACCACCGGAAGCTAAAACGCAAGCTCAAAGCCGTGCTGGACAAGCGCGGCGTTGACCCGCGTGTCTATGAGCTGCTTTGCATCTACATCGACGTGATGGAGGACGGCTTGCCGCTGGGCTACCAGACGAGCCAGCTTTTCGCCCTCATG…
SRS015663_WUGC_scaffold_29617	TR	29.98	-	1670	1733	AATAACAACAACGTCTGGAACGTCAACACCGATGGCTCCAACAACAACAACTGGTACAACAACT
SRS015663_WUGC_scaffold_37238	TR	37.37	+	45	91	GTGAACACGGACGGGTCTGCGAACAACAACAACGCCTACAATTCGAA
SRS015663_WUGC_scaffold_37238	RT	54.63	+	662	1232	AGGTGCGGAACATCGACGCGCTGCCCATCCAGGAGCGGGCCATCCAAAAATGCCTGTGCAAGAACCTTCTAACGGAGGTTTATTCCAGGAGCTTCATCTACGACAACAGCGCGAGCCTGAAAGACCGGGGCATGGACTTCCAGCTCCGGCGGCTCAGGAAGCACCTGCAGGACCATTACCGGCGGTATGGGACTGAGGGCGGTATCTACCAGTTCGACTTCAAGAATTATTTCGGGAGCCTGCCGCACGAGGAGATCAAGCGGCGGGCGCGGAAGAAGATCATGGACGACCGGTTATACACATTGTTCTGCGACTTTGTGGATGATTTCCGGCTGATGAAGACCGCCGACAAGGAAGCACACCGGGGCGTGGGCCTGGGCAGCGAGGTATCGCAGATCA…
SRS015663_WUGC_scaffold_41024	TR	36.49	+	217	266	TGTGGTATTGGAACTTGAACAACTCTTCTTCGAATGCGAATTGGAATTGC
SRS015663_WUGC_scaffold_41024	RT	106.71	+	651	1231	AATCTTTAAACCTAGGTTTTATCCAGACCAAATAGTTCATTGGGCATTAATGCAACAAATAGAATCTATTATAATGAAAGGAATGTACGAATTTTGTTGTGGATCTGTAAAAGGTCGAGGAATAATGCATGGAATGAAATATTTGAAAAAGATACTTGTAAGAGATAGAAAAAACACTAAATATTGTTTGAAATTAGACATTAAAAAGTTTTATCCTAGTATAAATCAAACTATATTAAAAAGAAAATTTATGAGAGTTATTAAGGATAGAGACACTTTAGATTTAATTGATAAAATAATAGATAGTGCAGACGAAGGAGTACCTATTGGAAATTATACTTCACAATGGTTTGCAAACTTCTTTTTACAAGACTTAGATCATTATATTAAAGAAGAACT…
SRS015663_WUGC_scaffold_43898	TR	47.73	+	577	631	TCTGTAATGTCAACAGCAACGGCAACGCCAACAACAACAACGCCAGCAACTCGAA
SRS015663_WUGC_scaffold_43898	RT	51.67	+	1137	1713	GATTTTACGAGTTTGACATTTACGATCGCGGAAAATGGCGCCATATCCGCAGCGTCCATATCACAGAGCGCGCCGTTCAGAGAAATCTCTGCGATCAAGTTATCACAAAGGTTTTTCAACCAGCTTTTATCTACGATAATGCCGCGAGCATCAAAGGTAAAGGCATCGACTTCGCAATGGACCGGCTCAACTGCCACTTGCAGCGGCATTTCCGCAAGCACGGTCTCAAAGGCGGTATTCTCGTCTTCGACTTCAAGGACTACTTCGGCTCGGCACAGCACTGGACCGTCAAGAACGAGCTCGCCCGTCGTGTTCACGACCCGAAGACCAGAAAGCTCGCGAATGACTTCCTCGAGAACTTCGGCCCGGTCGGGTACGGTCTCGGCAGTCAAATCTCGC…
SRS015663_WUGC_scaffold_44304	TR	44.61	+	549	649	GCCAACTGGTGGCTTCTGTCCGTGAATGGTGGCAATTCTACCAATGCCTGCAATGTCAACAACAACGGCAATGCCAACAACAACAACTGCACCAATGACTT
SRS015663_WUGC_scaffold_44304	RT	48.13	+	1433	3361	TATGTGCTGCAAATAGATCTGAAGAACTATTTTGCAAGCATACCACATGAGCCACTCAAAGAAATGATCCGGAAGAAATTCACGGATGAAAAGATCATCAAACTCACAGAGAGCTTCATTGATGCCTTTGCTGATGAGAAGATGATGGAGGTGCAGAAACAAAAAGAGGAAGCAATGCTCTATGGAGATGAGTATGCCAGAGGCCTGGGCCTGGGGAGTGAAATCTGCCAGGGATGTGCCGTGGCATATCCGGATCCGGTGGATCATTATGTGAAGGAAGTGCTGCGGATCAGGCCGTATGAGAGATATATGGATGATTCACTCATCATTCACCAGGATAAGGAATATCTGAAAATGGTGTGGGATGTACTCAGAGAGAAATATGCAGAATTAGGCATA…
C3023177	TR	56.94	+	400	447	TGTCAACACGGACGGCAGTCTGAACAACAACAACGCGTACAATGGCAA
C3023177	RT	10.50	+	652	745	CTTATAACTGCTTCATTGTGAAAGAACCGAAAGAACGGCTGATCATGTATAACAGCTTCCGCGACAAAATCGTTCAGCACAGTCTTTGCGATAA
C3061350	RT	52.35	-	98	509	GAGGCATATTCGGAGCGTCCATATCTCCGAGCGCGTCGTACAACGGTGCTTGTGCGATTACTGCCTCGTGCCGATGCTCTCCCGGTCATTCATTTACGACAACGGAGCGAGCTTGCGCGGCAAAGGGTACGATTTCGCCGTATCCCGGGTGACGCACTTTCTCGCGGAGCATTACAGAAAACACGGGCGGGAGGGCTACGTCCTCGTATTCGATTTTTCAAAGTATTTCGATACGGCACAGCATGAGCCCGTTTTTCGAGAGTTCGAGCGGAGCGGCATCGACGACCGCCTCGTCGCACTCTCGAAATATTTTATTCAGAACTTCGGCGACGTGGGGCTCGGCCTCGGGAGCCAAGTCTCACAGATTGCCGCGCTCGCCCTGCCGAACAGGATAGACCA…
C3061350	TR	43.01	-	1056	1109	TCGTGAATGTGAACACCGACGGCACAGTCAACAACAACAACGCGAACAATTCCC
C3123829	RT	51.65	-	3985	4367	TTGTTGTGCTTCAGTTCCAAATCGAGGCATACATTATGGCGGAAAATATATAAAAAAAATATTAGTAAATGATAGAAAGAATACAAAATATGCTCTGAAACTTGATGTGAAAAAGTTTTATCCATCGATAAATAAAGAAATAATGAAAAGAAAGTTTATGAGAGTTATAAAAGACAGGGATACTTTAGATCTTATTGATAAAATAATTGATAGCTCTGAAAGTGGACTTCCAATCCGGAAATTATACTTCACAATGGTTTGCAAATTTTTATTTGCAAGATGTAGACCATTTTATAAAGGAAGAAATGAAGGTAAAATACTATTTAAGATATATGGATGATATGTTACTTTTTCACAGAAACAAGAAGGAATTGAAGAAAATA
C3123829	TR	54.23	-	4830	4882	TTCTTTTACTTGAATTTGAACAATGGTTCCGGCAATTCGAACTGGAATTACGG
C3128606	RT	21.76	+	5470	5981	CATATAATATTTTTACAATTTATGAGCCAAAAGAAAGAAGAATTGTAAGCCAAAATATGCAAGACAAAGTTATAAACCATTTAATTTCTAGGCATATACTCTACCCTGCTCTAATGCCTTGTTTACTAAACTTTAATGTTGCAAGTAGAAAAGACATGGGAATGAAAAGAGGCTTAGAACTTTATATATATTATCGTAACTACTTTAAGCAAAAATATGGTACTTATTACATTTTAAAATGCGATATAAGCAAATTTTTTGCGAGTATTAATCATGACATTTTAAAAAGAAAATTAGAACGAAAAATCAAAGATAAAAAGGCTCTTGATGTAGTTTTTAAAGTTATAGATAGTGATTCCGAAGGTCTAAGCATTCGGTAACATGACAAGTCAAGTACTA…
C3128606	TR	10.79	-	6454	6503	ACTAACGGCTACAATATGTTCAACTCAAATGGTAACACGAACGGCAATAA
C3659695	RT	112.73	-	482	1166	CCTTGCATCTGCTTTATCACGTTTGATCCTGTACAACGAGAGATATTTGCCTCGTCGTTTAAGGATCGTGTGGTGCATCATTTATTGTTCAACTACATTGCACCACTGTTTGAAACAACGTTTATACACGATAGTTACTCGTGCCGTGTGGGGAAAGGGACTTTGATGGGTGTGGAACGGTTTGAACACCACCTGCGTAGCTGCACGCAGAACTATACTCGATCAGCTTACGTGCTGAAACTTGACATACAAGGGTATTTTATGAGTATTCCGAAACGTGAACTGCGGGAGTTGTTGCGCAAAGAGATGGATAAGAAGCCGCAATGGAACAAGATGATTGACCGTGGGCTGGTTGATTTCCTAATTGACTGCATTCTGCTGCGCGACCCTACGAGTGAT…
C3659695	TR	27.85	-	1440	1489	AACAATGGTTGCAACCTGAACTTCAACTCGGGCAACGTGAACCCGCTGAA
SRS015782_WUGC_scaffold_1463	RT	35.81	-	758	1112	CACCTCAGCCAGCATCAAGAACCGCGGCATGCACGACCTCATGGAGTACATACGCCGCGACATGAAAGAAGACCCGGAAGGAACACGCTACTGCTACAAATTCGACATCTCCAAGTTCTATGAGAGCGTGGGGCAGGATTTCGTAATGTATTGCGTCCGGAGGGTATTCAAAGACAAGAAACTCATCGCCATGCTTGACAACTTCGTAAGGCTCATGCCGCAAGGAATCAGCATCGGGCTGAGGTCGTCGCAAGGGTTGGGCAACCTGCTCCTGTCTGTTTTTTTAGACCATTATTTGAAGGACAAGTACGGCGTCCGCCATTTCTACCGCTATTGCGATGACGGCGTGGTACTC
SRS015782_WUGC_scaffold_1463	TR	39.30	-	1660	1709	TACAACAATGCGAATGCGAATAACGATGCATCGAACTCGAACACGAATGT
SRS015782_WUGC_scaffold_4587	TR	52.00	+	7	56	CGGATTACTTGAATTTGAACAATTCTGCGGGCAATGCGAACTGGAACATC
SRS015782_WUGC_scaffold_4587	RT	89.26	+	336	1255	ACTCTTGAAAAAGATGTTGACAGAGGAGTTGTTCATTCCGGACTATCACAAACCGAGCATCATCAACGAGAGCAGCAGCAAGAAAACACGCCGTATATTAAAACCGCATTACAAATATGAGCAGGTTATTCATCATTGTGCAATAGGTCAGTTCAAACCGATTGTGATGAATGGATTGTATGAATTTTCATGCGGGAGCATTCCGGACAGGGGTGTTCATTACGGAAAGAAGTACATGAGAAAATGGCTTGATTCCTACGACGGAAAGAAATTCTTTGTTCTCAAGATGGATGTTCACCATTTCTTTGAATCCATAAACCGGAGAATCCTCAAAAGGAAACTCAAAGAGGTAATTCGAGATAAACGGTTTTATAGATTACTCTGCATACTGATTGAACA…
SRS015782_WUGC_scaffold_7515	TR	80.40	+	665	728	ACAACAGCTGGAACGTGAACTTTAGTAATGGCAACTTCAACAACAACAACAAGTACAACAGTAA
SRS015782_WUGC_scaffold_7515	RT	56.26	+	908	1175	CAAGTACTTGTTTTATAGTTACCCGTCCTAAATTACGGGAAGTGTTTGCTGCAAATTTCCGTGACCGTATTGTACAACATTGGTTGTGTCTACGCTTAGAGCCACTGTTTGAGGCACGTTTTGTTGAACACGGAAATGTATCATTTAACTGTCGAAAGGGTTTTGGAACATTTGCATGTATTGATCAGTTGACAAAAAATACAATTGAAGTCTCTGATAATTATTCGCACGAGGCTTGGTATGCTCAATTTGATATTAAAGGATTTTT
SRS015782_WUGC_scaffold_23754	RT	19.35	-	5187	5636	GGCTTTCACGCTTTCACCATCATGGAGCGAGGAAAGAAGCGGTATATCCGATCAGTCCACATCACGGAACGAGCGGTTCAAAAGTGTCTGTGTGACTACTGCTTGGTTCCCATCTATTCGGCCTGTTTCATCTATGACAACTCAGCCAGTTTGAAGCACCGAGGTATGGACTTCGCCCTGCGCCGTATGACCTGTTACCTTCAACGGCATTACAGGAAGTACGGTCTGGAAGGAGGGGTTCTGCTTTACGATTTTCACAGCTTCTTTGACTCAGCTCCACACGAGCCGCTGTTCCGTGAAGCCGACCGCAGACTTCATGACCCGAAAATCAGGGAGCTTGCGAACAGCTTTATTACGGACTTCGGTTCTGTGGGCTTGGGTCTTGGCAGTCAGGTATCT…
SRS015782_WUGC_scaffold_23754	TR	53.14	-	6134	6250	TTGTTACCGTTTCTGCGAACAACTGGTGGGAGCGTTCTCCTAATTCCGGCAACACCAACAACTTCTGTAATGTGAACAACAACGGCAACGCCAACAATAACAACGCCAGCAACTCCA
SRS015782_WUGC_scaffold_25518	RT	199.59	+	259	942	AGGAGCGGCTCGTCCTCGCCATCGACTTCGAGGGCAAAGTCGTCCAGCACTCGCTCTGCGACAACGTCCTCGAGCCGGCGTTCTCCCGGCGCTTCATCCGGGACAACTACGCCGGCCAGATCGGCAAAGGCACCCACGACGGCCTCGACCGTCTGGCTGCGGCCATGCGCCACTATTTCTTCAGCCGAAAGGCAGCAGACGAAGCAGCCCGCAAGGCTGCCGGCCTGCCGCCCCGGCCGATGAACGAGTGGGACTACGCCGACGGCTGGGTACTGAAGGGCGATTTTTCAAAGTTCTTTTACACCCTGCTCCATTCCTACTGTTACGAAACGGCCCGCCGGGCCCTGAAGTGGCTGAAGGATCCCGAGCTGATCGACTTCGCTGAGTGGCTGCTGTGGC…
SRS015782_WUGC_scaffold_25518	TR	7.78	+	1385	1434	ACAGCGACCGCCGCGGCTACGGCAACAACCGCTACATCTACTCGAACCTG
SRS015782_WUGC_scaffold_32149	TR	50.47	+	274	328	TCTGCAATGTGAACAGCAACGGCAACGCGAACAATAACAACGCCAACAACACCAA
SRS015782_WUGC_scaffold_32149	RT	45.30	+	828	1032	GCTTTATTGAGTTCGACCTCTACGACCGAGGAAAAATGCGGCACATCAGGAGCATTCATATCAGCGAGCGCGTCGTGCAGAGGACGCTCTGCGATAAGGTCATCAACCCGACCTTAAAACCATCGTTCATCTATGACAACGGCGCAAGTACCGAGAACAAGGGAATCGACTTTGCCCTCAACCGGCTCTCCTGCTACCTGCAAAG
SRS015782_WUGC_scaffold_33961	RT	61.26	-	636	1049	CGGCATTTGAAAGTACGTTTTATCCGGACTACTTCCGCATCCATTAAAAACAGGGGAACGCATGACCTTTTACAGTATATCGTTAAAGATATAAAGGATGATCCCGAAGGAACCCTGTTCGGGTACCAGTTCGATATAACGAAATTCTATGAAAGCGTAGACCAGGACATTTTGCTGGATGCAGTGAAAAAGATGTTCAAGGATAAAATATTAATCGGAATCCTGGAAGAGTGCATCCGCATGATGCCTAAAGGCGTAAGTATCGGGCTAAGATCATCACAGGGGCTTTGTAATTTGCTTCTATCCATTTACCTGGATCACCGGTTAAAGGATCAGGAGGCAGTAGCACACTATTACCGGTATTGTGACGACGGTCTGGTGCTTTCCGGTAGTAAGAAA…
SRS015782_WUGC_scaffold_33961	TR	34.59	-	1573	1610	GCGAACGCGAATAACGATTCATCGAACACGAATGCGAA
SRS015782_WUGC_scaffold_37306	RT	55.54	-	21	285	CAATCCATCGCATTTATCGTTACGAAACCATGCCTGCGCGAAGTGGTAGCCGCCGATTTCCGCGACCGAATCGTGCAGCACTATATCGTCATGCGCCTCGAAGCTCTTTTCGAGGAATGCGGAACACTCGACGATAACATGTTCAGTTGCCGCGTCGGGAAAGGCAACCTTGCGGCCATACAGGCCCTACAACAGCAGATATTCCACCAGTCGAAAGGTTATACCGCCGACTGTTATGTGGCAAAATTCGACCTGCAATCATTCT
SRS015782_WUGC_scaffold_37306	TR	37.48	-	497	546	AACAACGCGTTCATCTACAACGGCAACACGGGCAACGTGAACAACAACAA
SRS015782_WUGC_scaffold_40418	RT	49.48	-	109	377	AGCTGCAGACGCTCTTCCGCCCGGTATTCGTCAACCGTTCATTTGCGTGTATGTACGGAAAAGGCCCCATCCGAGCTGCCTTCAACGTACAGCATGACATGAGGGTCGCCCGCATGAAGTGGGGCGACGAGGCGACGGTCATCAAGATCGACGTCCGCAAGTTTTTCTACAGCATCGACCGCAGCGTGCTCAAGCAGATCATCGCGAAGCGGTTCAAGAAGCTCAAGAAGAAGTACCCCGAGAAATACGAGGACTTCCTCCGTTTTTAC
SRS015782_WUGC_scaffold_40418	TR	36.34	-	996	1048	AACCGTGCGGTTCGCGGGTACAATTCGGCCCGCAACTGGAACAACAACAATGC
SRS015782_WUGC_scaffold_41587	RT	167.15	-	914	1528	AAGCGCCGCATGGTACACGCCCCCGCATTTGTGGACAAGGTGGTGCTGCACGCTCTGGTCGATAACATCCTGTATGATGCCCTGACAAAGAGCTTTATCCGGGACAGCCACGCCAGCCAGACCGGAAAAGGCACAGACGACGGCCTGATGCGCCTGAAAACCCACATGGTGGACTATTACCGCCGTGAGGGCCACGGCGCGGACGGCTGGGTGCTGAAAGGCGACGTGCGGCATTTCTTCGCCAGCATCGACCACCGGAAGCTAAAACGCAAGCTCAAAGCCGTGCTGGACAAGCGCGGCGTTGACCCGCGTGTCTATGAGCTGCTTTGCATCTACATCGACGTGATGGAGGACGGCTTGCCGCTGGGCTACCAGACGAGCCAGCTTTTCGCCCTCATG…
SRS015782_WUGC_scaffold_41587	TR	29.98	-	1953	2016	AATAACAACAACGTCTGGAACGTCAACACCGATGGCTCCAACAACAACAACTGGTACAACAACT
C3386771	TR	45.18	+	233	280	TGTGAACAACAACGGGAATGCGAACAATAACAACGCTTCTAACTCTAA
C3386771	RT	9.10	+	575	671	CCTGTAGCAGTTTTCCTCTTAATGAACGGGGTAAGACCCGCTTTATTACGGGTGAACAGATACGGGATAGAATTGCCAAACATTCTTTATGTGATGA
C3399464	RT	65.38	-	17	188	AAGCGCCGCGTGGTTATGTCGAACAGCTACAAAGACAAGGTTGTTCAACATTCGCTTTGCGATAACGTGCTTGAACCGATTTTGACACGATCGTTCATTCGCGATAACTACGCGTCGCAGGTGGGGAAAGGTACGCATTACGGGTTAGACAGGCTTCAAGAGTTCATGCGGA
C3399464	TR	54.99	-	577	624	ACGTCAATTCGGACGGCTCTTTGAACAACAACAACGCGTACAACGGCA
C3431469	RT	101.68	-	58	445	AAAGAGCGGCAGATAATGGCGCTGCCGTTCTATGACAGGGTGGTACAGCACGCCATAAACAACGTGTTAGAGCCTATATTTGATAAGCGGTTTATATCGCAGTCTTACGCCTGCCGGAAAGGTAAAGGTATGCACGCTGCGTCTGATACATTAAAAGAGTGGCTGTATGAGTGGAACAAATACCACCCAGACCAGCCGCTTTATGCTATCAAGGCAGATATACACCACTATTTCCAAAGCATAGACCATGCGGTATTAAAAACTGAAATACGTAAGGTTATAAAAGACGCTGGGGTACTGGCATTGCTGGACAGGATAATAGACCACAACGGCAATATGCCGGACGGCGTAGGGATACCAGTAGGAAACCTTACCAGTCAGTTATTTG
C3431469	TR	43.52	-	879	928	GCTCGTGCCGTGAATTGCAACAATTACCCGTGGAATGTCAATACGAACAT
C3451872	RT	9.51	+	681	1180	CATCTTCAACGGCTTCTGCAATATCACATCTGGAAAGGTCAGTAACAACAACCTTTTCAACGCCCTTATCACGAAGTATATCTGCAAATCTATTGGCTGCAACAGCAGTGTTACCGTGAATAGACGCATATGCTATGAATATACCTTTGCTTTCTGGCTGGTAACTGCTCCATGTATTATATAAGTCAAGGTAATATCCAAGGTTATCAGATAATACAGGACCATGTAATGGACATATAGTCTTAATATCAAGTGCTGATGCTTTCTTCAATAAAGTCTGCACTGGTGCACCATACTTGCCAACTATATTAAAGTAATATCTTCTGGCTTCGCATGCCCAGTCTTCATTCTCAGTAAGAGAAAGCGCTCCAAATTTTCCGAATCCATCTGCTGAAAAAA…
C3451872	TR	11.16	+	683	732	TCTTCAACGGCTTCTGCAATATCACATCTGGAAAGGTCAGTAACAACAAC
C3455724	TR	47.76	+	209	258	TGTTCTTTTTCAATGGCAACTACAATTCGTCCAACGCGAACTCGAACATC
C3455724	RT	92.82	+	731	1161	TGCTGCGCATCAGTACCGGGACGCGGCGGAAAGCACGCGCTTCGGCGCTGCAAGCGTGTCATTCACCACGACAAAAAAGGAAGCCGGTACGTCTGCAAAATGGACGTTCACCACTTCTACCATTCTGTCGACCGCCGCAAGCTGATCTGGATGCTGGCGCACAAGATCAAGGACAAGAAGTATCTAAAGCTGACGTGGGAGATCCTGCAAACCTGCGAACAGGGGCTGGCCATTGGCTTTTTCATCTGCCAGTGGCTCGCAAATTTCTATCTTGAGCCGCTCGACCGTTACATTACGACGCTCGACGGTGTGAAGTACAGCGTGCGATACATGGATGATATTGTCCTCTTTGGCCCGAACAAAAAGAAGCTGCACCGTGCGCGGAAAGCGATTGCCGAG…
C3478230	TR	14.58	+	513	562	TGTTCAACTTGAACCTCAACAATCCGCGCTCTAATTCGTGGACGAACAAC
C3478230	RT	188.79	+	988	1650	AGAAGCGGTTAGTGATGGCCTTGCCATACCCTGACCGGATCGTGCAATGGTCACTGTACCAATACCTCAATCCGATTTACGACCGGCTATTTATTGAGGACTCCTATGCCTGTCGCAAAGGCAAGGGAAGCCACAAGGCCGCAGCACGGTTACAATACTGGATGCGGCAAGTAGACCGGAAACCGGGGCCGGGATGGTACTACCTGAAACTGGATATAAGCAAGTTCTTTTACCGTGTGAACCATGCGAAGCTACTGAAAATTTTGGCAAAGCGTATCAAAGACCCGGAGTTGATGAAGTTCCTCGGAAGCGTGGTAAACAGCAGAGCAGAGCCGTTCGGGTTGCCCCGCGGCAAAGCCCCGCAAGATACCCCGCCGGAGGAATGGTTGTACGATGTGG…
C3484278	TR	49.60	+	7	56	TGTCGTACTGGAATGTGAACAACCCTGCGACGAACGTGAACACGAACATC
C3484278	RT	95.21	+	558	1105	CATTTTCATGAAAGGGATGTATGAGTTCTCGTGCGGGAGCGTACCGAACAGGGGTGCTCATTATGGGAAAAAGTACATCGAGAGGTGGATTCAGCGAGACAAAAAGAACTGCAAATATGTTCTCAAGATGGATATTCGACACTTTTTCGAGAGCGTTGACCATGATGTCTTGAAAGCGTGGCTCAAGAAGAAAATCAGAGACGAGAGAATGTTGTACATCCTCGAACTGATAATTGACGGGAGCGAGGTCGGGTTGCCTTTAGGGTTTTACACATCGCAGTGGTTGTCAAATTTCATGTTGCAGCCTCTCGACCATTTCATCAAAGAACAGTTGAAAGCGGTGCATTATATCCGGTATATGGATGATATGGTGGTGTTCGGAAAGAACAAAAAGGAACT…
C3487532	TR	10.03	+	77	126	CTAACGGCTACGATATGTTCAATTCGAATGGTAACACGAACGGCAATAAC
C3487532	RT	21.76	-	599	1110	CCATATAATATTTTTACAATTTATGAGCCAAAAGAAAGAAGAATTGTAAGCCAAAATATGCAAGACAAAGTTATAAACCATTTAATTTCTAGGCATATACTCTACCCTGCTCTAATGCCTTGTTTACTAAACTTTAATGTTGCAAGTAGAAAAGACATGGGAATGAAAAGAGGCTTAGAACTTTATATATATTATCGTAACTACTTTAAGCAAAAATATGGTACTTATTACATTTTAAAATGCGATATAAGCAAATTTTTTGCGAGTATTAATCATGACATTTTAAAAAGAAAATTAGAACGAAAAATCAAAGATAAAAAGGCTCTTGATGTAGTTTTTAAAGTTATAGATAGTGATTCCGAAGGTCTAAGCATTCGGTAACATGACAAGTCAAGTACT…
SRS015794_Baylor_scaffold_14677	TR	30.19	+	3135	3172	CGAATACGAACAATGCAGCCTCGACTTCGAATGCGAAT
SRS015794_Baylor_scaffold_14677	RT	114.44	+	3558	4148	AAGAACGGAAGATCTTTAAACTGCCGTTTCGGGATCGTGTCGTTCATTGGGCTATCATGCAGGTGATTGAACCGATATGGCTCTCCAATTTCACCCGTGATACCTATTCCTGTATCCGTGGGCGTGGTATTCACCCTCTTTTATACAAGCTCCGCCGTGATTTGCAAGCGGATCCGGATGGAACCCGGTACTGCCTGAAAATTGATGTGCGCAAGTTTTATCCAAGCATAGACCATGAGATCATGAAACGGGTGATCCGCCGGAAGCTGAAAGATGCCCGGTTGCTCGCCTTGCTTGACGGCATCGTGGACTCGGCGGAGAACGGAGTACCCATCGGAAATTATCTCTCCCAATTCTTTGCCAACCTCTATTTGTCGGAGCTGGATCATGTCATTAAAG…
SRS015794_Baylor_scaffold_18849	TR	27.94	+	592	641	CGAACGCGTGGAATCTGAACTTCGGCGACGGCAACCTCAACAACTGGAAC
SRS015794_Baylor_scaffold_18849	RT	29.01	+	874	1216	AATCTATCTGCTTTGTTGTCAAGTACCCTCGCTATCGAGAGGTGTTTGCCGGTCAGTTCCGTGACCGCATTATCCACCATTACATTGCACTGAGACTCGAACCTCTGTTCGAGTCTCAGTTTTCTGACCGTACGTACAACTGCCGAAAAGGCAAGGGCCAGCTTGCTGGTATCAGGCAGCTTCAGCAGGATATCAGGGAAGTGAGCGAGAATTACACGAAGGATGCCTACGTGATGGGAATCGACTTGAAGGGATTCTTTATGAGTATCTCCAAGCCACTTCTTGCCAAGATGGTAGATGATTTCATCGTAGAGAATTATCATGGGGATGACAAGGAAGACCT
SRS015794_Baylor_scaffold_20364	RT	192.57	-	482	1165	AAGGAGCGGCTCGTCCTTGCCATAGACTTCGAGGGCAAAGTCGTCCAGCACTCGCTCTGCGACAACGTCCTCGAGCCAGTATTCTCCCGGCGCTTCATCCGGGACAACTATGCGGGGCAGATCGGCAAAGGCACCCACGACGGCCTCGACCGTCTGGCCGGCGCCATGCGCCACTACTTTTTCAGCCGGAAGGCAGCAGACGAGGAGGCCCGGCGGGCCGCCGGCCTGCCATACCGGCCGATGGAGGAGTGGGACTACGCCGAGGGCTGGGTGCTGAAAGGTGACTTTTCCAAGTTCTTTTACACCCTGCTGCACGCCGTCTGCTTCGAGAAGGCCCGCAAGGCTCTGGCCTTCCTGTCTGACGAGGAGCTGATCGACTTCGTCGAGTGGCTGCTCTGG…
SRS015794_Baylor_scaffold_20364	TR	26.67	-	1573	1620	ACGTCAGGAACGATGGCACGCTGAACAGGAACAACGCCTACAACGGCA
SRS015794_Baylor_scaffold_26762	RT	70.55	-	16785	17664	CTGTTTATCCAGCAATGACACGGAGCTTCATCCGGCAAAACGCGGCCTGTCAGACCGGCAAAGGTACCGACTGGGCGCGCAAGCAGGTCAAGCTCATGATGGAGCGCGAATACCGGCAGCACGGCGCTGATGGCTATGTGCTGTTGGTAGATATCCGGCACTATTACGACACGATGCCCCATGACGTGGCAAACCGCTGCTTTGAGCGGCATCTGCCGCCAAGTGTGCATAACCGCGTGCGTGAGGTGCTGGATCGTCAATATACCGGCGAGGCCGGTTATAATCCGGGCAGCCAGATGGTGCAGCTTGCCGGTATCTCGGTGCCCGACCCCATAGATCACTACATCAAGGAGCGCCTGCGGGCGAAAAAGTACGTCCGTTTTATGGATGATAGCCTCA…
SRS015794_Baylor_scaffold_26762	TR	28.77	-	18128	18177	AACGTGAACTCCAGCGGCAACGTCAACAACTGGAACGCGATCAACGCGAA
SRS015794_Baylor_scaffold_30047	RT	17.78	-	267	651	AACCGGTGCAAGCATCAAAAGGCGCGGTACTCATGATCTGATGAACTGCATACGTACCGATTTGCAAAAAGACCCGGAAGGCACACTTTACGCATACAAGTTTGACATCCGTAGGTTTTACGACAATGCGCGGCAGGACTTTGTTATGTGGTGCTTCCGGAGGGTGTTCAAGGACGAAAGGCTGTTGGTGCTACTGGAGCGGTTTGTTAAGCTGCTGCCGGAAGGTATAAGCTTCGGACTGCGCAGTTCACAAGGGGCAGGAAATCTGCTTCTGTCTGTATTTTTAGACCACTATCTGAAGGATAAGTACGGGGTTCGTTATTACTATCGCTATTGCGATGACGGACTGGTACTCGGTAAAACGAAAGCGGAATTGTGGAAGATT
SRS015794_Baylor_scaffold_30047	TR	53.58	-	1189	1258	ATGCGAACGCGAATGGCGGTGTGTCGAATGCGAATGCGAATAACGATGCTTCGAATACGAATGCGAATAT
SRS015794_Baylor_scaffold_31777	TR	18.05	-	816	889	CTGTGTGCTCATGGACGAGCGCTACGACAGGCTCAAGGCTGCCGGTGCGCGCAACATCAAGGAGTACAACAGGA
SRS015794_Baylor_scaffold_31777	RT	9.77	+	4028	4332	CATGTCGATTGGCTTCGCGGACAGAAGACCGGCTTCTTCGTCGATCAGCGAGAGAACCGCGCGCTCCTGGAGCATTATGCCAAGGGCAGGACGGTGCTCAACATGTTTTGCTACACGGGCGGCTTCTCCGTCTATGCGATGCGGGGCGGAGCCAGCCAGGTCCACTCCGTCGATAGCTCGGCCAAGGCCGTGGAGCTCACCAACGCCAACGTGGCGCTCAATTTTCCGCCCGAGGATCATCGCCATGAGGCTTTCTGCGAGGACGCCTTCAAGTATCTCGACAGCCACGACGACAAGTACGACCT
SRS015794_Baylor_scaffold_35365	TR	20.90	+	68	105	TCAATGGTAACAATGCGGTCTCGAACGCTAACGTGAAC
SRS015794_Baylor_scaffold_35365	RT	40.66	+	567	1099	TTATTTTACGAGATCCTTCTCCGCGTATACCTACGGAGGGGTGAGAGGACGCGGTCCCCACGCCTACATGAGGATGATCCGGAAGGTCTTAAGAAAATATCCGGAACGTACCACCGACTATCTCCTGTGCGATATCCACCACTTCTATCCGACCGTCAATCACCCGGTACTGAAAAGCCAGCTCAGGACACGTATCAAGGATAATCATTTATTGCGAAGGCTTGATGAGATCATCGATAGCGTCGAGGGGGATACCGGTATGTTCCCCGGCACGAAGCTGGCGCAGTTCTTCTCGCTTGTCTATCTTTATCTTTTCGATCACGATTTGAAGCGGTGCTTCCATGTCGGGGAATGCCCGGCTTTGGTTGAGTACTACACGAAAAGATATATCGAGGAAAG…
C2260715	TR	26.13	+	41	90	ACAACGCGGGCAACCTCAACTTCAACTCGGGCAACGTCAACCCGCTGAAC
C2260715	RT	114.95	+	365	606	TCAAGCGCGAGATTTTCGCCGCCGACTTCCGCGACCGGGTAGTGCATCACCTGCTGTTCAACTATATAGCGCCGATGCTCGAGCGCACCTTTATCGCCGACAGCTACTCCTGCCGCAAGGGCATGGGGACCCTTTACGGCATCCGGCGGCTGGAGAGGCACATCCGCTCGTGCTCGGACAACTTTCGCAGGGAGTGCTACGTGCTCAAGCTCGACATTCGGGGCTATTTCATGAATATCGAC
C2304044	RT	23.63	-	57	283	GAGGCATATTCGGAGCGTCCATATCTCCGAGCGCGTCGTACAACGGTGCTTGTGCGATTACTGCCTCGTGCCGATGCTCTCCCGGTCATTCATTTACGACAACGGAGCGAGCTTGCGCGGCAAAGGGTACGATTTCGCCGTATCCCGGGTGACGCACTTTCTCGCGGAGCATTACAGAAAACACGGGCGGGAGGGCTACGTCCTCGTATTCGATTTTTCAAAGTATT
C2304044	TR	43.01	-	830	883	TCGTGAATGTGAACACCGACGGCACAGTCAACAACAACAACGCGAACAATTCCC
C2313190	RT	73.07	-	676	1263	AAACGCCGGACGATACAGGTGATCCCATTGAAGGATCGCATCGCCGTAAATGCGGTTATGCGAGTCGTGGACGAGCATCTGCACCGGCGGTTCATCCGGACGACCGCAGCATCGATCCGCAACCGCGGGATGCACGACCTGATGGAGTATATCCGGCGCGATATCGCTCAAGACCCCGACGGAACCCGTTACTGCTATACCTTCGACATCCGTAAATTCTACGAAAGCGTCGATCAGCAGGTCGCCATTGCCGCCGTCCGGCGGGTGTTCAAAGACGAACGGCTGCTGACGATACTCGACGGCTTCATCCACATGATGCCGCACGGGTTGAGCATGGGGCTGCGCTCCTCGCAAGGGTTGGCCAACTTAATCCTCTCGATCTACCTCGACCACGAACTC…
C2313190	TR	46.61	-	1702	1768	AACAACAATGCGAACGCGAATGGCGGCGTGTCGTACGCGAACACGAACAACGATTCGTCGAACACGA
SRS015797_WUGC_scaffold_8199	RT	18.04	-	3362	3932	CTAATATGTTTTTTGAACGCCTCTATCGCTTTTTCAATCCACCGGCATGCGACAAGGCAGAATTTGAAGCCTTTGCCCGGTTTATCTTTGAAAAGTACTGGAACGAATTCAAAACCTCTCGTATGGATAAACTCACAAATTGGTTCGCCGCACATCCGTGGCCTGCTCTCCCCAATGCTGTCGAAAATTCGACCTACGAGGCTGCAATTAGCCTCCCTTCACTTCCCGAAAACACGCATTTGATCTTAAAAAGCGTGAGCGGAGTAGATCGTGAAACCCACGGATTGAACATTGAAATGACGTCCGACAGCTTTACGGTCAGCGGCACTCCCCAACTTGACAAATTTAGAGAAGAGGGGCGCACTTTGCAGACCGAGTTCACCCTCGTAGCCCGTTTTG…
SRS015797_WUGC_scaffold_8199	TR	11.93	-	5642	5691	AGCATCGTTTTCTTCCTCAATATTTACAATAACAACGAGTACAGCGGCGA
SRS015797_WUGC_scaffold_8199	TR	6.73	-	10384	10433	GACCTCGGCCCGAACGGCCACGGTTTCCGTCGCGACGAGAGCCGCAACAT
SRS015803_WUGC_scaffold_14367	RT	9.18	+	2024	2312	CAGTTACTGGGGCTTACGCAGCAGAATCTGGCTAATGGACATCTTCTACTGACCACGCCCCTATTAAAATCCTTAAAATATAAAGAACCCAAATACCATACGGCATATCCATCGCTTCAAAATATATTTGTTTTTTAAAGAAACGAATTACCCAAAAAATCCGTACTTGATGATTTTGTTGAGATTGCGCAGAAAATAGACTAAGATAGGATTATAAGAAAACATGGGAACATTATTATCAAAACAAACTGTTTAGCGTATTCCCAACATACCCAAACAATGATGCTTT
SRS015803_WUGC_scaffold_14367	TR	9.71	-	4568	4617	TGTGGTGTTGGGAATTTGTACTGCTTCCAGTGCAGTTTGAATGGCTGCAA
SRS015854_WUGC_scaffold_2037	TR	37.48	+	6	55	ACAACGCGTTCATCTACAACGGCAACACGGGCAACGTGAACAACAACAAC
SRS015854_WUGC_scaffold_2037	RT	44.11	+	267	777	AATCCATCGCATTTATCGTTACGAAACCATGCCTGCGCGAAGTGGTAGCCGCCGATTTCCGCGACCGAATCGTGCAGCACTATATCGTCATGCGCCTCGAAGCTCTTTTCGAGGAATGCGGAACACTCGACGATAACATGTTCAGTTGCCGCGTCGGGAAAGGCAACCTTGCGGCCATACAGGCCCTACAACAGCAGATATTCCACCAGTCGAAAGGTTATACCNNNNNNNNNNNNNNNNCGCTGTTGTATCTTATCCGCGTCGTTACGCTGCATAATCCGCAGGACAACGCCGTGCGGAAAACTCCACTTTGCGATTGGGCTGACCTGCCGCGCTCGAAGAGCCTCTACAATGTCGATTGGTTCCTCGGTTTAGCCATCGGGAACCTCACGTCGCAAT…
SRS015854_WUGC_scaffold_9425	TR	31.08	+	63	100	CGAATACGAATGATGCAGCCTCGAATTCGAATGCGAAT
SRS015854_WUGC_scaffold_9425	RT	115.30	+	486	1076	AAGAGCGGAAGATATTCAAACTGCCATTCCGTGATCGTGTCGTTCATTGGGCTATCATGCAGGTGATTGAACCGATATGGCTCTCCAATTTCACCCGTGATACCTATTCCTGTATCCGTGGACGTGGTATTCACCCTCTTTTATACAAGCTCCGCCGTGATTTGAAAGCGGATCCGGAGGGAACCCGGTACTGCCTGAAAATCGATGTGCGCAAATTTTATCCGAGTATAGACCACGAGATCATGAAACAGGTAATCCGCCGAAAGCTGAAAGATGCCCGGCTGCTTGCTTTGCTTGACGGTATCGTGGACTCGGCAGAGAACGGAGTGCCTATTGGAAATTATTTATCCCAATTCTTTGCTAACCTTTATTTATCCGAACTGGATCATATCATGAAAG…
SRS015854_WUGC_scaffold_17917	RT	79.11	-	13084	13588	CAGCTATGCCAGTCTTCCGGGCAGAGGTGCCCATAAAGGAAAGCAGGTAATTGAGAAGTGGATCAGGACTGACCCGAAGAATTGTAAGTATGTCCTCAAAATGGATATTCGTCATTTCTTCGATACTATTCCACACGATCGTTTGAAAGCCAAGTTGAAGAAGACCGTTCATGATGAAAAGATGCTGGATTTACTATTTCGCATTATTGATGTCACAGAGGTTGGTATTCCACTTGGCTTTTATACTTCTCAATGGCTTTCTAACTGGTATTTGCAGGGTTTAGATCATTTCATCAAGGAGCAGCTCTGTGCCGTGCACTATATGCGCTACATGGATGACATGGTCGTTTTCGGAAGCAACAAGAGGGTTTTGCACCGCATGAGGCAAGCAATTTCCGA…
SRS015854_WUGC_scaffold_17917	TR	46.96	-	14079	14128	CCTTTCTACGCTAATCTGAACAATACGGCGTCCAATTCGAACTCGAACAA
C5526695	RT	151.29	-	689	1294	AAGCGACGCCTCATCCAGACGAACAGCGTCAAGGACAAAATCGTGCAACACGCCTTTTGCGACAACATCCTTTACCCCGTCCTGAGCCGCCCCTTTATCCTGGATAACTATGGGAGCCAAGTCGGAAAGGGAACCCACTTCGGCCTCGACCGCCTCCGTGACTTCATGCGGGAGTATTACCGGAAGCACGGGAGCGCCGACGGCTGGGTCCTGAAAGCGGATGTCCGGCACTACTTCGCCAGCATCCGGCACGACATTCTCAAGCGAGATGTCAATAAGCTGCTCACAGACCCACGGAGCCGGGCCTTGTCCGACGCTATCATAGATAGCACCCCTGGTAATGTCGGCATCCCCATAGGCAATCAATCGTCCCAGGTGTACGCCCTATTGTATCTGAAT…
C5526695	TR	51.67	-	1686	1733	ACGTGAACTCGGACGGGAGCCTCAACAACAACAACGCGTACAACGGCA
C5535782	TR	17.14	+	46	95	ACAGCAACAATTTCTGCAATGTCAACACGGGCAGCTCCAACACTAACAAC
C5535782	RT	12.53	+	630	894	GATTTTACTGTTTTAATCTCATGGAGCGCGGGAAATTAAGGGATATTGCAAGTGTGCATATATCCGAAAGATATGTGCAGCGGAGTCTCTGTGACAATGCCCTTGCGCCGGTGTGCACCCGCTCAATTTTATACTCAAACTGTGCCTCCATACGGGGAGCCGGGTTAAAAAGGTCCGAGGAGGTCCTTATAAAGCAGCTGAGGAGATATTACAGGAAACACGGAAACAATGGGTATATTGTGCTGTTTGATGCAAAAAGCTATTT
SRS015893_WUGC_scaffold_14334	TR	33.06	+	40	89	ACAACGCGTACAACCTGAACTTCAACAGTGGTAACGTCAACGTGAACAAC
SRS015893_WUGC_scaffold_14334	RT	76.84	+	417	1157	TGAAACGTGAGATATTTGCAGCTGACTTTCGTGATCGTGTGGTTCATCATCTCCTGTTTAATTGGTTGTCGCCCATGTTAGAACGTAGTTTTGTAGCAGACAGTTACTCTTGTCGAAAAGGAAAGGGGACACTCTACGGAATAGAACGTACAAGGAAGCATATTCGGCAGTGTACTCGCAATTTTACGCAGACGGCTTATGTTCTGAAAGTTGATATCAGTGGTTACTTTATGTCGATTAATCGTCAGCGTCTGTTAGACACAATCCTCACTGAAATGGAAAAGTATAGGCATCGTCGGTGTGGAAGAGGCAAAATGACATGGGAAGAACGTATTGACTATACACTGGCAACAGACTTGCTACGTAAGGTGATACTGAACGATTCTACGCAGAACTGTA…
SRS015960_WUGC_scaffold_3735	TR	56.39	+	663	723	ACAACGCTCTTTATGTGAATGTGAACAACGGCAACGTGAACAACAACAATAAGAACAACAG
SRS015960_WUGC_scaffold_3735	RT	215.50	+	987	1718	GTTCCATCGCTTTCATTATCAACAAACCCGTGAAACGGGAGATTTTCGCCGCCGACTTCCGCGACCGTGTTGTACACCACCTCATAGCCCACAGGCTCGTTCCGCTTTTGGAAGAGAAGTTCATCGATGACAGTTACAGTACCCGCAAGGGAAAGGGTACGCTCTACGGCATAGAACGGGTGGAAGAACATATCCGGCTCTGCTCCGAGAACTACACGCGGGATTGCTATATCCTGAAAATAGACATCCGTTCGTTCTTCATGAAAATATCGAAGAGGCGGCTGTATGACCTGACCGAAGAACTCTTGCACGAACGCTACGGGGGAAACGACCTGGCGATACTGCTCTATCTGCTCCGTGAGACGATATTCAACCGTCCGGAAAAGAACTGCATCCGCA…
SRS015960_WUGC_scaffold_6839	RT	87.78	-	1709	2192	GGACAGGATAGTACACCATTGCATTATCAATGTGTTGGGGCGTTACTGGACTAACTTCTTCATTGCGAATACATACGCTTGTATCAAAGGGCGTGGTATTCATAAATGTATGGAGGATGTGCATACGGCTTTAATCATAGACAGAAAAGGTACAAGGTTCTGTTTGAAGATTGACATCAAGAAGTTCTATGATAACATAGACCACGCAGCATTGAAAAGGATAATCCGCTACACTATAGCGGATGAACAACTGTTAAGGCTGTTGGATAAGATAATAGATAGTAACGGTAAAGACAAGGGGCTGCCAATAGGCAATTTCACAAGTCAATATTTGGCTAATCTCTATTTAGCATATTTCGACCATTGGGTTAAAGAAGAACTGGCTAAGATAGTGATGAA…
SRS015960_WUGC_scaffold_6839	TR	47.31	-	2716	2765	TTCGGTTATCTGAATGCGAATAATCGTTCCTCGAATGCGAATGCGAACAT
SRS015960_WUGC_scaffold_8077	TR	43.56	+	25836	25895	TGCGAATGCGAATGGCGGCGTGTCGAATGCGAATGCGAATAACGATGCATCGAACTCGAA
SRS015960_WUGC_scaffold_8077	RT	35.81	+	26453	26807	ACCTCAGCCAGCATCAAGAACCGCGGCATGCACGACCTCATGGAGTACATACGCCGCGACATGAAAGAAGACCCGGAAGGAACACGCTACTGCTACAAATTCGACATCTCCAAGTTCTATGAGAGCGTGGGGCAGGATTTCGTAATGTATTGCGTCCGGAGGGTATTCAAAGACAAGAAACTCATCGCCATGCTTGACAACTTCGTAAGGCTCATGCCGCAAGGAATCAGCATCGGGCTGAGGTCGTCGCAAGGGTTGGGCAACCTGCTCCTGTCTGTTTTTTTAGACCATTATTTGAAGGACAAGTACGGCGTCCGCCATTTCTACCGCTATTGCGATGACGGCGTGGTACTCG
SRS015960_WUGC_scaffold_9396	TR	16.09	+	1949	2015	CGTGGACTTATTCGAATGGTACGGTTCGGTATGCCTATCACATGAAGAATAATGCGGACGATTGGTT
SRS015960_WUGC_scaffold_9396	RT	15.97	+	10789	11720	TTTGATACCTATTTTGGTAAAACGTTCCAGATTGCAAGCGCCGTGATACAGATTTTTTCCGGTGGCGGATTCTTATGTTGGCAAACGGACAACGGCAGGCAAAATGATGCGGTTCAGTATGGAGTTTTAGTTGGGTTACGATTGGGAAATTTCAGTATAAGCGAGACTTTTGGCGGATATAGTGGTTGGGAATCGAATTCTAAAAAATATGGACATTTGGCTCATGATTGCCCTATGTCTTTGAAAACAAAACTTTCGTATGTCATATCCAATTGGGAGATCGGTGCGATGTTGCAACATGGTTTGTCCGATTATCCTTATACTCAGCTACGAATCGGCATTTCTTATTCTATCGATATTCTCAATCGGGAATGAGTTTTTTGAGCTTTTTACGATAAA…
SRS015960_WUGC_scaffold_28343	RT	38.45	-	50	167	CCGTCTTATTGCTTTATCGTTGACAAACCCGTCAAGCGGGAAGTTTTCGCCTCACAGTTCCGTGACCGGGTCGTGCATCACCTACTATTTGATTATATCAATCCCGTCTTTGAGAAGC
SRS015960_WUGC_scaffold_28343	TR	31.90	-	426	475	ACGAACGCGTACAACCTGAACGTCAATTCGGGCAATGCGAACTGGAACAA
SRS015960_WUGC_scaffold_30480	RT	9.54	-	13211	13776	ATGGGTACGATATCTTCTACAGGTATCCGGACGAGCGGTCGGGTAACCTGCCGGAAGGCTATTACCTACGGTTGCATGAAGGGAAGTGTACCGTGCTGGGGAAATGGTCTTGTATATTATCTAAGACGATAAAAGATATGCAGGTCGATGAATCCTTCGATCAGTCCGTAAAATATTATATCCGGAAGGAGGGTGTTTACTATACCGTGAGGAGCAAAGGCTCCGTGTTGAAGGTCCTCAAGTCCAAGAAAAAAGAGCTGGCCCGGTATATCAAGCGGCGAAAGCTGGATTTCAAGCACGCTCCCGAGGAAGCCATCGTAGCCGTGGTGAGACAGTATGAACAGTTAAACGAGATCCCATGAGAAAGAGCCTATATATCGGTATGGTAATGTGCCTGCT…
SRS015960_WUGC_scaffold_30480	TR	5.54	+	15414	15463	CCGCCGAGCGGAAAGGCCTCTACGCCGAGGGCAACCGCAATAACTTCATC
C1839636	TR	26.13	+	29	78	ACAACGCGGGCAACCTCAACTTCAACTCGGGCAACGTCAACCCGCTGAAC
C1839636	RT	114.95	+	353	594	TCAAGCGCGAGATTTTCGCCGCCGACTTCCGCGACCGGGTAGTGCATCACCTGCTGTTCAACTATATAGCGCCGATGCTCGAGCGCACCTTTATCGCCGACAGCTACTCCTGCCGCAAGGGCATGGGGACCCTTTACGGCATCCGGCGGCTGGAGAGGCACATCCGCTCGTGCTCGGACAACTTTCGCAGGGAGTGCTACGTGCTCAAGCTCGACATTCGGGGCTATTTCATGAATATCGAC
C1876529	TR	33.63	+	63	100	CGAATACGAACAATGCAGCCTCGAATTCGAATGCGAAT
C1876529	RT	91.18	+	486	881	AAGAGCGGAAGATATTCAAACTGCCATTCCGTGATCGTGTCGTTCATTGGGCTATCATGCAGGTGATTGAACCGATATGGCTCTCCAATTTCACCCGTGATACCTATTCCTGTATCCGTGGACGTGGTATTCACCCTCTTTTATACAAGCTCCGCCGTGATTTGAAAGCGGATCCGGAGGGAACCCGGTACTGCCTGAAAATCGATGTGCGCAAATTTTATCCGAGTATAGACCACGAGATCATGAAACAGGTAATCCGCCGAAAGCTGAAAGATGCCCGGCTGCTTGCTTTGCTTGACGGTATCGTGGACTCGGCAGAGAACGGAGTGCCTATTGGAAATTATTTATCCCAATTCTTTGCTAACCTTTATTTATCCGAACTGGATCATATCATGA
C1893423	RT	69.99	-	65	503	AAGAAGCGGCTTATCCAGGCCCCGACGTTCCGGGACAAGGTGGTGCAGCACGCGCTCACGGATTACATCGTCTACGACGAGCTGGCCCGGAGCTTCACATTGAACACCTACGCGGCCCAGTACGGCAAGGGGACCCACTACGGGCTGGAGATGCTGAAACGGCACATGAGGACCTATTTCCTGCGGCGGAAGGGCGCGGACGAGGCAGCACGCAAGGCCGCCGGTCTGCCCCACCGGCCCATGGAGGAATGGGACTACGCCGAGGGCTGGGTCATCAAGGGCGACATCCGCCACTTCTTCCAGAGCATCGACCACCGGCGGCTCAAGGCCGCGCTGGAACCCCGGTTTCCCGACCCGGACATCCGGGCGCTGATGTGGCGATACATCGACGCCGTGGAC…
C1893423	TR	65.61	-	956	1019	GACAACAACGCGTACAACATCAACACCGACGGCACCGTGAACAACAACAACGTGTACAACGCCA
C1935352	TR	9.37	-	8824	8873	AGCAACATTTACAGTGGGAATATTAGCAGTAGTAACAGCAATAATAACAG
C1935352	RT	39.78	-	9855	10119	GGGTCTTCCAATAGGGAACTATACTTCCCAGATATTTGCTAATATTTATTTGAATGAAGTTGACCAATATATAAAACATAAACTTAAAATTAAATACTATTTTAGGTATATGGACGATTCGGTAATATTTGTAAAAACAAAAGACGAAGCTATACAAGCTTTAGATAAAATTAGAGATTTTTTAAAAGTAAATTTAGAACTGGAATTAAATGATAAAACTCAAATATTTAAAAGCAAACAAGGTATTAACTTTTGTGGATACAAA
SRS016018_WUGC_scaffold_8766	RT	130.84	-	824	1401	AGCTGCAGACGCTCTTCCGCCCGGTATTCGTCAACCGTTCATTTGCGTGTATGTACGGAAAAGGCCCCATCCGAGCTGCCTTCAACGTACAGCATGACATGAGGGTCGCCCGCATGAAGTGGGGCGACGAGGCGACGGTCATCAAGATCGACGTCCGCAAGTTTTTCTACAGCATCGACCGCAGCGTGCTCAAGCAGATCATCGCGAAGCGGTTCAAGAAGCTCAAGAAGAAGTACCCCGAGAAATACGAGGACTTCCTCCGTTTTTACAGGCTTCTTTGCAAAGTGATCGACAGCTCGCCGGAGGGTGAGAGAGGGATTCCGCTGGGAAATGTGAGTTCTCAGGACTTTGCCAACATCTACCTCAACGAGCTCGATCAATTCTGCATCCGCTTCCTCG…
SRS016018_WUGC_scaffold_8766	TR	36.34	-	2020	2072	AACCGTGCGGTTCGCGGGTACAATTCGGCCCGCAACTGGAACAACAACAATGC
SRS016018_WUGC_scaffold_10479	RT	90.59	-	7927	8474	CTATATGGGTGTCCTTATTTACAGAAGATACCTATTCTTGCATTAAGGATCGTGGTATTCATAAAGCAGCAGATAAAGTAAAGAAGGCTTTGAAAGAAGATCCAGAACACACTACTTACTGCTTGAAAATGGATATAGTGAAGTTCTATCCAAGTATAGACCATGATATTTTGAAAACAATATTACGGAAGAAAATCAAAGATAAAGATCTGCTTTGGTTGCTTGACGTGATTATAGACAGTGCCGATGGCGTACCCATAGGGAACTATCTAAGTCAGTATTTTGCTAATATTTATCTGGCTTACTTCGATCACTGGATAAAGGAGGTTAAGAAGGTAAGATATTACTTTAGGTATGCAGATGATATTGTGATTTTAGGCGATGATCCTAAACAGCTTC…
SRS016018_WUGC_scaffold_10479	TR	35.10	-	8897	8934	GCGAATACGAATAACACCCCCTCGAATACGAATGCGAA
SRS016018_WUGC_scaffold_13188	RT	73.07	-	7547	8134	AAACGCCGGACGATACAGGTGATCCCATTGAAGGATCGCATCGCCGTAAATGCGGTTATGCGAGTCGTGGACGAGCATCTGCACCGGCGGTTCATCCGGACGACCGCAGCATCGATCCGCAACCGCGGGATGCACGACCTGATGGAGTATATCCGGCGCGATATCGCTCAAGACCCCGACGGAACCCGTTACTGCTATACCTTCGACATCCGTAAATTCTACGAAAGCGTCGATCAGCAGGTCGCCATTGCCGCCGTCCGGCGGGTGTTCAAAGACGAACGGCTGCTGACGATACTCGACGGCTTCATCCACATGATGCCGCACGGGTTGAGCATGGGGCTGCGCTCCTCGCAAGGGTTGGCCAACTTAATCCTCTCGATCTACCTCGACCACGAACTC…
SRS016018_WUGC_scaffold_13188	TR	46.61	-	8573	8639	AACAACAATGCGAACGCGAATGGCGGCGTGTCGTACGCGAACACGAACAACGATTCGTCGAACACGA
SRS016018_WUGC_scaffold_19525	TR	43.44	+	506	555	TGTTCAATTCCAACCTGAACAACCCGCGCTCTAATGCCAACGGCAACATC
SRS016018_WUGC_scaffold_19525	RT	90.37	+	987	1228	AGAAGCGGCTGGTGATGGCGCTGGACTACCCGGACAGAATTGTGCAATGGAGCCTGTACCTGTATTTGAATCCGATCTATGACAGGCTTTTTATTGAGGATTCCTACGCTTGCCGAAAGGGCAAGGGCAGCCATAAGGCCGCAAAGCGCCTGCAATACTGGATGTGCCAAGTGCAGCGCAAGCCGGGGCCGGGCTGGTACTGCCTGAAACTGGACATAAGCAAATACTTTTACCGGGTGAAC
SRS016018_WUGC_scaffold_23709	TR	10.03	+	979	1028	CTAACGGCTACGATATGTTCAATTCGAATGGTAACACGAACGGCAATAAC
SRS016018_WUGC_scaffold_23709	RT	21.76	-	1501	2012	CCATATAATATTTTTACAATTTATGAGCCAAAAGAAAGAAGAATTGTAAGCCAAAATATGCAAGACAAAGTTATAAACCATTTAATTTCTAGGCATATACTCTACCCTGCTCTAATGCCTTGTTTACTAAACTTTAATGTTGCAAGTAGAAAAGACATGGGAATGAAAAGAGGCTTAGAACTTTATATATATTATCGTAACTACTTTAAGCAAAAATATGGTACTTATTACATTTTAAAATGCGATATAAGCAAATTTTTTGCGAGTATTAATCATGACATTTTAAAAAGAAAATTAGAACGAAAAATCAAAGATAAAAAGGCTCTTGATGTAGTTTTTAAAGTTATAGATAGTGATTCCGAAGGTCTAAGCATTCGGTAACATGACAAGCCAGGTTCT…
SRS016018_WUGC_scaffold_24212	TR	16.09	+	1949	2015	CGTGGACTTATTCGAATGGTACGGTTCGGTATGCCTATCACATGAAGAATAATGCGGACGATTGGTT
SRS016018_WUGC_scaffold_24212	RT	15.72	+	10449	11623	TTTGATACCTATTTTGGTAAAACGTTCCAGATTGCGAGCGCCGTGATACAGATTTTTTCCGGTGGCGGATTCTTATGTTGGCAAACGGACAACGGCAGGCAAAATGATGCGGTTCAGTATGGAGTTTTAGTTGGGTTACGATTGGGAAATTTCAGTATAAGCGAGACTTTTGGCGGATATAGTGGTTGGGAATCAAATTCTAAAAAATATGGACATTTGGCTCATGATTGCCCTATGTCTTTGAAAACAAAACTTTCGTATGTCATATCCAATTGGGAGATCGGTGCGATGTTGCAACATGGTTTGTCCGATTATCCTTATACTCAGCTACGAATCGGCATCTCTTATTCTATCGACATTCTCAATCGGGAATGAGTTTTTTGTGCTTTTTACGATAAA…
SRS016018_WUGC_scaffold_24622	TR	16.92	-	3967	4014	GCGTCGATTCCTCTGGCGCGATGTACTGGTACTACGCTTACATCGGCT
SRS016018_WUGC_scaffold_24622	RT	62.45	-	4939	5338	CTGGGTTTTGAAATGCGACATATCGAAGTATTTCTATTCAATCCAGCATGAACCGTTAAAGCAGATGACGCGGAAGTACATCAAAGACCCGGATATTCTGTGGTTAGTTGACCTTATCGTTGACAGCACGGAAAATCCGGGAATCCCTATCGGAAACCAGACTTCACAATGGTTCGCCGTCATGTATCTTTCGGGCATGGACCATTTCATAAAAGAAAAGCTGGGTATTCGCTATTATGGGCGGTACATGGACGATTTCTATTTGATACATGAGGACAAGGCGTATTTGCAATACTGCCGGGGCGAGATCGAACAATACGTTGCCCGGCTGGGCCTGCGGATGAACAAGAAAACAAATATTTTCCCGTTGCGGAACGGTATTGATTTCTTGGGCTTCCAC
C1265658	RT	53.51	-	149	459	AAGAAGCGGCTTATCCAGGCCCCGACGTTCCGGGACAAGGTGGTGCAGCACGCGCTCACGGATTACATCGTCTACGACGAGCTGGCCCGGAGCTTCACGCTGAACACCTACGCGGCCCAGTACGGCAAGGGGACCCACTACGGGCTGGAGATGCTGAAACGGCACATGAGGACCTATTTCCTGCGGCGGAAGGGCGCGGACGAGGTGGCACGCAAGGCCGCCGGTCTGCCCCACCGGCCCATGGAGGAATGGGACTACGCCGAGGGCTGGGTCATCAAGGGCGACATCCGCCACTTCTTCCAGAGCATCGA
C1265658	TR	69.62	-	912	975	GACAACAACGCGTACTACATCAACACCGACGGCACCGTGAACAACAACAACGTGTACAACGCCA
C1281652	TR	54.58	+	687	744	CGTGAACTCGGACGGGACGCTCAACAACAACAACGCGTACAACGGCAACAACGGCGTC
C1281652	RT	83.11	+	1147	1456	AGAAAAGGCTCATTCAGACCAACTCCTTCAAGGACAAAATCGTCCAACACGCCTTTTGCGACACCATTCTCTACGACGTCCTCACCCGTCCTTTCATTCTCGACAACTACGGATCGCAGATAGGCAAGGGAACCCACTTCGGCCTCAACCGGCTACGCGACTTCATGCGGGAGTATTACCGCAGGCACGGCAGCGCAGACGGATGGGTACTGAAAGCGGACGTCCACCACTACTTCGCCAGCATCCGGCACGACATCCTCAAGCAGGACGTCCGGGAGCTGCTCGACGACGAAAGGAGCCTCGCGCTCAC
C1288850	RT	65.72	-	238	889	ACAAGTACTTGTTTTATAGTTACCCGTCCTAAATTACGGGAAGTGTTTGCTGCAAATTTCCGTGACCGTATTGTACAACATTGGTTGTGTCTACGCTTAGAGCCACTGTTTGAGGCACGTTTTGTTGAACACGGAAATGTATCATTTAACTGTCGAAAGGGTTTTGGAACATTTGCATGTATTGATCAGTTGACAAAAAATACAATTGAAGTCTCTGATAATTATTCGCACGAGGCTTGGTATGCTCAATTTGATATTAAAGGATTTTTTATGTCAATTGATTGCGAACGATTATTAGAACACTTATTACCATTTATCAAAGAAAAATGGAATTATTGGAAAGGGACCATATATGAACAAGATTTAGATTTAGTGCTATGGCTTACAGAAATAATTGTA…
C1288850	TR	80.40	-	1069	1132	AACAACAGCTGGAACGTGAACTTTAGTAATGGCAACTTCAACAACAACAACAAGTACAACAGTA
C1293481	TR	9.23	+	4	53	TCTGCAATGTCAACAACAACGGTAATGCCAACAACTGGAACGCCTCGAAC
C1293481	RT	29.82	+	474	958	GCTGACGCCGTCCATCAGCAAGTATCTGATCTATGACAACGGCGCATCGCAGAAGGACAAGGGCGTGGCCTTCCACCGTCACCGCTTCGAGGCTCATCTGCATCAATATTTTATGAAGAACGGCACCAACGAGGGCTATGTTCTCCTGGTGGACTTCTCCGGCTATTATGCCAATATCCCGCACGACAAGTGCCTGGAGGTGCTCCAGACGTTCCTGGAGCGCGAAGTCGAAGATCCGGAGACGCTGGCCATCACTGAGATGCTGCTGCCGCTCATCTTCAAGACCTTCGAGCAGGACGTCTCTCGCTTCACTGACAAGGAGATCGAGGCGATGATGGCCGGAAAAATCGACCCGATGCTGAACTACGGCGTGGATCCAGCGCTCCTGACCGGCGAGAA…
C2049783	RT	39.69	-	693	1323	ACTTCTACTTGCTTTATGGTTACTTTCCCAAAACTTAGGGAAGTTTTCGCTGCAAATTTCAGAGATAGAATAATTCACCATTGGATTTGTCTAAGACTCAACCCTTTGTTTGAAAAAAGAAATGAGGATCTCGGTAATGTGTCACACGCATGTAGAAAAGGCTATGGAACTATATCCGCTATAAAACAAGTGGAAGCTGGAATTGAGAAAGTTTCACATAATATGCAGAAAGAGGCATGGATTTACAAAGGAGATATAGTGGGTTTCTTTATGAACATAAACAAACAAAAAATGTTTGAAGTACTTAAAGAGCTCATAGAAAAGAAGTATTTTGCGTCAGACAAAAGTATCTTGCTTTTCCTTGTTAAGGTTACGGTGTTTCATTCTCCTGAGAAGAAT…
C2049783	TR	51.09	-	1520	1572	CATAACAGTTGGATATTGAACTTTGGTAGTGGCAACTTGAACAACAACAACAA
SRS016056_WUGC_scaffold_510	RT	60.45	-	5772	6185	CGGCATTTGAAAGTACGTTTTATCCGGACTACTTCCGCATCCATTAAAAACAGGGGAACGCATGACCTTTTACAGTATATCGTTAAAGATATAAAGGATGATCCCGAAGGAACCCTGTTCGGGTACCAGTTCGATATAACGAAATTCTATGAAAGTGTAGACCAGGACGTTTTGCTGGATGCAGTGAAAAAGATGTTCAAGGATAAAATATTGATCGGAATCCTGGAAGAGTGCATCCGTATGATGCCTAAAGGCGTGAGTATCGGGCTAAGATCATCACAGGGGCTTTGTAATTTGCTTCTATCCATTTACCTGGATCACCGGTTAAAGGATCAGGAGGCGGTAGCACACTATTACCGGTATTGTGACGACGGTCTGGTGCTTTCCGGTAGTAAGAAA…
SRS016056_WUGC_scaffold_510	TR	34.59	-	6709	6746	GCGAACGCGAATAACGATTCATCGAACACGAATGCGAA
SRS016056_WUGC_scaffold_2239	TR	15.69	-	8054	8113	TTGTTCATGGCGATGTAAACGCTTATGGCTCCGACAATTGCAACGACACCTGCAATGGCA
SRS016056_WUGC_scaffold_2239	RT	7.40	+	17543	17914	GATCGTGTTCCGCATCGGTTGGTGGGCGACGATATACTGTCAGCAGATATTGCTCGGAATGCTCACTATATTCGGTCCAATACAATGGGCATTTTCGTTGCTGCCCAAGTGGGAAGGAGCGTGGGCGAAGTGGCTAACCCGTTATTTGACAGTTCATTTCTACGGAGCCATGCTCTACTTCGTCGGTTTCTACGTCCTGTTGCTGTTTGATATTGTGCTCTGCATACAGGTAGAGAACCTGACGGCCATCACCGCCAGTGAGCAGACGATGGCAGCCTATCTGCAAAACTCGTTCTTCTCGGCAGGCTATCTGATGGCAGCGAGCATCGTGGCGTTGAAATGCCTGAACCTCGTGCCCGACCTTGCGGCATG
SRS016056_WUGC_scaffold_2762	TR	53.53	+	1017	1077	TGCAACGGCTTCCAGCAGTTGGAACGTGAACTTCAACAACGGCAACGTCAACACGAACAAC
SRS016056_WUGC_scaffold_2762	RT	44.37	+	1318	1649	CGGGAGGTTTTTGCCGCCGCTTTCATTGATCGTGTTGTCCATCACTGGATCGCTCTTCGTATCGAGCCGATTTTAGAGGAACGTTTTCGGGAACAAGGGAACGTCTCGAAGAACTGCCGGAAAGGTGAGGGATGTCTGTCTGCCGTGCACTATCTGAATAACATGATAGTCGAGGTCAGTGAGAATTATACTGCCGATGCGTACATTTTCAAAGATGACCTGTTCAGTTTCTTCATGTCTATCTCGAAATCGTTGGTATGGGAAATGCTGAACATATTCGTAAGGGACAATTATAAAGGCGATGATATTGAATGTCTGCTTTACCTTCTAGC
SRS016056_WUGC_scaffold_2837	TR	6.30	+	4507	4556	AGTTCGGTGTGAGCGGCAACGGCCGCTACTCGGATGTCTATGACGACCTG
SRS016056_WUGC_scaffold_2837	RT	63.76	-	12104	12691	AAGATGCGACGCATCCAAGTGCTCACCATGAAGGACCGCATCGCTGTCCATGCTATCATGGCAGTCGTGGACAGACATCTGAAAAAACGGTTCATACGTACCACCTCCGCAAGCATCAAGGACCGGGGAATGCACGACTTGCTCGCGTATATCCGCCGGGACATCAAGGAAGACCCCGAAGGGACACAGTACTGCTACAAGTTCGACATTTCGAAGTTCTACGAGAGCATCGACCAGGACTTCCTCATGTACTGCGTCCGGAGGGTGTTCAAGGACAGGAAACTCATTGGCCTGCTCGACGGGTTCGTGCGCATGATGCCGCAGGGCATCAGCATCGGACTGCGCTCGTCGCAGGGGTTGGGGAACCTGCTTTTGTCTGTGTATTTAGACCATTATCTG…
SRS016056_WUGC_scaffold_2837	TR	51.76	-	13138	13207	ACGCGAACCCGAATGGCGGTGTGTCGTACGCGAATGCGAATAACGATGCCTCGAATGCGAACACGAATGT
SRS016056_WUGC_scaffold_5794	RT	73.07	-	3972	4559	AAACGCCGGACGATACAGGTGATCCCATTGAAGGATCGCATCGCCGTAAATGCGGTTATGCGAGTCGTGGACGAGCATCTGCACCGGCGGTTCATCCGGACGACCGCAGCATCGATCCGCAACCGCGGGATGCACGACCTGATGGAGTATATCCGGCGCGATATCGCTCAAGACCCCGACGGAACCCGTTACTGCTATACCTTCGACATCCGTAAATTCTACGAAAGCGTCGATCAGCAGGTCGCCATTGCCGCCGTCCGGCGGGTGTTCAAAGACGAACGGCTGCTGACGATACTCGACGGCTTCATCCACATGATGCCGCACGGGTTGAGCATGGGGCTGCGCTCCTCGCAAGGGTTGGCCAACTTAATCCTCTCGATCTACCTCGACCACGAACTC…
SRS016056_WUGC_scaffold_5794	TR	46.61	-	4998	5064	AACAACAATGCGAACGCGAATGGCGGCGTGTCGTACGCGAACACGAACAACGATTCGTCGAACACGA
SRS016056_WUGC_scaffold_7942	RT	87.78	-	778	1261	GGACAGGATAGTACACCATTGCATTATCAATGTGTTGGGGCGTTACTGGACTAACTTCTTCATTGCGAATACATACGCTTGTATCAAAGGGCGTGGTATTCATAAATGTATGGAGGATGTGCATACGGCTTTAATCATAGACAGAAAAGGTACAAGGTTCTGTTTGAAGATTGACATCAAGAAGTTCTATGATAACATAGACCACGCAGCATTGAAAAGGATAATCCGCTACACTATAGCGGATGAACAACTGTTAAGGCTGTTGGATAAGATAATAGATAGTAACGGTAAAGACAAGGGGCTGCCAATAGGCAATTTCACAAGTCAATATTTGGCTAATCTCTATTTAGCATATTTCGACCATTGGGTTAAAGAAGAACTGGCTAAGATAGTGATGAA…
SRS016056_WUGC_scaffold_7942	TR	47.31	-	1785	1834	TTCGGTTATCTGAATGCGAATAATCGTTCCTCGAATGCGAATGCGAACAT
SRS016056_WUGC_scaffold_11554	TR	38.30	+	967	1016	CGAACGCGTGGTACGTGAACATGAACAACGGCAACGTGAACACGAACAAC
SRS016056_WUGC_scaffold_11554	RT	19.66	+	1257	1489	CGTGAAATTTTTGCTTCCGCTTATGTTGATCGTGTAATACAACATTGGGCTGATCTACGCCTTGATCCTATTTTGGAAGAGCGTTTTCAGGCACAGGGAAATGTTTCAAAAAATTGCCGTATTGGTGAAGGAGCACTTTCGGCTGTTATCTATCTGAATGGGATGATCATGGAAGTCAGTGAAAATTATACGAAAGACGCATACATTTTCAAGGGTGATTTCAAAAGCTTTTT
SRS016056_WUGC_scaffold_13497	TR	16.09	+	12769	12835	CGTGGACTTATTCGAATGGTACGGTTCGGTATGCCTATCACATGAAGAATAATGCGGACGATTGGTT
SRS016056_WUGC_scaffold_13497	RT	15.72	+	21359	22533	TTTGATACCTATTTTGGTAAAACGTTCCAGATTGCGAGCGCCGTGATACAGATTTTTTCCGGTGGCGGATTCTTATGTTGGCAAACGGACAACGGCAGGCAAAATGATGCGGTTCAGTATGGAGTTTTAGTTGGGTTACGATTGGGAAATTTCAGTATAAGCGAGACTTTTGGCGGATATAGTGGTTGGGAATCAAATTCTAAAAAATATGGACATTTGGCTCATGATTGCCCTATGTCTTTGAAAACAAAACTTTCGTATGTCATATCCAATTGGGAGATCGGTGCGATGTTGCAACATGGTTTGTCCGATTATCCTTATACTCAGCTACGAATCGGCATCTCTTATTCTATCGACATTCTCAATCGGGAATGAGTTTTTTGTGCTTTTTACGATAAA…
C1198985	TR	22.69	+	28	65	CGAATGCGAACAGCGGTCTCGCTTATGCGAACGCGAAC
C1198985	RT	17.43	+	720	1110	ACCGCTGCTTCCATACAGGGGCGTGGCCCGCATGGGTTGTTTCATCAGATACAAGCTGCAATGGCAGAAAATCCTAATCTCAAATATTACTATCAAAGCGACTACAAAGGATATTATGACAGTATTAATCACGAAACTTTAATTTCTATTATTAAAAGATATGTAGGCGATCCTCTTCTTTTGCCCATTCTTGAAAATTTTGTGAAGGCACTCTATCCTGATGGAGAATGTGGTATCAGTAAGGGATTGCGATCGTCTCAATTCCTCGGTAATCTTTATCACAATGATATTGACCACCGTATGATTGATGTGCATGGAGCAAGATATTACTTTCGATTCTGCGATGACATTTTTATTCTTGGAGAAAGTAAACGCGAGTTGTGGAGGTTAC
C1200193	TR	50.47	+	552	606	TCTGCAATGTGAACAGCAACGGCAACGCGAACAATAACAACGCCAACAACACCAA
C1200193	RT	56.13	+	1106	2009	GCTTTATCGAGTTCGACCTCTACGACCGAGGGAAAATGCGGCACATCAGGAGCATTCACATCAGCGAGCGCGTTGTGCAGAGGACGCTCTGCGATAAGGTCATCAACCCGACCTTAAAACCGTCGTTCATCTATGACAACGGCGCAAGTACCGAGAACAAAGGAATCGACTTCGCTCTTAACCGTCTCTCCTGCCACCTGCAAAGGCATTACAGGAAGTACGGCCGGGAGGGCTATGTTCTTCTCTTCGACTTCTCCAACTACTTCGCCAACGCGCAGCATTGGCCGGTCAGCCGTGAGCTGGCAAAGCGTGTGCATGATGTGAGAATCAGGGCTCTCGCGAACGAGTGCCTCGATAATTTCGGGCCCATCGGTTACGGGCTCGGAAGTCAAATCTCGC…
SRS016092_WUGC_scaffold_13492	RT	9.18	+	2078	2366	CAGTTACTGGGGCTTACGCAGCAGAATCTGGCTAATGGACATCTTCTACTGACCACGCCCCTATTAAAATCCTTAAAATATAAAGAACCCAAATACCATACGGCATATCCATCGCTTCAAAATATATTTGTTTTTTAAAGAAACGAATTACCCAAAAAATCCGTACTTGATGATTTTGTTGAGATTGCGCAGAAAATAGACTAAGATAGGATTATAAGAAAACATGGGAACATTATTATCAAAACAAACTGTTTAGCGTATTCCCAACATACCCAAACAATGATGCTTT
SRS016092_WUGC_scaffold_13492	TR	9.71	-	4622	4671	TGTGGTGTTGGGAATTTGTACTGCTTCCAGTGCAGTTTGAATGGCTGCAA
SRS016095_WUGC_scaffold_499	RT	7.20	+	27034	27219	TTGTTGATTTATCTGATATAGATCAGGGAAAAGCATATCTTGTGTCTAGCACACCATACGCCAGACGGCTGTATTATCATCCGGAATACAACTTCCATCAGACGCCGTGGGCAGATGAAAGCGGCAAGAAACATGAAGGAAATGCTAATGCTAAAGGCAGATGGCTTGATGACTATATGAAAGGTG
SRS016095_WUGC_scaffold_499	TR	5.43	-	30849	30898	AATTGTATCGTTCATTAAATCAGCTATGGTTCCAACGACAACTCCAACCT
SRS016095_WUGC_scaffold_1942	TR	47.58	+	5521	5580	TGCGAATGCGAATGGCGGTGTGTCGAATGCGAATGCGAATAACGATGCTTCGAATACGAA
SRS016095_WUGC_scaffold_1942	RT	17.55	+	6128	6512	ACTGGTGCAAGCATCAAAAGGCGCGGTACTCATGACCTGATGAACTGCATACGTACCGATTTGCAAAAAAATCCGGAAGGCACGCTTTACGCATACAAATTTGACATCCGGAGGTTTTATGACAATGCGCGGCAGGACTTTGTTATGTGGTGCTTCCGGAGGGTGTTCAAGGACAAAAGGCTGTTGGTCTTGTTGGAGCGGTTTGTTAAGCTGCTGCCGGAAGGTATCAGTTTCGGACTGCGCAGTTCACAAGGGGCAGGAAATCTGCTTCTGTCTGTATTTTTAGACCACTATCTGAAGGATAAGTACGGGGTTCGTTATTACTATCGCTATTGCGATGACGGACTGGTACTCGGTAAAACGAAAGCGGAATTGTGGAAGATTC
SRS016095_WUGC_scaffold_6992	RT	35.81	-	40	394	CACCTCAGCCAGCATCAAGAACCGCGGCATGCACGACCTCATGGAGTACATACGCCGCGACATGAAAGAAGACCCGGAAGGAACACGCTACTGCTACAAATTCGACATCTCCAAGTTCTATGAGAGCGTGGGGCAGGATTTCGTAATGTATTGCGTCCGGAGGGTATTCAAAGACAAGAAACTCATCGCCATGCTTGACAACTTCGTAAGGCTCATGCCGCAAGGAATCAGCATCGGGCTGAGGTCGTCGCAAGGGTTGGGCAACCTGCTCCTGTCTGTTTTTTTAGACCATTATTTGAAGGACAAGTACGGCGTCCGCCATTTCTACCGCTATTGCGATGACGGCGTGGTACTC
SRS016095_WUGC_scaffold_6992	TR	43.56	-	952	1011	ATGCGAATGCGAATGGCGGCGTGTCGAATGCGAATGCGAATAACGATGCATCGAACTCGA
SRS016095_WUGC_scaffold_12996	TR	11.39	+	19466	19515	ACCGCGCGAACCGTGGGTACAATTCGGCCCGCAACTGGAATTGGAACGAC
SRS016095_WUGC_scaffold_12996	RT	146.54	+	20047	20688	AGCGGAGAGACCTCTCCATCCCGAAGCTCCGCGACAAGGTGGTGCAGCTCGTCATCCACGAGGAGCTGCAAAACATGTTCCGGCCCGTGTTCATCAATGGCTCGTTTGCTTGCCAGTACGGGAGGGGCCCGATCCGCGCCGCCTTCAAAGTGCAGCACGACATGAGGGTCGCCCGTATGAAATGGGGCGACGACGTGGCCGTCATCAAGATCGACGCCCGGAAGTTCTTCTATTCCATCGACCGCGACCTGCTCAAGAAAATCCTTGCGAAGCGGTTCAAGAAGCTCAAGAAGAAGCACCCCGACATGTACGGGGATCTCCTTCGGTTTTACCGGCTTCTTTGCAAAGTGATTGACAGCTCACCGGAGGGCGAGAGAGGCATCCCGCTCGGGAATGTCA…
SRS016095_WUGC_scaffold_13079	RT	9.54	-	58389	58954	ATGGGTACGATATCTTCTACAGGTATCCGGACGAGCGGTCGGGTAACCTGCCGGAAGGCTATTACCTACGGTTGCATGAAGGGAAGTGTACCGTGCTGGGGAAATGGTCTTGTATATTATCTAAGACGATAAAAGATATGCAGGTCGATGAATCCTTCGATCAGTCCGTAAAATATTATATCCGGAAGGAGGGTGTTTACTATACCGTGAGGAGCAAAGGCTCCGTGTTGAAGGTCCTCAAGTCCAAGAAAAAAGAGCTGGCCCGGTATATCAAGCGGCGAAAGCTGGATTTCAAGCACGCTCCCGAGGAAGCCATCGTAGCCGTGGTGAGACAGTATGAACAGTTAAACGAGATCCCATGAGAAAGAGCCTATATATCGGTATGGTAATGTGCCTGCT…
SRS016095_WUGC_scaffold_13079	TR	5.54	+	62363	62412	CCGCCGAGCGGAAAGGCCTCTACGCCGAGGGCAACCGCAATAACTTCATC
SRS016095_WUGC_scaffold_13188	TR	36.34	+	7381	7433	ACCGTGCGGTTCGCGGGTACAATTCGGCCCGCAACTGGAACAACAACAATGCT
SRS016095_WUGC_scaffold_13188	RT	130.84	+	8052	8629	GCTGCAGACGCTCTTCCGCCCGGTATTCGTCAACCGTTCATTTGCGTGTATGTACGGAAAAGGCCCCATCCGAGCTGCCTTCAACGTACAGCATGACATGAGGGTCGCCCGCATGAAGTGGGGCGACGAGGCGACGGTCATCAAGATCGACGTCCGCAAGTTTTTCTACAGCATCGACCGCAGCGTGCTCAAGCAGATCATCGCGAAGCGGTTCAAGAAGCTCAAGAAGAAGTACCCCGAGAAATACGAGGACTTCCTCCGTTTTTACAGGCTTCTTTGCAAAGTGATCGACAGCTCGCCGGAGGGCGAGAGAGGGATTCCGCTGGGAAATGTGAGTTCTCAGGACTTTGCCAACATCTACCTCAACGAGCTCGATCAATTCTGCATCCGCTTCCTCGG…
SRS016095_WUGC_scaffold_22402	RT	42.29	-	57	174	ACAAGTACTTGTTTTATAGTTACTCGTCCTAAATTACGGGAAGTGTTTGCTGCAAATTTTCGCGACCGTATTGTACAACATTGGTTGTGTCTACGCTTAGAGCCACTGTTTGAGGCAC
SRS016095_WUGC_scaffold_22402	TR	76.44	-	354	417	AACAACAGCTGGAACGTGAACTTTAGTAATGGCAGCTTCAACAACAACAACAAGTACAACAGTA
SRS016095_WUGC_scaffold_28545	RT	93.75	-	87	780	CCAACTACAAACTTCACCTTGCATGAACGAGGAAAGCTCCGGCGTATTACAGGCGAACAGGTTCAAGACAGAATCGTGAAACACGCTCTCTGTGACGAGGTTTTGAATCCTCTGATTGAACCACACCTCATTTATGACAATGGAGCAAGCGTTGTCGGAAAAGGTATCGCTTTCACTCGTAAGAGGTTGCTCACCCACCTTCGGAAATATTATGCACAGCATGGTAGTAACGAAGGGTACATTCTTCTGATAGACTTCTCAAAATACTACGACAATATCAGACATGATGTGTTGTTGAAGTTGTTTGAGCAGTATGTCGATGATGAACACGCCCTATGGCTTCTGCGGAAGACCGTAGAACGCTCAAGGGTTGATGTATCGTACATGAGTGATGAAGAA…
SRS016095_WUGC_scaffold_28545	TR	49.23	-	1073	1120	ATGTCAACAACAACGGTAATGCGAACTACAACAACGCTTCCAATTCTA
SRS016095_WUGC_scaffold_34369	TR	62.76	+	574	657	GGCAACTGGAACAATGGTGCCAACGCTGGCGTCTTCAACTTGAACCTCAACAATCCCCGCTCCAATGCGAACTGGAACATCGGT
SRS016095_WUGC_scaffold_34369	RT	45.11	+	1096	1694	ACTCAATCCAATAGTTTGCAAAGGAATGATTAACGATACCTATTCTTGCATAGAAGACAGAGGGCAGCTTAAATCAATGCAGAGATTAGCAGGTTGGGTTGACTTTGTGGAAAGAAGCAACGAGAGATGGTATTACCTGAAAATGGATGTGGAGAAATTCTTCTATCGAATGGATCACGAAGTGCTTATGAATATTATTCGGAAAAAGATAGGAGACAAGGAGGCTGTACGATTTCTTGAACATTATGTGTGCCATGCTTCCAGAGCATTTGGTCTTCCACTTGGAGTTAAGTCTCCGTTGGAAATACCGGATCAGGAAATGTTATGGGATGTTGGGATTGCTATAGGCGGCGGGTTGTCGCACATGTATGGCAATATGTATTTGAACCCTATGGATCA…
SRS016095_WUGC_scaffold_36055	TR	56.94	+	34	81	TGTCAACACGGACGGCAGTCTGAACAACAACAACGCGTACAATGGCAA
SRS016095_WUGC_scaffold_36055	RT	200.68	+	464	1093	CTTATAACTGCTTCATTGTGAAAGAACCGAAAGAACGGCTGATCATGTATAACAGCTTCCGCGACAAAATCGTTCAGCACAGTCTTTGCGATAATGTCTTGGAACCGTACCTTTCGAAAACTTTCATATACGACAACTACGCAAGCCAGAAAGGCAAAGGAACGCACTTCGGACTTGACCGCCTGAAATATTTCATGTCGAGGTACTACCGGCAGAACGGGGCGGACGGCTGGGTCCTGAAATGCGATATTCGAAAGTATTTTTACAGTATCAATCACGACGTTCTGAAAGAACAGCTTCGCCGGCTTATCAAAGACCGCGACGTCTTGTGGCTTCTGGATATGATCATAGATTCCACCAAAGGACCAGGAATACCGATCGGGAACCATACTTCACAGT…
SRS016095_WUGC_scaffold_37010	TR	45.39	+	618	665	TGTGAACTCCGATGGTAACGTCAACAACAACAACGCGAACTGGGCTAA
SRS016095_WUGC_scaffold_37010	RT	46.44	+	1112	2628	TCTATACCCGATTATGACAAAACAGCTCATTCGTGATAATTGGGCTTGCCAGAAAGGAAAGGGAACGGACGATGCAAGGGATAGAATGAAAATATTTCTGCAAAGGATGTACCGGAAATATGGCACAGATTTCTATGGTTTACAATGCGACATTCATGGATATTACCCGAATATGAGGCATGACCTTACAAAAGAATTGTTCCGGGATAAACTGGACGATTGGCTGTATGAGCAGACTGCAACTGTTCTTGACGGACAGTACGCAGGGGATGTGGGATATAATCCTGGCAGCCAAATGATACAGATAGCCGGTATTACATTTCTAAGTGAGTACGACCATATGATGAGGGAGCAGACCGAAGCCGAGGATTACGGCAGATATATGGATGATTCAACACT…
C2574104	RT	196.98	+	258	941	AGGAGCGGCTCGTCCTCGCCATCGACTTCGAGGGCAAAGTCGTCCAGCACTCGCTCTGCGACAACGTCCTCGAGCCGGCGTTCTCCCGGCGCTTCATCCGGGACAACTACGCCGGCCAGATCGGCAAAGGCACCCACGACGGCCTCGACCGTCTGGCTGCGGCTATGCGCCACTATTTCTTCAGCCGAAAGGCAGCAGACGAAGCAGCCCGCAAGGCTGCCGGCCTGCCGCCCCGGCCGATGAACGAGTGGGACTACGCCGACGGCTGGGTACTGAAGGGCGATTTTTCAAAGTTCTTTTACACCCTGCTCCATTCCTACTGTTACGAAACGGCCCGCCGGGCCCTGAAGTGGCTGAAGGATCCCGAGCTGATCGACTTCGCTGAGTGGCTGCTGTGGC…
C2574104	TR	7.78	+	1384	1433	ACAGCGACCGCCGCGGCTACGGCAACAACCGCTACATCTACTCGAACCTG
C2578930	TR	49.60	+	271	320	TGTCGTACTGGAATGTGAACAACCCTGCGACGAACGTGAACACGAACATC
C2578930	RT	98.21	+	766	1369	CCTCGATACAATTATGAGCAGGTGATTCATCACATTGTCGTCTCTGCGTGTTATGACATTTTCATGAAAGGGATGTATGAGTTCTCATGTGGGAGCGTACCGAACAGGGGTGCTCATTATGGGAAAAAGTACATCAAGAGGTGGATTCAGCGAGACAAAAAGAACTGCAAATATGTTCTCAAGATGGATATTCGACACTTTTTCGAGAGTGTTGACCATGATGTCTTGAAAGCGTGGCTCAAGAAGAAAATCAGAGACGAGAGAATGTTGTACATCCTCGAACTGATAATTGATGGGAGCGAGGTCGGGTTGCCTTTAGGGTTTTACACGTCGCAGTGGTTGTCAAATTTCATGTTGCAGCCTCTCGACCATTTCATCAAAGAGCAGTTGAAAGCGGTG…
C2597314	TR	37.48	+	574	623	ACAACGCGTTCATCTACAACGGCAACACGGGCAACGTGAACAACAACAAC
C2597314	RT	64.53	+	835	1450	AATCCATCGCATTTATCGTTACGAAACCATGCCTGCGCGAAGTGGTAGCCGCCGATTTCCGCGACCGAATCGTGCAGCACTATATCGTCATGCGCCTCGAAGCTCTTTTCGAGGAATGCGGAACACTCGACGATAACATGTTCAGTTGCCGCGTCGGGAAAGGCAACCTTGCGGCCATACAGGCCCTACAACAGCAGATATTCCACCAGTCGAAAGGTTATACCGCCGACTGTTATGTGGCAAAATTCGACCTGCAATCATTCTTTATGAGCATCGACAAACGCCGTCTTTACGACGAGTTGGTCGCATTGGTCGCCAAACGCTACGAGGGATGGGATAAGGATACGCTGTTGTATCTTATCCGCGTCGTTACGCTGCATAATCCGCAGGACAACGCCG…
C2598370	TR	9.23	+	661	710	TCTGCAATGTCAACAACAACGGTAATGCCAACAACTGGAACGCCTCGAAC
C2598370	RT	67.29	+	1096	1621	GACAAGACCGTCAACCATTTACTCTGCGACGAAGTGCTGACGCCGTCCATCAGCAAGTATCTGATCTATGACAACGGCGCATCGCAGAAGGACAAGGGCGTGGCCTTCCACCGTCACCGCTTCGAGGCTCATCTGCATCAGTATTTTATGAAGAACGGCACCAACGAGGGCTATGTTCTCCTGGTGGACTTCTCCGGCTATTATGCCAATATCCCGCATGACAAGTGCCTGGAGGTGCTCCAGACATTCCTGGAGCGAGAGGTCGAAGATCCGGAGACGCTGGCCATAACTGAGATGCTGCTGCCGCTTATCTTCAAGACCTTCGAGCAGGACGTCTCCCGCTTCACTGACGAGGAGATCGAGGCAATGATGGTTGGAAAAATCGACCCGATGCTGAAC…
SRS016203_WUGC_scaffold_4313	RT	17.60	-	6527	6917	AACGGCTGCATCCATACAAGGACGCGGACCGCATGGTTTGTTCCATCAGGTGCAGGATACATTGGCAGAGAACCCCAATATACACTATTATTATCAAAGCGATTATAAAGGATATTATGACAGTATCGACCATGATATATTAATCTCCACAATCAGGCGGTATGTCGGAGACCCTGTCTTATTGCCTATTCTTGAAAATTTTGTCAAAGCACTATATCCCAACGGGAAGCATGGCATAAGCAAAGGACTGCGTTCCTCACAATTCTTTGGAAACCTTTACCATAATGATATTGATCACCGGATGATTGATGAATATGGTGCAAAACATTACTTCCGTTTTTGTGATGACATCTTTATTCTCGGTGAAAGTAAACGTGATTTGTGGAAATTG
SRS016203_WUGC_scaffold_4313	TR	22.69	-	7567	7604	TCGAATGCGAACAGCGGTCTCGCTTATGCGAACGCGAA
SRS016203_WUGC_scaffold_7389	TR	24.59	+	319	356	TGAATGTGAACAATGGTGTCTCGACGTCCAATGCGAAC
SRS016203_WUGC_scaffold_7389	RT	6.90	+	1299	1385	GTTTGACCGATTCGCGAAGCAAGGTTTGAAACATTATGCTAGGTTTGCGGATAATATTATTATAATGCACCAGGATAAGGCGTTTTT
SRS016203_WUGC_scaffold_7827	RT	156.49	-	6394	7036	GTGCAGCGGGAAGTATTCGCCGCCGACTTCCGCGACCGGGTGGTACACCACCTGATCGCCCGCAAGATAGAGCCGCTGCTGGAAGCGGAATTTATAGACGACAGCTACAGCACCCGCAAAGAAAAAGGGACACTGTACGGCATCCGCCGGGTAGAGGAATTTGTCCGGGAATGTTCGGAGAACTACACCAAGGACTGCTACGTGATGAAGCTCGACGTCCGCTCGTTCTTCATGGATATACACAAGAAGCTACTTTACGAGCGGATGGAGAAGTTTCTGCGGGAAACCTACCGGGCGAACGACCTGGAGATGCTACTCTACCTGCTGCGCGAAACGATCTTCAACCGGCCGGAGAAGAACTGCATCCGCCGCTGTCCCGCGAGCCACTGGAAAGGGTTG…
SRS016203_WUGC_scaffold_7827	TR	58.46	-	7315	7378	AACAACGCGTGGTACGTGAATTTCAACAACGGCAACGTGAACAACGACAATAAGAACAACGACA
SRS016203_WUGC_scaffold_7944	TR	31.31	+	322	380	CGAACGCAGGTGCGTCCAACTCGACTGCGAACAACGCAGCTTCGACTACGAATGCGAAC
SRS016203_WUGC_scaffold_7944	RT	103.93	+	764	1351	AACGCCGCGAAATCTACAAGCTGCCTTTTCGTGACCGTGTTGTCCAATGGGCAATCATGCAGGTGCTTGAACCCGTCTGGACGCCACAGTTCACCTCCGACACCCATGCCTGCATCCACGGGCGCGGTATTCACTCGTTGCTTCGGCAATTGCGCACCGACCTGCGCCGTGACCCTGACGGGACGCGGTACTGTCTTAAAATCGATGTGCGCAAGTTCTATCCCTCCATCGACCACGACATACTTAAACAGGTCATTCGGCGCAAACTGAAAGACCCCGACGTGCTTTGGCTGCTGGACGGCATCATAGATTCAGCCAGCGGCGTGCCTATCGGCAACTACATTTCCCAATATTTCGCCAACCTGTACCTTTCGGAACTCGACCACCTGTTAAAGGAGG…
SRS016203_WUGC_scaffold_9924	TR	56.39	+	667	727	ACAACGCTCTTTATGTGAATGTGAACAACGGCAACGTGAACAACAACAATAAGAACAACAG
SRS016203_WUGC_scaffold_9924	RT	217.30	+	991	1722	GTTCCATCGCTTTCATTATCAACAAACCCGTGAAACGGGAGATTTTCGCCGCCGACTTCCGCGACCGTGTTGTACACCACCTCATAGCCCACAGGCTCGTTCCGCTTTTGGAAGAGAAGTTCATCGATGACAGTTACAGTACCCGCAAGGGAAAGGGTACGCTCTACGGCATAGAACGGGTGGAAGAACATATCCGGCTCTGCTCCGAGAACTACACGCGGGATTGCTATATCCTGAAAATAGACATCCGTTCGTTCTTCATGAAAATATCGAAGAGGCGGCTGTATGACCTGACCGAAGAACTCTTGCACGAACGCTACGGGGGAAACGACCTGGCGATACTGCTCTATCTGCTCCGTGAGACGATATTCAACCGTCCGGAAAAGAACTGCATCCGCA…
SRS016203_WUGC_scaffold_10190	TR	38.36	+	210	259	CTTTCTACCGGAACTGTAACAACGGTACGGGTAATACGAACTGGAACATC
SRS016203_WUGC_scaffold_10190	RT	56.63	+	767	1245	CGCATTCGTTCGCATTTTCAAGCAGATCGTTCTGCATAGCGCCTATCCGTTCAGCTGCGGATGCGTACCTGGAAAAGGAACGCACGGAGCAAAGACCGCGATCGAGAAGTGGATCAGGAAGGATCCGAAGCATACCAAGTACGTCCTGAAGCTGGACGTCCGAAAATGCTATCCAACCATGAACCACGAAGAACTCCGAAAGAAGCTGCAACGCAGGATAAAAGACAAGAAGTTCCTACGCCTGGCAGACCGGATCATCGCGAGCTTTCAACAGCCGATGGCCACGCACGAAAGACTGCAGCCGGAGATCGACGCAGTAGGAATCCCGGTCGGACTCTTTACCTCGCCATGGTTCTGTAACTTTTTCTTTCAGGACATCGACCACAAGGTCGCTGAGAA…
SRS016203_WUGC_scaffold_10696	RT	51.46	-	14	596	TGATAGAATTGTTCGCCATGTTCTATGTGATGATATTCTTTTACCAGAAGTTAAAAAGCACATAATATATGATAATTGTGCATCAATTAAAGGGAGAGGTATATCTCAGCAGAGAAAGCGATTTGAAATACATTTACACAAGTATTACAAGTTACATGAAAATGACGGATGGATTTTATTTGGAGACTTCTCAAAATTTTATGACAATATAATTCACGAAATTGCAAAACAAGAACTTCTTAAGTTATTTGACGATGATGAATTTATCGATTGGCTTTTAACATTGATATTTGATGGGTTCAAAGTCGATGTGTCGTATATGTCTGACGAAGAATATGAAAATTGCTATTCAGATTTATTTAACAAGCTTGAATATCGGCATATACCGTCTGAAAAATT…
SRS016203_WUGC_scaffold_10696	TR	42.12	-	960	1031	TCGTTTCTGCGGCTTATTTCGCTAATGTGAACAACAATGGCAATACGAACTACAACAACGCTTCGAACTCTA��
C1591255	TR	6.93	-	74	123	TTCCCGTCCTCGTTTTTGAACGTCACGCCGACAACCTTGAATTTCAACGT
C1591255	RT	73.56	-	3862	4246	CGAACGTGTCGTACAGCGCTGCTTATGCGATTACTGCCTCGTCCCTGCATTATCAAAGTCGTTTATCTACGACAATGGCGCAAGCCTGCCCGGAAAAGGCTATGACTTCGCCGTATCCCGCGTGACGCGGTTTCTTGCAGATCATTACCGCCGGTACGGAAACGAGGGCTATGCCCTGATTTTCGATTTCTCAAAGTATTTTGACACAGCGCATCACGAACCGATATTTGAACAATTCCGGCGCAGCGGAATCGACGGAAACCTCGTCCGCTTGTCGGAATATTTTATTTCAAATTTCGGGGACGTGGGGTTAGGGCTTGGCAGTCAGGTTTCACAGATTGCCGCGCTTGCCTTGCCGAACAAGATCGACCATTTCATAAAAGAC
C1591255	TR	45.25	-	4816	4869	TCGTGAATGTGAATACTGACGGCACGGTCAACAACAACAACGCGAACTACTCGA
SRS016267_WUGC_scaffold_19278	RT	13.13	-	20713	21009	GCGGCAAATTGTAACAAGCCATTAGTCGTTTCAACATTAATAAACATAGCTGAGCCAGCATCTAGATCTTCTTTCATGTTTGATACTATTGTCCCCAACTCAGAATCAGTAACATAAACATTTTTTAATTCACTGCCAATAAAGCTTCCAAAATCGTCTTCACTAGATAAATAGCCCCAATTTTCGCAACAACATTGTCCATTATTTATGACAAAATATAATTGTCTTGAATCTGTTTCAATACAATATCCATCATATGTGTCCCATTCATTATCAAAATAGACATCACTAACTTCT
SRS016267_WUGC_scaffold_19278	TR	11.07	-	29956	30005	TACCGGATGTGGTTCTTTAACTGTGGTAATGGCAACACCATTAGCTACAA
SRS016267_WUGC_scaffold_23642	TR	80.40	+	581	644	ACAACAGCTGGAACGTGAACTTTAGTAATGGCAACTTCAACAACAACAACAAGTACAACAGTAA
SRS016267_WUGC_scaffold_23642	RT	66.59	+	824	1475	CAAGTACTTGTTTTATAGTTACCCGTCCTAAATTACGGGAAGTGTTTGCTGCAAATTTCCGTGACCGTATTGTACAACATTGGTTGTGCCTACGCTTAGAGCCACTGTTTGAGGCACGTTTTGTTGAGCACGGAAATGTATCATTTAACTGTCGAAAGGGTTTTGGAACATTTGCATGTATCGATCAGTTGACAAAAAATACTATTGAAGTCTCTGATAATTATTCCCATGAGGCTTGGTATGCTCAATTTGATATTAAAGGATTTTTCATGTCAATTGATTGTGAATGCTTATTAAAGTACTTATTGCCATTTATCAAAGAAAAATGGAACTATTGGAAAGGAACTATATATGAACAGGATTTAGATTTAGTGCTTTGGCTTACAGAAGTAATTGTAC…
C4365740	RT	10.19	-	36	129	CCGTACAACTGCTTCTTTGTGCATGAACCGAAAGAACGGCTGATCATGTATAACAGCTTCCGCGACAAGATCGTTCAGCATTGTTTATGTGAAC
C4365740	TR	20.86	-	513	553	CACGGACGGCAGTCTGAACAACAACAACGCGTACAACGGCA
SRS016319_WUGC_scaffold_48771	TR	6.34	-	1368	1417	TAGTTTAACCTGGGCTTCTACTTTAGTAGCGGTTATTTTAATAGTTATAA
SRS016319_WUGC_scaffold_48771	RT	6.83	+	5818	5921	TTTATTTTCATTTTTGATTTTTAATATTTTTTCTTTTAATATTTCTTCTTCTTTTATTAATTCATCTAATATATCTTTATCATTTCTATACTTTATCTTTTTAA
SRS016335_WUGC_scaffold_7097	RT	107.71	-	17	420	CGATATGGGTTTCGGTCTTCACAAAAGACACATATAGCTGCATCAAGGGCCGCGGGATTCACGGAGCGATGCGGAATGTCAAGCGGGCCATCAAAGACCGGGAAAACGCCCGATATTGCCTCAAAATCGACATCCGGAAGTTCTACCCGTCGATAGACCACGACGTATTGAAAACCATCATCCGCCGCAAAATCAAATGCAAGGATACGCTCGCCCTGCTCGATACGATCATCGACAGCACCGACGGCGTGCCTATCGGCAACTATTTGAGCCAATACTTCGCAAACCTGATGCTCGCCTACTTCGATCATTGGATCAAGGAGGAGAAGCGGGTGCGGAACTATTTCAGATATGCCGACGACATGGTATTTCTCGCCTCCACGAAAGAGGAGCTGCACA…
SRS016335_WUGC_scaffold_7097	TR	36.21	-	867	904	GCGAATTCGAATAACACGCCCTCGAATACGAATGCGAA
SRS016335_WUGC_scaffold_9705	RT	95.00	-	3513	4060	ACATTTTCATGAAAGGGATGTATGAGTTCTCGTGTGGGAGCGTACCGAACAGGGGTGCTCATTATGGGAAAAGGTACATCGAGAGGTGGATTCAGCGAGACAAAAAGAACTGCAAATATGTTCTCAAGATGGATATTCGACACTTTTTCGAGAGTGTTGACCATGATGTCTTGAAAGCGTGGCTCAAGAAGAAAATCAGAGACGAGAGAATGTTGTACATCCTCGAACTGATAATTGACGGGAGCGAGGTCGGGTTGCCTTTAGGGTTTTACACATCGCAGTGGTTGTCAAATTTCATGTTGCAGCCTCTCGACCATTTCATCAAAGAACAGTTGAAAGCGGTGCATTATATCCGGTATATGGATGATATGGTGGTGTTCGGAAAGAACAAAAAGGAAC…
SRS016335_WUGC_scaffold_9705	TR	49.60	-	4562	4611	TTGTCGTACTGGAATGTGAACAACCCTGCGACGAACGTGAACACGAACAT
SRS016335_WUGC_scaffold_26472	TR	49.05	+	672	719	TGTCAACAACAATGGCAACTCGAACAACAACAACGCCTCCAATGCCAA
SRS016335_WUGC_scaffold_26472	RT	13.48	+	1517	1634	TTATTGCGATGTTTTATCCGAATAAAATTGACCATTATATAAAAGAAGTTCTTAAGATTGAGGGATATGGTCGATACAACGATGATTTTGTGCTAATACATAGTGATAAAGCGTATTT
SRS016335_WUGC_scaffold_38085	TR	49.34	+	311	360	TGTGGTATTGGAACTTCAACAATGGCTCTTCGAATGCGAATTGGAACATC
SRS016335_WUGC_scaffold_38085	RT	58.16	+	556	1238	GATATTTGTAACAAAGATAACATCAAAAAAGCAATAATTGAAGCAGCAAAAGGGAAAAAAGATAGGAACAATGTAGCAAGGATATTAGAGAATATTGATAGATATGTCGATATTCTCTTTAATATGTTAACTACGAAAGAAATAAAACTATCTCCATATAAAAAAATGACAATACATGATGGAGCAAATAAAAAGGAGAGGATTATTTTTAAACCAGCATTTTTCCCAGACCAATGTATTCACTGGTCATTAATGTTGCAATTACAAACAATCTTGCAAAAAGGCATGTATGAATATTGTTGTGCTAGTGTTCCTAATAGGGGAATACATTATGGCTCAACATATATTAAAAGAATATTAAAAGATGATAGAAAAAACACAAAATATTGTCTAAAATTA…
SRS016335_WUGC_scaffold_38244	RT	43.32	-	25153	25611	TTATATTCTAAAGTTTGATTTTAGTAAGTATTTTTTTAATATAAGTCATATAGTATTACTTAATAAATTAGCTTTATATTTAAATAAAGAGGACTTAAATATTATTAAGAATATTCTTAATACTACTAATCAAATATATATATTAATGAAACTATTAGAAAACTGGGAATTGATAATATTTATAGAAATGGTGCTGGACTACCAATTGGTAATTATACATCTCAGTTTTTAGCAGTGTTTTATTTAAATGATTTAGATCATTTCATTAAAGAAAAGCTTAAATGTAAGTATTATATAAGATATATGGATGATGGTATTATTATAGATAATAGTAAGGAAAGATTAAGAGAAATATTAACTATACTTAGAGACATAGTTAAAAATGATTATTATTTGGAG…
SRS016335_WUGC_scaffold_38244	TR	20.17	-	26903	26950	ACGTCAACAACAACGGCAATGGCAACAACAATAGTCCGACGAATTCGA
SRS016335_WUGC_scaffold_40120	TR	11.45	+	185	234	CGTTCTACGCCAATCTCTATAATGAACCGTCGAATACGAACACCAACATC
SRS016335_WUGC_scaffold_40120	RT	46.71	+	733	1114	AGCTACGCCAGCATCCCGCGGCGAGGCGCCCACAAAGCCAAGAAAGTCATCGAGAAGTGGATCAACACTGATCCAAAGAACGTAAAGTATGTCCTGAAAATGGACATCCACCACTTCTTTGACAGTATTCCGCATGATATTCTCAAGCGGATGCTCACAAGAAAAATCCACGATGAACGGATGCTTGAGCTGCTATTCAAGATCCTCGATGTGACGGAGGTTGGCCTGCCGCTTGGGTTTTACACCTCGCAATGGCTGTCCAACTGGTTTTTGCAGGGACTGGATCATTTCATTAAGGAACAGCTACACGCGGTCCACTATGCGCGCTATATGGACGACATGGTCATTTTCGGGTCAAACAAGAAGGTTTTGCACCAAATCA
SRS016335_WUGC_scaffold_40140	TR	56.39	+	647	707	ACAACGCTCTTTATGTGAATGTGAACAACGGCAACGTGAACAACAACAATAAGAACAACAG
SRS016335_WUGC_scaffold_40140	RT	215.50	+	971	1702	GTTCCATCGCTTTCATTATCAACAAACCCGTGAAACGGGAGATTTTCGCCGCCGACTTCCGCGACCGTGTTGTACACCACCTCATAGCCCACAGGCTCGTTCCGCTTTTGGAAGAGAAGTTCATCGATGACAGTTACAGTACCCGCAAGGGAAAGGGTACGCTCTACGGCATAGAACGGGTGGAAGAACATATCCGGCTCTGCTCCGAGAACTACACGCGGGATTGCTATATCCTGAAAATAGACATCCGTTCGTTCTTCATGAAAATATCGAAGAGGCGGCTGTATGACCTGACCGAAGAACTCTTGCACGAACGCTACGGGGGAAACGACCTGGCGATACTGCTCTATCTGCTCCGTGAGACGATATTCAACCGTCCGGAAAAGAACTGCATCCGCA…
SRS016335_WUGC_scaffold_44667	RT	200.89	-	921	1523	AAGCGCCGCGTGGTTATGTCGAACAGCTACAAAGACAAGGTTGTTCAACATTCGCTTTGCGATAACGTGCTTGAACCGATTTTGACACGATCGTTCATTCGCGATAACTACGCGTCGCAGGTGGGGAAAGGTACGCATTACGGGTTAGACAGGCTTCAAGAGTTCATGCGGAGGTTTTACAGGAAGAACGGAATTGACGGCTGGATACTGAAAGGCGATATTTCAAAGTATTTCTATTCGATCCGGCACGACGTTTTGAAAACCTTAATCCGCGAGAAGATAACCGATCCGGACGTTTTGTGGCTTGTCGATCTTATCATCGACAGCACCGAAGGCAACGTCGGAATACCGATCGGAAATCAGACTTCACAGCTTTTCGCCCTTCTCTACCTTGACGGG…
SRS016335_WUGC_scaffold_44667	TR	54.99	-	1912	1959	ACGTCAATTCGGACGGCTCTTTGAACAACAACAACGCGTACAACGGCA
SRS016335_WUGC_scaffold_44934	TR	51.51	+	2349	2396	CGTCAACACGGACGGCAGCGAGAACAACAACAACGCGTACAACGGCAA
SRS016335_WUGC_scaffold_44934	RT	63.00	+	2778	2949	AGCGCCGCCTGATCCAGACGAACAGCTTCAAGGACAAAATCGTCCAGCACGCCTTCTGTGATCAGGTCCTGTATGACGCGCTGACCAAGCCCTTCATCCTGGACAACTACGGCAGCCAGGTGGGCAAAGGCACGCACTTCGGGCTGAATCGGCTGCGCGACTTCATGCGTGA
SRS016335_WUGC_scaffold_44960	RT	44.60	-	720	1296	GGCTTTTACGAGTTTGACATTTACGATCGCGGAAAATGGCGTCATATTCGCAGCGTCCATATCACAGAGCGCGCCGTTCAGAGAAATCTCTGCGACCAGGTTATCACAAAGGTTTTTCAACCTGCGTTTATTTATGACAATGCCGCAAGCATCAAGGGCAAGGGCATTGACTTCGCAATGGACCGTCTCAACTGCCACTTGCAGCGACATTTCCGCAAGCACGGTCTCAAAAGCGGTATTCTCGTCTTCGACTTCAAGGACTACTTCGGCTCGGCGCAGCACTGGACCGTCCAGAACGAGCTCGCCCGTCGTGTTCACGACCCGAAGACCAGAAAGCTCGCGAATGACTTCCTCGAGAACTTCGGTCCGGTCGGGTACGGTCTCGGCAGTCAAATCTCG…
SRS016335_WUGC_scaffold_44960	TR	47.73	-	1802	1856	TTCTGTAATGTCAACAGCAACGGCAACGCCAACAACAACAACGCCAGCAACTCGA
SRS016335_WUGC_scaffold_45146	TR	25.41	+	1466	1515	ACAACGGTCGTAACCTGAACTTCAACTCGTCGAACGTGAACCCGTTGAAC
SRS016335_WUGC_scaffold_45146	RT	122.16	+	1784	2435	TCAAACGGGAAATTTTCGCTTCGCCTTTCCGAGACAGGGTAGTACATCATCTGTTGTTCAATTATCTGGCACCGTTGTTCGAATGCCGGATGATTCACGACAGTTACTCCTGCCGCAAGGGCAAAGGAACGTCGTTGGGCATCGAGCGTTTCGAACACCATATTCGCAGTTGTACGCGGAATTATACGCGGTCCGCCTATATCCTGAAACTCGATTTGAGAGGATATTTCATGAGCATCGACAAACGGCTGCTTTACTCGATTATCGAGCGTACTGTCGGGCGGAAAAAGGGTGTTGCGGATTTCGATTATGAATTGACGGATTTCCTGCTGCGTGCGATTTTGTTCCGCAATCCGGTCGAGAACTGCCGCATAATCGGATCTTTGTCGGACTGGAACG…
C5281455	TR	37.48	+	517	566	ACAACGCGTTCATCTACAACGGCAACACGGGCAACGTGAACAACAACAAC
C5281455	RT	64.53	+	778	1393	AATCCATCGCATTTATCGTTACGAAACCATGCCTGCGCGAAGTGGTAGCCGCCGATTTCCGCGACCGAATCGTGCAGCACTATATCGTCATGCGCCTCGAAGCTCTTTTCGAGGAATGCGGAACACTCGACGATAACATGTTCAGTTGCCGCGTCGGGAAAGGCAACCTTGCGGCCATACAGGCCCTACAACAGCAGATATTCCACCAGTCGAAAGGTTATACCACCGACTGTTATGTGGCAAAATTCGACCTGCAATCATTCTTTATGAGCATCGACAAACGCCGTCTTTACGACGAGTTGGTCGCATTGGTCGCCAAGCGCTACGAGGGATGGGATAAGGATACGCTGTTGTATCTTATCCGCGTCGTTACGCTGCATAATCCGCAGGACAACGCCG…
C5286217	RT	55.20	-	2929	3499	AAGGTGCGGAACATCGACGCGCTGCCCATCCAGGAGCGGGCCATCCAAAAATGCCTGTGCAAGAACCTTCTGACGGAGGTTTATTCCAGGAGCTTCATCTACGACAACAGCGCGAGCCTGAAAGACCGGGGCATGGACTTCCAGCTCCGGCGGCTCAGGAAGCACCTGCAGGACCATTACCGGCGGTATGGGACTGAGGGCGGTATCTACCAGTTCGACTTCAAGAATTATTTCGGGAGCCTGCCGCACGAGGAGATCAAGCGGCGGGCGCGGAAGAAGATCATGGACGACCGGTTATACACATTGTTCTGCGACTTTGTGGATGATTTCCGGCTGATGAAGACCGCCGACAAGGAAGCACACCGGGGCGTGGGCCTGGGCAGCGAGGTATCGCAGATC…
C5286217	TR	37.37	-	4067	4113	TGTGAACACGGACGGGTCTGCGAACAACAACAACGCCTACAATTCGA
SRS016342_Baylor_scaffold_28590	TR	10.87	-	165	214	AACTACAACAACAACTACATCTACTACAACGACAACATCTACTACTACAA
SRS016342_Baylor_scaffold_28590	RT	10.09	+	201	555	TTGTTGTTGTAGTTGTTACATCACTATTGAAGACTTGCGCATCTGCTGAAGCTGCTTTGTTAACCCAAGTGTTTTCTTTGGATACAGCTGTTTTGTGTTGATCGCTTGTTAGAGAAGCAACGTTTGTTACGCTCTTGATTTGATCAGCATGTTGTAGAAGTGTTTGGTATGATAGGGTAATTTCGTCTTCAGATTCAACTTTAAATTGGTCGCTAACCTTAGTCAAATCAAGTTTAAATCCGCGGTCTATCCACTCAATGTATGGTTCTAATCCAAGACCTGACATTGGTTTTCCATCAACTACAAAAGTTTTTCCATTAACTTTTAAGTCAAATGATGCAGGCAAGTAGTATCC
SRS016495_LANL_scaffold_6401	RT	100.67	-	53	327	CCCTACAACACATTCAAGGTTTACGAACCGAAAGAACGGGTTGTAATGTCGAACAGCTACAAAGACAAGGTTGTGCAACATGCGCTTTGTGATAATGTACTTGAACCGAGGGTGCGAAGCACCTTCATAAAAGACAATTACGCTTCACAGTTTGGAAAAGGAACGCACTTCGGCCTTGAACGGCTGGAAGGGTTTATGCGGAGGTTTTACCGTGTACGAGGTGTTGACGGTTGGGTATTGAAATGCGATATATCAAAGTATTTCTATAATATCAA
SRS016495_LANL_scaffold_6401	TR	43.68	-	686	733	ATGTCAACACTTCGGGGGCGTTGAACAACAACAACGCGTACAACGGCA
SRS016495_LANL_scaffold_20489	RT	114.81	-	1652	2163	CTATTTGGGTTTCGACCTTCACGGCGGACACTTATAGCTGCATTAAGAACCGGGGGATTCATGCGGCCGCGAAGAAGGTAAAACAGGCCCTACGGGAAGACCCGGAAGGTACTACGTTTTGTTTGAAATTGGATATTCGCAAGTTCTACCCTTCGATTAACCACGACGTGCTAAAATCCATTCTGCGCCGCAAGTTGAAGGATAAAAGGCTACTTCGCCTACTTGACGAAATTATAGATTCGGCGGACGGCGTACCTATCGGAAACTACCTAAGCCAATATTTCGCTAACCTCTATTTAACCTACTTCGACCATTGGATAAAGGAACAGAAGCGGGTAAAGCACTACTTCCGCTACGCGGACGATATTGTAATACTTGCTTCGGATAAATCCTACCTTC…
SRS016495_LANL_scaffold_20489	TR	35.95	-	2580	2617	GCGAATACGAATAACACGGCTTCGAATACGAATGCGAA
C1931930	RT	128.31	-	789	1452	GTGAAGCGAGAAATTTTTGCCTCGGATTTCAGGGACAGGGTAGTGCATCATCTGTTGTATAATTATATTTCTCCTATGTTTGAGGGCAGAATGATTTTTGACAGTTATTCATGTCGCCGAGGAAAGGGGACAAGTCAGGGAATAGCACGCCTGGAACACCACATACGCAGTTGTACGCAAAATTATCGTTATAGTGCCTATATATTAAAACTGGACTTAAGGGGGTATTTCATGAGTATCAGGAAGGATCGTCTGTACGATCTTATCTGCAAGGGACTGGAACGATATAGAAGAAGCCGGAAATAAAAAGAATGCCCGGATATGGAACTGATAGATTTCCTGCTAAGACAGATTATATTCAGAAATCCCCAGCGGGATTGCCGGATACGGGGTAGCGCG…
C1931930	TR	25.97	-	1747	1796	AACAACGGTCGCAACCTGAACTTCAACTCGTCGAACGTGAACCCGTTGAA
C1943888	RT	44.37	-	2538	2869	TCGGGAGGTTTTTGCCGCCGCTTTCATTGATCGTGTTGTCCATCACTGGATCGCTCTTCGTATCGAGCCGATTTTAGAGGAACGTTTTCGGGAACAAGGGAACGTCTCGAAGAACTGCCGGAAAGGTGAGGGATGTCTGTCTGCCGTGCACTATCTGAATAACATGATAGTCGAGGTCAGTGAGAATTATACTGCCGATGCGTACATTTTCAAAGATGACCTGTTCAGTTTCTTCATGTCTATCTCGAAATCGTTGGTATGGGAAATGCTGAACATATTCGTAAGGGACAATTATAAAGGCGATGATATTGAATGTCTGCTTTACCTTCTAG
C1943888	TR	53.53	-	3110	3170	ATGCAACGGCTTCCAGCAGTTGGAACGTGAACTTCAACAACGGCAACGTCAACACGAACAA
SRS016501_LANL_scaffold_10479	RT	9.92	-	254	822	ATTGGTGGTGTAGCTGTTGGTATCCACAATGAAGAGCTTGTTGAAAGCCCAATCCTTGGTACAGCAGAAGAAGGCGCTTTGTTCAGTCTTACTGAAGACGGTAAAATTATCGTTAACAATCCACACAAAGCTCGTCTTGACTTTGCAGACCTTAACCGTTCATTGGCTAACTTGAGCTAATCTCGGTTATTTAAATTATTGTTAATCCGTCGCTAGGGCGACAAAAAATATAAGGGAGTTTTTATTTATCATGAATAAACGCGTAAAAATCGTTGCAACACTTGGTCCTGCGGTTGAAATCCGTGGCGGCAAAAAATTTGGTGAAGATGGTTACTGGGGTGAAAAACTTGACCGTGAAGCATCTGCTAAAAACATTGCTCAATTGATCAAGGAAGGTGC…
SRS016501_LANL_scaffold_10479	TR	5.48	+	959	1008	ATTTTAGCTGCAAATTCTTCAGCACCCATAACACCTTCAGCAAGTACGAT
SRS016517_Baylor_scaffold_11758	TR	53.53	+	695	755	TGCAACGGCTTCCAGCAGTTGGAACGTGAACTTCAACAACGGCAACGTCAACACGAACAAC
SRS016517_Baylor_scaffold_11758	RT	44.37	+	996	1327	CGGGAGGTTTTTGCCGCCGCTTTCATTGATCGTGTTGTCCATCACTGGATCGCTCTTCGTATCGAGCCGATTTTAGAGGAACGTTTTCGGGAACAAGGGAACGTCTCGAAGAACTGCCGGAAAGGTGAGGGATGTCTGTCTGCCGTGCACTATCTGAATAACATGATAGTCGAGGTCAGTGAGAATTATACTGCCGATGCGTACATTTTCAAAGATGACCTGTTCAGTTTCTTCATGTCTATCTCGAAATCGTTGGTATGGGAAATGCTGAACATATTCGTAAGGGACAATTATAAAGGCGATGATATTGAATGTCTGCTTTACCTTCTAGC
C20397201	TR	53.45	+	429	577	TGTGAGTTTTTCATTGGGTCAAGCCCTGTAATTGTTACCGTTTCTGCGAACAACTGGTGGGAGCGTTCTCCTAATTCCGGCAACACCAACAACTTCTGTAATGTGAACAACAACGGCAACGCCAACAATAACAACGCCAGCAACTCCAA
C20397201	RT	14.81	+	1077	1341	GTTTTCACGCTTTTACCATCATGGAGCGAGGGAAGAAGCGGTATATCCGATCAGTCCATATCACAGAACGAGCGGTTCAAAAGTGTCTGTGTGACTACTGCTTGGTTCCTACCTATTCGGCCTGTTTCATCTATGACAACTCAGCCAGTTTGAAACACCGAGGTATGGACTTCGCCCTGCGCCGTATGACCTGTTACCTCCAACGGCATTACAGGAAGTACGGTCTGGAAGGAGGGGTTCTGCTTTACGATTTTCACAGCTTCTT
C3082038	TR	26.06	+	108	145	CGAATGCGAATAACGCATCATCGCAGTCGAACTCGAAC
C3082038	RT	25.15	+	672	805	ACAGCAGCATCTATCAAACGACGTGGTATGCACGACCTTAAAACCTATATAGAAAAGGATATACAGCTTTATCCAAAGGAAATGAAGTATGTCTATAAGTTTGATATTAAAAAGTTCTATCCTACGATACAACA
SRS016541_Baylor_scaffold_15105	RT	120.17	-	904	1491	AAACGGCGCGAGATTTACAAACTGCCTTTTAAGGACAGGGTCGTGCAATGGGCCATTATGTTGGTCCTTGAGCCGATATGGACACCGCAGTTTACGGCAGACACGCATGCCTGTATAAAAGGGCGCGGCATTCATTCCCTGCTTAAACAGTTGCGTAACGACTTGGCGGAAGACCCTGAGGGGACACGATACTGCTTCAAGCTGGACGTGCGCAAGTTTTACCCGAGCATAGACCATGACATCCTTAAAATGGTCATACGCCGTAAAATCAAAGACCCTGCGGTTCTTCTGTTGCTTGACGGCATCATAGACAGTGCCCCGGGCGTTCCAATCGGCAACTACATTTCCCAATACTTCGCCAATCTTTATTTGTCAGAACTTGACCACCGCATCAAAGAG…
SRS016541_Baylor_scaffold_15105	TR	39.20	-	1890	1939	GCGTTCTACGTGAATGCGAACTATGCGGCTTCGAATGCGAATGCGAACTA
SRS016541_Baylor_scaffold_35834	RT	38.93	-	1474	1828	GACCTCCGCAAGCATCAAGGACAGGGGAATGCACGACTTGATGAAGTACATTCGCCGTGATATGCAGGAAGACCCGGAAGGCACAAGGTTCTGCTACAAGTTCGACATCTCCAAGTTCTACGAGAGTGTCAACCAGGACTTCGTTATGTACAGTGTGCATCGGGTATTCAAAGACAAGAAGCTCATAGCCATGCTTGACAACTTTGTCCGCGTCATACCGCAAGGTATCAGCATAGGGCTGCGCTCATCGCAGGGCTTGGGCAATCTGTTGTTGTCTGTGTATTTAGACCATTATCTGAAGGACAGGTACGGCGTGCGTCATTTCTACCGCTATTGTGATGACGGCGTGGTACTC
SRS016541_Baylor_scaffold_35834	TR	53.41	-	2384	2450	ACGCCAACGCGAATGGCGGTGTGTCGTACGCGAATGCGAGTAACGATGCCTCGAATGCGAATGCGAA
SRS016541_Baylor_scaffold_36309	RT	101.33	-	3108	3628	CGATATGGGTTTCTATCTTCAACAAGAACACGTATTCTTGCATCAAGAACCGGGGAATCCATAAATGCGCAAAGGATGTCAAGCAAGCATTGAAGCAAGACCCGGACGGAACACGCTATTGCCTGAAAATTGACATAAAGAAATTTTATCCGTCAATCAACCATGATGTCTTGAAAGGCATTGTCAGGCGGAAAATAAAAGATAGTCGCCTATTGGCATTGCTTGACGAAATCATTGATTCGGTCAATGATGAAAAAGGTGTGCCGATAGGCAACTATTTAAGTCAGTATTTTGCAAACCTTGTCTTGGCGTATTTTGACCATTGGTTGAAAGAAACCAAGCGTGTGAAGTATTATTGGCGTTATGCCGATGATATTGTCATTCTTGCACCCAACAAGG…
SRS016541_Baylor_scaffold_36309	TR	33.80	-	4101	4138	GCGAATACGAATAACACGGCTACGAATACGAATGCGAA
C1539437	RT	23.90	-	48	130	GAGAGAAGTCTTCGCCTCACAGTTCCGTGACAGGGTAGTTCACCATCTGTTGTTCAACTATATCGCTCCAATCTTCGAGAAAA
C1539437	TR	21.77	-	405	454	AATAACGGTTACAACTTGAACTTCAACAGTGGCAACGTGAATCCTGCGAA
SRS016740_Baylor_scaffold_73635	TR	26.06	+	50	87	CGAATGCGAATAACGCATCATCGCAGTCGAACTCGAAC
SRS016740_Baylor_scaffold_73635	RT	33.99	+	614	968	ACAGCAGCATCTATCAAACAACGTGGTATGCACGACCTTAAAACCTATATAGAAAAGGATATACAGCTCTATCCAAAGGAAATGAAGTATATCTATAAGTTTGATATTAAAAAGTTCTATCCTACGATACAGCAGGATTTTGTGATGTACTGTATCAGACGAGTATTTAAAGACAAACGTCTCATTAGTATCTTAGAGGGTTTTGTCAGACTACTTCCTAATGGCTTAAGTATGGGACTTCGTTCATCACAAGGACTTGCAAATCTTTTGCTTTCTTTGTATCTGGACCACTACCTAAAAGACCGCTATGGCATTAAGCATTTCTATCGCTATTGTGACGATGGTGTTATTGCAG
SRS016746_Baylor_scaffold_64724	TR	5.50	+	15118	15167	GCATGAGTTTGATCATGAACATGCCGAAGCGGAATGTGAAGAGGGGGAGT
SRS016746_Baylor_scaffold_64724	RT	20.58	+	19388	20240	GAAGGAATACGTGGATGCCATTGACCAGAACACCATTGTGTTTGGTCTGGGTCCCGCAGGTACTGGTAAAACGTATTTGGCCATGGCTAAGGCCGTGCAGGCGCTGCACGCCAAGCAGGTCAGCCGCATTATTTTGACGCGCCCGGCGGTGGAGGCGGGGGAGAAGCTGGGCTTTCTGCCGGGTACGTTGAATGAGAAGATTGACCCGTATTTGCGGCCGCTGCATGATGCCTTGCGGGACATGGTGGAGCCGGAGATGATTCCGAAGCTGATGGAGGCCGGGATTGTCGAGGTGGCGCCGCTGGCGTACATGCGTGGGCGGACGCTCAATGATGCGTTTGTGATCCTGGACGAGGCGCAAAACACCACCCCGGCGCAGATGAAGATGTTTCTGACGCG…
SRS016753_Baylor_scaffold_13105	RT	44.37	-	6326	6657	TCGGGAGGTTTTTGCCGCCGCTTTCATTGATCGTGTTGTCCATCACTGGATCGCTCTTCGTATCGAGCCGATTTTAGAGGAACGTTTTCGGGAACAAGGGAACGTCTCGAAGAACTGCCGGAAAGGTGAGGGATGTCTGTCTGCCGTGCACTATCTGAATAACATGATAGTCGAGGTCAGTGAGAATTATACTGCCGATGCGTACATTTTCAAAGATGACCTGTTCAGTTTCTTCATGTCTATCTCGAAATCGTTGGTATGGGAAATGCTGAACATATTCGTAAGGGACAATTATAAAGGCGATGATATTGAATGTCTGCTTTACCTTCTAG
SRS016753_Baylor_scaffold_13105	TR	53.53	-	6898	6958	ATGCAACGGCTTCCAGCAGTTGGAACGTGAACTTCAACAACGGCAACGTCAACACGAACAA
SRS016954_Baylor_scaffold_4816	RT	43.96	-	784	1115	TCGGGAGGTTTTTGCCGCCGCTTTCATTGATCGTGTTGTCCATCACTGGATCGCTCTTCGTATCGAGCCGATTTTAGAGGAACGTTTTCGGGAACAAGGGAACGTCTCGAAGAACTGCCGGAAAGGTGAGGGATGTCTGTCTGCCGTGCACTATCTGAATAACATGATAGTCGAGGTCAGTGAGAATTATACTGCCGATGCGTACATTTTCAAAGATGACCTGTTTAGTTTCTTCATGTCTATCTCGAAATCGTTGGTATGGGAAATGCTGAACATATTCGTAAGGGACAATTATAAAGGCGATGATATTGAATGTCTGCTTTACCTTCTAG
SRS016954_Baylor_scaffold_4816	TR	53.53	-	1356	1416	ATGCAACGGCTTCCAGCAGTTGGAACGTGAACTTCAACAACGGCAACGTCAACACGAACAA
SRS016954_Baylor_scaffold_11418	TR	16.26	+	2	39	TCAATTCTAACAATGACGTCAGCAATGCCAATTCCAAT
SRS016954_Baylor_scaffold_11418	RT	94.50	+	370	990	AATATAGTACCTTTATAATATACGAACCTAAAGAAAGATTAATCTTTAGACTTCCATACTATCCAGATAGAATAACTCACCATGCTATAATGAATATTATGGAGCCTATTTGGACTAGTATATTTATAGACCAAACATATTCCTCTATACGAAATAGAGGTATTCATAAAGTAGAGTATGATTTGTTCAAGGTGTTATAGAAACATCCAGAAGAAACAAAGTATTGCTTGAAAATGGATATAAAAAAATTCTATCCTTCTATAACTCACGACATTTTATACGAAATGTTATAGAGAAAGATAAAGGATAAAAAACTATTAAAACTGTTGAAAGAAATAATTTATTCAGCGAAGGGAGTTCCTATTGGAAATTATCTATCACAATTCTTTGCAAATTTAT…
SRS016954_Baylor_scaffold_13636	TR	38.30	+	16341	16390	CGAACGCGTGGTACGTGAACATGAACAACGGCAACGTGAACACGAACAAC
SRS016954_Baylor_scaffold_13636	RT	75.82	+	16626	17201	TGTTGCGTGAAGTATTTGCCGCTGCTTATATCGACCGTGTCGTACACCACTGGATCGATCTTCGCCTTGACCCGATTTTGGAGGAACGCTTTCAGGCACAGGGAAACGTTTCAAAGAATTGCCGGATAGGGGAAGGATGCCTGTCTGCAGTTATGCGTATGGACGAAATGATTAAAGAAGTCAGCAAGAACTACACACAGGACGCATACGTCTTTAAAGGTGATTTAAAAAGTTTTTTTATGTCCATGTCGAAGTCTCTATTATGGGAAATGATTGATATATTTGTTCGCGACAATTACAAGAAAGACGACATCGAATGTTTGCTGTATCTGCTTCGGGTTGTCATATTCCACCAGCCACAAAAAAAATGTCATAGGAAATCTCCATTACATCTGTGGG…
SRS016954_Baylor_scaffold_29361	RT	44.19	-	8781	9165	CACATCTGCCAGCATCAAAGGCCGGGGAGTACATGACCTGTTGGCATATATCCGCCGTGACCTGATGGAAGATCCGGATAATACACGGTACTGTTACAAGTTTGATATAACCAAATTTTATGAGAGTATCCAGCCGGATTTTATCATGTACTGTGTGTGGCGGATTTTTAAGGACAAGAAGCTTATCTCCATTCTTGAGGGTTTTGTCCATATGATGCCAGAGGGTATTAGTATCGGGCTGAGAAGTTCTCAAGGTTTGGGAAACTTGCTATTGTCTGTATTTTTAGACCATTATTTGAAAGACAGGTACGGTGTCCGTCACTTTTACCGGTATTGTGATGATGGTGTCGTACTCGGAAAAACGAAAGCGGAATTGTGGAAGATT
SRS016954_Baylor_scaffold_29361	TR	23.60	-	9697	9734	TCGAATTGCGGTAACGATTCGTCGAACTCGAACGCGAA
C2828507	TR	76.65	+	211	289	TTTCAACAATGGCGCTAACTGTGGCTTGTGGTATTGGAATTTCAACAATGATTCTTCGAATGCGAACTTCAACATCGGT
C2828507	RT	53.89	+	677	1153	AATATTTAAGCCTGCTTTTTATCCAGACCAAGTAATTCATTGGTGTATAATGTTACAATTGCAACCAATACTAGAAAAGGGAATGTATGAATATTGCTGTGCATCTGTTCCAAATCGTGGTATTCATTATGGTGGAAAGCAAATAAAAAGAATACTAAAAGATGATAAGAAAAATACTAAATATTGCTTAAAATTAGATGTGAAAAAATTTTATCCAAGTATTGATAAATTTTGTATGAAAAGTAAATTTAGAAGAATAATTAAAGATTATGATATGCTTGATTTAATTGATAAAATAATAGATAGTTCAGAGTCTGGATTACCTATACGGTAATTATACATCTCAATGGTTTGCAAATTTTTATTTACAGAGTTTAGATCATTATATAAAGGAAGAAC…
C2835335	TR	55.78	+	0	47	TGTCAATTCCGACGGCAGTTTGAGCAACAACAATGCGTACAACGGCAA
C2835335	RT	210.07	+	456	1055	AGGAACGCCTGATCATGTATAACGGCTTCCGGGACAAAATTATTCAGCACAGCCTATGCGACAATGTCCTGGAACCGCGCCTTGCGAAGACGTTCATACTTGACAACTACGCCAGTCAGAAAGGCAAAGGAACACATTTCGGCCTGGACCGTCTGAAAGCGTTCATGCAACGATATTACAGGCAGTTCGGGGCGGACGGCTGGGTCTTGAAGTGTGACATAAGAAAATACTTTTACAGTATCAATCACGACGTTTTGAAGTCACAACTTCGCCGGATCATCGACGATCCCGGCGTGTTGTGGCTTCTTGACTTGATTATCGACTCCACGGAAGGACCGGGAATCCCGATCGGGAACCACACTTCACAATGGTTCGCGGTCCTGTACCTGTCCGGCCTGG…
C2837119	TR	26.08	+	517	575	CGAATGCAGGCCTCGCTAACGTGAATACGAATAATGCGCCTTCCGATGCGAATCGTAAC
C2837119	RT	81.92	+	1022	1392	TATATGGGTTTCCGTGTTCACGGCTGATACGACATCATGTATCAAGGGAAGAGGAATAACGGAGGCGTATAAGAGGACAAGACGGGTTTTGTCCGATCGTGAATCCGTCTATTGCCTCAAGGTTGATATCCGCAAATTCTATCCGTCAATAGACCATGAGGTGTTGAAAGGCATCGCTCGGAAGAAGATCAAGGACGATCGCTTGCTTATGTTGTTGGATGAGATCATCGATTCCGCTCCCGGCGTTCCGATCGGGAACTATCTTAGCCAATATCTTGCGAATCTTTATCTCGCCTATCTGGATCACGAGATAAAGGAGATTATAGATATAAGGCATTATATCAGATACGCGGATGACATGACTTTTTTCC
C2856391	TR	22.33	+	838	887	CGAACGGGTATAACCTGAACTTCAACAATGGTAACGTGAACCCGGCGAAC
C2856391	RT	138.20	+	1160	1778	TGCAAAGGGAAGTGTTTGCTGCTGATTTCTGTGACAGGGTTGTGCATCATTTGTTTTTCAATTATGTTAACCCGATTTTTGAACGCACGTATATAGAGGATTGCTATTCGTGCAGGAAAGGTAAGGGAACGCTCTATGGAGTGAAACGTATATTTCACCATATCAGAAGTTGTTCTGACAATTACACTCGCCCATGCTTTATCCTTAAACTGGATCTGCAGGGGTATTTTATGAGCATAGACAGGAGAATATTGTATGAGAAGGTTAGAGGTACTATAGAGAAATATGCGTACCGAAAAGACCGTGATGGTATACGCTGGAAAGATAAATTGGACTATGGGTTGGTTATGTATCTGGCGGAAGTAATCATTTTTAATGATCCTATTAAAAATTACAAAA…
C2856441	TR	46.61	+	0	66	ACAACAATGCGAACGCGAATGGCGGCGTGTCGTACGCGAACACGAACAACGATTCGTCGAACACGAA
C2856441	RT	73.07	+	505	1092	AACGCCGGACGATACAGGTGATCCCATTGAAGGATCGCATCGCCGTAAATGCGGTTATGCGAGTCGTGGACGAGCATCTGCACCGGCGGTTCATCCGGACGACCGCAGCATCGATCCGCAACCGCGGGATGCACGACCTGATGGAGTATATCCGGCGCGATATCGCTCAAGACCCCGACGGAACCCGTTACTGCTATACCTTCGACATCCGTAAATTCTACGAAAGCGTCGATCAGCAGGTCGCCATTGCCGCCGTCCGGCGGGTGTTCAAAGACGAACGGCTGCTGACGATACTCGACGGCTTCATCCACATGATGCCGCACGGGTTGAGCATGGGGCTGCGCTCCTCGCAAGGGTTGGCCAACTTAATCCTCTCGATCTACCTCGACCACGAACTCA…
C2865947	TR	13.13	-	455	504	TTCTTGTGTTTTATTTTGAATTTCTAATCTTCGTATTTCAACAGGTTCAT
C2865947	RT	121.66	+	10227	10783	AGGAAAGGATAATAGAAGCTCTACCATATAAAGATAGAGTGGTTTTAATGGCTTTATGTAGTAATATTATAGAGCCAAAATTTGAAAGAAGATTAATATATGATAATGTGGCTTGTAGGAAAGGAAAGGGAACAGACTTTGGAATAAAAAGGTTGGAAAAGTTTTTACATTCATATTATAAAAAATTTAAAACTAATCAAGGGTATGTGTTAAAGTGCGATGTAAGAAAATATTTTCAAAATATTGACCATACAATACTATTTAATAAATTAAAAAAAAAAATTTGATGAAGACGAAATATGGATTTTAAAATTAATAATAGATAGTAAAAATCAAGAAAATGGTGTAGGACTTCCTATAGGAAATCAAACGAGTCAATGGTTTGGGCTTTATTATCTT…
SRS016989_Baylor_scaffold_7235	RT	97.94	-	24595	25123	TGTTCTTTACAGGGAAGTTTTAGGCGGTATGATGATTCGCGACACGTATGCCAGCCTGCCTAAGCGTGGTATTCATGACGGTTTGAACAGGCTTCGAAAAGCATTAAAAGACCGTTCGAATACAGAATACTGCCTAAAACTTGACCTGAAGAAGTTCTACCACTCCATCGACCAGGATGTCCTGATAGAACTGCTTCGCCGTAAAATCAAAGACAAAACACTGATGCAAACCCTTATCCGTATTATCCGAAGTTATGGTCCCGGTCTGGCGATTGGCTATCACTCCAGCCAGTTGCTCGGTAACTTTTACCTTTGCCTGTTGGATCACTACATGAAAGCGGAACTGGGCGTAAAGTATTATTTCCGGTATTGTGATGATATTGTCGTTCTTGGCCCGAA…
SRS016989_Baylor_scaffold_7235	TR	21.36	-	25604	25641	TCGAATACGAATGGCGGTGTGGCGTATGCGAATGCGAA
SRS016989_Baylor_scaffold_10317	TR	22.69	+	27509	27546	CGAATGCGAACAGCGGTCTCGCTTATGCGAACGCGAAC
SRS016989_Baylor_scaffold_10317	RT	17.29	+	28201	28591	ACCGCTGCTTCCATACAAGGACGTGGACCGCATGGGTTGTTTCATCAGATACAAGCTGCAATGGCAGAAAATCCTAATCTCAAATATTACTATCAAAGCGACTACAAAGGATATTATGACAGTATTAATCACGAAACTTTAATTTCTATTATTAAAAGATATGTAGGCGATCCTCTTCTTTTGCCCATTCTTGAAAATTTTGTGAAGGCACTCTATCCTGATGGAGAATGTGGTATCAGTAAGGGATTGCGATCGTCTCAATTCCTCGGTAATCTTTATCACAATGATATTGACCACCGGATGATTGATGTGCATGGAGCAAGATATTACTTTCGATTCTGCGATGACATTTTTATTCTTGGAGAAAGTAAACGCGAGTTGTGGAGGTTAC
SRS016989_Baylor_scaffold_15651	RT	25.95	-	79	161	TCGGGAGGTTTTTGCCGCCGCTTTCATTGATCGTGTTGTCCATCACTGGATCGCTCTTCGTATCGAGCCGATTTTAGAGGAAC
SRS016989_Baylor_scaffold_15651	TR	38.92	-	402	451	TCCAGCAGTTGGAACGTGAACTTCAACAACGGCAACGTCAACACGAACAA
SRS016989_Baylor_scaffold_16871	TR	41.85	+	12	64	CGCGCGCCCGCAATTGGAACAATGCTGCCGGGAATGCGAACTGGAACATCTCT
SRS016989_Baylor_scaffold_16871	RT	22.47	+	709	1128	GGAAGATCGACATCCGACATTTTTATGACAATATCAGAATCAATATCCTGATGAAAGAGCTTGCTATCAGAATAAAGGATAACTGGTTTTTGTACATCATCCGGCTATGCTTAAAGGGATTCAAGAAAGGGATTCCATTAGGATTTTATATTTCACAATGGCTTGCAAATTACATCTTAGAGCCGCTAGATAAATTTATTACAGAGAAGCTGGGCTTAGATAAGTTCGTCCGGTACATGGACGACATGATATTTTACGACAATGCCAAGAAAAATCTGCAGAGAGCAATTGCTGAAATCAGGATCTTTATCGGACACAGGTACCGACTGAAACTGAAAGACAATTATCAGGTATGCCGTTTCTTTTACGAAAGCAAGAAAAGGGAAATCGGCAGACCGC…
SRS016989_Baylor_scaffold_21520	TR	6.57	+	27608	27657	CTATCTTTGGGATATTCTATAGTTCTAGCTATAACATCAATTCCACCAAC
SRS016989_Baylor_scaffold_21520	RT	66.37	-	34488	35139	ACAAGTACTTGTTTTATAGTTACCCGTCCTAAATTACGGGAAGTGTTTGCTGCAAATTTCCGTGACCGTATTGTACAACATTGGTTGTGCCTACGCTTAGAGCCACTGTTTGAGGCACGTTTTGTTGAACACGGAAATGTATCATTTAACTGTCGAAAGGGTTTTGGAACATTTGCATGTATTGATCAGTTGACAAAAAATACAATTGAAGTCTCTGATAATTATTCGCACGAGGCTTGGTATGCTCAATTTGATATTAAAGGATTTTTTATGTCAATTGATTGCGAACGATTATTAGAACACTTATTACCATTTATCAAAGAAAAATGGAATTATTGGAAAGGGACCATATATGAACAAGATTTAGATTTAGTGCTATGGCTTACAGAAATAATTATA…
SRS016989_Baylor_scaffold_21520	TR	80.40	-	35319	35382	AACAACAGCTGGAACGTGAACTTTAGTAATGGCAACTTCAACAACAACAACAAGTACAACAGTA
C1553150	TR	56.94	+	72	119	TGTCAACACGGACGGCAGTCTGAACAACAACAACGCGTACAATGGCAA
C1553150	RT	10.50	+	502	595	CTTATAACTGCTTCATTGTGAAAGAACCGAAGGAACGACTGATCATGTATAACAGCTTCCGCGACAAAATCGTTCAGCACAGTCTTTGCGATAA
C1586033	RT	54.67	-	43	464	TGGTATTAGAGCCAATCATCACAGCCACAGCCTATCCATACTCCTGCGGTTCGTTCCCAAAGCGTGGAGCGCATTACGGAAAGAGACAGATAGAGCGGTGGCTTTTGCATGACCCGAAGGGAACACGGTGCTTCGCCAAGATGGATATCCGGCACTTTTATGATAGTATCCGGCTGAAAATTTTGATGAGGGAATTGGCAATCCGAATCAAGGATGACTGGTTTTTATACATCATCGAATTATGCCTGCTGGAATTTAATAAAGGAACCCCTCTCGGATTTTACATCAGCCAGTGGTTGGCAAATTACCTCTTAGAACCACTCGACCGACTGATCACAGAGGTGCTCGGTCTGCCAAAGCTGCAAAGGTACATGGACGATATCGTCATATTCGCAAGCA…
C1586033	TR	71.15	-	1027	1079	TTGCGCTACTTGAATGTGAACAACACTGCCGGGAATGCCAACTGGAACATCGG
C1595246	TR	32.17	+	17	54	TGAATTCGAACAACGTTGCCTCGAACTCGAACGCGAAC
C1595246	RT	35.37	+	620	977	ACATTTGGAAGCATTAAAGGCAGAGGAACATTGAAAGCCAATAAACAAGTGCGTAAGGACTTGCATCGAAGCGGTTTTGAATATGTTATAAAGCTGGATGCCAAGAAGTATTATCCCAATATCAACAAGCAAAAGTTGGTTGAGCTGATACGCGGAAAATATAAGGGTGAGGCGGCTTTGAAATTATTTGAGAAAATAATTATGAGTTACCAGCCGGAAAGCGAGCTTGGTGTTTCTATCGGGGCCTTGCCTTCACAGAACAACGGGAATTATTATCTTACACCTTTTGACTATTTTGTATTGCAGATTCTTGGTGTGAAATATTACTCCCGTTATGTGGATGATATGGTTATTCTAT
C1603151	TR	45.49	+	53	102	GCCGTGCCGTCAATTGCAACAATTACCCGTGGAACGTGAACACGAACATT
C1603151	RT	130.07	+	494	1105	AAGAACGGCTTATTATGGCGTTGCCGTTCTATGATAGAGTGGTGCAACACATGATTTGTAACGCTATTCAACCCGTATTTGAAAACGGATTTTATTACCATTCTTACGCTTGCCGGAGCGGTAAGGGGATGCACGCCGCAAGTGATACATTGTATCAATGGATGTATGAAACAGAGGTAAAGCAAGGGTTAAGGATGTATGCCTTTAAAGGGGATATATCAAAGTATTTTGCATCTATACCGCATGACAAATTAAAGGATGAAAACCGCCGCTATATAGGGGATAAGAAAGCCCTTATGTTAATGGATGATATTATAGACCACAACGGCATATTGCCGGACGGCGTGGGAATACCCGTTGGAAACCTCACAAGTCAGTTATTTGCGAATGTGTACGGCA…
C1609009	RT	135.51	-	2852	3366	CGATTTGGGTTTCAGTCTTCACAAATGACACCTATTCTTGCATCAAGAATAGGGGAATACATGCAGCCGCTAAACGGGTCAAATATGATTTAAAGACAGACCCGGAAGGCACAATTTATTGTCTAAAGATAGATGTTCGCAAGTTTTATCCTTCTATTGATCACGATATACTAAAACAGGTTATTCGCAGAAAAATAAAGGATAAACGCTTGCTTTGGTTACTTGACGAAATTATTGATTCGGCCGACGGTGTACCTATTGGGAATTACTTATCCCAATATTTCGCCAATTTATATCTTGCTTATTTTGATCATTGGATCAAAGAAGTCAAGCAAGTAAGATATTTCTATCGCTATGCCGATGATATTGTGATTCTATCTTCAAGCAAAGAATCACTTC…
C1609009	TR	42.13	-	3853	3902	GTCAGCTACTCGAATACGAATAATACGGCGTCGAATACGAATGCGAATAT
C1611739	TR	43.58	+	594	643	TTTTCAACGTCAACTTGAACAACCCTCGTACTAACTCGAACAGCAACATC
C1611739	RT	92.68	+	1064	1723	AGTTGAGAATGATAATGTCGATTCAATTCAAACATCGTGTTGTCCAGTGGGCTATCTACAGAATAGTAAACCCTATGCTTGTGCCGGGATATATTTCCGATTCATACGGATGTATACCCGGCAGAGGTAGCCTATCAGCTATGCAATGTCTGAGAAGCTGGGTAGATATGGTTTCGAGGCAGGAAGAAAACTGGTATTATCTGAAACTTGACATAAGCAAATATTTTTACAGGATATGCCACCGCATACTGAAAGAAATACTTGCAAAGAAGATCAAAGACAAGCAACTGCTGAACGTGCTGTATAGAATTATAGATTGCAGCCACACGCCGTTTGGATTACCTCCAGGAAAGAAACCGGAGGAGGTTCCACTTGAAGAAAGATTGTACGAAGTAGGTA…
SRS017013_Baylor_scaffold_23802	RT	10.09	-	1005	1359	GTTGTTGTTGTAGTTGTTACATCACTATTGAAGACTTGCGCATCTGCTGAAGCTGCTTTGTTAACCCAAGTGTTTTCTTTGGATACAGCTGTTTTGTGTTGATCGCTTGTTAGAGAAGCAACGTTTGTTACGCTCTTGATTTGATCAGCATGTTGTAGAAGTGTTTGGTATGATAGGGTAATTTCGTCTTCAGATTCAACTTTAAATTGGTCGCTAACCTTAGTCAAATCAAGTTTAAATCCGCGGTCTGTCCACTCAATGTATGGTTCTAATCCAAGACCTGACATTGGTTTTCCATCAACTACAAAAGTTTTTCCATTAACTTTTAAGTCAAATGATGCAGGCAAGTAGTATC
SRS017013_Baylor_scaffold_23802	TR	10.87	+	1346	1395	ACTACAACAACAACTACATCTACTACAACGACAACATCTACTACTACAAC
C2694950	RT	112.96	-	81	447	CCTTGTACATGCTTTATAACGTTCGACCCTGTTCAACGAGAGATATTTGCTTCGTCGTTTAAAGATAGGGTTGTGCATCACCTGCTGTTCAACAATATTGCCCATTTGTTTGAGAAAACATTTATACACGATAGTTATTCGTGTCGTGAAGAACGCGGAACACTTATGGGTATAGAACGCTTTGAACACCATTTGCGTAGCTGTACACAGAATTATAAGTTTAATGCTTACGTGCTAAAATTAGATATTAAAGGTTACTTTATGAGTATTCCTAAACTTAAACTTCGCGAGCTATTAAGAACTACGATGGACAAAAATAAGAAATGGGAGGAATGGATAGACCGTGGGTTTATAGATTATCTTATTG
C2694950	TR	28.42	-	697	746	AACAACGGTTGCAACCTGAACTTCAACTGGAGCAACGTGAACCCTCAGAA
C2721445	RT	36.11	-	7687	8053	ACTTCTACTTGTTTTATGGTTACTTTCCCAAAACTTAGGGAAGTTTTCGCTGCAAATTTCAGAGATAGAATAATTCACCATTGGATTTGTCTAAGACTCAACCCTTTGTTTGAAAAAAGAAATGAGGATCTCGGTAATGTGTCACACGCATGTAGAAAAGGCTATGGAACTATATCCGCTATAAAACAAGTGGAAGCTGGAATTGAGAAAGTTTCACATAATATGCAGAAAGAGGCATGGATTTACAAAGGAGATATAGTGGGTTTCTTTATGAATATAAACAAACAAAAAATGTTTGAAGTACTTAAAGAACTCATAGAAAAGAAGTATTTTGCATCAGACAAAAGTATCTTGCTTTTCCTTGTTA
C2721445	TR	51.09	-	8250	8302	CATAACAGTTGGATATTGAACTTTGGTAGTGGCAACTTGAACAACAACAACAA
SRS017103_Baylor_scaffold_803	TR	41.90	+	128	177	TCGCTTATGCGAACTCGAATAACGATTGGTCGAACTCGAATGCGAATATC
SRS017103_Baylor_scaffold_803	RT	34.51	+	864	1261	ACAAGTGCGTGTATCAAGGGAAAGGGATTACATTTTGGAGTAAGGAGAATGAAACGTTTTCTTCACCGGTACCCGGAATACAAATGGTTCGTAAAGACTGATTTCAAAAAGTTCTATCAAAGTATTCTTCATGAGCTTATTGTTGCTGCATTGAGAAGGAAATTCAAAGATGAACGATTTATTAAATTGATCGAGATAGCTGTTTTATCGTATGACAGCGGAACAGAGTTAGTTGACGTATTGGAGAATGAAGTTGAACGGAAGAAGAGGTGTTCCGATTGGAGCATTTACAAGCCAACCTATCGGGAATTTTGCGGCAAGCCGGATAGATCATACAATGAAGGAGAAATATCGTGTCAAATGCCTGCATAGATATTGCGATGATAATGTTATGCTGG
SRS017103_Baylor_scaffold_11471	RT	43.96	-	201	532	TCGGGAGGTTTTTGCCGCCGCTTTCATTGATCGTGTTGTCCATCACTGGATCGCTCTTCGTATCGAGCCGATTTTAGAGGAACGTTTTCGGGAACAAGGGAACGTCTCGAAGAACTGCCGGAAAGGTGAGGGATGTCTGTCTGCCGTGCACTATCTGAATAACATGATAGTCGAGGTCAGTGAGAATTATACTGCCGATGCGTACATTTTCAAAGATGACCTGTTTAGTTTCTTCATGTCTATCTCGAAATCGTTGGTATGGGAAATGCTGAACATATTCGTAAGGGACAATTATAAAGGCGATGATATTGAATGTCTGCTTTACCTTCTAG
SRS017103_Baylor_scaffold_11471	TR	53.53	-	773	833	ATGCAACGGCTTCCAGCAGTTGGAACGTGAACTTCAACAACGGCAACGTCAACACGAACAA
SRS017103_Baylor_scaffold_15280	TR	34.21	+	23	60	CGAATACGAATAACACGGCTTCGAATACGAATACGAAT
SRS017103_Baylor_scaffold_15280	RT	101.68	+	478	989	TATTTGGGTTTCGACCTTCACGGCGGACACTTATAGCTGCATTAAGAACCGGGGGATTCATGCGGCCGCGAAGAAGGTAAAACAAGCCCTACGGGAAGACCCGGAAGGTACTACGTTCTGTTTGAAATTGGATATTCGCAAGTTCTATCCTTCGATTAACCACGACGTGCTAAAATCCATTCTACGCCGCAAGTTGAAGGATAAAAGGCTGCTTTGCCTACTTGACGAAATTATAGATTCGGCGGACGGCGTACCTATCGGAAATTATCTAAGCCAATATTTCGCTAACCTCTATTTAACCTACTTCGACCATTGGATAAAGGAGAAGAAAGGCGTAAAGTATTACTTCCGCTACGCGGACGACATCGTAATACTTGCACCCGATAAAACCTACCTTCA…
C2698180	RT	200.84	-	149	751	AAGCGCCGCGTGGTTATGTCGAACAGCTACAAAGACAAGGTTGTTCAACATTCGCTTTGCGATAACGTGCTTGAACCGATTTTGACACGATCGTTCATTCGCGATAACTACGCGTCGCAGGTGGGGAAAGGTACGCATTACGGGTTAGACAGGCTTCAAGAGTTCATGCGGAGGTTTTACAGGAAGAACGGAATTGACGGCTGGATATTGAAAGGCGATATTTCAAAGTATTTCTATTCGATCCGGCACGACGTTTTGAAAACCTTAATCCGCGAGAAGATAACCGATCCGGACGTTTTGTGGCTTGTCGATCTTATCATCGACAGCACCGAAGGCAACGTCGGAATACCGATCGGAAATCAGACTTCACAGCTTTTCGCCCTTCTCTACCTTGACGGG…
C2698180	TR	54.99	-	1140	1187	ACGTCAATTCGGACGGCTCTTTGAACAACAACAACGCGTACAACGGCA
C2704703	TR	46.79	+	0	47	CGTGAACACGGACGGCAGCCTTAACAACAACAATGCGAACAACAGCTA
C2704703	RT	82.67	+	491	1082	AGGTGCGGGACATTGTAGCCACGCGGCTGCGCGACCGGCAATTCCAGCGGGCGCTTTGCGACGCGGTGCTTTATCCCAGCATTACGCGGAGCTTTATCTACGACAATGGTGCATGTCAGCGCGGTAAAGGCGTAGACTTCGCCCTTGACCGCATGACGGCGCACCTGCAACAATACTACCGGGAGCAAAAACAAGCGGCAGAAGCCGCCATCGGGCATCGGCTGGGAAGGTTCTGCGCTGGCGGTTGGGTGCTGGCGTGCGACGTGCGGCATTTCTTCGACAGCACGCCCCACGCAGTTGCCAAGGCGGCTGTGGCGAAGCGCGTATACGACAGCGAGACCGTCCGGCATAACGCCCGGATCATCGACAGCTTTGGCGGCGAGCGCGGCATCGGGCTGG…
C2712734	RT	51.08	-	338	1031	CCCTGTAGCAGTTTCCCTCTTAATGAACGGGGTAAGACCCGCTTTATTACGGGCGAACAGATACGGGATAGAATTGCCAAACATTCTTTATGTGATGAAGTCTTGACTCCCGCAATTAAAGACCACCTCATCTACGATAATGGCGCAAGCCAGAAAGGTAAAGGAATTGACTTTACCCGCCGCAGGTTGGAAGCGCACCTGCACAGGTTCTTCCGGGAGAATCAGAGCAACAATGGTTATATCTTGCTGATGGATTTCTCAAAGTACTATGACAACATTCGACATGACAAACTCATGGAGTTGTTTGAAAAGTACGTTGATGACGATACAGCACTCTGGTTCCTGGAAAAGATTGTAGACAATGAGAAGGTGGATGTGTCCTACATGAGTGATGAAGAA…
C2712734	TR	27.50	-	1326	1373	ATGTCAACAACAACGGTAATGCGAACAACAACAACGCTTCTAACTCTA
C2728212	TR	48.11	+	13	62	CGCGGACTGTGAATTGCAACAATTATCCGTGGAACGTGAACACGAACATT
C2728212	RT	183.96	+	465	1076	AAGAGCGTATAATCATGGCTCTGCCATTTTACGATAGGGTTATCCAACATATGATTGTCAATTACATAGAGCCGATATTTGAGCATCAGTTCATCTACCATTCCTACGCTTGCAGAAAAGGGAAAGGTGCTCACAGAGCCAGCAAGCAGTTGACAAGGTGGCTATATAATCTGGAAGTTGTGCAAGGCAAATCAGTCTATGTACTGAAAGCCGACATACACCATTACTTCCAGAGCATAGACCACAAGGTTCTGAAAAGAGAAATTAGAACCTACATTAAAGACAAGGACTTACTCGTAATCCTTGACCGGATAATAGACCATAATGGGATATTCCCGGACGGTGTCGGTATACCGGTTGGAAATCTTACGAGCCAACTATTTGCCAACGTGTATTTAC…
C2735544	RT	22.82	-	4592	5190	TACTCAATCCTATAGTTTGTAAAGGGATGATTAGTGATACCTATTCCTGCATAGAAGATAGAGGACAACTTAAATCTATGCAGAGATTAGCAGGGTGGGTTGATTTTGTAGAGAAAAGCGGTGAACGTTGGTACTATCTGAAAATGGATGTGGAGAAATTCTTCTATCGAATGGATCATGAGGTGCTTATGAGCATAATCCGGAAAAAGATAGGGGACAAGGAAGCGGTTAGATTCCTTGAACATTATGTGTGCCATGCTTCCAGAGCATTTGGACTTCCGCTTGGAGTAAAGTCACCACTGGAAATATCGGATAAAGAAATGCTGTGGGATGTAGGGATTGCCATAGGTGGCGGATTGTCACACATGTATGGCAATATGTATTTAAACCCTATGGATC…
C2735544	TR	63.05	-	5629	5682	TGTCTTCAACTTGAACCTCAACAATCCCCGCTCCAATGCGAACTGGAACATCGG
C2738152	RT	18.86	-	7942	8483	AGGAGCTGTACAGCTGTGAAGTCGATCAGATCATCATTGGCATCGACCAGATCAGCACGCTGAATTATCAGCGCTCTGCCGCTCCCGGCATCATCGACCCGCGCCGCTCCAAGGTGCGTCTTGCGACCGAGCAGCTCAAACTGCATATGGATCGCGCTTTTGCTGATGGCTATTTCAAGCCCGGCGTATGGACAAACGAATGGGCGGGCGTGACCACCACTCCCTCTGGAAATCAGTTCTACAAGTTCAGCGACAGCAATTGCGACCCTGTGAAGTTCATCGGCGACCGCCGTGTTGAGATGATGCGTGAAGGCCGCCGCAGGCCGAACGTCCTTGCACTGGGCGTCGAAACCTACGAAGCGCTGAAGAACAACGCCTCCATTCTCGACCGCGTGAAGT…
C2738152	TR	16.67	+	8760	8811	GGTCAAGATCAGTCGCCTCCGGCAGCGGCGGCAGCAACGGGAACAGCGGTAT
SRS017120_Baylor_scaffold_57408	RT	9.92	-	302	870	ATTGGTGGTGTAGCTGTTGGTATCCACAATGAAGAGCTTGTTGAAAGCCCAATCCTTGGTACAGCAGAAGAAGGCGCTTTGTTCAGTCTTACTGAAGACGGTAAAATTATCGTTAACAATCCACACAAAGCTCGTCTTGACTTTGCAGACCTTAACCGTTCATTGTCTAACTTGAGCTAATCTCAGTTACTTAAATTATTGTTAATCCGTCGCTAAGGCGACAAAAAATATAAGGGAGTTTTTATTTATCATGAATAAACGTGTAAAAATCGTTGCAACACTTGGTCCTGCGGTTGAAATCCGTGGCGGCAAAAAATTTGGTGAAGATGGTTACTGGGGTGAAAAACTTGACCGTGAAGCATCTGCTAAAAACATTGCTCAATTGATCAAGGAAGGTGC…
SRS017120_Baylor_scaffold_57408	TR	5.48	+	1007	1056	ATTTTAGCTGCAAATTCTTCAGCACCCATAACACCTTCAGCAAGTACGAT
C3003722	RT	165.81	-	155	1217	CCTTGTACATGTTTTATAACGTTCGACCCTGTTCAACGAGAGATATTTGCTTCGTCGTTTAAAGATAGGGTTGTGCATCACCTGCTGTTCAACAATATTGCCCATTTGTTTGAGAAAACATTTATACACGATAGTTATTCATGTCGTGAAGAACGCGGAACACTTATGGGTATAGAACGCTTTGAACACCATTTGCGTAGCTGTACACAGAATTATAAGTTTAATGCTTACGTGCTAAAATTAGATATTAAAGGTTACTTTATGAGTATTCCTAAACTTAAACTTCGCGAGCTATTAAGAACTACGATGGACAAAAATAAGAAATGGGAGGAATGGATAGACCGTGGGTTTATAGATTATCTTATTGATTCTATTCTAATGCGCGACCCTACAAGTAAT…
C3003722	TR	28.42	-	1467	1516	AACAACGGTTGCAACCTGAACTTCAACTGGAGCAACGTGAACCCTCAGAA
SRS017191_Baylor_scaffold_21193	RT	17.78	-	267	651	AACCGGTGCAAGCATCAAAAGGCGCGGTACTCATGATCTGATGAACTGCATACGTACCGATTTGCAAAAAGACCCGGAAGGCACACTTTACGCATACAAGTTTGACATCCGTAGGTTTTACGACAATGCGCGGCAGGACTTTGTTATGTGGTGCTTCCGGAGGGTGTTCAAGGACGAAAGGCTGTTGGTGCTACTGGAGCGGTTTGTTAAGCTGCTGCCGGAAGGTATAAGCTTCGGACTGCGCAGTTCACAAGGGGCAGGAAATCTGCTTCTGTCTGTATTTTTAGACCACTATCTGAAGGATAAGTACGGGGTTCGTTATTACTATCGCTATTGCGATGACGGACTGGTACTCGGTAAAACGAAAGCGGAATTGTGGAAGATT
SRS017191_Baylor_scaffold_21193	TR	53.58	-	1189	1258	ATGCGAACGCGAATGGCGGTGTGTCGAATGCGAATGCGAATAACGATGCTTCGAATACGAATGCGAATAT
SRS017191_Baylor_scaffold_25870	TR	31.98	+	316	374	CGAACGCAGGTGCGTCCAACACGAATGCGAACAACACAGCTGCGAATGCGAACGCGAAT
SRS017191_Baylor_scaffold_25870	RT	75.06	+	753	1340	AACGGCGTGAAATCTATAAACTGCCTTTTCGGGATCGTGTGGTGCAGTGGGCGATCATGCAGGTATTGGAACCTGTGTGGACGCCGCAGTTTACCGCCGACACATACGCCTGTATCCGAGGGCGCGGCATTCATGCGCTGCTCAAACGGCTGCGCGCAGACCTGCGTAACGACCCCGATGGGACGCGTTACTGCCTGAAAATGGATGTGCGCAAATTCTATCCCTCCATCGACCATGACACGCTTAAAAAGGTTGTTCGGCGCAAGCTGAAAGACCCCGCCCTGTTGTGGCTGCTGGATGGTATCATAGATTCGGCCAGCGGCGTGCCGATAGGTAACTATATTTCCCAATATTTCGCCAACCTGTACCTTTCGGAACTCGACCACCTGTTAAAAGAGG…
SRS017191_Baylor_scaffold_25922	TR	21.98	+	1067	1138	CGTTTCTTCGGCTAACTTTGCCAATGTGAACAACAATGGCAATACGAACTACAACAACGCTTCGAACTCTAA
SRS017191_Baylor_scaffold_25922	RT	65.25	+	1496	2551	GATCGCATTGTCCGACATTCTCTGTGCGATGAGGTTTTACTTCCAGAAGTTAGAAAACATATCATTTATGATAACTGCGCATCTATCAAGGGGCGCGGAATTTCACAACAGAGAAAACGATTCGAAATCCATCTCCACAAATACTACCAATTATACGGAAATGACTGTTATATTCTATTCGGTGACTTTTCAAAGTTCTATGACAATATTATCCATGAGATTGCTAAACGAGAATTGTTGAAGCTGTTCAATGACGATGAGTTTATTGACTGGCTTTTAACGTTGATATTTAAGGGTTTCCAGATCGATGTTTCGTATATGTCTGACGAGGAATACGAGACCTGTATGATCGATACTTTCAATAAACTGGAGTATCGGAATATTCCAAAAGAGAAGCTC…
SRS017191_Baylor_scaffold_26481	RT	41.82	-	5291	5823	ATTATTTTACGAGATCCTTCTCCGCGTATACCTACGGAGGGGTGAAAGGACGCGGTCCCCACGCCTACATGAGGATGATCCGGAAGGTCTTGAGAAAATATCCGGAACGTACCACCGACTATCTCCTGTGCGATATCCACCACTTCTATCCGACTGTCAATCACCCGGTACTGAAAAGCCAGCTCAGAACACGTATCAAGGATAATCATTTATTGCAAAGGTTTGATGAGATCATTGACAGCGTCGAGGGGGATACCGGTATGTTTCCCGGCACGAAGCTGGCGCAGTTCTTCTCGCTTGTCTATCTTTATCTTTTCGATCACGATTTGAAGCGGTGCTTCCATGTCGGGGAATGCCCGGCTTTGGTTGAGTACTACACGAAAAGGTATATCGAGGAAA…
SRS017191_Baylor_scaffold_26481	TR	20.90	-	6285	6322	CTCAATGGTAACAATGCGGTCTCGAACGCTAACGTGAA
C1703921	RT	31.06	-	343	663	AACTCTTGAAAAAGATGTTGACAGAGGAGTTGTTCATTCCGGACTATCACAAACCGAGCATCATCAACGAGAGCAGCAGCAAGAAAACACGCCGTATATTGAAACCGCATTACAAATATGAGCAGGTTATTCATCATTGTGCAATAGGTCAGTTCAAACCGATTGTGATGAATGGATTGTATGAATTTTCATGCGGGAGCATTCCGGACAGGGGTGTTCATTACGGAAAGAAGTACATGAGAAAATGGCTTGATTCCTACGACGGAAAGAAATTCTTTGTTCTCAAGATGGATGTTCACCATTTCTTTGAATCCATAAACC
C1703921	TR	52.00	-	943	992	GCGGATTACTTGAATTTGAACAATTCTGCGGGCAATGCGAACTGGAACAT
C1728022	RT	89.67	-	668	1267	AAAGAGCGAGTGATAATGTCCTGCTCATTCAAAGATAAGGTTGTTCAGCATTGTTTGTGTGATAATATCTTGCATCCACGATTGCAAAATGTGTTCATTGAAACTAATTCTGCCGGGCAAGTTGGTAAAGGTACGTTATTCGGTATGGATAAGTTGAAAGAACAAATGCTGGCATTCTATAGAGAACATAGAATAGATGGTTGGATTTTGAAATGCGACATTGCAAAATTCTTTTACAGTATCAACCATGAGGTCTTGAAAGATATTGTGGATTACTATTTTCCGAATAGTTATACAACATGGTTGAACCACTTGTTTATTGATAGCACGAACGGTTTTGGACTTCCACTAGGAAATCAAGTTGCACAAGTATATGCCTTAATGATGTTGGACTGCATT…
C1728022	TR	15.86	-	1584	1631	TTGTTTCGCCGGTTGGCGACATCAACAACAGGAACTACAATAACAGCA
C1730217	TR	46.61	+	133	199	ACAACAATGCGAACGCGAATGGCGGCGTGTCGTACGCGAACACGAACAACGATTCGTCGAACACGAA
C1730217	RT	81.75	+	638	1225	AACGCCGGACGATACAGGTGATCCCATTGAAGGATCGCATCGCTGTAAATGCGGTCATGCGAGTCGTGGACGAGCATCTGCACCGGCGGTTTATCCGGACGACCGCAGCATCGATCCGCAACCGCGGGATGCACGACCTGATGGAGTATATCCGGCGCGATATCGCTCAAGACCCCGACGGAACCCGTTACTGCTATACCTTCGACATCCGTAAATTCTACGAAAGCGTCGACCAGCAGGTCGCCATTGCCGCCGTCCGGCGGGTGTTCAAAGACGAACGGCTGCTGAAGATACTCGACGGCTTCATCCATATGATGCCGCACGGGTTGAGCATGGGGCTGCGCTCCTCGCAAGGGCTGGCCAACTTGATCCTCTCGATCTACCTCGACCACGAACTCA…
SRS017247_LANL_scaffold_5408	RT	217.30	-	8793	9524	CGTTCCATCGCTTTCATTATCAACAAACCCGTGAAACGGGAGATTTTCGCCGCCGACTTCCGCGACCGTGTTGTACACCACCTCATAGCCCACAGGCTCGTTCCGCTTTTGGAAGAGAAGTTCATCGATGACAGTTACAGTACCCGCAAGGGAAAGGGTACGCTCTACGGCATAGAACGGGTGGAAGAACATATCCGGCTCTGCTCCGAGAACTACACGCGGGATTGCTATATCCTGAAAATAGACATCCGTTCGTTCTTCATGAAAATATCGAAGAGGCGGCTGTATGACCTGACCGAAGAACTCTTGCACGAACGCTACGGGGGAAACGACCTGGCGATACTGCTCTATCTGCTCCGTGAGACGATATTCAACCGTCCGGAAAAGAACTGCATCCGC…
SRS017247_LANL_scaffold_5408	TR	56.39	-	9787	9847	AACAACGCTCTTTATGTGAATGTGAACAACGGCAACGTGAACAACAACAATAAGAACAACA
SRS017247_LANL_scaffold_6870	RT	35.81	-	13862	14216	CACCTCAGCCAGCATCAAGAACCGCGGCATGCACGACCTCATGGAGTACATACGCCGCGACATGAAAGAAGACCCGGAAGGAACACGCTACTGCTACAAATTCGACATCTCCAAGTTCTATGAGAGCGTGGGGCAGGATTTCGTAATGTATTGCGTCCGGAGGGTATTCAAAGACAAGAAACTCATCGCCATGCTTGACAACTTCGTAAGGCTCATGCCGCAAGGAATCAGCATCGGGCTGAGGTCGTCGCAAGGGTTGGGCAACCTGCTCCTGTCTGTTTTTTTAGACCATTATTTGAAGGACAAGTACGGCGTCCGCCATTTCTACCGCTATTGCGATGACGGCGTGGTACTC
SRS017247_LANL_scaffold_6870	TR	32.61	-	14767	14810	TCGAATGCGAATGCGAATAACGATGCATCGAACTCGAACACGAA
C966075	TR	80.40	+	26	89	ACAACAGCTGGAACGTGAACTTTAGTAATGGCAACTTCAACAACAACAACAAGTACAACAGTAA
C966075	RT	42.81	+	269	386	CAAGTACTTGTTTTATAGTTACCCGTCCTAAATTACGGGAAGTGTTTGCTGCAAATTTCCGTGACCGTATTGTACAACATTGGTTGTGCCTACGCTTAGAGCCACTGTTTGAGGCACG
C1021876	TR	6.83	+	31	80	GCGTGAACGTCAACAACAACGGGAACTCCAACAACTGGAACGCCAGCAAC
C1021876	RT	60.17	+	589	853	GTTTTATTTGCTTTGATATATGCGAACGCGGCAAGCTGAGACACATCAAAAGCGTGCATTTTTCTGAGAGGGTTGTGCAAAAATCATTTTGCACCAACATTCTATACCCTACCTTCACCCGCTCCCTGATTTACGACAACGGGGCGAGCCAGAAAGGAAAAGGCACGCAGTTCGCGCTCGACAGACTGACAACTCACTTGCGGAGACATTTCAGGAAATACGGACGCGAAGGCGGCATACTTCTGATTGACTTCTCGGACTACTT
C1033982	TR	21.98	+	974	1045	CGTTTCTTCGGCTAACTTTGCCAATGTGAACAACAATGGCAATACGAACTACAACAACGCTTCGAACTCTAA
C1033982	RT	34.53	+	1403	1683	GATCGCATTGTCCGACATTCTCTGTGTGATGAGGTTTTACTTCCAGAAGTTAGGAAACATATCATTTATGATAACTGCGCATCTATCAAGGGACGCGGAATTTCACAACAGAGAAAACGATTTGAAATCCATCTCCACAAATACTACCAATTATACGGAAATGACGGTTATATTCTATTCGGTGACTTTTCAAAGTTCTATGACAATATTATCCATGAGATTGCCAAACGAGAATTGTTGAAGCTGTTCAATGACGATGAGTTTATTGACTGGCTTTTAAC
C1040292	RT	59.68	-	1525	1876	TTCTTATGGTTGCAGAAAAGGTAAAGGCCCTCAAAGAGCCGCAAAGAGGGTGTATAACTTTGTCCAACAGCACGAACTGGCCGATTACTACTGCCAGCTTGACATGAGGAAGTATTATTACTCAATTGATCACAACATCCTTCGTGAAATTCTAGTTCATGATATTGAAGATCAGTCATTAATTGAGCTGATGATGAAATTTTGCACAAATCCTACTGGGGTTGGATTAGAGGTTGGTAATGTCATTTCCCAGTTCTTTGGAATGATCTATCTTAATCGTTTAGATCATTATTGCAAAAGAGTATTAAAGATCAAACATTATATCAGATATGTTGACGACATTGTCATCATC
C1040292	TR	8.81	-	2355	2404	TTGTTTTACTCGAAATTGAATTTCTATCGTTCTAACGACAACAACAACTA
SRS017307_Baylor_scaffold_8063	TR	48.18	+	2480	2529	CCCGGACGGTGAATTGCAACAATTACCCGTGGAACGTGAACACGAACATT
SRS017307_Baylor_scaffold_8063	RT	167.67	+	2900	3541	CTTATACCGTGTTCAAAGTGTGGGAGCCAAAAGAGCGGCTTATCATGGCCTTACCATTTTATGACAGAGTGGTGCAGCACATGATTGTAAATGCAATCGGACCGGTATTTGAAGAAAGGTTTTATTGCCATTCCTATTCTTGCCGTGAGGGGAAAGGTATGCACGCCGCAAGCAATCAGTTATACAAATGGCTTTATGAACTCATGGTTGTGCAGGGGCTACGGATATACGCCTTTAAAGGGGACATAAGTAAATACTTTGCGTCTATACCGCATGACGGCCTAAAAGATGAAAACAGACGGTACATAGGGGACAAGAAAGCCCTTTACCTTATGGATAACATCATAGACAGAAACGGCATATTGCCGGACGGCGTGGGCATACCCGTGGGGAACCTTA…
SRS017307_Baylor_scaffold_13893	RT	200.46	-	71	673	AAGCGCCGCGTGGTTATGTCGAACAGCTACAAAGACAAGGTTGTTCAACATTCGCTTTGCGATAACGTGCTTGAACCGATTTTGACACGATCGTTCATTCGCGATAACTACGCGTCGCAGGTGGGGAAAGGTACGCATTACGGGTTAGACAGGCTTCAAGAGTTCATGCGGAGGTTTTACAGGAAGAACGGAATTGACGGCTGGATACTGAAAGGCGATATTTCAAAGTATTTCTATTCGATCCGGCACGACGTTTTGAAAACCTTAATCCGCGAGAAGATAACCGATCCGGACGTTTTGTGGCTGATTGATCTTATCATCGACAGCACCGAAGGCAACGTCGGAATACCGATCGGCAATCAAACTTCACAGCTTTTCGCCCTTCTCTACCTTGACGGG…
SRS017307_Baylor_scaffold_13893	TR	54.99	-	1062	1109	ACGTCAATTCGGACGGCTCTTTGAACAACAACAACGCGTACAACGGCA
SRS017307_Baylor_scaffold_19375	RT	45.35	-	168	549	CTCCTGCGGTTCGTTCCCAAAGCGTGGAGCACACTACGGAAAGAGACAGATAGAGCGGTGGCTTTTGCATGACCCGAAGGGAACACGGTGCTTCGCAAAGATGGATATCCGGCACTTTTATGATAGTATCCGGCTGAAAATTCTGATGAGGGAACTGGCAATCCGAATCAAGGATGACTGGTTTTTATACATCATCGGATTATGCCTACAGGGATTTAATAAAGGAATCCCTCTCGGATTTTACATCAGCCAGTGGTTGGCAAATTACCTCTTAGAACCACTCGACCGACTGATCACAGAGGTGCTCGGTCTGCCAAAGCTGCAAAGGTACATGGACGATATCGTCATATTCGCAAGCAGCAAGAAAGTCCTCCAGAGAGCC
SRS017307_Baylor_scaffold_19375	TR	71.15	-	1152	1204	TTGCGCTACTTGAATGTGAACAACACTGCCGGGAATGCCAACTGGAACATCGG
SRS017307_Baylor_scaffold_20554	TR	34.59	+	434	471	CGAACGCGAATAACGATTCATCGAACACGAATGCGAAC
SRS017307_Baylor_scaffold_20554	RT	60.45	+	995	1408	GGCATTTGAAAGTACGTTTTATCCGGACTACTTCCGCATCCATTAAAAACAGGGGAACGCATGACCTTTTACAGTATATCATTAAAGATATAAAGGATGATCCCGAAGGAACCCTGTTCGGGTACCAGTTCGATATAACGAAATTCTATGAAAGTGTAGACCAGGACGTTTTGCTGGATGCAGTGAAAAAGATGTTCAAGGATAAAATATTGATCGGAATCCTGGAAGAGTGCATCCGTATGATGCCTAAAGGCGTGAGTATTGGGCTAAGATCATCACAGGGGCTTTGTAATTTGCTTCTATCCATTTACCTGGATCACAGGTTAAAGGATCAGGAGGCGGTAGCACACTATTACCGGTATTGTGACGACGGTCTGGTGCTTTCCGGTAGTAAGAAAT…
SRS017307_Baylor_scaffold_26461	TR	21.77	+	187	236	ATAACGGTTACAACTTGAACTTCAACAGTGGCAACGTGAATCCTGCGAAC
SRS017307_Baylor_scaffold_26461	RT	167.16	+	506	1178	TACTGAGAGAAGTCTTCGCCTCACAGTTCCGTGACAGGGTAGTTCACCATCTGTTGTTCAACTATATCGCTCCAATCTTCGAGAAAACATTTATATATGACAGTTATTCCTGTAGAAAAGAGAAAGGAACACTGTTTGGTGTAGAGCGACTAGAACATCATATTCGTTCATGCACCAACAACTATACACATACAGCCTATATCCTCAAACTGGACATTCAAGGCTATTTCATGAGCATCAACAAGAACATCCTCTACGGTATTATTTACAACAAACTCATGAAGCAATGGGAAGAGAAAGGCAAGAACTGTAACATCCCTGGAAAGAATCCGGAGTTTATTCTCTTCCTTGTAGAAAGCATCATCTTCAAAGACCACACACTGGACTGCGAGGTGATGG…
SRS017307_Baylor_scaffold_28097	TR	48.11	+	13	62	CGCGGACTGTGAATTGCAACAATTATCCGTGGAACGTGAACACGAACATT
SRS017307_Baylor_scaffold_28097	RT	146.20	+	465	1076	AAGAGCGTATAATCATGGCTTTGCCATTTTACGATAGGGTTATCCAACATATGATTGTCAATTACATAGAGCCGATATTTGAGTATCAGTTCATCTACCATTCCTACGCTTGCAGAAAAGGGAAAGGTGCTCACAGAGCCAGCAAGCAGTTGACAAGGTGGTTATATAATCTGGAAGTTGTGCAAGGTAAATCAGTCTATGTACTGAAAGCCGACATACACCATTATTTCCAGAGCATAGACCACAAGGTTCTGAAAAGAGAAATTAGAACCTACATTAAAGACAAGGACTTACTCGTAATCCTTGACCGGATAATAGACCATAATGGGATATTCCCGGATGGTGTCGGCATACCGGTTGGAAATCTTACGAGCCAACTATTTGCCAACGTGTATTTAC…
SRS017307_Baylor_scaffold_29979	RT	183.01	-	935	1564	GAGTATCACACTTTCAAAGTTTATGAGCCAAAGGAACGAGATGTCATGTCAAACTCTTTTCGAGACAAGGTGGTGCAGCATTCATTATGCGACAATGTACTCGAAATCCTGCTGAGAAAGAACTTCCTCTACGACAATTACGCATCACAGGTCGGCAAGGGTACAGACTTCGGGCTAAATCGCTTGGACGGTTTTATGCACAAGTTCTACCGACAACACGGCTTGGAGGGATGGGTGTTGAAGTGCGACATCCGAAAGTACTTTTACAGTATTCCTCACGAGTATCTGAAAAGGATTTTAGAGCCGTATGTACCCGAAGAGGATGTCAGGTGGCTGTTATGGTACATCATTGATTCTACCGCAGACCCCGGCATACCGATAGGCAATCAGAGCAGTCAG…
SRS017307_Baylor_scaffold_29979	TR	54.46	-	1910	1957	ATGTCAACTCGGATGGTAGTTTGAACAACAACAATGCTTACAATGGTA
SRS017307_Baylor_scaffold_30113	TR	37.48	+	378	427	ACAACGCGTTCATCTACAACGGCAACACGGGCAACGTGAACAACAACAAC
SRS017307_Baylor_scaffold_30113	RT	64.53	+	639	1254	AATCCATCGCATTTATCGTTACGAAACCATGCCTGCGCGAAGTGGTAGCCGCCGATTTCCGCGACCGAATCGTGCAGCACTATATCGTCATGCGCCTCGAAGCTCTTTTCGAGGAATGCGGAACACTCGACGATAACATGTTCAGTTGCCGCGTCGGGAAAGGCAACCTTGCGGCCATACAGGCCCTACAACAGCAGATATTCCACCAGTCGAAAGGTTATACCACCGACTGTTATGTGGCAAAATTCGACCTGCAATCATTCTTTATGAGCATCGACAAACGCCGTCTTTACGACGAGTTGGTCGCATTGGTCGCCAAGCGCTACGAGGGATGGGATAAGGATACGCTGTTGTATCTTATCCGCGTCGTTACGCTGCATAATCCGCAGGACAACGCCG…
SRS017307_Baylor_scaffold_31277	RT	9.51	-	1811	2310	GCATCTTCAACGGCTTCTGCAATATCACATCTGGAAAGGTCAGTAACAACAACCTTTTCAACGCCCTTATCACGAAGTATATCTGCAAATCTATTGGCTGCAACAGCAGTGTTACCGTGAATAGACGCATATGCTATGAATATACCTTTGCTTTCTGGCTGGTAACTGCTCCATGTATTATATAAGTCAAGGTAATATCCAAGGTTATCAGATAATACAGGACCATGTAATGGACATATAGTCTTAATATCAAGTGCTGATGCTTTCTTCAATAAAGTCTGCACTGGTGCACCATACTTGCCAACTATATTAAAGTAATATCTTCTGGCTTCGCATGCCCAGTCTTCATTCTCAGTAAGAGAAAGCACTCCAAATTTTCCGAATCCATCTGCTGAAAAA…
SRS017307_Baylor_scaffold_31277	TR	11.16	-	2259	2308	ATCTTCAACGGCTTCTGCAATATCACATCTGGAAAGGTCAGTAACAACAA
SRS017307_Baylor_scaffold_31277	TR	8.97	-	5735	5784	TACAGCAGGAACATTTGAAATATTTGCTATTATAACGCCAATAGCAAGAA
SRS017307_Baylor_scaffold_31661	TR	35.38	+	638	685	TGTGAACACTGATGGCAGCGCCAACAATAACAATGCAAGGAATGCGGC
SRS017307_Baylor_scaffold_31661	RT	9.90	+	1178	1642	AATGTGCACATTTCACCATTTCTGAGCGTGGAAAAGTGCGACCGATTGATGCCCCGCACATCGACGATCGGCAGATTCATAAGGTTTTTACAAATGAAGTCCTCATTCCCCTTTATCATCCGGGTATGATTTGCGACAACGGAGCCAGTCAGAGAGGTAAGGGACTACATTGGCATTTCCGTAGGGTAACACAACAGCTTGCATGGCATTACCGACGCTATGGAAGAGAAGGGGGCATATTCCTTCTTGACTTGAAGAGCTTCTTTCCGAATGCTAACAGAGATATCATCTATCGTCGGCATCAGCAAGTAATGTTTGACCCGCAGATTCGGGCAGTAGCAGACGCGATTATTGACTATGCGCCTTATGGCAATGCGCCTGGTAGAGGTATGCCTTTGG…
SRS017307_Baylor_scaffold_31839	TR	38.30	+	29849	29898	CGAACGCGTGGTACGTGAACATGAACAACGGCAACGTGAACACGAACAAC
SRS017307_Baylor_scaffold_31839	RT	19.66	+	30139	30371	CGTGAAATTTTTGCTTCCGCTTATGTTGATCGTGTAATACAACATTGGGCTGATCTACGCCTTGATCCTATTTTGGAAGAGCGTTTTCAGGCACAGGGAAATGTTTCAAAAAATTGCCGTATTGGTGAAGGAGCACTTTCGGCTGTTATCTATCTGAATGGGATGATCATGGAAGTCAGTGAAAATTATACGAAAGACGCATACATTTTCAAGGGTGATTTCAAAAGCTTTTT
SRS017307_Baylor_scaffold_33573	TR	21.95	+	5471	5520	CGAGCGCAGGCAACTTGAATTTCAACGCCTCGAACGTGAACCCGCAGAAT
SRS017307_Baylor_scaffold_33573	RT	79.32	+	5805	7064	TCAAACGCGAGATTTTCGCCTCGCCGTTCGCACACAGGGTGGTGTGCCGACTGCTGTACAACTACATTGCCCCGATGTTCGAGGCCCGCATGATTCACGACAGCTATTCGTGCCGCGTGGGCAAGGGGGTGTTCGTGGGGATTCGGCGTTTCGAACACCACCTGAGAAGCTGCACGAGGAACTACTCCCAGGCGGCCTATGTGCTCAAACTCGACCTGAGAGGCTATTTCATGAGCATAGACCGGTGGGTGCTCCACGGAGTGCTGATGCGGGAACTCGATGCGAACTGGCGCAAGGTGTCGGGAAACGGCAGAAGGTGGTGCGACAGGCTCGACAGAGGGCTGATCGACTATCTGATACGGGTGATTCTTTTCCGCAACCCGGTGAGCGACTGCATCG…
C2497386	TR	56.94	+	921	968	TGTCAACACGGACGGCAGTCTGAACAACAACAACGCGTACAATGGCAA
C2497386	RT	118.46	+	1351	1690	CTTATAACTGCTTCATTGTGAAAGAACCGAAAGAACGGCTGATCATGTATAACAGCTTCCGCGACAAAATCGTTCAGCACAGTCTTTGCGATAATGTCTTGGAACCGTACCTTTCGAAAACTTTCATATACGACAACTACGCAAGCCAGAAAGGCAAAGGAACGCACTTCGGACTTGACCGCCTGAAATATTTTATGTCGAGGTACTACCGACAGAACGGGGCGGACGGCTGGGTCCTGAAATGCGATATTCGAAAGTATTTTTACAGTATCAATCACGACGTTCTGAAAGAACAGCTTCGCCGGCTTATCAAAGACCGCGACGTCTTGTGGCTTCTGGA
C2507076	TR	33.80	+	506	543	CGAATACGAATAACACGGCTACGAATACGAATGCGAAT
C2507076	RT	121.10	+	966	1501	TATATGGGTGTCTATTTTCACGGCGGACACTTATAGTTGCATAAAAGGGCGTGGCATACAAGCGGCGGCAAATAAGTTAAGGCGCGTTATAGACAGAGATAAGGCAGGCTGCGCGTATTGCTTGAAAATAGACATACGCAAATTTTACCCTTCCATAGATCACACCGTACTAAAGTCCATTGTTCGCCGGAAGATTAAGGACACACGGCTACTCAATCTTTTGGACGAAATAATAGACAGTGCGGAAGGCTTACCGATTGGCAACTACCTTAGCCAATATTTAGCGAATCTTGTACTTACCTACTTCGACCATTGGGTAAAGGAAGTAAAGCGGGTAAGGTACTATTTCAGATACGCCGACGACATTGTAGTATTGCATAGCGACAAAAAGACGCTTCA…
C2522805	RT	58.55	-	4832	5325	ACGGCATATTCGGAGCGTTCATATCTCCGAGCGCGTAGTGCAGAGATGTCTTTGCGACAATATACTTGTCCCTGTGTTTTCTCACTCATTTGTTTTTGATAACGCCGCAAGTCTGAAAGGCAAAGGTGTTGATTTTGCTATGGACAGGCTGGATAGGCACTTGCATAGATTCTATCGAAAGTTTGGCGTCGAAGGCGTAGAATCTGGCGGTGTTCTCACGGGCGATTTTTCCGATTTCTTTAACAGTGCGCCGCACTCTATTATCTATAGAGAAGCGGAACGCAGGATACATGACGATGATGTGCGTCGTATTGCCTGCCAGTTCATGGAGGACTTCGGAGATGTTGGTTTTGGACTTGGCAGTCAGGTGTCGCAGATAGATGCGCTTATGGTCGCAAG…
C2522805	TR	28.18	-	5887	5941	TTCTGTAATGTCAACAGCAACGGCAACGCCAACAATAACAACGCCAACAACAGTA
C2524261	TR	23.00	+	568	615	CGTGGACACTACGGGCGCGCGGAACAACAATAACGCCTACAATGGTAA
C2524261	RT	32.08	+	1052	1691	GCTTTATCCTCAAATCACACGTTCGTTTATTCGTGACAACTGTGCTTGCCAGTGCGGGAAAGGTGTTGATGATGCACTTAATCGCATGAATGTTCATCTTCGGCGTTACTTTCTTAAAAATGGTTCTAACGGCTGGGTGCCGAAATGCGATATACGCCACTACTTCGCGGAAACGCCGCACACAGTAGCGAAAGCTGCAATCAGAAAGCGGCTAACCGATCAGGATGCGGCAGCGTACACAGACATGATTATTGATAGCTTCGGCGGCGAAGTCGGCATAGGTTTAGGCAGTCAAGTATCACAAATAACTGAACTTGCGGTGCTTGATGACCTCGACCATTTCATAAAGGAACGCTTGCGAATCAAGCACTATATTCGCTATATGGATGACTTTGTTTT…
SRS017433_Baylor_scaffold_14115	TR	47.31	+	5	54	TCGGTTATCTGAATGCGAATAATCGTTCCTCGAATGCGAATGCGAACATT
SRS017433_Baylor_scaffold_14115	RT	46.91	+	619	780	TTACTGGACTAACTTCTTCATTGCGAATACATACGCTTGTATCAAAGGGCGTGGTATTCATAAATGTATGGAGGATGTGCATACGGCTTTAATCATAGACAGAAAAGGTACAAGGTTCTGTTTGAAGATTGACATCAAGAAGTTCTATGATAACATAGACCA
SRS017433_Baylor_scaffold_15482	TR	33.63	+	333	370	CGAATACGAACAATGCAGCCTCGAATTCGAATGCGAAT
SRS017433_Baylor_scaffold_15482	RT	117.49	+	756	1346	AAGAGCGGAAGATCTTTAAACTGCCGTTCCGGGATCGTGTCGTTCATTGGGCGATAATGCAGGTTATTGAACCGATATGGCTCTCTAATTTCACCCATGATACATTCTCTTGCATACGTGGGCGTGGTATTCACCCTCTTTTATACAAGCTCCGCCGTGATTTGAAAGCGGATCCGGAGGGAACCCGGTACTGCCTGAAAATCGATGTGCGCAAATTCTATCCGAGTATAGACCACGAGATCATGAAACAGGTAATCCGCCGAAAGCTGAAAGATGCCCGGCTGCTTGCTTTGCTTGACGGTATCGTGGACTCGGCAGAGAACGGAGTGCCTATCGGGAATTATTTATCCCAATTCTTTGCCAACCTTTATTTATCCGAACTGGATCATATCATGAAAG…
C3827917	RT	56.63	-	21	279	CCTTGTACATGTTTTATAACGTTCGACCCTGTTCAACGAGAGATATTTGCTTCGTCGTTTAAAGATAGGGTTGTGCATCACCTGCTGTTCAACAATATTGCCCATTTGTTTGAGAAAACATTTATACACGATAGTTATTCGTGTCGTGAAGAACGCGGAACATTTATGGGTATAGAACGCTTTGAACACCATTTGCGTAGCTGCACACAGAATTATAAGTTTAATGCTTACGTGTTAAAGTTAGATATTAAAGGTTACT
C3827917	TR	28.42	-	529	578	AACAACGGTTGCAACCTGAACTTCAACTGGAGCAACGTGAACCCTCAGAA
SRS017511_Baylor_scaffold_63697	RT	18.93	-	5300	6152	AGAAGGAATACGTGGATGCCATTGACCAGAACACCATTGTGTTTGGTCTGGGTCCCGCAGGTACCGGTAAAACGTATTTGGCCATGGCTAAGGCCGTGCAGGCGCTGCATGCCAAGCAGGTCAGCCGCATTATTTTGACGCGCCCGGCGGTGGAGGCGGGGGAGAAGCTGGGCTTTCTGCCGGGCACGTTGAATGAGAAGATTGACCCGTATTTGCGGCCGCTGCATGATGCGTTGCGGGACATGGTGGAGCCAGAGATGATTCCGAAGTTGATGGAGGCCGGGATTGTGGAGGTGGCGCCGCTGGCGTACATGCGTGGGCGGACGCTCAATGATGCGTTTGTGATCCTGGATGAGGCGCAAAACACCACCCCGGCCCAGATGAAGATGTTTTTGACGC…
SRS017511_Baylor_scaffold_63697	TR	5.50	-	10364	10413	CGCATGAGTTTGATCATGAACATGCCGAAGCGGAATGTGAAGAGGGGGAG
SRS017521_Baylor_scaffold_5685	RT	97.94	-	7671	8199	TGTTCTTTACAGGGAAGTTTTAGGCGGTATGATGATTCGCGACACGTATGCCAGCCTGCCTAAGCGTGGTATTCATGACGGTTTGAACAGGCTTCGAAAAGCATTAAAAGACCGTTCGAATACAGAATACTGCCTAAAACTTGACCTGAAGAAGTTCTACCACTCCATCGACCAGGATGTCCTGATAGAACTGCTTCGCCGTAAAATCAAAGACGAAACACTGATGCAAACCCTTATCCGTATTATCCGAAGTTATGGTCCCGGTCTGGCGATTGGCTATCACTCCAGCCAGTTGCTCGGTAACTTTTACCTTTGCCTGTTGGATCACTACATGAAAGCGGAATTAGGCGTAAAGTATTATTTCCGGTATTGTGATGATATTGTCGTTCTTGGCCCGAA…
SRS017521_Baylor_scaffold_5685	TR	35.38	-	8653	8690	GCGAATGCGAATAACGATGCCTCGAACACGAATTCGAA
SRS017521_Baylor_scaffold_19760	RT	200.46	-	2382	2984	AAGCGCCGCGTGGTTATGTCGAACAGCTACAAAGACAAGGTTGTTCAACATTCGCTTTGCGATAACGTGCTTGAACCGATTTTGACACGATCGTTCATTCGCGATAACTACGCGTCGCAGGTGGGGAAAGGTACGCATTACGGGTTAGACAGGCTTCAAGAGTTCATGCGGAGGTTTTACAGGAAGAACGGAATTGACGGCTGGATACTGAAAGGCGATATTTCAAAGTATTTCTATTCGATCCGGCACGACGTTTTGAAAACCTTAATCCGCGAGAAGATAACCGATCCGGACGTTTTGTGGCTGATTGATCTTATCATCGACAGCACCGAAGGCAACGTCGGAATACCGATCGGCAATCAAACTTCACAGCTTTTCGCCCTTCTCTACCTTGACGGG…
SRS017521_Baylor_scaffold_19760	TR	54.99	-	3373	3420	ACGTCAATTCGGACGGCTCTTTGAACAACAACAACGCGTACAACGGCA
SRS017521_Baylor_scaffold_23056	TR	53.58	+	2029	2098	TGCGAACGCGAATGGCGGTGTGTCGAATGCGAATGCGAATAACGATGCTTCGAATACGAATGCGAATATC
SRS017521_Baylor_scaffold_23056	RT	17.78	+	2636	3020	ACCGGTGCAAGCATCAAAAGGCGCGGTACTCATGATCTGATGAACTGCATACGTACCGATTTGCAAAAAGACCCGGAAGGCACACTTTACGCATACAAGTTTGACATCCGTAGGTTTTACGACAATGCGCGGCAGGACTTTGTTATGTGGTGCTTCCGGAGGGTGTTCAAGGACGAAAGGCTGTTGGTGCTACTGGAGCGGTTTGTTAAGCTGCTGCCGGAAGGTATAAGCTTCGGACTGCGCAGTTCACAAGGGGCAGGAAATCTGCTTCTGTCTGTATTTTTAGACCACTATCTGAAGGATAAGTACGGGGTTCGTTATTACTATCGCTATTGCGATGACGGACTGGTACTCGGTAAAACGAAAGCGGAATTGTGGAAGATTC
SRS017521_Baylor_scaffold_49787	RT	7.23	-	19	77	GGGCAAGGTCGTCCAGCACTCGCTCTGCGACAACGTCCTCGAGCCGGCGTTCTCCCGGC
SRS017521_Baylor_scaffold_49787	TR	31.14	-	494	541	ACGTCAACACCGATGGCACTCTGAACAGGAACAACGCCTACAACGGCA
SRS017521_Baylor_scaffold_50794	RT	84.44	-	255	917	AAGAAGCGGCTTATCCAGGCCCCGACGTTCCGGGACAAGGTGGTGCAGCACGCGCTCACGGATTACATCGTCTACGACGAGCTGGCCCGGAGCTTCACGCTGAACACCTACGCGGCCCAGTACGGCAAGGGGACCCACTACGGGCTGGAGATGCTGAAACGGCACATGAGGACCTATTTCCTGCGGCGGAAGGGCGCGGACGAGGCGGCACGCAAGGCCGCCGGTCTGCCACACCGGCCCATGGAGGAATGGGACTACGCCGAGGGCTGGGTCATCAAGGGCGACATCCGCCACTTCTTCCAGAGCATCGACCACCGGCGGCTCAAGGCCGCGCTGGAACCCCGGTTTCCAGACCCGGACATCCGGGCGCTGATGTGGCGATACATCGACGCCGTGGAC…
SRS017521_Baylor_scaffold_50794	TR	47.06	-	1370	1433	GCCAACAACGCGTACAACATCAACACCGACGGCACCGTGAACAACAACAACGTGTACAACGCCA
SRS017521_Baylor_scaffold_56145	RT	70.58	-	1487	2074	AAGATACGCCGCATCCAGATCCTGACGATGAAGGACCGTATAGCGGTACATGCCATCATGGCCGTGGTGGACAGGCACCTGAAGAAGCACTTTATCCGCACTACCTCGGCGAGTATCAAGGAGCGCGGCATGCACGACCTGCTGGCGTATATCCACAGGGATATGCAGGAACAGCCTGAAACGACACGCTACTGCTACAAGTTCGACATCAGCAAGTTCTACGAGAGCATCGACCAGGACACGGTTATGGACTGCGTGAGGAGGATATTCAAGGACAGACGCCTCATTACTATGCTCGACGGCTTCGTGCGTATGATGCCAAGAGGACTGAGCATAGGACTCCGCTCCTCTCAGGGGCTTGGGAATCTGTTGCTGTCCGTTCACTTGGACCATGTGCTG…
SRS017521_Baylor_scaffold_56145	TR	16.52	-	2522	2565	TCGAACTCGAATGCGAATAACGGTGCATCGGATTCGGATGCGCA
SRS017521_Baylor_scaffold_57136	RT	54.53	-	4175	4596	TGGTATTAGAGCCAATCATCACAGCCACAGCCTATCCATACTCCTGCGGTTCGTTCCCAAAGCGTGGAGCACACTACGGAAAGAGACAGATAGAGCGGTGGCTTTTGCATGACCCGAAGGGAACACGGTGCTTCGCAAAGATGGATATCCGGCACTTTTATGATAGTATCCGGCTGAAAATTCTGATGAGGGAACTGGCAATCCGAATCAAGGATGACTGGTTTTTATACATCATCGGATTATGCCTACAGGGATTTAATAAAGGAATCCCTCTCGGGTTTTACATCAGCCAGTGGTTGGCAAATTACATCTTAGAACCACTCGACCGACTGATCACAGAGGTGCTCGGTCTGCCAAAACTGCAAAGGTACATGGACGATATCGTCATATTCGCAAGCA…
SRS017521_Baylor_scaffold_57136	TR	71.15	-	5159	5211	TTGCGCTACTTGAATGTGAACAACACTGCCGGGAATGCCAACTGGAACATCGG
SRS017521_Baylor_scaffold_57279	RT	40.97	-	6528	7329	AAGATCCGGCCCATAGACGCCCCGCACATCAACGACCGGCAGATCCACAAAACCCACACAAAGGAGGTCCTGGAGCCGCTATACACGCCGGGCATGATCCGGCGGAACGGCGCCAGCCAAAAGGGAAAGGGCCTGTCCTTCCACCATGAGGAACTGAAACGGATCCTGCGGGAGCATTTCAGGAAACATGGCCGGAAGGGTTACGTGGTCCTTATGGACCTAAAGCAGTTCTTTCCCTCCGCGCCCCATGCGGCGATCTATGAGCGCCACCGGCGCCTGATCCTGGACCCGGAGATCCGGGCGGTGGCGGACACGGTGGTGGCCGCTGTGCCGGGCGGCGTGGGTATGCCCCTGGGCGTGGAGCCGTCGCAGATGGAAATGGTGGCCCTGCCGTCCACC…
SRS017521_Baylor_scaffold_57279	TR	53.56	-	7860	7923	ACGAACAATTTCTGCCTTGTCAACACCAACGGTAGCGCCAACAACAACAACGCGAACAATTCCT
C2704041	RT	24.92	-	72	205	CACATATTCAGCAATACCAAACAAGGGTATTCATGCAGCATACAAGAAGTTACGGTTGGCGGTTGATACCGTGCCGGAAGAAATGATCTATTGCTTGAAAATAGACTGCAAGAAATTTTACCCTTCCATTGACC
C2704041	TR	35.94	-	721	770	GCTTTCTATTGGAATCTGAATAATGCTTCTTCTAATCGTAATCGGAATAT
C2774311	TR	56.39	+	239	299	ACAACGCTCTTTATGTGAATGTGAACAACGGCAACGTGAACAACAACAATAAGAACAACAG
C2774311	RT	217.30	+	562	1293	GTTCCATCGCTTTCATTATCAACAAACCCGTGAAACGGGAGATTTTCGCCGCCGACTTCCGCGACCGTGTTGTACACCACCTCATAGCCCACAGGCTCGTTCCGCTTTTGGAAGAGAAGTTCATCGATGACAGTTACAGTACCCGCAAGGGAAAGGGTACGCTCTACGGCATAGAACGGGTGGAAGAACATATCCGGCTCTGCTCCGAGAACTACACGCGGGATTGCTATATCCTGAAAATAGACATCCGTTCGTTCTTCATGAAAATATCGAAGAGGCGGCTGTATGACCTGACCGAAGAACTCTTGCACGAACGCTACGGGGGAAACGACCTGGCGATACTGCTCTATCTGCTCCGTGAGACGATATTCAACCGTCCGGAAAAGAACTGCATCCGCA…
C2780768	TR	22.11	-	22	69	GCGTCAATTCCTCCGGCGCGATGGGCTGGAACAGCGCGTACAACGGCG
C2780768	RT	177.21	-	994	1659	AAAGAACGCATTGTTATGACCAACGCGTTCAAAGACAAGGTGGTTCAGCATTCCTTATGTGACAATGTGTTAGAACCAGCGTTTTCCCGTACCTTTATCCGCGACAACTACGCGTCGCAGGCCGGGCGCGGGACGCATGACGGGCTGTATCGACTGGAAGTGTTTATGCGGTCCTATTATTTCGAGCGGAAAGCGCGGGAAGAACAACGGTGCCGGGAGGAGGGGTTGCCGCGGCCCGACCCGCGCGCCGCCCATTATGCGGACGGCTGGGTTCTGAAATGCGACATATCAAAATATTTCTACTCAATTCCGCATGAACCATTGAAAGCAATGGTGCGCCGCTTCATCCGGGACCCGGACGTTCTATGGCTTGTCGACATGATCATTGACAGCACGGAC…
C2787862	TR	44.17	+	537	586	TGTTCAATTCCAACCTGAACAACCCGCGCTCCAATGCCAACGGCAACATC
C2787862	RT	166.73	+	1018	1680	AGAAGCGGCTGGTGATGGCGCTGGACTACCCGGACAGAATTGTGCAATGGAGCCTGTACCTGTATTTGAATCCGCTCTATGACAGGCTTTTTATTGAGGATTCCTACGCTTGCCGAAAGGACAAGGGCAGCCATAAGGCCGCCAAGCGCCTGCAATACTGGATGTGCCAAGTGCAGCGCAAGCCGGGGCCGGGCTGGTACTGCCTGAAACTGGACATAAGCAAATACTTTTACCGGGTGAACCACGAAAAGCTGCTGGCGATCTTGGGGCGGCGGGTGAAAGACCCCGCCATGATGGCGTTTATACGGGGCGTGGTGAACAGCAGAGCAGAGCCGTTCGGCCTGCCGCGCTGGCGGACACCGCAGGACACGCCGCCGGAAGAATGGATGTACGAGGTGG…
SRS017701_Baylor_scaffold_2580	RT	17.78	-	267	651	AACCGGTGCAAGCATCAAAAGGCGCGGTACTCATGACCTGATGAACTGCATACGTACCGATTTGCAAAAAAATCCGGAAGGCACGCTTTACGCATACAAATTTGACATCCGGAGGTTTTATGACAATGCGCGGCAGGACTTTGTTATGTGGTGCTTCCGGAGGGTGTTCAAGGACAAAAGGCTGTTGGTCTTGTTGGAGCGGTTTGTTAAGCTGCTGCCAGAAGGTATCAGTTTCGGACTGCGCAGTTCACAAGGGGCAGGAAATCTGCTTCTGTCTGTATTTTTAGACCACTATCTGAAGGATAAGTACGGGGTTCGTTATTACTATCGCTATTGCGATGACGGACTGGTACTCGGTAAAACGAAAGCGGAATTGTGGAAGATT
SRS017701_Baylor_scaffold_2580	TR	47.23	-	1189	1238	TACAACAATGCGAATGCGAATAACGATGCTTCGAATACGAATGCGAATGT
SRS017701_Baylor_scaffold_15328	TR	80.40	+	361	424	ACAACAGCTGGAACGTGAACTTTAGTAATGGCAACTTCAACAACAACAACAAGTACAACAGTAA
SRS017701_Baylor_scaffold_15328	RT	66.40	+	604	1255	CAAGTACTTGTTTTATAGTTACCCGTCCTAAATTACGGGAAGTGTTTGCTGCAAATTTCCGTGACCGTATTGTACAACATTGGTTGTGCCTACGCTTAGAGCCACTGTTTGAGGCACGTTTTGTTGAGCACGGAAATGTATCATTTAACTGTCGAAAGGGTTTTGGAACATTTGCATGTATCGATCAGTTGACAAAAAATACTATTGAAGTCTCTGATAATTATTCCCATGAGGCTTGGTATGCTCAATTTGATATTAAAGGATTTTTCATGTCAATTGATTGTGAATGCTTATTAAAGTACTTATTGCCATTTATCAAAGAAAAATGGAACTATTGGAAAGGAACTATATATGAACAGGATTTAGATTTAGTGCTTTGGCTTACAGAAGTAATTGTAC…
SRS017701_Baylor_scaffold_16869	TR	20.90	+	342	379	TCAATGGTAACAATGCGGTCTCGAACGCTAACGTGAAC
SRS017701_Baylor_scaffold_16869	RT	41.82	+	841	1373	TTATTTTACGAGATCCTTCTCCGCGTATACCTACGGAGGGGTGAAAGGACGCGGTCCCCACGCCTACATGAGGATGATCCGGAAGGTCTTGAGAAAATATCCGGAACGTACCACCGACTATCTCCTGTGCGATATCCACCACTTCTATCCGACTGTCAATCACCCGGTACTGAAAAGCCAGCTCAGAACACGTATCAAGGATAATCATTTATTGCAAAGGTTTGATGAGATCATTGACAGCGTCGAGGGGGATACCGGTATGTTTCCCGGCACGAAGCTGGCGCAGTTCTTCTCGCTTGTCTATCTTTATCTTTTCGATCACGATTTGAAGCGGTGCTTCCATGTCGGGGAATGCCCGGCTTTGGTTGAGTACTACACGAAAAGGTATATCGAGGAAAG…
SRS017701_Baylor_scaffold_17284	TR	21.36	+	272	309	CGAATACGAATGGCGGTGTGGCGTATGCGAATGCGAAT
SRS017701_Baylor_scaffold_17284	RT	97.93	+	790	1318	GTTCTTTACAGGGAAGTTTTAGGCGGTATGATGATTCGCGACACGTATGCCAGCCTGCCTAAGCGTGGTATTCATGACGGTTTGAACAGGCTTCGAAAAGCATTAAAAGACCGTTCGAATACAGAATACTGCCTAAAACTTGACCTGAAGAAGTTCTACCACTCCATCGACCAGGATGTCCTGATAGAACTGCTCCGCCGTAAAATCAAAGACGAAACACTGATGCAGACCCTTATCCGTATTATCCGAAGTTATGGTCCCGGTCTGGCAATTGGCTATCACTCCAGCCAGTTGCTCGGTAACTTTTACCTTTGCCTGTTGGATCACTACATGAAAGCGGAATTAGGCGTAAAGTATTATTTCCGGTATTGTGATGATATTGTCGTTCTTGGCCCGAAT…
C1864243	TR	34.59	+	22	59	CGAACGCGAATAACGATTCATCGAACACGAATGCGAAC
C1864243	RT	40.35	+	583	745	GGCATTTGAAAGTACGTTTTATCCGGACTACTTCCGCATCCATTAAAAACAGGGGAACGCATGACCTTTTACAGTATATCGTTAAAGATATAAAGGATGATCCCGAAGGAACCCTGTTCGGGTACCAGTTCGATATAACGAAATTCTATGAGAGCGTAGACCA
C1912136	TR	43.44	+	199	248	TGTTCAATTCCAACCTGAACAACCCGCGCTCTAATGCCAACGGCAACATC
C1912136	RT	159.75	+	680	1342	AGAAGCGGCTGGTGATGGCGCTGGACTACCCGGACAGAATTGTGCAATGGAGCCTGTACCTGTATTTGAATCCGATCTATGACAGGCTTTTTATTGAGGATTCCTACGCTTGCCGAAAGGGCAAGGGCAGCCATAAGGCCGCCAAGCGCCTGCAATACTGGATGTGCCAAGTGCAGCGCAAGCCGGGGCCGGGCTGGTACTGCCTGAAACTGGACATAAGCAAATACTTTTACCGGGTGAGCCACGAAAAGCTGCTGGCGATCTTGGAGCGGCGGGTGAAAGACCCAGCCATGATGGCGTTTATACGGGGCGTGGTGAACAGCAGAGCAGAGCCGTTCGGCCTGCCGCGCTGGCGGACACCGCAGGACACGCCGCCGGAAGAATGGCTGTACGAAGTGG…
SRS017821_Baylor_scaffold_19994	RT	20.09	-	5098	5330	TCGTGAAATTTTTGCTTCCGCTTATGTTGATCGTGTAATACAACATTGGGCGGATCTGCGCCTTGATCCTATTTTGGAAGAACGTTTTCAGGCACAGGGAAATGTTTCAAAAAATTGCCGTATTGGCGAAGGAGCACTTTCGGCTGTTACCTATCTGAATGGGATGATCATGGAAGTTAGTGAAAATTATACGAAAGACGCATACATTTTCAAGGGTGATTTCAAAAGCTTCT
SRS017821_Baylor_scaffold_19994	TR	38.30	-	5571	5620	TCGAACGCGTGGTACGTGAACATGAACAACGGCAACGTGAACACGAACAA
SRS017821_Baylor_scaffold_21030	RT	43.96	-	2495	2826	TCGGGAAGTCTTTGCCGCCGCTTTCATTGATCGTGTTGTCCATCACTGGATCGCTCTTCGTATCGAGCCGATTTTAGAGGAACGTTTTCGGGAACAAGGGAACGTCTCGAAGAACTGCCGGAAAGGTGAGGGATGTCTGTCTGCCGTGCACTATCTGAATAACATGATAGTCGAGGTCAGTGAGAATTATACTGCCGATGCGTACATTTTCAAAGATGACCTGTTCAGTTTCTTCATGTCTATCTCGAAATCGTTGGTATGGGAAATGCTGAACATATTCGTAAGGGACAATTATAAAGGCGATGATATTGAATGTTTGCTTTACCTTCTAG
SRS017821_Baylor_scaffold_21030	TR	53.53	-	3067	3127	ATGCAACGGCTTCCAGCAGTTGGAACGTGAACTTCAACAACGGCAACGTCAACACGAACAA
SRS017821_Baylor_scaffold_23376	TR	57.10	+	663	726	CCACGAATTTCTGCCTGGTCAACAGCAACGGCAACGCGAACAATAACAACGCCAGCAATGCCAA
SRS017821_Baylor_scaffold_23376	RT	97.36	+	1240	1816	GCTTCCACGAATTTGACATCATGGAGCGCGGAAAGCTGCGGCACATCCGGAGCGTCCACATCTCAGAGCGCGTGGTGCAGCGGTGCTTATGTGACAATGCGCTGGTGCCGCTGTTCTCATCGGCCTTCATATACGACAACGCGGCGAGTCTGAAGGGCAAGGGCATCGATTTTGCCATGGACAGAATGAACCGGCACCTGCAGCGGCATTACCGTAAGCATGGGATGCAGGGCGGCATCCTGGTGTTCGACTTCACGGACTATTTCAACTCCGCACCGCAGGAACCGATTCATCGGGAGAACCGGCGCAGGCTCTACGACGAGCGCGTCCGGGAGCGGGCAGAGAGCTTCATGGCGGACTTCGGCGAGCGAGGATTCGGCCTGGGCAGCCAGGTGAGCC…
SRS017821_Baylor_scaffold_23376	TR	10.33	+	8259	8308	TGAACGAGCTGAACCAGTACAACACAGACCGCAGTTTCAGCTACCAGAAC
C2416152	RT	94.23	-	43	379	CCTTATACCGTGTTCAAAGTGTGGGAGCCAAAAGAGCGGCTTATCATGGCCTTACCATTTTGTGACAGAGTGGTGCAGCACATGATTGTAAATGCAATCGGACCGGTATTTGAAGAAAGGTTTTATTGCCATTCCTATGCTTGCCGTGAGGGGAAAGGTATGCACGCCGCAAGCAACCAGTTATACAAATGGCTTTATGAACTTATGGTTGTGCAGGGGCTACGGATATACGCCTTTAAAGGGGATATAAGTAAATACTTTGCGTCTATACCGCATGACGGCCTAAAAGATGAAAACAGACGGTATATAGGGGACAAGAAAGCCCTTTACCTTATGG
C2416152	TR	48.18	-	750	799	TCCCGGACGGTGAATTGCAACAATTACCCGTGGAACGTGAACACGAACAT
C2426050	RT	46.91	-	121	282	GTTACTGGACTAACTTCTTCATTGCGAATACATACGCTTGTATCAAAGGGCGTGGTATTCATAAATGTATGGAGGATGTGCATACGGCTTTAATCATAGACAGAAAAGGTACAAGGTTCTGTTTGAAGATTGACATCAAGAAGTTCTATGATAACATAGACC
C2426050	TR	34.29	-	850	887	CTGAATGCGAATAATCGTTCCTCGAATGCGAATGCGAA
C2438682	RT	8.67	-	19	74	CGATAGGGTTATCCAACATATGATTGTCAATTACATAGAGCCGATATTTGAGCATC��
C2438682	TR	48.11	-	509	558	TCGCGGACTGTGAATTGCAACAATTATCCGTGGAACGTGAACACGAACAT
C2438682	TR	8.30	-	569	618	CTCCGTGGCTTGCACGCGCTCATTGGCGGTGGCAACTGGAACAACGGGGT
C2475430	RT	177.68	-	331	990	AAGAAAAGGCTCATTATGTCCTTGCCATTTAAGGACAGGATAGTACAATGGGCGATTTACAGGCAGTTATTTCCGTTGTACGAAAAGACATTTATCTTTGATTCCTACGCCTGTCGCAAGGGCAAGGGAACACATAAGGCAGCCGACAGGTTGCAGTATTGGTTAAGGCAGACTGAAAGGAAGCCGGAACGGTACTATTATCTGAAAATGGATATATCAAAGTATTTCTACAGGGTAGACCACGATATTTTATTAAAGATTTTAGCACGCAGGATTAAAGACCAACGATTACTTAACCTGTTAGAAAAGATTATAAATTGCGAATCTATGAATTTTGGATTACCGCCCGGAAAAGAGCCGGACGAAGTGGCAGTATCGGACAGATTGAGCAACAAGGGG…
C2475430	TR	28.88	-	1429	1478	CCGTCCGCTCTCAACTTGAATAACCCTCGTTCCAACTCGAACGACAACAT
C2482308	TR	9.23	+	661	710	TCTGCAATGTCAACAACAACGGTAATGCCAACAACTGGAACGCCTCGAAC
C2482308	RT	40.84	+	1096	1621	GACAAGACGGTCAACCATCTGCTCTGCGACGAGGTGCTGACGCCGTCCATCAGCAAGTACCTGATCTATGACAACGGCGCCTCACAGAAGGGCAAGGGCGTGGCTTTCCACCGTCGCCGCTTCGAGGCTCGACTGCATCAGTATTTCATGCAAAACGGCACAAACGAGGGTTACATCCTCCTGGTGGACTTCTCCGGTTATTATGCCAACATCCCGCACGACAAGTGCCTGGAGGTGCTCCAGACGTTCCTGGAGCGCGAAGTCGAAGATCCGGAGACGCTGGCCATCACTGAGATGCTGCTGCCGCTCATCTTCAAGACCTTCGAGCAGGACGTCTCTCGCTTCACTGACAAGGAGATCGAGGCGATGATGGCCGGAAAAATCGACCCGATGCTGAAC…
C2499098	RT	34.51	-	11663	12060	TACAAGTGCGTGTATCAAGGGAAAGGGATTACATTTTGGAGTAAGGAGAATGAAACGTTTTCTTCACCGGTACCCGGAATACAAATGGTTCGTAAAGACTGATTTCAAAAAGTTCTATCAAAGTATTCTTCATGAGCTTATTGTTGCTGCATTGAGAAGGAAATTCAAAGATGAACGATTTATTAAATTGATCGAGATAGCTGTTTTATCGTATGACAGCGGAACAGAGTTAGTTGACGTATTGGAGAATGAAGTTGAACGGAAGAAGAGGTGTTCCGATTGGAGCATTTACAAGCCAACCTATCGGGAATTTTGCGGCAAGCCGGATAGATCATACAATGAAGGAGAAATATCGTGTCAAATGCCTGCATAGATATTGCGATGATAATGTTATGCTG
C2499098	TR	41.90	-	12800	12849	CTCGCTTATGCGAACTCGAATAACGATTGGTCGAACTCGAATGCGAATAT
C4639069	RT	132.08	-	467	1237	CCCTCTACGCGTTTCATCGTCACCGAGCCGGTCACCCGCGAGGTCATCGCGGTGAACTTCCGCGAGCGTGTGGTGCACCACTATATTGACGAGTACCTCTCGCCTTATCTCGAACGCATCCTGATCTACGACTGCTACTCCTGCCGCAAGTACAAGGGCATCAGCGCCGGGGTCGAACGGCTCGAACACCACATACGTTCCTGCTCGCAGAACTACACGAAACCCTGTTATGTGCTCAAGCTCGACATCCGCAGCTACTTCATGAGCATCAGCCGGGACATCCTGTACGCCAAGGCGCAGCGGCTGCTGCGCTGGATCGGACGGCAGACCGACCCGCAGACCGGCCGCCGGAACGACGCTACCGACCGTTTCCGTATCGTGAGCTATCTTACCGGACAG…
C4639069	TR	11.81	-	1498	1547	TCGAACGCCCGCAACCTGAACTTCAACCTCAATAATGCGAACGTGAACCA
C4644375	TR	51.23	+	239	302	CCAACAACGCCGTTTACTTGAACACCAATGGCAATGTCAACAACAACAACTGCACCAACACCAA
C4644375	RT	174.99	+	740	1336	AGAAAAGGCTGGTGCAGGCACCCGCTTTTGTGGACAAGGTGGTCCAGCACGCCATAGTGGACAATCTCCTCTATGACCGCATCACCCGCAGTTTCATCCTGGACAACTACGCATCCCAAAAGAACAAGGGCCTGCACTTCGGCCTGGACCGGCTCAAAGGATTTTTCACGGACTACTGGAATAAGCACCACACCGCTGAGGGCTGGGTGCTCAAGTGTGATGTCCGCCATTTCTTTGCAAGCATCAACCATGACAAGCTCAAGGAAAAGCTCAAAAAGCTGGACCTTGAGCCTGTTGTTTATGACCTGCTTTGCATCTATATTGACTGCTCTGACGGCCTGCCGCTGGGGTATCAGACATCACAGCTCTTTGCCCTCCTGTTCCTGGATGACTTTGACC…
SRS018157_Baylor_scaffold_86128	TR	5.63	-	9594	9643	GCCACCACGTTGTACGTTAACGATGAGTCCCGGTATCTCAGCACCGGCCA
SRS018157_Baylor_scaffold_86128	RT	7.03	+	10994	11125	AAGCTTCGATGGCTGGTAAGGGCTCGTCGCTTGTAGAAATCGTGTCCACTTGCAGCAGCGGATGGAAGATGTCGCCCGTCGCCGCCAACAAATGGATGCAAGATAACATGTTCGACCATTATAAGAAGGGCG
SRS018300_Baylor_scaffold_9557	RT	76.84	-	723	1463	GTGAAACGTGAGATATTTGCAGCTGACTTTCGTGATCGTGTGGTTCATCATCTCCTGTTTAATTGGTTGTCGCCCATGTTAGAACGTAGTTTTGTAGCAGACAGTTACTCTTGTCGAAAAGGAAAGGGGACACTCTACGGAATAGAACGTACAAGGAAGCATATTCGGCAGTGTACTCGCAATTTTACGCAGACGGCTTATGTTCTGAAAGTTGATATCAGTGGTTACTTTATGTCGATTAATCGTCAGCGTCTGTTAGACACAATCCTCACTGAAATGGAAAAGTATAGGCATCGTCGGTGTGGAAGAGGCAAAATGACATGGGAAGAACGTATTGACTATACACTGGCAACAGACTTGCTACGTAAGGTGATACTGAACGATCCTACGCAGAACTGT…
SRS018300_Baylor_scaffold_9557	TR	33.06	-	1790	1839	AACAACGCGTACAACCTGAACTTCAACAGTGGTAACGTCAACGTGAACAA
SRS018300_Baylor_scaffold_9557	TR	17.36	-	1875	1921	GGGTTACTACAACTCTGGTCAGCTGAACAACGTTGGCAACAACGGCA
C3377041	RT	42.11	-	4837	5188	CTCAGCAGCGAGCATAAAAGGAAGAGGAATGCATAAGCTGTTTAGAAAAGTAAGAAGTGATATAGGTCATGACTTTGAAGGAACAAAATATTACTATAAATGTGATATTAAGAAGTTCTACCAGAGCATTGACCAAAAGCAAATGAAGAAGGTAGTAAGAAGGTACATAAAGGACAAGCAATTATTACCGATATTAGATAGCTTTATAAATCTCATGCCTTCTGGCTTATCTATTGGTTTACGTTCCTCACAGTGCTTTGGAAACATTCTGTTAAGTAGGCTTGACCATAGAATGAAAGAAAATGAGCATGTAAGATATTACTATAGGTATTGTGATGACATCGTTTTACTT
C3377041	TR	39.39	-	5700	5749	CTCGTTTATGCGAATGCGAATGACGCTTCTACGAATTCGAATACGAACGT
SRS018313_Baylor_scaffold_11893	RT	20.76	-	2666	3306	TCGACGTTTACGTTGGTGAGATTGACCTCCTTTTCAACCTGCAATTCGTTACTGTCGGGGAAGTTGAACGCCACCGCCATGTTGGAGTCCCACATACCGCGCTCCATATAGAACATGGTCAGGGTGTGGGTGGTGAGTTCGTCGTCTAATTGGATGGCTTGTTTTGTCGTCTTGGTGAACGTGATAGGGGTCTGGTTGAAGTAGACGGTTTTGTTTTTGGCATCAGTCGTGTAGACCATGGGGTCTTTTGTGTCGGTGTTCTTGTTGGAACTGACGTAGGGGGTTACGGTGCTGCTCGCGCCAAATTCCAGCAGACCGGACGCTTTGCCGTGCGCACCGCCGACATCCAGAACCAACTTGCCGTCAATGTAGACCCACACGTCATCGTCACCGGAGAAG…
SRS018313_Baylor_scaffold_11893	TR	5.57	+	3723	3772	AGATGGGCTGCGATGCCAACGGCACAAAGTCCTATCTGAACACCATGCTC
C7941680	RT	88.16	-	116	761	TTCTTGCGGATCCATAAAAGGACGCGGCGCGCATTATGGGAAGAAATACATTGAACGCTGGATCAGAAATGACCGGAAAAACACGAAGTATGTTTTGAAAATTGACGTTCGCCATTTCTTCGAGAGCATACCACACGACAGATTAAAAGCAAAACTGCGTAGAGTGATTGCAGATGAAAAAACACTGCGCCTGCTGGACATTATTATTGACGCTGTGCCGGAAGGTTTGCCGCTGGGCTATTATACAAGTCAATGGCTGGCGAATTTTTATTTGCAAGACTTAGATCATTACATAAAACAGGAGATCTGGAAACCGGAAAAGGAAAAGAAGACAGCGCAATATATCGCCAGAACAAAGAGAAAAGGGAAAACAGCCGGGAAAGTGCCGAAATATGCTTG…
C7941680	TR	32.34	-	1267	1316	GGCGGCGCTGTGAATGTCAACAATCTTGTGTCGAATACGAACTGGAACAT
C7943364	TR	58.38	+	199	251	TGCCTTACGTGAACGCGAACAACGGCAGCGGTAACGCGAACTGGAACATCGGC
C7943364	RT	11.99	+	1004	1275	TATTAAGAAATGCTACGACAATATTTTACATTGCTTTTTGAAGTTCCGGCTTATCAAAATGTTTAAAGACAAAAGGTTACTTGAATTACTGTTTATGTGTATAGATATTTACTGGGTAAAAGAGACAGCAGCCGGGAAAAGAGGAATACCAATAGGTACGCCGTTCGGTCACTGGTTCGCTAATATCATGCTGACACCAGTAGACTTTGTAATAAAACATATTTTCAAGATAAAATACTATTTTAGGTACATGGACGATATGTTATTATTTA
SRS018351_Baylor_scaffold_7961	TR	34.06	+	31473	31525	ACCGTGCGATTCGCGGGTACAATTCGGCCCGCAACTGGAACAACAACAATGCT
SRS018351_Baylor_scaffold_7961	RT	153.32	+	32080	32721	AGGAGCGCAGTCTTCACATCCCGCCGCTGCGGGACAAGATCGTGCAGCTCGTCATCCATCAGGAGCTGCAGACGCTCTTCCGCCCGGTATTCGTCAACCGTTCATTTGCGTGTATGTATGGAAAAGGCCCCATCCGAGCTGCCTTCAACGTACAGCATGACATGAGGGTCGCCCGCATGAAGTGGGGCGACGAGGCGACGGTCATCAAGATCGACGTCCGCAAGTTTTTCTACAGCATCGACCGCAGCGTGCTCAAGCAGATCATCGCGAAGCGGTTCAAGAAGCTCAAGAAGAAGTACCCCGAGAAATACGAGGACTTCCTCCGTTTTTACAGGCTTCTTTGCAAAGTGATCGACAGCTCGCCGGAGGGCGAGAGAGGGATTCCGCTGGGAAATGTGA…
SRS018351_Baylor_scaffold_20720	RT	10.66	+	12657	13211	TTGCTCTTTTACTTTCTAAGTACTTTTCATCGCAAAAGCTGAAAAAAATTGATATTCTTATGTTGCTCGTATTTATTGTGTCGCTTATGCTGACCGGAAAACGAACCCTTTTCATTATTCCCGTCCTTTCATTTGCATTATTTATGGTCATCTCAAACATCAAAGGAAAATTTGCTAAAACAGGAGGAATAGTGCTAAGTGCCTTATCTGCCGTGTTTATTCTTTCAATGTTTATTCCAAAGGTTGCAAATATATTTGACCGTTTTATGGATGAAGAAAATATCATGGCCTTAGGTAATAGAGATTCTCTTTGGAAATATTTTTTACTGATGGGTGAAAAGTACCCGGTCTTTGGCGCAGGATTCGGCTCATACAATCAGTTCGCATATGATAACGGAT…
SRS018351_Baylor_scaffold_20720	TR	7.45	-	15676	15725	GTTACAGGCTGCAATTGCAACTATAACGCTGACAATGCCAACTGTAAGGT
SRS018351_Baylor_scaffold_23458	TR	41.90	+	159	208	TCGCTTATGCGAACTCGAATAACGATTGGTCGAACTCGAATGCGAATATC
SRS018351_Baylor_scaffold_23458	RT	34.51	+	948	1345	ACAAGTGCGTGTATCAAGGGAAAGGGATTACATTTTGGAGTAAGGAGAATGAAACGTTTTCTTCACCGGTACCCGGAATACAAATGGTTCGTAAAGACTGATTTCAAAAAGTTCTATCAAAGTATTCTTCATGAGCTTATTGTTGCTGCATTGAGAAGGAAATTCAAAGATGAACGATTTATTAAATTGATCGAGATAGCTGTTTTATCGTATGACAGCGGAACAGAGTTAGTTGACGTATTGGAGAATGAAGTTGAACGGAAGAAGAGGTGTTCCGATTGGAGCATTTACAAGCCAACCTATCGGGAATTTTGCGGCAAGCCGGATAGATCATACAATGAAGGAGAAATATCGTGTCAAATGCCTGCATAGATATTGCGATGATAATGTTATGCTGG
SRS018351_Baylor_scaffold_24059	RT	166.45	-	1376	2038	AAGAAGCGGCTGGTGATGGCGCTGGACTACCCGGACAGAATTGTGCAATGGAGCCTGTACCTGTATTTGAATCCGATCTATGACAGGCTTTTTATTGAGGATTCCTACGCTTGCCGAAAAGACAAGGGCAGCCACAAGGCCGCCAAGCGCCTGCAATACTGGATGTGCCAAGTGCAGCGCAAGCCGGGGCCGGGCTGGTACTGCCTGAAACTGGACATAAGCAAGTACTTTTACCGGGTGAACCACGAAAAGCTGCTGGCGATCTTGGAGCGGCAGGTGAAAGACCCCGCCATGATGGCGTTTATACGGGGCGTGGTGAACAGCAGAGCAGAGCTGTTCGGCCTGCCGCGCTGGCGGACACCGCAGGACACGCCGCCGGAAGAATGGCTGTACGAGGTG…
SRS018351_Baylor_scaffold_24059	TR	44.17	-	2470	2519	GTGTTCAATTCCAACCTGAACAACCCGCGCTCCAATGCCAACGGCAACAT
SRS018351_Baylor_scaffold_32053	RT	60.41	-	6166	6648	GGATGCTGGTGACGGCCATGAAACCGGTACTCATGCGCGGAATGCACCCGTGGTCCTGCGCGTCCATCCCTGGGCGCGGTGGGAAGCGAATTCACAAGAAGATCCGTGGCGCGCTCCGCAATGATCCGAAAGGGACGAAGTACGCCGCCGAGCTGGACGTCGCACAGTATTACCCCAGCATCTCCGGCAAGCGGCTGATCTGGGCGCTGGCGCGGAAGATCAAGGACAAGCGCTTTCTGCGGACGGTCTATTCCATCATCGAATCCTGCGGCGGCGGGCTGGCTATCGGGTATTACATCTGCCAATGGCTGGCAAACTTCTACCTGGAGTCTCTGGACCAGTACATCATGACGCTGCCGGGCGTGAAGTATATGACCCGCTACATGGACAACATCACCC…
SRS018351_Baylor_scaffold_32053	TR	34.23	-	7065	7114	CTTTTCTACTTCAACGCGAACAACTCGTCTTCCGACACGAACTCCAACGT
C2783671	RT	9.51	-	951	1450	GCATCTTCAACGGCTTCTGCAATATCACATCTGGAAAGGTCAGTAACAACAACCTTTTCAACGCCCTTATCACGAAGTATATCTGCAAATCTATTGGCTGCAACAGCAGTGTTACCGTGAATAGACGCATATGCTATGAATATACCTTTGCTTTCTGGCTGGTAACTGCTCCATGTATTATATAAGTCAAGGTAATATCCAAGGTTATCAGATAATACAGGACCATGTAATGGACATATAGTCTTAATATCAAGTGCTGATGCTTTCTTCAATAAAGTCTGCACTGGTGCACCATACTTGCCAACTATATTAAAGTAATATCTTCTGGCTTCGCATGCCCAGTCTTCATTCTCAGTAAGAGAAAGCGCTCCAAATTTTCCGAATCCATCTGCTGAAAAA…
C2783671	TR	11.16	-	1399	1448	ATCTTCAACGGCTTCTGCAATATCACATCTGGAAAGGTCAGTAACAACAA
C2793347	RT	77.54	-	644	1563	AACTCTTGAAAAAGATGTTGACAGAGGAGTTGTTCATTCCGGACTATCACAAACCGAGCATCATCAACGAGAGCAGCAGCAAGAAAACACGCCGTATATTAAAACCACATTACAAATATGAGCAGGTCATTCACCATTGTGCAATAGGTCAGTTCAAACCGATTGTGATGAATGGATTGTATGAATTTTCATGCGGGAGCATTCCGGACAGGGGTGTTCATTACGGAAAGAAGTACATGAGAAAATGGCTTGATTCCTACGACGGAAAGAAATTCTTTGTTCTCAAGATGGATGTTCACCATTTCTTTGAATCCATAAACCGGAGAATCCTCAAAAGGAAACTCAAAGAGGTAATTCGAGATAAACGGTTTTATAGATTACTCTGCATACTGATTGAAC…
C2793347	TR	41.11	-	1840	1884	CTTGAATTTGAACAATTCTGCGGGCAATGCGAACTGGAACATCGG
C2794927	RT	40.66	-	882	1414	ATTATTTTACGAGATCCTTCTCCGCGTATACCTACGGAGGGGTGAGAGGACGCGGTCCCCACGCCTACATGAGGATGATCCGGAAGGTCTTAAGAAAATATCCGGAACGTACCACCGACTATCTCCTGTGCGATATCCACCACTTCTATCCGACCGTCAATCACCCGGTACTGAAAAGCCAGCTCAGGACACGTATCAAGGATAATCATTTATTGCGAAGGCTTGATGAGATCATCGATAGCGTCGAGGGGGATACCGGTATGTTCCCCGGCACGAAGCTGGCGCAGTTCTTCTCGCTTGTCTATCTTTATCTTTTCGATCACGATTTGAAGCGGTGCTTCCATGTCGGGGAATGCCCGGCTTTGGTTGAGTACTACACGAAAAGATATATCGAGGAAA…
C2794927	TR	20.90	-	1876	1913	CTCAATGGTAACAATGCGGTCTCGAACGCTAACGTGAA
C2796237	RT	181.41	-	960	1604	AAATACCATTACTTTAAGGTGTACGAACCGAAAGAGCGGCAGATAATGGCGCTGCCGTTCTATGACAGGGTGGTACAGCACGCCATAAACAACGTGTTAGAGCCTATATTTGATAAGCGGTTTATATCGCAGTCTTACGCCTGCCGGAAAGGTAAAGGTATGCACGCTGCGTCTGATACGCTAAAAGAGTGGCTGTATGAGTGGAACAAATACCACCCAGACCAGCCGCTTTATGCTATCAAGGCAGATATACACCACTATTTTCAAAGCATAGACCATGCGGTATTAAAAACTGAAATACGTAAGGTTATAAAAGACGCTGGGGTACTGGCATTGCTGGACAGGATAATAGACCACAACGGCAATATGCCGGACGGCGTAGGGATACCAGTAGGAAAC…
C2796237	TR	43.52	-	2008	2057	GCTCGTGCCGTGAATTGCAACAATTACCCGTGGAATGTCAATACGAACAT
SRS018394_Baylor_scaffold_66387	TR	10.18	+	5012	5061	TTGACTTCTTCAATGTCATCAATACCAGCGATTACATGAACTACAGTATT
SRS018394_Baylor_scaffold_66387	RT	6.90	-	9319	9921	ACATTTAACAACTTCATCGTTATTTAACCGAAATCGTAATTTGGATTGGTTTTGATTTAATAAATGATTCATTACGATAATCAAAAATTTGTGTATATATAATTGAAACATGAATTATTGGATTGTTTTCAAGCATAGTAAACATATCAAATTCTAGTTGAGTTTTGGCTAGTTGTTTATCTTCTAATGATTGCAGAAATGTTAGTTTTTCGTTAGCCATTGTTAGATGTAAACGTTTAAAATACGCTTCTAATAAACTAAAAATATTAAAATAATCTTCATCTAAACAAATAGAAACTGTTTCATTATTTGTTTTTTCTTCAATGTGTTTTGAATAATATTTCGCTTGATTCGCATAATCTTTTAATCCAATTCTTAAAAAATCTTTCATAAGATCAT…
SRS018427_Baylor_scaffold_6291	TR	46.61	+	222	288	ACAACAATGCGAACGCGAATGGCGGCGTGTCGTACGCGAACACGAACAACGATTCGTCGAACACGAA
SRS018427_Baylor_scaffold_6291	RT	73.07	+	727	1314	AACGCCGGACGATACAGGTGATCCCATTGAAGGATCGCATCGCCGTAAATGCGGTTATGCGAGTCGTGGACGAGCATCTGCACCGGCGGTTCATCCGGACGACCGCAGCATCGATCCGCAACCGCGGGATGCACGACCTGATGGAGTATATCCGGCGCGATATCGCTCAAGACCCCGACGGAACCCGTTACTGCTATACCTTCGACATCCGTAAATTCTACGAAAGCGTCGATCAGCAGGTCGCCATTGCCGCCGTCCGGCGGGTGTTCAAAGACGAACGGCTGCTGACGATACTCGACGGCTTCATCCACATGATGCCGCACGGGTTGAGCATGGGGCTGCGCTCCTCGCAAGGGTTGGCCAACTTAATCCTCTCGATCTACCTCGACCACGAACTCA…
SRS018427_Baylor_scaffold_9746	RT	17.69	-	3871	4261	AACGGCTGCATCCATACAAGGACGCGGACCGCATGGTCTGTTCCATCAGGTGCAGGATACATTGGCAGAGAACCCCAATATACACTATTATTATCAAAGCGATTATAAAGGATATTATGACAGTATTGACCATGATATATTAATCTCCACAATCAGGCGATATGTCGGAGACCCTGTCTTATTGCCTATTCTTGAAAATTTTGTCAAAGCACTATATCCCAACGGGAAGCATGGCATAAGCAAAGGACTGCGTTCCTCACAATTCTTTGGAAACCTTTACCATAATGATATTGATCACCGGATGATTGATGAATATGGTGCAAAACATTACTTCCGTTTTTGTGATGACATCTTTATTCTCGGTGAGAGTAAACGTGATTTGTGGAAATTG
SRS018427_Baylor_scaffold_9746	TR	32.88	-	4884	4921	GCGAACGCGAACAACGCTTCATCGAACTCGAACACGAA
C2300028	TR	12.71	+	114	163	ACAACGCGTGGATCGTGAATGGTGCTTCCGGGCAAGTGAACGGCAACAAC
C2300028	RT	22.02	+	404	486	AGGGAAGTGTTTGCTGCGGATTTTCAGGATCGTATAATACATCATTGGATTTGCATACGGTTGGAACCTTTGTTCGACAGGCG
C2316551	TR	52.00	+	7	56	CGGATTACTTGAATTTGAACAATTCTGCGGGCAATGCGAACTGGAACATC
C2316551	RT	31.06	+	336	656	ACTCTTGAAAAAGATGTTGACAGAGGAGTTGTTCATTCCGGACTATCACAAACCGAGCATCATCAACGAGAGCAGCAGCAAGAAAACACGCCGTATATTGAAACCGCATTACAAATATGAGCAGGTTATTCATCATTGTGCAATAGGTCAGTTCAAACCGATTGTGATGAATGGATTGTATGAATTTTCATGCGGGAGCATTCCGGACAGGGGTGTTCATTACGGAAAGAAGTACATGAGAAAATGGCTTGATTCCTACGACGGAAAGAAATTCTTTGTTCTCAAGATGGATGTTCACCATTTCTTTGAATCCATAAACCG
C2340925	RT	173.49	-	91	577	AAGGAACGCCTGATCATGTATAACGGCTTCCGGGACAAAATTATTCAGCACAGCCTATGCGACAACGTCCTGGAACCGCGCCTTGCGAAGACGTTCATACTTGACAACTACGCCAGTCAGAAAGGCAAAGGAACACATTTCGGCCTGGACCGTCTGAAAGCGTTCATGCAACGATATTACAGGCAGTTCGGGGCGGACGGCTGGGTCTTGAAGTGTGACATAAGAAAATACTTTTACAGTATCAATCACGACGTTTTGAAGTCACAACTTCGCCGGATCATCGACGATCCCGGCGTGTTGTGGCTTCTTGACTTGATTATCGACTCCACGGAAGGACCGGGAATCCCGATCGGGAACCACACTTCACAATGGTTCGCGGTCCTGTACCTGTCCGGCCTG…
C2340925	TR	55.78	-	986	1033	ATGTCAATTCCGACGGCAGTTTGAGCAACAACAATGCGTACAACGGCA
C2370038	RT	202.29	-	922	1551	CCTTATAACTGCTTCATTGTGAAAGAACCGAAAGAACGGCTGATCATGTATAACAGCTTCCGCGACAAAATCGTTCAGCACAGTCTTTGCGATAATGTCCTGGAACCGTACCTTTCGAAAACTTTCATATACGACAACTACGCAAGCCAGAAAGGCAAAGGAACGCACTTCGGACTTGACCGCCTGAAATATTTCATGTCGAGGTACTACCGACAGAACGGGGCGGACGGCTGGGTCCTGAAATGCGATATTCGAAAGTATTTTTACAGTATCAATCACGACGTTCTGAAAGAACAGCTTCGCCGGCTTATCAAAGACCGCGACGTCTTGTGGCTTCTGGATATGATCATAGATTCCACCGAAGGACCAGGAATCCCGATCGGAAACCATACTTCACAG…
C2370038	TR	56.94	-	1934	1981	ATGTCAACACGGACGGCAGTCTGAACAACAACAACGCGTACAATGGCA
C2372040	RT	66.37	-	1548	2199	ACAAGTACTTGTTTTATAGTTACCCGTCCTAAATTACGGGAAGTGTTTGCTGCAAATTTCCGTGACCGTATTGTACAACATTGGTTGTGCCTACGCTTAGAGCCACTGTTTGAGGCACGTTTTGTTGAACACGGAAATGTATCATTTAACTGTCGAAAGGGTTTTGGAACATTTGCATGTATTGATCAGTTGACAAAAAATACAATTGAAGTCTCTGATAATTATTCGCACGAGGCTTGGTATGCTCAATTTGATATTAAAGGATTTTTTATGTCAATTGATTGCGAACGATTATTAGAACACTTATTACCATTTATCAAAGAAAAATGGAATTATTGGAAAGGGACCATATATGAACAAGATTTAGATTTAGTGCTATGGCTTACAGAAATAATTGTA…
C2372040	TR	80.40	-	2379	2442	AACAACAGCTGGAACGTGAACTTTAGTAATGGCAACTTCAACAACAACAACAAGTACAACAGTA
C2385208	RT	92.62	-	16776	17525	ACAAGTACATGTTTTGTAGTTACCAGACCTAAACTTAGAGAAGTTTTCGCGGCCAATTTTAGAGATAGAATTGTACAGCATTGGATATGTTTGCGATTGGAACCTCTGTTTGAACAACGCTTCCAGGAACAAGGCAATGTGTCATTCAATTGCAGAAAAGAGTATGGCACAACCAAGGCGGTTGAGAAGTTGAGTGAGGACATGAAGATTGTCAGTAAGCATTATAGATATGAGGCTTATATTGGCAAATTTGATATTCGTTCATTTTTCATGAGCATCGACTGTCAAGTGTTGGAAGATTTGCTAATCCCATTCATTCGTGAGCATTATGATGGTGATGATATTGAAACATTGATATACCTCACGCAAGAAACAATTCGCCATGCACCTCAGAAAGAT…
C2385208	TR	52.08	-	17713	17765	ACTAACGCATGGAACGTCAACTTCTCCAATGGTAACTTCAACAACAACAACAA
SRS018439_Baylor_scaffold_35262	RT	18.04	-	3349	3919	CTAATATGTTTTTTGAACGCCTCTATCGCTTTTTCAATCCACCGGCATGCGACAAGGCAGAATTTGAAGCCTTTGCCCGGTTTATCTTTGAAAAGTACTGGAACGAATTCAAAACCTCTCGTATGGATAAACTCACAAATTGGTTCGCCGCACATCCGTGGCCTGCTCTCCCCAATGCCGTCGAAAATTCGACCTACGAGGCTGCAATTAGCCTCCCTTCACTTCCCGAAAATACGCATTTGATCTTAAAAAGCGTGAGCGGAGTAGATCGTGAAACCCACGGATTGAACATTGAAATGACGTCCGACAGCTTTACGGTCAGCGGCACTCCCCAACTTGACAAATTTAGAGAAGAGGGGCGCACTTTGCAGACCGAGTTCACCCTCGTAGCCCGTTTTG…
SRS018439_Baylor_scaffold_35262	TR	11.93	-	5629	5678	AGCATCGTTTTCTTCCTCAATATTTACAATAACAACGAGTACAGCGGCGA
SRS018439_Baylor_scaffold_43155	RT	160.28	-	24550	26028	CCTTGTACATGCTTTATAACGTTCGACCCTGTTCAACGAGAGATATTTGCTTCGTCGTTTAAAGATAGGGTTGTGCATCACCTGCTGTTCAACAATATTGCCCATTTGTTTGAGAAAACATTTATACACGATAGTTATTCGTGTCGTGAAGAACGCGGAACACTTATGGGTATAGAACGCTTTGAACACCATTTGCGTAGCTGTACACAGAATTATAAGTTTAATGCTTACGTGCTAAAATTAGATATTAAAGGTTACTTTATGAGTATTCCTAAACTTAAACTTCGCGAGCTATTAAGAACTACGATGGACAAAAATAAGAAATGGGAGGAATGGATAGACCGTGGGTTTATAGATTATCTTATTGATTCTATCCTAATGCGCGACCCTACAAGTAAT…
SRS018439_Baylor_scaffold_43155	TR	28.42	-	26279	26328	AACAACGGTTGCAACCTGAACTTCAACTGGAGCAACGTGAACCCTCAGAA
SRS018575_WUGC_scaffold_5191	TR	56.39	+	39	99	ACAACGCTCTTTATGTGAATGTGAACAACGGCAACGTGAACAACAACAATAAGAACAACAG
SRS018575_WUGC_scaffold_5191	RT	145.91	+	362	719	GTTCCATCGCTTTCATTATCAACAAACCCGTGAAACGGGAGATTTTCGCCGCCGACTTCCGCGACCGTGTTGTACACCACCTCATAGCCCACAGGCTCGTTCCGCTTTTGGAAGAGAAGTTCATCGATGACAGTTACAGTACCCGCAAGGGAAAGGGTACGCTCTACGGCATAGAACGGGTGGAAGAACATATCCGGCTCTGCTCCGAGAACTACACGCGGGATTGCTATATCCTGAAAATAGACATCCGTTCGTTCTTCATGAAAATATCGAAGAGGCGGCTGTATGACCTGACCGAAGAACTCTTGCACGAACGCTACGGGGGAAACGACCTGGCGATACTGCTCTATCTGCTCCG
C7613093	TR	42.11	+	446	495	TCGCTTATGCGAATTCGAATAACACCCCCTCGAATACGAATGCGAATATC
C7613093	RT	51.72	+	951	1324	GATTTGGGTCAGGACTTTCACGCACAATACTTTTTCATGTGTCAAGGGACGTGGGATAGAGGGGTGTGCCCGGCATATAGATAAAATCATTGAGAAGTACAAAGGCAAGCCATTATACTGTCTTAAAATTGATATAACCAAATATTATCCCTCCATTAACCATGAAGTCTTAAAAAAAATTGTACGCCGGAAGATAAAAGACAAAGACCTACTGTGGCTTCTTGATGAAATTATTGACAGCGCAGAGGGGCTTCCTATCGGGAACTATCTTTCACAATATCTCGCCAACCTGTTCTTGTGCTATTTCATGCACCGTGTGAACGAAGTATTGAAACTTGACGCAGCCGAATACGCTGATGACATCACGTTTTTCT
C7613767	RT	152.74	+	558	1169	AGAAGCGGCTCGTCCAAGCGCCGGCATTTGTCGATAAAGTCGTCCTCCATGCCGTCGTGGACAACATCCTGTATGAAGCTATCACGAAGAGTTTCATCCGGGATAACTTCGCCAGTCAGACCGGAAAAGGCACCAACGATGGTTTGATGCGGCTGAAACAGCACATGGTCGATTACTACCGGCGAGAAAAGCACGGAACCGATGGGTGGATTCTCAAAGGAGACGTGCATCACTTCTTTGCCAGCATCGACCACGACAAGCTAAAACGCAAGCTGAAGGCACTGCTCGATAAGCGTGGCGTAGACCCGCAGATCTATGACCTACTGTGCGTCTACATCAACACGACCGACGGGCTACCACTCGGCTATCAGACCAGCCAGCTACTCGCCCTGATGTTTT…
C7613767	TR	33.67	+	2116	2186	GTCAACACCTTCAGCGTGTGGTACGTCTACTCCGACGGCGACTACAACAACTACGACGCATCCAACTCGTT
SRS018656_WUGC_scaffold_12283	RT	7.25	-	19	77	GGGCAAAGTCGTCCAGCACTCGCTCTGCGACAACGTCCTCGAGCCGGCGTTCTCCCGGC
SRS018656_WUGC_scaffold_12283	TR	29.73	-	517	564	ACGTCAACACCGATGGCACGCTGAACAGGAACAACGCCTACAACGGCA
SRS018656_WUGC_scaffold_14507	TR	32.42	+	352	389	CGAATGCGAACAACGATTTCTCGAATACGAACACGAAC
SRS018656_WUGC_scaffold_14507	RT	55.69	+	912	1325	GCCATTTGCGGAAACGTTTCATCCGTACTACCTCTGCCAGTATCAAGAAACGGGGAATGCACGACCTTCTGGCGTATATCCGTCGTGATATGCGTGAGGATCCGGAAGGTACGCGTTACTGCTACAAGTTCGATATCACGAAGTTCTACGAGAGTGTGAAACAGGATTTCGTGATGTATTGCGTGAACCGGGTTTTCAAGGACTTCAAACTTATGGCCATGCTGGAGAGTTTTGTCCGTCTGATGCCCGATGGTTTGAGTATCGGGCTGCGCAGCTCGCAGGGCCTGGGTAATTTGCTTTTGTCTGTGTTTTTGGACCATTATTTGAAGGACAGGTATGCCGTCCGTCATTTCTACCGTTATTGTGATGACGGCGCCATACTGGGTAAAACGAAAGCGG…
SRS018817_WUGC_scaffold_649	TR	21.36	+	113	150	CGAATACGAATGGCGGTGTGGCGTATGCGAATGCGAAT
SRS018817_WUGC_scaffold_649	RT	118.76	+	568	1158	AGGTGCGCGAAATCCAGTCCCTGCCGTTCAAGGATCGTATCGCCCTTCACGCGATAATGGCAGTCTTACACAGGGAAGTTTTAGGCGGCATGATGATTCGCGATACTTACGCCAGCCTGCCCCGCCGTGGCATACACGACGGTTTGAACAGGGTTCGAAAGGCGTTAAAGGATCGTCCGAATACAAAGTACTGCCTGAAACTTGACCTTCGTAAGTTCTACCATTCCATTGACCGGGATATTCTGGTTGATAGGTTACGCCGGAAGATTAAAGACGAAACAATGATGCAGACCCTTATCCGTATTATCTACAGTTATGGTCCCGGCCTGGCCATCGGATACCACTCCAGCCAGTTACTTGGTAATTTTTACCTCTGCCTGTTGGATCACTACATGAAAG…
SRS018817_WUGC_scaffold_2664	TR	46.61	+	15934	16000	ACAACAATGCGAACGCGAATGGCGGCGTGTCGTACGCGAACACGAACAACGATTCGTCGAACACGAA
SRS018817_WUGC_scaffold_2664	RT	73.07	+	16439	17026	AACGCCGGACGATACAGGTGATCCCATTGAAGGATCGCATCGCCGTAAATGCGGTTATGCGAGTCGTGGACGAGCATCTGCACCGGCGGTTCATCCGGACGACCGCAGCATCGATCCGCAACCGCGGGATGCACGACCTGATGGAGTATATCCGGCGCGATATCGCTCAAGACCCCGACGGAACCCGTTACTGCTATACCTTCGACATCCGTAAATTCTACGAAAGCGTCGATCAGCAGGTCGCCATTGCCGCCGTCCGGCGGGTGTTCAAAGACGAACGGCTGCTGACGATACTCGACGGCTTCATCCACATGATGCCGCACGGGTTGAGCATGGGGCTGCGCTCCTCGCAAGGGTTGGCCAACTTAATCCTCTCGATCTACCTCGACCACGAACTCA…
SRS018817_WUGC_scaffold_3427	RT	196.15	+	257	940	AGGAGCGGCTCGTCCTCGCCATCGACTTCGAGGGCAAAGTCGTCCAGCACTCGCTCTGCGACAACGTCCTCGAGCCGGCGTTCTCCCGGCGCTTCATCCGGGACAACTACGCCGGCCAGATTGGCAAAGGCACCCACGACGGCCTCGACCGTTTGGCTGCGGCTATGCGCCACTATTTCTTCAGCCGAAAGGCAGCAGACGAAGCAGCCCGCAAGGCTGCCGGCCTGCCGCCCCGGCCGATGAACGAGTGGGACTACGCCGACGGCTGGGTACTGAAGGGCGATTTTTCAAAGTTCTTTTACACCCTGCTCCATTCCTACTGTTACGAAACGGCCCGCCGGGCCCTGAAGTGGCTGAAGGATCCCGAGCTGATCGACTTCGCTGAGTGGCTGCTGTGGC…
SRS018817_WUGC_scaffold_3427	TR	7.78	+	1383	1432	ACAGCGACCGCCGCGGCTACGGCAACAACCGCTACATCTACTCGAACCTG
SRS018817_WUGC_scaffold_8900	TR	37.45	+	163	215	CTCGGTGCATCAATCTGAACAATGACGCTGGCAACGCGAACTGGAACATCGGC
SRS018817_WUGC_scaffold_8900	RT	59.07	+	550	1309	TATATCGATGCCCATCTGGACGACGAAGTTCAGAAGATGCACGATATGATTTTGAACACCAAACCCGATGGAATAGAAGTCAAGAACCCAAAACTCGGATTCAAGCCCCATAAGCACACCCCGAAGATCATCTACGAACACGGTAAGATTCGGAAGATCTTTGAGCCGGAGATCCGCGAACAATGGCTGCACCACATCATCGTGCTGGTGTTGGAGCCGATCATCACCGGCACCGCATACAAGTACAGCTGCGGCAGCTTCCCGAAACGCGGCGCACATTACGCCAAGCGGAGGATTGAGAAGTGGCTCCGTTCAGACCCGAAAGGGACCCGGAACTTCCTGAAAGTTGACATCCGGCATTTTTACGACAGCATCCGGCTGGACGTTTTGATGCGGGAG…
SRS018817_WUGC_scaffold_13572	TR	19.58	+	818	871	CGTTATTGTCTGGACGGATGGCAACAACAACAATAACAATGCCAATAATTCTGG
SRS018817_WUGC_scaffold_13572	RT	34.26	+	1417	1639	AAATCCGCCCGATAGATGCCCCGCACATTACGGATCGACAAATCCACAAAACCCTATGTAATGAAGTCCTGATCCCGTTGTATTCACCTTCCATGATCTATGACAACGGGGCAAGCCAAAAGGGAAAGGGCCTTCATTGGCAGTTCAAGCGGATCAAACAACAGCTTGGATGGCATTACCGGCGCTATGGCCGTGAAGGTGCTGTGTTGCTGTTGGATTTGAA
SRS018817_WUGC_scaffold_20437	RT	56.39	-	184	597	CGCCATTTGCGGAAACGTTTCATCCGTACTACCTCTGCCAGTATCAAGAAACGGGGGATGCACGACCTTCTGGCGTATATCCGTCGTGATATGCGTGAGGATCCGGAAGGTACGCGTTACTGCTACAAGTTCGATATCACGAAGTTCTACGAAAGTGTGAAACAGGATTTCGTGATGTATTGCGTGAACCGGGTTTTCAAGGACTTCAAACTTATGGCTATGCTGGAAAGTTTTGTCCGTCTGATGCCCGAGGGTTTGAGTATCGGGCTGCGTAGCTCCCAGGGGCTGGGTAATTTGCTTTTGTCTGTGTTTTTGGACCATTATTTGAAGGACAGGTACGCCGTCCGTCATTTCTACCGTTATTGTGATGACGGCGTTATACTGGGTAAAACGAAAGCG…
SRS018817_WUGC_scaffold_20437	TR	32.42	-	1120	1157	TCGAATGCGAACAACGATTTCTCGAATACGAACACGAA
SRS018817_WUGC_scaffold_21233	TR	35.95	+	554	591	CGAATACGAATAACACGGCTTCGAATACGAATGCGAAT
SRS018817_WUGC_scaffold_21233	RT	114.81	+	1008	1519	TATTTGGGTTTCGACCTTCACGGCGGACACTTATAGCTGCATTAAGAACCGGGGGATTCATGCGGCCGCGAAGAAGGTAAAACAGGCCCTACGGGAAGACCCGGAAGGTACTACGTTTTGTTTGAAATTGGATATTCGCAAGTTCTACCCTTCGATTAACCACGACGTGCTAAAATCCATTCTGCGCCGCAAGTTGAAGGATAAAAGGCTACTTCGCCTACTTGACGAAATTATAGATTCGGCGGACGGCGTACCTATCGGAAACTACCTAAGCCAATATTTCGCTAACCTCTATTTAACCTACTTCGACCATTGGATAAAGGAACAGAAGCGGGTAAAGCACTACTTCCGCTACGCGGACGATATTGTAATACTTGCTTCGGATAAATCCTACCTTCA…
SRS018817_WUGC_scaffold_26430	TR	50.47	+	467	521	TCTGCAATGTGAACAGCAACGGCAACGCGAACAATAACAACGCCAACAACACCAA
SRS018817_WUGC_scaffold_26430	RT	76.98	+	1021	1924	GCTTTATTGAGTTCGACCTCTACGACCGAGGAAAAATGCGGCACATCAGGAGCATTCATATCAGCGAGCGCGTCGTGCAGAGAACGCTCTGCGATAAGGTCATCAACCCGACCTTAAAACCGTCGTTCATCTATGACAACGGCGCAAGTACCGAGAACAAGGGAATCGACTTTGCCCTCAACCGGCTCTCCTGCCACCTGCAAAGGCATTACAGGAAGTACGGCCGGGAGGGCTATGTTCTTCTCTTTGACCTCTCCAACTACTTCGCCAACGCGCAGCATTGGCCGGTCAGCCGTGAGCTGGCAAAGCGCGTGCATGATGTGAGAATCAGGGCTCTCGCGAACGAGTGCCTCGATAATTTCGGGCCCATCGGTTACGGGCTCGGAAGTCAAATCTCGC…
SRS018817_WUGC_scaffold_27945	RT	102.47	-	46	355	AAGCGCCGCGTGGTTATGTCGAACAGCTACAAAGACAAGGTTGTTCAACATTCGCTTTGCGATAACGTGCTTGAACCGATTTTGACACGATCGTTCATTCGCGATAACTACGCGTCGCAGGTGGGGAAAGGTACGCATTACGGGTTAGACAGGCTTCAAGAGTTCATGCGGAGGTTTTACAGGAAGAACGGAATTGACGGCTGGATACTGAAAGGCGATATTTCAAAGTATTTCTATTCGATCCGGCACGACGTTTTGAAAACCTTAATCCGCGAGAAGATAACCGATCCGGACGTTTTGTGGCTTGTCG
SRS018817_WUGC_scaffold_27945	TR	54.99	-	744	791	ACGTCAATTCGGACGGCTCTTTGAACAACAACAACGCGTACAACGGCA
C2104122	TR	80.40	+	676	739	ACAACAGCTGGAACGTGAACTTTAGTAATGGCAACTTCAACAACAACAACAAGTACAACAGTAA
C2104122	RT	56.73	+	919	1186	CAAGTACTTGTTTTATAGTTACCCGTCCTAAATTACGGGAAGTGTTTGCTGCAAATTTCCGTGACCGTATTGTACAACATTGGTTGTGCCTACGCTTAGAGCCACTGTTTGAGGCACGTTTTGTTGAGCACGGAAATGTATCATTTAACTGTCGAAAGGGTTTTGGAACATTTGCATGTATCGATCAGTTGACAAAAAATACTATTGAAGTCTCTGATAATTATTCCCATGAGGCTTGGTATGCTCAATTTGATATTAAAGGATTTTT
SRS018978_WUGC_scaffold_11981	RT	9.85	+	3564	3879	ACGGTCGTCTGACTGACGGCCAAGGACGCACGGTGGATTTCCGCAACACCATTTTGGTCTTGACGAGCAATCTGGGTAGCCAATTCCTGTCAGACGCGAGCCTTGATGACCATGCTAAGCGTGAGGCCGTCATGGGGGCGGTGCGTCAGGCGTTTCGACCCGAGTTCCTGAATCGACTCGACGATGTGGTCATGTTCGACCCGTTGTCGATGGCCGATCTGGGACGGATCGTCGAGACGAACCTGGCTAAGCTCAATTCACGGCTGGCCGAGCGGCGCATCACCATTGCCGTGACCGACGCCGGTAAGGACTGGCT
SRS018978_WUGC_scaffold_11981	TR	16.02	-	4954	5015	GCGTCAGCATCCACCGAGGCGACTCCGGAATGTGCTTACGAATAAGGATGACAACAATGCCG
SRS019022_WUGC_scaffold_65844	TR	29.41	+	1514	1563	ACAACGGTTGCAACCTGAACTTCAACTCGGGCAACGTGAACCCGCTGAAC
SRS019022_WUGC_scaffold_65844	RT	116.31	+	1827	2511	CTTGTATCTGTTTTATTACGTTCGACCCTGTGCAGCGTGAGATTTTTGCCTCTTCATTTAAGGATCGTGTGGTACATCATCTGCTCTTTAACTATATAGCACCGCTGTTTGAAACAACGTTTATATATGATAGTTACTCTTGCCGTGTGGGTAAAGGAACGTTGAAGGGTGTGGAACGATTTGAGCATCATTTGCGTAGTTGTACACAGAATTATACACAATCAGCGTACGTGCTGAAGCTTGATATAAAAGGATACTTTATGAGTATTCCTAAGCGTGAATTGCGAGAACTATTACGAAAGGAGATGGATAGAAAACCTGAATGGAATAAGAAATTCGACCGCCAGCTGGTTGATTTCCTTATAGATAGTATTCTTCTGCGTGACCCTACAAGTGATG…
C2004081	RT	116.31	-	3790	4474	CCTTGTATCTGTTTTATTACGTTCGACCCTGTGCAGCGTGAGATTTTTGCCTCTTCATTTAAGGATCGTGTGGTACATCATCTGCTCTTTAACTATATAGCACCGCTGTTTGAAACAACGTTTATATATGATAGTTACTCTTGCCGTGTGGGTAAAGGAACGTTGAAGGGTGTGGAACGATTTGAGCATCATTTGCGTAGTTGTACACAGAATTATACACAATCAGCGTACGTGCTGAAGCTTGATATAAAAGGATACTTTATGAGTATTCCTAAGCGTGAATTGCGAGAACTATTACGAAAGGAGATGGATAGAAAACCTGAATGGAATAAGAAATTCGACCGCCAGCTGGTTGATTTCCTTATAGATAGTATTCTTCTGCGTGACCCTACAAGTGAT…
C2004081	TR	29.41	-	4738	4787	AACAACGGTTGCAACCTGAACTTCAACTCGGGCAACGTGAACCCGCTGAA
C1984619	RT	116.31	-	339	1023	CCTTGTATCTGTTTTATTACGTTCGACCCTGTGCAGCGTGAGATTTTTGCCTCTTCATTTAAGGATCGTGTGGTACATCATCTGCTCTTTAACTATATAGCACCGCTGTTTGAAACAACGTTTATATATGATAGTTACTCTTGCCGTGTGGGTAAAGGAACGTTGAAGGGTGTGGAACGATTTGAGCATCATTTGCGTAGTTGTACACAGAATTATACACAATCAGCGTACGTGCTGAAGCTTGATATAAAAGGATACTTTATGAGTATTCCTAAGCGTGAATTGCGAGAACTATTACGAAAGGAGATGGATAGAAAACCTGAATGGAATAAGAAATTCGACCGCCAGCTGGTTGATTTCCTTATAGATAGTATTCTTCTGCGTGACCCTACAAGTGAT…
C1984619	TR	29.41	-	1287	1336	AACAACGGTTGCAACCTGAACTTCAACTCGGGCAACGTGAACCCGCTGAA
SRS019030_Baylor_scaffold_13487	RT	44.68	-	1244	1628	CACCTCCGCCAGTATCAAGAGACGGGGGATGCACGACCTCCTGGCGTATGTCCGCCGTGACATGGCCGAAGACCCTGATGGTACACGTTACTGTTACAAGTTTGACATCACCAAATTCTACGAGAGCGTGAAGCAGGATTTTGTGATGTATTGCGTCAGCCGGGTGTTCAAGGACGCAAAGCTCGTGACCATGCTGGAGAGCTTTATCCGCCTGATGCCTGAAGGTCTGAGTATCGGCCTGCGCAGCTCGCAGGGGCTGGGCAATTTGCTTTTGTCTGTGTATCTGGACCATTATCTGAAGGACAGGTATGCCGTGCGTCATTTCTACCGCTATTGTGATGACGGCGTCGTACTGGGTAAAACGAAAGCGGAACTGTGGAAGATT
SRS019030_Baylor_scaffold_13487	TR	47.60	-	2177	2226	GTTTCGATGTCGAATGCGAACAACGATTCCTCGAATACGAACACGAACAT
SRS019030_Baylor_scaffold_19589	RT	42.54	-	3434	3818	CACTTCGGCCAGCATCAAAAAACGTGGCTCGCACGATCTGATGGCGTATATTCGCCGTGATATGAAAGAAGATCCGGAAGGCACGCGGTTCTGTTATAAGTTTGACATCAAGAAGTTCTACGAAAGCGTGAAACAAGATTTCGTGATGTATTGCGTGAACCGGATATTCAAGGACAGGAAGCTCATCGCCATGCTGGATAACTTTGTCCGGCTGATGCCTGAGGGTATCAGTATCGGCCTGAGGAGTTCGCAGGGGCTGGGCAATTTATTGTTGTCTGTTTATTTAGACCATTATTTGAAGGACAGGTACGGCGTCCGTTATTACTACCGCTATTGTGATGACGGTGTGGTACTGGGTGAAACGAAAGCGGAATTGTGGAAGATT
SRS019030_Baylor_scaffold_19589	TR	30.65	-	4359	4426	GCGAATGCGAATGGTGGTGTGTCGTACGCGAATGCGAATAACGATGCCTCGAACTCGAATTCGAATAT
SRS019030_Baylor_scaffold_20517	TR	39.04	+	14	63	CGTTTTACGTGAACTTGAACAACGGGGCTGGTAACGCGAGGTGGAACATC
SRS019030_Baylor_scaffold_20517	RT	26.21	+	625	902	TGTGAAGCAATTCTATGCAAGTATTCCACAGGATAAATTAATTGAAAAGCTTAAATCCAAAATCAAAGATTTTAAATTCATGCAGATTGTTGAAAATGTCATACATTGTGTGCCGAATGGCTTACCGCTTGGTTTTTATACCTCTGTATGGTTCGCTAACTGGTATTTAAGTGAGCTTGACCATGAAATTAAATCACTCGGTATTGAACTGAAATATGCACGTTATGTTGACGATATGGCTATATTTTGTGCAAGCAAAAAGAAATTACGCAAGGTAA
SRS019030_Baylor_scaffold_28221	TR	56.39	+	99	159	ACAACGCTCTTTATGTGAATGTGAACAACGGCAACGTGAACAACAACAATAAGAACAACAG
SRS019030_Baylor_scaffold_28221	RT	30.75	+	422	515	GTTCCATCGCTTTCATTATCAACAAACCCGTGAAACGGGAGATTTTCGCCGCCGACTTCCGCGACCGTGTTGTACACCACCTCATAGCCCACAG
SRS019030_Baylor_scaffold_37040	TR	51.67	+	2793	2840	CGTGAACTCGGACGGGAGCCTCAACAACAACAACGCGTACAACGGCAA
SRS019030_Baylor_scaffold_37040	RT	149.84	+	3232	3837	AGCGACGTCTCATCCAGACGAACAGCGTCAAGGACAAAATCGTGCAACACGCCTTTTGTGACAACATCCTTTACCCCGTCCTGAGCCGCCCCTTTATCCTGGATAACTACGGGAGCCAAGTCGGAAAGGGGACCCACTTCGGCCTCGACCGCCTCCGTGACTTCATGCGGGAGTATTACCGGAAGCACGGGAGCGCCGACGGCTGGGTCCTGAAAGCGGATGTCCGGCACTACTTCGCCAGCATCCGGCACGACATTCTCAAGCGAGATGTCAATAAGCTGCTCACGGACCCACGGAGCCGGGCCTTGTCCGACGCTATCATAGATAGCACCCCTGATAATGTCGGCATCCCCATAGGAAATCAATCGTCCCAGGTGTACGCCCTATTGTATCTGAATG…
SRS019125_WUGC_scaffold_9145	TR	7.03	-	1957	2006	AGCCGCTTTTGCAATTGCATTTTGAACACGAGCAATTGCAGCACTTAGAT
SRS019125_WUGC_scaffold_9145	RT	7.05	-	2202	2283	ATAATTGGATTAGCTGTTGCAGCTGCATCTCTAAATCCACTTTCACCTTGTCCAGGAATGGCTTGACCATTACGTGAATCTT
SRS019161_WUGC_scaffold_163	TR	47.60	+	313	362	TTTCGATGTCGAATGCGAACAACGATTCCTCGAATACGAACACGAACATC
SRS019161_WUGC_scaffold_163	RT	44.68	+	911	1295	ACCTCCGCCAGTATCAAGAGACGGGGGATGCACGACCTCCTGGCGTATGTCCGCCGTGACATGGCCGAAGACCCTGATGGTACACGTTACTGTTACAAGTTTGACATCACCAAATTCTACGAGAGCGTGAAGCAGGATTTTGTGATGTATTGCGTCAGCCGGGTGTTCAAGGACGCAAAGCTCGTGACCATGCTGGAGAGCTTTATCCGCCTGATGCCTGAAGGTCTGAGTATCGGCCTGCGCAGCTCGCAGGGGCTGGGCAATTTGCTTTTGTCTGTGTATCTGGACCATTATCTGAAGGACAGGTATGCCGTGCGTCATTTCTACCGCTATTGTGATGACGGCGTCGTACTGGGTAAAACGAAAGCGGAACTGTGGAAGATTC
SRS019161_WUGC_scaffold_8731	TR	35.38	+	57	106	CACGGGCCGTCAATTGCAACAATTACCCGTGGAACGTGAACACGAACATT
SRS019161_WUGC_scaffold_8731	RT	148.30	+	471	1112	CATACACCATATTTAAAGTGTGGGAACCAAAAGAAAGGTTAATCATGGCACTGCCGTTTTATGACAGAGTAGTGCAGCACATGATTGTAAATATCATAGGGCCAGTATTTGAACAGGGCTTTTATTATCACTCTTATGCTTGCCGTGAGGGAAAGGGGATGCACGCAGCAAGTGAACAGTTATCACAATGGATGTATGAATTGATGATAAAAGAGGGATTGCGGCTCTATGGATTTAAAGGGGATATACACAAATATTTTGCATCCATTCCACACAATAAATTAAAAGAAGAAAACAGGCGATACATAGGGGACAAGAAAGCCCTGTATTTAATGGACGGTATTATTGATAAAAACGGAATACTGCCGGACGGTGTAGGAATACCAGTTGGAAATCTTA…
SRS019161_WUGC_scaffold_23113	RT	43.61	-	7224	7555	TCGGGAGGTTTTTGCCGCCGCTTTCATTGATCGTGTTGTCCATCACTGGATCGCTCTTCGTATCGAGCCGATCTTAGAGGAACGCTTCCGGGAACAAGGAAACGTCTCCAAGAACTGCCGGAAAGGTGAGGGATGCTTGTCTGCCGTGCACTATCTGAATAACATGATAGTCGAGGTCAGTGAGAATTATACTGCCGATGCGTACATTTTCAAAGATGACCTGTTCAGTTTCTTCATGTCTATCTCGAAATCGTTGGTATGGGAAATGCTGAACATATTCGTAAGGGACAATTATAAAGGCGATGATATTGAATGTTTGCTTTACCTTCTAG
SRS019161_WUGC_scaffold_23113	TR	53.53	-	7796	7856	ATGCAACGGCTTCCAGCAGTTGGAACGTGAACTTCAACAACGGCAACGTCAACACGAACAA
SRS019161_WUGC_scaffold_27525	TR	27.70	+	166	215	TGTTCTACTTCAACGGCAACAACAGCTCGTCCAACTCGAACAGCAACATC
SRS019161_WUGC_scaffold_27525	RT	37.10	+	686	1067	AGCTGCGCGTCCATTCCGGGGCGGGGCGGCGCAAGGATACGCAAGTACCTTGCTCACGCCATGAGCTGCGACCCCAAAGGGACCAGATATGCCTGCGAGATGGACATCCGACACTTTTACCCGAGCGTCCCAATCCGGAGACTCATCCGCGCCCTTGGCCGCAAAATCAAGGACAAGCGGTTTCTTCGGCTCATCTGGGCCATTCTCAAGAGCTGCGGGCAGGGGCTGGCTATCGGATACTACATCTGTCAATGGCTAGCAAACTTTTATCTGGAAAAACTCGACTGGATGTTAGCTAGGATGCCAGGTGTGAAATATTACACTCGGTACATGGACAACATCACAATGCTCGGGCCAAATAAACGGATGCTGCACAGGGCGC
SRS019161_WUGC_scaffold_27779	TR	53.58	+	2452	2521	TGCGAACGCGAATGGCGGTGTGTCGAATGCGAATGCGAATAACGATGCTTCGAATACGAATGCGAATATC
SRS019161_WUGC_scaffold_27779	RT	17.78	+	3059	3443	ACCGGTGCAAGCATCAAAAGGCGCGGTACTCATGATCTGATGAACTGCATACGTACCGATTTGCAAAAAGACCCGGAAGGCACACTTTACGCATACAAGTTTGACATCCGTAGGTTTTACGACAATGCGCGGCAGGACTTTGTTATGTGGTGCTTCCGGAGGGTGTTCAAGGACGAAAGGCTGTTGGTGCTACTGGAGCGGTTTGTTAAGCTGCTGCCGGAAGGTATAAGCTTCGGACTGCGCAGTTCACAAGGGGCAGGAAATCTGCTTCTGTCTGTATTTTTAGACCACTATCTGAAGGATAAGTACGGGGTTCGTTATTACTATCGCTATTGCGATGACGGACTGGTACTCGGTAAAACGAAAGCGGAATTGTGGAAGATTC
SRS019161_WUGC_scaffold_52450	RT	95.92	-	4286	5644	AAAAAGCGCATGATTATGTCACTCACTTTCAAAGACCGGGTGGCGCAGCACGCTATATATAGCCAGCTGAACCCATATTTTGAAAAGCAGTTCATTTCTGACAGCTACGCTTGCAGAGTAGGCAGGGGAACACACAAAGCGGTCAACCGCCTGCATGATTGGTTGAAGCAGACTGACCGGAAGCCGCAGCGTTTCTATTATTTGAAACTGGATATTGCAAAGTATTTTTACCGGATAGACCATGAAGTATTGATGGATATTTTGCGGAAGAAGATTGCTGATGAAGATTTGTTGCACGTCTTGTCAGTAATAATAAACTGCGAAGACACAAACTTTGGTCTGCCGCTGGGTGCCGACATTGGCGACGTGGCGTTTGATGAATTACTGGGAGAAGTTGGG…
SRS019161_WUGC_scaffold_52450	TR	26.46	-	6132	6181	GCTGGTGCGCTGAACTTGAACAACGCCCGTTCTAACGTCAACAACAACGT
SRS019161_WUGC_scaffold_53530	TR	54.99	+	988	1035	CGTCAATTCGGACGGCTCTTTGAACAACAACAACGCGTACAACGGCAA
SRS019161_WUGC_scaffold_53530	RT	200.51	+	1424	2026	AGCGCCGCGTGGTTATGTCGAACAGCTACAAAGACAAGGTTGTTCAACATTCGCTTTGCGATAACGTGCTTGAACCGATTTTGACACGATCGTTCATTCGCGATAACTACGCGTCGCAGGTGGGGAAAGGTACGCATTACGGGTTAGACAGGCTTCAAGAGTTCATGCGGAGGTTTTACAGGAAGAACGGAATTGACGGCTGGATACTGAAAGGCGATATTTCAAAGTATTTCTATTCGATCCGGCACGACGTTTTGAAAACCTTAATCCGCGAGAAGATAACCGATCCGGACGTTTTGTGGCTTGTCGATCTTATCATCGACAGCACCGAAGGCAACGTCGGAATACCGATCGGCAATCAAACTTCACAGCTTTTCGCCCTTCTCTACCTTGACGGGC…
SRS019161_WUGC_scaffold_55328	TR	34.83	+	221	270	ACGTGAACTCGACTGGCAACCTCAACAACAACAACGTCAACAACACGAAC
SRS019161_WUGC_scaffold_55328	RT	15.06	+	1021	1939	GATATCATGTTTTTTTAATTTTCGAACCTAAACCTAGATTAGTGATGAGTCAATGTATTGTTGATAAGATAGTGAATCATTTTGTTATGTCCCAATATTTATTGCCCTACTTAGAATCTACTTTAATTGAAGAAAATGTCGCTACTAGAAAGAATAAGGGTAGTTCGTATGCAATGATGCTTGTAAAAAAATATATTCATTATTTGCTTTATCATAATCCTGATAAAGAAATTTATTGTTTAAAGATAGATATTAGTAAATATTTTTATACAATTGATCATGAAATATTGTTAGAAAAATTAGAAAAACGAATAAAAGATAAAGACGTTATCAATCTAATTAAAGTAATTATTAAAGAGACTAATCAAGAATATGTGAATTCTGAGGTTAAGTATTTTA…
SRS019161_WUGC_scaffold_64473	TR	80.40	+	707	770	ACAACAGCTGGAACGTGAACTTTAGTAATGGCAACTTCAACAACAACAACAAGTACAACAGTAA
SRS019161_WUGC_scaffold_64473	RT	66.59	+	950	1601	CAAGTACTTGTTTTATAGTTACCCGTCCTAAATTACGGGAAGTGTTTGCTGCAAATTTCCGTGACCGTATTGTACAACATTGGTTGTGCCTACGCTTAGAGCCACTGTTTGAGGCACGTTTTGTTGAGCACGGAAATGTATCATTTAACTGTCGAAAGGGTTTTGGAACATTTGCATGTATCGATCAGTTGACAAAAAATACTATTGAAGTCTCTGATAATTATTCCCATGAGGCTTGGTATGCTCAATTTGATATTAAAGGATTTTTCATGTCAATTGATTGTGAATGCTTATTAAAGTACTTATTGCCATTTATCAAAGAAAAATGGAACTATTGGAAAGGAACTATATATGAACAGGATTTAGATTTAGTGCTTTGGCTTACAGAAGTAATTGTAC…
SRS019161_WUGC_scaffold_64473	TR	6.57	-	8432	8481	ACTATCTTTGGGATATTCTATAGTTCTAGCTATAACATCAATTCCACCAA
SRS019161_WUGC_scaffold_64767	TR	38.30	+	667	716	CGAACGCGTGGTACGTGAACATGAACAACGGCAACGTGAACACGAACAAC
SRS019161_WUGC_scaffold_64767	RT	19.66	+	957	1189	CGTGAAATTTTTGCTTCCGCTTATGTTGATCGTGTAATACAACATTGGGCTGATCTACGCCTTGATCCTATTTTGGAAGAGCGTTTTCAGGCACAGGGAAATGTTTCAAAAAATTGCCGTATTGGTGAAGGAGCACTTTCGGCTGTTACCTATCTGAATGGGATGATCATGGAAGTCAGTGAAAATTATACGAAAGACGCATACATTTTCAAGGGTGATTTCAAAAGCTTTTT
SRS019161_WUGC_scaffold_65569	TR	10.21	+	1045	1094	CTAACGGCTACAATATGTTCAACTCAGATGGTAACACGAACGGCAATAAC
SRS019161_WUGC_scaffold_65569	RT	22.34	-	1568	2079	CCATATAATATTTTTACAATTTATGAGCCAAAAGAAAGACGAATTGTAAGCCAAAATATGCAAGACAAAGTTATAAACCATTTAATTTCTAGGCATATACTCTACCCTGCTCTAATGCCTTGTTTACTAAACTTTAATGTTGCAAGTAGAAAAGACATGGGAATGAAAAGAGGATTAGAACTTTATACATATTATCGTAACTACTTTAAACAGAAATATGGTACTTATTACATCTTAAAATGCGATATTAGCAAATTTTTTGCAAGTATTAATCATGACATTTTAAAAAGAAAATTGGAACGAAAAATTAAAGATAAAAAAGCTCTTGATGTAGTTTTTAAAGTTATAGATAGTGATTCCGAAGGTCTAAGCATTCGGTAACATGACAAGTCAAGTACT…
SRS019161_WUGC_scaffold_66707	TR	37.48	+	573	622	ACAACGCGTTCATCTACAACGGCAACACGGGCAACGTGAACAACAACAAC
SRS019161_WUGC_scaffold_66707	RT	64.53	+	834	1449	AATCCATCGCATTTATCGTTACGAAACCATGCCTGCGCGAAGTGGTAGCCGCCGATTTCCGCGACCGAATCGTGCAGCACTATATCGTCATGCGCCTCGAAGCTCTTTTCGAGGAATGCGGAACACTCGACGATAACATGTTCAGTTGCCGCGTCGGGAAAGGCAACCTTGCGGCCATACAGGCCCTACAACAGCAGATATTCCACCAGTCGAAAGGTTATACCACCGACTGTTATGTGGCAAAATTCGACCTGCAATCATTCTTTATGAGCATCGACAAACGCCGTCTTTACGACGAGTTGGTCGCATTGGTCGCCAAGCGCTACGAGGGATGGGATAAGGATACGCTGTTGTATCTTATCCGCGTCGTTACGCTGCATAATCCGCAGGACAACGCCG…
SRS019161_WUGC_scaffold_67309	TR	5.97	-	5433	5482	AATTACACGTCTAACCGTAACAACAACAACACGACTAACAGCAACAGCAA
SRS019161_WUGC_scaffold_67309	RT	49.87	-	5787	6192	CTATATATTAAAAATGGATATAAAAAAGTATTTTGAAAATATAAATAAAAACATATTATATAGAATATTAAAAAAGAAAATAAAAGATGAAAAACTATTATGGTTAATAAATGAAATAGTATTTTCAAATGAAGGTATAAAAAACTTACCTATTGGAAACTATACTTCACAAATGTTTGCAAATATTTACTTGAACGAGTTAGACCAATATATAAAGCATAAATTATGCTGTAAATATTATTATAGATATATGGACGACGGAATTATATTAACAAAAACAAAGCAGCAAGCTAAAGAGATATTAGAAAGTATAAAAATATTTTTAAAAGAAAACTTAGAATTAGAGTTAAATAAAAAGACACAAATATTTAAAAGCAAACAAGGAGTAAACTTTTGTGG…
C2513156	RT	10.82	-	66	159	CCGTACAACGAATTTAAGGTTTACGAACCGAAAGAAAGAGTGATTAAATCGTGTTCTTTCAAAGACAAAATCGTCCAACATTGCTTATGCGACG
C2513156	TR	18.07	-	449	493	TTGTTGCTCCATCCGGCAATATCAACAACAACAATTACAACAACA
C2571564	RT	171.29	-	52	640	GAATACCATTACTTTAAGGTGTACGAACCGAAAGAGCGGCAGATAATGGCGCTGCCGTTTTATGACAGGGTGGTACAGCACGCCATAAACAACGTGTTAGAGCCTATATTTGATAAGCGGTTTATATCGCAGTCTTACGCCTGCCGGAAAGGTAAAGGTATGCACGCTGCATCTGATACATTAAAAGAGTGGCTGTATGAGTGGAACAAATACCACCCAGACCAGCCGCTTTATGCTATCAAGGCAGACATACACCATTATTTCCAGAGCATAGACCATGCGATATTAAAGGCTGAAATACGTAAGGTTATAAAAGACGCTGGGGTACTGGCATTGCTGGACAGGATAATAGACCACAACGGCAATATGCCGGACGGCGTAGGGATACCAGTAGGAAAC…
C2571564	TR	44.10	-	1044	1093	GCTCGTGCCGTGAATTGCAACAACTACCCGTGGAATGTCAATACGAACAT
C2591509	RT	38.20	-	397	748	GAGCTGTGCCAACATCCCGAAGCGTGGTATCGACCATGCTTCCAAGGGTGTGGAGAGGGCTACTGTCAGGGACAGAAAACACGCCAAGTACTGCGTGAAGATGGACATAAGCAAGTTCTACCCGTCCATTCCTCACGGCAAACTGAAAGCCCGTCTGCGGGAGAAAATCAAAGACGAAAAGTTCCTGCAAATCATCTTCAAGGTGATTGACTCCCACGAACAAGGGCTTCCCATCGGAAACTACACCTCGCCTTGGCTGGCAGAGCTGTACCTGCAACCGCTGGACAATCTTATCAAGCAGAAGCACAGAATCCGACACTATGTCCGATATGCTGACGATTTGGTACTGATT
C2591509	TR	49.89	-	1201	1250	CTGTTTACGGCTAATTTGAACAACACTTCGTCCAATTCCAACACGAACAT
C2632230	TR	24.41	+	603	669	CGTCTACGTACTTCGCGAATGTGAACAACAACGGTAATGCGAACTACAACAACGCTTCGAATGAGAA
C2632230	RT	16.85	+	1243	1661	CTTCAGCGGGTACTATGCGAACATTCAGCATGAACCGTGTAAGGCGGTGCTTCACGAGCTACTCGAAAAGAGCGGTCTGAGTGATGAACTTCGGCTTATCACCGAGGACTTGATGGATGAGATTTTCAAGACGTTCGAGATGGATGTCAGCCGATTCTCGGACGAGGACATTGAAGCCATGATGAATGGTAAGGTTGACCCTTTTATGAACATGGGCGTGCCGAAAGAGCTTTTGACTGGTGAAAAGATGCTGGCAAAGGGAGCCGATATTGGCAACCAGCTGGCGCAAAACATTGGTATCACATTTCCTTACCGAATCGATAACTACTGTAAAATTGTCTGCGGCATGAAGCATCAAGGCCGCTATTCTGACGATATGCATATCATCCATCGGAGCAA…
C2634050	TR	25.63	+	555	604	TGTTCTACCTCAACGGCAACAACTCCCGCAGCAATGCGAACACGAACATC
C2634050	RT	125.79	+	1117	1779	AGAAACGGCTCGTCATGGCTCTGGGCTTCCGGGATCGTGTCGTGCAGTGGGCGATCTACCTCCAGACAAACCAGTACCTCGACAATGGCATGATATACCACAGCTACGGGTGCAGGGTGGGAAAAGGAACCACCAGAGCAGCCGACCGGCTTCAATACTGGTGCACGCTCGTGGATCGAAAGCCGGGCAAATGGTACTACCTGAAACTGGACGTATCAAAGTATTTTTACCGGGTGGATCACAGGGTACTGCTCGACATACTCCGCCGGAAGTTCCCGAACGAGGACGGATACCTCTGGCTTATGGAAACGATTATAAATTGCGACCATACGCCCTTCGGACTGCCTCCGGGAAAGTCCGCCGACGAGATCCCACCGTCTGAAAGACTGTTCGAGGTAG…
SRS019267_WUGC_scaffold_4602	TR	36.21	+	339	376	CGAATTCGAATAACACGCCCTCGAATACGAATGCGAAT
SRS019267_WUGC_scaffold_4602	RT	130.09	+	824	1353	GATATGGGTTTCGGTCTTCACGAAAGACACGTATAGCTGCATCAAGGGGCGCGGCATTCATGGAGCGATGCGGAATGTCAAGAGGGCTATCAAAGACCGGGAAAACGCCCGATATTGCCTCAAAATCGACATCCGGAAGTTCTACCCGTCGATAGACCACGACGTATTGAAAGCCATCATCCGCCGCAAAATCAAATGCAAGGATACGCTCGCCCTGCTCGATACGATCATCGACAGCACCGACGGCGTGCCTATCGGCAACTATTTGAGCCAATACTTCGCAAACCTGATGCTTGCCTACTTCGACCATTGGATCAAGGAGGAGAAGCGGGTGCGGTACTATTTCCGATATGCCGATGACATGGTATTTCTCGCCTCCACGAAAGAGGAACTGCACAT…
SRS019267_WUGC_scaffold_10910	TR	9.45	+	2741	2790	TTTTCACGAGCAATGATATTGGCACCAATGGCAGCCTGAATGGCAACGTC
SRS019267_WUGC_scaffold_10910	RT	9.28	-	10743	11082	AAATCTGTTTTGGCTCTTTCCATAGCCTCTGCAATCATTTGTATGTCAAATACAACTTTTGCGGAGACAATTGAGAATGCGATTTACGAAGATTCCAATACACTAGCTAATAATGAACTGATTTTCACAAAAGCTGAGACGAATAGAAATCCTGGCGATAATGAGTATAAAAATGTTGCTCAATTTATCAAAGGAGGAAGTCTCAGTATTGAGGCCGACACAGTTACTTTTAATGCGGCGAATGAATCCACGCATGATAGTACTCAAACTCTCGGCACAGGTCACAATATGTTGGTTATAACCGATGGCGGAGATGTGACTCTTAATACTAAAGAGTTGT
SRS019267_WUGC_scaffold_18983	TR	53.14	+	481	597	TGTTACCGTTTCTGCGAACAACTGGTGGGAGCGTTCTCCTAATTCCGGCAACACCAACAACTTCTGTAATGTGAACAACAACGGCAACGCCAACAATAACAACGCCAGCAACTCCAA
SRS019267_WUGC_scaffold_18983	RT	19.29	+	1095	1544	GTTTTCACGCTTTTACCATCATGGAGCGGGGAAAGAAACGGTATATCCGATCAGTCCATATCACAGAACGAGCGGTTCAAAAGTGTCTGTGTGACTACTGCTTAGTTCCCATCTATTCGGCCTGTTTCATCTATGACAACTCAGCCAGCTTGAAACACCGAGGTATGGACTTCGCCCTGCGCCGTATGACCTGTTACCTCCAACGGCATTACAGGAAGTACGGTCTGGAAGGAGGTGTTCTGCTTTACGATTTTCACAGCTTCTTTGACTCAGCTCCACATGAACCGCTGTTTCGTGAAGCCGACCGCAGACTTCATGACCCGAAAATCAGGGAGCTTGCGAACAGCTTTGTTACGGACTTCGGTTCTGTGGGCTTGGGTCTTGGCAGTCAGGTATCTC…
SRS019267_WUGC_scaffold_19036	RT	34.47	-	77	200	CCAACTACAAACTTCACCTTGCATGAACGAGGAAAGCTCCGGCGTATTACAGGCGAACAGGTTCAAGACAGAATCGTGAAACACGCTCTCTGTGACGAGGTTTTGAATCCTCTGATTGAACCAC
SRS019267_WUGC_scaffold_19036	TR	49.23	-	493	540	ATGTCAACAACAACGGTAATGCGAACTACAACAACGCTTCCAATTCTA
C3604488	TR	43.52	+	155	204	CTCGTGCCGTGAATTGCAACAATTACCCGTGGAATGTCAATACGAACATT
C3604488	RT	125.65	+	638	1060	AAGAGCGGCAGATAATGGCGCTGCCGTTCTATGACAGGGTGGTACAGCACGCCATAAACAACGTGTTAGAGCCTATATTTGATAAGCGGTTTATATCGCAGTCTTACGCCTGCCGGAAAGGTAAAGGTATGCACGCTGCGTCTGATACGCTAAAAGAGTGGCTGTATGAGTGGAACAAATACCACCCAGACCAGCCGCTTTATGCTATCAAGGCAGATATACACCACTATTTCCAAAGCATAGACCATGCGGTATTAAAAACTGAAATACGTAAGGTTATAAAAGACGCTGGGGTACTGGCATTGCTGGACAGGATAATAGACCACAACGGCAATATGCCGGACGGCGTAGGGATACCAGTAGGAAACCTTACCAGTCAGTTATTTGCAAATATCTATC…
C3608696	TR	52.52	+	44	93	ACGTGAACTCTAGCGGCAACGTCAACAACAACAACGCGAACTGGGCCAAT
C3608696	RT	46.59	+	538	1076	ACTGTACCCAATAATGACAAATTCGTTCATTCGTGATAATTGGGCCTGCCAGCGTGGCAAGGGTACCGATGATGCGAGAGACAGGATGAAACTATTTCTGCAGAGGATGTACCGGAAGTACGGTACAGAATTTTACGGTCTGCAGATAGATGTGCATGGGTATTATCCGAATATGCGGCACGACTTAACCAACGCAATGTTGGAAAGAAAGTTGGAACCGGAAATAGCAAAACGAGCCATTGATGTACTCGACGGACAGTACGCCGGAGATGTTGGGTATAACCCAGGAAGTCAGATGGTTCAGATTGTTGGCATATCGGCATTGGACGATCACGACCACAAAATCAAGGAAGAATTGGATGTGGACGAGTTCGGAAGATATATGGACGATTCGCTTGC…
SRS019379_WUGC_scaffold_77	RT	10.55	-	5044	5620	TTTAATTTTGTATCTTTTAGGCGTTGATATGGAAACTATCAGACAAGATTATCTATTTTCAAACTTAATGCTCGGAAGATATCAGGCTATGATGAATCAAAAGATAATCGATGAAGGCGGCGGTGTGATTTTACGTGCCAACGTTAGAAGTTTAGCAAGTGTTGCAAATGAATACTTAGATACAGCTCTTTTATTAATTGATGAAAAATATAATGGTCTTGATAACTATATTAAGAATGTTTTGAAGATTGATGATGAATTGATTCAAAGCCTAAGAGAATTATATTTAGAGCCAAAGAAGGCATCAAAATGATAGAGAACTATGCTTCAACCTCAATTTCAAAAGTTGGTCGTGGTTTAGGTACTGTTATTACTTTACAGATCTATGGCGATCAAAAC…
SRS019379_WUGC_scaffold_77	TR	5.76	+	12791	12840	CCATCACCATTCATTTGAACAGTATCAATACCAATATGAATTAAAACATC
SRS019397_WUGC_scaffold_12837	TR	6.57	+	30165	30214	CTATCTTTGGGATATTCTATAGTTCTAGCTATAACATCAATTCCACCAAC
SRS019397_WUGC_scaffold_12837	RT	66.37	-	37158	37809	ACAAGTACTTGTTTTATAGTTACCCGTCCTAAATTACGGGAAGTGTTTGCTGCAAATTTCCGTGACCGTATTGTACAACATTGGTTGTGCCTACGCTTAGAGCCACTGTTTGAGGCACGTTTTGTTGAACACGGAAATGTATCATTTAACTGTCGAAAGGGTTTTGGAACATTTGCATGTATTGATCAGTTGACAAAAAATACAATTGAAGTCTCTGATAATTATTCGCACGAGGCTTGGTATGCTCAATTTGATATTAAAGGATTTTTTATGTCAATTGATTGCGAACGATTATTAGAACACTTATTACCATTTATCAAAGAAAAATGGAATTATTGGAAAGGGACCATATATGAACAAGATTTAGATTTAGTGCTATGGCTTACAGAAATAATTGTA…
SRS019397_WUGC_scaffold_18186	TR	43.56	+	1852	1911	TGCGAATGCGAATGGCGGCGTGTCGAATGCGAATGCGAATAACGATGCATCGAACTCGAA
SRS019397_WUGC_scaffold_18186	RT	35.81	+	2469	2823	ACCTCAGCCAGCATCAAGAACCGCGGCATGCACGACCTCATGGAGTACATACGCCGCGACATGAAAGAAGACCCGGAAGGAACACGCTACTGCTACAAATTCGACATCTCCAAGTTCTATGAGAGCGTGGGGCAGGATTTCGTAATGTATTGCGTCCGGAGGGTATTCAAAGACAAGAAACTCATCGCCATGCTTGACAACTTCGTAAGGCTCATGCCGCAAGGAATCAGCATCGGGCTGAGGTCGTCGCAAGGGTTGGGCAACCTGCTCCTGTCTGTTTTTTTAGACCATTATTTGAAGGACAAGTACGGCGTCCGCCATTTCTACCGCTATTGCGATGACGGCGTGGTACTCG
SRS019397_WUGC_scaffold_19732	TR	50.41	+	227	336	CGTTTCCTTTAAGCCGTGTGGTTTTTCGTGGGTACAATAACTCGAATGCGAATGGTGGTGTGTCGTACGCGAATGCGAATAACGATGCCTCGAACTCGAACTCGAATATC
SRS019397_WUGC_scaffold_19732	RT	42.54	+	877	1261	ACTTCGGCCAGCATCAAAAAACGTGGCTCGCACGATCTGATGGCGTATATTCGCCGTGATATGAAAGAAGATCCGGAAGGCACGCGGTTCTGTTATAAGTTTGACATCAAGAAGTTCTACGAAAGCGTGAAACAAGATTTCGTGATGTATTGCGTGAACCGGATATTCAAGGACAGGAAGCTCATCGCCATGCTGGATAACTTTGTCCGGCTGATGCCTGAGGGTATCAGTATCGGCCTGAGGAGTTCGCAGGGGCTGGGCAATTTATTGTTGTCTGTTTATTTAGACCATTATTTGAAGGACAGGTACGGCGTCCGTTATTACTACCGCTATTGTGATGACGGTGTGGTACTGGGTGAAACGAAAGCGGAATTGTGGAAGATTC
SRS019397_WUGC_scaffold_21050	TR	45.80	+	26	75	TCGCCTATGCGAACTCGAATAACACCCCCTCGAATACGAATGCGAACATC
SRS019397_WUGC_scaffold_21050	RT	74.30	+	530	1104	GATATGGGTCAAAACTTTCACGTACAATACTTATTCTTGTATCAAGAAACGTGGTATAGAGGGGTGCGCCCGTCAGGTTGATAAGATAATAAGGGAGTTTGAGGGAAAACCCCTGTATTGCCTGAAAATTGATATTAAGAAGTATTATCCCTCAATCAGTCACAACGTGATGAAAAGGCTGATACGCCGTAAAATCAAGGACGCTGACCTGTTGTGGCTTCTTGACGAAATCATAGACAGCGCACAGGGACTTCCAATCGGGAATTATCTCAGTCAGTATCTCGCCAACCTGAATTTGTGCTATTTCATGCACTGGGTAAACGAGTGCTTGCCTGAACTTGTCAGAATGGCATTGAAACTGAAAGAGAAGCCGCATATCGAAGCGGTTGAATATGCAGA…
SRS019397_WUGC_scaffold_23605	RT	36.80	+	29	249	GCTGCTCTATCTGGACGCCTTCGACCACTGGCTGCGGGATGACCGCGGCCTCGTGTACGGCAGGTATATGGACGACTTTTACATCATCCACAGCGACAAGCTGCTGCTCCGGCAGATACTCAAGGAGATCGAGGCGTACATCAAGCCGCTCGGCCTTCGGCTGAACGGCAAGACGCAGATCCTCCCGCTGAAGAACGGCATCGACTTCCTCGGCTTCCACA
SRS019397_WUGC_scaffold_23605	TR	7.78	+	692	741	ACAGCGACCGCCGCGGCTACGGCAACAACCGCTACATCTACTCGAACCTG
SRS019397_WUGC_scaffold_25253	TR	34.59	+	248	285	CGAACGCGAATAACGATTCATCGAACACGAATGCGAAC
SRS019397_WUGC_scaffold_25253	RT	61.26	+	809	1222	GGCATTTGAAAGTACGTTTTATCCGGACTACTTCCGCATCCATTAAAAACAGGGGAACGCATGACCTTTTACAGTATATCGTTAAAGATATAAAGGATGATCCCGAAGGAACCCTGTTCGGGTACCAGTTCGATATAACGAAATTCTATGAAAGCGTAGACCAGGACATTTTGCTGGATGCAGTGAAAAAGATGTTCAAGGATAAAATATTAATCGGAATCCTGGAAGAGTGCATCCGCATGATGCCTAAAGGCGTAAGTATCGGGCTAAGATCATCACAGGGGCTTTGTAATTTGCTTCTATCCATTTACCTGGATCACCGGTTAAAGGATCAGGAGGCAGTAGCACACTATTACCGGTATTGTGACGACGGTCTGGTGCTTTCCGGTAGTAAGAAAT…
SRS019397_WUGC_scaffold_27744	RT	16.82	-	24783	25254	CTTTCCGGATCAGTGCATTCATCACGCATTTGTCCTGGTATTTAAGGAAGTCGTGGAGCATGGCTCCTACGAGCATAGCTGCGGATGCGTGCCAGGGAAAGGAACCGACGGAGCCCGAAAGGTTATAAAGCGCTGGGTTGTAAACGATCCAAAAGGGACGAGTAAAGTCGCTGTCCTGGATGTGAAGCAGTGCTATCCGACGCTGCCACATGAACAGCTCCGTCTGAAGCTGGAAAAGCGTATCAAGGACCGGAAGTTCCTGCGGCTTGCCTTTAAGATTATAGCCAGCTATCAGCAGGCCATGGCAAACAAGACGCAGCTGCTGCCGGAAACTATCGCAGTCGGAATTCCCGTCGGCTTATACACGTCTCCCTGGTTTTTAAACTTTTTCTTTCAGGA…
SRS019397_WUGC_scaffold_27744	TR	45.68	-	25738	25787	CCGTTCAACCGGAACTGCAACAACTCGGCTACGAACTCGAACTGGAACAT
SRS019397_WUGC_scaffold_30191	RT	130.84	-	817	1394	AGCTGCAGACGCTCTTCCGCCCGGTATTCGTCAACCGTTCATTTGCGTGTATGTACGGAAAAGGCCCCATCCGAGCTGCCTTCAACGTACAGCATGACATGAGGGTCGCCCGCATGAAGTGGGGCGACGAGGCGACGGTCATCAAGATCGACGTCCGCAAGTTTTTCTACAGCATCGACCGCAGCGTGCTCAAGCAGATCATCGCGAAGCGGTTCAAGAAGCTCAAGAAGAAGTACCCCGAGAAATACGAGGACTTCCTCCGTTTTTACAGGCTTCTTTGCAAAGTGATCGACAGCTCGCCGGAGGGCGAGAGAGGGATTCCGCTGGGAAATGTGAGTTCTCAGGACTTTGCCAACATCTACCTCAACGAGCTCGATCAATTCTGCATCCGCTTCCTCG…
SRS019397_WUGC_scaffold_30191	TR	30.38	-	2013	2065	AACCGTGCGAACCGTGGGTACAATTCGGCCCGCAACTGGAACAACAACAATGC
SRS019397_WUGC_scaffold_30650	TR	26.31	+	576	625	CGCGCGCGGTCAACGCCAACAATTACCCGTGGAACGTCAACGGCAACATT
SRS019397_WUGC_scaffold_30650	RT	155.88	+	1050	1661	AAGAAAGAATTATTATGGCGCTTCCGTTCTTCGATCGCGTTATTCAACACATGATCGTAAATATCATTGAACCGATTTTTGAAAAGCGGTTCATTTTCCATTCATACGCCTGCAGGAAGGGGAAGGGCGCACACGAAGCAAGCGACACCCTTTCAAAATGGCTTTATGAACTGGAAGTGGTGCAGGGGAAGAAAATCTATGCAATAAAGGGAGATATACACCACTATTTCCAGAGCGTAGCGCACGACGTATTAAAGAAAGAGATCCGGCGGTATATTTCGGATAAAGCACTTCTGAAAATTCTGGATCGGATCATAGATCACAACGGTATTTTCCCGCCGGGCGTAGGAATACCAGTCGGAAACCTTACTTCACAGCTATTCGCGAACGTATACCTGA…
C1448194	RT	44.37	-	238	569	TCGGGAGGTTTTTGCCGCCGCTTTCATTGATCGTGTTGTCCATCACTGGATCGCTCTTCGTATCGAGCCGATTTTAGAGGAACGTTTTCGGGAACAAGGGAACGTCTCGAAGAACTGTCGGAAAGGTGAGGGATGTCTGTCTGCCGTGCACTATCTGAATAACATGATAGTCGAGGTCAGTGAGAATTATACTGCCGATGCGTACATTTTCAAAGATGACCTGTTCAGTTTCTTCATGTCTATCTCGAAATCGTTGGTATGGGAAATGCTGAACATATTCGTAAGGGACAATTATAAAGGCGATGATATTGAATGTCTGCTTTACCTTCTAG
C1448194	TR	53.53	-	810	870	ATGCAACGGCTTCCAGCAGTTGGAACGTGAACTTCAACAACGGCAACGTCAACACGAACAA
C1467393	TR	45.39	+	157	204	TGTGAACTCCGATGGTAACGTCAACAACAACAACGCGAACTGGGCTAA
C1467393	RT	44.29	+	651	2167	TCTATACCCGATTATGACAAAACAGCTCATTCGTGATAATTGGGCTTGCCAGAAAGGAAAGGGAACGGACGATGCAAGGGATAGAATGAAAATATTTCTGCAAAGGATGTACCGGAAATATGGCACAGATTTCTATGGTTTACAATGCGACATTCATGGATATTACCCGAATATGAGGCATGACCTTACAAAAGAATTGTTCCGGGATAAACCGGACGATTGGCTGTATGAGCAGACTGCAACTGTTCTTGACGGACAGTACGCAGGGGATGTGGGATATAATCCTGGCAGCCAAATGATACAGATAGCCGGTATTACATTTCTAAGTGAGTACGACCATATGATGAGGGAGCAGACCGAAGCCGAGGATTACGGCAGATATATGGATGATTCAACACT…
SRS019582_WUGC_scaffold_15741	RT	87.78	-	3285	3768	GGACAGGATAGTACACCATTGCATTATCAATGTGTTGGGGCGTTACTGGACTAACTTCTTCATTGCGAATACATACGCTTGTATCAAAGGGCGTGGTATTCATAAATGTATGGAGGATGTGCATACGGCTTTAATCATAGACAGAAAAGGTACAAGGTTCTGTTTGAAGATTGACATCAAGAAGTTCTATGATAACATAGACCACGCAGCATTGAAAAGGATAATCCGCTACACTATAGCGGATGAACAACTGTTAAGGCTGTTGGATAAGATAATAGATAGTAACGGTAAAGACAAGGGGCTGCCAATAGGCAATTTCACAAGTCAATATTTGGCTAATCTCTATTTAGCATATTTCGACCATTGGGTTAAAGAAGAACTGGCTAAGATAGTGATGAA…
SRS019582_WUGC_scaffold_15741	TR	47.31	-	4292	4341	TTCGGTTATCTGAATGCGAATAATCGTTCCTCGAATGCGAATGCGAACAT
SRS019582_WUGC_scaffold_16638	TR	53.58	+	8819	8888	TGCGAACGCGAATGGCGGTGTGTCGAATGCGAATGCGAATAACGATGCTTCGAATACGAATGCGAATATC
SRS019582_WUGC_scaffold_16638	RT	17.78	+	9426	9810	ACCGGTGCAAGCATCAAAAGGCGCGGTACTCATGATCTGATGAACTGCATACGTACCGATTTGCAAAAAGACCCGGAAGGCACACTTTACGCATACAAGTTTGACATCCGTAGGTTTTACGACAATGCGCGGCAGGACTTTGTTATGTGGTGCTTCCGGAGGGTGTTCAAGGACGAAAGGCTGTTGGTGCTACTGGAGCGGTTTGTTAAGCTGCTGCCGGAAGGTATAAGCTTCGGACTGCGCAGTTCACAAGGGGCAGGAAATCTGCTTCTGTCTGTATTTTTAGACCACTATCTGAAGGATAAGTACGGGGTTCGTTATTACTATCGCTATTGCGATGACGGACTGGTACTCGGTAAAACGAAAGCGGAATTGTGGAAGATTC
SRS019582_WUGC_scaffold_17583	RT	41.50	-	501	1150	AAGGTTCGACCAATAGACGCGCCGCACATTGAGGATCGGCAGGTTTATAAGGTTCTGACCAAAAGGTGCTGGTGCCGCTGTATGTGCCCAGTATGATCTACGACAACAAAGCCAGCCAGAAAGGCGGCGGCCTGCATTTCCATTACAGACGCCTGGCCAAGCACCTGCGGGACCATTACCGCAAGCATGGCCTGGAGGGTGCCCTGTTCCTAATGGATTTTCACCACTTTTTCCCGGACGCGCCCCACGCGCTGCTGTATGAGCGGCACCGGGGCATGATCCTAAACCCGGACCTGCGGCAGTTGGCCGATCTGGTGGTGGCAGCTGTGCCGGGCGGCGTGGGTATGCCGCTGGGCGTGGAGCCAAGCCAGCAGGAAATGGTGGCGCTGCCGTCCTCCC…
SRS019582_WUGC_scaffold_17583	TR	26.92	-	1682	1734	AACAACAATTTCTGCCTTGTCAACACCGACGGCAGCGCCAACAATAACAACGC
SRS019582_WUGC_scaffold_50698	RT	34.17	-	186	408	AAAATCCGCCCGATAGATGCCCCGCACATTACGGATCGACAAATCCACAAAACCCTGTGTAATGAAGTCCTGATCCCGTTGTATTCACCTTCCATGATCTATGACAACGGGGCAAGCCAAAAGGGAAAGGGCCTTCATTGGCAGTTCAAACGGATCAAACAACAGCTTGGATGGCATTATCGGCGTTATGGCCGGGAAGGTGCTGTGTTGCTGTTGGATTTGA
SRS019582_WUGC_scaffold_50698	TR	16.46	-	954	1007	TCGTTATTGTCTGGACGGATGGCAACAACAACAATAACAATGCCACTCATTCTG
SRS019582_WUGC_scaffold_52137	TR	31.14	+	852	899	CGTCAACACCGATGGCACTCTGAACAGGAACAACGCCTACAACGGCAA
SRS019582_WUGC_scaffold_52137	RT	200.43	+	1311	1994	AGGAGCGGCTCGTCCTCGCCATCGACTTCGAGGGCAAAGTCGTCCAGCACTCGCTCTGCGACAACGTCCTCGAGCCGGCGTTCTCCCGGCGCTTCATCCGGGACAACTACGCCGGCCAGATCGGCAAAGGCACCCACGACGGCCTCGACCGTCTGGCTGCGGCCATGCGCCACTATTTCTTCAGCCGAAAGGCAGCAGACGAAGCAGCCCGCAAGGCTGCCGGCCTGCCGCCCCGGCCGATGAACGAGTGGGACTACGCCGACGGCTGGGTACTGAAGGGCGATTTTTCAAAGTTCTTTTACACCCTGCTCCATTCCTACTGTTACGAAACGGCCCGCCGGGCCCTGAAGTGGCTGAAGGATCCCGAGCTGATCGACTTCGCTGAGTGGCTGCTGTGGC…
SRS019582_WUGC_scaffold_52137	TR	7.78	+	2437	2486	ACAGCGACCGCCGCGGCTACGGCAACAACCGCTACATCTACTCGAACCTG
SRS019582_WUGC_scaffold_58251	RT	217.30	-	6366	7097	CGTTCCATCGCTTTCATTATCAACAAACCCGTGAAACGGGAGATTTTCGCCGCCGACTTCCGCGACCGTGTTGTACACCACCTCATAGCCCACAGGCTCGTTCCGCTTTTGGAAGAGAAGTTCATCGATGACAGTTACAGTACCCGCAAGGGAAAGGGTACGCTCTACGGCATAGAACGGGTGGAAGAACATATCCGGCTCTGCTCCGAGAACTACACGCGGGATTGCTATATCCTGAAAATAGACATCCGTTCGTTCTTCATGAAAATATCGAAGAGGCGGCTGTATGACCTGACCGAAGAACTCTTGCACGAACGCTACGGGGGAAACGACCTGGCGATACTGCTCTATCTGCTCCGTGAGACGATATTCAACCGTCCGGAAAAGAACTGCATCCGC…
SRS019582_WUGC_scaffold_58251	TR	56.39	-	7360	7420	AACAACGCTCTTTATGTGAATGTGAACAACGGCAACGTGAACAACAACAATAAGAACAACA
SRS019582_WUGC_scaffold_58969	TR	35.12	+	156	260	CGCTAACAACTGGTGGGAGCGTTCTCCTAATTCTGGCAACAGCAATAATTTCTGTAATGTCAACAGCAACGGCAACGCCAACAATAACAACGCCAACAACAGTAA
SRS019582_WUGC_scaffold_58969	RT	67.82	+	822	1372	CGGCATATTCGGAGCGTTCATATCTCCGAGCGCGTAGTACAGAGATGTCTTTGCGACAATATACTTGTCCCTGTGTTTTCTCACTCATTTGTTTTTGACAACGCCGCAAGTCTGAAAGGCAAAGGTGTTGACTTTGCTATGGACAGACTGGACAGGCACCTGCACAGATTCTATCGAAAGTTTGGCGTCGAAGGCGTAGAATCTGGCGGTGTTCTCACGGGCGATTTCTCCGATTTCTTTAACAGTGCGCCGCACTCTATTATCTATAGAGAAGCGGAGCGCAGGATACATGACGATGATGTGCGTCGTATTGCCTGCCAGTTCATGGAGGACTTCGGAGATGTTGGTTTTGGACTTGGCAGCCAGGTATCGCAGATAGATGCGCTTATGGTCGCAAGC…
SRS019582_WUGC_scaffold_63660	RT	159.23	-	93	633	AAGAAAAGGCTGGTGCAGGCACCCGCTTTTGTGGACAAGGTGGTCCAGCACGCCATAGTGGACAATCTCCTCTATGACCGCATCACCCGCAGTTTCATCCTGGACAACTACGCATCCCAAAAGAACAAGGGCATGCACTTCGGCCTGGACCGGCTCAAAGGATTTTTCACGGACTACTGGAATAAGCACCACACCGCTGAGGGCTGGGTGCTCAAGTGTGATGTCCGCCATTTCTTTGCAAGCATCAACCATGACAAGCTCAAGGAAAAGCTCAAAAAGCTGGACCTTGAGCCTGTTGTTTATGACCTGCTTTGCATCTATATTGACTGCTCTGACGGCCTGCCGCTGGGGTATCAGACATCACAGCTCTTTGCCCTCCTGTTCCTGGATGACTTTGAC…
SRS019582_WUGC_scaffold_63660	TR	51.23	-	1071	1134	ACCAACAACGCCGTTTACTTGAACACCAATGGCAATGTCAACAACAACAACTGCACCAACACCA
SRS019582_WUGC_scaffold_65940	RT	64.53	-	843	1458	CAATCCATCGCATTTATCGTTACGAAACCATGCCTGCGCGAAGTGGTAGCCGCCGATTTCCGCGACCGAATCGTGCAGCACTATATCGTCATGCGCCTCGAAGCTCTTTTCGAGGAATGCGGAACACTCGACGATAACATGTTCAGTTGCCGCGTCGGGAAAGGCAACCTTGCGGCCATACAGGCCCTACAACAGCAGATATTCCACCAGTCGAAAGGTTATACCGCCGACTGTTATGTGGCAAAATTCGACCTGCAATCATTCTTTATGAGCATCGACAAACGCCGTCTTTACGACGAGTTGGTCGCATTGGTCGCCAAACGCTACGAGGGATGGGATAAGGATACGCTGTTGTATCTTATCCGCGTCGTTACGCTGCATAATCCGCAGGACAACGCC…
SRS019582_WUGC_scaffold_65940	TR	37.48	-	1670	1719	AACAACGCGTTCATCTACAACGGCAACACGGGCAACGTGAACAACAACAA
SRS019582_WUGC_scaffold_81711	RT	202.67	-	832	1461	CCTTATAACTGCTTCATTGTGAAAGAACCGAAGGAACGACTGATCATGTATAACAGCTTCCGCGACAAAATCGTTCAGCACAGTCTTTGCGATAATGTCCTGGAACCGTACCTTTCGAAAACTTTCATATACGACAACTACGCAAGCCAGAAAGGCAAAGGAACGCACTTCGGACTTGACCGCCTGAAATATTTCATGTCGAGGTACTACCGACAGAACGGGGCGGACGGCTGGGTCCTGAAATGCGATATTCGAAAGTATTTTTACAGTATCAATCACGACGTTCTGAAAGAACAGCTTCGCCGGCTTATCAAAGACCGCGACGTCTTGTGGCTTCTGGATATGATCATAGATTCCACCGAAGGACCAGGAATCCCGATCGGAAACCATACTTCACAG…
SRS019582_WUGC_scaffold_81711	TR	56.94	-	1844	1891	ATGTCAACACGGACGGCAGTCTGAACAACAACAACGCGTACAATGGCA
SRS019582_WUGC_scaffold_85090	RT	130.10	-	449	978	CGATATGGGTCTCCGTCTTCACAAAAGACACATATAGCTGCATCAAGGGGCGCGGGATTCACGGAGCGATGCGGAATGTCAAGCGGGCCATCAAAGACCGGGAAAACGCCCGATATTGCCTCAAAATCGACATCCGGAAGTTCTACCCGTCGATAGACCACGACGTATTGAAAGCCATCATCCGCCGCAAAATCAAATGCAAGGATACGCTCGCCCTGCTCGATACGATCATCGACAGCACCGACGGCGTGCCTATCGGCAACTATTTGAGCCAATACTTCGCAAACCTGATGCTTGCCTACTTCGACCATTGGATCAAGGAGGAGAAGCGGGTGCGGTACTATTTCCGATATGCCGATGACATGGTATTTCTCGCCTCCACGAAAGAGGAACTGCACA…
SRS019582_WUGC_scaffold_85090	TR	36.21	-	1426	1463	GCGAATTCGAATAACACGCCCTCGAATACGAATGCGAA
SRS019582_WUGC_scaffold_85660	TR	29.98	+	412	475	ATAACAACAACGTCTGGAACGTCAACACCGATGGCTCCAACAACAACAACTGGTACAACAACTC
SRS019582_WUGC_scaffold_85660	RT	167.15	+	900	1514	AGCGCCGCATGGTACACGCCCCCGCATTTGTGGACAAGGTGGTGCTGCACGCTCTGGTCGATAACATCCTGTATGATGCCCTGACAAAGAGCTTTATCCGGGACAGCCACGCCAGCCAGACCGGAAAAGGCACAGACGACGGCCTGATGCGCCTGAAAACCCACATGGTGGACTATTACCGCCGTGAGGGCCACGGCGCGGACGGCTGGGTGCTGAAAGGCGACGTGCGGCATTTCTTCGCCAGCATCGACCACCGGAAGCTAAAACGCAAGCTCAAAGCCGTGCTGGACAAGCGCGGCGTTGACCCGCGTGTCTATGAGCTGCTTTGCATCTACATCGACGTGATGGAGGACGGCTTGCCGCTGGGCTACCAGACGAGCCAGCTTTTCGCCCTCATGT…
SRS019582_WUGC_scaffold_88494	TR	38.30	+	440	489	CGAACGCGTGGTACGTGAACATGAACAACGGCAACGTGAACACGAACAAC
SRS019582_WUGC_scaffold_88494	RT	20.09	+	730	962	CGTGAAATTTTTGCTTCCGCTTATGTTGATCGTGTAATACAACATTGGGCGGATCTGCGCCTTGATCCTATTTTGGAAGAACGTTTTCAGGCACAGGGAAATGTTTCAAAAAATTGCCGTATTGGCGAAGGAGCACTTTCGGCTGTTACCTATCTGAATGGGATGATCATGGAAGTTAGTGAAAATTATACGAAAGACGCATACATTTTCAAGGGTGATTTCAAAAGCTTCTT
SRS019582_WUGC_scaffold_92436	TR	53.53	+	711	771	TGCAACGGCTTCCAGCAGTTGGAACGTGAACTTCAACAACGGCAACGTCAACACGAACAAC
SRS019582_WUGC_scaffold_92436	RT	43.45	+	1012	1343	CGGGAAGTCTTTGCCGCCGCTTTTATTGATCGCGTTGTCCATCACTGGATCGCTCTTCGTATCGAGCCGATCTTAGAGGAACGCTTCCGGGAACAAGGAAACGTCTCCAAGAACTGCCGGAAGGGTGAGGGATGCTTGTCTGCCGTGCACTATCTGAATAACATGATAGTCGAGGTCAGTGAGAATTATACTGCCGATGCGTACATTTTCAAAGATGACCTGTTCAGTTTCTTCATGTCTATCTCGAAATCGTTGGTATGGGAGATGCTGAACATATTCGTAAGGGACAATTATAAAGGCGATGATATTGAATGTTTGCTTTACCTTCTAGC
C3096752	RT	42.81	-	138	255	ACAAGTACTTGTTTTATAGTTACCCGTCCTAAATTACGGGAAGTGTTTGCTGCAAATTTCCGTGACCGTATTGTACAACATTGGTTGTGCCTACGCTTAGAGCCACTGTTTGAGGCAC
C3096752	TR	80.40	-	435	498	AACAACAGCTGGAACGTGAACTTTAGTAATGGCAACTTCAACAACAACAACAAGTACAACAGTA
SRS019601_WUGC_scaffold_10708	TR	47.60	+	314	363	TTTCGATGTCGAATGCGAACAACGATTCCTCGAATACGAACACGAACATC
SRS019601_WUGC_scaffold_10708	RT	44.68	+	912	1296	ACCTCCGCCAGTATCAAGAGACGGGGGATGCACGACCTCCTGGCGTATGTCCGCCGTGACATGGCCGAAGACCCTGATGGTACACGTTACTGTTACAAGTTTGACATCACCAAATTCTACGAGAGCGTGAAGCAGGATTTTGTGATGTATTGCGTCAGCCGGGTGTTCAAGGACGCAAAGCTCGTGACCATGCTGGAGAGCTTTATCCGCCTGATGCCTGAAGGTCTGAGTATCGGCCTGCGCAGCTCGCAGGGGCTGGGCAATTTGCTTTTGTCTGTGTATCTGGACCATTATCTGAAGGACAGGTATGCCGTGCGTCATTTCTACCGCTATTGTGATGACGGCGTCGTACTGGGTAAAACGAAAGCGGAACTGTGGAAGATTC
SRS019601_WUGC_scaffold_14923	TR	6.57	+	775	824	CTATCTTTGGGATATTCTATAGTTCTAGCTATAACATCAATTCCACCAAC
SRS019601_WUGC_scaffold_14923	RT	65.72	-	7655	8306	ACAAGTACTTGTTTTATAGTTACCCGTCCTAAATTACGGGAAGTGTTTGCTGCAAATTTCCGTGACCGTATTGTACAACATTGGTTGTGTCTACGCTTAGAGCCACTGTTTGAGGCACGTTTTGTTGAACACGGAAATGTATCATTTAACTGTCGAAAGGGTTTTGGAACATTTGCATGTATTGATAAGTTGACAAAAAATACAATTGAAGTCTCTGATAATTATTCGCACGAGGCTTGGTATGCTCAATTTGATATTAAAGGATTTTTTATGTCAATTGATTGCGAACGATTATTAGAACACTTATTACCATTTATCAAAGAAAAATGGAATTATTGGAAAGGGACCATATATGAACAAGATTTAGATTTAGTGCTATGGCTTACAGAAATAATTGTA…
SRS019601_WUGC_scaffold_14923	TR	76.94	-	8487	8550	GGCAACAGCTGGTACGTGAACTTTAGTAATGGCAACTTCAACAACAACAACAAGTACAACAGTA
SRS019601_WUGC_scaffold_15393	TR	34.59	+	16	53	CGAACGCGAATAACGATTCATCGAACACGAATGCGAAC
SRS019601_WUGC_scaffold_15393	RT	32.26	+	577	810	GGCATTTGAAAGTACGTTTTATCCGGACTACTTCCGCATCCATTAAAAACAGGGGAACGCNNNNNNNNNNNNNNNTGAGTATTGGGCTAAGATCATCACAGGGGCTTTGTAATTTGCTTCTATCCATTTACCTGGATCACCGGTTAAAGGATCAGGAGGCGGTAGCACACTATTACCGGTATTGTGACGACGGTCTGGTGCTTTCCGGTAGTAAGAAATATCTTTGGAAGGTTA
SRS019601_WUGC_scaffold_17998	RT	44.03	-	396	727	TCGGGAGGTTTTTGCCGCCGCTTTCATTGATCGTGTTGTCCATCACTGGATCGCTCTTCGTATCGAGCCGATCTTAGAGGAACGCTTTCGGGAACAAGGAAACGTCTCCAAGAACTGCCGGAAAGGTGAGGGATGCTTGTCTGCCGTGCACTATCTGAATAACATGATAGTCGAGGTCAGTGAGAATTATACTGCCGATGCGTACATTTTCAAAGATGACCTGTTCAGTTTCTTCATGTCTATCTCGAAATCGTTGGTATGGGAAATGCTGAACATATTCGTAAGGGACAATTATAAAGGCGATGATATTGAATGTCTGCTTTACCTTCTAG
SRS019601_WUGC_scaffold_17998	TR	13.03	-	1521	1570	TCCAGCAGTTGGAACGTGTACTTCAGCTACGGCTTCGTCAACACTTACAG
SRS019601_WUGC_scaffold_34507	TR	26.46	+	47	96	CTGGTGCGCTGAACTTGAACAACGCCCGTTCTAACGTCAACAACAACGTT
SRS019601_WUGC_scaffold_34507	RT	91.12	+	584	1243	AAAAGCGCATGATTATGTCGCTCACTTTCAAAGACCGGGTGGCGCAGCACGCTATATATAGCCAGCTGAACCCATATTTTGAAAAGCAGTTCATTTCTGACAGCTACGCTTGCAGAGTAGGCAGGGGAACACACAAAGCAGTCAACCGCCTGCATGATTGGTTGAAGCAGACTGACCGGAAGCCGCAGCGTTTCTATTATTTGAAACTGGATATTGCAAAGTATTTTTACCGGATAGACCATGAAGTATTGATGGATATTTTGCGGAAGAAGACTGCTGATGAAGATTTGTTGCACGTCTTGTCAGTAATAATAAACTGCGAAGACACAAACTTTGGTCTGCCGCTGGGTGCCGACATTGGCGACGTGGCGTTTGATGAATTACTGGGAGAAGTTGGGC…
SRS019601_WUGC_scaffold_37412	TR	43.52	+	404	453	CTCGTGCCGTGAATTGCAACAATTACCCGTGGAATGTCAATACGAACATT
SRS019601_WUGC_scaffold_37412	RT	81.53	+	887	1131	AAGAGCGGCAGATAATGGCGCTGCCGTTCTATGACAGGGTGGTACAGCACGCCATAAACAACGTGTTAGAGCCTATATTTGATAAGCGGTTTATATCGCAGTCTTACGCCTGCCGGAAAGGTAAAGGTATGCACGCTGCGTCTGATACGCTAAAAGAGTGGCTGTATGAGTGGAACAAATACCACCCAGACCAGCCGCTTTATGCTATCAAGGCAGATATACACCACTATTTCCAAAGCATAGAC
SRS019601_WUGC_scaffold_41126	RT	119.26	-	2841	3384	AAGCTGCGGCACATTCGTAGTGTGCACATCGCGGAGCGGGTGGTGCAGCGCTGTCTGTGCGACAACGCGCTGGTGCCGCTGTTCTCGGCGGCGTTCGTGTACGACAACGCGGCGAGCCTGAAGGGCAAGGGCATCGACTTTGCCATGGATAGGCTGACCTGCCACCTGCAGCGGTACTACCGAAAGCACGGGACGGACGGCTGGGCGCTGGTATTCGACTTTTCGGACTACTTCAACTCCGCGCCGCACGCGCCGATCTACGCAGAGAGCGAGCGGCGCATCCGGGACGAGCGGGTGCAAAAGCTGGCGTGCGGTCTGATGGAGGACTTTGGCGAGCGGGGCTTCGGCCTCGGCAGTCAGGTGAGCCAGATCGACGCGCTGATGCTGCCAAACCGGCTT…
SRS019601_WUGC_scaffold_41126	TR	6.52	-	3254	3303	TTCTCGGCGGCGTTCGTGTACGACAACGCGGCGAGCCTGAAGGGCAAGGG
SRS019601_WUGC_scaffold_41126	TR	48.76	-	3921	3994	TGGCAGCTACTCCGCGTATTTCTGCTTTGTCACCGGCAACGGCAACGCCAACTACAACAACGCGAGCAATGCGA
SRS019685_WUGC_scaffold_15742	RT	43.61	-	932	1263	TCGGGAGGTTTTTGCCGCCGCTTTCATTGATCGTGTTGTCCATCACTGGATCGCTCTTCGTATCGAGCCGATCTTAGAGGAACGCTTCCGGGAACAAGGAAACGTCTCCAAGAACTGCCGGAAAGGTGAGGGATGCTTGTCTGCCGTGCACTATCTGAATAACATGATAGTCGAGGTCAGTGAGCATTATACTGCCGATGCGTACATTTTCAAAGATGACCTGTTCAGTTTCTTCATGTCTATCTCGAAATCGTTGGTATGGGAAATGCTGAACATATTCGTAAGGGACAATTATAAAGGTGATGATATTGAATGTTTGCTTTACCTTCTAG
SRS019685_WUGC_scaffold_15742	TR	38.92	-	1504	1553	TCCAGCAGTTGGAACGTGAACTTCAACAACGGCAACGTCAACACGAACAA
SRS019685_WUGC_scaffold_23300	RT	41.59	-	3877	4222	TACTTATAGTTGTATTAAGAAGAGAGGAATTCATAAGGCATTATATGATGTACAAAGCGCATTGAAAGATAAATAGAATACAGTATATTGTCTCAAGTTAGATGTAATAAAGTTTTATCCAAGTATAGACCATGAAATATTAAAGTAGATAGTTAGAAAGAAGATTAAAGATAATAAGCTACTTGCATTATTAGATGGTATTATAGACTCTGTAGAAGGAGTTCCTATTGGTAATTATCTTTCTTAGTTCTTTGCCAATCTTTATTTGTCATACTTTGATCATTGGCTTAAAGAGGATAAAGCTGTTAAGTATTACTTTAGATATGCAGATGATATGGTAATACTT
SRS019685_WUGC_scaffold_23300	TR	22.52	-	4682	4719	CTGAATTCTAACAATGACCTTAGTAATGCGAATGCTAA
SRS019685_WUGC_scaffold_31288	RT	120.54	-	99	551	CAATATGGGTTTCGGTGTTCACGACGGACACGTTTTCTTGCATCAAAAATAGGGGTATAAACGGGTGTATGCTGAAAGTAGATAAAGCGTTGAAAGACGTGGAGAACACCCGATATTGCCTGAAAATCGACGTTAAGAAATTCTATCCGAGTATCGACCATGATGTGCTGAAACAAATCGTGCGCCGTAAAATCAAATGCCCGGACACGCTGGCTCTACTCGACCAAATCATAGATAGTGCCGCCGGTGTCCCTATCGGCAATTACCTGTCGCAATATTTCGCCAACCTGTTCCTCGCATACTTTGACCATTGGATAAAAGAGGAGGTCGGTGTCAAATATTATTTCAGGTATGCCGACGACATGGTTTTTCTGCACAAGGACAAGGCGTTCCTGCATG…
SRS019685_WUGC_scaffold_31288	TR	49.50	-	975	1024	TTCAGCTATGCGAATTCGAATAACACCCCCTCGAATACGAATGCGAACAT
SRS019685_WUGC_scaffold_33605	TR	40.86	+	166	215	TGTTTACGGCTAATTTGAACAACACTTCGTCTGATTCCAACACGAACATT
SRS019685_WUGC_scaffold_33605	RT	61.22	+	630	1048	TCTCAAGCCGATTATTGAGAAATCGTCCTACCGATGGAGTTGCGCCAATATCCCCAACCGGGGCATTGACCTTGCTTGCAAGGGTGTGGAGAGAGCCACTGTGCGGGACAGGAAACACGCTAAATATTGCGTGAAAATGGACATTAGCAAGTTCTACCCGTCTATTCCTCATGGCAAGCTGAAAGCCCGACTGCGAGAGAAAATCAAAGACGAAAAGGCTTTGCAAATCATCTTCAAGGTGATTGACTCCCACAATCCGGGGCTTCCCATCGGGAACTATACTTCCCCTTGGCTGGCAGAACTATACTTGCAACCGCTGGATTACCTTATCAAGCAAAAGCACCGAATACGACACTATATCCGCTACGCTGACGATCTGGTGCTGATAGACAGCAATAA…
SRS019685_WUGC_scaffold_47121	TR	45.25	+	335	388	CGTGAATGTGAATACTGACGGCACGGTCAACAACAACAACGCGAACTACTCGAA
SRS019685_WUGC_scaffold_47121	RT	18.16	+	993	1097	CCTCGTCCCTGCATTATCAAAGTCGTTTATCTACGACAATGGCGCAAGCCTGCCCGGAAAAGGCTATGACTTCGCCGTATCCCGCGTGACGCGGTTTCTTGCAGA
SRS019685_WUGC_scaffold_49243	TR	37.48	+	32	81	ACAACGCGTTCATCTACAACGGCAACACGGGCAACGTGAACAACAACAAC
SRS019685_WUGC_scaffold_49243	RT	63.23	+	293	908	AATCCATAGCATTTATCGTTACGAAACCATGTCTGCGCGAGGTGGTAGCCGCCGATTTCCGCGACCGAATCGTGCAGCACTATATCGTCATGCGCCTCGAAGCTCTTTTCGAGGAATGCGGGACACTCGACGATAACATGTTCAGCTGCCGCGTCGGGAAAGGCAACCTTGCGGCCATACAGGCCCTACAGCAGCAGATATTCCACCAGTCGAAAGGTTATACCGCCGACTGTTATGTGGCAAAATTCGACCTGCAATCGTTCTTTATGAGCATCGACAAACGCCGTCTTTACGACGAGTTGGTCGCATTGGTCGCCAAACGCTACGAGGGATGGGATAAGGATACGCTGTTGTATCTTATCCGCGTCGTTACGCTGCATAATCCGCAGGACAACGCCG…
SRS019685_WUGC_scaffold_49843	RT	119.16	+	31	574	AGCTGCGGCACATCCGTAGTGTGCACATCGCGGAGCGGGTGGTGCAGCGCTGCCTGTGCGACAACGCGCTGGTGCCGCTGTTCTCGGCGGCGTTCGTGTACGACAACGCGGCGAGCCTGAAGGGCAAGGGCATCGACTTTGCCATGGATAGGCTGACCTGCCACCTGCAGCGGTACTACCGAAAGCACGGGACGGACGGCTGGGCGCTGGTATTCGACTTTTCGGACTACTTCAACTCCGCGCCGCACGCGCCGATCTACGCAGAGAGCGAGCGGCGCATCCGGGACGAGCGGGTGCAAAAGCTGGCGTGCGGTCTGATGGAGGACTTTGGCGAGCGGGGCTTCGGCCTCGGCAGTCAGGTGAGCCAGATCGACGCGCTGATGCTGCCAAACCGGCTTG…
SRS019685_WUGC_scaffold_49843	TR	6.52	+	112	161	TCTCGGCGGCGTTCGTGTACGACAACGCGGCGAGCCTGAAGGGCAAGGGC
SRS019685_WUGC_scaffold_50363	TR	51.51	+	1289	1336	CGTCAACACGGACGGCAGCGAGAACAACAACAACGCGTACAACGGCAA
SRS019685_WUGC_scaffold_50363	RT	83.35	+	1718	1968	AGCGCCGCCTGATCCAGACGAACAGCTTCAAGGACAAAATCGTCCAGCACGCCTTCTGTGATCAGGTCCTGTATGACGCGCTGACCAAGCCCTTCATCCTGGACAACTACGGCAGCCAGGTGGGCAAAGGCACGCACTTCGGGCTGAATCGGCTGCGCGACTTCATGCGTGAATACTACCGCAAAAACGGCTTTTCTGCTGACGGCTGGGTACTGAAAGCGGACGTCCGCCACTACTTCCAATCCATCCGG
SRS019685_WUGC_scaffold_53927	TR	47.50	+	615	669	CGTGAACTCCGATGGCAACGTGAACTGCAACTGGAACAATAAGAACATCAACAAC
SRS019685_WUGC_scaffold_53927	RT	71.85	+	958	1186	TCATGCGGGAGGTGTTCGCTCCGGCGTTCGAGAGCCGCGTGGTCGATCATCTGATTGCCCGCAAGATCGAACCGCTGCTGGAAGAGCGGTTCATCGACGACAGTTACAGCACGCGCAAGGGCAAAGGCACGCTCTTTGGCATCGAGCGGATGGAACGGCACATCCGGGCCTGTTCGCACAATTATACCCGCGATTGCTACGTGATGAAGCTCGACATCCGGTCGTTTTT
C8464415	TR	19.30	+	7	44	TGAATTGCAACAATTACCCGTGGAATGTCAATACGAAC
C8464415	RT	183.06	+	451	1095	AATACCATTACTTTAAGGTGTACGAACCGAAAGAGCGGCAGATAATGGCGCTGCCGTTCTATGACAGGGTGGTACAGCACGCCATAAACAACGTGTTAGAGCCTATATTTGATAAGCGGTTTATATCGCAGTCTTACGCCTGCCGGAAAGGTAAAGGTATGCACGCTGCGTCTGATACGCTAAAAGAGTGGCTGTATGAGTGGAACAAATACCACCCAGACCAGCCGCTTTATGCTATCAAGGCAGATATACATCACTATTTCCAGAGCATAGACCATGCGGTATTAAAAACTGAAATACGTAAGGTTATAAAAGACGCTGGGGTACTGGCATTGCTGGACAGGATAATAGACCACAACGGCAATATGCCGGACGGCGTAGGGATACCAGTAGGAAACC…
SRS019787_WUGC_scaffold_9124	RT	73.07	-	1611	2198	AAACGCCGGACGATACAGGTGATCCCATTGAAGGATCGCATCGCCGTAAATGCGGTTATGCGAGTCGTGGACGAGCATCTGCACCGGCGGTTCATCCGGACGACCGCAGCATCGATCCGCAACCGCGGGATGCACGACCTGATGGAGTATATCCGGCGCGATATCGCTCAAGACCCCGACGGAACCCGTTACTGCTATACCTTCGACATCCGTAAATTCTACGAAAGCGTCGATCAGCAGGTCGCCATTGCCGCCGTCCGGCGGGTGTTCAAAGACGAACGGCTGCTGACGATACTCGACGGCTTCATCCACATGATGCCGCACGGGTTGAGCATGGGGCTGCGCTCCTCGCAAGGGTTGGCCAACTTAATCCTCTCGATCTACCTCGACCACGAACTC…
SRS019787_WUGC_scaffold_9124	TR	46.61	-	2637	2703	AACAACAATGCGAACGCGAATGGCGGCGTGTCGTACGCGAACACGAACAACGATTCGTCGAACACGA
SRS019787_WUGC_scaffold_23019	TR	26.92	+	601	653	ACAACAATTTCTGCCTTGTCAACACCGACGGCAGCGCCAACAATAACAACGCC
SRS019787_WUGC_scaffold_23019	RT	41.42	+	1185	1835	AGGTTCGACCAATAGACGCGCCGCACATTGAGGATCGGCAGGTTTATAAGGTTCTGACCAAAAAGGTGCTGGTGCCGCTGTATGTGCCCAGTATGATCTACGACAACAAAGCCAGCCAGAAAGGCGGCGGCCTGCATTTCCATTACAGACGCCTGGCCAAGCACCTGCGGGACCATTACCGCAAGCATGGCCTGGAGGGTGCCCTGTTCCTGATAGATTTTCACCACTTTTTCCCGGACGCGCCCCACGCGCTGCTGTATGAGCGGCACCGGGGCATGATCCTAAACCCGGACCTGCGGCAGTTGGCCGATCTGGTGGTGGCAGCTGTGCCGGGCGGCGTGGGTATGCCGCTGGGCGTGGAGCCAAGCCAGCAGGAAATGGTGGCGCTGCCGTCCTCCC…
SRS019787_WUGC_scaffold_25887	RT	20.62	-	1536	1640	TACTTTATCCGGAAATGACAAGACATTTCATCTATGACAATTGGGCTTGTCAGACAGGAAAAGGACCAGATAAAGCAAGAAACCGGGTAAAGAAAATGCTCAGGA
SRS019787_WUGC_scaffold_25887	TR	38.46	-	2085	2131	TGTGAACTCCAGCGGCAACGTCAACAACAACAACGCCAGCAACGCGA
C3135536	RT	42.81	-	36	153	ACAAGTACTTGTTTTATAGTTACCCGTCCTAAATTACGGGAAGTGTTTGCTGCAAATTTCCGTGACCGTATTGTACAACATTGGTTGTGCCTACGCTTAGAGCCACTGTTTGAGGCAC
C3135536	TR	80.40	-	333	396	AACAACAGCTGGAACGTGAACTTTAGTAATGGCAACTTCAACAACAACAACAAGTACAACAGTA
C3178944	RT	71.53	-	167	649	AAGAAGCGGCTTATCCAGGCCCCGACGTTCCGGGACAAGGTGGTGCAGCACGCGCTCACGGATTACATCGTCTACGACGAGCTGGCCCGGAGCTTCACGCTGAACACCTACGCGGCCCAGTACGGCAAGGGGACCCATTACGGGCTGGAGATGCTGAAACGGCACATGAGGACCTATTTCCTGCGGCGGAAGGGCGCGGACGAGGCGGCACGCAAGGCCGCCGGTCTGCCCCACCGGCCCATGGAGGAATGGGACTACGCCGAGGGCTGGGTCATCAAGGGCGACATCCGCCACTTCTTCCAGAGCATCGACCACCGGCGGCTCAAGGCCGCGCTGGAACCACGGTTTCCCGACCCGGACATCCGGGCGCTGATGTGGCGATACATCGACGCCGTGGAC…
C3178944	TR	65.61	-	1102	1165	GACAACAACGCGTACAACATCAACACCGACGGCACCGTGAACAACAACAACGTGTACAACGCCA
C3191873	TR	35.38	+	18	67	CACGGGCCGTCAATTGCAACAATTACCCGTGGAACGTGAACACGAACATT
C3191873	RT	154.62	+	492	1103	AAGAAAGAATTATTATGGCGCTTCCGTTCTTCGATCGTGTAATTCAACACATGATCGTAAATATCATTGAACCGATTTTTGAAAAGCGGTTCATTTTCCATTCATACGCCTGCAGGAAAGGGAAGGGCGCGCACGAAGCAAGCGACACCCTTTCAAAATGGCTTTATGAACTGGAAGTGGTACAGGGGAAGAAAATCTATGCAATAAAGGGAGATATACACCACTATTTCCAGAGCGTAGCGCACGACGTATTAAAGAAAGAGATCCGGCGGTATATTTCAGATAAAGCACTTTTGAAAATTCTGGATCGGATCATAGATCACAACGGTATTTTCCCGCCGGGCGTGGGGATACCAGTCGGGAACCTTACTTCACAGTTATTCGCGAATGTATACTTGA…
SRS019910_WUGC_scaffold_9490	TR	20.87	+	92	129	CGAATGCGAATGGCGGTCTCGCTTATGCGAATGCGAAC
SRS019910_WUGC_scaffold_9490	RT	47.10	+	640	1018	TCTGCTGCAAGCATTAAGGGAAGAGGTATGCACTATCTTCACCATATTGTTGAAAATGACATACATGAATGTGAGGAGCATTTATATTACTATCAATGTGATATATATCATTTCTATGACTCCATAAATCAAGATTTGATGTATGAAGATTTGAAAAAATACGTAAGTGATCCTGTTGTCTTAAAAATCTTTTCAAACTTTGTTCATTTGCTACCCAAAGGGCTTTCAAAAGGACTAAGAAGTTCGCAATGCTTTGCAAACCTCCACTTGTCACCCATAGACCATTATATGAAAGAAGTCGTAGGAATCCGCTATTATTACAGATATTGTGATGACATAGTAATGATGTCAACTGACAAGCGAGAACTTTGGAAGTGGC
SRS019910_WUGC_scaffold_12868	TR	47.60	+	26535	26584	TTTCGATGTCGAATGCGAACAACGATTCCTCGAATACGAACACGAACATC
SRS019910_WUGC_scaffold_12868	RT	44.68	+	27133	27517	ACCTCCGCCAGTATCAAGAGACGGGGGATGCACGACCTCCTGGCGTATGTCCGCCGTGACATGGCCGAAGACCCTGATGGTACACGTTACTGTTACAAGTTTGACATCACCAAATTCTACGAGAGCGTGAAGCAGGATTTTGTGATGTATTGCGTCAGCCGGGTGTTCAAGGACGCAAAGCTCGTGACCATGCTGGAGAGCTTTATCCGCCTGATGCCTGAAGGTCTGAGTATCGGCCTGCGCAGCTCGCAGGGGCTGGGCAATTTGCTTTTGTCTGTGTATCTGGACCATTATCTGAAGGACAGGTATGCCGTGCGTCATTTCTACCGCTATTGTGATGACGGCGTCGTACTGGGTAAAACGAAAGCGGAACTGTGGAAGATTC
SRS019910_WUGC_scaffold_21300	RT	63.37	-	3621	4066	CGATATGGGTCAAAACATTTACGCACAATACTTATTCTTGTGTCAAGAAACGTGGTATAGAGGGGTGCGCCCGTCAAGTTGACAAGATAATAAAGGAGTTTGAGGGAAAGCCCTTATATTGTCTGAAAATTGACATCAAGAAGTATTATCCCTCAATCAGTCACAATGTGATGAAAAGACTGATACGCCGTAAAATCAAGGACGCTGACCTGTTGTGGCTTCTTGACGAAATCATAGACAGCGCACAAGGTCTTCCAATCGGGAACTATCTCTCACAATATCTCGCAAACCTGTATTTATGCTATTTCATGCATTGGGTAAACGAGTGTTTGCCGGAACTTGTCAGAAAGGCTTTGAACCTGAAAGAAAAGCCATATATCGAAGCGATTGAATACGCTG…
SRS019910_WUGC_scaffold_21300	TR	44.33	-	4522	4571	CTCGCTTATGCGAATTCGAATAACACCCCCTCGAATACGAATGCGAACAT
SRS019910_WUGC_scaffold_34350	TR	54.39	+	322	369	CGTCAATTCGGATGGCTCTTTGAACAACAACAACGCGTACAACGGCAA
SRS019910_WUGC_scaffold_34350	RT	200.46	+	758	1360	AGCGCCGCGTGGTTATGTCGAACAGCTACAAAGACAAGGTTGTTCAACATTCGCTTTGCGATAACGTGCTTGAACCGATTTTGACACGATCGTTCATTCGCGATAACTACGCGTCGCAGGTGGGGAAAGGTACGCATTACGGGTTAGACAGGCTTCAAGAGTTCATGCGGAGGTTTTACAGGAAGAACGGAATTGACGGCTGGATACTGAAAGGCGATATTTCAAAGTATTTCTATTCGATCCGGCACGACGTTTTGAAAACCTTAATCCGCGAGAAGATAACCGATCCGGACGTTTTGTGGCTGATTGATCTTATCATCGACAGCACCGAAGGCAACGTCGGAATACCGATCGGCAATCAAACTTCACAGCTTTTCGCCCTTCTCTACCTTGACGGGC…
SRS019910_WUGC_scaffold_51392	TR	43.56	+	7899	7958	TGCGAATGCGAATGGCGGCGTGTCGAATGCGAATGCGAATAACGATGCATCGAACTCGAA
SRS019910_WUGC_scaffold_51392	RT	35.81	+	8516	8870	ACCTCAGCCAGCATCAAGAACCGCGGCATGCACGACCTCATGGAGTACATACGCCGCGACATGAAAGAAGACCCGGAAGGAACACGCTACTGCTACAAATTCGACATCTCCAAGTTCTATGAGAGCGTGGGGCAGGATTTCGTAATGTATTGCGTCCGGAGGGTATTCAAAGACAAGAAACTCATCGCCATGCTTGACAACTTCGTAAGGCTCATGCCGCAAGGAATCAGCATCGGGCTGAGGTCGTCGCAAGGGTTGGGCAACCTGCTCCTGTCTGTTTTTTTAGACCATTATTTGAAGGACAAGTACGGCGTCCGCCATTTCTACCGCTATTGCGATGACGGCGTGGTACTCG
SRS019910_WUGC_scaffold_53471	RT	56.73	-	127	394	ACAAGTACTTGTTTTATAGTTACCCGTCCTAAATTACGGGAAGTGTTTGCTGCAAATTTCCGTGACCGTATTGTACAACATTGGTTGTGCCTACGCTTAGAGCCACTGTTTGAGGCACGTTTTGTTGAGCACGGAAATGTATCATTTAACTGTCGAAAGGGTTTTGGAACATTTGCATGTATCGATCAGTTGACAAAAAATACTATTGAAGTCTCTGATAATTATTCCCATGAGGCTTGGTATGCTCAATTTGATATTAAAGGATTTT
SRS019910_WUGC_scaffold_53471	TR	80.40	-	574	637	AACAACAGCTGGAACGTGAACTTTAGTAATGGCAACTTCAACAACAACAACAAGTACAACAGTA
SRS019910_WUGC_scaffold_55349	TR	36.34	+	1857	1909	ACCGTGCGGTTCGCGGGTACAATTCGGCCCGCAACTGGAACAACAACAATGCT
SRS019910_WUGC_scaffold_55349	RT	82.23	+	2325	3114	GCTGTGCTCTACGACCTCTACTCCGAAGTGAACAACGTGCGCCTATGGCGCGATCTCAAGAAAATTGAGAAAACGAGACAGGCGGGCGTTAGTGAGTACACGCCGGGAAAGTATCGGCACAGGATCATCGTGGAGCCGAAGGAGCGCAGCCTCCACATCCCGCCGCTGCGGGATAAGATCGTGCAGCTCGTCATCCATCAGGAGCTGCAGACGCTCTTCCGCCCGGTATTCGTCAACCGTTCATTTGCGTGTATGTACGGAAAAGGCCCCATCCGAGCCGCCTTCAACGTACAGCACGACATGAGGGNNNNNNNNNNNNNNNNNNNNNNNNNNNNNNNNNNNNNNNNNNNNNNNNNNNNNGACGTCCGCAAGTTTTTCTACAGCATCGACCGCAGCGTG…
SRS019910_WUGC_scaffold_60387	RT	217.30	-	589	1320	CGTTCCATCGCTTTCATTATCAACAAACCCGTGAAACGGGAGATTTTCGCCGCCGACTTCCGCGACCGTGTTGTACACCACCTCATAGCCCACAGGCTCGTTCCGCTTTTGGAAGAGAAGTTCATCGATGACAGTTACAGTACCCGCAAGGGAAAGGGTACGCTCTACGGCATAGAACGGGTGGAAGAACATATCCGGCTCTGCTCCGAGAACTACACGCGGGATTGCTATATCCTGAAAATAGACATCCGTTCGTTCTTCATGAAAATATCGAAGAGGCGGCTGTATGACCTGACCGAAGAACTCTTGCACGAACGCTACGGGGGAAACGACCTGGCGATACTGCTCTATCTGCTCCGTGAGACGATATTCAACCGTCCGGAAAAGAACTGCATCCGC…
SRS019910_WUGC_scaffold_60387	TR	56.39	-	1583	1643	AACAACGCTCTTTATGTGAATGTGAACAACGGCAACGTGAACAACAACAATAAGAACAACA
SRS019910_WUGC_scaffold_79399	TR	53.14	+	481	597	TGTTACCGTTTCTGCGAACAACTGGTGGGAGCGTTCTCCTAATTCCGGCAACACCAACAACTTCTGTAATGTGAACAACAACGGCAACGCCAACAATAACAACGCCAGCAACTCCAA
SRS019910_WUGC_scaffold_79399	RT	19.36	+	1095	1544	GTTTTCACGCTTTCACCATCATGGAGCGAGGGAAGAAGCGGTATATCCGATCAGTCCATATCACGGAACGAGCGGTTCAAAAGTGTCTGTGTGACTACTGCTTGGTTCCCATCTATTCGGCCTGTTTCATCTATGACAACTCCGCCAGCTTGAAACACCGAGGTATGGACTTCGCCCTGCGCCGTATGACCTGTTATCTTCAACGACATTACAGGAAGTACGGTCTGGAAGGAGGGGTTCTGCTTTACGATTTTCACAGCTTCTTTGACTCAGCTCCACATGAGCCGCTGTTCCGTGAAGCCGACCGCAGACTTCATGACCCGAAAATCAGAGAGCTTGCGAACAGCTTTATTACGGACTTCGGTTCTGTGGGCTTGGGTCTTGGCAGTCAGGTGTCTC…
SRS019968_Baylor_scaffold_18024	RT	43.61	-	1478	1809	TCGGGAGGTTTTTGCCGCCGCTTTCATTGATCGTGTTGTCCATCACTGGATCGCTCTTCGTATCGAGCCGATCTTAGAGGAACGCTTCCGGGAACAAGGAAACGTCTCCAAGAACTGCCGGAAAGGTGAGGGATGCTTGTCTGCCGTGCACTATCTGAATAACATGATAGTCGAGGTCAGTGAGCATTATACTGCCGATGCGTACATTTTCAAAGATGACCTGTTCAGTTTCTTCATGTCTATCTCGAAATCGTTGGTATGGGAAATGCTGAACATATTCGTAAGGGACAATTATAAAGGTGATGATATTGAATGTTTGCTTTACCTTCTAG
SRS019968_Baylor_scaffold_18024	TR	53.53	-	2050	2110	ATGCAACGGCTTCCAGCAGTTGGAACGTGAACTTCAACAACGGCAACGTCAACACGAACAA
SRS019968_Baylor_scaffold_18395	TR	47.60	+	170	219	TTTCGATGTCGAATGCGAACAACGATTCCTCGAATACGAACACGAACATC
SRS019968_Baylor_scaffold_18395	RT	44.68	+	768	1152	ACCTCCGCCAGTATCAAGAGACGGGGGATGCACGACCTCCTGGCGTATGTCCGCCGTGACATGGCCGAAGACCCTGATGGTACACGTTACTGTTACAAGTTTGACATCACCAAATTCTACGAGAGCGTGAAGCAGGATTTTGTGATGTATTGCGTCAGCCGGGTGTTCAAGGACGCAAAGCTCGTGACCATGCTGGAGAGCTTTATCCGCCTGATGCCTGAAGGTCTGAGTATCGGCCTGCGCAGCTCGCAGGGGCTGGGCAATTTGCTTTTGTCTGTGTATCTGGACCATTATCTGAAGGACAGGTATGCCGTGCGTCATTTCTACCGCTATTGTGATGACGGCGTCGTACTGGGTAAAACGAAAGCGGAACTGTGGAAGATTC
SRS019968_Baylor_scaffold_18742	RT	42.18	-	43	354	AAACGCCGGACGATACAGGTGATCCCATTGAAGGATCGCATCGCCGTAAATGCGGTTATGCGAGTCGTGGACGAGCATCTGCACCGGCGGTTCATCCGGACGACCGCAGCATCGATCCGCAACCGCGGGATGCACGACCTGATGGAGTATATCCGGCGCGATATCGCTCAAGACCCCGACGGAACCCGTTACTGCTATACCTTCGACATCCGTAAATTCTACGAAAGCGTCGATCAGCAGGTCGCCATTGCCGCCGTCCGGCGGGTGTTCAAAGACGAACGGCTGCTGACGATACTCGACGGCTTCATCCAC��
SRS019968_Baylor_scaffold_18742	TR	56.83	-	783	846	CGCGAATGGCGGCGTGTCGTACGCGAACACGAACAACGATTCGTCGAACACGAACGCGAACAT
C2112894	TR	20.79	+	3	43	TCGGACGGCTCTTTGAACAACAACAACGCGTACAACGGCAA
C2112894	RT	199.97	+	432	1034	AGCGCCGCGTGGTTATGTCGAACAGCTACAAAGACAAGGTTGTTCAACATTCGCTTTGCGATAACGTGCTTGAACCGATTTTGACACGATCGTTCATTCGCGATAACTACGCGTCGCAGGTGGGGAAAGGTACGCATTACGGATTAGACAGGCTTCAAGAGTTCATGCGGAGGTTTTACAGGAAAAACGGAATTGACGGCTGGATACTGAAAGGCGATATTTCAAAGTATTTCTATTCGATCCGGCACGACGTTTTGAAAACCTTAATCCGCGAGAAGATAACCGATCCGGACGTTTTGTGGCTTGTCGATCTTATCATCGACAGCACCGAAGGCAACGTCGGAATACCGATCGGCAATCAAACTTCACAGCTTTTCGCCCTTCTCTACCTTGACGGGC…
C4121462	RT	9.00	-	45	141	GGCTTTATCTGCTTTGATATATGCGAACGCGGCAAGCTGAGGCACATCAAAAGCGTGCATTTTTCCGAGAGGGTTGTGCAAAAATCATTTTGCACCA
C4121462	TR	6.83	-	650	699	TGCGTGAACGTCAACAACAACGGGAACTCCAACAACTGGAACGCCAGCAA
C4135561	TR	52.00	+	125	174	CGGATTACTTGAATTTGAACAATTCTGCGGGCAATGCGAACTGGAACATC
C4135561	RT	31.08	+	454	774	ACTCTTGAAAAAGATGTTGACAGAGGAGTTGTTCATTCCGGACTATCATAAACCGAGCATCATCAACGAGAGCAGCAGCAAGAAAACACGCCGTATATTGAAACCGCATTACAAATATGAGCAGGTTATTCATCATTGTGCAATAGGTCAGTTCAAACCGATTGTGATGAATGGATTGTATGAATTTTCCTGCGGGAGCATACCGGACAGGGGCGTTCATTACGGAAAAAAGTACATGCGGAAATGGCTTGATTCATACGACGGGAAAAAGTTCTTTGTTCTCAAGATGGATGTACACCATTTCTTTGAATCCATAAACCG
C4135609	RT	102.25	-	64	308	AAGGAACGCCTGATCATGTATAACGGCTTCCGGGACAAAATCATTCAGCATAGCCTGTGCGACAACGTCCTGGGGCCGCTTCTATCGAAGACGTTCATTTATGACAACTACGCCAGTCAGAAGGGCAAGGGAACACACTTCGGCCTGGATCGTCTGAAATCGTTCATGCAACGGTATTACAGGCAGTTCGGGGCTGACGGCTGGGTCTTGAAGTGTGATATAAGCAAATACTTTTACAGAATCAA
C4135609	TR	58.03	-	714	777	GCGAACAACGTCCGCAACGTCAATTCCGACGGCAACCTGAACAACAACAACGCCTGGAATGGCA
C4163017	TR	29.98	+	38	101	ATAACAACAACGTCTGGAACGTCAACACCGATGGCTCCAACAACAACAACTGGTACAACAACTC
C4163017	RT	86.93	+	526	776	AGCGCCGCATGGTACACGCCCCCGCATTTGTGGACAAGGTGGTGCTGCACGCTCTGGTCGATAACATCCTGTATGATGCCCTGACAAAGAGCTTTATCCGGGACAGCCACGCCAGCCAGACCGGAAAAGGCACAGACGACGGCCTGATGCGCCTGAAAACACACATGGTGGACTATTACCGCCGTGAGGGCCACGGCGCGGACGGCTGGGTGCTGAAAGGCGATGTGCGGCATTTCTTTGCCAGCATCGAC
C4175829	TR	49.71	+	3	98	CGTGTGGTTTTTCGTGGGTACAATAACTCGAATGCGAATGGTGGTGTGTCGTACGCGAATGCGAATAACGATGCCTCGAACTCGAACTCGAATATC
C4175829	RT	34.67	+	639	993	ACTTCGGCCAGCATCAAAAAACGTGGCTCGCACGATCTGATGGCGTATATTCGCCGTGATATGAAAGAAGATCCGGAAGGCACGCGGTTCTGTTATAAGTTTGACATCAAGAAGTTCTACGAAAGCGTGAAACAAGATTTCGTGATGTATTGCGTGAACCGGATATTCAAGGACAGGAAGCTCATCGCCATGCTGGATAACTTTGTCCGGCTGATGCCTGAGGGTATCAGTATCGGCCTGAGGAGTTCGCAGGGGCTGGGCAATTTATTGTTGTCTGTTTATTTAGACCATTATTTGAAGGACAGGTACGGCGTCCGTTATTACTACCGCTATTGTGATGACGGTGTGGTACTGG
C4208996	TR	23.79	+	510	564	TCTGCAATGTCAACAGCAACGGCAACGCCAACTACAACAACGCGAGCAATGCGAA
C4208996	RT	79.46	+	1101	1345	AGCTGCGGCACATCCGTAGTGTGCACATCGCGGAGCGGGTGGTGCAGCGCTGCCTGTGCGACAACGCGCTGGTGCCGCTGTTCTCGGCGGCGTTCGTGTACGACAACGCGGCGAGCCTGAAGGGCAAGGGCATCGACTTTGCCATGGATAGGCTGACCTGCCACCTGCAGCGGTACTACCGAAAGCACGGGACGGACGGCTGGGCGCTGGTATTCGACTTTTCGGACTACTTCAACTCCGCGCCG
C4208996	TR	6.52	+	1182	1231	TCTCGGCGGCGTTCGTGTACGACAACGCGGCGAGCCTGAAGGGCAAGGGC
C4217746	RT	63.71	-	452	950	GAATATAATACATTTATAATTAGAGAACCTAAAGAAAGATTAATATTCAGATTACCTTATTATCCAGATAGAATAGTACATCATGCTGTAATGAATATAATGGAACCTATATGGGTATCTATCTTTATTAAAGACACTTATAGCTGTATTAAACACAGAGGTATTCATGAAGCATTACATAATGTTAAAGAAGCTTTAAAAGATGTAGATAATACTACTTATTGTCTTAAGCTAGATATCAGAAAGTTCTATCCTAGTATAGATCATGAAGTATTAAAAAGCATAATAAGAAAGAAGATAAAAGATTGGAAGTTATTACAGCTATTAGATGAAATAATAGATTCAGCAGAAGGTGTGCCTATTGGTAATTACTTATCTTAGTTCTTCGCTAATCTATAT…
C4217746	TR	18.96	-	1278	1336	TCTAATGCAGGTTTGTTCAATTTGAATTCTAACAATGAGTTAGGTAATTCTAATGCTAA
C4221892	TR	53.53	+	570	630	TGCAACGGCTTCCAGCAGTTGGAACGTGAACTTCAACAACGGCAACGTCAACACGAACAAC
C4221892	RT	43.96	+	871	1202	CGGGAGGTTTTTGCCGCCGCTTTCATTGATCGTGTTGTCCATCACTGGATCGCTCTTCGTATCGAGCCGATTTTAGAGGAACGTTTTCGGGAACAAGGGAACGTCTCGAAGAACTGCCGGAAAGGTGAGGGATGTCTGTCTGCCGTGCACTATCTGAATAACATGATAGTCGAGGTCAGTGAGAATTATACTGCCGATGCGTACATTTTCAAAGATGACCTGTTTAGTTTCTTCATGTCTATCTCGAAATCGTTGGTATGGGAAATGCTGAACATATTCGTAAGGGACAATTATAAAGGCGATGATATTGAATGTCTGCTTTACCTTCTAGC
C4229180	RT	31.72	-	1020	1181	ATTTCTTCACTAGATCATTTACCGCATACACATACGGCGGGGTTAAGAACCGTGGACCACATGGTTACATGAGAATCATCAGGAAGGTTTTAAAGGATTATCCGGGGCGTACCATGGATTATCTCTTGTGCGATATCCATCATTTCTATCCGACAATCAATC
C4229180	TR	20.35	-	1645	1682	CTCAATGGTAACAATGGGGTCTCGAATGCTAACGTGAA
C4234132	TR	8.22	+	214	263	TTGGTTCACGTAATAGTAACAATTCCCGTGCTAATTTGAACGACAATAAC
C4234132	RT	34.58	+	802	1203	TAAAATTAGATATTTCTAAATTTTATCCAAATATTAATCATAAAATATTAAAAGAGTGTTTAGCAAGAAAAATTAAAGATATAAAATTTCTTAATGCTTTATACGCAATTATTGATAGTCATAATAAGGATACTGGAAAAGGCATTCCTATTGGTAATTATTCTTCTCAAATTTTTGGAAATATTTATATGACTAAATTAGATATGTTTGTTAAGCACACTTTAAAATGCAAACATTATTTAAGATATTGTGATGATTTTTGTTTATTTTCAAATGATAAAAAGTATTTAAATTGGTGCAAAGAAAAAATCATTGAATTTGTCACTAATGAATTAGATATGAAATTAAGCAAATGTGATTTATTTAAAACTAAACAAGGTGTTGATTTTGTTGGATATA…
C4244862	TR	80.40	+	11	74	ACAACAGCTGGAACGTGAACTTTAGTAATGGCAACTTCAACAACAACAACAAGTACAACAGTAA
C4244862	RT	65.72	+	254	905	CAAGTACTTGTTTTATAGTTACCCGTCCTAAATTACGGGAAGTGTTTGCTGCAAATTTCCGTGACCGTATTGTACAACATTGGTTGTGTCTACGCTTAGAGCCACTGTTTGAGGCACGTTTTGTTGAACACGGAAATGTATCATTTAACTGTCGAAAGGGTTTTGGAACATTTGCATGTATTGATCAGTTGACAAAAAATACAATTGAAGTCTCTGATAATTATTCGCACGAGGCTTGGTATGCTCAATTTGATATTAAAGGATTTTTTATGTCAATTGATTGCGAACGATTATTAGAACACTTATTACCATTTATCAAAGAAAAATGGAATTATTGGAAAGGGACCATATATGAACAAGATTTAGATTTAGTGCTATGGCTTACAGAAATAATTGTAC…
C4249736	RT	86.79	-	1099	1744	TTCGTGCGGATCCATAAAAGGACGCGGCGCGCATTATGGGAAGAAGTATATTGAACGCTGGATCAGAAATGACCGGAAGAATACGAAGTATGTTTTGAAAATTGACGTTCGCCATTTCTTCGAGAGCATACCGCACGACAGATTAAAAGCAAAGCTGCGAAGAGTGATTGCAGATGAAAAAACACTGCGCCTGCTGGACATTATTATTGACGCCGTGCCGGAAGGTTTGCCGCTGGGCTATTATACAAGTCAATGGCTGGCGAATTTTTATTTGCAAGACTTAGATCATTACATAAAACAGGAGATCTGGAAACCGGAAAAGGAAAAGAAGACAGCGCAATATATCGCCAGAACAAAGAGAAAAGGGAAAACAGCCGGGAAAGTGCCGAAATATGCCTG…
C4249736	TR	34.99	-	2250	2299	GGCGGCGCTGTGAATGTCAACAATCTTGTGTCGAATGCGAACTGGAACAT
C4255425	RT	202.29	-	765	1394	CCTTATAACTGCTTCATTGTGAAAGAACCGAAAGAACGGCTGATCATGTATAACAGCTTCCGCGACAAAATCGTTCAGCACAGTCTTTGCGATAATGTCCTGGAACCGTACCTTTCGAAAACTTTCATATACGACAACTACGCAAGCCAGAAAGGCAAAGGAACGCACTTCGGACTTGACCGCCTGAAATATTTCATGTCGAGGTACTACCGACAGAACGGGGCGGACGGCTGGGTCCTGAAATGCGATATTCGAAAGTATTTTTACAGTATCAATCACGACGTTCTGAAAGAACAGCTTCGCCGGCTTATCAAAGACCGCGACGTCTTGTGGCTTCTGGATATGATCATAGATTCCACCGAAGGACCAGGAATCCCGATCGGAAACCATACTTCACAG…
C4255425	TR	56.94	-	1777	1824	ATGTCAACACGGACGGCAGTCTGAACAACAACAACGCGTACAATGGCA
C4258285	RT	34.51	-	1926	2323	TACAAGTGCGTGTATCAAGGGAAAGGGATTACATTTTGGAGTAAGGAGAATGAAACGTTTTCTTCACCGGTACCCGGAATACAAATGGTTCGTAAAGACTGATTTCAAAAAGTTCTATCAAAGTATTCTTCATGAGCTTATTGTTGCTGCATTGAGAAGGAAATTCAAAGATGAACGATTTATTAAATTGATCGAGATAGCTGTTTTATCGTATGACAGCGGAACAGAGTTAGTTGACGTATTGGAGAATGAAGTTGAACGGAAGAAGAGGTGTTCCGATTGGAGCATTTACAAGCCAACCTATCGGGAATTTTGCGGCAAGCCGGATAGATCATACAATGAAGGAGAAATATCGTGTCAAATGCCTGCATAGATATTGCGATGATAATGTTATGCTG
C4258285	TR	41.90	-	3063	3112	TCGCTTATGCGAACTCGAATAACGATTGGTCGAACTCGAATGCGAATAT
C4262490	RT	218.69	-	1906	2637	CGTTCCATCGCTTTCATTATCAACAAACCCGTGAAACGGGAGATTTTCGCCGCCGACTTCCGCGACCGTGTTGTACACCACCTCATAGCCCACAGGCTCGTTCCGCTTTTGGAAGAGAAGTTCATCGATGACAGTTACAGTACCCGCAAGGGAAAGGGTACGCTCTACGGCATAGAACGGGTGGAAGAACATATCCGGCTCTGCTCCGAGAACTACACGCGGGATTGCTATATCCTGAAAATAGACATCCGTTCGTTCTTCATGAAAATATCGAAGAGGCGGCTGTATGACCTGACCGAAGAACTCTTGCACGAACGCTACGGGGGAAACGACCTGGCGATACTGCTCTATCTGCTCCGTGAGACGATATTCAACCGTCCGGAAAAGAACTGCATCCGC…
C4262490	TR	56.39	-	2900	2960	AACAACGCTCTTTATGTGAATGTGAACAACGGCAACGTGAACAACAACAATAAGAACAACA
C4267244	RT	21.76	+	3180	3691	CATATAATATTTTTACAATTTATGAGCCAAAAGAAAGAAGAATTGTAAGCCAAAATATGCAAGACAAAGTTATAAACCATTTAATTTCTAGGCATATACTCTACCCTGCTCTAATGCCTTGTTTACTAAACTTTAATGTTGCAAGTAGAAAAGACATGGGAATGAAAAGAGGCTTAGAACTTTATATATATTATCGTAACTACTTTAAGCAAAAATATGGTACTTATTACATTTTAAAATGCGATATAAGCAAATTTTTTGCGAGTATTAATCATGACATTTTAAAAAGAAAATTAGAACGAAAAATCAAAGATAAAAAGGCTCTTGATGTAGTTTTTAAAGTTATAGATAGTGATTCCGAAGGTCTAAGCATTCGGTAACATGACAAGCCAGGTTCTT…
C4267244	TR	10.03	-	4164	4213	ACTAACGGCTACGATATGTTCAATTCGAATGGTAACACGAACGGCAATAA
C4268951	TR	43.52	+	26	75	CTCGTGCCGTGAATTGCAACAATTACCCGTGGAATGTCAATACGAACATT
C4268951	RT	181.57	+	479	1123	AATACCATTACTTTAAGGTGTACGAACCGAAAGAGCGGCAGATAATGGCGCTGCCGTTCTATGACAGGGTGGTACAGCACGCCATAAACAACGTGTTAGAGCCTATATTTGATAAGCGGTTTATATCGCAGTCTTACGCCTGCCGGAAAGGTAAAGGTATGCACGCTGCGTCTGATACATTAAAAGAGTGGCTGTATGAGTGGAACAAATACCACCCAGACCAGCCGCTTTATGCTATCAAGGCAGATATACACCACTATTTCCAGAGCATAGACCATGCGGTATTAAAGACTGAAATACGTAAGGTTATAAAAGACGCTGGGGTACTGGCATTGCTGGACAGGATAATAGACCACAACGGCAATATGCCGGACGGCGTAGGGATACCAGTAGGAAACC…
C4270022	TR	53.66	+	65	117	TCTTTTACTTGAATTTGAATAATGGTTCCGGCAATTCGAACTGGAATTACGGG
C4270022	RT	52.20	+	581	963	TGTTGTGCTTCAGTTCCAAACCGAGGCATACATTATGGCGGAAAATATATAAAAAAAATATTAGTAAATGATAGAAAAAATACAAAATATGCTTTGAAACTTGATGTGAAAAAGTTTTATCCATCGATAAATAAAGAAATAATGAAAAGAAAGTTTATGAGAGTTATAAAAGATAGGGATACTTTAGATCTTATTGATAAAATAATTGATAGCTCTGAAAGTGGACTTCCAATCCGGAAATTATACTTCACAATGGTTTGCAAATTTTTATTTGCAAGATGTAGACCATTTTATAAAGGAAGAAATGAAGGTAAAATACTATTTAAGATATATGGACGATATGTTACTTTTTCACAGAAACAAGAAGGAATTGAAGAAAATAA
C4271276	RT	9.51	-	1212	1711	GCATCTTCAACGGCTTCTGCAATATCACATCTGGAAAGGTCAGTAACAACAACCTTTTCAACGCCCTTATCACGAAGTATATCTGCAAATCTATTGGCTGCAACAGCAGTGTTACCGTGAATAGACGCATATGCTATGAATATACCTTTGCTTTCTGGCTGGTAACTGCTCCATGTATTATATAAGTCAAGGTAATATCCAAGGTTATCAGATAATACAGGACCATGTAATGGACATATAGTCTTAATATCAAGTGCTGATGCTTTCTTCAATAAAGTCTGCACTGGTGCACCATACTTGCCAACTATATTAAAGTAATATCTTCTGGCTTCGCATGCCCAGTCTTCATTCTCAGTAAGAGAAAGCGCTCCAAATTTTCCGAATCCATCTGCTGAAAAA…
C4271276	TR	11.16	-	1660	1709	ATCTTCAACGGCTTCTGCAATATCACATCTGGAAAGGTCAGTAACAACAA
C4271276	TR	8.97	-	5136	5185	TACAGCAGGAACATTTGAAATATTTGCTATTATAACGCCAATAGCAAGAA
C2716954	TR	8.33	+	3589	3638	GCAGCAATTTCTACTGCAATTGGAGAAGCTGGAATTGCAATTGTGAGAAT
C2716954	RT	7.25	-	6148	6446	TTGTTTTTTGATGTTGGATTTATTTGAATTTTTTTAATTCGTTTTATTTCTTTTTCTATTTCATTTTTTCTGTATAGGTAACCTTCGTACCTATTGTCATCGACAAGTCCTATTTCTCTTCCTCTTTCTGTCAATCTAAGGTCTGCATTATCTTGTCTAAGAGTTAACCTATACTCTGCTCTCGAAGTCATCATTCTATAAGGTTCACGAGTTCCTTTTGTAACTAAATCATCAATTAAAACCCCAATATAAGCTTCAGATCTGTCAAGTATAAAAGGGTCTTCTCCTTTAACTTTTAG
SRS020328_Baylor_scaffold_9767	RT	17.29	-	27683	28073	TACCGCTGCTTCCATACAAGGACGTGGACCGCATGGGTTGTTTCATCAGATACAAGCTGCAATGGCAGAAAATCCTAATCTCAAATATTACTATCAAAGCGACTACAAAGGATATTATGACAGTATTAATCACGAAACTTTAATTTCTATTATTAAAAGATATGTAGGCGATCCTCTTCTTTTGCCCATTCTTGAAAATTTTGTGAAGGCACTCTATCCTGATGGAGAATGTGGTATCAGTAAGGGATTGCGATCGTCTCAATTCCTCGGTAATCTTTATCACAATGATATTGACCACCGGATGATTGATGTGCATGGAGCAAGATATTACTTTCGATTCTGCGATGACATTTTTATTCTTGGAGAAAGTAAACGCGAGTTGTGGAGGTTA
SRS020328_Baylor_scaffold_9767	TR	22.69	-	28728	28765	TCGAATGCGAACAGCGGTCTCGCTTATGCGAACGCGAA
SRS020328_Baylor_scaffold_21882	TR	15.69	-	10078	10137	TTGTTCATGGCGATGTAAACGCTTATGGCTCCGACAATTGCAACGACACCTGCAATGGCA
SRS020328_Baylor_scaffold_21882	RT	7.40	+	19577	19948	GATCGTGTTCCGCATCGGTTGGTGGGCGACGATATACTGTCAGCAGATATTGCTCGGAATGCTCACTATATTCGGTCCAATACAATGGGCATTTTCGTTGCTGCCCAAGTGGGAAGGAGCGTGGGCGAAGTGGCTAACCCGTTATTTGACAGTTCATTTCTACGGAGCCATGCTCTACTTCGTCGGTTTCTACGTCCTGTTGCTGTTTGATATTGTGCTCTGCATACAGGTAGAGAACCTGACGGCCATCACCGCCAGTGAGCAGACGATGGCAGCCTATCTGCAAAACTCGTTCTTCTCGGCAGGCTATCTGATGGCAGCGAGCATCGTGGCGTTGAAATGCCTGAACCTCGTGCCCGACCTTGCGGCATG
SRS020328_Baylor_scaffold_27680	TR	30.65	+	263	330	CGAATGCGAATGGTGGTGTGTCGTACGCGAATGCGAATAACGATGCCTCGAACTCGAATTCGAATATC
SRS020328_Baylor_scaffold_27680	RT	41.61	+	871	1255	ACTTCGGCCAGTGTCAAAAAACGTGGTCCGCATGACCTGATGGCGTATATTCGCCGTGATATGAAAGATGATCCGGAGGGCACGCAGTTCTGTTATAAGTTCGACATCCGGAAGTTTTACGAAAGCGTGAAACAAGATTTTGTGATGTATTGCGTGAACCGGATATTCAAGGACCAAAAGCTCATCGTTATGTTGGATAACTTTGTCCGGCTGATGCCTGAGGGTATCAGTATCGGCCTGAGGAGTTCACAGGGACTGGGCAATTTGTTGTTGTCTGTTTATTTAGATCATTTTTTGAAAGATAAGTACGGTATCCGTTATTACTACCGCTATTGTGATGACGGTGTCGTGCTCGGTAAAACGAAAGCGAAATTGTGGAAGATTC
SRS020328_Baylor_scaffold_27959	TR	31.08	+	63	100	CGAATACGAATGATGCAGCCTCGAATTCGAATGCGAAT
SRS020328_Baylor_scaffold_27959	RT	113.68	+	486	1076	AAGAGAGGAAGATCTTTAAACTTCCTTTCAGGGATCGTGTCGTTCATTGGGCGATAATGCAGGTGATTGAACCGATATGGCTCTCGAACTTCACCCGTGATACCTATTCTTGTATCCGTGGGCGTGGAATTCATCCTCTTTTATACAAGCTCCGCCGTGACTTGAAAGCGGATCCGGACGGAACCCGGTACTGCCTGAAAATCGACGTGCGCAAGTTTTATCCGAGTATAGACCACGAGATCATGAAACAGGTGATTCGCCGGAAGCTGAAAGATGCCCGGCTGCTTGCCTTGCTTGACGGTATCGTGGACTCGCCAGAGAGCGGAGTGCCTATCGGGAACTATCTCTCCCAATTTTTCGCAAACTTGTACCTTTCAGAGCTGGATCATATCATGAAAG…
SRS020328_Baylor_scaffold_30245	TR	47.31	+	46	95	TCGGTTATCTGAATGCGAATAATCGTTCCTCGAATGCGAATGCGAACATT
SRS020328_Baylor_scaffold_30245	RT	87.78	+	625	1108	GACAGGATAGTACACCATTGCATTATCAATGTGTTGGGGCGTTACTGGACTAACTTCTTCATTGCGAATACATACGCTTGTATCAAAGGGCGTGGTATTCATAAATGTATGGAGGATGTGCATACGGCTTTAATCATAGACAGAAAAGGTACAAGGTTCTGTTTGAAGATTGACATCAAGAAGTTCTATGATAACATAGACCACGCAGCATTGAAAAGGATAATCCGCTACACTATAGCGGATGAACAACTGTTAAGGCTGTTGGATAAGATAATAGATAGTAACGGTAAAGACAAGGGGCTGCCAATAGGCAATTTCACAAGTCAATATTTGGCTAATCTCTATTTAGCATATTTCGACCATTGGGTTAAAGAAGAACTGGCTAAGATAGTGATGAAG…
SRS020328_Baylor_scaffold_32060	TR	10.02	+	310	359	CCGGTTTGTTCTATTTCAATCGTAATGATGGTAATAGCAATTACAATAAT
SRS020328_Baylor_scaffold_32060	RT	65.96	-	943	1475	ATATCTTGCCTAAATTTATATCTACAAGTTTTGCTTGTATTCCGGAACGTGGAACACATAGATCAGCTCAGCAAATTGAAAAATATATGAGAATTTTTAAAAGGAATTATGGCGATTTTTGGGTTCTAAAATGTGATATTTCTAAGTTTTTTTATAGCATAAATCCACGTACTTTATTTAATATTATGGAAAAATACATTTCTGATAAGGCTCTTCTTGATTTTACTAAATTATTAATTTTTGACAGACGTGAATCTTTTGGCCAAGTTGGTATACCAATTGGTAATTATACAAGTCAATTTTTTGCAAATATTTATTTAAATGAAATGGATCAATATGTTAAAAGGGTTTTGAAAATTAAATACTATGTTAGATATATGGATGATTTTATTTTTTTAT…
SRS020328_Baylor_scaffold_32221	TR	35.66	-	3584	3631	ATGTCTACACTTCGGGGGCGTTGAGCTACAGCAACGCGTACATCGGCT
SRS020328_Baylor_scaffold_32221	RT	182.38	-	4625	5257	CCCTACAACACATTCAAGGTTTACGAACCGAAAGAACGGGTTGTAATGTCGAACAGCTACAAAGACAAGGTTGTGCAACATGCGCTTTGTGATAATGTACTTGAACCGAGGGTGCGAAGCACCTTCATAAAAGACAATTACGCTTCACAGGTTGGAAAAGGAACGCACTTCGGCCTTGAACGGCTGGAAGGGTTTATGCGGAGGTTTTACCGTGTACGAGGTGTTGACGGTTGGGTATTGAAATGCGACATATCAAAGTATTTCTATAATATCAAGCACGACGCGTTAAAATCCTTAATCCGCAAGTATATTTCCGATCCGGATTGTCTTTGGTTGCTGGATATGATAATAGACAGCACCGAAGGCAATGTAGGAATTCCGATCGGCAACCAGTCTTCA…
SRS020328_Baylor_scaffold_36168	TR	53.53	+	684	744	TGCAACGGCTTCCAGCAGTTGGAACGTGAACTTCAACAACGGCAACGTCAACACGAACAAC
SRS020328_Baylor_scaffold_36168	RT	44.37	+	985	1316	CGGGAGGTTTTTGCCGCCGCTTTCATTGATCGTGTTGTCCATCACTGGATCGCTCTTCGTATCGAGCCGATTTTAGAGGAACGTTTTCGGGAACAAGGGAACGTCTCGAAGAACTGCCGGAAAGGTGAGGGATGTCTGTCTGCCGTGCACTATCTGAATAACATGATAGTCGAGGTCAGTGAGAATTATACTGCCGATGCGTACATTTTCAAAGATGACCTGTTCAGTTTCTTCATGTCTATCTCGAAATCGTTGGTATGGGAAATGCTGAACATATTCGTAAGGGACAATTATAAAGGCGATGATATTGAATGTCTGCTTTACCTTCTAGC
SRS020328_Baylor_scaffold_38038	TR	43.91	+	644	691	TGTCAACAACAACGGTAATGCGAACTACTACAACGCTTCCTATTCTTA
SRS020328_Baylor_scaffold_38038	RT	83.23	+	984	1737	CAACTACAAACTTCACCTTGCATGAACGAGGAAAGCTCCGGCGTATTACAGGTGAACAGGTTCAAGACAGAATCGTGAAACACGCTCTCTGTGACGAGGTTCTGAATCCTCTGATTGAGCCACACCTTATTTATGACAATGGAGCAAGCGTTGTCGGAAAAGGTATCGCTTTCACTCGTAAGAGGTTGCTCACCCACCTTCGGAAATATTATGCACAGCATGGTAGCAACGAAGGGTACATTCTTCTGATAGACTTCTCGAAATACTACGACAATATCAGACATGATGTGTTGTTGAAGTTGTTTGAGCAGTATGTCGATGATGAACACGCCCTATGGCTTCTGCGAAAGACCGTAGAACGCTCAAGGATTGATGTATCGTACATGAGCGATGAAGAAT…
SRS020328_Baylor_scaffold_38845	TR	20.90	+	342	379	TCAATGGTAACAATGCGGTCTCGAACGCTAACGTGAAC
SRS020328_Baylor_scaffold_38845	RT	40.66	+	841	1373	TTATTTTACGAGATCCTTCTCCGCGTATACCTACGGAGGGGTGAGAGGACGCGGTCCCCACGCCTACATGAGGATGATCCGGAAGGTCTTAAGAAAATATCCGGAACGTACCACCGACTATCTCCTGTGCGATATCCACCACTTCTATCCGACCGTCAATCACCCGGTACTGAAAAGCCAGCTCAGGACACGTATCAAGGATAATCATTTATTGCGAAGGCTTGATGAGATCATCGATAGCGTCGAGGGGGATACCGGTATGTTCCCCGGCACGAAGCTGGCGCAGTTCTTCTCGCTTGTCTATCTTTATCTTTTCGATCACGATTTGAAGCGGTGCTTCCATGTCGGGGAATGCCCGGCTTTGGTTGAGTACTACACGAAAAGATATATCGAGGAAAG…
C3160495	RT	63.23	-	1724	2339	CAATCCATAGCATTTATCGTTACGAAACCATGTCTGCGCGAGGTGGTAGCCGCCGATTTCCGCGACCGAATCGTGCAGCACTATATCGTCATGCGCCTCGAAGCTCTTTTCGAGGAATGCGGGACACTCGACGATAACATGTTCAGCTGCCGCGTCGGGAAAGGCAACCTTGCGGCCATACAGGCCCTACAGCAGCAGATATTCCACCAGTCGAAAGGTTATACCGCCGACTGTTATGTGGCAAAATTCGACCTGCAATCGTTCTTTATGAGCATCGACAAACGCCGTCTTTACGACGAGTTGGTCGCATTGGTCGCCAAACGCTACGAGGGATGGGATAAGGATACGCTGTTGTATCTTATCCGCGTCGTTACGCTGCATAATCCGCAGGACAACGCC…
C3160495	TR	37.48	-	2551	2600	AACAACGCGTTCATCTACAACGGCAACACGGGCAACGTGAACAACAACAA
C348152	TR	16.02	+	524	585	CGTCAGCATCCACCGAGGCGACTCCGGAATGTGCTTACGAATAAGGATGACAACAATGCCGA
C348152	RT	9.85	-	1495	1810	GACGGTCGTCTGACTGACGGCCAAGGACGCACGGTGGATTTCCGCAACACCATTTTGGTCTTGACGAGCAATCTGGGTAGCCAATTCCTGTCAGACGCGAGCCTTGATGACCATGCTAAGCGTGAGGCCGTCATGGGGGCGGTGCGTCAGGCGTTTCGACCCGAGTTCCTGAATCGACTCGACGATGTGGTCATGTTCGACCCGTTGTCGATGGCCGATCTGGGACGGATCGTCGAGACGAACCTGGCTAAGCTCAATTCACGGCTGGCCGAGCGGCGCATCACCATTGCCGTGACCGACGCCGGTAAGGACTGGC
SRS020869_Baylor_scaffold_2143	RT	35.81	-	21532	21886	CACCTCAGCCAGCATCAAGAACCGCGGCATGCACGACCTCATGGAGTACATACGCCGCGACATGAAAGAAGACCCGGAAGGAACACGCTACTGCTACAAATTCGACATCTCCAAGTTCTATGAGAGCGTGGGGCAGGATTTCGTAATGTATTGCGTCCGGAGGGTATTCAAAGACAAGAAACTCATCGCCATGCTTGACAACTTCGTAAGGCTCATGCCGCAAGGAATCAGCATCGGGCTGAGGTCGTCGCAAGGGTTGGGCAACCTGCTCCTGTCTGTTTTTTTAGACCATTATTTGAAGGACAAGTACGGCGTCCGCCATTTCTACCGCTATTGCGATGACGGCGTGGTACTC
SRS020869_Baylor_scaffold_2143	TR	43.56	-	22444	22503	ATGCGAATGCGAATGGCGGCGTGTCGAATGCGAATGCGAATAACGATGCATCGAACTCGA
SRS020869_Baylor_scaffold_6329	RT	39.42	-	394	778	AACGTCGGCATCTATCCAGGGACGCGGCACCCATGACCTGATGAAGTTCATCTGTCGTGACATGGAAACGGATCCGGAAGGGACAGGGTATGGTTATAAGTTTGACATTCACCATTTTTATGACAATGTACGTCAGGATTTTGCTATGTGGTGCTTTGCCCGTGTTTTCAAGGACAAGAAACTGCTTGGAATTCTCAATTCCTTTATAATGATGCTTGACAGCGGTATCAGTTTCGGGCTTAGAAGCTCGCAGGCTACCGGTAATTTACTCCTGTCTATTTTTTTAGACCATTATTTGAAGGATAAGTACAGTGTCCGTCATTTCTATCGTTATTGTGATGACGGTCTTGTACTTGGTAAAACGAAAGCGGAACTGTGGATGATT
SRS020869_Baylor_scaffold_6329	TR	47.60	-	1314	1363	GTTTCGATGTCGAATGCGAACAACGATTCCTCGAATACGAACACGAACAT
SRS020869_Baylor_scaffold_10471	RT	172.14	-	5184	5918	AGATCTATCGCCTTTATTGTCAGCGAGCCGGTGCAGCGGGAAGTATTTGCCGCCGATTTCCGCGACAGAATCGTACATCATCTGATTATTAATAAGCTGAACCATTTGTTTGAGGCGCAGTTTATTAATGACAGTTATAGCTGTCGGGAGGGAAAAGGAACCCAGTACGGGGTTAACCGGATTGCCGAATTTATCCGCCTTTGTTCGGAGAATTATACCAAAGACTGTTATATCCTGAAGATGGACATACAGTCTTTTTTTATGAGCATTGACAAGGCTATCTTGTTTCGGAAACTGCGCGAATTTGTGCTGGAGAATTATCACGAATCGGACCGTTTGCTGCTGATTGAGCTGATTTATAAGGTGATTTTCAACAACCCGGAAGACAACTGCTATATC…
SRS020869_Baylor_scaffold_10471	TR	29.64	-	6176	6225	AACAATGCGTGGAAATTGAACATGAATAACGGTAACAGGAACAACAACAA
SRS020869_Baylor_scaffold_10584	TR	49.89	+	168	217	TGTTTACGGCTAATTTGAACAACACTTCGTCCAATTCCAACACGAACATT
SRS020869_Baylor_scaffold_10584	RT	38.20	+	670	1021	AGCTGTGCCAACATCCCGAAGCGTGGTATCGACCATGCTTCCAAGGGTGTGGAGAGGGCTACTGTCAGGGACAGAAAACACGCCAAGTACTGCGTGAAGATGGACATAAGCAAGTTCTACCCGTCCATTCCTCACGGCAAACTGAAAGCCCGTCTGCGGGAGAAAATCAAAGACGAAAAGTTCCTGCAAATCATCTTCAAGGTGATTGACTCCCACGAACAAGGGCTTCCCATCGGAAACTACACCTCGCCTTGGCTGGCAGAGCTGTACCTGCAACCGCTGGACAATCTTATCAAGCAGAAGCACAGAATCCGACACTATGTCCGATATGCTGACGATTTGGTACTGATTG
SRS020869_Baylor_scaffold_14928	TR	47.50	+	352	406	CGTGAACTCCGATGGCAACGTGAACTGCAACTGGAACAATAAGAACATCAACAAC
SRS020869_Baylor_scaffold_14928	RT	131.56	+	695	1396	TCATGCGGGAGGTGTTCGCTCCGGCGTTCGAGAGCCGCGTGGTCGATCATCTGATTGCCCGCAAGATCGAACCGCTGCTGGAAGAGCGGTTCATCGACGACAGTTACAGCACGCGCAAGGGCAAAGGCACGCTCTTTGGCATCGAGCGGATGGAACGGCACATCCGGGCCTGTTCGCACAATTATACCCGCGATTGCTACGTGATGAAGCTCGACATCCGGTCGTTTTTCATGGATCTGCCCAAACGGGAGTTGTACGACCGCATGGCGGCGTTCCTGCGCGAGCGTTACGACGCACCCGACCTGCCGACGCTGCTCTGTCTGCTGCGGGCGACCTATTCGGATTGTCCGCAGCAGCATTGCGTGCGGCGGAGTCCGCTTGCGGCATGGGACAAGCTGC…
SRS020869_Baylor_scaffold_15205	TR	53.53	+	695	755	TGCAACGGCTTCCAGCAGTTGGAACGTGAACTTCAACAACGGCAACGTCAACACGAACAAC
SRS020869_Baylor_scaffold_15205	RT	44.03	+	996	1327	CGGGAGGTTTTTGCCGCCGCTTTCATTGATCGTGTTGTCCATCACTGGATCGCTCTTCGTATCGAGCCGATCTTAGAGGAACGTTTTCGGGAACAAGGGAACGTCTCGAAGAACTGCCGGAAAGGTGAGGGATGTCTGTCTGCCGTGCACTATCTGAATAACATGATAGTCGAGGTCAGTGAGAATTATACTGCCGATGCGTACATTTTCAAAGATGACCTGTTCAGTTTCTTCATGTCTATCTCGAAATCGTTGGTATGGGAAATGCTGAACATATTCGTAAGGGACAATTATAAAGGCGATGATATTGAATGTCTGCTTTACCTTCTAGC
SRS020869_Baylor_scaffold_17980	RT	45.69	-	15	346	GCGTGAAGTATTTGCTGCCGCCTATATCGACCGTGTCGTACATCACTGGATCGACCTCCGTCTTGACCCGATTTTGGAAGAACGCTTTCAGTCACAGGGAAATGTTTCCAAGAACTGCCGTATAGGTGAAGGATGCCTGTCTGCAGTCATGCGCATGGACGAAATGATTAAAGAAGTCAGTGGAAACTATACACAGGACGCATACATCTTTAAAGGTGATTTAAAAAGCTTTTTTATGTCCATGTCAAAACCCTTGTTATGGGAAATGATTGATATATTTGTTCGTGACAATTACAAGGGAGATGACATTGAATGCCTGTTATACCTGATTC
SRS020869_Baylor_scaffold_17980	TR	36.00	-	587	636	TCGAACAGCTGGTACGTGAACATGAACAACGGCAACGTGAACACGAACAA
C3363046	TR	16.00	+	22	71	TCAACGCGCGCAACGTGAACTTCAATAGTGCCACGCTGAACACGAACACG
C3363046	RT	90.74	+	335	883	TGAAACGCGAGGTGTTTGCCGCTGATTTCCGCGACCGTATCGTGCATCATCTGTTATTCAATTATATTTCGCCGATATTCGAACGAATATTTATCGATGACTGCTATTCCTGCCGGAAAGGCAAAGGAACTTTGTTTGGCATTAAGCGCCTGGATAAGCATATTCGTAGCTGCTCGCATAATTATACCCGAGACTGCTATGTGCTGAAACTGGATTTGCAAGGGTATTTTATGAATATAAACCGGCAGATATTGTATGATGATATCCTGAAAACCTTGGAAAGATACGAGTATCTGGTTATGCCGGACAGTATTCATTGGGAAGATTCGGAAGAATATGAGTTGGTAAAATATCTTTTACCGCTTGTTGTATTCAATGATCCGACCTTGAATTGCATAC…
C3414373	TR	50.01	+	102	149	TGTCAATTCCGACGGCAGTCTGAACTGGAACAATGCGTACAACGGCAA
C3414373	RT	209.87	+	558	1157	AGGAACGCCTGATCATGTATAACGGCTTCCGGGACAAAATTATTCAGCACAGCCTATGCGACAACGTCCTGGAACCGCGCCTTGCGAAGACGTTCATACTTGACAACTACGCCAGTCAGAAAGGCAAAGGAACACATTTCGGCCTGGACCGTCTGAAAGCGTTCATGCAACGATATTACAGGCAGTTCGGGGCGGACGGCTGGGTCTTGAAGTGTGACATAAGAAAATACTTTTACAGTATCAATCACGACGTTTTGAAGTCACAACTTCGCCGGATCATCGACGATCCCGGCGTGTTGTGGCTTCTTGACTTGATTATCGACTCCACGGAAGGACCGGGAATCCCGATCGGGAACCACACTTCACAATGGTTCGCGGTCCTGTACCTGTCCGGCCTGG…
C3426504	TR	14.58	+	492	541	TGTTCAACTTGAACCTCAACAATCCGCGCTCTAATTCGTGGACGAACAAC
C3426504	RT	163.20	+	967	1629	AGAAACGGTTGGTCATGGCGTTGCCATACAAAGACCGGATCGTGCAATGGAGCCTATACCAATACCTCAACCCGATTTATGACCGGTTATTCATTGAGGATTCCTATGCCTGTCGAAAGGGAAAAGGAAGCCACAAAGCCGCAGCACGGTTGCAATACTGGATGCGGCAGGTAGACCGGAAGCCGGGGCCGGGATGGTATTACCTGAAACTGGATATAAGCAAGTTCTTTTACCGGGTCAGTCACGAGAAGCTGCTGAACATTTTGGCAAAGCGTATCAAAGACCCGAAGTTGATGAAGTTCCTCGAAAGCGTTGTAAACAGCAGGGCGGAACCGTTTGGGCTACCACGCGGAAAAGCACCGCAGGATACGCCGCCGGAGGAATGGCTGTACGATGTTG…
C2139517	TR	32.42	+	23	60	CGAATGCGAACAACGATTTCTCGAATACGAACACGAAC
C2139517	RT	48.68	+	583	966	GCCATTTGCGGAAACGTTTCATCCGTACTACCTCTGCCAGTATCAAGAAACGGGGGATGCACGACCTTCTGGCGTATATCCGTCGTGATATGCGTGAGGATCCGGAAGGTACGCGTTACTGCTACAAGTTCGATATCACGAAGTTCTACGAAAGTGTGAAACAGGATTTCGTGATGTATTGCGTGAACCGGGTTTTCAAGGACTTCAAACTTATGGCTATGCTGGAAAGTTTTGTCCGTCTGATGCCCGAGGGTTTGAGTATCGGGCTGCGTAGCTCCCAGGGGCTGGGTAATTTGCTTTTGTCTGTGTTTTTGGACCATTATTTGAAGGACAGGTACGCCGTCCGTCATTTCTACCGTTATTGTGATGACGGCGTTATACTGG
C2149535	RT	34.17	-	239	461	AAAATCCGCCCGATAGATGCCCCGCACATTACGGATCGACAAATCCACAAAACCCTGTGTAATGAAGTCCTGATCCCGTTGTATTCACCTTCCATGATCTATGACAACGGGGCAAGCCAAAAGGGAAAGGGCCTTCATTGGCAGTTCAAACGGATCAAACAACAGCTTGGATGGCATTACCGGCGTTATGGCCGGGAAGGTGCTGTGTTGCTGTTGGATTTGA
C2149535	TR	17.57	-	1007	1060	TCGTTATTGTCTGGACGGATGGCGGCAACAACAATAACAATGCCAATAATTCTG
C2149648	TR	52.08	+	16	63	CGTCAATTCCGACGGCACGTTGAACAACAACAACGCTTACAACGGGAA
C2149648	RT	122.68	+	419	1059	CGTACAATGCGTTCGAGGTGTACGAGCCAAAGCGCCGCGTAGTTATGTCGAATGCCTATAAAGACAAGGTTGTTCAACATTCGCTTTGCGATAACGTGCTTGAACCGATCCTTACAAGATCATTCATCACGGACAACTACGCTTCGCAAGTAGGTAAAGGAACGCATTACGGGTTAGACAGGCTTCAAGAATTCTTGCGGAGGTTTTACCGGAAAAACGGAATTGACGGGTGGATATTGAAGGGTGATATATCAAAATACTTCTATTCCATTAGGCACGACGTGTTAAAAACCTTAATCCCTTAATCCGCAGGAAAATAACCGATCCGGACGTTTTGTGGCTTGTTGAAATGATAATCGACAGCACAGAAGGAAACGTCGGAATACCGATCGGAAATCA…
C2154861	TR	57.10	+	416	479	CCACGAATTTCTGCCTGGTCAACAGCAACGGCAACGCGAACAATAACAACGCCAGCAATGCCAA
C2154861	RT	9.27	+	993	1089	GCTTCCACGAATTTGACATCATGGAGCGCGGAAAGCTGCGGCACATCCGGAGCGTCCACATCTCAGAGCGCGTGGTGCAGCGGTGCTTATGTGACAA
C2169036	RT	121.10	-	468	1003	CTATATGGGTGTCTATTTTCACGGCGGACACTTATAGTTGCATAAAAGGGCGTGGCATACAAGCGGCGGCAAATAAGTTAAGGCGCGTTATAGACAGAGATAAGGCAGGCTGCGCGTATTGCTTGAAAATAGACATACGCAAATTTTACCCTTCCATAGATCACACCGTACTAAAGTCCATTGTTCGCCGGAAGATTAAGGACACACGGCTACTCAATCTTTTGGACGAAATAATAGACAGTGCGGAAGGCTTACCGATTGGCAACTACCTTAGCCAATATTTAGCGAATCTTGTACTTACCTACTTCGACCATTGGGTAAAGGAAGTAAAGCGGGTAAGGTACTATTTCAGATACGCCGACGACATTGTAGTATTGCATAGCGACAAAAAGACGCTTC…
C2169036	TR	33.80	-	1426	1463	GCGAATACGAATAACACGGCTACGAATACGAATGCGAA
C2169446	RT	64.53	-	29	644	CAATCCATCGCATTTATCGTTACGAAACCATGCCTGCGCGAAGTGGTAGCCGCCGATTTCCGCGACCGAATCGTGCAGCACTATATCGTCATGCGCCTCGAAGCTCTTTTCGAGGAATGCGGAACACTCGACGATAACATGTTCAGTTGCCGCGTCGGGAAAGGCAACCTTGCGGCCATACAGGCCCTACAACAGCAGATATTCCACCAGTCGAAAGGTTATACCACCGACTGTTATGTGGCAAAATTCGACCTGCAATCATTCTTTATGAGCATCGACAAACGCCGTCTTTACGACGAGTTGGTCGCATTGGTCGCCAAGCGCTACGAGGGATGGGATAAGGATACGCTGTTGTATCTTATCCGCGTCGTTACGCTGCATAATCCGCAGGACAACGCC…
C2169446	TR	37.48	-	856	905	AACAACGCGTTCATCTACAACGGCAACACGGGCAACGTGAACAACAACAA
C2193791	TR	31.14	+	988	1035	CGTCAACACCGATGGCACTCTGAACAGGAACAACGCCTACAACGGCAA
C2193791	RT	198.93	+	1443	2126	AGGAGCGGCTCGTCCTCGCCATCGACTTCGAGGGCAAAGTCGTCCAGCACTCGCTCTGCGACAACGTCCTCGAGCCGGCGTTCTCCCGGCGCTTCATCCGGGACAACTACGCCGGCCAGATCGGCAAAGGCACCCACGACGGCCTCGACCGTCTGGCTGCGGCTATGCGCCACTATTTCTTCAGCCGAAAGGCAGCAGACGAAGCAGCCCGCAAGGCTGCCGGCCTGCCGCCCCGGCCGATGAACGAGTGGGACTACGCCGACGGCTGGGTACTGAAGGGCGATTTTTCAAAGTTCTTTTACACCCTGCTCCATTCCTACTGTTACGAAACGGCCCGCCGGGCCCTGAAGTGGCTGAAGGATCCCGAGCTGATCGACTTCGCTGAGTGGCTGCTATGGC…
C2193791	TR	7.78	+	2569	2618	ACAGCGACCGCCGCGGCTACGGCAACAACCGCTACATCTACTCGAACCTG
C2195560	TR	45.76	+	0	69	TGCGAACGCGAATGGCGGCGTGTCGTACGCGAACACGAACAACGATTCGTCGAACACGAACGCGAACATC
C2195560	RT	73.07	+	498	1085	AACGCCGGACGATACAGGTGATCCCATTGAAGGATCGCATCGCCGTAAATGCGGTTATGCGAGTCGTGGACGAGCATCTGCACCGGCGGTTCATCCGGACGACCGCAGCATCGATCCGCAACCGCGGGATGCACGACCTGATGGAGTATATCCGGCGCGATATCGCTCAAGACCCCGACGGAACCCGTTACTGCTATACCTTCGACATCCGTAAATTCTACGAAAGCGTCGATCAGCAGGTCGCCATTGCCGCCGTCCGGCGGGTGTTCAAAGACGAACGGCTGCTGACGATACTCGACGGCTTCATCCACATGATGCCGCACGGGTTGAGCATGGGGCTGCGCTCCTCGCAAGGGTTGGCCAACTTAATCCTCTCGATCTACCTCGACCACGAACTCA…
C2202102	RT	87.02	-	2585	3488	GGCTTTATTGAGTTCGACCTCTACGACCGAGGAAAAATGCGGCACATCAGGAGCATTCATATCAGCGAGCGCGTCGTGCAGAGGACGCTCTGCGATAAGGTCATCAACCCGACCTTAAAACCATCGTTCATCTATGACAACGGCGCAAGTACCGAGAACAAGGGAATCGACTTTGCCCTCAACCGGCTCTCCTGCCACCTGCAAAGGCATTACAGGAAGTACGGACGGGAGGGCTATGTTCTTCTCTTCGATTTTTCCAACTACTTCGCCAACGCGCGGCATTGGCCGGTCAGCCGCGAGCTGGCAAAGCGCGTGCATGATGTGAGAATCAGGGCTCTCGCGAACGAGTGCCTCGATAATTTCGGGCCCATCGGTTACGGGCTCGGAAGTCAAATCTCG…
C2202102	TR	50.47	-	3980	4034	TTCTGCAATGTGAACAGCAACGGCAACGCGAACAATAACAACGCCAACAACACCA
C2202302	TR	53.53	+	514	574	TGCAACGGCTTCCAGCAGTTGGAACGTGAACTTCAACAACGGCAACGTCAACACGAACAAC
C2202302	RT	44.25	+	815	1146	CGGGAGGTTTTTGCCGCCGCTTTCATTGATCGTGTTGTCCATCACTGGATCGCTCTTCGTATCGAGCCGATTTTAGAGGAACGTTTTCGGGAACAAGGGAACGTCTCGAAGAACTGCCGGAAAGGTGAGGGATGTCTGTCTGCCGTGCACTATCTGAATAACATGATAGTCGAGGTCAGTGAGCATTATACTGCCGATGCATATATTTTCAAAGATGACCTGTTCAGTTTCTTCATGTCTATCTCAAAATCGTTGGTCTGGGAAATGCTGAACATATTCGTAAGGGACAATTATAAAGGCGATGATATTGAATGTCTGCTTTATCTTTTAGC
SRS021496_Baylor_scaffold_76028	RT	11.77	+	6004	6532	TTTGTGGTGTATCTCACGCGTTTGATAAGCCCGTTCTGCATGACGTAACACTATCTGTTACAGGAGAGCTTGTTGTTCTGGTAGGCGCTTCTGGCTCTGGAAAAACAACCTGCGCCCGCATAGCTGCTGGTCTCATAGAGGCTGATACTGGTCACGCAACAATCGATGCGCGACTGGTGTGCCCTGGAGATGTCGGTATGTGTTTTCAGCGCCCTCAGGATCAACTCTTTGCCCAAAGTGTTGCTGAAGATATTGCGTTTGGTCCAACTAACAAGGGTTTCTCGCCAGATGATGTTGAGGCGCTTGTCGCGTATGCGGCAGCACGTGTGGGGCTTGACCAGCAGGTCATGGATGCGTCTCCGCTAACGCTTTCTGGTGGCCAGGCTCGTCGCGCAGCGC…
SRS021496_Baylor_scaffold_76028	TR	9.13	-	8785	8834	AACAACAATGCCTACAAGAACAGCAACAATGGCAACAACAGCAAGGCCAA
C2810781	TR	20.35	+	68	105	TCAATGGTAACAATGGGGTCTCGAATGCTAACGTGAAC
C2810781	RT	31.72	+	569	730	TTTCTTCACTAGATCATTTACCGCATACACATACGGCGGGGTTAAGAACCGTGGACCACATGGTTACATGAGAATCATCAGGAAGGTTTTAAAGGATTATCCGGGGCGTACCATGGATTATCTCTTGTGCGATATCCATCATTTCTATCCGACAATCAATCA
C2866574	RT	22.34	+	1228	1739	CATATAATATTTTTACAATTTATGAGCCAAAAGAAAGACGAATTGTAAGCCAAAATATGCAAGACAAAGTTATAAACCATTTAATTTCTAGGCATATACTCTACCCTGCTCTAATGCCTTGTTTACTAAACTTTAATGTTGCAAGTAGAAAAGACATGGGAATGAAAAGAGGATTAGAACTTTATACATATTATCGTAACTACTTTAAACAGAAATATGGTACTTATTACATCTTAAAATGCGATATTAGCAAATTTTTTGCAAGTATTAATCATGACATTTTAAAAAGAAAATTGGAACGAAAAATTAAAGATAAAAAAGCTCTTGATGTAGTTTTTAAAGTTATAGATAGTGATTCCGAAGGTCTAAGCATTCGGTAACATGACAAGTCAAGTACTA…
C2866574	TR	10.21	-	2213	2262	ACTAACGGCTACAATATGTTCAACTCAGATGGTAACACGAACGGCAATAA
C2872494	RT	64.72	-	2258	2740	GGATGCTGGTCACGGCCATGAAGCCGGTGCTGATGCGCGGAATGCACCCGTGGTCCTGCGCGTCCATCCCCGGGCGCGGCGGGAAGCGAATCCACAAGAAGATCCGCAGCGTGCTCCGCAACGACCCGAAGGGGACGAAGTATGCCGCCGAGCTGGATGTCGCGCAGTATTACCCCAGCATCTCCGGCAAGCGGCTGATCTGGGCGCTGGCGCGGAAGATCAAGGACAAGCGCTTTCTGCGGACGGTCTATTCCATCATCGAATCCTGCGGCGGCGGGCTGGCTATCGGGTACTACATCTGCCAATGGCTGGCGAACTTCTATCTGGAGCCGCTGGATCGGTACATCATGACGCTGCCCGGCGTGAAGTACATGACCCGCTACATGGACAACATCACTC…
C2872494	TR	41.10	-	3156	3205	CTTTTCTACTTCAACGCGAACAACTCTTCGTCGGACTCGAACTCGAACGT
C2874450	RT	64.53	-	2478	3093	CAATCCATCGCATTTATCGTTACGAAACCATGCCTGCGCGAAGTGGTAGCCGCCGATTTCCGCGACCGAATCGTGCAGCACTATATCGTCATGCGCCTCGAAGCTCTTTTCGAGGAATGCGGAACACTCGACGATAACATGTTCAGTTGCCGCGTCGGGAAAGGCAACCTTGCGGCCATACAGGCCCTACAACAGCAGATATTCCACCAGTCGAAAGGTTATACCACCGACTGTTATGTGGCAAAATTCGACCTGCAATCATTCTTTATGAGCATCGACAAACGCCGTCTTTACGACGAGTTGGTCGCATTGGTCGCCAAGCGCTACGAGGGATGGGATAAGGATACGCTGTTGTATCTTATCCGCGTCGTTACGCTGCATAATCCGCAGGACAACGCC…
C2874450	TR	37.48	-	3305	3354	AACAACGCGTTCATCTACAACGGCAACACGGGCAACGTGAACAACAACAA
C2876972	TR	34.06	+	2559	2611	ACCGTGCGATTCGCGGGTACAATTCGGCCCGCAACTGGAACAACAACAATGCT
C2876972	RT	130.84	+	3230	3807	GCTGCAGACGCTCTTCCGCCCGGTATTCGTCAACCGTTCATTTGCGTGTATGTACGGAAAAGGCCCCATCCGAGCTGCCTTCAACGTACAGCATGACATGAGGGTCGCCCGCATGAAGTGGGGCGACGAGGCGACGGTCATCAAGATCGACGTCCGCAAGTTTTTCTACAGCATCGACCGCAGCGTGCTCAAGCAGATCATCGCGAAGCGGTTCAAGAAGCTCAAGAAGAAGTACCCCGAGAAATACGAGGACTTTCTCCGTTTTTACAGGCTTCTTTGCAAAGTGATCGACAGCTCGCCGGAGGGTGAGAGAGGGATTCCGCTGGGAAATGTGAGTTCTCAGGACTTTGCCAACATCTACCTCAACGAGCTCGATCAATTCTGCATCCGCTTCCTCGG…
C3013345	RT	33.91	-	132	516	TACCGGGGCCAGCATTAAACGTCGTGGCACTCATGATCTGATGAATTGCATACGTACCGATTTGCAAAAAGACCCGGAGTACACGCTGTATGCCTACAAGTTTGACATCCGCAGGTTCTACGACAATGTGCGGCAGGATTTTGTTATGTGGTGCTTCCGCAGGGTGTTCAAAGACGAAAGGCTGTTGGTGCTGCTGGAGCGGTTCGTGACAATGCTGCCGGAGGGTATCAGCTTTGGACTGCGCAGTTCACAAGGAGCAGGCAACCTGCTTCTGTCTGTATTTTTAGACCACTATCTGAAGGACAGGTACGGGGTTCGTTATTACTACCGCTATTGCGATGACGGACTGGTAATCGGTAAAACGAAAGCGGAATTGTGGAAGATT
C3013345	TR	25.84	-	1090	1127	GCGAACGCGAATGGCGGTGTATCGAATGCGAATGCGAA
C3026920	TR	7.78	-	155	204	AACAGCGACCGCCGCGGCTACGGCAACAACCGCTACATCTACTCGAACCT
C3026920	RT	194.45	-	647	1330	AAGGAGCGGCTCGTCCTCGCCATCGACTTCGAGGGCAAAGTCGTCCAGCACTCGCTCTGCGACAACGTCCTCGAGCCGGCGTTCTCCCGGCGCTTCATCCGGGACAACTACGCCGGCCAGATCGGCAAAGGCACCCACGACGGCCTCGACCGTCTGGCTGCGGCTATGCGCCACTATTTCTTCAGCCGAAAGGCAGCAGACGAAGCAGCCCGCAAGGCTGCCGGCCTGCCGCCCCGGCCGATGAACGAGTGGGACTACGCCGACGGCTGGGTACTGAAGGGCGATTTTTCAAAGTTCTTTTACACCCTGCTCCATTCCTACTGTTACGAAACGGCCCGCCGGGCCCTGAAGTGGCTGAAGGATCCCGAGCTGATCGACTTCGCTGAGTGGCTGCTGTGG…
C3043707	RT	121.10	-	1049	1584	CTATATGGGTGTCTATTTTCACGGCGGACACTTATAGTTGCATAAAAGGGCGTGGCATACAAGCGGCGGCAAATAAGTTAAGGCGCGTTATAGACAGAGATAAGGCAGGCTGCGCGTATTGCTTGAAAATAGACATACGCAAATTTTACCCTTCCATAGATCACACCGTACTAAAGTCCATTGTTCGCCGGAAGATTAAGGACACACGGCTACTCAATCTTTTGGACGAAATAATAGACAGTGCGGAAGGCTTACCGATTGGCAACTACCTTAGCCAATATTTAGCGAATCTTGTACTTACCTACTTCGACCATTGGGTAAAGGAAGTAAAGCGGGTAAGGTACTATTTCAGATACGCCGACGACATTGTAGTATTGCATAGCGACAAAAAGACGCTTC…
C3043707	TR	33.80	-	2007	2044	GCGAATACGAATAACACGGCTACGAATACGAATGCGAA
C3065469	RT	66.82	-	117	358	AAGCGGAGAGACCTCTCTATTCCACAGCTCCGGGACAAGGTGGTGCAGCTCGTCATCCACGAGGAGCTACAAAATATGTTCCGGCCCGTGTTCATCAACGGCTCGTTTGCTTGCCAGTACGGGAGAGGCCCGATCCGCGCCGCCTTCAAGGTGCAGCACGACATGAGGGTCGCCCGGATGAAATGGGGCGACAACGCGGCGATCATCAAGATCGACGCCCGCAAGTTCTTTTATTCCATCGA
C3065469	TR	11.84	-	886	935	AACCGTGCGAACCGTGGGTACAACTCGGCCCGCAACTGGAATTGGAACAA
C3069025	RT	156.64	+	405	1013	AGCGCCGCCTGATCCAGACGAACAGCTTCAAGGACAAGATCGTCCAGCACGCCTTCTGCGATCAGGTCCTCTATGACGCGCTGACCAAGCCCTTCATCCTGGACAACTACGGCAGCCAGGTGGGGAAAGGCACGCACTTCGGGCTGAATCGGCTGCGCGACTTCATGCGTGAATACTACCGCAAAAACGGCTTTTCTGCTGACGGCTGGGTGCTGAAAGCAGACGTCCGCCACTACTTCCAATCCATCCGGCCCGACGTGCTGAAAAAGGACGTTGCGAAGTATCTGCACGACCCTGACTGTCTGGCGCTTGCCTGCCAGATCATTGACAGCACGCCGGACCCGCTGGGCATCCCCATCGGGAATCAATCGTCCCAAATCTTCGCGCTGCTATATCTGA…
C3069025	TR	36.05	+	1934	1981	CGTCTATTCGGACGGCAGCGGGATCAGCACCGACGCGTACGACGGCTA
C40434	RT	18.27	-	11177	12164	CGCTAATGTACATAAACTTGGTTGATAATTTGTTAATTAAGTAGGCGCTGACTGGAATCATAATTCCGTTAACTAAGGTAAATCCGGTAGTTAGCCATTGCACAGTGCTTGCATCGATGTTGAAAGTTTTCATCATTGATGGGTAAGCTGTAGCTAATAAAGTAGCCGTTAAAATTGTGACGAATGAACCGGTAATCAGCACGGTCATCAATAAAGTACGGTTGTATTTATTACCATGAATATCAGTTGATACCATTATTTAACCTCTTTCTTTTTTTGCAAAAGATTTAACTTTTTTGTAAAATTATTTAACAATTTAAAATTGTAAAATTAACCGATATATTTGTCAAATGATTTTACAAAAGTACCAAAATAAATTAGAATTAAGTTATAATATTT…
C40434	TR	7.79	+	12317	12366	CGTGGTGCTGCCATGGGAACAATGGGGCTTGCAATCGGAATGGCACCAGC
SRS022137_WUGC_scaffold_28373	RT	12.89	-	890	1619	TGATAGAATTGTTCGCCATGTTTTATGTGATGATATTCTTTTACCAGAAGTTAAAAAGCACATAATATATGATAATTGTGCATCAATTAAAGGGAGAGGTATATCTCAGCAGAGAAAGCGATTTGAAATACATTTGCACAAGTATTATAAATTGCATGGAAATGACGGATGGATTTTATTTGGAGACTTCTCAANNNNNNNNNNNNNNNNNNNNNNNNNNNNNNNNNNNNNNNNNNNNNNNNNNNNNNNNNNNNNNNNNNNNNNNNNNNNNNNNNNNNNAATTTTATGACAATATAATTCACGAGATTGCAAAACAAGAACTTCTTAAACTATTTGACGATGATGAATTTATTGACTGGCTTTTGACACTTATATTTGATGGCTTCAAAGTCGATGTGT…
SRS022137_WUGC_scaffold_28373	TR	42.12	-	1983	2054	TCGTTTCTTCGGCTAATTTCGCTAATGTGAACAACAATGGCAATACGAACTACAACAACGCTTCGAACTCTA��
SRS022137_WUGC_scaffold_30163	RT	33.31	-	9457	9679	AAAATCCGCCCGATAGATGCCCCGCACATTACGGATCGACAAATCCACAAAACCCTGTGTAATGAAGTCCTGATCCCGTTGTATTCACCTTCCATGATCTATGACAACGGGGCAAGCCAAAAGGGGAAGGGCCTTCATTGGCAGTTCAAACGGATCAAACAACAGCTTGGATGGCATTACCGGCGTTATGGCCGGGAAGGTGCTGTGTTGCTGTTGGATTTGA
SRS022137_WUGC_scaffold_30163	TR	19.58	-	10225	10278	TCGTTATTGTCTGGACGGATGGCAACAACAACAATAACAATGCCAATAATTCTG
SRS022137_WUGC_scaffold_30731	TR	41.90	+	14	63	TCGCTTATGCGAACTCGAATAACGATTGGTCGAACTCGAATGCGAATATC
SRS022137_WUGC_scaffold_30731	RT	34.51	+	803	1200	ACAAGTGCGTGTATCAAGGGAAAGGGATTACATTTTGGAGTAAGGAGAATGAAACGTTTTCTTCACCGGTACCCGGAATACAAATGGTTCGTAAAGACTGATTTCAAAAAGTTCTATCAAAGTATTCTTCATGAGCTTATTGTTGCTGCATTGAGAAGGAAATTCAAAGATGAACGATTTATTAAATTGATCGAGATAGCTGTTTTATCGTATGACAGCGGAACAGAGTTAGTTGACGTATTGGAGAATGAAGTTGAACGGAAGAAGAGGTGTTCCGATTGGAGCATTTACAAGCCAACCTATCGGGAATTTTGCGGCAAGCCGGATAGATCATACAATGAAGGAGAAATATCGTGTCAAATGCCTGCATAGATATTGCGATGATAATGTTATGCTGG
SRS022137_WUGC_scaffold_37516	RT	84.16	-	1513	2027	AGATAGAATAGTGCATAGATGGGTTGTAGATAATTTTATAGAACCATATTTTGTACCAACATTTATAAATACAAGTTATGCATGTTTAAAAAATAGGGGTATGCATAAAGCCTGTTTGGACGTGCAAAAGGCAATGAGAAGTTGTAAAAGTAAATGGAATAACTATTATATATTAAAGATGGATATAAGTAAGTTTTTTCAAAATATAAATAAAGATATTCTATATAATATTTTAAGTAAAAAAGTAAAAGATATAAAATTATTAGATTTACTAAAGAAAATAATATATTCAAATGAAGGAAAAACCGGATTAGCAATAGGAAACTATACATCACAAATGTTTGCAAATATATATTTAAATGAAATAGACCAGTATGTAAAGAATACACTTAATGCAAA…
SRS022137_WUGC_scaffold_37516	TR	5.48	+	6242	6291	GCAGCAATCGTTGCTGCTTCTACAACTGTTGGAATTCCTATTGCTATAAC
SRS022137_WUGC_scaffold_37516	TR	6.53	+	6883	6932	TCACCATTTTCATTTGTAATATTAACACGTGAAATTGTAATATCTTCATC
SRS022137_WUGC_scaffold_51992	TR	53.53	+	505	565	TGCAACGGCTTCCAGCAGTTGGAACGTGAACTTCAACAACGGCAACGTCAACACGAACAAC
SRS022137_WUGC_scaffold_51992	RT	39.51	+	806	1038	CGGGAGGTTTTTGCCGCCGCTTTCATTGATCGTGTTGTCCATCACTGGATCGCTCTTCGTATCGAGCCGATTTTAGAGGAACGTTTTCGGGAACAAGGGAACGTCTCGAAGAACTGCCGGAAAGGTGAGGGATGTCTGTCTGCCGTGCACTATCTGAATAACATGATAGTCGAGGTCAGTGAGCATTATACTGCCGATGCGTATATTTTCAAAGATGATCTGTTCAGTTTCTT
SRS022137_WUGC_scaffold_53975	TR	15.52	+	28	77	CTGGTGTGTTGTATTCAAACATTACTAACGGCAACCCTAACAACAACAAC
SRS022137_WUGC_scaffold_53975	RT	56.67	-	624	1131	TACTTATGCATGTCTAACTGATAAAGGAACACATAAAGCAGTCTTAAATGTACAAAATCAAATGCGAATCTTTAAAAGAAACCATGGTGATTTTTGGGTTTTAAAATGTGACATTAGAAAATTTTTTTATAGCATAGATCCTTATATCTTATTTAATATTATGAAAAAATATATTTCTGATAAAGCCCTTTTAGACTTTACTAAACTCTTAATTTTTGATGGTAGGAAAGCAAATGATACAATTGGTATTCCAATTGGCAACTATACAAGTCAATTTTTTGCTAACATTTACTTAAATGAACTAGACCAATTTGTAAAACGTACTTTAAAAATACCAAATTATACTAGGTATATGGATGATTTTATACTTTTACTGCACAATAAAAAAGAATGTATAGA…
C1824332	RT	121.27	-	618	1153	CTATATGGGTGTCTATTTTCACGGCGGACACTTATAGTTGCATAAAAGGGCGTGGCATACAAGCGGCGGCAAATAAGTTAAGGCGCGTTATAGACAGAGATAAGGCAGGCTGCGCGTATTGCTTGAAAATAGACATACGCAAATTTTACCCTTCCATAGATCACACCGTACTAAAGTCCATTGTTCGCCGGAAGATTAAGGACACACGGCTACTCAATCTTTTGGACGAAATAATAGACAGTGCGGAAGGCTTACCGATTGGCAACTACCTTAGCCAATATTTAGCGAATCTTGTACTTACCTACTTCGACCATTGGGTAAAGGAAGTAAAGCGGGTAAGGTACTATTTCAGATACGCCGACGACATTGTAGTATTACATAGCGACAAAAAGACGCTTC…
C1824332	TR	33.80	-	1576	1613	GCGAATACGAATAACACGGCTACGAATACGAATGCGAA
SRS022143_WUGC_scaffold_19160	RT	128.79	-	884	1438	CCTTGTACATGTTTTATAACGTTCGACCCTGTTCAACGAGAGATATTTGCTTCGTCGTTTAAAGATAGGGTTGTGCATCACCTGCTGTTCAACAATATTGCCCATTTGTTTGAGAAAACATTTATACACGATAGTTATTCGTGTCGTGAAGAACGCGGAACATTTATGGGTATAGAACGCTTTGAACACCATTTGCGTAGCTGCACACAGAATTATAAGTTTAATGCTTACGTGTTAAAGTTAGATATTAAAGGTTACTTTATGAGTATTCCTAAACTTAAACTTCGCGAGCTATTAAGAACTACGATGGACAAAAATAAGAAATGGGAGGAATGGATAGACCGTGGGTTTATAGATTATCTTATTGATTCTATTCTAATGCGCGACCCTACAAGTAAT…
SRS022143_WUGC_scaffold_19160	TR	28.42	-	1688	1737	AACAACGGTTGCAACCTGAACTTCAACTGGAGCAACGTGAACCCTCAGAA
SRS022524_Baylor_scaffold_14350	TR	37.48	+	366	415	ACAACGCGTTCATCTACAACGGCAACACGGGCAACGTGAACAACAACAAC
SRS022524_Baylor_scaffold_14350	RT	39.44	+	627	744	AATCCATCGCATTTATCGTTACGAAACCATGCCTGCGCGAAGTGGTAGCCGCCGATTTCCGCGACCGAATCGTGCAGCACTATATCGTCATGCGCCTCGAAGCTCTTTTCGAGGAATG
SRS022524_Baylor_scaffold_50217	TR	49.16	+	16367	16416	TGTTTACGGCTAATTTGAACAACACTTCGTCTAATTCCAACACGAACATT
SRS022524_Baylor_scaffold_50217	RT	64.18	+	16832	17250	TCTCAAACCGATTATTGAGAAATCCTCCTATCATTGGAGTTGCGCCAATATCCCAAACCGGGGCATTGACCTTGCTTGCAAGGGTGTGGAGCGAGCCACGATACGGGACAGGAAACACGCCAAATATTGCGTGAAAATGGACATCAGCAAGTTCTACCCGTCCATTCCACACGGCAATCTGAAAGCCCGTCTGCGGGAGAAAATCAAGGACGAAAAGGCGTTGCAGATCATCTTTAAGGTGATTGATTCCCATGGTCCGGGGCTTCCCATCGGGAATTATACTTCCCCTTGGCTTGCAGAGCTATACCTGCAACCGCTGGATTATCTTATCAAGCAGAAGCACAGAATACGGCACTATGTCCGCTATGCTGACGATCTGGTTTTGATAGACAACAATAA…
SRS022524_Baylor_scaffold_53947	RT	15.72	-	22536	23710	TTTTGATACCTATTTTGGTAAAACGTTCCAGATTGCGAGCGCCGTGATACAGATTTTTTCCGGTGGCGGATTCTTATGTTGGCAAACGGACAACGGCAGGCAAAATGATGCGGTTCAGTATGGAGTTTTAGTTGGGTTACGATTGGGAAATTTCAGTATAAGCGAGACTTTTGGCGGATATAGTGGTTGGGAATCGAATTCTAAAAAATATGGACATTTGGCTCATGATTGCCCTATGTCTTTGAAAACAAAACTTTCGTATGCCATATCCAATTGGGAGATCGGTGCGATGTTGCAACATGGTTTGTCCGATTATCCTTATACTCAGCTACGAATCGGCATTTCTTATTCTATCGATATTCTCAATCGGGAATGAGTTTTTTGAGCTTTTTACGATAA…
SRS022524_Baylor_scaffold_53947	TR	16.09	-	32144	32210	ACGTGGACTTATTCGAATGGTACGGTTCGGTATGCCTATCACATGAAGAATAATGCGGACGATTGGT
SRS022524_Baylor_scaffold_59224	RT	107.01	-	58	706	GGCTGTGCTCTACGACCTCTACTCCGAAGTGAACAACGTGCGCCTATGGCGCGATCTCAAGAAAATTGAGAAAACGAGACAGGCGGGCGTTAGTGNNNNNNNNNNNNNNNNNNNNNNNNNNNNNNNNNNNNNNNNNNNNNNNNNNNNNNNNNNNNNCCACACCCCGCCGCTGCGGGATAAGATCGTGCAGCTCGTCATCCATCAGGAGCTGCAGACGCTCTTCCGCCCGGTATTCGTCAACCGTTCATTTGCGTGTATGTACGGAAAAGGCCCCATCCGAGCCGCCTTCAACGTACAGCACGACATGAGGGTCGCCCGCATGAAGTGGGGCGACGAGGCGACGGTCATCAAGATCGACGTCCGCAAGTTTTTCTACAGCATCGACCGCAGCGTGCTCAA…
SRS022524_Baylor_scaffold_59224	TR	30.38	-	1122	1174	AACCGTGCGAACCGTGGGTACAATTCGGCCCGCAACTGGAACAACAACAATGC
SRS022524_Baylor_scaffold_73913	RT	9.42	+	10670	11430	TCTATGCCTTTGCTTGTGGGTCAGTCAGTAAACCTTGACCATGAGACTGATGTAGCCAATGCTATTGGTGCAGTTAAATCCGTAGAATGGCAGGAAGCCTACAAGGATGAAAAAACCGGAATAATTATTCCGGCAGGTATAAACGGTATCATGAAAATCGATGGGTTATCAAATCCTCGCATTGCTCGTGGTATTCAAATGGACCCACCATCTATCCACTCCAATTCGGTTACAGTTGAGTTTGCATGGGAACCTTCTCATACCTTCGAGGATATGTGGGAGTTCTATTCCAAACTCGGAACTTACACTGAAAACGGAGAACTCATTCGTAGGGTTGTTACAAAGATTATCTCCTACAAAGAGACTTCTTTGGTATGGCACGGAGCAGACCCATTTGCT…
SRS022524_Baylor_scaffold_73913	TR	5.88	-	15530	15579	AGCAACACCAGCACCTTCTACTTCGAAGGTAGCAAGTTGAACTACACGGT
SRS022524_Baylor_scaffold_74628	TR	8.21	-	11014	11063	AATAGCTCTTTCCTTTTCTACATTGATAGCTGCAGTATTAGCTTCTACCT
SRS022524_Baylor_scaffold_74628	RT	17.98	-	14161	15089	ACCTTATGTATATCACTAAGCTGTATAGTTTCATTATCGCCATAGGAACTAGCATTGGAAATTTCCAAGCCTATGTAAGATTCTCCTGTTCCTGTAGGAGAGAGTGCTAACAATTCAGCCTTGGTAGGGCATTCATTTGAATCCTTACCAAGGCCTACTTTAGTTTTGACAGCACTCCAAGTTGCTATCTCTCCCATATTAATCCAAGTTTGTGAATAAAAGTTTCTTTTCCAATTCTTCGATTCTTGCCTTCAGAAGTTTGATACCTTCGATTGCCAGAACCGACATCTTAGAATAATCTACCTCTTTAACCACTACATAAGTTTCTCCATCCTTTTCGATTGTTTCGAAGACTTCGGGATTAGGTACAGTATCGGATTTAACCGTATTCTCAGAAAC…
C1691553	RT	139.54	-	338	928	AAAGAACGTATCATTTTCAAACTTCCTTTTCGTGACCGTGTCGTCCACTGGGCGATCATGCTTCAGGTAGAAACTATCTGGATAAACAGCTTTACCCGTGACACCTATGCCTGTGTGAAGGGGCGGGGCATTCATTCGCTTTTATACAAGTTGAACCAGGATTTAAAGAATGATCCGGACGGTACGGCCTACTGCCTGAAACTGGACGTGAGAAAGTTCTACCCGTCTATCGACCACGATATACTGAAGCAGGTTATCCGCTACAAACTGAAAGACCCGAACCTGTTGTGGCTACTGAACGAAATTATCGACTCAACCGATAGTGGTGTCCCCATAGGCAACTATCTAAGCCAGTTTTTTGCAAACCTGTACCTTTCGGAACTGGATCATTTATTGAAG…
C1691553	TR	28.46	-	1302	1339	ACGAATTCGAACAATCCAGTGACGAATGCGAATGCGAA
C1708626	TR	43.56	+	28	87	TGCGAATGCGAATGGCGGCGTGTCGAATGCGAATGCGAATAACGATGCATCGAACTCGAA
C1708626	RT	35.81	+	645	999	ACCTCAGCCAGCATCAAGAACCGCGGCATGCACGACCTCATGGAGTACATACGCCGCGACATGAAAGAAGACCCGGAAGGAACACGCTACTGCTACAAATTCGACATCTCCAAGTTCTATGAGAGCGTGGGGCAGGATTTCGTAATGTATTGCGTCCGGAGGGTATTCAAAGACAAGAAACTCATCGCCATGCTTGACAACTTCGTAAGGCTCATGCCGCAAGGAATCAGCATCGGGCTGAGGTCGTCGCAAGGGTTGGGCAACCTGCTCCTGTCTGTTTTTTTAGACCATTATTTGAAGGACAAGTACGGCGTCCGCCATTTCTACCGCTATTGCGATGACGGCGTGGTACTCG
SRS022536_LANL_scaffold_90344	TR	7.03	-	11380	11429	TTCCGCGACCTGAACTTCAACGTGGAGAAGGACGACAAGATCGTCTTCAT
SRS022536_LANL_scaffold_90344	RT	7.47	-	13670	13997	GACCGTGCATTTGTTTCTCAGCCACCCAACGGGCGCTGCCGGCCGTGTCGTCACACTCTACGAGCTTGGCGCCCGGCAGTGTGTCCAGAAAATCGCGACACTGCATCAGCGCGATGGGGTGCGAATTGACCTCGGTGATGTCCTCCGCCCGCGTGCCTGGCAGTGCGGCGAAGGAGTGCATGATGCGCAGTTTATACTCTCCCACAATGCGGCAATTGCCCTCGCGGATCAGCTCGTGGTTTTGCAGCAGACTGCCGGCGATGGTGTTCTCGATGGCCATCATGCCGACGGTGCCGGCGGATACGTGTTCGATCACTTCGCGAAACGT �
SRS022602_Baylor_scaffold_88229	RT	128.79	-	896	1450	CCTTGTACATGTTTTATAACGTTCGACCCTGTTCAACGAGAGATATTTGCTTCGTCGTTTAAAGATAGGGTTGTGCATCACCTGCTGTTCAACAATATTGCCCATTTGTTTGAGAAAACATTTATACACGATAGTTATTCGTGTCGTGAAGAACGCGGAACATTTATGGGTATAGAACGCTTTGAACACCATTTGCGTAGCTGCACACAGAATTATAAGTTTAATGCTTACGTGTTAAAGTTAGATATTAAAGGTTACTTTATGAGTATTCCTAAACTTAAACTTCGCGAGCTATTAAGAACTACGATGGACAAAAATAAGAAATGGGAGGAATGGATAGACCGTGGGTTTATAGATTATCTTATTGATTCTATTCTAATGCGCGACCCTACAAGTAAT…
SRS022602_Baylor_scaffold_88229	TR	28.42	-	1700	1749	AACAACGGTTGCAACCTGAACTTCAACTGGAGCAACGTGAACCCTCAGAA
SRS022609_Baylor_scaffold_13289	TR	46.51	-	25	72	TCGTCATCACCGATGGCACTCTGAACTGGAACAACGCCTACAACGGCA
SRS022609_Baylor_scaffold_13289	RT	195.07	-	1008	1691	AAGGAGCGGCTCGTCCTCGCCATCGACTTCGAGGGCAAAGTCGTCCAGCACTCGCTCTGCGACAACGTCCTCGAGCCGGCGTTCTCCCGGCGCTTCATCCGGGACAACTACGCCGGTCAGATCGGCAAAGGCACCCACGACGGCCTCGACCGTCTGGCCGCGGCCATGCGCCACTATTTCTTCAGCCGAAAGGCAGCAGACGAAGCAGCCCGCAAGGCTGCCGGCCTGCCGCCCCGGCCGATGAACGAGTGGGACTACGCCGACGGCTGGGTACTGAAGGGCGATTTTTCAAAGTTCTTTTACACCCTGCTCCATTCCTACTGTTACGAGACGGCCCGCCGGGCCCTGAAGTGGCTGAAGGATCCAGAGCTGATCGACTTCGCCGAGTGGCTGCTGTGG…
SRS022609_Baylor_scaffold_16138	TR	21.83	+	93	164	CGTTTCTGCGTCGAATTTCGCGAATGTGAACAACAACGGCAATGCGAACAACAACAACGCCTCTAACTCTGG
SRS022609_Baylor_scaffold_16138	RT	7.99	+	555	757	GATAAAACTGTAAATCATTTGATTTGTGATAATGTTTTAACTCCAGCTATTACTCCCTATTTAGTATATGACAATGGGGCAAGTCAAAAAAATAAAGGTGTATCATTTCATAGAAAAAGACTAGAAGTACATTTACACCAATATTACAGAAAACATAAAAGTAATGAAGGATATATACTATTAATAGACTTTAGTAAATATTA
SRS022609_Baylor_scaffold_21308	RT	175.22	-	700	1296	AAGAAAAGGCTGGTGCAGGCACCCGCTTTTGTGGACAAGGTGGTCCAGCACGCCATAGTGGACAATCTCCTCTATGACCGCATCACCCGCAGTTTCATCCTGGACAACTACGCATCCCAAAAGAACAAGGGCCTGCACTTCGGCCTGGACCGGCTCAAAGGATTTTTCACGGACTACTGGAATAAGCACCACACCGCTGAGGGCTGGGTGCTCAAGTGTGATGTCCGCCATTTCTTTGCAAGCATCAACCATGACAAGCTCAAGGAAAAGCTCAAAAAGCTGGACCTTGAGCCTGTTGTTTATGACCTGCTTTGCATCTATATTGACTGCTCTGACGGCCTGCCGCTGGGGTATCAGACATCACAGCTCTTTGCCCTCCTGTTCCTGGATGACTTTGAC…
SRS022609_Baylor_scaffold_21308	TR	51.23	-	1734	1797	ACCAACAACGCCGTTTACTTGAACACCAATGGCAATGTCAACAACAACAACTGCACCAACACCA
SRS022609_Baylor_scaffold_35627	RT	202.67	-	653	1282	CCTTATAACTGCTTCATTGTGAAAGAACCGAAGGAACGACTGATCATGTATAACAGCTTCCGCGACAAAATCGTTCAGCACAGTCTTTGCGATAATGTCCTGGAACCGTACCTTTCGAAAACTTTCATATACGACAACTACGCAAGCCAGAAAGGCAAAGGAACGCACTTCGGACTTGACCGCCTGAAATATTTCATGTCGAGGTACTACCGACAGAACGGGGCGGACGGCTGGGTCCTGAAATGCGATATTCGAAAGTATTTTTACAGTATCAATCACGACGTTCTGAAAGAACAGCTTCGCCGGCTTATCAAAGACCGCGACGTCTTGTGGCTTCTGGATATGATCATAGATTCCACCGAAGGACCAGGAATCCCGATCGGAAACCATACTTCACAG…
SRS022609_Baylor_scaffold_35627	TR	56.94	-	1665	1712	ATGTCAACACGGACGGCAGTCTGAACAACAACAACGCGTACAATGGCA
SRS022609_Baylor_scaffold_51054	TR	34.14	+	604	653	CTTCCGCGTTGAACTTGAACAACGAACGTTCGAACGTCAGGACGAACCAC
SRS022609_Baylor_scaffold_51054	RT	159.02	+	1140	1743	AGCCGCGAATTATTATGGCGCTGGAATATCCGGATCGCGTTGTTCAATGGGCCTATTACCAGATCTTAAACCCATTATTCGATAAGCAGTTTATAACGCACAGTTACGGTTGTAGACAAGGGAAAGGCACAACAAAAGCGCGCGATCAGCTTCAACGCTGGCTTCGAAAAGTGAATCGAAGTGGAAAAACCTGGTACGTGTTAAAGCTTGACATTTCAAAATATTTCTATCGCGTGGATCACGCGGTTTTGATGGATATATTATCACGAAAAATCAAGGACGAAGAAATTCTTCGCGACCTTTACAAACTGATAAATTGTGAAAATACGGCGTTCGGCCTTCCGGCTGGCGTGCAACCGGAACTTTGCAACGAAGAAGACTGGCTTTTTGATCGCGGTA…
SRS022609_Baylor_scaffold_52052	TR	7.95	+	28	77	CGGCTAACGTCAACGGCTATTACTGGTCGGCTACGACCAACAACAACAAC
SRS022609_Baylor_scaffold_52052	RT	135.98	+	403	1081	TCAAACGCGAGATTTTCGGAGCGAATTTCCGGGATCGCATCGTTCACCGTCTGATCCATGACCAGATCGCTCCGCTTTTCGAGCGGACCTTCATCGCCGACTCCTATTCGTGCCGAAAAGGGATGGGGACGCTTTACGCCATTCGGCGGCTCGATCATCATATCCGCAGTTGTTCGCGCAATTATTCGCGGCCGTGCTGGGTGCTCAAACTCGACGTGCAGGGCTACTTTTTCTCTATCGACCGCAAGATCCTCTACGCCATGCTGCGCAGTTATCTCGAACGTCATTGGACGGCATATTGCGCCGCGCAGCCGGCCGGACGTTACATGCTCGATTCGGAGCTGCTGTTCTATCTGCTCGAACGGGTGATTTTCCACGATTCGACGCAAAACTGCATCG…
SRS022609_Baylor_scaffold_65151	RT	19.37	-	9697	10146	GGCTTTCACGCTTTCACCATCATGGAGCGAGGGAAGAAGCGGTATATCCGATCAGTCCATATCACGGAACGAGCGGTTCAAAAGTGTCTGTGTGACTACTGCTTAGTTCCCATCTATTCGGCCTGTTTCATCTATGACAACTCCGCTAGCTTGAAACACCGAGGTATGGACTTCGCCCTGCGCCGTATGACCTGTTATCTTCAACGACATTACAGGAAGTACGGTCTGGAAGGAGGGGTTCTGCTTTACGATTTTCACAGCTTCTTTGACTCAGCTCCACATGAGCCGCTGTTCCGTGAAGCCGACCGCAGACTTCATGACCCGAAAATCAGAGAGCTTGCGAACAGCTTTATTACGGACTTCGGTTCTGTGGGCTTGGGTCTTGGCAGTCAGGTGTCT…
SRS022609_Baylor_scaffold_65151	TR	53.14	-	10644	10760	TTGTTACCGTTTCTGCGAACAACTGGTGGGAGCGTTCTCCTAATTCCGGCAACACCAACAACTTCTGTAATGTGAACAACAACGGCAACGCCAACAATAACAACGCCAGCAACTCCA
SRS022609_Baylor_scaffold_89847	TR	36.17	+	48	119	CGTTTCTTCTACGAATTTCGCGAATGTCAGCAACAATGGTAATTCGAGTTACAAGAACGCTTCGAATGTCAA
SRS022609_Baylor_scaffold_89847	RT	12.42	+	684	1003	TACATATTGTTAATTGATTTTAGCGGATATTATGCAAGTATTCCTCATGATTTATGTTTAAAGAAGTTACAATATTTTTTAAGAAAAGTAAACCCTGAAGAAGCAAAAATTACTATGTGGATTTTAAAAAATCTATTTGATGTATTTAATATAGATAATAAAAATGGAAAAGGCGTAGATATTGGAAGTCAACCATCTCAAAATATAGGAATTTCGTATCCATCACAAATAGACAATTATATAAAAATTGTTAGAGGATGCAAATATTATGGAAGATATACGGATGATAGTTATATCATTCATCAAGATAAAGAATTTTT
C3248898	RT	70.55	-	19	277	CCTTATACCGTGTTCAAAGTGTGGGAGCCAAAAGAGCGGCTTATCATGGCCTTACCATTTTATGACAGAGTGGTGCAGCACATGATTGTAAATGCAATCGGACCGGTATTTGAAGAAAGGTTTTATTGCCATTCCTATGCTTGCCGTGAGGGGAAAGGTATGCACGCCGCAAGCAATCAGTTATACAAATGGCTTTATGAACTTATGGTTGTGCAGGGGCTACGGATATACGCCTTTAAAGGGGATATAAGTAAATACT
C3248898	TR	35.38	-	648	697	TCACGGGCCGTCAATTGCAACAATTACCCGTGGAACGTGAACACGAACAT
C3307962	TR	44.17	+	508	557	TGTTCAATTCCAACCTGAACAACCCGCGCTCCAATGCCAACGGCAACATC
C3307962	RT	90.60	+	989	1230	AGAAGCGGCTGGTGATGGCGCTGGACTACCCGGACAGAATTGTGCAATGGAGCCTGTACCTGTATTTGAATCCGATCTATGACAGGCTTTTTATTGAGGATTCCTACGCTTGCCGAAAGGACAAGGGCAGCCACAAGGCCGCCAAGCGCCTGCAATACTGGATGTGCCAAGTGCAGCGCAAGCCGGGGCCGGGCTGGTACTGCCTGAAACTGGACATAAGCAAATACTTTTACCGGGTGAAC
C3335618	TR	28.88	+	44	93	CGTCCGCTCTCAACTTGAATAACCCTCGTTCCAACTCGAACGACAACATT
C3335618	RT	176.72	+	532	1191	AGAAAAGGCTCATTATGTCCTTGCCATTTAAGGACAGGATAGTACAATGGGCGATTTACAGGCAGTTATTTCCGTTGTACGAAAAGACATTTATCTTTGATTCCTACGCCTGTCGCAAGGGCAAGGGAACACATAAGGCAGCCGACAGGTTACAGTATTGGTTAAGGCAGACTGAAAGGAAGCCGGAACGGTACTATTATCTGAAAATGGATATATCAAAGTATTTCTACAGGGTAGACCACGATATTTTATTAAAGATTTTAGCACGCAGGATTAAAGACCAACGATTACTTAACCTGTTAGAAAAGATTATAAATTGCGAATCTATGAATTTTGGATTACCGCCCGGAAAAGAGCCGGACGAAGTGGCAGTATCGGACAGATTGAGCAACAAGGGGA…
C3338390	RT	73.07	-	671	1258	AAACGCCGGACGATACAGGTGATCCCATTGAAGGATCGCATCGCCGTAAATGCGGTTATGCGAGTCGTGGACGAGCATCTGCACCGGCGGTTCATCCGGACGACCGCAGCATCGATCCGCAACCGCGGGATGCACGACCTGATGGAGTATATCCGGCGCGATATCGCTCAAGACCCCGACGGAACCCGTTACTGCTATACCTTCGACATCCGTAAATTCTACGAAAGCGTCGATCAGCAGGTCGCCATTGCCGCCGTCCGGCGGGTGTTCAAAGACGAACGGCTGCTGACGATACTCGACGGCTTCATCCACATGATGCCGCACGGGTTGAGCATGGGGCTGCGCTCCTCGCAAGGGTTGGCCAACTTAATCCTCTCGATCTACCTCGACCACGAACTC…
C3338390	TR	46.61	-	1697	1763	AACAACAATGCGAACGCGAATGGCGGCGTGTCGTACGCGAACACGAACAACGATTCGTCGAACACGA
C3340100	TR	53.53	+	415	475	TGCAACGGCTTCCAGCAGTTGGAACGTGAACTTCAACAACGGCAACGTCAACACGAACAAC
C3340100	RT	43.61	+	716	1047	CGGGAGGTTTTTGCCGCCGCTTTCATTGATCGTGTTGTCCATCACTGGATCGCTCTTCGTATCGAGCCGATCTTAGAGGAACGCTTCCGGGAACAAGGAAACGTCTCCAAGAACTGCCGGAAAGGTGAGGGATGCTTGTCTGCCGTGCACTATCTGAATAACATGATAGTCGAGGTCAGTGAGCATTATACTGCCGATGCGTACATTTTCAAAGATGACCTGTTCAGTTTCTTCATGTCTATCTCGAAATCGTTGGTATGGGAAATGCTGAACATATTCGTAAGGGACAATTATAAAGGTGATGATATTGAATGTTTGCTTTACCTTCTAGC
C3356860	RT	9.66	-	2325	2789	AAATGCGCACATTTCACCATTTCTGAGCGTGGAAAAGTGCGACCGATTGATGCCCCGCACATCGACGATCGGCAGATTCATAAGGTTTTTACAAATGAAGTCCTCATTCCCCTTTATCATCCGGGTATGATTTGCGACAACGGAGCAAGTCAGAGAGGTAAGGGACTACATTGGCATTTCCGTAGGGTAACACAACAGCTTGCATGGCATTACCGACGCTATGGAAGAGAAGGGGGCATATTCCTTCTTGACTTGAAGAGCTTCTTTCCGAATGCTAACAGAGACATCATCTATCGTCGGCATCAGCAAGTAATGCTTGACCCGCAGATTCGGGCAGTAGCAGACGCGATTATTGACTATGCGCCTTATGGCAATGCGCCTGGTAGAGGTATGCCTTTG…
C3356860	TR	35.38	-	3282	3329	ATGTGAACACTGATGGCAGCGCCAACAATAACAATGCAAGGAATGCGG
C3359762	TR	32.68	+	203	252	CTTTCTATTGGAATCTGAATAATGATCGTTCTAATCGTAATCGGAATATC
C3359762	RT	98.37	+	787	1336	ACCTATTCAGCGATACCCAAAAGAGGAATTCACGCAGCGTTGCATGATGTTCAAGATGCAATGTGGAAGGATGTTCCGAATTGTCAATATTGCTTGAAGCTGGATGTAAGGCATTATTATCCTTCAATAAACCACAATATTTTGAAAGCAAAGTTCAGACGGCTTTTCAAAGATGGTGAATTGCTTTGGTTGTTGGATGAAATCATAGATAGCATTTGCACCGCTAACATTGAAGATATTCGTGATCTTTGGTTCTTGGATGAAGATGTTGATGAAGAAACCGGAATACCAATAGGGAATTACCTTTCCCAATATTGCGGGAACTTCTATCTTTCTGATTTTGACCATTGGATCAAGGAAGAAAAGCGGGTGAAGCACTACTTCCGTTACATGGATGAT…
C3372020	RT	86.42	-	12897	13484	AAAGAACGGCACATACAGGTTCTCACGATGAAAGACCGCATCGCCGTCCATGCTGTGATGTCTGTTGTCGATGAGCATCTGAAACGCCGCTTCATCCGCACGACTTCGGCAAGCATAAAGGGTCGTGGTATGCACGACCTCAAGGCTTACATCGAGCGTGATCTCCGGGAACACCCGGACGAGACCCGGTTCTGCTACAAGTTCGACATCTCCAAGTTCTATGAGAGCGTCAGTCAGCAGTCCATTATCAATTGCGTCCGGCGCATCTTCAAGGATGAGAAATTGATTGTGATACTTGAGCGGTTCATCCGTATGATGCCTTCCGGGGTGAGTATAGGCTTGAGAAGTTCCCAAGGACTTTGCAACCTGCTACTGTCGGTTCACCTCGATCACATTCTT…
C3372020	TR	51.64	-	13926	13995	ACGCGAATGCGAATGGCGGCGTGTCGTACGCGAATGCGAATAACGATGCTTCGAATGCGAACACGAATGT
SRS022621_Baylor_scaffold_31593	RT	77.88	-	1277	2017	GTGAAACGTGAGATATTTGCAGCTGACTTTCGTGATCGTGTGGTTCATCATCTCCTGTTTAATTGGTTGTCGCCCATGTTAGAACGTAGTTTTGTAGCAGACAGTTACTCTTGTCGAAAAGGAAAGGGGACACTCTACGGAATAGAACGTACAAGGAAGCATATTCGGCAGTGTACTCGCAATTTTACGCAGACGGCTTATGTTCTGAAAGTTGATATCAGCGGTTACTTTATGTCGATTAATCGTCAGCGTCTGTTAGACACAATCCTCACTGAAATGGAAAAGTATAGGCATCGTCGGTGTGGAAGAGGCAAAATGACATGGGAAGAACGTATTGACTATACACTGGCAACAGACTTGCTACGTAAGGTGATACTGAACGATCCTACGCAGAACTGT…
SRS022621_Baylor_scaffold_31593	TR	33.06	-	2345	2394	AACAACGCGTACAACCTGAACTTCAACAGTGGTAACGTCAACGTGAACAA
SRS022621_Baylor_scaffold_86273	RT	128.79	-	650	1204	CCTTGTACATGTTTTATAACGTTCGACCCTGTTCAACGAGAGATATTTGCTTCGTCGTTTAAAGATAGGGTTGTGCATCACCTGCTGTTCAACAATATTGCCCATTTGTTTGAGAAAACATTTATACACGATAGTTATTCGTGTCGTGAAGAACGCGGAACATTTATGGGTATAGAACGCTTTGAACACCATTTGCGTAGCTGCACACAGAATTATAAGTTTAATGCTTACGTGTTAAAGTTAGATATTAAAGGTTACTTTATGAGTATTCCTAAACTTAAACTTCGCGAGCTATTAAGAACTACGATGGACAAAAATAAGAAATGGGAGGAATGGATAGACCGTGGGTTTATAGATTATCTTATTGATTCTATTCTAATGCGCGACCCTACAAGTAAT…
SRS022621_Baylor_scaffold_86273	TR	28.42	-	1454	1503	AACAACGGTTGCAACCTGAACTTCAACTGGAGCAACGTGAACCCTCAGAA
SRS022725_LANL_scaffold_123	TR	5.50	+	2907	2956	GCATGAGTTTGATCATGAACATGCCGAAGCGGAATGTGAAGAGGGGGAGT
SRS022725_LANL_scaffold_123	RT	19.91	+	7258	8110	GAAGGAATACGTGGATGCCATTGACCAGAACACCATTGTGTTTGGTCTGGGGCCTGCGGGTACTGGTAAAACGTATTTGGCCATGGCTAAGGCCGTGCAGGCGCTGCACGCCAAGCAGGTCAGCCGCATTATTCTGACCCGCCCGGCGGTGGAGGCGGGGGAGAAGCTGGGCTTTCTTCCGGGCACGTTGAATGAGAAGATTGACCCGTATTTGCGGCCACTGCATGATGCATTGCGGGACATGGTGGAGCCAGAGATGATTCCGAAGCTGATGGAGGCCGGGATTGTCGAGGTGGCACCGCTGGCGTACATGCGTGGGCGGACGCTCAATGATGCGTTTGTGATCCTGGACGAGGCGCAAAACACCACCCCGGCGCAGATGAAGATGTTTTTGACGCG…
SRS022725_LANL_scaffold_6438	TR	5.78	+	39483	39532	TTCTCATTTTGAGCTTTTATTTTATCAGGAGTAAGTTCTACAACTATATT
SRS022725_LANL_scaffold_6438	RT	15.42	-	43002	43590	CGGACTTAGCTTAGATGATCTTTGCACAGAGGCATTTTACGCTGAGCTTAAAGATGAGATTTTCACGCTCTCTTATTCGCCCCAGCCATTAAAACGAGCCTTCATCCCCAAAGAGAACAAAGACGAGCTTCGCAAACTAGCCATCCCATCTTTAAAAGATAAATTTGCACAAAACATCCTCATTGGCGAGCTTTCAGGCTATTTTGACAAGGGCTTTTCAAACCGCTCTTATGCCTACCGAAGTGGCAAATCATACTCAAACGCCATCTACCGAGCCAGAGATTTTTGTTTGACGCACGACTTTGTCTTAAAAACCGACATAAAAGACTTTTTTGAAAACATAAACCACGAAAAACTTCTTGAAATTCTACGCTCAAATATCAAAGACGCTCGCATTAT…
SRS022725_LANL_scaffold_26326	RT	7.16	+	6140	6291	TATCTTCGTTAGCTTCTTCGTTTAGCTCTTTATCCAAAGACTCGATCTCGCTGAGCTCTTTTTTACTTTGGCTTATATCATCTACAAAATCTTCATTAAGCTCGGCAGTTTCTAAATTTTGAGAATTTTGCTCGACCATTTTATCAAGCTCG
SRS022725_LANL_scaffold_26326	TR	6.70	+	8099	8148	TCTTTTGCCTTAGTGTAAATTTCTCCAAGAGCAGTGTCTACCGCTTCAAC
SRS022734_LANL_scaffold_264	TR	5.76	-	15335	15384	TCCATCACCATTCATTTGAACAGTATCAATACCAATATGAATTAAAACAT
[truncated: 1,137 more rows]
