# Supplementary material for: Discovery and characterization of the evolution, variation and functions of diversity-generating retroelements using thousands of genomes and metagenomes
Source: BMC Genomics. 2019 Jul 19;20:595. doi: 10.1186/s12864-019-5951-3 (PMC6642488; doi:10.1186/s12864-019-5951-3)
Supplement: Supplementary file 15 — Data 1. DGRs identified in genomic and metagenomic datasets. URL: http://cgm.sjtu.edu.cn/index/pub/software/MetaCSST/supplementary/Supplementary_Data_1.zip (ZIP 3330 kb) [file 12864_2019_5951_MOESM15_ESM.zip › Data 1c - HMASM/HMASM-partial-confirmed.txt]

ID	mutA	mutNA	TR	VR	coverage
C1021876	0	1	GCGTGAACGTCAACAACAACGGGAACTCCAACAACTGGAACGCCAGCAAC	GCGTGAACGTCAACAACAACGGGAACTCCAACAACTGGAAAGCCAGCAAC	1
C1021876	0	1	GCGTGAACGTCAACAACAACGGGAACTCCAACAACTGGAACGCCAGCAAC	GCGTGAACGTCAACAACAACGGGAACTCCAAGAACTGGAACGCCAGCAAC	1
C1033982	16	2	CGTTTCTTCGGCTAACTTTGCCAATGTGAACAACAATGGCAATACGAACTACAACAACGCTTCGAACTCTAA	ATTTTCTTCGGCTTACTTTGCCAGTGTGGACTACGATGGCGCTCCGGCCTACTACGCCGCTTCGCACTCTTG	4
C1033982	15	0	CGTTTCTTCGGCTAACTTTGCCAATGTGAACAACAATGGCAATACGAACTACAACAACGCTTCGAACTCTAA	CGTTTCTTCGGCTTACTTTGCCCTTGTGACCGCCTATGGCAATACGGACTGCGGCCGCGCTTCGGACTCTTA	1
C1033982	15	1	CGTTTCTTCGGCTAACTTTGCCAATGTGAACAACAATGGCAATACGAACTACAACAACGCTTCGAACTCTAA	CGTTTCTTCGGCTTACTTTGCCCTTGTGACCGCCTATGCCAATACGGACTGCGGCCGCGCTTCGGACTCTTA	1
C1040292	7	0	TTGTTTTACTCGAAATTGAATTTCTATCGTTCTAACGACAACAACAACTA	TTGTTTTACTCGGAATTGTATTTCTCTCGTTCTTACGGCAACAGCAACTG	2
C1040292	1	0	TTGTTTTACTCGAAATTGAATTTCTATCGTTCTAACGACAACAACAACTA	TTGTTTTACTCGAAATTGAATTTCTATCGTTCTAACGACAACAACCACTA	1
C1040292	10	0	TTGTTTTACTCGAAATTGAATTTCTATCGTTCTAACGACAACAACAACTA	TTGTTTTACTCGGAATTGTCTTTCTCTCGTTCTTTCGACTACAGCTACTT	3
C1051559	1	0	TGCCTTACGTGAACGCGAACAACGGCAGCGGTAACGCGAACTGGAACATCGGC	TGCCTTACGTGAACGCGCACAACGGCAGCGGTAACGCGAACTGGAACATCGGC	1
C1051559	1	2	TGCCTTACGTGAACGCGAACAACGGCAGCGGTAACGCGAACTGGAACATCGGC	TGCCTTACGAGAACGCAAACAACGGCTGCGGTAACGCGAACTGGAACATCGGC	1
C1051559	0	1	TGCCTTACGTGAACGCGAACAACGGCAGCGGTAACGCGAACTGGAACATCGGC	TGCCTTACGTGAACGCGAACAACGGCAGCAGTAACGCGAACTGGAACATCGGC	1
C1051559	1	3	TGCCTTACGTGAACGCGAACAACGGCAGCGGTAACGCGAACTGGAACATCGGC	TGTCTTACTAGAACGCGAACAACGGCAGCGGTCACGCGAACTGGAACATCGGC	1
C1051559	9	3	TGCCTTACGTGAACGCGAACAACGGCAGCGGTAACGCGAACTGGAACATCGGC	TGCCTTGCGTGAGCGCGAGCTACGGCAGCGGTGGCCCGGGCCGGAGCATCTGC	1
C1101682	6	0	GTTTTCTATCTGAATGGCAACAACCCGCGTTCTAATTCCAATGACAACAT	GTTTTCTGTCTGTATGGCGGCAACCCGCGTTCTAATTCCAATGGCAACGT	3
C1101682	6	1	GTTTTCTATCTGAATGGCAACAACCCGCGTTCTAATTCCAATGACAACAT	GTTTTCTGTCTGTATGGCGGCAACCCGCGTTCTAATTCCAATGGGAACGT	1
C1111698	11	0	ACCAACTTCTGTAATGTCAACAGCAACGGCAACGCCAACAACAACAACAA	ACCAACTTCTGTGATGTCAACAGCGGCGGCATCGCCAGCGGCAACGGCGC	5
C1111698	13	2	ACCAACTTCTGTAATGTCAACAGCAACGGCAACGCCAACAACAACAACAA	ACCAACTTCTGTGATGTCAACAGCGGCGGCACCCCCCGCCGCCACCGGGC	1
C1111698	11	1	ACCAACTTCTGTAATGTCAACAGCAACGGCAACGCCAACAACAACAACAA	ACCAACTTCTGTGATGTCAACAGCGGCGGCATCGCCAGCGGCAAAGGCGC	1
C1111698	12	2	ACCAACTTCTGTAATGTCAACAGCAACGGCAACGCCAACAACAACAACAA	ACCAACTTCTGTGATGTCAACAGCGGCGGCATCCCCCGCGGCAAACGCGC	1
C1198985	3	0	CGAATGCGAACAGCGGTCTCGCTTATGCGAACGCGAAC	CGAATGCGAGCAGCGGTCTCGCTTATGCGAGCGCGTAC	2
C1198985	3	0	CGAATGCGAACAGCGGTCTCGCTTATGCGAACGCGAAC	CGAATGCGTACAGCGGTCTCGCTTATGCGGGCGCGAAC	1
C1198985	2	0	CGAATGCGAACAGCGGTCTCGCTTATGCGAACGCGAAC	CGAATGCGAGCAGCGGTCTCGCTTATGCGAGCGCGAAC	1
C1198985	3	0	CGAATGCGAACAGCGGTCTCGCTTATGCGAACGCGAAC	CGAATGCGTACAGCGGTCTCGCTTATGCGTACGCGCAC	3
C1198985	5	0	CGAATGCGAACAGCGGTCTCGCTTATGCGAACGCGAAC	CGTTTGCGTACAGCGGTCTCGCTTATGCGAGCGCGAGC	1
C1265658	14	0	GACAACAACGCGTACTACATCAACACCGACGGCACCGTGAACAACAACAACGTGTACAACGCCA	GGCAACTTCGCGTACTTCATCCGCACCGACGGCACCGTGAGCTACTACGGCGTGTTCACCGCCT	4
C1265658	1	0	GACAACAACGCGTACTACATCAACACCGACGGCACCGTGAACAACAACAACGTGTACAACGCCA	GACAACAACGCGTACTACATCAACACCGACGGCACCGTGAACAACAACAACGTGTACAACGCCC	1
C1281652	7	0	CGTGAACTCGGACGGGACGCTCAACAACAACAACGCGTACAACGGCAACAACGGCGTC	CGTGTACTCGGACGGGACGCTCGACTACTACTACGCGTACTACGGCAACTACGGCGTC	1
C1281652	9	0	CGTGAACTCGGACGGGACGCTCAACAACAACAACGCGTACAACGGCAACAACGGCGTC	CGTGGACTCGGACGGGACGCTCCGCAACTACCTCGCGTACTACGGCCACTACGGCGTC	1
C1281652	8	1	CGTGAACTCGGACGGGACGCTCAACAACAACAACGCGTACAACGGCAACAACGGCGTC	CGTGAACTCGGGCGGGTCGCTCGGCTACGACTACGCGTACAACGGCCACAACGGCATC	1
C1281652	7	1	CGTGAACTCGGACGGGACGCTCAACAACAACAACGCGTACAACGGCAACAACGGCGTC	CGTGTACTCGGACGGGACGCTCGACTACTACTACGCGTACTACGGCAACTACAGCGTC	1
C1281652	8	0	CGTGAACTCGGACGGGACGCTCAACAACAACAACGCGTACAACGGCAACAACGGCGTC	CGTGGACTCGGACGGGACGCTCCGCAACTACCTCGCGTACTACGGCAACTACGGCGTC	1
C1288850	13	0	AACAACAGCTGGAACGTGAACTTTAGTAATGGCAACTTCAACAACAACAACAAGTACAACAGTA	GGCAACAGCTGGCTCGTGCTCTTTAGTAATGGCTACTTCTACGGCAACCACAAGTGCAACAGTC	1
C1288850	16	0	AACAACAGCTGGAACGTGAACTTTAGTAATGGCAACTTCAACAACAACAACAAGTACAACAGTA	TACTACAGCTGGCTCGTGGGCTTTAGTAATGGCGGCTTCTACGGCAGCTACGAGTGCAACAGTT	1
C1288850	12	0	AACAACAGCTGGAACGTGAACTTTAGTAATGGCAACTTCAACAACAACAACAAGTACAACAGTA	AACACCAGCTGGCTCGTGTACTTTAGTAATGGCTACTTCGGCAACTACGGCAAGTACTTCAGTA	3
C1288850	11	0	AACAACAGCTGGAACGTGAACTTTAGTAATGGCAACTTCAACAACAACAACAAGTACAACAGTA	TACAACAGCTGGTACGTGTACTTTAGTAGTGGCTACTTCAGCAGCTACAGCAAGTACTTCAGTA	1
C1288850	4	0	AACAACAGCTGGAACGTGAACTTTAGTAATGGCAACTTCAACAACAACAACAAGTACAACAGTA	AACAACAGCTGGAACGTGAACTTTAGTAATGGCAACTTCAGCATCAGCAACAAGTACTACAGTA	3
C1288850	12	0	AACAACAGCTGGAACGTGAACTTTAGTAATGGCAACTTCAACAACAACAACAAGTACAACAGTA	TACAACAGCTGGTACGTGTACTTTAGTAGTGGCTACTTCAGCAGCTACAGCAAGTACTTCAGTG	1
C1304318	10	0	CTCGTGCCGTGAATTGCAACAATTACCCGTGGAATGTCAATACGAACATT	CTCGTGCCGTGGTTTGCGACAGTTGCCCGTGGAATGTCTCTGCGAGCGTT	2
C1376622	5	0	TCAATGGTAACAATGCGGTCTCGAACGCTAACGTGAAC	TCTATGGTAGCAATGCGGTCTCGTACGCTTACGTGAGC	1
C1376622	5	0	TCAATGGTAACAATGCGGTCTCGAACGCTAACGTGAAC	TCATTGGTGACAATGCGGTCTCGTACGCTAGCGTGAGC	1
C1376622	7	0	TCAATGGTAACAATGCGGTCTCGAACGCTAACGTGAAC	TCAGTGGTGGCGATGCGGTCTCGTACGCTGGCGTGAAC	1
C1376622	5	0	TCAATGGTAACAATGCGGTCTCGAACGCTAACGTGAAC	TCATTGGTAGCTATGCGGTCTCGTACGCTAACGTGGAC	1
C1376622	7	0	TCAATGGTAACAATGCGGTCTCGAACGCTAACGTGAAC	TCTATGGTTACTATGCGGTCTCGTACGCTTTCGTGTAC	1
C1376622	7	0	TCAATGGTAACAATGCGGTCTCGAACGCTAACGTGAAC	TCGGTGGTTACACTGCGGTCTCGAGCGCTAGCGTGTAC	1
C1376622	3	0	TCAATGGTAACAATGCGGTCTCGAACGCTAACGTGAAC	TCTATGGTAACAATGCGGTCTCGGACGCTAACGTGGAC	1
C1376622	6	0	TCAATGGTAACAATGCGGTCTCGAACGCTAACGTGAAC	TCCTTGGTGACTATGCGGTCTCGAACGCTAGCGTGGAC	2
C1444858	0	1	TTGTTTCGCCGGACGGCAACATCAACAACAGGAACTACAATAACAACAAC	TTGTTTCGCCAGACGGCAACATCAACAACAGGAACTACAATAACAACAAC	1
C1444858	12	2	TTGTTTCGCCGGACGGCAACATCAACAACAGGAACTACAATAACAACAAC	TTGTTTCGCCGGTCGGCGGCTTCAACTTCTTGAGCTACGACATCGGCAAC	2
C1444858	12	2	TTGTTTCGCCGGACGGCAACATCAACAACAGGAACTACAATAACAACAAC	TTGTTTCGCCGGTCGGCGACTTCAGCAACTTGTTCTACCTCAGCTGCAAC	3
C1467393	6	1	TGTGAACTCCGATGGTAACGTCAACAACAACAACGCGAACTGGGCTAA	TGTGAACTCCTATGGTGCCGTCGACAACGGCACCGCGAACTGGGCTAA	1
C1467393	6	1	TGTGAACTCCGATGGTAACGTCAACAACAACAACGCGAACTGGGCTAA	TGCGAACTCCGATGGTGCCGTCGACAACGGCACCGCGAACTGGGCTAA	1
C1467393	8	0	TGTGAACTCCGATGGTAACGTCAACAACAACAACGCGAACTGGGCTAA	TGTGGACTCCGATGGTTACGTCTACGGCGACGGCGCGAACTGGGCTAA	6
C1467393	6	1	TGTGAACTCCGATGGTAACGTCAACAACAACAACGCGAACTGGGCTAA	TGTGAACTCCGATGGCGCCGTCGACAACGGCACCGCGAACTGGGCTAA	1
C1476827	8	0	GTTTCAATCTGAATGGTAATAATACCTCTGGTAATCGCAATCGTAATATC	GTTTCCCTCTGAGTGGTTATAATACCTCTGGTCATCGCGGTCGTAATGTC	1
C1481108	11	1	ACAACAGCTGGAACGTGAACTTTAGTAATGGCAACTTCAACAACAACAACAAGTACAACAGTAA	GCAGCAGCTGGGACGTGTACTTTAGTGATGGCAACTTCTACAACTACTTCAAGTATAACAGTGG	1
C1481108	0	1	ACAACAGCTGGAACGTGAACTTTAGTAATGGCAACTTCAACAACAACAACAAGTACAACAGTAA	ACAACAGCTGGAACGTNAACTTTAGTAATGGCAACTTCAACAACAACAACAAGTACAACAGTAA	1
C1481108	11	1	ACAACAGCTGGAACGTGAACTTTAGTAATGGCAACTTCAACAACAACAACAAGTACAACAGTAA	GCAGCAGCTGGGACGTATACTTTAGTGATGGCAACTTCTACAACTACTTCAAGTACAACAGTGG	1
C1481108	0	2	ACAACAGCTGGAACGTGAACTTTAGTAATGGCAACTTCAACAACAACAACAAGTACAACAGTAA	ACAACAGCCGGAACTTGAACTTTAGTAATGGCAACTTCAACAACAACAACAAGTACAACAGTAA	1
C1481108	11	0	ACAACAGCTGGAACGTGAACTTTAGTAATGGCAACTTCAACAACAACAACAAGTACAACAGTAA	GCAGCAGCTGGGACGTGTACTTTAGTGATGGCAACTTCTACAACTACTTCAAGTACAACAGTGG	48
C1481108	2	0	ACAACAGCTGGAACGTGAACTTTAGTAATGGCAACTTCAACAACAACAACAAGTACAACAGTAA	ACTACAGCTGGTACGTGAACTTTAGTAATGGCAACTTCAACAACAACAACAAGTACAACAGTAA	1
C1481108	15	0	ACAACAGCTGGAACGTGAACTTTAGTAATGGCAACTTCAACAACAACAACAAGTACAACAGTAA	GCGGCAGCTGGGGCGTGTGCTTTAGTAATGGCTACTTCAACAGCGGCTACAAGTACGGCAGTAT	1
C1481108	1	0	ACAACAGCTGGAACGTGAACTTTAGTAATGGCAACTTCAACAACAACAACAAGTACAACAGTAA	ACAACAGCTGGAACGTGAACTTTAGTAATGGCAACTTCAACAACAACAACAAGTACNACAGTAA	1
C1481108	12	0	ACAACAGCTGGAACGTGAACTTTAGTAATGGCAACTTCAACAACAACAACAAGTACAACAGTAA	GCAGCAGCTGGGACGTGTCCTTTAGTGATGGCAACTTCTACAACTACTTCAAGTACAACAGTGG	1
C1481108	13	1	ACAACAGCTGGAACGTGAACTTTAGTAATGGCAACTTCAACAACAACAACAAGTACAACAGTAA	TCAGCAGCTGGTGCGTGAACTTTAGTTATGGCAACTTCGGCAACGGCTACAAATGCAACAGTTC	1
C1481108	11	1	ACAACAGCTGGAACGTGAACTTTAGTAATGGCAACTTCAACAACAACAACAAGTACAACAGTAA	GCGGCAGCTGGAACGTGTACTTTAGTAATGGCTACTTCACCTTCAACAACAAGGACGGCAGTAG	1
C1481108	13	2	ACAACAGCTGGAACGTGAACTTTAGTAATGGCAACTTCAACAACAACAACAAGTACAACAGTAA	TCAGCAGCTGGTGCGCGAACTTTAGTTATGGCAACTTCGGCAACGGCTACAAGTGCAACAGGTT	1
C1481108	11	1	ACAACAGCTGGAACGTGAACTTTAGTAATGGCAACTTCAACAACAACAACAAGTACAACAGTAA	GCAGCAGCTGGGACGTGTACTTTAGTGATGGCAAGTTCTACAACTACTTCAAGTACAACAGTGG	1
C1481108	2	0	ACAACAGCTGGAACGTGAACTTTAGTAATGGCAACTTCAACAACAACAACAAGTACAACAGTAA	ACAACAGCTGGAACGTGAACTTTAGTAATGGCAGCTTCAACAACAACAACAAGTCCAACAGTAA	1
C1481108	11	0	ACAACAGCTGGAACGTGAACTTTAGTAATGGCAACTTCAACAACAACAACAAGTACAACAGTAA	GCAGCAGCTGGGACGTGTACTTTAGTGATGGCACCTTCTACAACAACTTCAAGTACAACAGTGG	1
C1481108	15	0	ACAACAGCTGGAACGTGAACTTTAGTAATGGCAACTTCAACAACAACAACAAGTACAACAGTAA	GCGGCAGCTGGGGCGTGGGCTTTAGTAATGGCTACTTCAACAGCGGCTACAAGTACGGCAGTAC	1
C1481108	12	0	ACAACAGCTGGAACGTGAACTTTAGTAATGGCAACTTCAACAACAACAACAAGTACAACAGTAA	GCAGCAGCTGGGACGTGTACTTTAGTGATGGCAACTTCTACAACTACTTCACGTACAACAGTGG	1
C1481108	0	1	ACAACAGCTGGAACGTGAACTTTAGTAATGGCAACTTCAACAACAACAACAAGTACAACAGTAA	ACAACAGCTGGAANGTGAACTTTAGTAATGGCAACTTCAACAACAACAACAAGTACAACAGTAA	1
C1481108	11	0	ACAACAGCTGGAACGTGAACTTTAGTAATGGCAACTTCAACAACAACAACAAGTACAACAGTAA	GCGGCAGCTGGAACGTGTACTTTAGTAATGGCTACTTCACCTTCAACAACAAGTACGGCAGTAG	27
C1481108	12	2	ACAACAGCTGGAACGTGAACTTTAGTAATGGCAACTTCAACAACAACAACAAGTACAACAGTAA	GCGGCAGCTGGAACGTGTACTTTAGTAATGGCTACTTCACCTTCCACAACAAGTAAGGCAGGAG	1
C1481108	13	0	ACAACAGCTGGAACGTGAACTTTAGTAATGGCAACTTCAACAACAACAACAAGTACAACAGTAA	TCAGCAGCTGGTGCGTGAACTTTAGTTATGGCAACTTCGGCAACGGCTACAAGTGCAACAGTTT	14
C1481108	13	2	ACAACAGCTGGAACGTGAACTTTAGTAATGGCAACTTCAACAACAACAACAAGTACAACAGTAA	GCGGCAGCTGGAACGTGTACTTTAGTAATGGCTACTTTCCCTTCAACCACAAGTACGGCAGGAG	1
C1481108	1	1	ACAACAGCTGGAACGTGAACTTTAGTAATGGCAACTTCAACAACAACAACAAGTACAACAGTAA	ACAACAGCTGGAACGTGAACTTTAGTAATGGCAACTTCAACAACACCAACAAGTACAATAGTAA	1
C1481108	15	1	ACAACAGCTGGAACGTGAACTTTAGTAATGGCAACTTCAACAACAACAACAAGTACAACAGTAA	CGGGCAGCTGGGGCGTGGGCTTTAGTAATGGCTACTTCAACAGCGGCTACAAGTACGGCAGTAT	1
C1481108	0	1	ACAACAGCTGGAACGTGAACTTTAGTAATGGCAACTTCAACAACAACAACAAGTACAACAGTAA	ACAACAGCTGGAACGTGAACTTGAGTAATGGCAACTTCAACAACAACAACAAGTACAACAGTAA	1
C1481108	2	0	ACAACAGCTGGAACGTGAACTTTAGTAATGGCAACTTCAACAACAACAACAAGTACAACAGTAA	ACAACAGCTGGAACGTGAACTTTAGTAATGGCAACTTCAACAACAACACCAAGTACACCAGTAA	1
C1481108	15	1	ACAACAGCTGGAACGTGAACTTTAGTAATGGCAACTTCAACAACAACAACAAGTACAACAGTAA	GCGGCAGCTGGGGCGTGGGCTTTAGTAATGGCTACTTCAACAGCGGCTACAATTACGGCAGTAT	1
C1481108	15	0	ACAACAGCTGGAACGTGAACTTTAGTAATGGCAACTTCAACAACAACAACAAGTACAACAGTAA	GCGGCAGCTGGGGCGTGGGCTTTAGTAATGGCTACTTCAACAGCGGCTACAAGTACGGCAGTAT	6
C1481108	1	1	ACAACAGCTGGAACGTGAACTTTAGTAATGGCAACTTCAACAACAACAACAAGTACAACAGTAA	ACAACAGCTGGAACGTGAACTTTAGTAATGGCAACTTCCACAACAACAACAAGTACAACAGGAA	1
C1481108	11	1	ACAACAGCTGGAACGTGAACTTTAGTAATGGCAACTTCAACAACAACAACAAGTACAACAGTAA	GCGGCAGCTGGAACGTGTACTTTAGTAATGGCTACTTCACCTTCAACAACAAGTACGGCAGGAG	2
C1481108	11	1	ACAACAGCTGGAACGTGAACTTTAGTAATGGCAACTTCAACAACAACAACAAGTACAACAGTAA	GCGGCAGCTGGAACGTGTACTTTAGTAATGGCTACTTCACCTTCAACAACAAGCACGGCAGTAG	1
C1481108	0	1	ACAACAGCTGGAACGTGAACTTTAGTAATGGCAACTTCAACAACAACAACAAGTACAACAGTAA	ACAACAGCTGGAACGTGAACTTTAGTAATGGCAACTTCAACAACAACAACAACTACAACAGTAA	2
C1490713	5	2	CTCAATGGTAACAATGGGGTCTCGAATGCTAACGTGAA	CTCGATGGTAACAATGCGGTCTCGGGCGCTTACGTGGA	1
C1490713	6	0	CTCAATGGTAACAATGGGGTCTCGAATGCTAACGTGAA	CTCTATGGTAGCACTGGGGTCTCGAGTGCTTACGTGCA	1
C1490713	0	2	CTCAATGGTAACAATGGGGTCTCGAATGCTAACGTGAA	CTCAATGGTAACAATGCGGTCTCGAACGCTAACGTGAA	6
C1490713	6	0	CTCAATGGTAACAATGGGGTCTCGAATGCTAACGTGAA	CTCTATGGTAACCTTGGGGTCTCGAGTGCTAGCGTGTA	1
C1490713	0	3	CTCAATGGTAACAATGGGGTCTCGAATGCTAACGTGAA	CGCAATGGTAACAATGCGGTCTCGAACGCTAACGTGAA	1
C1490713	0	3	CTCAATGGTAACAATGGGGTCTCGAATGCTAACGTGAA	CTCAATGGTAACAATGCGGACTCGAACGCTAACGTGAA	1
C1490761	6	0	CTCAATGGTAACAATGCGGTCTCGAACGCTAACGTGAA	CTCCATGGTAGCTATGCGGTCTCGTACGCTAGCGTGTA	1
C1490761	3	0	CTCAATGGTAACAATGCGGTCTCGAACGCTAACGTGAA	CTCAATGGTAGCTATGCGGTCTCGAACGCTTACGTGAA	1
C1490761	0	1	CTCAATGGTAACAATGCGGTCTCGAACGCTAACGTGAA	CTCAATGGTAACAATGCGGACTCGAACGCTAACGTGAA	1
C1490761	0	1	CTCAATGGTAACAATGCGGTCTCGAACGCTAACGTGAA	CGCAATGGTAACAATGCGGTCTCGAACGCTAACGTGAA	1
C1490761	6	0	CTCAATGGTAACAATGCGGTCTCGAACGCTAACGTGAA	CTCAATGGTTACCATGCGGTCTCGTACGCTAGCGTGGG	1
C1490761	5	0	CTCAATGGTAACAATGCGGTCTCGAACGCTAACGTGAA	CTCGATGGTAACAATGCGGTCTCGGGCGCTTACGTGGA	1
C1490761	0	2	CTCAATGGTAACAATGCGGTCTCGAACGCTAACGTGAA	CTCAATGGTAACAATGGGGTCTCGAATGCTAACGTGAA	7
C1517375	0	1	ACAACGGTTGCAACCTGAACTTCAACTCGGGCAACGTGAACCCGCTGAAC	ACAACGGTTGCAACCTGAACTTCAACTCGTGCAACGTGAACCCGCTGAAC	1
C1535645	1	0	TCTAATGCAGGCAGTTTCAATTGGAATGTGAATAATACTTCGAGTAATCGTAATCGTAATAT	TCTAATGCAGGCAGTTTCAATTGGAATGTGAATAATACTTCGAGTAATCGTAGTCGTAATAT	1
C1535645	10	0	TCTAATGCAGGCAGTTTCAATTGGAATGTGAATAATACTTCGAGTAATCGTAATCGTAATAT	TCTTATGCGGGCGGTTTCTATTGGAATGTGGATAATGCTTCGGGTTATCGTTATCGTCATAT	1
C1535645	0	1	TCTAATGCAGGCAGTTTCAATTGGAATGTGAATAATACTTCGAGTAATCGTAATCGTAATAT	TCTAATGCAGGCAGTTTCAATTGGAATGTGAATAATACTTCGAGTAATTGTAATCGTAATAT	1
C1535645	0	1	TCTAATGCAGGCAGTTTCAATTGGAATGTGAATAATACTTCGAGTAATCGTAATCGTAATAT	TCTAATGCAGGCAGTTTCAATTGGAATGTGAATAATACTTCGAGTAATCGCAATCGTAATAT	1
C1539437	1	0	AATAACGGTTACAACTTGAACTTCAACAGTGGCAACGTGAATCCTGCGAA	TATAACGGTTACAACTTGAACTTCAACAGTGGCAACGTGAATCCTGCGAA	1
C1545923	0	3	CGCGGACTGTGAATTGCAACAATTATCCGTGGAACGTGAACACGAACATT	CCCGGACGGTGAATTGCAACAATTACCCGTGGAACGTGAACACGAACATT	2
C1553150	5	0	TGTCAACACGGACGGCAGTCTGAACAACAACAACGCGTACAATGGCAA	TGTCAGCACGGACGGCAGTCTGAACAACAACCACGCGTACCGTGGCGA	4
C1553150	0	1	TGTCAACACGGACGGCAGTCTGAACAACAACAACGCGTACAATGGCAA	GGTCAACACGGACGGCAGTCTGAACAACAACAACGCGTACAATGGCAA	1
C15545835	1	0	TGCGAATGCGAATGGTGGTGTGTCGTACGCGAATGCGAATAACGATGCCTCGAACTCGAACTCGAATATC	TGCGAATGCGGATGGTGGTGTGTCGTACGCGAATGCGAATAACGATGCCTCGAACTCGAACTCGAATATC	1
C15545835	7	0	TGCGAATGCGAATGGTGGTGTGTCGTACGCGAATGCGAATAACGATGCCTCGAACTCGAACTCGAATATC	TGCGAGTGCGAATGGTGGTGTGTCGTACGCGAATGCGGGTAGCGATGCCTCGTACTCGTACTCGAGTATC	1
C15545835	10	0	TGCGAATGCGAATGGTGGTGTGTCGTACGCGAATGCGAATAACGATGCCTCGAACTCGAACTCGAATATC	TGCGAGTGCGGGTGGTGGTGTGTCGTGCGCGTATGCGCATTACGATGCCTCGTACTCGAGCTCGAGTATC	1
C15545835	8	1	TGCGAATGCGAATGGTGGTGTGTCGTACGCGAATGCGAATAACGATGCCTCGAACTCGAACTCGAATATC	TGCGAATGCTTTTGGTGGTGTGTCGTGCGCGAATGCGGTTTACGATGCCTCGTACTCGAACTCGAGTATC	1
C15545835	11	0	TGCGAATGCGAATGGTGGTGTGTCGTACGCGAATGCGAATAACGATGCCTCGAACTCGAACTCGAATATC	TGCGTATGCGGTTGGTGGTGTGTCGTGCGCGCATGCGAGTTACGATGCCTCGTTCTCGCACTCGCATATC	1
C15545835	7	0	TGCGAATGCGAATGGTGGTGTGTCGTACGCGAATGCGAATAACGATGCCTCGAACTCGAACTCGAATATC	TGCGAATGCGAGTGGTGGTGTGTCGTGCGCGTATGCGGATCACGATGCCTCGAGCTCGTACTCGAATATC	1
C15545835	7	0	TGCGAATGCGAATGGTGGTGTGTCGTACGCGAATGCGAATAACGATGCCTCGAACTCGAACTCGAATATC	TGCGTATGCGAATGGTGGTGTGTCGTACGCGTTTGCGAATAGCGATGCCTCGAGCTCGTTCTCGAATATC	1
C15545835	7	0	TGCGAATGCGAATGGTGGTGTGTCGTACGCGAATGCGAATAACGATGCCTCGAACTCGAACTCGAATATC	TGCGTATGCGCATGGTGGTGTGTCGTGCGCGTATGCGAATAGCGATGCCTCGTACTCGTACTCGAATATC	1
C15545835	0	1	TGCGAATGCGAATGGTGGTGTGTCGTACGCGAATGCGAATAACGATGCCTCGAACTCGAACTCGAATATC	TGCGAATGCGAATGGTGGTGCGTCGTACGCGAATGCGAATAACGATGCCTCGAACTCGAACTCGAATATC	1
C15562867	5	0	CCTCGGTGCATCAATCTGAACAATGACGCTGGCAACGCGAACTGGAACATCGG	CCTCGGTGCATCAATCTGGGCAATGACGCTGGCAACGCGGGCTGGAGCATCGG	4
C15562867	5	2	CCTCGGTGCATCAATCTGAACAATGACGCTGGCAACGCGAACTGGAACATCGG	TCTTGGTGCATCAATCTGGGCAATGACGCTGGCAACGCGGGCTGGAGCATCGG	1
C15562867	5	2	CCTCGGTGCATCAATCTGAACAATGACGCTGGCAACGCGAACTGGAACATCGG	TCGCGGTGCATCAATCTGGGCAATGACGCTGGCAACGCGGGCTGGAGCATCGG	1
C15576351	7	2	GACAACAGTTGGATATTGAATTGGTCAGATGGTAGCGTGAACAACAACAA	GACAGCAGTTGGATATTGGGTTGGTCAGATGGTAGCGTGAACGAAGATCG	1
C15576351	8	0	GACAACAGTTGGATATTGAATTGGTCAGATGGTAGCGTGAACAACAACAA	GACTACAGTTGGGTATTGCATTGGTCAGGTGGTAGCGTGAACAGCAGCCT	7
C15576351	4	2	GACAACAGTTGGATATTGAATTGGTCAGATGGTAGCGTGAACAACAACAA	GACAACAGTTGGATATTGAATTGGTCAGATGGTAGCGTGAAGATCGGAAG	1
C15576351	5	0	GACAACAGTTGGATATTGAATTGGTCAGATGGTAGCGTGAACAACAACAA	GACAGCAGTTGGATATTGGGTTGGTCAGATGGTAGCGTGAACGACGACAA	7
C15576351	8	2	GACAACAGTTGGATATTGAATTGGTCAGATGGTAGCGTGAACAACAACAA	GACTACAGTTGGGTATTGCATTGGTCAGGTGGTAGCGTGAACAGATCGGA	1
C1562934	2	1	ACGAACAATTTCTGCCTTGTCAACACCAACGGCAACGCCAACAACAACAACGCGAACAATTCCT	ACGAACATTTTCTGCCGTGTCAACCCCAACGGCAACGCCAACAACAACAACGCGAACAATTCCT	1
C1562934	1	0	ACGAACAATTTCTGCCTTGTCAACACCAACGGCAACGCCAACAACAACAACGCGAACAATTCCT	ACGAACAATTTCTGCCTTGTCAACACCAGCGGCAACGCCAACAACAACAACGCGAACAATTCCT	1
C1562934	10	0	ACGAACAATTTCTGCCTTGTCAACACCAACGGCAACGCCAACAACAACAACGCGAACAATTCCT	GCGGACTATTTCTGCCTTGTCGGCACCGACGGCAACGCCAACAGCAACTACGCGAACCTTTCCT	3
C1574841	7	0	CTTTTCTACGCTAATCTGAACAATACGGCGTCCAATTCGAACTCGAACAA	CTTTTCTGCGCTTATCTGAACTATGCGGCGTCCAATTCGTACTCGTACAT	6
C1574841	0	1	CTTTTCTACGCTAATCTGAACAATACGGCGTCCAATTCGAACTCGAACAA	CCTTTCTACGCTAATCTGAACAATACGGCGTCCAATTCGAACTCGAACAA	3
C1574841	0	1	CTTTTCTACGCTAATCTGAACAATACGGCGTCCAATTCGAACTCGAACAA	CTTTTCTACGCTAATCTGAACAATACGGCGTCCAATTCGAACTTGAACAA	1
C1574841	0	1	CTTTTCTACGCTAATCTGAACAATACGGCGTCCAATTCGAACTCGAACAA	CTTTTCTACGCTAATCCGAACAATACGGCGTCCAATTCGAACTCGAACAA	1
C1577113	4	0	ACGAATGGCTATAACCTGAACTTCAACTCGACGAACGCGAACCCGCAGAA	ACGAATGGCTATAGCCTGAACTTCTACTCGACGAGCGCGTACCCGCAGAA	1
C1578990	9	3	ACTAACGGCTACGATATGTTCAATTCGAATGGTAACACGAACGGCAATAA	ACTGGCGGCTACATTATGTTCTACTCTTATGGTAACACGAGCGGCCATCG	1
C1578990	8	0	ACTAACGGCTACGATATGTTCAATTCGAATGGTAACACGAACGGCAATAA	ACTTACGGCTACGATATGTTCAATTCGTATGGTTACGCGGGCGGCATTTA	1
C1578990	8	0	ACTAACGGCTACGATATGTTCAATTCGAATGGTAACACGAACGGCAATAA	ACTTACGGCTACGATATGTTCAATTCGTATGGTTACGCGGGCGGCTATTA	1
C1578990	8	3	ACTAACGGCTACGATATGTTCAATTCGAATGGTAACACGAACGGCAATAA	ACTTACGGCTGCTATATGTTCTTCTCAGATGGTGACACGAACGGCAGTTA	1
C1580756	0	1	ACGTTGGCAGCTACGGCTACTGTTGGTCGGCGGGTCCGAACAACCAGAAC	ACGTTGGCAGCTACGGCTACTGTTGGTCGGCGGTTCCGAACAACCAGAAC	2
C1580756	1	1	ACGTTGGCAGCTACGGCTACTGTTGGTCGGCGGGTCCGAACAACCAGAAC	ACGTTGGCAGCTACGGCTACTGTTGGTCGGCGGGTCCGGACAAACAGAAC	1
C1580756	1	1	ACGTTGGCAGCTACGGCTACTGTTGGTCGGCGGGTCCGAACAACCAGAAC	ACGTTGGCAGCTACGGCTACTGTTGGTCGGCGGGTCCGCACAACCAGAAA	1
C1580756	1	1	ACGTTGGCAGCTACGGCTACTGTTGGTCGGCGGGTCCGAACAACCAGAAC	ACGTTGGCGGCTACGGCTACTGTTGGTCGGCGGTTCCGAACAACCAGAAC	1
C1580756	1	2	ACGTTGGCAGCTACGGCTACTGTTGGTCGGCGGGTCCGAACAACCAGAAC	ACGTTGGCAGCTACGGCTACTGTTGGTCGGGGGGTCCGGACAACCAGAAA	1
C1580756	6	3	ACGTTGGCAGCTACGGCTACTGTTGGTCGGCGGGTCCGAACAACCAGAAC	GCGTTGGCTTCTACGGCGTCTGTTGGTCGGCGGTTCCGTACAGCCAGTAC	4
C1583462	0	1	ACGTCAATTCCTCTGGCGCGATGAACTGGAACAACGCTTACAACGGCA	ACGTCAATTCCTCTGGCGCGAGGAACTGGAACAACGCTTACAACGGCA	1
C1583462	7	0	ACGTCAATTCCTCTGGCGCGATGAACTGGAACAACGCTTACAACGGCA	TCGTCTATTCCTCTGGCGCGTTGAGCTGGAACTACGCTTACCGCGGCA	1
C1583462	7	0	ACGTCAATTCCTCTGGCGCGATGAACTGGAACAACGCTTACAACGGCA	ACGTCAATTCCTCTGGCGCGATGCACTGGGGCGACGCTTACCTCGGCG	1
C1583462	8	0	ACGTCAATTCCTCTGGCGCGATGAACTGGAACAACGCTTACAACGGCA	GCGTCTATTCCTCTGGCGCGATGTGCTGGGACAGCGCTTACTACGGCG	4
C1583462	0	2	ACGTCAATTCCTCTGGCGCGATGAACTGGAACAACGCTTACAACGGCA	ACGTCAATTCCTCTGTCGCGATGAACTGGAACAACGNTTACAACGGCA	1
C1583462	9	1	ACGTCAATTCCTCTGGCGCGATGAACTGGAACAACGCTTACAACGGCA	GCGTCCGTTCCTCTGGCGCGATGGACTGGCACCACGCTATCGACGGCT	1
C1583462	6	0	ACGTCAATTCCTCTGGCGCGATGAACTGGAACAACGCTTACAACGGCA	ACGTCCATTCCTCTGGCGCGATGAGCTGGCGCGACGCTTGCAACGGCA	1
C1583962	1	1	CGTCATTTCCGACGGCTCGCTGAGCTACAACTACGCGTGGAATGGGTT	CGTCATTTCCTGCGGCTCGCTGAGCTACAACTACGCGTGGAATGGGTT	1
C1583962	0	1	CGTCATTTCCGACGGCTCGCTGAGCTACAACTACGCGTGGAATGGGTT	CGTCATTTCCGACGGCTCGCTGAGCTACAACTACGCGTGGAATGGGTC	1
C1586033	7	0	TTGCGCTACTTGAATGTGAACAACACTGCCGGGAATGCCAACTGGAACATCGG	TTGCGCTACTTGCTTGTGTACAACACTGCCGGGGCTGCCCACTGGGACATCGG	1
C1591255	9	0	TCGTGAATGTGAATACTGACGGCACGGTCAACAACAACAACGCGAACTACTCGA	TCGTGTTTGTGTATGCTGACGGCACGGTCAACTACAACTTCGCGATCTACTCGT	2
C1591255	12	0	TCGTGAATGTGAATACTGACGGCACGGTCAACAACAACAACGCGAACTACTCGA	TCGTGCTTGTGTTTACTGACGGCACGGTCGGCTACCTCAACGCGGGCTACTCGC	3
C1591255	12	1	TCGTGAATGTGAATACTGACGGCACGGTCAACAACAACAACGCGAACTACTCGA	TCGTGCTTGTGTTTACTGACGGCACAGTCGGCTACCTCAACGCGGGCTACTCGC	2
C1593187	10	1	CTAACGGCTACAATATGTTCAACTCAGATGGTAACACGAACGGCAATAAC	CTAACGGCTACCTTATGTTCGATTCGGTTGGTGACACGTACGGCGATCGC	2
C1595246	6	0	TGAATTCGAACAACGTTGCCTCGAACTCGAACGCGAAC	TGAATTCGCACCACGTTGCCTCGCACTCGATCGCGTGC	5
C1595246	9	0	TGAATTCGAACAACGTTGCCTCGAACTCGAACGCGAAC	TGGCTTCGTACTACGTTGCCTCGTACTCGTCCGCGTGC	5
C1602735	5	1	GCGAATACGAATAACACCCCCTCGAATACGAATGCGAA	GCGTATACGCATGACGCCCCCTCGAATACGGATGCAAA	1
C1602735	1	1	GCGAATACGAATAACACCCCCTCGAATACGAATGCGAA	GCGAATACGAATAACACGCCCTCGAATGCGAATGCGAA	1
C1602735	1	0	GCGAATACGAATAACACCCCCTCGAATACGAATGCGAA	GCGAATACGANTAACACCCCCTCGAATACGAATGCGAA	1
C1602735	1	0	GCGAATACGAATAACACCCCCTCGAATACGAATGCGAA	GCGAATACGAATAACACCCCCTCGAATACGTATGCGAA	1
C1602735	0	1	GCGAATACGAATAACACCCCCTCGAATACGAATGCGAA	GCGAATACGAAGAACACCCCCTCGAATACGAATGCGAA	1
C1602735	5	0	GCGAATACGAATAACACCCCCTCGAATACGAATGCGAA	GCGTATACGCATGACGCCCCCTCGAATACGGATGCGAA	44
C1602735	5	0	GCGAATACGAATAACACCCCCTCGAATACGAATGCGAA	GCGTATACGGATATCGCCCCCTCGAGTACGAATGCGAA	1
C1602735	1	1	GCGAATACGAATAACACCCCCTCGAATACGAATGCGAA	GCGAAAACGAATAACACCCCCTCGAATGCGAATGCGAA	1
C1602735	6	0	GCGAATACGAATAACACCCCCTCGAATACGAATGCGAA	GCGTATACGCATGGCGCCCCCTCGAATACGGATGCGAA	1
C1602735	8	0	GCGAATACGAATAACACCCCCTCGAATACGAATGCGAA	GCGAATTCGTATTACGCCCCCTCGAATGCGCTTGCGAT	25
C1602735	2	2	GCGAATACGAATAACACCCCCTCGAATACGAATGCGAA	CCGATCTCGAATAACACCCCCTCGAATACGAATGCGAA	1
C1602735	0	2	GCGAATACGAATAACACCCCCTCGAATACGAATGCGAA	GCTAACACGAATAACACCCCCTCGAATACGAATGCGAA	1
C1602735	2	0	GCGAATACGAATAACACCCCCTCGAATACGAATGCGAA	GCGAATACGAATATCACCCCCTCGAATGCGAATGCGAA	1
C1602735	3	3	GCGAATACGAATAACACCCCCTCGAATACGAATGCGAA	GCGAATGCGAATATCGATCCTTCGAATACGAATGCGAA	1
C1602735	1	0	GCGAATACGAATAACACCCCCTCGAATACGAATGCGAA	GCGAATACGAATAACACCCCCTCGAATGCGAATGCGAA	24
C1602735	0	1	GCGAATACGAATAACACCCCCTCGAATACGAATGCGAA	GCGAATACTAATAACACCCCCTCGAATACGAATGCGAA	1
C1602735	0	1	GCGAATACGAATAACACCCCCTCGAATACGAATGCGAA	GCGAATACGAATAACACCGCCTCGAATACGAATGCGAA	1
C1602735	5	0	GCGAATACGAATAACACCCCCTCGAATACGAATGCGAA	GCGTATACGGATAGCGCCCCCTCGAGTACGAATGCGAA	16
C1602735	0	1	GCGAATACGAATAACACCCCCTCGAATACGAATGCGAA	GCGAATAGGAATAACACCCCCTCGAATACGAATGCGAA	1
C1602735	5	3	GCGAATACGAATAACACCCCCTCGAATACGAATGCGAA	GCGCATGCGGATTACGCTGCTTCGAATACGAATGCGAA	1
C1602735	1	0	GCGAATACGAATAACACCCCCTCGAATACGAATGCGAA	GCGAATACGAATAACACCCCCTCGAATCCGAATGCGAA	1
C1603151	7	0	GCCGTGCCGTCAATTGCAACAATTACCCGTGGAACGTGAACACGAACATT	GCCGTGCCGTCAGTTGCGGCAGTTGCCCGTGGAACGTGTACACGCACATT	3
C1603151	8	0	GCCGTGCCGTCAATTGCAACAATTACCCGTGGAACGTGAACACGAACATT	GCCGTGCCGTCTATTGCGGCAGTTACCCGTGGTACGTGGACACGTACGTT	1
C1611739	10	0	TTTTCAACGTCAACTTGAACAACCCTCGTACTAACTCGAACAGCAACATC	TTTTCGGCGTCGACTTGAACTACCCTCGTACTGACTCGCTCAGCCTCCTC	2
C1611739	10	0	TTTTCAACGTCAACTTGAACAACCCTCGTACTAACTCGAACAGCAACATC	TTTTCTACGTCTACTTGGCCTCCCCTCGTACTAACTCGGGCAGCTACCTC	6
C1611739	11	0	TTTTCAACGTCAACTTGAACAACCCTCGTACTAACTCGAACAGCAACATC	TTTTCGGCGTCGTCTTGGGCGACCCTCGTACTGACTCGGGCGGCAACATC	3
C1611739	0	1	TTTTCAACGTCAACTTGAACAACCCTCGTACTAACTCGAACAGCAACATC	TTTTCAACGTCAACTTGAACAACCCTCGTACTAACTCGAACAGCAACATT	1
C1625512	8	0	TCGCTTATGCGAACTCGAATAACGATTGGTCGAACTCGAATGCGAATATC	TCGCTTATGCGTACTCGTATGACGTTTGGTCGTCCTCGAATGCGTATGTC	51
C1625512	6	2	TCGCTTATGCGAACTCGAATAACGATTGGTCGAACTCGAATGCGAATATC	TCGCTTGTGCGTACTCGGATAACGATTGGTCGGACGCGAATGCGAGGCTC	12
C1625512	8	1	TCGCTTATGCGAACTCGAATAACGATTGGTCGAACTCGAATGCGAATATC	TCGCTTATGCGTACTCGTATGACGTTTGGTCGTCCTCGAATGCGTATGGC	1
C1625512	9	0	TCGCTTATGCGAACTCGAATAACGATTGGTCGAACTCGAATGCGAATATC	TCGCTTATGCGTACTCGTATGACGTTTGGTCGTCCTCGCATGCGTATGTC	1
C1625512	6	3	TCGCTTATGCGAACTCGAATAACGATTGGTCGAACTCGAATGCGAATATC	TCGCTTGTGCGTACTCGGATAACGATTGGGCGGACGCGAATGCGAGGCTC	1
C1625512	8	0	TCGCTTATGCGAACTCGAATAACGATTGGTCGAACTCGAATGCGAATATC	TCGCTTATGCGTACTCGTATGACGTTTGGTCGCCCTCGAATGCGTATGTC	1
C1625512	7	0	TCGCTTATGCGAACTCGAATAACGATTGGTCGAACTCGAATGCGAATATC	TCGCTTGTGCGAACTCGTATAACGATTGGTCGTACTCGAGTGCGTCTGTC	12
C1625512	8	1	TCGCTTATGCGAACTCGAATAACGATTGGTCGAACTCGAATGCGAATATC	TCGCTTATGCGTACTCGTATGACGTGTGGTCGTCCTCGAATGCGTATGTC	1
C1625512	8	3	TCGCTTATGCGAACTCGAATAACGATTGGTCGAACTCGAATGCGAATATC	CCGCTTGTGCGTACTCGGATTACGATTGGTCGGACGCGGATGCGAGGCTC	1
C1625512	6	0	TCGCTTATGCGAACTCGAATAACGATTGGTCGAACTCGAATGCGAATATC	TCGCTTATGCGAACTCGTATAACGATTGGTCGTACTCGGGTGCGGATGTC	1
C1625512	0	2	TCGCTTATGCGAACTCGAATAACGATTGGTCGAACTCGAATGCGAATATC	TCGCTTATGCGAACTTGAATAACGATTGGTCGAACTCGAATGCGAATAGC	1
C1625512	1	0	TCGCTTATGCGAACTCGAATAACGATTGGTCGAACTCGAATGCGAATATC	TCGCTTATGCGAACTCGAATGACGATTGGTCGAACTCGAATGCGAATATC	1
C1625512	9	1	TCGCTTATGCGAACTCGAATAACGATTGGTCGAACTCGAATGCGAATATC	TCGCTTATGCGTCCTCGTCTAACGCTTGGTCGACCTCGTATGCGGGTACC	1
C1625512	6	2	TCGCTTATGCGAACTCGAATAACGATTGGTCGAACTCGAATGCGAATATC	TAGCTTATGAGAACTCGTATAACGATTGGTCGTACTCGGGTGCGTATGTC	1
C1625512	3	2	TCGCTTATGCGAACTCGAATAACGATTGGTCGAACTCGAATGCGAATATC	TCGCTTATCCGAACTCGCATACCGATGGGTCGAGCTCGAATGCGAATATC	1
C1625512	7	0	TCGCTTATGCGAACTCGAATAACGATTGGTCGAACTCGAATGCGAATATC	TCGCTTCTGCGACCTCGACTGACGCTTGGTCGTACTCGAATGCGAATTTC	2
C1625512	7	3	TCGCTTATGCGAACTCGAATAACGATTGGTCGAACTCGAATGCGAATATC	CCGCTTGTGCGGACTCGGGTAACGATTGGTCGGACGCGAATGCGAGGCTC	1
C1625512	8	1	TCGCTTATGCGAACTCGAATAACGATTGGTCGAACTCGAATGCGAATATC	TCGCTTATGCGTACTCGTATGACGTTTGGTCGTCCTCGAATGCGTATGCC	1
C1625512	7	2	TCGCTTATGCGAACTCGAATAACGATTGGTCGAACTCGAATGCGAATATC	TCGCTTATGCGAACTCGTATAACGCTTGGTCGTACTCGGGGGCGTATGGC	1
C1625512	9	2	TCGCTTATGCGAACTCGAATAACGATTGGTCGAACTCGAATGCGAATATC	TCGCTTATGCGTCCTCGAGGGACGCTTGGGCGAACTCGCATGCGTCTTTC	1
C1625512	7	1	TCGCTTATGCGAACTCGAATAACGATTGGTCGAACTCGAATGCGAATATC	GCGCTTGTGCGAACTCGTATAACGATTGGTCGTACTCGAGTGCGTCTGTC	1
C1625512	6	0	TCGCTTATGCGAACTCGAATAACGATTGGTCGAACTCGAATGCGAATATC	TCGCTTATGCGAACTCGTATAACGATTGGTCGTACTCGGGTGCGTATGTC	52
C1625512	0	1	TCGCTTATGCGAACTCGAATAACGATTGGTCGAACTCGAATGCGAATATC	TCGCTTATGCGAACTCGAATAACGATTGGCCGAACTCGAATGCGAATATC	1
C1625512	6	1	TCGCTTATGCGAACTCGAATAACGATTGGTCGAACTCGAATGCGAATATC	TCGCTTATGCGAACTCGTATAACGATTGGTCGTACTCTGGTGCGTATGTC	1
C1625512	8	0	TCGCTTATGCGAACTCGAATAACGATTGGTCGAACTCGAATGCGAATATC	TCGCTTATGCGTACTCGTATGACGTTTGGTCGTCCTCGAATGCGCATGTC	1
C1625512	1	0	TCGCTTATGCGAACTCGAATAACGATTGGTCGAACTCGAATGCGAATATC	TCGCTTATGCGAACTCGAATAACGATTGGTCGCACTCGAATGCGAATATC	1
C1625512	6	2	TCGCTTATGCGAACTCGAATAACGATTGGTCGAACTCGAATGCGAATATC	TCGCTTATGCGAACTCGTATAACGATTGGGCGTACTCGGGGGCGTATGTC	1
C1625512	6	1	TCGCTTATGCGAACTCGAATAACGATTGGTCGAACTCGAATGCGAATATC	TCGCTTATGCGAACTCGTATAACGATTGCTCGTACTCGGGTGCGTATGTC	1
C1625512	9	1	TCGCTTATGCGAACTCGAATAACGATTGGTCGAACTCGAATGCGAATATC	TCGCTTATGCGTCCTCGAGGGACGCTTGGTCGAACTCGCATGCGTCTTTC	11
C1625512	6	1	TCGCTTATGCGAACTCGAATAACGATTGGTCGAACTCGAATGCGAATATC	GCGCTTATGCGAACTCGTATAACGATTGGTCGTACTCGGGTGCGTATGTC	1
C1625512	1	0	TCGCTTATGCGAACTCGAATAACGATTGGTCGAACTCGAATGCGAATATC	TCGCTTATGCGAACTCGAATAACGATTGGTCGAGCTCGAATGCGAATATC	1
C1625512	9	0	TCGCTTATGCGAACTCGAATAACGATTGGTCGAACTCGAATGCGAATATC	TCGCTTATGCGCCCTCGGCTGACGTTTGGTCGTCCTCGAATGCGTATATC	17
C1625512	11	0	TCGCTTATGCGAACTCGAATAACGATTGGTCGAACTCGAATGCGAATATC	TCGCTTATGCGGCCTCGTCTGACGGTTGGTCGGACTCGGGTGCGAGTGTC	4
C1625512	6	0	TCGCTTATGCGAACTCGAATAACGATTGGTCGAACTCGAATGCGAATATC	TCGCTTGTGCGGACTCGAGTTACGATTGGTCGACCTCGTATGCGAATATC	8
C1625512	1	0	TCGCTTATGCGAACTCGAATAACGATTGGTCGAACTCGAATGCGAATATC	TCGCTTATGCGAACTCGAATAACGATTGGTCGACCTCGAATGCGAATATC	1
C1625512	9	1	TCGCTTATGCGAACTCGAATAACGATTGGTCGAACTCGAATGCGAATATC	TCGCTTATGCGCCCTCGGCTGACGTTTGGTCGTCATCGAATGCGTATATC	1
C1625512	9	0	TCGCTTATGCGAACTCGAATAACGATTGGTCGAACTCGAATGCGAATATC	TCGCTTATGCGTCCTCGTCTAACGCTTGGTCGACCTCGTATGCGGGTATC	12
C1625512	7	0	TCGCTTATGCGAACTCGAATAACGATTGGTCGAACTCGAATGCGAATATC	TCGCTTATGCGAGCTCGTATAACGATTGGTCGTACTCGGGTGCGTATGTC	1
C1625512	0	1	TCGCTTATGCGAACTCGAATAACGATTGGTCGAACTCGAATGCGAATATC	TCGCTTATGCGAACTCGAATAACAATTGGTCGAACTCGAATGCGAATATC	1
C1625512	7	2	TCGCTTATGCGAACTCGAATAACGATTGGTCGAACTCGAATGCGAATATC	TCGCTTGTGCGTACTCGGATCACGATTGGTCGGACGCGAATGCGAGGCTC	1
C1625512	9	3	TCGCTTATGCGAACTCGAATAACGATTGGTCGAACTCGAATGCGAATATC	TCGCTTGTGCGTACTCGGATAACGATTGGGCGGGCGCGGATGCGGGGGTC	1
C1625512	6	2	TCGCTTATGCGAACTCGAATAACGATTGGTCGAACTCGAATGCGAATATC	TCGCTTGTGCGGACTCGAGGTACGATTTGTCGACCTCGGATGCGAATATC	1
C1625512	1	0	TCGCTTATGCGAACTCGAATAACGATTGGTCGAACTCGAATGCGAATATC	TCGCTTATGCGAGCTCGAATAACGATTGGTCGAACTCGAATGCGAATATC	1
C1625512	0	1	TCGCTTATGCGAACTCGAATAACGATTGGTCGAACTCGAATGCGAATATC	CCGCTTATGCGAACTCGAATAACGATTGGTCGAACTCGAATGCGAATATC	1
C1625659	5	0	TCGCGTTCGCGTAATGCGAATAATGCGCGGTCGAATGCGAATGCGAATAT	TCGCGTTCGCGTACTGCGATTAATGCGCGGTCGGATGCGAATGCGAGTCT	1
C1626024	7	2	TTCGGTTATCTGAATGCGAATAATCGTTCCTCGAATGCGAATGCGAACAT	TTCNNTTGTCTGAATGCGACTATTCGTTCCTCGTNTGCGAATGCGTACCT	1
C1626024	9	0	TTCGGTTATCTGAATGCGAATAATCGTTCCTCGAATGCGAATGCGAACAT	TTCGGTTTTCTGTCTGCGTCTTATCGTTCCTCGTATGCGGATGCGGACAT	1
C1626024	9	1	TTCGGTTATCTGAATGCGAATAATCGTTCCTCGAATGCGAATGCGAACAT	TTCGGTTGTCTGATTGCGTTTCATCGTTCCTCGTCTGCGTATGCGTAAAT	1
C1626024	5	1	TTCGGTTATCTGAATGCGAATAATCGTTCCTCGAATGCGAATGCGAACAT	TTCGGTTTTCGGGATGCGCATTATCGTTCCTCGAATGCGAATGCGTACAT	1
C1626024	5	1	TTCGGTTATCTGAATGCGAATAATCGTTCCTCGAATGCGAATGCGAACAT	TTCGGTTTTCTGGATGCGCATTATCGTTCCTCGAATGCGAATCCGTACAT	1
C1626024	7	0	TTCGGTTATCTGAATGCGAATAATCGTTCCTCGAATGCGAATGCGAACAT	TTCGGTTGTCTGAATGCGGCTATTCGTTCCTCGTATGCGAATGCGTACCT	1
C1626024	11	1	TTCGGTTATCTGAATGCGAATAATCGTTCCTCGAATGCGAATGCGAACAT	CTCGGTTGTCTGTCTGCGATTGATCGTTCCTCGGCTGCGGCTGCGTACTT	1
C1626024	7	0	TTCGGTTATCTGAATGCGAATAATCGTTCCTCGAATGCGAATGCGAACAT	TTCGGTTATCTGCATGCGTATTATCGTTCCTCGTATGCGAATGCGGCCCT	6
C1626024	6	0	TTCGGTTATCTGAATGCGAATAATCGTTCCTCGAATGCGAATGCGAACAT	TTCGGTTCTCTGTATGCGAATATTCGTTCCTCGTATGCGAATGCGGACGT	1
C1626024	5	1	TTCGGTTATCTGAATGCGAATAATCGTTCCTCGAATGCGAATGCGAACAT	TTCGGTTTTCTGGATGCGCATTATCGTTCCTCTAATGCGAATGCGTACAT	1
C1626024	0	1	TTCGGTTATCTGAATGCGAATAATCGTTCCTCGAATGCGAATGCGAACAT	TTCGGTTATCTGAATGCGAATAATCGTTCCTCGAATACGAATGCGAACAT	1
C1626024	11	0	TTCGGTTATCTGAATGCGAATAATCGTTCCTCGAATGCGAATGCGAACAT	TTCGGTTTTCTGTCTGCGGGTTATCGTTCCTCGTATGCGTCTGCGGACTT	13
C1626024	7	0	TTCGGTTATCTGAATGCGAATAATCGTTCCTCGAATGCGAATGCGAACAT	TTCGGTTATCTGAGTGCGCTTAATCGTTCCTCGTATGCGGATGCGTACTT	2
C1626024	6	0	TTCGGTTATCTGAATGCGAATAATCGTTCCTCGAATGCGAATGCGAACAT	TTCGGTTGTCTGAATGCGACTATTCGTTCCTCGTATGCGAATGCGTACCT	19
C1626024	5	1	TTCGGTTATCTGAATGCGAATAATCGTTCCTCGAATGCGAATGCGAACAT	TTCTGTTTTCTGGATGCGCATTATCGTTCCTCGAATGCGAATGCGTACAT	2
C1626024	5	1	TTCGGTTATCTGAATGCGAATAATCGTTCCTCGAATGCGAATGCGAACAT	TTCGGTTTTCTGGATGCGCATTATCGTTCCTCGAATGCAAATGCGTACAT	1
C1626024	6	0	TTCGGTTATCTGAATGCGAATAATCGTTCCTCGAATGCGAATGCGAACAT	TTCGGTTATCTGACTGCGAATTATCGTTCCTCGCATGCGGTTGCGCACAT	10
C1626024	10	0	TTCGGTTATCTGAATGCGAATAATCGTTCCTCGAATGCGAATGCGAACAT	TTCGGTTTTCTGTCTGCGTTTTATCGTTCCTCGTCTGCGGATGCGGACAT	1
C1626024	11	1	TTCGGTTATCTGAATGCGAATAATCGTTCCTCGAATGCGAATGCGAACAT	GTCGGTTTTCTGTCTGCGGGTTATCGTTCCTCGTATGCGTCTGCGGACTT	1
C1626024	9	0	TTCGGTTATCTGAATGCGAATAATCGTTCCTCGAATGCGAATGCGAACAT	TTCGGTTGTCTGATTGCGTTTCATCGTTCCTCGTCTGCGTATGCGTACAT	4
C1626024	12	3	TTCGGTTATCTGAATGCGAATAATCGTTCCTCGAATGCGAATGCGAACAT	TTCGGTTTTCTGTCTGCGTTTTATCGTTCCTCGTATGCGGTTGGAGCATT	1
C1626024	9	0	TTCGGTTATCTGAATGCGAATAATCGTTCCTCGAATGCGAATGCGAACAT	TTCGGTTTTCTGTCTGCGTTTTATCGTTCCTCGTATGCGGATGCGGACAT	42
C1626024	5	1	TTCGGTTATCTGAATGCGAATAATCGTTCCTCGAATGCGAATGCGAACAT	GTCGGTTTTCTGGATGCGCATTATCGTTCCTCGAATGCGAATGCGTACAT	2
C1626024	5	0	TTCGGTTATCTGAATGCGAATAATCGTTCCTCGAATGCGAATGCGAACAT	TTCGGTTTTCTGGATGCGCATTATCGTTCCTCGAATGCGAATGCGTACAT	127
C1626024	9	1	TTCGGTTATCTGAATGCGAATAATCGTTCCTCGAATGCGAATGCGAACAT	TTCGGTTTTCTGTCTGCGTTTTATCGTTCCTCGTATGCGGATGTGGACAT	1
C1691553	7	0	ACGAATTCGAACAATCCAGTGACGAATGCGAATGCGAA	ACGTATTCGTACTCTCCGGTGACGAATGCGAATGCGGG	1
C1691553	3	0	ACGAATTCGAACAATCCAGTGACGAATGCGAATGCGAA	ACGAATTCGAACAATCCGGTGACGAATGCGCATGCGCA	1
C1693436	0	1	CTTTCTATTGGAATCTGAATAATGCTTCTTCTAATCGTAATCGGAATATC	CTTTCTATTGGAATCTGAATAATGCTTCCTCTAATCGTAATCGGAATATC	1
C1693436	11	0	CTTTCTATTGGAATCTGAATAATGCTTCTTCTAATCGTAATCGGAATATC	CTTTCTGTTGGGTTCTGACTTATGCTTCTTCTGGTCGTAGTCGGGCTGTC	4
C1703921	8	0	GCGGATTACTTGAATTTGAACAATTCTGCGGGCAATGCGAACTGGAACAT	GCGGATTGCTTGCTTTTGAACAATTCTGCGGGCGCTGCGAGCTGGGGCAT	1
C1708626	10	0	TGCGAATGCGAATGGCGGCGTGTCGAATGCGAATGCGAATAACGATGCATCGAACTCGAA	TGCGTATGCGTATGGCGGCGTGTCGAGTGCGAGTGCGGCTAGCGATGCATCGAGCTCGGG	1
C1708626	0	2	TGCGAATGCGAATGGCGGCGTGTCGAATGCGAATGCGAATAACGATGCATCGAACTCGAA	TGCGAATGCGAATGGCGGCGTGTCGAACGCGAATGCGAATAACGATGCATCGAAATCGAA	1
C1708626	6	0	TGCGAATGCGAATGGCGGCGTGTCGAATGCGAATGCGAATAACGATGCATCGAACTCGAA	TGCGTATGCGCATGGCGGCGTGTCGAATGCGTATGCGAGTAACGTTGCATCGAGCTCGAA	1
C1708626	11	0	TGCGAATGCGAATGGCGGCGTGTCGAATGCGAATGCGAATAACGATGCATCGAACTCGAA	TGCGTATGCGAGTGGCGGCGTGTCGTATGCGGGTGCGTTTTACGATGCATCGGGCTCGAG	1
C1708626	9	0	TGCGAATGCGAATGGCGGCGTGTCGAATGCGAATGCGAATAACGATGCATCGAACTCGAA	TGCGTATGCGAATGGCGGCGTGTCGTATGCGAATGCGGGTGGCGATGCATCGTACTCGTG	1
C1708626	6	0	TGCGAATGCGAATGGCGGCGTGTCGAATGCGAATGCGAATAACGATGCATCGAACTCGAA	TGCGAGTGCGATTGGCGGCGTGTCGAATGCGAATGCGTATTACGATGCGTCGAACTCGTA	1
C1708626	8	0	TGCGAATGCGAATGGCGGCGTGTCGAATGCGAATGCGAATAACGATGCATCGAACTCGAA	TGCGAATGCGTATGGCGGCGTGTCGAGTGCGTATGCGAGTAGCGATGCATCGAGCTCGGG	1
C1708626	4	0	TGCGAATGCGAATGGCGGCGTGTCGAATGCGAATGCGAATAACGATGCATCGAACTCGAA	TGCGAATGCGAATGGCGGCGTGTCGTATGCGAATGCGAATAACGATGCATCGGTCTCGTA	1
C1708626	8	0	TGCGAATGCGAATGGCGGCGTGTCGAATGCGAATGCGAATAACGATGCATCGAACTCGAA	TGCGTTTGCGAATGGCGGCGTGTCGAGTGCGTATGCGAGTAGCGATGCATCGTACTCGCA	1
C1708626	6	0	TGCGAATGCGAATGGCGGCGTGTCGAATGCGAATGCGAATAACGATGCATCGAACTCGAA	TGCGTGTGCGAATGGCGGCGTGTCGTATGCGATTGCGAATAACGATGCATCGTACTCGAG	1
C1708626	7	0	TGCGAATGCGAATGGCGGCGTGTCGAATGCGAATGCGAATAACGATGCATCGAACTCGAA	TGCGTATGCGGGTGGCGGCGTGTCGAATGCGAATGCGAGTAGCGATGCATCGAGCTCGAG	1
C1708626	5	0	TGCGAATGCGAATGGCGGCGTGTCGAATGCGAATGCGAATAACGATGCATCGAACTCGAA	TGCGTATGCGAATGGCGGCGTGTCGTATGCGAGTGCGAATTACGATGCATCGTACTCGAA	1
C1708626	0	1	TGCGAATGCGAATGGCGGCGTGTCGAATGCGAATGCGAATAACGATGCATCGAACTCGAA	TGCGAATGCGAATGGCGGCGTGTCGAATGCGAATGCGAATAACGATGCATCGAACGCGAA	1
C1708626	10	0	TGCGAATGCGAATGGCGGCGTGTCGAATGCGAATGCGAATAACGATGCATCGAACTCGAA	TGCGGGTGCGAATGGCGGCGTGTCGTATGCGAGTGCGGGTTACGGTGCATCGTACTCGAG	1
C1708626	8	0	TGCGAATGCGAATGGCGGCGTGTCGAATGCGAATGCGAATAACGATGCATCGAACTCGAA	TGCGAATGCGGATGGCGGCGTGTCGAGTGCGAGTGCGAGTATCGATGCATCGTTCTCGAG	1
C1708626	1	0	TGCGAATGCGAATGGCGGCGTGTCGAATGCGAATGCGAATAACGATGCATCGAACTCGAA	TGCGAATGCGAATGGCGGCGTGTCGAATGCGAATGCGGATAACGATGCATCGAACTCGAA	1
C1728022	10	0	TTGTTTCGCCGGTTGGCGACATCAACAACAGGAACTACAATAACAGCA	TTGTTTCGCCGGTTGGCGTCGTCGACTACAGGCGCTACTATGGCAGCT	2
C1728022	9	0	TTGTTTCGCCGGTTGGCGACATCAACAACAGGAACTACAATAACAGCA	TTGTTTCGCCGGTTGGCGGCATCGGCTTCGGGATCTACTATAACGGCA	3
C1730217	11	0	ACAACAATGCGAACGCGAATGGCGGCGTGTCGTACGCGAACACGAACAACGATTCGTCGAACACGAA	GCTACAATGCGATCGCGCATGGCGGCGTGTCGTGCGCGAGCACGAGCTACGATTCGTCGTGCACGAG	1
C1730217	7	0	ACAACAATGCGAACGCGAATGGCGGCGTGTCGTACGCGAACACGAACAACGATTCGTCGAACACGAA	ACAACAGTGCGTACGCGAATGGCGGCGTGTCGTACGCGTACACGTACTACGATTCGTCGAGCACGAG	1
C1730217	8	0	ACAACAATGCGAACGCGAATGGCGGCGTGTCGTACGCGAACACGAACAACGATTCGTCGAACACGAA	ACTACTATGCGTACGCGTATGGCGGCGTGTCGTACGCGAACACGCACTACGATTCGTCGAGCACGCA	1
C1730217	9	0	ACAACAATGCGAACGCGAATGGCGGCGTGTCGTACGCGAACACGAACAACGATTCGTCGAACACGAA	TCAACAATGCGTACGCGTATGGCGGCGTGTCGTTCGCGAGCACGTTCCACGATTCGTCGAGCACGAA	1
C1791883	4	2	CGAATACGAATAACACGGCTTCGAATACGAATGCGAAT	CGAATGCGAATAACGATGCTTCGTATACGAATGCGTAT	1
C1791883	8	0	CGAATACGAATAACACGGCTTCGAATACGAATGCGAAT	CGACTACGCATTGCACGGCTTCGAATTCGTCTGCGCAT	1
C1791883	6	2	CGAATACGAATAACACGGCTTCGAATACGAATGCGAAT	CGCATGCGAGTCACGATGCTTCGAATACGAGTGCGAAT	1
C1791883	7	2	CGAATACGAATAACACGGCTTCGAATACGAATGCGAAT	CGCATGCGAGTAGCGATGCTTCGAATACGGATGCGTAT	1
C1791883	7	2	CGAATACGAATAACACGGCTTCGAATACGAATGCGAAT	CGTGTGCGAATAACGATGCTTCGAATACGAGTGCGTGT	1
C1791883	6	2	CGAATACGAATAACACGGCTTCGAATACGAATGCGAAT	CGAATGCGAATAACGATGCTTCGGATACGAGTGCGGGT	1
C1791883	0	3	CGAATACGAATAACACGGCTTCGAATACGAATGCGAAT	CGAATACGAATAACACCCCCTCGAATACGAATGCGAAT	38
C1791883	4	2	CGAATACGAATAACACGGCTTCGAATACGAATGCGAAT	CGAATGCGAATAACGATGCTTCGAGTACGAATGCGTAT	1
C1791883	4	2	CGAATACGAATAACACGGCTTCGAATACGAATGCGAAT	CGAATGCGAATGACGTTGCTTCGAATACGAATGCGTAT	2
C1791883	4	2	CGAATACGAATAACACGGCTTCGAATACGAATGCGAAT	CGTATGCGAATAACGATGCTTCGAATACGTATGCGAAT	1
C1791883	5	2	CGAATACGAATAACACGGCTTCGAATACGAATGCGAAT	CGAATGCGAATAACGATGCTTCGAATACGGGTGCGTAT	1
C1791883	6	2	CGAATACGAATAACACGGCTTCGAATACGAATGCGAAT	CGAATGCGAGTTACGATGCTTCGAATACGAATGCGGTT	1
C1791883	6	2	CGAATACGAATAACACGGCTTCGAATACGAATGCGAAT	CGAATGCGAGTATCGATGCTTCGAATACGAGTGCGTAT	1
C1791883	0	1	CGAATACGAATAACACGGCTTCGAATACGAATGCGAAT	CGAATACGAATAACACGGCTACGAATACGAATGCGAAT	131
C1791883	8	2	CGAATACGAATAACACGGCTTCGAATACGAATGCGAAT	CGTTTGCGCTTTTCGATGCTTCGAATACGAATGCGAAT	1
C1791883	0	3	CGAATACGAATAACACGGCTTCGAATACGAATGCGAAT	CGAATACGAATAAAACCGCTACGAATACGAATGCGAAT	1
C1791883	6	2	CGAATACGAATAACACGGCTTCGAATACGAATGCGAAT	CGTATGCGGATAACGATGCTTCGGATACGAATGCGGAT	1
C1791883	3	3	CGAATACGAATAACACGGCTTCGAATACGAATGCGAAT	CGAATACGAATGATGCAGCCTCGAATTCGAATGCGAAT	10
C1791883	4	3	CGAATACGAATAACACGGCTTCGAATACGAATGCGAAT	CGAATGCGCATAACGATGCTTCGAATACGAACGCGCAT	1
C1791883	4	2	CGAATACGAATAACACGGCTTCGAATACGAATGCGAAT	CGGATGCGAATAACGATGCTTCGAATACGAATGCGTAT	1
C1791883	5	2	CGAATACGAATAACACGGCTTCGAATACGAATGCGAAT	CGAATGCGAATGACGATGCTTCGTATACGAATGCGTAT	1
C1791883	5	2	CGAATACGAATAACACGGCTTCGAATACGAATGCGAAT	CGGATGCGAATAACGATGCTTCGTATACGAATGCGAGT	1
C1791883	4	2	CGAATACGAATAACACGGCTTCGAATACGAATGCGAAT	CGGATGCGTATAACGATGCTTCGAATACGAATGCGAAT	1
C1791883	6	2	CGAATACGAATAACACGGCTTCGAATACGAATGCGAAT	CGATTGCGTATCACGATGCTTCGAATACGAATGCGTAT	1
C1791883	2	2	CGAATACGAATAACACGGCTTCGAATACGAATGCGAAT	CGAATGCGAATAACGATGCTTCGAATACGAATGCGAAT	163
C1791883	4	2	CGAATACGAATAACACGGCTTCGAATACGAATGCGAAT	CGTATGCGAATAGCGATGCTTCGAATACGAATGCGAAT	1
C1791883	7	2	CGAATACGAATAACACGGCTTCGAATACGAATGCGAAT	CGAGTGCGAGTAGCGATGCTTCGAATACGAATGCGGTT	1
C1791883	6	3	CGAATACGAATAACACGGCTTCGAATACGAATGCGAAT	CGAATGCGGGTAGCGGTGCTTCGATGACGAATGCGAAT	1
C1791883	6	2	CGAATACGAATAACACGGCTTCGAATACGAATGCGAAT	CGTATGCGCATAGCGATGCTTCGAATACGTATGCGAAT	1
C1791883	5	3	CGAATACGAATAACACGGCTTCGAATACGAATGCGAAT	CGAATTCGTATAACGCCCCCTCGTATACGAATGCGTAT	1
C1791883	4	3	CGAATACGAATAACACGGCTTCGAATACGAATGCGAAT	CGGAAGCGGATAACGATGCTTCGAATACGAATGCGAAT	1
C1791883	6	2	CGAATACGAATAACACGGCTTCGAATACGAATGCGAAT	CGAATGCGCATAACGATGCTTCGTTTACGAATGCGATT	1
C1791883	4	2	CGAATACGAATAACACGGCTTCGAATACGAATGCGAAT	CGAATGCGCATGACGATGCTTCGAATACGAATGCGAAT	1
C1791883	4	2	CGAATACGAATAACACGGCTTCGAATACGAATGCGAAT	CGAATGCGAATTACGATGCTTCGAATACGTATGCGAAT	1
C1791883	4	2	CGAATACGAATAACACGGCTTCGAATACGAATGCGAAT	CGCATGCGAATAGCGATGCTTCGAATACGAATGCGAAT	1
C1791883	5	2	CGAATACGAATAACACGGCTTCGAATACGAATGCGAAT	CGTATGCGAATAACGATGCTTCGAATACGGATGCGTAT	1
C1791883	6	2	CGAATACGAATAACACGGCTTCGAATACGAATGCGAAT	CGTATGCGAGTAACGATGCTTCGAATACGTATGCGTAT	1
C1791883	6	2	CGAATACGAATAACACGGCTTCGAATACGAATGCGAAT	CGAATGCGAATTACGATGCTTCGAATACGTATGCGGTT	2
C1791883	7	2	CGAATACGAATAACACGGCTTCGAATACGAATGCGAAT	CGTATGCGCATTACGATGCTTCGTATACGAATGCGTAT	2
C1791883	3	2	CGAATACGAATAACACGGCTTCGAATACGAATGCGAAT	CGGATGCGAATAACGATGCTTCGAATACGAATGCGAAT	1
C1791883	5	2	CGAATACGAATAACACGGCTTCGAATACGAATGCGAAT	CGAATGCGAATAACGATGCTTCGCTTTCGAATGCGAAT	1
C1791883	5	2	CGAATACGAATAACACGGCTTCGAATACGAATGCGAAT	CGAATGCGTATTACGTTGCTTCGAATACGAATGCGAGT	1
C1791883	3	2	CGAATACGAATAACACGGCTTCGAATACGAATGCGAAT	CGAATGCGNATAACGATGCTTCGAATACGAATGCGAAT	1
C1791883	2	3	CGAATACGAATAACACGGCTTCGAATACGAATGCGAAT	CGAATGCGAATAACGATGCTTCGAATACGAATGCGAAA	1
C1791883	2	2	CGAATACGAATAACACGGCTTCGAATACGAATGCGAAT	CGAATGCGAATAACTATGCTTCGAATACGAATGCGAAT	1
C1791883	3	3	CGAATACGAATAACACGGCTTCGAATACGAATGCGAAT	CAAATGCTACTAACGAGGCTTCGAATACGAATGCGAAT	1
C1791883	6	2	CGAATACGAATAACACGGCTTCGAATACGAATGCGAAT	CGTATGCGACTAACGATGCTTCGAATACGCTTGCGAAT	1
C1791883	3	2	CGAATACGAATAACACGGCTTCGAATACGAATGCGAAT	CGAATGCGAATAGCGATGCTTCGAATACGAATGCGAAT	1
C1791883	5	2	CGAATACGAATAACACGGCTTCGAATACGAATGCGAAT	CGAATGCGAGTAACGATGCTTCGAATACGGGTGCGAAT	1
C1791883	5	2	CGAATACGAATAACACGGCTTCGAATACGAATGCGAAT	CGAGTGCGTATCACGATGCTTCGAATACGAATGCGAAT	1
C1791883	5	2	CGAATACGAATAACACGGCTTCGAATACGAATGCGAAT	CGAGTGCGAATAACGATGCTTCGAATACGAGTGCGACT	1
C1791883	8	1	CGAATACGAATAACACGGCTTCGAATACGAATGCGAAT	CGACGACGCATTGCACGGCTTCGAATTCGGCTGCGTAT	1
C1791883	4	2	CGAATACGAATAACACGGCTTCGAATACGAATGCGAAT	CGAATGCGTATTACGATGCTTCGAATACGAATGCGAAT	1
C1791883	9	0	CGAATACGAATAACACGGCTTCGAATACGAATGCGAAT	CGACTGCGCATTGCACGGCTTCGAATTCGGCTGCGTAT	1
C1791883	8	1	CGAATACGAATAACACGGCTTCGAATACGAATGCGAAT	CGACTACGCAGTGCACGGCTTCGAATTCGGCTGCGTAT	1
C1791883	8	2	CGAATACGAATAACACGGCTTCGAATACGAATGCGAAT	CGAGTGCGGGTAGCGATGCTTCGACTACGAATGCGAGT	1
C1791883	3	2	CGAATACGAATAACACGGCTTCGAATACGAATGCGAAT	CGAATGCGAATAACGGTGCTTCGAGTACGAATGCGAAT	1
C1791883	6	2	CGAATACGAATAACACGGCTTCGAATACGAATGCGAAT	CGAGTGCGAATGTCGATGCTTCGAATACGGATGCGAAT	1
C1791883	4	3	CGAATACGAATAACACGGCTTCGAATACGAATGCGAAT	CGAATGCGGATAACGATGCTTCGAATACGAATCCGCAT	1
C1791883	7	2	CGAATACGAATAACACGGCTTCGAATACGAATGCGAAT	CGTATGCGTATATCGATGCTTCGAATACGTATGCGAGT	1
C1791883	6	2	CGAATACGAATAACACGGCTTCGAATACGAATGCGAAT	CGAATGCGGGTTACGATGCTTCGAGTACGAATGCGAAT	1
C1791883	7	2	CGAATACGAATAACACGGCTTCGAATACGAATGCGAAT	CGAATGCGCTTAGCGATGCTTCGAATACGAGTGCGTAT	1
C1791883	6	2	CGAATACGAATAACACGGCTTCGAATACGAATGCGAAT	CGCATGCGAATTACGATGCTTCGAATACGTATGCGAGT	1
C1791883	5	2	CGAATACGAATAACACGGCTTCGAATACGAATGCGAAT	CGAATGCGAGTAGCGATGCTTCGAATACGAATGCGAGT	1
C1791883	3	3	CGAATACGAATAACACGGCTTCGAATACGAATGCGAAT	CGAATGCGAATAACGGTGCTTTGAATACGAATGCGTAT	1
C1791883	7	2	CGAATACGAATAACACGGCTTCGAATACGAATGCGAAT	CGAATGCGAATTACGATGCTTCGGGTACGAGTGCGTAT	1
C1791883	9	2	CGAATACGAATAACACGGCTTCGAATACGAATGCGAAT	CGTGTGCGGTTGTCGATGCTTCGAATACGAATGCGAGT	1
C1791883	7	2	CGAATACGAATAACACGGCTTCGAATACGAATGCGAAT	CGGTTGCGAGTAACGTTGCTTCGTTTACGAATGCGAAT	1
C1791883	6	2	CGAATACGAATAACACGGCTTCGAATACGAATGCGAAT	CGGATGCGAATTACGATGCTTCGAGTACGAATGCGAGT	1
C1791883	6	3	CGAATACGAATAACACGGCTTCGAATACGAATGCGAAT	GGAATGCGGGTTACGATGCTTCGGATACGAATGCGAAT	1
C1791883	7	2	CGAATACGAATAACACGGCTTCGAATACGAATGCGAAT	CGTATGCGAGTAACGATGCTTCGTATACGAATGCGCTT	1
C1791883	8	1	CGAATACGAATAACACGGCTTCGAATACGAATGCGAAT	CGACTACGCATTGCACGGCTTCGAATTCGGCAGCGTAT	1
C1791883	5	3	CGAATACGAATAACACGGCTTCGAATACGAATGCGAAT	CGAATACGAATAACGCCCCCTCGACTACGCATGCGCTT	1
C1791883	5	2	CGAATACGAATAACACGGCTTCGAATACGAATGCGAAT	CGTATGCGAGTAACGATGCTTCGAGTACGAATGCGAAT	2
C1791883	8	0	CGAATACGAATAACACGGCTTCGAATACGAATGCGAAT	CGACTACGCATTGCACGGCTTCGAATTCGGCTGCGTAT	79
C1791883	9	2	CGAATACGAATAACACGGCTTCGAATACGAATGCGAAT	CGGGTGCGAGTGCCGATGCTTCGAATACGAATGCGGTT	1
C1791883	6	2	CGAATACGAATAACACGGCTTCGAATACGAATGCGAAT	CGAATGCGGTTAGCGATGCTTCGAATACGTATGCGAAT	1
C1791883	6	2	CGAATACGAATAACACGGCTTCGAATACGAATGCGAAT	CGAGTGCGAGTCACGATGCTTCGTATACGAATGCGAAT	2
C1791883	3	3	CGAATACGAATAACACGGCTTCGAATACGAATGCGAAT	CGAATGCGAACAACGCAGCTTCGACTACGAATGCGAAC	10
C1791883	4	2	CGAATACGAATAACACGGCTTCGAATACGAATGCGAAT	CGAGTGCGAATAACGATGCTTCGAATACGAATGCGAGT	2
C1791883	7	2	CGAATACGAATAACACGGCTTCGAATACGAATGCGAAT	CGAGTGCGTTTAACGATGCTTCGAATACGAATGCGTCT	1
C1791883	8	2	CGAATACGAATAACACGGCTTCGAATACGAATGCGAAT	CGAGTGCGAGTGACGATGCTTCGAATACGCATGCGGTT	1
C1791883	4	2	CGAATACGAATAACACGGCTTCGAATACGAATGCGAAT	CGTATGCGAGTAACGATGCTTCGAATACGAATGCGAAT	1
C1791883	4	2	CGAATACGAATAACACGGCTTCGAATACGAATGCGAAT	CGAGTGCGGATAACGATGCTTCGAATACGAATGCGAAT	1
C1791883	3	2	CGAATACGAATAACACGGCTTCGAATACGAATGCGAAT	CGAATGCGAATAACGATGCTTCGAATACGGATGCGAAT	1
C1791883	4	2	CGAATACGAATAACACGGCTTCGAATACGAATGCGAAT	CGAATGCGAATAACGATGCTTCGCATTCGAATGCGAAT	1
C1791883	6	1	CGAATACGAATAACACGGCTTCGAATACGAATGCGAAT	CGCATGCGCATGTCGCTGCTTCGAATACGAATGCGAAT	1
C1791883	8	1	CGAATACGAATAACACGGCTTCGAATACGAATGCGAAT	CGACTACGCATTGCACGGCTTCGAATTCGGCTGCGTAG	1
C1791883	4	2	CGAATACGAATAACACGGCTTCGAATACGAATGCGAAT	CGAATGCGAATAACGATGCTTCGAATACGTATGCGAGT	1
C1791883	6	2	CGAATACGAATAACACGGCTTCGAATACGAATGCGAAT	CGAGTGCGGGTCACGATGCTTCGAATACGAATGCGAAT	1
C1791883	4	2	CGAATACGAATAACACGGCTTCGAATACGAATGCGAAT	CGAATGCGAATAACGATGCTTCGTATACGTATGCGAAT	1
C1791883	3	2	CGAATACGAATAACACGGCTTCGAATACGAATGCGAAT	CGTATGCGAATAACGATGCTTCGAATACGAATGCGAAT	1
C1791883	5	2	CGAATACGAATAACACGGCTTCGAATACGAATGCGAAT	CGAATGCGAGTAACGATGCTTCGAATACGAGTGCGAGT	1
C1791883	7	2	CGAATACGAATAACACGGCTTCGAATACGAATGCGAAT	CGAGTGCGTATTACGATGCTTCGAATACGTATGCGTAT	1
C1791883	6	2	CGAATACGAATAACACGGCTTCGAATACGAATGCGAAT	CGAGTGCGAGTAACGATGCTTCGAATACGAGTGCGCAT	1
C1791883	6	2	CGAATACGAATAACACGGCTTCGAATACGAATGCGAAT	CGAGTGCGAATTCCGATGCTTCGAATACGAATGCGAGT	1
C1791883	7	2	CGAATACGAATAACACGGCTTCGAATACGAATGCGAAT	CGCATGCGAGTGACGATGCTTCGAATACGGATGCGTAT	1
C1791883	0	2	CGAATACGAATAACACGGCTTCGAATACGAATGCGAAT	CGAATACGAATAATACGGCGTCGAATACGAATGCGAAT	9
C1791883	5	2	CGAATACGAATAACACGGCTTCGAATACGAATGCGAAT	CGTATGCGAATTACGATGCTTCGAATACGTATGCGAAT	1
C1791883	6	2	CGAATACGAATAACACGGCTTCGAATACGAATGCGAAT	CGCATGCGAATCACGATGCTTCGAATACGTATGCGAGT	1
C1791883	3	2	CGAATACGAATAACACGGCTTCGAATACGAATGCGAAT	CGAATGCGAATAACGATGCTTCGAATACGAGTGCGAAT	2
C1791883	1	3	CGAATACGAATAACACGGCTTCGAATACGAATGCGAAT	TGAATACGAACAACACGGCTACGACTACGAATGCGAAT	1
C1791883	5	2	CGAATACGAATAACACGGCTTCGAATACGAATGCGAAT	CGAGTGCGTATAACGGTGCTTCGTATACGAATGCGAAT	1
C1791883	8	2	CGAATACGAATAACACGGCTTCGAATACGAATGCGAAT	CGGTTGCGAATTTCGATGCTTCGAATACGAGTGCGCAT	1
C1791883	8	1	CGAATACGAATAACACGGCTTCGAATACGAATGCGAAT	CAACTACGCATTGCACGGCTTCGAATTCGGCTGCGTAT	1
C1791883	5	2	CGAATACGAATAACACGGCTTCGAATACGAATGCGAAT	CGTTTGCGAATAACGATGCTTCGAATACGAATGCGTAT	1
C1791883	5	2	CGAATACGAATAACACGGCTTCGAATACGAATGCGAAT	CGTATGCGAATAGCGATGCTTCGGATACGAATGCGAAT	1
C1791883	4	2	CGAATACGAATAACACGGCTTCGAATACGAATGCGAAT	CGAATGCGGATAACGATGCTTCGAATACGTATGCGAAT	1
C1791883	7	2	CGAATACGAATAACACGGCTTCGAATACGAATGCGAAT	CGTATGCGAATTACGATGCTTCGAATACGTATGCGGGT	1
C1791883	8	1	CGAATACGAATAACACGGCTTCGAATACGAATGCGAAT	CGACTACGCATTGCACGGCTTCGAATTCGGCTGCAGAT	1
C1791883	0	2	CGAATACGAATAACACGGCTTCGAATACGAATGCGAAT	CGAATACGAATAACACAGCTACGAATACGAATGCGAAT	1
C1791883	2	3	CGAATACGAATAACACGGCTTCGAATACGAATGCGAAT	CGAAGGCGAATAACGATGCTTCGAATACGAATGCGAAT	1
C1811780	8	0	TGTGAACACCAGTGGCAACGTCAACAACACGAACGCATGGAACTCGAA	TGTGAGCACCAGTGGCCACGTCAACAACACGGGCGCATGGTTCTCGGG	1
C1819003	12	0	ACGTCAATTCCTCTGGCGCGATGAACTGGAACAACGCTTACAACGGCA	GCGTCACTTCCTCTGGCGCGTTGGGCTGGGGCCGCGCTTACCGCGGCC	5
C1819003	11	1	ACGTCAATTCCTCTGGCGCGATGAACTGGAACAACGCTTACAACGGCA	GCGTCCATTCCTCTGGCGCGGTGGGCTGGGGCAGCACTTACGGCGGCC	5
C1819003	11	0	ACGTCAATTCCTCTGGCGCGATGAACTGGAACAACGCTTACAACGGCA	GCGTCCATTCCTCTGGCGCGGTGGGCTGGGGCAGCGCTTACGGCGGCC	6
C1822626	10	0	TCTGCAATGTCAACAACAACGGTAATGCCAACAACTGGAACGCCTCGAAC	TCTGCGCTGTCTACAACAACGGTGGTGCCACCAGCTGGCTCGCCTCGAGC	8
C1822626	0	2	TCTGCAATGTCAACAACAACGGTAATGCCAACAACTGGAACGCCTCGAAC	TCTGCAATGTCAACAACAACGGGAATGCCAAAAACTGGAACGCCTCGAAC	1
C1824332	4	2	GCGAATACGAATAACACGGCTACGAATACGAATGCGAA	GCGAATGCGAATAACGATGCTTCGACTACGAATGCGAA	1
C1824332	3	3	GCGAATACGAATAACACGGCTACGAATACGAATGCGAA	GCGAATGCGAATAACGCTGTGTCGAATACGAATGCGAA	1
C1824332	6	2	GCGAATACGAATAACACGGCTACGAATACGAATGCGAA	GCGAATGCGCATAACGATGCTTCGGCTACGAATGCGAA	1
C1824332	7	2	GCGAATACGAATAACACGGCTACGAATACGAATGCGAA	GCGAATGCGAGTTACGATGCTTCGGGTACGAATGCGAA	1
C1824332	10	1	GCGAATACGAATAACACGGCTACGAATACGAATGCGAA	GCGACTACGGCTTACACGGCTACGGCTACGGCTGGGGG	1
C1824332	1	0	GCGAATACGAATAACACGGCTACGAATACGAATGCGAA	GCGAATGCGAATAACACGGCTACGAATACGAATGCGAA	1
C1824332	6	2	GCGAATACGAATAACACGGCTACGAATACGAATGCGAA	GCGTATGCGAATAGCGATGCTTCGAATACGAATGCGGA	1
C1824332	0	2	GCGAATACGAATAACACGGCTACGAATACGAATGCGAA	GCGAATACGAATAACACGGCTACGAATACGAAAGGGAA	1
C1824332	6	2	GCGAATACGAATAACACGGCTACGAATACGAATGCGAA	GCGAATGCGAATGACGATGCTTCGAGTACGAATGCGAG	1
C1824332	6	2	GCGAATACGAATAACACGGCTACGAATACGAATGCGAA	GCGATTGCGAGTAACGATGCTTCGGATACGAATGCGAA	1
C1824332	0	1	GCGAATACGAATAACACGGCTACGAATACGAATGCGAA	GCGAATACGAATAACACGGCTACGAATACGAATGGGAA	2
C1824332	0	1	GCGAATACGAATAACACGGCTACGAATACGAATGCGAA	GCGAATACGAATAACACGGCTACGAATAAGAATGCGAA	1
C1824332	6	2	GCGAATACGAATAACACGGCTACGAATACGAATGCGAA	GCGTATTCGAATTACGATGCTTCGAATACGAATGCGTA	1
C1824332	3	2	GCGAATACGAATAACACGGCTACGAATACGAATGCGAA	GCGAATGCGAATAACGATGCTTCGAATACGAATGCGAA	144
C1824332	3	2	GCGAATACGAATAACACGGCTACGAATACGAATGCGAA	GCGAATTCGAATAACACGCCCTCGAATACGAATGCGCA	1
C1824332	3	3	GCGAATACGAATAACACGGCTACGAATACGAATGCGAA	GCGAAGGCGAATAACGATGCTTCGAATACGAATGCGAA	1
C1824332	9	1	GCGAATACGAATAACACGGCTACGAATACGAATGCGAA	GCGACTACGGCTTACACGGCTACGGCTACGGCTGGGGA	1
C1824332	7	2	GCGAATACGAATAACACGGCTACGAATACGAATGCGAA	GCGGATGCGAGTAACGGTGCTTCGTATACGAATGCGTA	1
C1824332	8	0	GCGAATACGAATAACACGGCTACGAATACGAATGCGAA	GCGACTACGGCTTACACGGCTACGGCTACGGCTGCGAA	17
C1824332	5	2	GCGAATACGAATAACACGGCTACGAATACGAATGCGAA	GCGAATGCGAGTTACGATGCTTCGAATACGAATGCGAA	1
C1824332	8	2	GCGAATACGAATAACACGGCTACGAATACGAATGCGAA	GCGTGTGCGCATTACGATGCTTCGATTACGAATGCGAA	1
C1824332	0	1	GCGAATACGAATAACACGGCTACGAATACGAATGCGAA	GCGAATACGAATAACACGGCTACAAATACGAATGCGAA	1
C1824332	5	2	GCGAATACGAATAACACGGCTACGAATACGAATGCGAA	GCGGATGCGAATAACGATGCTTCGAGTACGAATGCGAA	1
C1824332	7	0	GCGAATACGAATAACACGGCTACGAATACGAATGCGAA	GCGTATACGACTAACTCGGCTACGAATACGTCTGCGCT	1
C1824332	4	2	GCGAATACGAATAACACGGCTACGAATACGAATGCGAA	GCGAATGCGAATAACGATGCTTCGATTACGAATGCGAA	1
C1824332	2	1	GCGAATACGAATAACACGGCTACGAATACGAATGCGAA	GCGAATACGAACAACGCGGCTTCGAATACGAATGCGAA	10
C1824332	0	1	GCGAATACGAATAACACGGCTACGAATACGAATGCGAA	GCCAATACGAATAACACGGCTACGAATACGAATGCGAA	1
C1824332	0	1	GCGAATACGAATAACACGGCTACGAATACGAATGCGAA	GCGAATACGAATAACACTGCTACGAATACGAATGCGAA	1
C1824332	0	1	GCGAATACGAATAACACGGCTACGAATACGAATGCGAA	GCGAATACGAATAACACGGCTACGAAAACGAATGCGAA	1
C1824332	9	0	GCGAATACGAATAACACGGCTACGAATACGAATGCGAA	GCGACTNCGGCTTACACGGCTACGGCTACGGCTGCGAA	1
C1824332	8	2	GCGAATACGAATAACACGGCTACGAATACGAATGCGAA	GCGGATGCGAGTAGCGTTGCTTCGAATACGAATGCGGT	1
C1824332	7	2	GCGAATACGAATAACACGGCTACGAATACGAATGCGAA	GCGAATGCGAGTAGCGATGCTTCGAGTACGAATGCGAG	1
C1824332	1	0	GCGAATACGAATAACACGGCTACGAATACGAATGCGAA	GCGCATACGAATAACACGGCTACGAATACGAATGCGAA	1
C1824332	5	3	GCGAATACGAATAACACGGCTACGAATACGAATGCGAA	GCGAATGCGAATAACGATGCTTCGGGAACGAATGCGAA	1
C1824332	6	2	GCGAATACGAATAACACGGCTACGAATACGAATGCGAA	GCGAATGCGAATTACGGTGCTTCGAGTACGAATGCGAG	1
C1824332	2	2	GCGAATACGAATAACACGGCTACGAATACGAATGCGAA	GCGAATTCGAATAACACGCCCTCGAATACGAATGCGAA	36
C1824332	7	2	GCGAATACGAATAACACGGCTACGAATACGAATGCGAA	GCGAATGCGAATTGCGATGCTTCGTATACGAATGCGCA	1
C1824332	1	0	GCGAATACGAATAACACGGCTACGAATACGAATGCGAA	GCGAATACGAATAACACGGCTACGAGTACGAATGCGAA	1
C1824332	1	0	GCGAATACGAATAACACGGCTACGAATACGAATGCGAA	GCGAATACGAATAACACGGCTACGAATACGAGTGCGAA	1
C1824332	2	3	GCGAATACGAATAACACGGCTACGAATACGAATGCGAA	GCGAATTCGAATAACACGCCCTCGAATACGAAGGCGAA	1
C1824332	6	0	GCGAATACGAATAACACGGCTACGAATACGAATGCGAA	GCGTATACGACTTACGCGGCTTCGACTACGAATGCGAA	1
C1824332	6	2	GCGAATACGAATAACACGGCTACGAATACGAATGCGAA	GCGAGTGCGAATAACGATGCTTCGTATACGAATGCGTA	1
C1824332	7	2	GCGAATACGAATAACACGGCTACGAATACGAATGCGAA	GCGTATGCGTATTACTATGCTTCGAATACGAATGCGTA	1
C1824332	4	2	GCGAATACGAATAACACGGCTACGAATACGAATGCGAA	GCGGATGCGAATAACGATGCTTCGAATACGAATGCGAA	1
C1824332	7	3	GCGAATACGAATAACACGGCTACGAATACGAATGCGAA	GAGACTACGGATTACACGGCTACGGCTACGGTAGTGAA	1
C1824332	3	1	GCGAATACGAATAACACGGCTACGAATACGAATGCGAA	GCGAATGCGAATAACGCTGCTTCGAATACGAATGCGAA	1
C1824332	8	2	GCGAATACGAATAACACGGCTACGAATACGAATGCGAA	GCGAGTGCGGCTAGCGATGCTTCGCATACGAATGCGAA	1
C1824332	3	3	GCGAATACGAATAACACGGCTACGAATACGAATGCGAA	GCGAATGCGAATAACGATGCTTCGAATACGAATGCAAA	1
C1824332	3	3	GCGAATACGAATAACACGGCTACGAATACGAATGCGAA	GCTAATGCGAATAACGATGCTTCGAATACGAATGCGAA	1
C1824332	5	2	GCGAATACGAATAACACGGCTACGAATACGAATGCGAA	GCGTATGCGAATAACGATGCTTCGAATACGAATGCGAG	1
C1824332	4	2	GCGAATACGAATAACACGGCTACGAATACGAATGCGAA	GCGAATGCGAATAACGATGCTTCGTATACGAATGCGAA	1
C1824332	7	2	GCGAATACGAATAACACGGCTACGAATACGAATGCGAA	GCGTATGCGTATAGCGATGCTTCGAATACGAATGCGTA	1
C1824332	9	0	GCGAATACGAATAACACGGCTACGAATACGAATGCGAA	GCGACTACGGCTTACACGGCTACGGCTACGGCTGCGGA	3
C1824332	2	0	GCGAATACGAATAACACGGCTACGAATACGAATGCGAA	GCGAATACGAATAACACGGCTCCGGATACGAATGCGAA	1
C1824332	3	2	GCGAATACGAATAACACGGCTACGAATACGAATGCGAA	GCGAATGCGAATAACGACGCTTCGAATACGAATGCGAA	1
C1824332	3	1	GCGAATACGAATAACACGGCTACGAATACGAATGCGAA	GCGAATGCGCATAACACGGCTGCGAATACGAACGCGAA	1
C1824332	3	2	GCGAATACGAATAACACGGCTACGAATACGAATGCGAA	GCGAATTCGGATAACACGCCCTCGAATACGAATGCGAA	1
C1824332	6	2	GCGAATACGAATAACACGGCTACGAATACGAATGCGAA	GCGTATGCGAGTAACGATGCTTCGAATACGAATGCGAG	1
C1824332	5	2	GCGAATACGAATAACACGGCTACGAATACGAATGCGAA	GCGAATGCGGATAACGGTGCTTCGAATACGAATGCGCA	1
C1824332	6	2	GCGAATACGAATAACACGGCTACGAATACGAATGCGAA	GCGAATGCGTATCACGATGCTTCGTATACGAATGCGAA	1
C1824332	7	2	GCGAATACGAATAACACGGCTACGAATACGAATGCGAA	GCGAGTGCGGATCACGATGCTTCGAGTACGAATGCGAA	1
C1824332	3	2	GCGAATACGAATAACACGGCTACGAATACGAATGCGAA	GCGGATTCGAATAACACGCCCTCGAATACGAATGCGAA	1
C1824332	7	2	GCGAATACGAATAACACGGCTACGAATACGAATGCGAA	GCGAGTGCGAGTAACGTTGCTTCGTATACGAATGCGTA	1
C1827845	7	1	AACAACGCGTTCATCTACAACGGCAACACGGGCAACGTGAACAACAACAA	TACTACGCGTTCATCTACAGCGGTGGCACGGGCAACGTGAGCAACAACGA	1
C1827845	8	1	AACAACGCGTTCATCTACAACGGCAACACGGGCAACGTGAACAACAACAA	TACTACGCGTTCATCTACAGCGGTGGCACGGGCAACGTGAGCAACAACGG	17
C1839636	4	0	ACAACGCGGGCAACCTCAACTTCAACTCGGGCAACGTCAACCCGCTGAAC	ACAGCGCGGGCAACCTCTACTTCAACTCGGGCTACGTCAACCCGCTGAGC	11
C1839636	5	0	ACAACGCGGGCAACCTCAACTTCAACTCGGGCAACGTCAACCCGCTGAAC	ACAGCGCGGGCAACCTCTNCTTCAACTCGGGCTACGTCAACCCGCTGAGC	1
C1839636	2	0	ACAACGCGGGCAACCTCAACTTCAACTCGGGCAACGTCAACCCGCTGAAC	ACACCGCGGGCACCCTCAACTTCAACTCGGGCAACGTCAACCCGCTGAAC	1
C1842915	9	1	CTTCCGCGTTGAACTTGAACAACGAACGTTCGAACGTCAGGACGAACCAC	CTTCCGCGTTGTTCTTGATCTACGAGCGTTCTTACGTCTGGCCGAACCTC	2
C1842915	5	0	CTTCCGCGTTGAACTTGAACAACGAACGTTCGAACGTCAGGACGAACCAC	CTTCCGCGTTGAGCTTGAGCAACGAGCGTTCGGACGTCAGGACGAACCTC	3
C1842915	6	0	CTTCCGCGTTGAACTTGAACAACGAACGTTCGAACGTCAGGACGAACCAC	CTTCCGCGTTGCACTTGGACAACGAACGTTCGCTCGTCGGGACGAACCTC	1
C1842915	0	1	CTTCCGCGTTGAACTTGAACAACGAACGTTCGAACGTCAGGACGAACCAC	CTTCCGCGTTGAACTTGAACAANGAACGTTCGAACGTCAGGACGAACCAC	1
C1842915	10	0	CTTCCGCGTTGAACTTGAACAACGAACGTTCGAACGTCAGGACGAACCAC	CTTCCGCGTTGAGCTTGGACTACGGACGTTCGCGCGTCTGGACGCTCCTC	1
C1842915	1	1	CTTCCGCGTTGAACTTGAACAACGAACGTTCGAACGTCAGGACGAACCAC	CTTCCGCGTTGAACTTGAACAATGAACGTTCGAACGTCAGGCCGAACCAC	1
C1845706	7	0	CTCAATGGTAACAATGCGGTCTCGAACGCTAACGTGAA	CTCTATGGTGACGATGCGGTCTCGTACGCTTACGTGCG	2
C1845706	4	0	CTCAATGGTAACAATGCGGTCTCGAACGCTAACGTGAA	CTCTATGGTAACGATGCGGTCTCGTACGCTGACGTGAA	1
C1845706	6	0	CTCAATGGTAACAATGCGGTCTCGAACGCTAACGTGAA	CTCCTTGGTTACTATGCGGTCTCGTACGCTAACGTGAG	1
C1845706	7	0	CTCAATGGTAACAATGCGGTCTCGAACGCTAACGTGAA	CTCTATGGTAGCCTTGCGGTCTCGAGCGCTGACGTGGA	1
C1845706	5	0	CTCAATGGTAACAATGCGGTCTCGAACGCTAACGTGAA	CTCACTGGTAACTATGCGGTCTCGCACGCTTACGTGTA	1
C1847370	6	0	CGAACGCAGGTGCGTCCAACTCGAATGCGAACAACGCAGCTTCGACTACGAATGCGAAC	CGAACGCGGGTGCGTCCAACTCGAGTGCGAACAGCGCGGCTTCGGCTACGAATGCGGAC	1
C1858388	6	0	AACAACGGTCGCAACCTGAACTTCAACTCGTCGAACGTGAACCCGTTGAA	AGCAACGGTCGCTACCTGAGCTTCAACTCGTCGAACGTGGTCCCGTTGTA	12
C1858388	1	0	AACAACGGTCGCAACCTGAACTTCAACTCGTCGAACGTGAACCCGTTGAA	AACAACGGTCGCAACCTGAACTTCAGCTCGTCGAACGTGAACCCGTTGAA	1
C1858388	0	1	AACAACGGTCGCAACCTGAACTTCAACTCGTCGAACGTGAACCCGTTGAA	AACAACGGTCGCAACCTGAACTTCAACTCGTCCAACGTGAACCCGTTGAA	1
C1858388	0	1	AACAACGGTCGCAACCTGAACTTCAACTCGTCGAACGTGAACCCGTTGAA	AACAACGGGCGCAACCTGAACTTCAACTCGTCGAACGTGAACCCGTTGAA	1
C1859733	15	0	ACAACAGCTGGAACGTGAACTTTAGTAATGGCAACTTCAACAACAACAACAAGTACAACAGTAA	ACAACAGCTGGAGCGTGGGCTTTAGTAGTGGCTTCTTCTACGGCAACGGCAAGTGCAGCAGTGG	1
C1859733	14	0	ACAACAGCTGGAACGTGAACTTTAGTAATGGCAACTTCAACAACAACAACAAGTACAACAGTAA	ACAACAGCTGGAGCGTGGGCTTTAGTAGTGGCTACTTCTACGGCAACGGCAAGTGCAGCAGTGG	3
C1859733	14	0	ACAACAGCTGGAACGTGAACTTTAGTAATGGCAACTTCAACAACAACAACAAGTACAACAGTAA	ACCTCAGCTGGAACGTGTTCTTTAGTAATGGCAACTTCAACGGCGGCGGCAAGTTCAGCAGTGG	15
C1859733	15	0	ACAACAGCTGGAACGTGAACTTTAGTAATGGCAACTTCAACAACAACAACAAGTACAACAGTAA	TCCTCAGCTGGAACGTGTTCTTTAGTAATGGCAACTTCAACGGCGGCGGCAAGTTCAGCAGTGG	1
C1859733	14	1	ACAACAGCTGGAACGTGAACTTTAGTAATGGCAACTTCAACAACAACAACAAGTACAACAGTAA	ACCTCAGCTGGAACGTGTTCTTTAGTAATGGCAACTTCAACGGCGGCGGCAAGTTCAGCAGGGG	1
C1859733	14	1	ACAACAGCTGGAACGTGAACTTTAGTAATGGCAACTTCAACAACAACAACAAGTACAACAGTAA	ACCTCAGCTGGAACGTGTTCTTTAGTAATGGCAACTTGAACGGCGGCGGCAAGTTCAGCAGTGG	1
C1859733	16	0	ACAACAGCTGGAACGTGAACTTTAGTAATGGCAACTTCAACAACAACAACAAGTACAACAGTAA	CCGGCAGCTGGGACGTGTACTTTAGTAATGGCGGCTTCTTCAGCGGCAGCGAGTGCAACAGTAC	1
C1859733	8	0	ACAACAGCTGGAACGTGAACTTTAGTAATGGCAACTTCAACAACAACAACAAGTACAACAGTAA	GCAACGGCTGGAACGTGTACTTTAGTAATGGCAACTTCAACTACAGCAACAAGTACGACAGTGG	1
C1859733	14	1	ACAACAGCTGGAACGTGAACTTTAGTAATGGCAACTTCAACAACAACAACAAGTACAACAGTAA	ACCTCAGCTGGAACATGTTCTTTAGTAATGGCAACTTCAACGGCGGCGGCAAGTTCAGCAGTGG	1
C1859733	15	0	ACAACAGCTGGAACGTGAACTTTAGTAATGGCAACTTCAACAACAACAACAAGTACAACAGTAA	CCGGCAGCTGGGACGTGTACTTTAGTAATGGCGGCTTCTTCAGCGGCAACGAGTGCAACAGTAC	3
C1859733	0	1	ACAACAGCTGGAACGTGAACTTTAGTAATGGCAACTTCAACAACAACAACAAGTACAACAGTAA	ACAACAGCTGGAACGTGAACTTTAGTAATAGCAACTTCAACAACAACAACAAGTACAACAGTAA	1
C1859733	4	1	ACAACAGCTGGAACGTGAACTTTAGTAATGGCAACTTCAACAACAACAACAAGTACAACAGTAA	ACAACAGCTGGAACGTAGCCTTTCGTAATGGCAACTTCAGCAACAACAACAAGTACAACAGTAA	1
C1859733	7	0	ACAACAGCTGGAACGTGAACTTTAGTAATGGCAACTTCAACAACAACAACAAGTACAACAGTAA	GCAACAGCTGGAACGTGTACTTTAGTAATGGCAACTTCAACTACAGCAACAAGTACGACAGTGG	26
C1864243	1	3	CGAACGCGAATAACGATTCATCGAACACGAATGCGAAC	CGAATGCGAATAACGATGCCTCGAACACGAATTCGAAC	57
C1864243	7	3	CGAACGCGAATAACGATTCATCGAACACGAATGCGAAC	CGAACGCGAATGGCGGTGTGTCGTACGCGAATGCGAGT	1
C1864243	7	0	CGAACGCGAATAACGATTCATCGAACACGAATGCGAAC	CGTACGCGATTGTCGATTCATCGAGCACGTATGCGTAC	33
C1864243	2	3	CGAACGCGAATAACGATTCATCGAACACGAATGCGAAC	CGAATGCGCATAACGATGCCTCGAACACGAATTCGAAC	1
C1864243	2	3	CGAACGCGAATAACGATTCATCGAACACGAATGCGAAC	CGAATGCGATTAACGATGCCTCGAACACGAATTCGAAC	1
C1864243	0	1	CGAACGCGAATAACGATTCATCGAACACGAATGCGAAC	CGAACGCGAATAACGATTCATAGAACACGAATGCGAAC	1
C1864243	2	3	CGAACGCGAATAACGATTCATCGAACACGAATGCGAAC	CGAATGCGAATAACGATGCCTCGAGCACGAATTCGAAC	1
C1864243	5	0	CGAACGCGAATAACGATTCATCGAACACGAATGCGAAC	CGTTCGCGAATAACGATTCATCGGGCACGAATGCGCAC	21
C1864243	0	1	CGAACGCGAATAACGATTCATCGAACACGAATGCGAAC	CGAACGTGAATAACGATTCATCGAACACGAATGCGAAC	1
C1864243	1	0	CGAACGCGAATAACGATTCATCGAACACGAATGCGAAC	CGAACGCGACTAACGATTCATCGAACACGAATGCGAAC	1
C1864243	7	0	CGAACGCGAATAACGATTCATCGAACACGAATGCGAAC	CGTACGCGATTGTCGATTCATCGAGCACGTATGCGCAC	1
C1864243	4	0	CGAACGCGAATAACGATTCATCGAACACGAATGCGAAC	CGTTCGCGAATAACGATTCATCGGGCACGAATGCGAAC	1
C1864243	2	3	CGAACGCGAATAACGATTCATCGAACACGAATGCGAAC	CGAACTCGAATAACGATTGGTCGAACTCGAATGCGAAT	71
C1864243	8	0	CGAACGCGAATAACGATTCATCGAACACGAATGCGAAC	CGTACGCGTATTACGATTCATCGTACACGGGTGCGGGC	1
C1864243	1	3	CGAACGCGAATAACGATTCATCGAACACGAATGCGAAC	CGAACACGAACAACGATTCGTCGAACACGAACGCGAAC	1
C1864243	7	0	CGAACGCGAATAACGATTCATCGAACACGAATGCGAAC	CGTACGCGATTGTCGATTCATCGAGCACGCATGCGTAC	1
C1864243	1	0	CGAACGCGAATAACGATTCATCGAACACGAATGCGAAC	CGAACGCGAATAGCGATTCATCGAACACGAATGCGAAC	1
C1864243	5	1	CGAACGCGAATAACGATTCATCGAACACGAATGCGAAC	CGGTCGCGAATAACGATTCACCGGGCACGAATGCGCAC	1
C1864243	3	3	CGAACGCGAATAACGATTCATCGAACACGAATGCGAAC	CGAATGCGAGTAACGATGCCTCGAATGCGAATGCGAAC	101
C1864243	0	1	CGAACGCGAATAACGATTCATCGAACACGAATGCGAAC	CTAACGCGAATAACGATTCATCGAACACGAATGCGAAC	1
C1864243	7	1	CGAACGCGAATAACGATTCATCGAACACGAATGCGAAC	CGTACGCGATTGTCGATTCATCGAGCACGTAGGCGTAC	1
C1864243	6	0	CGAACGCGAATAACGATTCATCGAACACGAATGCGAAC	CGTTCGCGAATAACGATTCATCGGGCACGCATGCGCAC	1
C1864243	5	2	CGAACGCGAATAACGATTCATCGAACACGAATGCGAAC	CGTTCGCGAATAACGATTCATAGGGCACGAATCCGCAC	1
C1864243	4	3	CGAACGCGAATAACGATTCATCGAACACGAATGCGAAC	CGAATGCGAGTAACGATGCCTCGACTGCGAATGCGAAC	1
C1864243	5	0	CGAACGCGAATAACGATTCATCGAACACGAATGCGAAC	CGTGCGCGAATAACGATTCATCGGGCACGAATGCGCAC	1
C1864243	3	3	CGAACGCGAATAACGATTCATCGAACACGAATGCGAAC	CGAACTCGAATAACGATTGGTCGCACTCGAATGCGAAT	1
C1864243	0	1	CGAACGCGAATAACGATTCATCGAACACGAATGCGAAC	CGAACGCGAATAACGAGTCATCGAACACGAATGCGAAC	1
C1864243	9	0	CGAACGCGAATAACGATTCATCGAACACGAATGCGAAC	CGCTCGCGTTTTACGATTCATCGAGCACGGGTGCGTAC	6
C1864243	8	1	CGAACGCGAATAACGATTCATCGAACACGAATGCGAAC	CGTACGCGATTGTCGATTCATCGAGCTCCTATGCGTAC	1
C1864243	4	3	CGAACGCGAATAACGATTCATCGAACACGAATGCGAAC	CGAATGCGCGTAACGATGCCTCGAATGCGAATGCGAAC	1
C1864243	2	3	CGAACGCGAATAACGATTCATCGAACACGAATGCGAAC	CGAATGCGAATAACGATGCCTCGAACTCGAATTCGAAC	1
C1864243	1	0	CGAACGCGAATAACGATTCATCGAACACGAATGCGAAC	CGTACGCGAATAACGATTCATCGAACACGAATGCGAAC	1
C1864243	1	0	CGAACGCGAATAACGATTCATCGAACACGAATGCGAAC	CGAGCGCGAATAACGATTCATCGAACACGAATGCGAAC	1
C1875807	8	1	CGAATACGAATAACACCCCCTCGAATACGAATGCGAAT	CGTATTCGGATACCGCCCCCTCGAATACGTCTGCGCAC	10
C1875807	3	3	CGAATACGAATAACACCCCCTCGAATACGAATGCGAAT	CGAATACGAATGATGCAGCCTCGAATTCGAATGCGAAT	10
C1875807	9	1	CGAATACGAATAACACCCCCTCGAATACGAATGCGAAT	CGGCTTCGAATAGCGCCCCCTCGAATGCGTCTGCGTAC	3
C1875807	9	2	CGAATACGAATAACACCCCCTCGAATACGAATGCGAAT	CGCACTCGTCTGACGCCCCCTCGAATACGCTTGCGAGC	7
C1875807	6	0	CGAATACGAATAACACCCCCTCGAATACGAATGCGAAT	CGAGTGCGAATAGCGCCCCCTCGAATACGAGTGCGACT	5
C1875807	6	3	CGAATACGAATAACACCCCCTCGAATACGAATGCGAAT	CGCATGCGCATGTCGCTGCTTCGAATACGAATGCGAAT	1
C1875807	5	0	CGAATACGAATAACACCCCCTCGAATACGAATGCGAAT	CGAGTACGAATAACGCCCCCTCGAATACGAGTGCGTCT	1
C1875807	1	2	CGAATACGAATAACACCCCCTCGAATACGAATGCGAAT	CGAATTCGAATAACACCCACTCGAATACGAATGCGAAC	1
C1875807	0	3	CGAATACGAATAACACCCCCTCGAATACGAATGCGAAT	CGAATACGAATAACACGGCTTCGAATACGAATGCGAAT	7
C1875807	5	0	CGAATACGAATAACACCCCCTCGAATACGAATGCGAAT	CGAATTCGTATAACGCCCCCTCGTATACGAATGCGTAT	1
C1875807	1	1	CGAATACGAATAACACCCCCTCGAATACGAATGCGAAT	CGAATTCGAATAACACCCCCTCGAATACGAATGCGAAC	19
C1875807	1	2	CGAATACGAATAACACCCCCTCGAATACGAATGCGAAT	CGAACTCGAATAACACCCCCTCGAATACGAATGCGAAC	39
C1875807	0	1	CGAATACGAATAACACCCCCTCGAATACGAATGCGAAT	CGAATACGAATAACAGCCCCTCGAATACGAATGCGAAT	1
C1875807	5	0	CGAATACGAATAACACCCCCTCGAATACGAATGCGAAT	CGAATACGAATAACGCCCCCTCGACTACGCATGCGCTT	1
C1876195	1	0	TTAATTCCAATAATGAGGTTAGTAATTCCAATGCTAAT	TTAGTTCCAATAATGAGGTTAGTAATTCCAATGCTAAT	2
C1876195	1	0	TTAATTCCAATAATGAGGTTAGTAATTCCAATGCTAAT	TTAATTCCAATAATGTGGTTAGTAATTCCAATGCTAAT	1
C1876529	8	0	CGAATACGAACAATGCAGCCTCGAATTCGAATGCGAAT	CGAATACGGCCGATGCAGCCTCGTATTCGTCTGCGGCT	1
C1881016	13	1	TGTTAGGAGTGCGACTAACTTCGCTAATGTGAACAACAACGGTAATGCGAACAACAACAACGCTTCTAATTCTAA	TGTTGGGAGTGCGACTTCCTTCGCTGATGTGAACAACTACGGTTATGTGGGCAACAGCCTCGCTTCTTATTCTAT	1
C1881016	14	1	TGTTAGGAGTGCGACTAACTTCGCTAATGTGAACAACAACGGTAATGCGAACAACAACAACGCTTCTAATTCTAA	TGTTGGGGGTGCGACTTCCTTCGCTGATGTGAACAACTACGGTTATGTGGGCAACAGCCTCGCTTCTTATTCTAT	1
C1881016	16	0	TGTTAGGAGTGCGACTAACTTCGCTAATGTGAACAACAACGGTAATGCGAACAACAACAACGCTTCTAATTCTAA	TGTTAGGAGTGCGACTACCTTCGCTTTTGTGGACTCCAGCGGTTTTGCGAGCTGCTACTACGCTTCTTATTCTGA	1
C1881016	17	0	TGTTAGGAGTGCGACTAACTTCGCTAATGTGAACAACAACGGTAATGCGAACAACAACAACGCTTCTAATTCTAA	TGTTAGGAGTGCGACTACCTTCGCTTGTGTGGGCGGCAGCGGTTATGCGAACTCCACCGACGCTTCTGGTTCTCT	1
C1893257	10	0	TCGGTTATCTGAATGCGAATAATCGTTCCTCGAATGCGAATGCGAACATT	TCGGTTGTCTGTCTGCGCGTAGTCGTTCCTCGACTGCGGCTGCGAACGTT	1
C1893257	10	0	TCGGTTATCTGAATGCGAATAATCGTTCCTCGAATGCGAATGCGAACATT	TCGGTTGTCTGTCTGCGGGTAGTCGTTCCTCGACTGCGGCTGCGAACGTT	7
C1893257	10	1	TCGGTTATCTGAATGCGAATAATCGTTCCTCGAATGCGAATGCGAACATT	TCGGTTGTCTGTCTGCGGGTAGTCGTTCCTCGACTGCGGCTGCGAACGGT	1
C1893257	8	0	TCGGTTATCTGAATGCGAATAATCGTTCCTCGAATGCGAATGCGAACATT	TCGGTTGTCTGAATGCGCATCATCGTTCCTCGTATGCGGGTGCGGGCATT	8
C1893257	11	0	TCGGTTATCTGAATGCGAATAATCGTTCCTCGAATGCGAATGCGAACATT	TCGGTTGTCTGTCTGCGGGTAGTCGTTCCTCGACTGCGGCTGCGGACGTT	1
C1893257	8	0	TCGGTTATCTGAATGCGAATAATCGTTCCTCGAATGCGAATGCGAACATT	TCGGTTTTCTGAATGCGACTTATCGTTCCTCGTTTGCGTATGCGTACTTT	13
C1893257	9	0	TCGGTTATCTGAATGCGAATAATCGTTCCTCGAATGCGAATGCGAACATT	TCGGTTGTCTGGTTGCGGGTTATCGTTCCTCGTATGCGTATGCGAACCTT	1
C1893257	1	1	TCGGTTATCTGAATGCGAATAATCGTTCCTCGAATGCGAATGCGAACATT	TCGGTTATCTGAATGCGAATAGTCTTTCCTCGAATGCGAATGCGAACATT	1
C1893257	1	0	TCGGTTATCTGAATGCGAATAATCGTTCCTCGAATGCGAATGCGAACATT	TCGGTTATCTGAATGCGAATAATCGTTCCTCGCATGCGAATGCGAACATT	1
C1893257	1	0	TCGGTTATCTGAATGCGAATAATCGTTCCTCGAATGCGAATGCGAACATT	TCGGTTATCTGAATGCGAATAATCGTTCCTCGAATGCGAATGCGAACTTT	1
C1893257	9	0	TCGGTTATCTGAATGCGAATAATCGTTCCTCGAATGCGAATGCGAACATT	TCGGTTGTCTGCATGCGCTTAATCGTTCCTCGGATGCGTATGCGGGCCTT	4
C1893423	13	0	GACAACAACGCGTACAACATCAACACCGACGGCACCGTGAACAACAACAACGTGTACAACGCCA	GTCAACAACGCGTACTACATCTACACCGGCGGCGCCGTGAACGACTGCCTCGTGTACCTCGCCT	1
C1893423	12	0	GACAACAACGCGTACAACATCAACACCGACGGCACCGTGAACAACAACAACGTGTACAACGCCA	GTCAACTACGCGTACTACATCAACACCGTCGGCACCGTGTACCGCGACATCGTGTACCGCGCCT	2
C1912136	1	0	TGTTCAATTCCAACCTGAACAACCCGCGCTCTAATGCCAACGGCAACATC	TGTTCAATTCCAACCTGAACAACCCGCGCTCTACTGCCAACGGCAACATC	1
C1912136	0	1	TGTTCAATTCCAACCTGAACAACCCGCGCTCTAATGCCAACGGCAACATC	TGTTCAATTCCAACCTGAACAACCCTCGCTCTAATGCCAACGGCAACATC	1
C1912136	10	0	TGTTCAATTCCAACCTGAACAACCCGCGCTCTAATGCCAACGGCAACATC	TGTTCCATTCCAACCTGGACTCCCCGCGCTCTTTTGCCTACGGCGCCCTC	2
C1931930	0	1	AACAACGGTCGCAACCTGAACTTCAACTCGTCGAACGTGAACCCGTTGAA	AACAACGGTCGCAACCTGAACTTCAACTCGCCGAACGTGAACCCGTTGAA	1
C1931930	4	1	AACAACGGTCGCAACCTGAACTTCAACTCGTCGAACGTGAACCCGTTGAA	TACTACGCTCGCAACCTGAACTTCAACTCGTCGTTCGTGAACCCGTTGAA	2
C1939577	8	2	AACAACGCGTACAACCTGAACTTCAACAGTGGTAACGTCAACGTGAACAA	AACAACGCGTACGGCCCGGGCTTCGACAGTGGCGGCGTCAACGTGTACAA	1
C1939577	10	1	AACAACGCGTACAACCTGAACTTCAACAGTGGTAACGTCAACGTGAACAA	AGCCTCGCGGGCAGCCTGGGCTTCAACAGTGGTAACGTCACCGTGGTCAA	4
C1939577	1	0	AACAACGCGTACAACCTGAACTTCAACAGTGGTAACGTCAACGTGAACAA	ATCAACGCGTACAACCTGAACTTCAACAGTGGTAACGTCAACGTGAACAA	1
C1939577	14	2	AACAACGCGTACAACCTGAACTTCAACAGTGGTAACGTCAACGTGAACAA	CTGAGCGTGTACGGCCTGGGCTTCAACAGTGGTCTCGTCATCGTGGGCGG	7
C1939577	11	1	AACAACGCGTACAACCTGAACTTCAACAGTGGTAACGTCAACGTGAACAA	TGCCTCGCGGGCAGCCTGGGCTTCAACAGTGGTAACGTCACCGTGGTCAA	1
C1939577	8	3	AACAACGCGTACAACCTGAACTTCAACAGTGGTAACGTCAACGTGAACAA	AGCAACACGTACTACCTGGTCTTCAACAGTGGTAGCATCATCTTGGGCAA	5
C1939577	11	2	AACAACGCGTACAACCTGAACTTCAACAGTGGTAACGTCAACGTGAACAA	GGCTACGCGGCCTACATGTACTTCCGCAGTGGTTACGTCAACGTGAACTT	1
C1939577	8	0	AACAACGCGTACAACCTGAACTTCAACAGTGGTAACGTCAACGTGAACAA	AACAACGCGTACGGCCTGGGCTTCGACAGTGGTGGCGTCAACGTGTACAA	10
C1964396	8	0	CTTTCTACCGGAACTGTAACAACGGTACGGGTAATACGAACTGGAACATC	CTTTCTCCCGGGCCTGTGACAACGGTACGGGTGCTACGGACTGGCACATC	1
C1964396	10	0	CTTTCTACCGGAACTGTAACAACGGTACGGGTAATACGAACTGGAACATC	CTTTCTCCCGGGACTGTATCGACGGTACGGGTTTTACGGCCTGGTTCATC	3
C1981218	13	0	TCTGCAATGTGAACAGCAACGGCAACGCGAACAATAACAACGCCAACAACACCAA	TCTGCGTTGTGAGCAGCGACGGCAACGCGAGCAATAGCGGCGCCAGCGGCACCGG	1
C1989315	2	3	GCGAATACGAATAACACGGCTTCGAATACGAATGCGAA	GCGAATGNGAATAACGATGCTTCGAATACGAATGCGAA	1
C1989315	5	2	GCGAATACGAATAACACGGCTTCGAATACGAATGCGAA	GCGAATGCGCATTACGATGCTTCGTATACGAATGCGAA	1
C1989315	2	2	GCGAATACGAATAACACGGCTTCGAATACGAATGCGAA	GCGAATGCGAATAACGATGCTTCGAATACGAATGCGAA	17
C1989315	0	1	GCGAATACGAATAACACGGCTTCGAATACGAATGCGAA	GCGAATACGAATAACACGGCTTCGAATANGAATGCGAA	1
C1989315	2	3	GCGAATACGAATAACACGGCTTCGAATACGAATGCGAA	GCGAATGCGAATAACGANGCTTCGAACACGAATGCGAA	1
C1989315	2	3	GCGAATACGAATAACACGGCTTCGAATACGAATGCGAA	GCGAATGCGAATAACGATGCTTCGAACACGAATGCGAA	42
C1989315	3	2	GCGAATACGAATAACACGGCTTCGAATACGAATGCGAA	GCGAATGCGAATNACGATGCTTCGAATACGAATGCGAA	1
C1989315	0	1	GCGAATACGAATAACACGGCTTCGAATACGAATGCGAA	GCGAATACGAATAACAAGGCTTCGAATACGAATGCGAA	1
C2036141	9	0	GGCGGGGCGGTGAATGTGAACAACCTTGTTTCCAATGCCAACTGGAACAT	GGCGGGGCGGTGGTTGTGGACGCCCTTGTTTCCTATGCCGCCTGGCACAT	1
C2036141	10	0	GGCGGGGCGGTGAATGTGAACAACCTTGTTTCCAATGCCAACTGGAACAT	GGCGGGGCGGTGGCTGTGAACGCCCTTGTTTCCCATGCCTCCTGGGGCGT	1
C2036141	0	1	GGCGGGGCGGTGAATGTGAACAACCTTGTTTCCAATGCCAACTGGAACAT	GGCGGGGCGGGGAATGTGAACAACCTTGTTTCCAATGCCAACTGGAACAT	1
C2049783	6	0	CATAACAGTTGGATATTGAACTTTGGTAGTGGCAACTTGAACAACAACAACAA	CATGGCAGTTGGATATTGGACTTTGGTAGTGGCAACTTGTACAGCACCAACAA	1
C2049783	10	0	CATAACAGTTGGATATTGAACTTTGGTAGTGGCAACTTGAACAACAACAACAA	CATTACAGTTGGATATTGTACTTTGGTAGTGGCGGCTTGGGCTACGGCTACAA	1
C2054984	8	0	AACCGTGCGATTCGCGGGTACAATTCGGCCCGCAACTGGAACAACAACAA	TACCGTGCGATTCGCGGGTGCAGTTCGGCCCGCTTCTGGAACTACTACTA	1
C2054984	6	0	AACCGTGCGATTCGCGGGTACAATTCGGCCCGCAACTGGAACAACAACAA	TACCGTGCGGTTCGCGGGTACTATTCGGCCCGCTACTGGAGCAACAACTA	1
C2054984	7	0	AACCGTGCGATTCGCGGGTACAATTCGGCCCGCAACTGGAACAACAACAA	AACCGTGCGTTTCGCGGGTACAGTTCGGCCCGCACCTGGCGCTACATCAA	1
C2054984	7	0	AACCGTGCGATTCGCGGGTACAATTCGGCCCGCAACTGGAACAACAACAA	TCCCGTGCGATTCGCGGGTACTATTCGGCCCGCTACTGGCACCACGACAA	1
C2054984	7	0	AACCGTGCGATTCGCGGGTACAATTCGGCCCGCAACTGGAACAACAACAA	TGCCGTGCGATTCGCGGGTACCTTTCGGCCCGCAGCTGGTACAGCAACAA	1
C2054984	10	0	AACCGTGCGATTCGCGGGTACAATTCGGCCCGCAACTGGAACAACAACAA	TCCCGTGCGATTCGCGGGTACGGTTCGGCCCGCTACTGGGGCTACGACAT	1
C2054984	9	0	AACCGTGCGATTCGCGGGTACAATTCGGCCCGCAACTGGAACAACAACAA	AGCCGTGCGGTTCGCGGGTACGGTTCGGCCCGCTCCTGGTACGGCAACAA	1
C2054984	9	1	AACCGTGCGATTCGCGGGTACAATTCGGCCCGCAACTGGAACAACAACAA	CTCCGTGCTCTTCGCGGGTGCTATTCGGCCCGCAGCTGGAACTACGACCA	1
C2054984	7	0	AACCGTGCGATTCGCGGGTACAATTCGGCCCGCAACTGGAACAACAACAA	TACCGTGCGATTCGCGGGTACAATTCGGCCCGCTACTGGCTCAACTACCG	1
C2054984	9	0	AACCGTGCGATTCGCGGGTACAATTCGGCCCGCAACTGGAACAACAACAA	TACCGTGCGGTTCGCGGGTGCGATTCGGCCCGCTACTGGGTCAGCATCAA	1
C2054984	12	0	AACCGTGCGATTCGCGGGTACAATTCGGCCCGCAACTGGAACAACAACAA	GGCCGTGCGATTCGCGGGTGCTTTTCGGCCCGCACCTGGGGCTACAGCGG	1
C2054984	9	1	AACCGTGCGATTCGCGGGTACAATTCGGCCCGCAACTGGAACAACAACAA	TACCGTGCGGTTCGCGGGGGCGATTCGGCCCGCTACTGGGTCAGCATCAA	1
C2054984	10	0	AACCGTGCGATTCGCGGGTACAATTCGGCCCGCAACTGGAACAACAACAA	CTCCGTGCGATTCGCGGGTGCTATTCGGCCCGCCGCTGGTTCAACTACTA	1
C2054984	9	0	AACCGTGCGATTCGCGGGTACAATTCGGCCCGCAACTGGAACAACAACAA	TTCCGTGCGGTTCGCGGGTACTATTCGGCCCGCTACTGGTACTACAACGG	3
C2054984	10	0	AACCGTGCGATTCGCGGGTACAATTCGGCCCGCAACTGGAACAACAACAA	TGCCGTGCGGTTCGCGGGTGCGATTCGGCCCGCTACTGGGTCAGCATCAA	1
C2059082	7	0	ACGTCAACTCCGATGGCACGCTGAACAGGAACAACGCCTACAACGGCA	CCGTCGGCTCCGATGGCACGCTGAACTGGAACAGCGCCTTCAGCGGCA	1
C2059082	1	0	ACGTCAACTCCGATGGCACGCTGAACAGGAACAACGCCTACAACGGCA	ACGTCAACTCCGGTGGCACGCTGAACAGGAACAACGCCTACAACGGCA	1
C2059082	6	1	ACGTCAACTCCGATGGCACGCTGAACAGGAACAACGCCTACAACGGCA	ACATCGGCTCCGATGGCACGCTGAACTGGAACAGCGCCTTCAGCGGCA	1
C2059082	8	0	ACGTCAACTCCGATGGCACGCTGAACAGGAACAACGCCTACAACGGCA	TCGTCCGCTCCGATGGCACGCTGAACTGGATCAACGCCTACCCCGGCT	1
C2059082	8	2	ACGTCAACTCCGATGGCACGCTGAACAGGAACAACGCCTACAACGGCA	TCGTCCGCTCCGATGGCACGCTGAAATGGAGCAACGCCTACCTCCGCT	1
C2059082	7	2	ACGTCAACTCCGATGGCACGCTGAACAGGAACAACGCCTACAACGGCA	GCGGCGGCTCCGATGGCACGCAGAACTGGAACAGCGCCTTCAGCGGCA	1
C2059082	1	3	ACGTCAACTCCGATGGCACGCTGAACAGGAACAACGCCTACAACGGCA	ACGCCGATTCCGACGGCACGCTGAACAGGAACAACGCCTACAACGGCA	1
C2059082	8	0	ACGTCAACTCCGATGGCACGCTGAACAGGAACAACGCCTACAACGGCA	TCGTCCGCTCCGATGGCACGCTGAACTGGATCAACGCCTACCTCGGCT	12
C2059082	8	0	ACGTCAACTCCGATGGCACGCTGAACAGGAACAACGCCTACAACGGCA	ACGTCGGCTCCGATGGCACGCTGAGCTGGAGCAGCGCCTTCAGCGGCA	1
C2059082	9	0	ACGTCAACTCCGATGGCACGCTGAACAGGAACAACGCCTACAACGGCA	CCGTCGGCTCCGATGGCACGCTGAGCTGGAGCAGCGCCTTCAGCGGCA	1
C2059082	8	0	ACGTCAACTCCGATGGCACGCTGAACAGGAACAACGCCTACAACGGCA	TCGTCCGCTCCGATGGCACGCTGAACTGGATCAACGCCTACCTCGGCC	1
C2059082	6	0	ACGTCAACTCCGATGGCACGCTGAACAGGAACAACGCCTACAACGGCA	ACGTCGGCTCCGATGGCACGCTGAACTGGAACAGCGCCTTCAGCGGCA	10
C2059082	1	3	ACGTCAACTCCGATGGCACGCTGAACAGGAACAACGCCTACAACGGCA	GCGCCAACGACGATGGCACGCTGAACAGGAACAACGCCTACAACGGCA	1
C2059082	6	1	ACGTCAACTCCGATGGCACGCTGAACAGGAACAACGCCTACAACGGCA	ACGCCGGCTCCGATGGCACGCTGAACTGGAACAGCGCCTTCAGCGGCA	1
C2059082	8	1	ACGTCAACTCCGATGGCACGCTGAACAGGAACAACGCCTACAACGGCA	TCGTCAACTCCGATGGCGCGCTGGACTGGAACTACGCCTACCGCGGGC	1
C2059082	6	1	ACGTCAACTCCGATGGCACGCTGAACAGGAACAACGCCTACAACGGCA	ACGTCGGCTCCGATGGCACGCTGAACTGGAACAGCGCCCTCAGCGGCA	1
C2059082	7	3	ACGTCAACTCCGATGGCACGCTGAACAGGAACAACGCCTACAACGGCA	TCGCCCACTCCGATGGCTCACTAAACGGGAACAACGCCTGCCACGGCT	1
C2059082	8	1	ACGTCAACTCCGATGGCACGCTGAACAGGAACAACGCCTACAACGGCA	TCGGCCGCTCCGATGGCACGCTGAACTGGATCAACGCCTACCTCGGCT	1
C2059082	7	0	ACGTCAACTCCGATGGCACGCTGAACAGGAACAACGCCTACAACGGCA	ACGTCGGCTCCGATGGCACGCTGAACTGGGACAGCGCCTTCAGCGGCA	1
C2059082	7	0	ACGTCAACTCCGATGGCACGCTGAACAGGAACAACGCCTACAACGGCA	TCGTCATCTCCGATGGCACGCTGAGCTGGAACTGCGCCTACTACGGCA	1
C2059082	4	2	ACGTCAACTCCGATGGCACGCTGAACAGGAACAACGCCTACAACGGCA	TCGTCACCCCCGGAGGCACGCTGAACAGGAACAACGCCTCCAACGGCA	1
C2059082	9	0	ACGTCAACTCCGATGGCACGCTGAACAGGAACAACGCCTACAACGGCA	ACGTCGGCTCCGATGGCACGCTGGGCGGGTACTTCGCCTACAACGGCT	1
C2064612	7	2	CGTGAACACGGACGGCAGCCTTAACAACAACAATGCGTGCAACAGCAA	CGTGAACACGGACGGCAGCCCTATCACCCGCTATGCGTGCGAAAGCAT	1
C2064612	1	0	CGTGAACACGGACGGCAGCCTTAACAACAACAATGCGTGCAACAGCAA	CGTGAACACGGCCGGCAGCCTTAACAACAACAATGCGTGCAACAGCAA	1
C2064612	6	2	CGTGAACACGGACGGCAGCCTTAACAACAACAATGCGTGCAACAGCAA	CGGGGACACGGACGGCAGCCTTAACATCGGCTTTGCGAGCAACAGCAA	1
C2064612	7	1	CGTGAACACGGACGGCAGCCTTAACAACAACAATGCGTGCAACAGCAA	CGTGGACACGGACGGCAGCCTTAACATCGGCTTTGCGAGCAACAGCAT	1
C2064612	6	1	CGTGAACACGGACGGCAGCCTTAACAACAACAATGCGTGCAACAGCAA	CGTGGACACGGACGGCAGCCTTAACATCGGCTTTGCGAGCAACAGCAA	31
C2064612	5	2	CGTGAACACGGACGGCAGCCTTAACAACAACAATGCGTGCAACAGCAA	CGTGAACACGGACGGCAGCCTTAACGACTACATTGCGGGCCACAGGGA	1
C2064612	6	3	CGTGAACACGGACGGCAGCCTTAACAACAACAATGCGTGCAACAGCAA	CGTGGACACGGACGGCAGCCCTAACAACCGCCTTGCCGGCACCAGCAA	1
C2064612	7	3	CGTGAACACGGACGGCAGCCTTAACAACAACAATGCGTGCAACAGCAA	CGTGGACACGGACGGCAGCCTTAACATCGGCTTTTCGAGGCACAGCAA	1
C2064612	5	1	CGTGAACACGGACGGCAGCCTTAACAACAACAATGCGTGCAACAGCAA	CGCGAACACGGACGGCAGCCTTATCACCAGCTATGCGTGCAACAGCAT	1
C2064612	2	0	CGTGAACACGGACGGCAGCCTTAACAACAACAATGCGTGCAACAGCAA	CGTGAACACGGACGGCAGCCTTAACAACAACAGTGCGTGCAGCAGCAA	1
C2064612	0	3	CGTGAACACGGACGGCAGCCTTAACAACAACAATGCGTGCAACAGCAA	CGTGAACAGGGACGCCAGCCTTAACAACAACAAGGCGTGCAACAGCAA	1
C2064612	6	0	CGTGAACACGGACGGCAGCCTTAACAACAACAATGCGTGCAACAGCAA	CGTGTACACGGACGGCAGCCTTTACAACAGCGGTGCGTGCAACAGCTA	1
C2064612	4	3	CGTGAACACGGACGGCAGCCTTAACAACAACAATGCGTGCAACAGCAA	CGTAAACACGAACGGCAGCCTTATCACCAGCAAGGCGTGCAACAGCAT	1
C2064612	0	1	CGTGAACACGGACGGCAGCCTTAACAACAACAATGCGTGCAACAGCAA	CGGGAACACGGACGGCAGCCTTAACAACAACAATGCGTGCAACAGCAA	1
C2064612	7	3	CGTGAACACGGACGGCAGCCTTAACAACAACAATGCGTGCAACAGCAA	CGGGAACACCGACGGCCGCCCTCTCACCACCCATGCGTGCAACAGCAC	1
C2064612	6	2	CGTGAACACGGACGGCAGCCTTAACAACAACAATGCGTGCAACAGCAA	CGTGGACACGGACGGCAGCCTTAACATCGGCTTTTCGAGCAACAGCAA	1
C2064612	6	0	CGTGAACACGGACGGCAGCCTTAACAACAACAATGCGTGCAACAGCAA	CGTGAACACGGACGGCAGCCTTTACAGCAGCCATGCGTGCAGCAGCGA	1
C2064612	5	0	CGTGAACACGGACGGCAGCCTTAACAACAACAATGCGTGCAACAGCAA	CGTGAACACGGACGGCAGCCTTATCACCAGCTATGCGTGCAACAGCAC	1
C2064612	8	3	CGTGAACACGGACGGCAGCCTTAACAACAACAATGCGTGCAACAGCAA	CGTGAACACGGACGGCAGCCGTAGCAGCGGCAATGCGTGCCTTAGGCT	1
C2064612	4	0	CGTGAACACGGACGGCAGCCTTAACAACAACAATGCGTGCAACAGCAA	CGTGAACACGGACGGCAGCCTTCACTACAACAATGCGTGCTACAGCAG	1
C2064612	0	1	CGTGAACACGGACGGCAGCCTTAACAACAACAATGCGTGCAACAGCAA	CGTGAACACGGACGGCAGCCTTAACAACAACAATGCGCGCAACAGCAA	1
C2064612	5	1	CGTGAACACGGACGGCAGCCTTAACAACAACAATGCGTGCAACAGCAA	CGGGAACACGGACGGCAGCCTTATCACCAGCTATGCGTGCAACAGCAT	1
C2064612	5	1	CGTGAACACGGACGGCAGCCTTAACAACAACAATGCGTGCAACAGCAA	CGTGAACACGGACGGCAGCCTTAACATCGGCTTTGCGAGCAACAGCAA	1
C2064612	2	3	CGTGAACACGGACGGCAGCCTTAACAACAACAATGCGTGCAACAGCAA	CGTGAACACGGACGGCAGCCTTAAGAACTACAATGCGTGCAACAAATA	1
C2064612	5	1	CGTGAACACGGACGGCAGCCTTAACAACAACAATGCGTGCAACAGCAA	CGTGAACACGGACGGCAGCCTTATTACCAGCCATGCGTGCAACAGCAT	1
C2064612	8	3	CGTGAACACGGACGGCAGCCTTAACAACAACAATGCGTGCAACAGCAA	CGTGAACACGGACGGCCGCCCTATCACCCGCTAAGCGGGCAACCGCAT	1
C2064612	0	1	CGTGAACACGGACGGCAGCCTTAACAACAACAATGCGTGCAACAGCAA	CGTGAACACGGACGGCAGCCTTAACAACAACAATGCATGCAACAGCAA	1
C2064612	5	0	CGTGAACACGGACGGCAGCCTTAACAACAACAATGCGTGCAACAGCAA	CGTGAACACGGACGGCAGCCTTATCACCAGCTATGCGTGCAACAGCAT	27
C2064612	1	2	CGTGAACACGGACGGCAGCCTTAACAACAACAATGCGTGCAACAGCAA	CGTGAACACGCCCGGCAGCCTTAACAACAACAAGGCGTGCAACAGCAA	1
C2064612	6	2	CGTGAACACGGACGGCAGCCTTAACAACAACAATGCGTGCAACAGCAA	CGTGAACACGGACGGCAGCCTTATTACCAGCTATGCGTGGCACAGCAT	1
C2064612	6	0	CGTGAACACGGACGGCAGCCTTAACAACAACAATGCGTGCAACAGCAA	CGTGAACACGGGCGGCAGCCTTATCACCAGCTATGCGTGCAACAGCAT	1
C2064612	9	0	CGTGAACACGGACGGCAGCCTTAACAACAACAATGCGTGCAACAGCAA	CGTGCCCACGGACGGCAGCCTTAGCTACAGCGGTGCGTGCTACAGCAG	1
C2064612	6	1	CGTGAACACGGACGGCAGCCTTAACAACAACAATGCGTGCAACAGCAA	CGTGAACACGGACGGCAGCCTTCTCACCAGCTATGCGGGCAACAGCAT	1
C2064612	4	0	CGTGAACACGGACGGCAGCCTTAACAACAACAATGCGTGCAACAGCAA	CGTGAACACGGACGGCAGCCTTATCACCAGCTATGCGTGCAACAGCAA	1
C2064612	6	0	CGTGAACACGGACGGCAGCCTTAACAACAACAATGCGTGCAACAGCAA	CGTGAACTCGGACGGCAGCCTTATCACCAGCTATGCGTGCAACAGCAT	1
C2064612	6	2	CGTGAACACGGACGGCAGCCTTAACAACAACAATGCGTGCAACAGCAA	CGTGGACACGGACGGCAGCCCTAACATCGGCTTTGCGAGCAACAGCAA	1
C2064612	6	0	CGTGAACACGGACGGCAGCCTTAACAACAACAATGCGTGCAACAGCAA	CGTGAGCACGGACGGCAGCCTTAACAGCAACGGTGCGTGCAACAGCGT	1
C2064612	7	2	CGTGAACACGGACGGCAGCCTTAACAACAACAATGCGTGCAACAGCAA	GGTGGACACGGACGGCAGCCTTACCATCGGCTTTGCGAGCAACAGCAA	1
C2064612	2	0	CGTGAACACGGACGGCAGCCTTAACAACAACAATGCGTGCAACAGCAA	CGTGAGCGCGGACGGCAGCCTTAACAACAACAATGCGTGCAACAGCAA	1
C2064612	8	1	CGTGAACACGGACGGCAGCCTTAACAACAACAATGCGTGCAACAGCAA	CGTGGGCGCGGACGGCAGCCTTAACATCGGCTTTGCGAGCAACAGCAA	1
C2064612	7	1	CGTGAACACGGACGGCAGCCTTAACAACAACAATGCGTGCAACAGCAA	CGTGGCCACGGACGGCAGCCTTAACATCGGCTTTGCGAGCAACAGCAA	1
C2064648	4	0	TCAATGGTAACAATGCGGTCTCGAACGCTAACGTGAAC	TCATTGGTGACATTGCGGTCTCGTACGCTAACGTGAAC	1
C2064648	4	0	TCAATGGTAACAATGCGGTCTCGAACGCTAACGTGAAC	TCTATGGTAACAGTGCGGTCTCGAACGCTTACGTGTAC	1
C2064648	3	0	TCAATGGTAACAATGCGGTCTCGAACGCTAACGTGAAC	TCAGTGGTAACTATGCGGTCTCGAACGCTAGCGTGAAC	2
C2064648	0	2	TCAATGGTAACAATGCGGTCTCGAACGCTAACGTGAAC	GCAATGGTAACAATGCGGTCTCGAAAGCTAACGTGAAC	1
C2064648	1	0	TCAATGGTAACAATGCGGTCTCGAACGCTAACGTGAAC	TCAATGGTAACAATGCGGTCTCGAACGCTATCGTGAAC	1
C2064648	3	1	TCAATGGTAACAATGCGGTCTCGAACGCTAACGTGAAC	TCAGTGGTAACTATGCGGTCTCGAACGCTAGCGCGAAC	1
C2064648	6	0	TCAATGGTAACAATGCGGTCTCGAACGCTAACGTGAAC	TCAGTGGTAACGCTGCGGTCTCGAGCGCTGACGTGTAC	1
C2064648	5	0	TCAATGGTAACAATGCGGTCTCGAACGCTAACGTGAAC	TCGATGGTATCAATGCGGTCTCGTACGCTTACGTGTAC	1
C2064648	6	1	TCAATGGTAACAATGCGGTCTCGAACGCTAACGTGAAC	GCCTTGGTAACTATGCGGTCTCGAGCGCTAGCGTGTAC	1
C2064648	1	2	TCAATGGTAACAATGCGGTCTCGAACGCTAACGTGAAC	TCAATGGTAACAATGGGGTCTCGGATGCTAACGTGAAC	1
C2064648	5	0	TCAATGGTAACAATGCGGTCTCGAACGCTAACGTGAAC	TCTATGGTAGCAATGCGGTCTCGCACGCTAGCGTGAGC	1
C2066883	7	0	CGTTATTGTCTGGACGGATGGCAACAACAACAATAACAATGCCAATAATTCTGG	CGTTGTTGTCTGGACGGATGGCTACAACACCAGTTACACTGCCTATAATTCTGG	1
C2066883	9	0	CGTTATTGTCTGGACGGATGGCAACAACAACAATAACAATGCCAATAATTCTGG	CGTTGTTGTCTGGACGGGTGGCACCGGCAACAATTACTATGCCTATAGTTCTGG	1
C2067093	5	1	ACGAATTCGAACAACTCGGCTACGAATGCGAATGCGAA	AAGTATTCGTACTACTCGGCTACGAATGCGTATGCGTA	1
C2067093	6	0	ACGAATTCGAACAACTCGGCTACGAATGCGAATGCGAA	ACGTATTCGTACTGCTCGGCTACGAATGCGTATGCGTA	1
C2067093	7	0	ACGAATTCGAACAACTCGGCTACGAATGCGAATGCGAA	ACGTATTCGGTCGGCTCGGCTACGTATGCGAATGCGAG	1
C2067093	5	0	ACGAATTCGAACAACTCGGCTACGAATGCGAATGCGAA	ACGTATTCGTACTACTCGGCTACGAATGCGGATGCGTA	1
C2067093	1	0	ACGAATTCGAACAACTCGGCTACGAATGCGAATGCGAA	ACGAATTCGTACAACTCGGCTACGAATGCGAATGCGAA	1
C2067093	3	3	ACGAATTCGAACAACTCGGCTACGAATGCGAATGCGAA	ACGGATTCGAACAACTCGGCCACGAATGCGGAAGGGGA	1
C2067093	5	1	ACGAATTCGAACAACTCGGCTACGAATGCGAATGCGAA	ACGTATTCGTACTACTCCGCTACGAATGCGTATGCGGA	1
C2067093	1	0	ACGAATTCGAACAACTCGGCTACGAATGCGAATGCGAA	ACGAATTCGAACAACTCGGCTACGGATGCGAATGCGAA	1
C2067093	5	0	ACGAATTCGAACAACTCGGCTACGAATGCGAATGCGAA	ACGTATTCGTACTACTCGGCTACGAATGCGTATGCGTA	51
C2067093	6	0	ACGAATTCGAACAACTCGGCTACGAATGCGAATGCGAA	GCGTATTCGTACTACTCGGCTACGAATGCGTATGCGTA	1
C2068295	6	0	TTGTCGTACTGGAATGTGAACAACCCTGCGACGAACGTGAACACGAACAT	TTGTCGTACTGGCATGTGAGCTACCCTGCGACGTACGTGCACACGAGCAT	1
C2071669	0	1	TTCGGTTATCTGAATGCGAATAATCGTTCCTCGAATGCGAATGCGAACAT	TTCGGTTATCTGAATGCGAATAATCGTTCCTCGAATACGAATGCGAACAT	1
C2071780	7	0	ATGTGAACTCCGATGGTAACGTCAACAACAACAACGCGAACTGGGCTA	GTGTGAACTCCGATGGTTACGTCTACTACAACGACGCGACCTGGGCTT	1
C2071780	9	0	ATGTGAACTCCGATGGTAACGTCAACAACAACAACGCGAACTGGGCTA	GTGTGTACTCCGATGGTTTCGTCGACGGCAACTACGCGAACTGGGCTC	5
C2104122	15	0	ACAACAGCTGGAACGTGAACTTTAGTAATGGCAACTTCAACAACAACAACAAGTACAACAGTAA	TCAGCAGCTGGAACGTGGGCTTTAGTGGTGGCAACTTCGGCTACGGCAGCAAGTACGGCAGTGA	2
C2104122	0	1	ACAACAGCTGGAACGTGAACTTTAGTAATGGCAACTTCAACAACAACAACAAGTACAACAGTAA	ACAACAGCGGGAACGTGAACTTTAGTAATGGCAACTTCAACAACAACAACAAGTACAACAGTAA	1
C2104122	10	0	ACAACAGCTGGAACGTGAACTTTAGTAATGGCAACTTCAACAACAACAACAAGTACAACAGTAA	ACAACAGCTGGAACGTGTACTTTAGTAATGGCATCTTCGGCAACAACGGCAAGTACGTCAGTTT	5
C2137363	5	0	GCGGATTACTTGAATTTGAACAATTCTGCGGGCAATGCGAACTGGAACAT	GCGGATTGCTTGAATTTGAACAATTCTGCGGGCGCTGCGAGCTGGATCAT	10
C2137363	8	0	GCGGATTACTTGAATTTGAACAATTCTGCGGGCAATGCGAACTGGAACAT	GCGGATTGCTTGAATTTGTGCAATTCTGCGGGCATTGCGCTCTGGTACGT	2
C2137363	5	1	GCGGATTACTTGAATTTGAACAATTCTGCGGGCAATGCGAACTGGAACAT	GCGCATTGCTTGAATTTGAACAATTCTGCGGGCGCTGCGAGCTGGATCAT	1
C2139517	5	0	CGAATGCGAACAACGATTTCTCGAATACGAACACGAAC	CGGATGCGTTCAACGATTTCTCGTATACGAACACGTAC	2
C2139517	5	2	CGAATGCGAACAACGATTTCTCGAATACGAACACGAAC	CAAATGCGTATCACGATTTCTCGAATACGTTCACGTAC	1
C2139517	8	0	CGAATGCGAACAACGATTTCTCGAATACGAACACGAAC	CGGTTGCGAACTTCGATTTCTCGAGTCCGAGCACGAGC	1
C2139517	6	0	CGAATGCGAACAACGATTTCTCGAATACGAACACGAAC	CGTATGCGTACAACGATTTCTCGAATGCGAGCACGGTC	7
C2139517	4	0	CGAATGCGAACAACGATTTCTCGAATACGAACACGAAC	CGTATGCGAGCACCGATTTCTCGAATACGAACACGCAC	1
C2149535	11	0	TCGTTATTGTCTGGACGGATGGCGGCAACAACAATAACAATGCCAATAATTCTG	TCGTTATTGTCTGGACGGGTGGCGGCGGCGGCAATGGCGATGCCTATCTTTCTG	1
C2149535	2	2	TCGTTATTGTCTGGACGGATGGCGGCAACAACAATAACAATGCCAATAATTCTG	TCGTTATTGTCTGGACGGATGGCAACAACAACAATAACAATGCCTATTATTCTG	2
C2149535	9	0	TCGTTATTGTCTGGACGGATGGCGGCAACAACAATAACAATGCCAATAATTCTG	TCGTTATTGTCTGGGCGGATGGCGGCGGCGGCCCTAACATTGCCAATTATTCTG	1
C2149648	7	0	CGTCAATTCCGACGGCACGTTGAACAACAACAACGCTTACAACGGGAA	CGTCTATTCCGACGGCACGTTGAACTACAACTACGCTTACTGCGGGTT	1
C2149648	6	0	CGTCAATTCCGACGGCACGTTGAACAACAACAACGCTTACAACGGGAA	CGTCTATTCCGACGGCACGTTGAACTACAGCAACGCTTACGACGGGCT	2
C2149648	6	0	CGTCAATTCCGACGGCACGTTGAACAACAACAACGCTTACAACGGGAA	CGTCGATTCCGACGGCACGTTGAACAGCAACAGCGCTTTCAGCGGGAG	1
C2149648	10	0	CGTCAATTCCGACGGCACGTTGAACAACAACAACGCTTACAACGGGAA	CGTCTATTCCGACGGCGCGTTGGACTACTACTACGCTTCCCTCGGGCA	1
C2149648	7	1	CGTCAATTCCGACGGCACGTTGAACAACAACAACGCTTACAACGGGAA	CGTCTATTCCGACGGCACGTTGATCTACAGCGACGCTGACGGCGGGAA	1
C2154861	1	3	CCACGAATTTCTGCCTGGTCAACAGCAACGGCAACGCGAACAATAACAACGCCAGCAATGCCAA	CGATCTATTTCTGCCTGGTCAACAGCAACGGCAACGCGAACAATAACAACGCCAGCAATGCCAA	1
C2154861	13	0	CCACGAATTTCTGCCTGGTCAACAGCAACGGCAACGCGAACAATAACAACGCCAGCAATGCCAA	CCGCGTATTTCTGCCTGGTCGGCAGCAGCGGCGACGCGGACGATTACTACGCCAGCTTTGCCTA	27
C2154861	11	0	CCACGAATTTCTGCCTGGTCAACAGCAACGGCAACGCGAACAATAACAACGCCAGCAATGCCAA	CCACGCGTTTCTGCCTGGTCAACGGCAACGGCGGCGCGAACCATATCACCGCCAGCGATGCCCG	4
C2154861	13	1	CCACGAATTTCTGCCTGGTCAACAGCAACGGCAACGCGAACAATAACAACGCCAGCAATGCCAA	CCGCGTATTTCTGCCTGGTCGGAAGCAGCGGCGACGCGGACGATTACTACGCCAGCTTTGCCTA	1
C2154861	11	0	CCACGAATTTCTGCCTGGTCAACAGCAACGGCAACGCGAACAATAACAACGCCAGCAATGCCAA	CCACGCGTTTCTGCCTGGTCAACGGCAACGGCGGCGCGAACCATATCAGCGCCAGCGATGCCCG	1
C2154861	2	0	CCACGAATTTCTGCCTGGTCAACAGCAACGGCAACGCGAACAATAACAACGCCAGCAATGCCAA	CCGCGAATTTCTGCCTGGTCACCAGCAACGGCAACGCGAACAATAACAACGCCAGCAATGCCAA	1
C2154861	11	1	CCACGAATTTCTGCCTGGTCAACAGCAACGGCAACGCGAACAATAACAACGCCAGCAATGCCAA	CCACGGCGTTCTGCCTGGTCTACGGCAACGGCGACGCGTACTATGACTTCGCCAGCAATGCCTA	1
C2154861	1	1	CCACGAATTTCTGCCTGGTCAACAGCAACGGCAACGCGAACAATAACAACGCCAGCAATGCCAA	CCGCGAATGTCTGCCTGGTCAACAGCAACGGCAACGCGAACAATAACAACGCCAGCAATGCCAA	1
C2155646	6	2	CGAATACGAATAACACGGCTACGAATACGAATGCGAAT	CGAATGCGAATAACGATGCTTCGGATACGAATGCGGGT	1
C2155646	4	3	CGAATACGAATAACACGGCTACGAATACGAATGCGAAT	CGAATGCGAATAACGACGCCTCGAATGCGAATGCGAAT	3
C2155646	7	2	CGAATACGAATAACACGGCTACGAATACGAATGCGAAT	CGAATGCGTATCACGATGCTTCGTATACGAATGCGAGT	1
C2155646	0	1	CGAATACGAATAACACGGCTACGAATACGAATGCGAAT	CGAATACGAATAACACGGCTAGGAATACGAATGCGAAT	1
C2155646	2	3	CGAATACGAATAACACGGCTACGAATACGAATGCGAAT	CGAATACGAATAACACCCCCTCGAATGCGAATGCGAAT	1
C2155646	9	2	CGAATACGAATAACACGGCTACGAATACGAATGCGAAT	CGTATGCGGGTCTCGATGCTTCGTATACGAATGCGAAT	1
C2155646	7	3	CGAATACGAATAACACGGCTACGAATACGAATGCGAAT	CTATTGCGTTTAACGATGCTTCGTATACGAATGCGAAT	1
C2155646	2	3	CGAATACGAATAACACGGCTACGAATACGAATGCGAAT	CGAATTCGAATAACACGCCCTCGAATAGGAATGCGAAT	1
C2155646	3	3	CGAATACGAATAACACGGCTACGAATACGAATGCGAAT	CGAATGCGAATAACGATGCTTCGAATACGAATTCGAAT	1
C2155646	3	3	CGAATACGAATAACACGGCTACGAATACGAATGCGAAT	CGAACGCGAATAACGATGCTTCGAATACGAATGCGAAT	1
C2155646	6	3	CGAATACGAATAACACGGCTACGAATACGAATGCGAAT	CGAATGCGAATGGCGGGGGGTCGAATGCGAATGCGAAT	1
C2155646	8	2	CGAATACGAATAACACGGCTACGAATACGAATGCGAAT	CGGATGCGTCTTACGATGCTTCGAGTACGAATGCGAAT	1
C2155646	3	1	CGAATACGAATAACACGGCTACGAATACGAATGCGAAT	CGAATACGAATTACACGGCTTCGTATACCAATGCGAAT	1
C2155646	8	2	CGAATACGAATAACACGGCTACGAATACGAATGCGAAT	CGTATGCGTCTTACGATGCTTCGAATACGAATGCGAGT	1
C2155646	7	2	CGAATACGAATAACACGGCTACGAATACGAATGCGAAT	CGAATGCGTTTATCGATGCTTCGAGTACGAATGCGAAT	1
C2155646	7	2	CGAATACGAATAACACGGCTACGAATACGAATGCGAAT	CGTATGCGAGTAACGTTGCTTCGAGTACGAATGCGAGT	1
C2155646	8	2	CGAATACGAATAACACGGCTACGAATACGAATGCGAAT	CGGTTGCGTATTACGATGCTTCGAGTACGAATGCGAAT	1
C2155646	1	0	CGAATACGAATAACACGGCTACGAATACGAATGCGAAT	CGAATACGAATAACACGGCTTCGAATACGAATGCGAAT	179
C2155646	2	2	CGAATACGAATAACACGGCTACGAATACGAATGCGAAT	CGAATTCGAATAACACGCCCTCGAATACGAATGCGAAT	147
C2155646	3	3	CGAATACGAATAACACGGCTACGAATACGAATGCGAAT	CGAATGCAAATAACGATGCTTCGAATACGAATGCGAAT	1
C2155646	1	3	CGAATACGAATAACACGGCTACGAATACGAATGCGAAT	CGAATACGAATAACACCCCCTCGAATACGAATGCGAAT	29
C2155646	4	2	CGAATACGAATAACACGGCTACGAATACGAATGCGAAT	CGAATGCGAATAACGATGCTTCGCATACGAATGCGAAT	1
C2155646	7	2	CGAATACGAATAACACGGCTACGAATACGAATGCGAAT	CGTATGCGAGTTACGATGCTCCGAATACGAATGCGTAT	1
C2155646	2	2	CGAATACGAATAACACGGCTACGAATACGAATGCGAAT	CGAATACGAATAACACGGCTTCGAATACGAATGAGATC	1
C2155646	6	2	CGAATACGAATAACACGGCTACGAATACGAATGCGAAT	CGCATGCGAATAGCGATGCTTCGAGTACGAATGCGAAT	1
C2155646	1	1	CGAATACGAATAACACGGCTACGAATACGAATGCGAAT	CGAATACGAATAACACGGCTTCGAATACGAACGCGAAT	1
C2155646	5	2	CGAATACGAATAACACGGCTACGAATACGAATGCGAAT	CGAGTTCGAATAACACGCCCTCGAATACGTCTGCGAAT	3
C2155646	2	2	CGAATACGAATAACACGGCTACGAATACGAATGCGAAT	CGAATTCGAATAACACGCCCGCGAATACGAATGCGAAT	1
C2155646	4	3	CGAATACGAATAACACGGCTACGAATACGAATGCGAAT	CGATCTCGAATAACGATGCTTCGAATACGAATGCGAAT	1
C2155646	3	2	CGAATACGAATAACACGGCTACGAATACGAATGCGAAT	CGAATGCGAATAACGATGCTTCGAATACGAATGCGAAT	144
C2155646	4	2	CGAATACGAATAACACGGCTACGAATACGAATGCGAAT	CGAATGCGAATAACGATGCTTCGAATACGAATGCGTAT	2
C2155646	4	2	CGAATACGAATAACACGGCTACGAATACGAATGCGAAT	CGAGTGCGAATAACGATGCTTCGAATACGAATGCGAAT	1
C2155646	7	2	CGAATACGAATAACACGGCTACGAATACGAATGCGAAT	CGAATGCGTATCACGATGCTTCGTATACGAATGCGTAT	5
C2155646	9	0	CGAATACGAATAACACGGCTACGAATACGAATGCGAAT	CGACTTCGAATGACACGGCTACGTCTACGTCTGCGTCT	1
C2155646	4	2	CGAATACGAATAACACGGCTACGAATACGAATGCGAAT	CGAATGCGAATAACGATGCTTCGTATACGAATGCGAAT	1
C2155646	5	2	CGAATACGAATAACACGGCTACGAATACGAATGCGAAT	CGAATGCGTATGACGATGCTTCGAATACGAATGCGAAT	1
C2155646	4	2	CGAATACGAATAACACGGCTACGAATACGAATGCGAAT	CGAATGCGAATAACGATGCTTCGAGTACGAATGCGAAT	1
C2155646	6	2	CGAATACGAATAACACGGCTACGAATACGAATGCGAAT	CGTATGCGAATAACGATGCTTCGTATGCGAATGCGAAT	1
C2155646	7	2	CGAATACGAATAACACGGCTACGAATACGAATGCGAAT	CGAGTGCGGATAGCGATGCTTCGTATACGAATGCGAAT	1
C2155646	3	2	CGAATACGAATAACACGGCTACGAATACGAATGCGAAT	CGAATTCGAATAACGATGCTTCGAATACGAATGCGAAT	1
C2155646	5	2	CGAATACGAATAACACGGCTACGAATACGAATGCGAAT	CGAATGCGGATAACGGTGCTTCGAATACGAATGCGAGT	1
C2155646	3	1	CGAATACGAATAACACGGCTACGAATACGAATGCGAAT	CGAATACGAATTACACGGCGTCGTATACGAATGCGAAT	1
C2155646	3	0	CGAATACGAATAACACGGCTACGAATACGAATGCGAAT	CGAATACGAATTACACGGCTTCGTATACGAATGCGAAT	59
C2155646	1	1	CGAATACGAATAACACGGCTACGAATACGAATGCGAAT	CGAATACGAATAACAAGGCTTCGAATACGAATGCGAAT	1
C2155646	4	2	CGAATACGAATAACACGGCTACGAATACGAATGCGAAT	CGAATGCGAATGACGATGCTTCGAATACGAATGCGAAT	1
C2155646	6	0	CGAATACGAATAACACGGCTACGAATACGAATGCGAAT	CGAATACGAATTACGCGGCTACGTCTACGACTGCGTAT	1
C2155646	5	2	CGAATACGAATAACACGGCTACGAATACGAATGCGAAT	CGGATGCGAATTACGATGCTTCGAATACGAATGCGAAT	1
C2155646	8	2	CGAATACGAATAACACGGCTACGAATACGAATGCGAAT	CGAATGCGCATTACGATGCTTCGTATACGAATGCGGGT	1
C2155646	7	2	CGAATACGAATAACACGGCTACGAATACGAATGCGAAT	CGAGTGCGGATAACGATGCTTCGTATACGAATGCGGAT	1
C2155646	7	0	CGAATACGAATAACACGGCTACGAATACGAATGCGAAT	CGTATACGCATAACACGGCTTCGGCTACGTATGCGACT	3
C2155646	4	0	CGAATACGAATAACACGGCTACGAATACGAATGCGAAT	CGAATACGAATTGCACGGCTTCGTATACGAATGCGAAT	2
C2155646	3	2	CGAATACGAATAACACGGCTACGAATACGAATGCGAAT	CGAATTCGACTAACACGCCCTCGAATACGAATGCGAAT	1
C2155646	4	2	CGAATACGAATAACACGGCTACGAATACGAATGCGAAT	CGAATGCGAATAGCGATGCTTCGAATACGAATGCGAAT	2
C2155646	1	1	CGAATACGAATAACACGGCTACGAATACGAATGCGAAT	AGAATACGAATAACACGGCTTCGAATACGAATGCGAAT	1
C2155646	3	2	CGAATACGAATAACACGGCTACGAATACGAATGCGAAT	CGAATTCGAATAACACGCCCTCGAATACGCATGCGAAT	1
C2155646	8	2	CGAATACGAATAACACGGCTACGAATACGAATGCGAAT	CGAGTGCGAGTAACGGTGCTTCGGATACGAATGCGGGT	1
C2155646	6	2	CGAATACGAATAACACGGCTACGAATACGAATGCGAAT	CGAGTGCGTATTACGATGCTTCGAATACGAATGCGAAT	1
C2169036	5	2	GCGAATACGAATAACACGGCTACGAATACGAATGCGAA	GCGAATGCGAATAACGGTGCTTCGAGTACGAATGCGAG	1
C2169036	7	2	GCGAATACGAATAACACGGCTACGAATACGAATGCGAA	GCGAATGCGGGTTACGATGCTTCGAATACGAATGCGAG	1
C2169036	3	3	GCGAATACGAATAACACGGCTACGAATACGAATGCGAA	GCGAATGCGAATAACGATGCTTCGAATACGAATGCTAA	1
C2169036	7	2	GCGAATACGAATAACACGGCTACGAATACGAATGCGAA	GCGAGTGCGAATGACGATGCTTCGAATACGAATGCGTT	1
C2169036	3	2	GCGAATACGAATAACACGGCTACGAATACGAATGCGAA	GCGAATGCGAATAACGACGCTTCGAATACGAATGCGAA	2
C2169036	6	2	GCGAATACGAATAACACGGCTACGAATACGAATGCGAA	GCGAGTGCGAGTAACGATGCTTCGCATACGAATGCGAA	1
C2169036	7	2	GCGAATACGAATAACACGGCTACGAATACGAATGCGAA	GCGAATGCGGGTGACGATGCTTCGAATACGAATGCGCA	1
C2169036	6	2	GCGAATACGAATAACACGGCTACGAATACGAATGCGAA	GCGTATGCGAGTAACGATGCTTCGTATACGAATGCGAA	1
C2169036	5	2	GCGAATACGAATAACACGGCTACGAATACGAATGCGAA	GCGAATGCGAATAACGATGCTTCGTATACGAATGCGAG	1
C2169036	5	2	GCGAATACGAATAACACGGCTACGAATACGAATGCGAA	GCGAATGCGAATGACGATGCTTCGAATACGAATGCGAG	1
C2169036	7	2	GCGAATACGAATAACACGGCTACGAATACGAATGCGAA	GCGAATGCGCATTACGATGCTTCGTATACGAATGCGAG	1
C2169036	1	0	GCGAATACGAATAACACGGCTACGAATACGAATGCGAA	GCGAATGCGAATAACACGGCTACGAATACGAATGCGAA	1
C2169036	4	2	GCGAATACGAATAACACGGCTACGAATACGAATGCGAA	GCGAATGCGAGTAACGATGCTTCGAATACGAATGCGAA	1
C2169036	5	2	GCGAATACGAATAACACGGCTACGAATACGAATGCGAA	GCGAATGCGAATTACGATGCTTCGAATACGAATGCGAG	1
C2169036	8	2	GCGAATACGAATAACACGGCTACGAATACGAATGCGAA	GCGAGTGCGAGTAACGATGCTTCGTATACGAATGCGGG	1
C2169036	1	0	GCGAATACGAATAACACGGCTACGAATACGAATGCGAA	GCGAATACGAATAACACGGCTACGAATACGAATGCGAC	1
C2169036	7	2	GCGAATACGAATAACACGGCTACGAATACGAATGCGAA	GCGTATGCGTATAGCGATGCTTCGAGTACGAATGCGAA	1
C2169036	6	2	GCGAATACGAATAACACGGCTACGAATACGAATGCGAA	GCGGATGCGAATCACGATGCTTCGTATACGAATGCGAA	1
C2169036	6	2	GCGAATACGAATAACACGGCTACGAATACGAATGCGAA	GCGAGTGCGTATAACGATGCTTCGAATACGAATGCGGA	1
C2169036	5	2	GCGAATACGAATAACACGGCTACGAATACGAATGCGAA	GCGTATGCGAATAACGATGCTTCGAATACGAATGCGCA	1
C2169036	5	2	GCGAATACGAATAACACGGCTACGAATACGAATGCGAA	GCGAGTGCGCATAACGGTGCTTCGAATACGAATGCGAA	1
C2169036	6	2	GCGAATACGAATAACACGGCTACGAATACGAATGCGAA	GCGAGTGCGTATAACGATGCTTCGAATACGAATGCGAT	2
C2169036	7	2	GCGAATACGAATAACACGGCTACGAATACGAATGCGAA	GCGTATGCGCATAACGATGCTTCGCATACGAATGCGTA	1
C2169036	6	2	GCGAATACGAATAACACGGCTACGAATACGAATGCGAA	GCGAATGCGAATAGCGATGCTTCGTATACGAATGCGTA	1
C2169036	3	3	GCGAATACGAATAACACGGCTACGAATACGAATGCGAA	GCGAAGGCGAATAACGATGCTTCGAATACGAATGCGAA	1
C2169036	0	1	GCGAATACGAATAACACGGCTACGAATACGAATGCGAA	GCGAATACGAATAACAGGGCTACGAATACGAATGCGAA	2
C2169036	0	1	GCGAATACGAATAACACGGCTACGAATACGAATGCGAA	GCGAATACAAATAACACGGCTACGAATACGAATGCGAA	1
C2169036	4	2	GCGAATACGAATAACACGGCTACGAATACGAATGCGAA	GCGAGTGCGAATAACGATGCTTCGAATACGAATGCGAA	1
C2169036	3	3	GCGAATACGAATAACACGGCTACGAATACGAATGCGAA	GCGAATGCGAATAATGATGCTTCGAATACGAATGCGAA	1
C2169036	6	2	GCGAATACGAATAACACGGCTACGAATACGAATGCGAA	GCGGATGCGAATAACGGTGCTTCGTTTACGAATGCGAA	1
C2169036	7	2	GCGAATACGAATAACACGGCTACGAATACGAATGCGAA	GCGAGTGCGAATTACGATGCTTCGTATACGAATGCGTA	2
C2169036	6	2	GCGAATACGAATAACACGGCTACGAATACGAATGCGAA	GCGAATGCGAGTAACGATGCTTCGTATACGAATGCGTA	2
C2169036	8	2	GCGAATACGAATAACACGGCTACGAATACGAATGCGAA	GCGGTTGCGGATAACGATGCTTCGTATACGAATGCGAG	1
C2169036	8	2	GCGAATACGAATAACACGGCTACGAATACGAATGCGAA	GCGCATGCGGGTAGCGATGCTTCGTATACGAATGCGAA	1
C2169036	7	2	GCGAATACGAATAACACGGCTACGAATACGAATGCGAA	GCGAATGCGAGTCACGGTGCTTCGTATACGAATGCGTA	1
C2169036	7	2	GCGAATACGAATAACACGGCTACGAATACGAATGCGAA	GCGTATGCGAATAACGATGCTTCGTATACGAATGCGTC	1
C2169036	4	2	GCGAATACGAATAACACGGCTACGAATACGAATGCGAA	GCGAATGCGAATAACGATGCTTCGAATACGAATGCGAG	1
C2169036	2	3	GCGAATACGAATAACACGGCTACGAATACGAATGCGAA	GCGAATACGAATAACACCCCCTCGAATGCGAATGCGAA	1
C2169036	4	3	GCGAATACGAATAACACGGCTACGAATACGAATGCGAA	GCGAATGCGAATAACGATGCTTCGAATACGAATGAGAT	1
C2169036	2	3	GCGAATACGAATAACACGGCTACGAATACGAATGCGAA	GCGAATACGAATAACACCCCCTCGCATACGAATGCGAA	1
C2169036	4	2	GCGAATACGAATAACACGGCTACGAATACGAATGCGAA	GCGAATGCGAATCACGATGCTTCGAATACGAATGCGAA	1
C2169036	8	2	GCGAATACGAATAACACGGCTACGAATACGAATGCGAA	GCGAGTGCGGTTAGCGATGCTTCGTATACGAATGCGAA	2
C2169036	7	2	GCGAATACGAATAACACGGCTACGAATACGAATGCGAA	GCGAGTGCGGATTACGATGCTTCGAATACGAATGCGGA	1
C2169036	3	3	GCGAATACGAATAACACGGCTACGAATACGAATGCGAA	GCGAATGCGAATAACGATGCTTCGAACACGAATGCGAA	1
C2169036	6	2	GCGAATACGAATAACACGGCTACGAATACGAATGCGAA	GCGGGTGCGAATTACGATGCTTCGAATACGAATGCGAA	1
C2169036	3	3	GCGAATACGAATAACACGGCTACGAATACGAATGCGAA	GCGAACGCGAATAACGATGCTTCGAATACGAATGCGAA	1
C2169036	7	2	GCGAATACGAATAACACGGCTACGAATACGAATGCGAA	GCGAATGCGGGTAACGATGCTTCGCATACGAATGCGGA	1
C2169036	6	2	GCGAATACGAATAACACGGCTACGAATACGAATGCGAA	GCGCATGCGAATGACGATGCTTCGAATACGAATGCGTA	1
C2169036	3	0	GCGAATACGAATAACACGGCTACGAATACGAATGCGAA	GCGAATACGAATAACGCGGCTACGTATACGAATGCGAC	13
C2169036	4	2	GCGAATACGAATAACACGGCTACGAATACGAATGCGAA	GCGAATGCGAATAACGATGCTTCGAATACGAATGCGTA	1
C2169036	6	2	GCGAATACGAATAACACGGCTACGAATACGAATGCGAA	GCGCATGCGAATAACGATGCTTCGTATACGAATGCGTA	1
C2169036	6	2	GCGAATACGAATAACACGGCTACGAATACGAATGCGAA	GCGTATGCGGGTAACGATGCTTCGAATACGAATGCGAA	1
C2169036	7	2	GCGAATACGAATAACACGGCTACGAATACGAATGCGAA	GCGGATGCGAGTAGCGATGCTTCGAGTACGAATGCGAA	1
C2169036	2	2	GCGAATACGAATAACACGGCTACGAATACGAATGCGAA	GCGAATACGAATAACACGGCTACGAATACGAGATCGGA	1
C2169036	1	0	GCGAATACGAATAACACGGCTACGAATACGAATGCGAA	GCGAGTACGAATAACACGGCTACGAATACGAATGCGAA	1
C2169036	3	3	GCGAATACGAATAACACGGCTACGAATACGAATGCGAA	GCGAACGCGAATCAAGCTGCTACGAATACGAATGCGAA	1
C2169036	5	0	GCGAATACGAATAACACGGCTACGAATACGAATGCGAA	GCGTCTACGAATAACGCGGCTACGTATACGAATGCGAC	2
C2169036	3	2	GCGAATACGAATAACACGGCTACGAATACGAATGCGAA	GCGAATGCGAATAACGATGCTGCGAATACGAATGCGAA	2
C2169036	6	2	GCGAATACGAATAACACGGCTACGAATACGAATGCGAA	GCGTATGCGAATTACGATGCTTCGAATACGAATGCGTA	1
C2169036	1	0	GCGAATACGAATAACACGGCTACGAATACGAATGCGAA	GCGAATACGAATACCACGGCTACGAATACGAATGCGAA	1
C2169036	6	2	GCGAATACGAATAACACGGCTACGAATACGAATGCGAA	GCGAATGCGAGTTACGATGCTTCGTATACGAATGCGAA	2
C2169036	7	2	GCGAATACGAATAACACGGCTACGAATACGAATGCGAA	GCGTATGCGTATAACGATGCTTCGTATACGAATGCGAG	1
C2169036	7	2	GCGAATACGAATAACACGGCTACGAATACGAATGCGAA	GCGTATGCGCTTTACGATGCTTCGAATACGAATGCGAA	1
C2169036	9	2	GCGAATACGAATAACACGGCTACGAATACGAATGCGAA	GCGCTTGCGTATAGCGATGCTTCGAATACGAATGCGGT	1
C2169036	3	2	GCGAATACGAATAACACGGCTACGAATACGAATGCGAA	GCGAATGCGAATAACGATGCTTCGAATACGAATGCGAA	760
C2169036	7	2	GCGAATACGAATAACACGGCTACGAATACGAATGCGAA	GCGAGTGCGAATTACGATGCTTCGCATACGAATGCGAG	1
C2169036	7	2	GCGAATACGAATAACACGGCTACGAATACGAATGCGAA	GCGTATGCGGTTAACGATGCTTCGAGTACGAATGCGAA	2
C2169036	7	2	GCGAATACGAATAACACGGCTACGAATACGAATGCGAA	GCGCATGCGCATCACGGTGCTTCGAATACGAATGCGTA	1
C2169036	8	2	GCGAATACGAATAACACGGCTACGAATACGAATGCGAA	GCGTGTGCGTATTACGATGCTTCGTATACGAATGCGAA	1
C2169036	6	2	GCGAATACGAATAACACGGCTACGAATACGAATGCGAA	GCGAATGCGAGTTACGATGCTTCGAATACGAATGCGTA	1
C2169036	6	2	GCGAATACGAATAACACGGCTACGAATACGAATGCGAA	GCGTATGCGAATAACGATGCTTCGTATACGAATGCGAG	1
C2169036	5	2	GCGAATACGAATAACACGGCTACGAATACGAATGCGAA	GCGTATGCGAATAACGGTGCTTCGAATACGAATGCGAG	2
C2169036	0	1	GCGAATACGAATAACACGGCTACGAATACGAATGCGAA	GCGAATACGAATAACACGGCTACGAATAGGAATGCGAA	1
C2169036	0	1	GCGAATACGAATAACACGGCTACGAATACGAATGCGAA	GCGAATACGAATAACACGGGTACGAATACGAATGCGAA	1
C2169036	6	2	GCGAATACGAATAACACGGCTACGAATACGAATGCGAA	GCGTATGCGAATCACGATGCTTCGAATACGAATGCGAG	1
C2169036	6	2	GCGAATACGAATAACACGGCTACGAATACGAATGCGAA	GCGTATGCGAATAGCGGTGCTTCGAATACGAATGCGCA	1
C2169036	9	0	GCGAATACGAATAACACGGCTACGAATACGAATGCGAA	GCGTCTTCGGCTAACGCGGCTGCGTATACGAATGCGGA	15
C2169036	5	2	GCGAATACGAATAACACGGCTACGAATACGAATGCGAA	GCGAATGCGAATCACGATGCTTCGTATACGAATGCGAA	2
C2169036	4	2	GCGAATACGAATAACACGGCTACGAATACGAATGCGAA	GCGAATGCGAATAACGATGCTTCGAATACGAATGCGGA	2
C2169036	6	2	GCGAATACGAATAACACGGCTACGAATACGAATGCGAA	GCGTATGCGCATAACGATGCTTCGAATACGAATGCGCA	1
C2169036	6	2	GCGAATACGAATAACACGGCTACGAATACGAATGCGAA	GCGAGTGCGAATTACGATGCTTCGAATACGAATGCGTA	1
C2169036	6	2	GCGAATACGAATAACACGGCTACGAATACGAATGCGAA	GCGAATGCGTATTACGGTGCTTCGAATACGAATGCGAG	1
C2169036	7	2	GCGAATACGAATAACACGGCTACGAATACGAATGCGAA	GCGCATGCGTATAGCGATGCTTCGAATACGAATGCGTA	2
C2169036	7	2	GCGAATACGAATAACACGGCTACGAATACGAATGCGAA	GCGAATGCGAGTAACGATGCTTCGCATACGAATGCGGC	1
C2169036	5	2	GCGAATACGAATAACACGGCTACGAATACGAATGCGAA	GCGAATGCGAATAACGATGCTTCGTATACGAATGCGTA	1
C2169036	7	0	GCGAATACGAATAACACGGCTACGAATACGAATGCGAA	GCGCATACGTCTTACGCGGCTACGAATACGACTGCGCA	3
C2169036	0	1	GCGAATACGAATAACACGGCTACGAATACGAATGCGAA	GCGAATACGAATAACACGGCTACGAACACGAATGCGAA	1
C2169036	4	2	GCGAATACGAATAACACGGCTACGAATACGAATGCGAA	GCGTATGCGAATAACGATGCTTCGAATACGAATGCGAA	4
C2169036	7	2	GCGAATACGAATAACACGGCTACGAATACGAATGCGAA	GCGAATGCGAGTCACGATGCTTCGGATACGAATGCGTA	1
C2169036	2	3	GCGAATACGAATAACACGGCTACGAATACGAATGCGAA	GCGAATACGAATAACACCCCCTCGAATACGCATGCGAA	1
C2169036	7	2	GCGAATACGAATAACACGGCTACGAATACGAATGCGAA	GCGAGTGCGTTTAACGGTGCTTCGATTACGAATGCGAA	1
C2169036	8	2	GCGAATACGAATAACACGGCTACGAATACGAATGCGAA	GCGTTTGCGGGTAACGATGCTTCGAGTACGAATGCGAA	2
C2169036	9	2	GCGAATACGAATAACACGGCTACGAATACGAATGCGAA	GCGTATGCGCTTAGCGATGCTTCGAATACGAATGCGGG	1
C2169036	7	3	GCGAATACGAATAACACGGCTACGAATACGAATGCGAA	GCGGGGGCGAGTTACGATGCTTCGAATACGAATGCGAA	1
C2169036	4	3	GCGAATACGAATAACACGGCTACGAATACGAATGCGAA	GCGAATGCGAATAACGATGCTTCGAATACGAATGCAGA	1
C2169036	6	2	GCGAATACGAATAACACGGCTACGAATACGAATGCGAA	GCGAATGCGAGTTACGATGCTTCGAATACGAATGCGAG	1
C2169036	6	2	GCGAATACGAATAACACGGCTACGAATACGAATGCGAA	GCGGATGCGTATAACGATGCTTCGTATACGAATGCGAA	1
C2169036	2	3	GCGAATACGAATAACACGGCTACGAATACGAATGCGAA	GCGAATACGAATAACACCCCCTCGACTACGAATGCGAA	1
C2169036	1	0	GCGAATACGAATAACACGGCTACGAATACGAATGCGAA	GCGAATACGAATAACACGGCTTCGAATACGAATGCGAA	84
C2169036	5	3	GCGAATACGAATAACACGGCTACGAATACGAATGCGAA	GCGAATGCGAATAGCGATGTTTCGTATACGAATGCGAA	1
C2169036	4	2	GCGAATACGAATAACACGGCTACGAATACGAATGCGAA	GCGAATGCGAATAACGATGCTTCGTATACGAATGCGAA	1
C2169036	6	2	GCGAATACGAATAACACGGCTACGAATACGAATGCGAA	GCGAATGCGCATAACGATGCTTCGTATACGAATGCGTA	1
C2169036	8	2	GCGAATACGAATAACACGGCTACGAATACGAATGCGAA	GCGTATGCGTTTAGCGATGCTTCGTATACGAATGCGAA	2
C2169036	8	2	GCGAATACGAATAACACGGCTACGAATACGAATGCGAA	GCGAGTGCGGTTGACGATGCTTCGCATACGAATGCGAA	1
C2169036	7	2	GCGAATACGAATAACACGGCTACGAATACGAATGCGAA	GCGTATGCGTATTACGATGCTTCGAATACGAATGCGTA	1
C2169036	6	2	GCGAATACGAATAACACGGCTACGAATACGAATGCGAA	GCGAATGCGTATTACGATGCTTCGAATACGAATGCGCA	1
C2169036	1	0	GCGAATACGAATAACACGGCTACGAATACGAATGCGAA	GCGAATACGATTAACACGGCTACGAATACGAATGCGAA	1
C2169036	7	2	GCGAATACGAATAACACGGCTACGAATACGAATGCGAA	GCGTATGCGAATAACGATGCTTCGGTTACGAATGCGAG	1
C2169036	7	2	GCGAATACGAATAACACGGCTACGAATACGAATGCGAA	GCGAGTGCGGTTAACGATGCTTCGTATACGAATGCGAA	1
C2169036	7	2	GCGAATACGAATAACACGGCTACGAATACGAATGCGAA	GCGTATGCGAGTTACGATGCTTCGAATACGAATGCGTA	1
C2169036	6	2	GCGAATACGAATAACACGGCTACGAATACGAATGCGAA	GCGAATGCGAGTGACGATGCTTCGGATACGAATGCGAA	1
C2169036	5	2	GCGAATACGAATAACACGGCTACGAATACGAATGCGAA	GCGGATGCGAATAACGATGCTTCGAATACGAATGCGCA	1
C2169036	7	2	GCGAATACGAATAACACGGCTACGAATACGAATGCGAA	GCGGATGCGGGTAACGATGCTTCGTATACGAATGCGAA	1
C2169036	4	2	GCGAATACGAATAACACGGCTACGAATACGAATGCGAA	GCGACTGCGAATAACGATGCTTCGAATACGAATGCGAA	2
C2169036	6	2	GCGAATACGAATAACACGGCTACGAATACGAATGCGAA	GCGAGTGCGAATAACGATGCTTCGTATACGAATGCGAG	2
C2169036	0	1	GCGAATACGAATAACACGGCTACGAATACGAATGCGAA	GCGAATACGAATAATACGGCTACGAATACGAATGCGAA	1
C2169036	6	2	GCGAATACGAATAACACGGCTACGAATACGAATGCGAA	GCGTATGCGAGTAACGATGCTTCGAATACGAATGCGTA	1
C2169036	1	1	GCGAATACGAATAACACGGCTACGAATACGAATGCGAA	GCGAATACGAATAACACGGCTTTGAATACGAATGCGAA	1
C2169036	8	2	GCGAATACGAATAACACGGCTACGAATACGAATGCGAA	GCGGTTGCGTATTACGATGCTTCGAATACGAATGCGAG	1
C2169036	7	2	GCGAATACGAATAACACGGCTACGAATACGAATGCGAA	GCGAATGCGAGTTACGATGCTTCGTATACGAATGCGAG	1
C2169036	5	2	GCGAATACGAATAACACGGCTACGAATACGAATGCGAA	GCGAATGCGAATTACGATGCTTCGAATACGAATGCGGA	1
C2169036	3	3	GCGAATACGAATAACACGGCTACGAATACGAATGCGAA	GCGAATGCGAATAACGATGCTTCGAATACGAATTCGAA	1
C2169036	6	2	GCGAATACGAATAACACGGCTACGAATACGAATGCGAA	GCGAATGCGTATAACGATGCTTCGAATACGAATGCGGG	1
C2169036	7	2	GCGAATACGAATAACACGGCTACGAATACGAATGCGAA	GCGAATGCGAGTGTCGATGCTTCGAATACGAATGCGTA	1
C2169036	6	2	GCGAATACGAATAACACGGCTACGAATACGAATGCGAA	GCGAATGCGAATTACGATGCTTCGAATACGAATGCGGT	1
C2169036	5	2	GCGAATACGAATAACACGGCTACGAATACGAATGCGAA	GCGAATGCGAATCACGTTGCTTCGAATACGAATGCGTA	1
C2169036	6	2	GCGAATACGAATAACACGGCTACGAATACGAATGCGAA	GCGTATGCGAATAACGGTGCTTCGTATACGAATGCGTA	1
C2169036	1	1	GCGAATACGAATAACACGGCTACGAATACGAATGCGAA	GCGAATACGAATAACACGGCTACGAATACGAATGCAGA	1
C2169036	7	2	GCGAATACGAATAACACGGCTACGAATACGAATGCGAA	GCGAGTGCGAGTAGCGATGCTTCGAGTACGAATGCGAA	1
C2169036	6	2	GCGAATACGAATAACACGGCTACGAATACGAATGCGAA	GCGTATGCGAATAACGATGCTTCGTATACGAATGCGGA	1
C2169036	6	2	GCGAATACGAATAACACGGCTACGAATACGAATGCGAA	GCGCATGCGAGTTACGATGCTTCGAATACGAATGCGAA	1
C2169036	8	2	GCGAATACGAATAACACGGCTACGAATACGAATGCGAA	GCGAGTGCGCATAACGGTGCTTCGTATACGAATGCGCC	1
C2169036	8	0	GCGAATACGAATAACACGGCTACGAATACGAATGCGAA	GCGCATGCGTCTTACGCGGCTACGAATACGACTGCGCA	1
C2169036	1	3	GCGAATACGAATAACACGGCTACGAATACGAATGCGAA	GCGAATACGAATAACACCCCCTCGAATACGAATGCGAA	191
C2169036	6	2	GCGAATACGAATAACACGGCTACGAATACGAATGCGAA	GCGTATGCGAGTTACGATGCTTCGAATACGAATGCGAA	1
C2169036	5	2	GCGAATACGAATAACACGGCTACGAATACGAATGCGAA	GCGAATGCGAGTAACGATGCTTCGAATACGAATGCGAG	1
C2169036	5	2	GCGAATACGAATAACACGGCTACGAATACGAATGCGAA	GCGAATGCGAATAGCGATGCTTCGAATACGAATGCGGA	1
C2169036	7	2	GCGAATACGAATAACACGGCTACGAATACGAATGCGAA	GCGTATGCGAGTAGCGATGCTTCGAATACGAATGCGAG	1
C2169036	3	3	GCGAATACGAATAACACGGCTACGAATACGAATGCGAA	GCGAATGCTAATAACGATGCTTCGAATACGAATGCGAA	1
C2169446	11	0	AACAACGCGTTCATCTACAACGGCAACACGGGCAACGTGAACAACAACAA	TACGGCGCGTTCTTCTACAACGGCTGCACGGGCAGCGTGGGCAGCAACTA	14
C2169446	12	0	AACAACGCGTTCATCTACAACGGCAACACGGGCAACGTGAACAACAACAA	TGCGGCGCGTTCTTCTACAACGGCTGCACGGGCAGCGTGGGCAGCAACTA	2
C2169446	12	0	AACAACGCGTTCATCTACAACGGCAACACGGGCAACGTGAACAACAACAA	TACGGCGCGTTCTTCTACAACGGCTGCACGGGCAGCGTGGGCAGCTACTA	1
C2169446	10	0	AACAACGCGTTCATCTACAACGGCAACACGGGCAACGTGAACAACAACAA	TACTGCGCGTTCTTCTACTACGGCAACACGGGCTACGTGAGCGACAGCAG	1
C2169446	12	1	AACAACGCGTTCATCTACAACGGCAACACGGGCAACGTGAACAACAACAA	TACGGCGCGTTCTTCTACAACGGCTGCACGGGCAGCGTGGGACGCAACTA	1
C2169446	11	1	AACAACGCGTTCATCTACAACGGCAACACGGGCAACGTGAACAACAACAA	TACGGCGCGTTCTTCTACAACGGCTGCACGGGCAGCGCGGGCAGCAACTA	1
C2169446	10	0	AACAACGCGTTCATCTACAACGGCAACACGGGCAACGTGAACAACAACAA	CTCAACGCGTTCCTCTACGTCGGCAGCACGGGCAACGTGTTCAGCAACTA	4
C2169446	10	1	AACAACGCGTTCATCTACAACGGCAACACGGGCAACGTGAACAACAACAA	CTCAACGCGTTCCACTACGTCGGCAGCACGGGCAACGTGTTCAGCAACTA	1
C2169446	9	0	AACAACGCGTTCATCTACAACGGCAACACGGGCAACGTGAACAACAACAA	TACTACGCGTTCTTCTACTACGGCAACACGGGCTACGTGAGCGACAGCAG	5
C2193791	12	0	CGTCAACACCGATGGCACTCTGAACAGGAACAACGCCTACAACGGCAA	CGTCCTCGCCGATGGCACTCTGGGCTGGGACTTCGCCTACGGCGGCTA	8
C2193791	0	1	ACAGCGACCGCCGCGGCTACGGCAACAACCGCTACATCTACTCGAACCTG	ACAGCGACCGCCGCAGCTACGGCAACAACCGCTACATCTACTCGAACCTG	3
C2193791	10	1	CGTCAACACCGATGGCACTCTGAACAGGAACAACGCCTACAACGGCAA	CGTCGTCGCCGGTGGCACTCTGAAGTGGTACGGCGCCTACTACGGCTA	4
C2193791	9	0	CGTCAACACCGATGGCACTCTGAACAGGAACAACGCCTACAACGGCAA	CGTCTACGCCGATGGCACTCTGTACGGGAACAGCGCCTGCTACGGCGG	11
C2195560	10	2	TGCGAACGCGAATGGCGGCGTGTCGTACGCGAACACGAACAACGATTCGTCGAACACGAACGCGAACATC	TGCGATTGCGGATGGCGGCGTGTCGTTCGCGCACACGCACTACGATTCGTCTTACGCGTACGCGTACATC	1
C2195560	9	0	TGCGAACGCGAATGGCGGCGTGTCGTACGCGAACACGAACAACGATTCGTCGAACACGAACGCGAACATC	TGCGTCCGCGTATGGCGGCGTGTCGTACGCGAGCACGTACTACGATTCGTCGAGCACGCACGCGAGCATC	1
C2195560	8	0	TGCGAACGCGAATGGCGGCGTGTCGTACGCGAACACGAACAACGATTCGTCGAACACGAACGCGAACATC	TGCGCACGCGAATGGCGGCGTGTCGTTCGCGAGCACGTACTACGATTCGTCGAGCACGTACGCGTACATC	1
C2195560	6	0	TGCGAACGCGAATGGCGGCGTGTCGTACGCGAACACGAACAACGATTCGTCGAACACGAACGCGAACATC	TGCGAACGCGTATGGCGGCGTGTCGTACGCGAGCACGTACCACGATTCGTCGAGCACGAACGCGTACATC	1
C2195560	0	1	TGCGAACGCGAATGGCGGCGTGTCGTACGCGAACACGAACAACGATTCGTCGAACACGAACGCGAACATC	TGCGAACGCGAATGGCTGCGTGTCGTACGCGAACACGAACAACGATTCGTCGAACACGAACGCGAACATC	1
C2195560	11	0	TGCGAACGCGAATGGCGGCGTGTCGTACGCGAACACGAACAACGATTCGTCGAACACGAACGCGAACATC	TGCGTACGCGTATGGCGGCGTGTCGTTCGCGTACACGTTCGACGATTCGTCGCACTCGTCCGCGAACATC	1
C2195560	10	2	TGCGAACGCGAATGGCGGCGTGTCGTACGCGAACACGAACAACGATTCGTCGAACACGAACGCGAACATC	TGCGATTGCGTATGGCGGCGTGTCGTTCGCGCACACGCACTACGATTCGTCTTACGCGTACGCGTACATC	1
C2195560	0	1	TGCGAACGCGAATGGCGGCGTGTCGTACGCGAACACGAACAACGATTCGTCGAACACGAACGCGAACATC	TGCGAACGGGAATGGCGGCGTGTCGTACGCGAACACGAACAACGATTCGTCGAACACGAACGCGAACATC	1
C2195560	0	1	TGCGAACGCGAATGGCGGCGTGTCGTACGCGAACACGAACAACGATTCGTCGAACACGAACGCGAACATC	GGCGAACGCGAATGGCGGCGTGTCGTACGCGAACACGAACAACGATTCGTCGAACACGAACGCGAACATC	1
C2195560	10	0	TGCGAACGCGAATGGCGGCGTGTCGTACGCGAACACGAACAACGATTCGTCGAACACGAACGCGAACATC	TGCGTACGCGAATGGCGGCGTGTCGTTCGCGTACACGAGCTACGATTCGTCGTCCACGTACGCGCTCATC	1
C2195560	0	1	TGCGAACGCGAATGGCGGCGTGTCGTACGCGAACACGAACAACGATTCGTCGAACACGAACGCGAACATC	TGCGAACGCGAATGGCGGCGTGTCGTACGTGAACACGAACAACGATTCGTCGAACACGAACGCGAACATC	1
C2202102	5	0	TTCTGCAATGTGAACAGCAACGGCAACGCGAACAATAACAACGCCAACAACACCA	TTCTGCAGTGTGAACAGCAACGGCAACGCGAACCGTAACAACGCCAACACCACCG	1
C2202102	9	0	TTCTGCAATGTGAACAGCAACGGCAACGCGAACAATAACAACGCCAACAACACCA	TTCTGCAGTGTGAGCAGCAACGGCGACGCGGGCGATAACAACGCCAACGACGCCG	1
C2202102	1	2	TTCTGCAATGTGAACAGCAACGGCAACGCGAACAATAACAACGCCAACAACACCA	TTCTGCAATGTGAACAGCAACGGCAACGCGAACAATAACAACGCCAACAACAGAT	1
C2202102	4	3	TTCTGCAATGTGAACAGCAACGGCAACGCGAACAATAACAACGCCAACAACACCA	TTCTGCCTGGTCAACAGCAACGGCAACGCGAACAATAACAACGCCAGCAATGCCA	38
C2202102	5	3	TTCTGCAATGTGAACAGCAACGGCAACGCGAACAATAACAACGCCAACAACACCA	TTCTGCCTGGTCACCAGCAACGGCAACGCGAACAATAACAACGCCAGCAATGCCA	1
C2246634	9	0	TCTGTAATGTCAACAGCAACGGCAACGCCAACAACAACAACGCCAGCAACTCGAA	TCTGTTATGTCCACAGCAACGGCAACGCCAACAGCACCACCGCCAGCCTCTCGCT	3
C2246634	9	1	TCTGTAATGTCAACAGCAACGGCAACGCCAACAACAACAACGCCAGCAACTCGAA	TTTGTATTGTCGACAGCAACGGCGGCGCCTCCAACAGCAACGCCAGCAGCTCGGA	1
C2246634	12	0	TCTGTAATGTCAACAGCAACGGCAACGCCAACAACAACAACGCCAGCAACTCGAA	TCTGTATTGTCTACAGCAACGGCAACGCCAGCGGCAGCGGCGCCAGCTTCTCGTT	2
C2246634	9	0	TCTGTAATGTCAACAGCAACGGCAACGCCAACAACAACAACGCCAGCAACTCGAA	TCTGTTATGTCGGCAGCAACGGCGGCGCCAGCAACACCAGCGCCAGCAACTCGAG	2
C2246634	11	1	TCTGTAATGTCAACAGCAACGGCAACGCCAACAACAACAACGCCAGCAACTCGAA	TCTGTCTTGTCGACAGAAACGGCAACGCCAGCGCCACCAGCGCCAGCGGCTCGTA	1
C2246634	9	1	TCTGTAATGTCAACAGCAACGGCAACGCCAACAACAACAACGCCAGCAACTCGAA	GCTGTTATGTCGGCAGCAACGGCGGCGCCAGCAACACCAGCGCCAGCAACTCGAG	1
C2260715	6	0	ACAACGCGGGCAACCTCAACTTCAACTCGGGCAACGTCAACCCGCTGAAC	ACGGCGCGGGCAACCTCTACTTCTACTCGGGCAACGTCTACCCGCTGAGC	3
C2288556	8	0	TGTGAACACGGACGGGTCTGCGAACAACAACAACGCCTACAATTCGA	TGTGAGCACGGACGGGTCTGCGTACTACCACTACGCCTACCGTTCGC	9
C2288556	9	0	TGTGAACACGGACGGGTCTGCGAACAACAACAACGCCTACAATTCGA	TGTGAGCACGGACGGGTCTGCGTACTCCCACTACGCCTACCGTTCGC	1
C2288556	5	0	TGTGAACACGGACGGGTCTGCGAACAACAACAACGCCTACAATTCGA	TGTGAGCACGGGCGGGTCTGCGAACAACATCAACGCCTACATTTCGC	1
C2288556	6	0	TGTGAACACGGACGGGTCTGCGAACAACAACAACGCCTACAATTCGA	TGTGAACACGGACGGGTCTGCGAACTACGACTACGCCTGCATTTCGC	5
C2288556	8	0	TGTGAACACGGACGGGTCTGCGAACAACAACAACGCCTACAATTCGA	TGTGAGCACGGGCGGGTCTGCGAGCAACGCCACCGCCTACATTTCGT	2
C2288556	6	0	TGTGAACACGGACGGGTCTGCGAACAACAACAACGCCTACAATTCGA	TGTGAACACGGACGGGTCTGCGAACCTCGACAACGCCTACCTTTCGC	1
C2288556	6	0	TGTGAACACGGACGGGTCTGCGAACAACAACAACGCCTACAATTCGA	TGTGTACACGGACGGGTCTGCGAACTACCTCAACGCCTACTATTCGC	1
C2300028	0	1	ACAACGCGTGGATCGTGAATGGTGCTTCCGGGCAAGTGAACGGCAACAAC	ACAACGCGTGGATCGTGAATGGTGCTTCCGGGCAAGTGAACGGCAACAAA	1
C2300028	4	1	ACAACGCGTGGATCGTGAATGGTGCTTCCGGGCAAGTGAACGGCAACAAC	GGAACGCGTGGATCGTGATTGGTGCTTCCGGGCAAGTGCACGGCTACAAC	1
C2300028	0	1	ACAACGCGTGGATCGTGAATGGTGCTTCCGGGCAAGTGAACGGCAACAAC	ACAACGCGTGGATCGTGAATGGTGCTTCCGGGCAAGGGAACGGCAACAAC	1
C2300028	4	0	ACAACGCGTGGATCGTGAATGGTGCTTCCGGGCAAGTGAACGGCAACAAC	GCAACGCGTGGATCGTGATTGGTGCTTCCGGGCAAGTGCACGGCTACAAC	50
C2304044	8	0	TCGTGAATGTGAACACCGACGGCACAGTCAACAACAACAACGCGAACAATTCCC	TCGTGCTTGTGAACACCGACGGCACAGTCAACTACTCCTACGCGAACCTTTCCC	2
C2304044	11	0	TCGTGAATGTGAACACCGACGGCACAGTCAACAACAACAACGCGAACAATTCCC	TCGTGCTTGTGAACACCGACGGCACAGTCACCTCCTCCTCCGCGAACCTTTCCC	1
C2304044	7	0	TCGTGAATGTGAACACCGACGGCACAGTCAACAACAACAACGCGAACAATTCCC	TCGTGATTGTGGACACCGACGGCACAGTCGACTACAACAACGCGTACTGTTCCC	1
C2307299	0	1	TGCAACGGCTTCCAGCAGTTGGAACGTGAACTTCAACAACGGCAACGTCAACACGAACAAC	TGCAACGGCTTCCAGCAGTTCGAACGTGAACTTCAACAACGGCAACGTCAACACGAACAAC	1
C2310029	0	1	ATGTCAATTCCGACGGCAGTTTGAGCAACAACAATGCGTACAACGGCA	ATGTCAATTCTGACGGCAGTTTGAGCAACAACAATGCGTACAACGGCA	1
C2310029	9	0	ATGTCAATTCCGACGGCAGTTTGAGCAACAACAATGCGTACAACGGCA	TTGTCTATTCCGACGGCAGTTTGGGCAGCTACCGTGCGTACTACGGCC	1
C2310029	6	0	ATGTCAATTCCGACGGCAGTTTGAGCAACAACAATGCGTACAACGGCA	TTGTCAATTCCGGCGGCAGTTTGAGCTACAACTATGCGTACTACGGCG	2
C2313190	10	1	AACAACAATGCGAACGCGAATGGCGGCGTGTCGTACGCGAACACGAACAACGATTCGTCGAACACGA	AGCAACAGTGCGTACGCGTATGGCGGCGTGTCGTACGCGTACGCGAGCTTCGATTCGTCATACACGA	3
C2313190	11	1	AACAACAATGCGAACGCGAATGGCGGCGTGTCGTACGCGAACACGAACAACGATTCGTCGAACACGA	AGCAACAGTGCGTACGCGTATGGCGGCGTGTCGTACGCGTACGCGAGCTTCGCTTCGTCATACACGA	1
C2313190	1	1	AACAACAATGCGAACGCGAATGGCGGCGTGTCGTACGCGAACACGAACAACGATTCGTCGAACACGA	AACAACAAGGCGCACGCGAATGGCGGCGTGTCGTACGCGAACACGAACAACGATTCGTCGAACACGA	1
C231510	0	1	GCGTCAGCATCCACCGAGGCGACTCCGGAATGTGCTTACGAATAAGGATGACAACAATGCCG	GCGTCAGCATCCACCGAGGCGACTCCGGAATGTGCTTACGAATAAGGATGACAACAACGCCG	1
C231510	1	0	GCGTCAGCATCCACCGAGGCGACTCCGGAATGTGCTTACGAATAAGGATGACAACAATGCCG	GCGTCAGCATCCACCGAGGCGACTCCGGAATGTGCTTACGAATAAGGATGACAACACTGCCG	1
C231510	0	1	GCGTCAGCATCCACCGAGGCGACTCCGGAATGTGCTTACGAATAAGGATGACAACAATGCCG	GCGTCAGCATCCACCGAGGCGACTCCGGAATGTGCTTACGAATAAGGATGACAACAATGCCN	1
C231510	1	0	GCGTCAGCATCCACCGAGGCGACTCCGGAATGTGCTTACGAATAAGGATGACAACAATGCCG	GCGTCAGCATCCCCCGAGGCGACTCCGGAATGTGCTTACGAATAAGGATGACAACAATGCCG	1
C231510	0	1	GCGTCAGCATCCACCGAGGCGACTCCGGAATGTGCTTACGAATAAGGATGACAACAATGCCG	GCGTCAGCATCCACCGAGGCGACTCCGGAATGGGCTTACGAATAAGGATGACAACAATGCCG	1
C231510	0	1	GCGTCAGCATCCACCGAGGCGACTCCGGAATGTGCTTACGAATAAGGATGACAACAATGCCG	GCGTCAGCATCCACCGAGGCGACTCCGGAATGTGCTTACGAATAAGGATGACAACAATGCTG	1
C2316152	8	0	TGTTTCCCCTTCGGGCAATATCAACAACAACAATTACAACAACGA	TGTTTCCCCTTCGGGCGATGTCAGCAGCGACAGTTACTACAACGT	5
C2316152	9	0	TGTTTCCCCTTCGGGCAATATCAACAACAACAATTACAACAACGA	TGTTTCCCCTTCGGGCGATTTCAACGACTTCATTTGCATCAGCGA	4
C2316152	10	0	TGTTTCCCCTTCGGGCAATATCAACAACAACAATTACAACAACGA	TGTTTCCCCTTCGGGCGATTTCAACGACTTCATTTGCATCAGCGC	1
C2316551	8	0	CGGATTACTTGAATTTGAACAATTCTGCGGGCAATGCGAACTGGAACATC	CGGATTACTTGAATTTGTCCGATTCTGCGGGCGGTGCGCGCTGGAGCATC	1
C2316551	7	0	CGGATTACTTGAATTTGAACAATTCTGCGGGCAATGCGAACTGGAACATC	CGGATTGCTTGATTTTGTACGATTCTGCGGGCAATGCGTACTGGAGCTTC	2
C2338567	9	0	TGTCGTACTGGAATGTGAACAACCCTGCGACGAACGTGAACACGAACATC	TGTCGTACTGGTCTGTGAGCAACCCTGCGACGCTCGTGGCCACGTACTTC	1
C2338567	10	1	TGTCGTACTGGAATGTGAACAACCCTGCGACGAACGTGAACACGAACATC	TGTCGTACTGGTCTGTGAGCAACCCTGCGACGGGCGTGGCCGTGTACTTC	1
C2340830	8	0	CCGTTCTACCTCAACGGCAACAACGCGCCCTCCAACACGAACTCCAACCT	CCGTTCTTCCTCGACGGCTACAACGCGCCCTCCCTCACGGGCTCCTACCT	1
C2340830	8	0	CCGTTCTACCTCAACGGCAACAACGCGCCCTCCAACACGAACTCCAACCT	CCGTTCTACCTCCTCGGCGACCTCGCGCCCTCCTACACGTCCTCCAACCT	1
C2340925	3	1	ATGTCAATTCCGACGGCAGTTTGAGCAACAACAATGCGTACAACGGCA	ATGTCTATTTCGACGGCAGTTTGAGCAACAACTATGCGTACTACGGCA	35
C2340925	9	0	ATGTCAATTCCGACGGCAGTTTGAGCAACAACAATGCGTACAACGGCA	TTGTCTATTCCGGCGGCAGTTTGGGCAGCAGCTGTGCGTACAACGGCG	1
C2340925	5	0	ATGTCAATTCCGACGGCAGTTTGAGCAACAACAATGCGTACAACGGCA	ATGTCAATTCCGACGGCAGTTTGGGCAACAGCATTGCGTACAGCGGCC	2
C2347765	3	0	ACGAATGCGAATAACGCATCATCGCAGTCGAACTCGAA	ACGAATGCGAATAACGCATCATCGCAGTCGTTCTCGTA	11
C234852	0	1	GCGTCAGCATCCACCGAGGCGACTCCGGAATGTGCTTACGAATAAGGATGACAACAATGCCG	GCGTTAGCATCCACCGAGGCGACTCCGGAATGTGCTTACGAATAAGGATGACAACAATGCCG	10
C234852	1	1	GCGTCAGCATCCACCGAGGCGACTCCGGAATGTGCTTACGAATAAGGATGACAACAATGCCG	GCGTCAGGATCCGCCGAGGCGACTCCGGAATGTGCTTACGAATAAGGATGACAACAATGCCG	1
C234852	0	1	GCGTCAGCATCCACCGAGGCGACTCCGGAATGTGCTTACGAATAAGGATGACAACAATGCCG	GCGTCAGCATCCACCGAGGCGACTCGGGAATGTGCTTACGAATAAGGATGACAACAATGCCG	1
C2359674	0	2	TCGTCTTCGTCTTTTGCCAATGTGAACAACAACGGTAACAGCAACAACAACAACGC��	TCGTCTTCGTCTTTTGCCAATGTGAACAACAACGGTAACAGCAACAACAACAACGCGT	6
C2359674	5	2	TCGTCTTCGTCTTTTGCCAATGTGAACAACAACGGTAACAGCAACAACAACAACGC��	TCGTCTTCGTCTTTTGCCACTGTGAACTACAACGGTAACAGCTACTACTACAACGCGT	6
C2370038	8	0	ATGTCAACACGGACGGCAGTCTGAACAACAACAACGCGTACAATGGCA	TTGTCAACACGGACGGCAGTCTGAGCGACTACTACGCGTACCGTGGCT	4
C2370038	8	0	ATGTCAACACGGACGGCAGTCTGAACAACAACAACGCGTACAATGGCA	GTGTCTACACGGACGGCAGTCTGAACCGCGACAGCGCGTACTATGGCC	3
C2370038	10	0	ATGTCAACACGGACGGCAGTCTGAACAACAACAACGCGTACAATGGCA	GTGTCCGCGCGGACGGCAGTCTGAACCGCGACAGCGCGTACTATGGCC	1
C2370038	9	0	ATGTCAACACGGACGGCAGTCTGAACAACAACAACGCGTACAATGGCA	TTGTCAACACGGACGGCAGTCTGAGCGACTGCTACGCGTACCGTGGCT	1
C2372040	17	1	AACAACAGCTGGAACGTGAACTTTAGTAATGGCAACTTCAACAACAACAACAAGTACAACAGTA	GGCGGCAGGTGGGGCGTGTACTTTAGTAATGGCAGCTTCGGCATCAACGGCCAGTGCAGCAGTG	1
C2372040	16	0	AACAACAGCTGGAACGTGAACTTTAGTAATGGCAACTTCAACAACAACAACAAGTACAACAGTA	AGCGGCAGCTGGGGCGTGTACTTTAGTAATGGCAGCTTCGGCATCAACGGCCAGTGCAGCAGTG	13
C2372040	1	0	AACAACAGCTGGAACGTGAACTTTAGTAATGGCAACTTCAACAACAACAACAAGTACAACAGTA	AACAACAGCTGGAACGTGAGCTTTAGTAATGGCAACTTCAACAACAACAACAAGTACAACAGTA	1
C2385208	8	1	ACTAACGCATGGAACGTCAACTTCTCCAATGGTAACTTCAACAACAACAACAA	CCGCACGCATGGTACGTCAACTTCTCCAATGGTACCTTCAACTTCACCACCAA	6
C2385208	5	0	ACTAACGCATGGAACGTCAACTTCTCCAATGGTAACTTCAACAACAACAACAA	ACTAACGCATGGACCGTCCACTTCTCCCATGGTAACTTCATCAACAACAGCAA	17
C2385208	5	1	ACTAACGCATGGAACGTCAACTTCTCCAATGGTAACTTCAACAACAACAACAA	ACTAACGCATGGACCGTCCACTTCTCCCATGGCAACTTCATCAACAACAGCAA	1
C2396067	10	0	ATGTCAACAACAACGGTAATGCGAACAACAACAACGCTTCTAACTCTA	TTGTCCGCAGCTACGGTAATGCGGACGGCAACAACGCTTCTACCTCTC	2
C2396067	10	0	ATGTCAACAACAACGGTAATGCGAACAACAACAACGCTTCTAACTCTA	TTGTCCACGGCAACGGTAATGCGATCAACGGCAACGCTTCTTCCTCTT	2
C2396067	9	0	ATGTCAACAACAACGGTAATGCGAACAACAACAACGCTTCTAACTCTA	CTGTCCGCACCAACGGTAATGCGTACATCAGCTTCGCTTCTAACTCTA	7
C2401931	10	3	GTTGTTGCGCCGTCCGGCTATGTCAACTACAACAACTGTAACAACAACAA	TTTGTTGCGCCGTCCGGCCTTGTCAAGTACTACTACTGTTTCTACTGCGG	4
C2411734	6	0	TGTCGTACTGGAATGTGAACAACCCTGCGACGAACGTGAACACGAACATC	TGTCGTACTGGAATGTGAGCAACCCTGCGGCGCGCGTGTACACGAGCATC	1
C2411734	7	0	TGTCGTACTGGAATGTGAACAACCCTGCGACGAACGTGAACACGAACATC	TGTCGTACTGGCATGTGAACGACCCTGCGACGAGCGTGTCCACGCACTTC	1
C2411734	7	1	TGTCGTACTGGAATGTGAACAACCCTGCGACGAACGTGAACACGAACATC	TGTCGTGCTGGATTGTTTACAACCCTGCGACGTACGTGAGCACGAGCCTC	4
C2411734	9	0	TGTCGTACTGGAATGTGAACAACCCTGCGACGAACGTGAACACGAACATC	TGTCGTGCTGGTCTGTGAACGGCCCTGCGACGATCGTGAGCACGGACTTC	1
C2411734	2	0	TGTCGTACTGGAATGTGAACAACCCTGCGACGAACGTGAACACGAACATC	TGTCGTACTGGAATGTGAACACCCCTGCGACGACCGTGAACACGAACATC	1
C2414779	4	0	AACAACGCGGGCAACCTCAACTTCAACTCGGGCAACGTCAACCCGCTGAA	AACGGCGCGGGCAACCTCAACTTCTACTCGGGCAACGTCTACCCGCTGAA	1
C2416152	1	3	TCCCGGACGGTGAATTGCAACAATTACCCGTGGAACGTGAACACGAACAT	TCCCGGACTGTGAAGTGCAACAAGTGCCCGTGGAACGTGAACACGAACAT	1
C2416152	1	3	TCCCGGACGGTGAATTGCAACAATTACCCGTGGAACGTGAACACGAACAT	TTCCGATCTGTGAATTGCAACAATTACCCGTGGAACGTGAACACGAACAT	1
C2416152	8	3	TCCCGGACGGTGAATTGCAACAATTACCCGTGGAACGTGAACACGAACAT	TCGCGGGCTGTGATTTGCGACACTTGTCCGTGGAACGTGAACACGGGCGT	1
C2416152	0	3	TCCCGGACGGTGAATTGCAACAATTACCCGTGGAACGTGAACACGAACAT	TCGCGGACTGTGAATTGCAACAATTATCCGTGGAACGTGAACACGAACAT	4
C2416152	0	2	TCCCGGACGGTGAATTGCAACAATTACCCGTGGAACGTGAACACGAACAT	TCCCGGACGGTGAATTGCAACAATTACCCGTGGAAAGGGAACACGAACAT	1
C2416152	5	0	TCCCGGACGGTGAATTGCAACAATTACCCGTGGAACGTGAACACGAACAT	TCCCGGACGGTGAATTGCAGCAATTACCCGTGGAACGTGTACACGGGCGT	5
C2418020	1	0	ATGTGAACAGCTCGGGCAACGTCAACAACAACAACGCAGTCAACGCGC	NTGTGAACAGCTCGGGCAACGTCAACAACAACAACGCAGTCAACGCGC	1
C2426050	7	1	CTGAATGCGAATAATCGTTCCTCGAATGCGAATGCGAA	CTGGAGGCGTATGGTCGTTCCTCGAATGCGGGTGCGAG	2
C2426050	6	0	CTGAATGCGAATAATCGTTCCTCGAATGCGAATGCGAA	CTGGATGCGTATGGTCGTTCCTCGAATGCGGGTGCGAA	1
C2426050	4	2	CTGAATGCGAATAATCGTTCCTCGAATGCGAATGCGAA	CTTAATTCGAATAATCGTTCCTCGGATGCGCATGCGGC	1
C2426050	6	0	CTGAATGCGAATAATCGTTCCTCGAATGCGAATGCGAA	CTGACTGCGACTTATCGTTCCTCGACTGCGTATGCGTA	3
C2426050	4	0	CTGAATGCGAATAATCGTTCCTCGAATGCGAATGCGAA	CTGTATGCGAATAATCGTTCCTCGTATGCGACTGCGAC	118
C2426050	1	0	CTGAATGCGAATAATCGTTCCTCGAATGCGAATGCGAA	CTGAATGCGAATAATCGTTCCTCGCATGCGAATGCGAA	1
C2426050	4	1	CTGAATGCGAATAATCGTTCCTCGAATGCGAATGCGAA	CTGTATGCGAATAATCTTTCCTCGTATGCGACTGCGAC	1
C2426050	0	1	CTGAATGCGAATAATCGTTCCTCGAATGCGAATGCGAA	CTGAATGCGAATAATCGTTCCTCGAAGGCGAATGCGAA	1
C2426050	7	1	CTGAATGCGAATAATCGTTCCTCGAATGCGAATGCGAA	CTGGATGCGTATGGGCGTTCCTCGAATGCGGGTGCGAG	1
C2426050	0	1	CTGAATGCGAATAATCGTTCCTCGAATGCGAATGCGAA	CTGAATGCGAATAATCGTTCCTCGAATGCGAAGGCGAA	1
C2426050	7	0	CTGAATGCGAATAATCGTTCCTCGAATGCGAATGCGAA	CTGTATGCGTATGGTCGTTCCTCGAATGCGGGTGCGAG	1
C2426050	7	1	CTGAATGCGAATAATCGTTCCTCGAATGCGAATGCGAA	CTGGATGCGTATGGTCGTTCCTCGAATGCGGGCGCGAG	2
C2426050	5	0	CTGAATGCGAATAATCGTTCCTCGAATGCGAATGCGAA	CTGTATGCGAATAATCGTTCCTCGTCTGCGACTGCGAC	1
C2426050	8	0	CTGAATGCGAATAATCGTTCCTCGAATGCGAATGCGAA	CTGGATGCGTGTGGTCGTTCCTCGAATGCGGGTGCGAG	1
C2426050	8	0	CTGAATGCGAATAATCGTTCCTCGAATGCGAATGCGAA	CTGGGTGCGTATGGTCGTTCCTCGAATGCGGGTGCGAG	1
C2426050	7	3	CTGAATGCGAATAATCGTTCCTCGAATGCGAATGCGAA	GTGGATGGGTATGGTCGTGCCTCGAATGCGGGTGCGAG	1
C2426050	4	1	CTGAATGCGAATAATCGTTCCTCGAATGCGAATGCGAA	CTGAATGCGAATAATCGTTCCTCGGATGCGCATGTGGC	1
C2426050	4	1	CTGAATGCGAATAATCGTTCCTCGAATGCGAATGCGAA	ATGTATGCGAATAATCGTTCCTCGTATGCGACTGCGAC	1
C2426050	2	1	CTGAATGCGAATAATCGTTCCTCGAATGCGAATGCGAA	CTGAATGCGAATAATCGTTCCTCGATGGCGAATGCGAC	1
C2426050	8	0	CTGAATGCGAATAATCGTTCCTCGAATGCGAATGCGAA	CTGGATGCGTATGGTCGTTCCTCGAATGCGGGTGCGCG	2
C2426050	8	1	CTGAATGCGAATAATCGTTCCTCGAATGCGAATGCGAA	ATGGCTGCGTCTTATCGTTCCTCGTATGCGGGTGCGAA	1
C2426050	7	0	CTGAATGCGAATAATCGTTCCTCGAATGCGAATGCGAA	CTGGATGCGTATGGTCGTTCCTCGAATGCGGGTGCGAG	91
C2426050	7	1	CTGAATGCGAATAATCGTTCCTCGAATGCGAATGCGAA	CTGGATGCGTATGGTCGTGCCTCGAATGCGGGTGCGAG	1
C2426050	7	2	CTGAATGCGAATAATCGTTCCTCGAATGCGAATGCGAA	CGGTATGCTTATTGTCGTTCCTCGAATGCGGGTGCGAG	1
C2426050	4	0	CTGAATGCGAATAATCGTTCCTCGAATGCGAATGCGAA	CTGAATGCGAATAATCGTTCCTCGGATGCGCATGCGGC	21
C2426050	6	0	CTGAATGCGAATAATCGTTCCTCGAATGCGAATGCGAA	CTGTATGCGAATAATCGTTCCTCGTATGCGCCTGCGCC	1
C2426050	5	1	CTGAATGCGAATAATCGTTCCTCGAATGCGAATGCGAA	CTGCATGCGAATAATCGTTCCTCGGATGCGCATGCCGC	1
C2426050	7	0	CTGAATGCGAATAATCGTTCCTCGAATGCGAATGCGAA	CTGGATGCGTATGGTCGTTCCTCGAATGCGCGTGCGAG	1
C2426050	0	3	CTGAATGCGAATAATCGTTCCTCGAATGCGAATGCGAA	CGTAATGCGAATAATCGTTCCTCGAATTCGAATGCGAA	1
C2426050	2	3	CTGAATGCGAATAATCGTTCCTCGAATGCGAATGCGAA	GATCTTGCGAATAATCGTTCCTCGAATGCGAATGCGAA	1
C2426050	4	2	CTGAATGCGAATAATCGTTCCTCGAATGCGAATGCGAA	CTGTATGCGAATAATCGTTCCTCGTATTCGACTTCGAC	1
C2426050	6	0	CTGAATGCGAATAATCGTTCCTCGAATGCGAATGCGAA	CTGGATGCGTATAGTCGTTCCTCGAATGCGGGTGCGAG	1
C2426050	7	1	CTGAATGCGAATAATCGTTCCTCGAATGCGAATGCGAA	CTGGATGCGTATGGTCGTTCCTCGAAGGCGGGTGCGAG	1
C2426050	5	0	CTGAATGCGAATAATCGTTCCTCGAATGCGAATGCGAA	CTGTATGCGAATAATCGTTCCTCGTATGCGACTGCGCC	1
C2426050	7	1	CTGAATGCGAATAATCGTTCCTCGAATGCGAATGCGAA	CTGGATGCGTATGGTCGTTCCTCGAACGCGGGTGCGAG	1
C2426050	1	0	CTGAATGCGAATAATCGTTCCTCGAATGCGAATGCGAA	CTGAATGCGAATAATCGTTCCTCGAATGCGACTGCGAA	1
C2426050	0	1	CTGAATGCGAATAATCGTTCCTCGAATGCGAATGCGAA	CTGAAGGCGAATAATCGTTCCTCGAATGCGAATGCGAA	1
C2426050	0	1	CTGAATGCGAATAATCGTTCCTCGAATGCGAATGCGAA	CTGAATGCGAATAATCGTTCCTCGAATGCGAACGCGAA	1
C2426050	7	0	CTGAATGCGAATAATCGTTCCTCGAATGCGAATGCGAA	CTGTCTGCGAATTATCGTTCCTCGTTTGCGTATGCGCA	4
C2426050	4	1	CTGAATGCGAATAATCGTTCCTCGAATGCGAATGCGAA	CTGAATGCGAATAATCGTTCCTCGCGTGCGCACGCGGA	1
C2426050	4	1	CTGAATGCGAATAATCGTTCCTCGAATGCGAATGCGAA	TTGTATGCGAATAATCGTTCCTCGTATGCGACTGCGAC	1
C2426050	4	3	CTGAATGCGAATAATCGTTCCTCGAATGCGAATGCGAA	TCTTATGCGAATAATCGTTCCTCGTATGCGACTGCGAC	1
C2426050	4	0	CTGAATGCGAATAATCGTTCCTCGAATGCGAATGCGAA	CTGAATGCGAATAATCGTTCCTCGCGTGCGCATGCGGA	13
C2426050	9	0	CTGAATGCGAATAATCGTTCCTCGAATGCGAATGCGAA	CTGGATGCGCCTGGTCGTTCCTCGAATGCGGGTGCGTG	1
C2426050	3	1	CTGAATGCGAATAATCGTTCCTCGAATGCGAATGCGAA	CTGAATGCGAATAATCGTTCCTCGGATGCGAATGCCGC	1
C2426050	1	1	CTGAATGCGAATAATCGTTCCTCGAATGCGAATGCGAA	CTAAATGCGAATAATCGTTCCTCGAATGCGAATGCGAG	1
C2426050	0	1	CTGAATGCGAATAATCGTTCCTCGAATGCGAATGCGAA	CTGAATACGAATAATCGTTCCTCGAATGCGAATGCGAA	1
C2426050	7	2	CTGAATGCGAATAATCGTTCCTCGAATGCGAATGCGAA	CTGGATTCTTATGGTCGTTCCTCGAATGCGGGTGCGAG	1
C2438682	8	0	TCGCGGACTGTGAATTGCAACAATTATCCGTGGAACGTGAACACGAACAT	TCGCGGGCTGTGATTTGCGACACTTGTCCGTGGAACGTGAACACGGGCGT	1
C2438682	0	3	TCGCGGACTGTGAATTGCAACAATTATCCGTGGAACGTGAACACGAACAT	TCCCGGACGGTGAATTGCAACAATTACCCGTGGAACGTGAACACGAACAT	7
C2438682	5	3	TCGCGGACTGTGAATTGCAACAATTATCCGTGGAACGTGAACACGAACAT	TCCCGGACGGTGAATTGCAGCAATTACCCGTGGAACGTGTACACGGGCGT	5
C2461676	9	0	ACTAACGGCTACAATATGTTCAACTCAGATGGTAACACGAACGGCAATAA	ACTAACGGCTTCGGTATGTTCTACTCAGATGGTAGCACGTACGGCTTTAC	2
C2461676	11	1	ACTAACGGCTACAATATGTTCAACTCAGATGGTAACACGAACGGCAATAA	GCTAACGGCTACCTTATGTTCGATTCGGTTGGTGGCACGTACGGCTATTA	1
C2461676	0	1	ACTAACGGCTACAATATGTTCAACTCAGATGGTAACACGAACGGCAATAA	ACTAACGGCTACAATATGTTCAACTCAGATGGTAACACGAAAGGCAATAA	1
C2469948	6	0	TGTTCTACCTCAACGGCAACAACTCCCGCAGCAATGCGAACACGAACATC	TGTTCTACCTCAGCGGCAGCAACTCCCGCAGCATTGCGTACACGCACGTC	1
C2469948	0	1	TGTTCTACCTCAACGGCAACAACTCCCGCAGCAATGCGAACACGAACATC	TGTGCTACCTCAACGGCAACAACTCCCGCAGCAATGCGAACACGAACATC	1
C2470818	0	2	TCGTTTCTTCGGCTAACTTTGCCAATGTGAACAACAATGGCAATACGAACTACAACAACGCTTCGAACTCTA��	TCGTTTCTTCGGCTAACTTTGCCAATGTGAACAACAATGGCAATACGAACTACAACAACGCTTCGAACTCTAAT	3
C2474234	0	1	ACAACAATGCGAACGCGAATGGCGGCGTGTCGTACGCGAACACGAACAACGATTCGTCGAACACGAA	ACAACAATGCGAACGCGAATGGCGGCGTGTCGTACGCGAACACGAACAACGATTCGTCAAACACGAA	1
C2474234	10	0	ACAACAATGCGAACGCGAATGGCGGCGTGTCGTACGCGAACACGAACAACGATTCGTCGAACACGAA	ACAGCTATGCGAGCGCGAATGGCGGCGTGTCGTACGCGAGCACGGGCTACGATTCGTCGTACACGTG	1
C2474234	9	0	ACAACAATGCGAACGCGAATGGCGGCGTGTCGTACGCGAACACGAACAACGATTCGTCGAACACGAA	ACTACTATGCGAACGCGTATGGCGGCGTGTCGTTCGCGAGCACGTACTTCGATTCGTCGTACACGAA	1
C2475430	7	0	CCGTCCGCTCTCAACTTGAATAACCCTCGTTCCAACTCGAACGACAACAT	CCGTCCGCTCTCGGCTTGCTTTACCCTCGTTCCTACTCGAACGTCAACAT	2
C2475430	9	1	CCGTCCGCTCTCAACTTGAATAACCCTCGTTCCAACTCGAACGACAACAT	CCGTCCGCTCTCTACTTGGCTAACCCTCGTTCCTTCTCGGGCGTTAGCAT	2
C2475430	5	0	CCGTCCGCTCTCAACTTGAATAACCCTCGTTCCAACTCGAACGACAACAT	CCGTCCGCTCTCGACTTGAATAACCCTCGTTCCCACTCGGCCGACAACGT	1
C2475430	7	1	CCGTCCGCTCTCAACTTGAATAACCCTCGTTCCAACTCGAACGACAACAT	CCGTCCGCTCTCGACTTGGGTAACCCTCGTTCCGACTCGGGCGATAGCAT	1
C2475430	7	0	CCGTCCGCTCTCAACTTGAATAACCCTCGTTCCAACTCGAACGACAACAT	CCGTCCGCTCTCAACTTGACTAACCCTCGTTCCGGCTCGTACGGCAGCGT	1
C2475430	8	0	CCGTCCGCTCTCAACTTGAATAACCCTCGTTCCAACTCGAACGACAACAT	CCGTCCGCTCTCTACTTGAGTAACCCTCGTTCCGACTCGTACGGCGGCGT	1
C2479047	7	0	TCAATGGTAACAATGCGGTCTCGAACGCTAACGTGAAC	TCATTGGTAGCGTTGCGGTCTCGTACGCTAACGTGTGC	1
C2479047	6	0	TCAATGGTAACAATGCGGTCTCGAACGCTAACGTGAAC	TCCATGGTGACAATGCGGTCTCGCGCGCTAGCGTGTAC	1
C2479047	5	0	TCAATGGTAACAATGCGGTCTCGAACGCTAACGTGAAC	TCAGTGGTTACAGTGCGGTCTCGAACGCTAGCGTGTAC	1
C2479047	6	0	TCAATGGTAACAATGCGGTCTCGAACGCTAACGTGAAC	TCATTGGTAGCATTGCGGTCTCGAGCGCTTACGTGCAC	1
C2479047	5	0	TCAATGGTAACAATGCGGTCTCGAACGCTAACGTGAAC	TCAGTGGTTACAATGCGGTCTCGAGCGCTGACGTGTAC	1
C2482308	11	0	TCTGCAATGTCAACAACAACGGTAATGCCAACAACTGGAACGCCTCGAAC	TCTGCAATGTCCACTCCGACGGTCTTGCCTTCACCTGGAACGCCTCGGCC	1
C2482308	0	2	TCTGCAATGTCAACAACAACGGTAATGCCAACAACTGGAACGCCTCGAAC	TCTGCAATTTGAACAACAACGGTAATGCCAACAACTGGAACGCCTCGAAC	1
C2482308	1	0	TCTGCAATGTCAACAACAACGGTAATGCCAACAACTGGAACGCCTCGAAC	TCTGCAATGTCAACAACAACGGTAATGCCAACAACTGGAACGCCTCGCAC	1
C2482308	10	0	TCTGCAATGTCAACAACAACGGTAATGCCAACAACTGGAACGCCTCGAAC	TCTGCAATGTCCACTCCGACGGTCTTGCCTTCACCTGGAACGCCTCGTAC	6
C2497386	8	0	TGTCAACACGGACGGCAGTCTGAACAACAACAACGCGTACAATGGCAA	TGTCAGCACGGACGGCAGTCTGAGCCACCACAGCGCGTACGGTGGCCA	1
C2499098	1	2	CTCGCTTATGCGAACTCGAATAACGATTGGTCGAACTCGAATGCGAATAT	CTCGCTTATGCGATCTCGAAGAACGATTGGTCGAACTCGAATTCGAATAT	1
C2499098	8	1	CTCGCTTATGCGAACTCGAATAACGATTGGTCGAACTCGAATGCGAATAT	GTCGCTTTTGCGCACTCGTCTTCCGGTTGGTCGTACTCGAATGCGAATAT	1
C2499098	6	0	CTCGCTTATGCGAACTCGAATAACGATTGGTCGAACTCGAATGCGAATAT	CTCGCTTCTGCGGACTCGAATTACGTTTGGTCGAACTCGTATGCGTATAT	6
C2499098	7	0	CTCGCTTATGCGAACTCGAATAACGATTGGTCGAACTCGAATGCGAATAT	CTCGCTTCTGCGGACTCGAATTACGTTTGGTCGAACTCGTCTGCGTATAT	1
C2499098	8	0	CTCGCTTATGCGAACTCGAATAACGATTGGTCGAACTCGAATGCGAATAT	CTCGCTTTTGCGCACTCGTCTTCCGGTTGGTCGTACTCGAATGCGAATAT	7
C2499098	1	0	CTCGCTTATGCGAACTCGAATAACGATTGGTCGAACTCGAATGCGAATAT	CTCGCTTATGCGAACTCGAATAACGATTGGTCGAACTCGAATGCGAATCT	1
C2507076	4	2	CGAATACGAATAACACGGCTACGAATACGAATGCGAAT	CGAATGCGAATAACGATGCTTCGAATGCGAATGCGAAT	45
C2507076	7	2	CGAATACGAATAACACGGCTACGAATACGAATGCGAAT	CGAATGCGAGTTACGATGCTTCGTATACGAATGCGCAT	1
C2507076	6	0	CGAATACGAATAACACGGCTACGAATACGAATGCGAAT	CGCATACGACTAACGCGGCTACGTATACGAATGCGTCT	21
C2507076	9	2	CGAATACGAATAACACGGCTACGAATACGAATGCGAAT	CGGGTGCGTATGTCGATGCTTCGTATACGAATGCGAAT	1
C2507076	4	2	CGAATACGAATAACACGGCTACGAATACGAATGCGAAT	CGAATGCGAATAACGATGCTTCGAATACGAATGCGGAT	1
C2507076	0	1	CGAATACGAATAACACGGCTACGAATACGAATGCGAAT	CTAATACGAATAACACGGCTACGAATACGAATGCGAAT	1
C2507076	6	2	CGAATACGAATAACACGGCTACGAATACGAATGCGAAT	CGAATGCGAGTAACGATGCTTCGTATACGAATGCGTAT	2
C2507076	7	2	CGAATACGAATAACACGGCTACGAATACGAATGCGAAT	CGCATGCGGGTAACGATGCTTCGAATACGAATGCGTAT	1
C2507076	7	0	CGAATACGAATAACACGGCTACGAATACGAATGCGAAT	CGGATACGATTATCGCGGCTACGTATACGAATGCGCTT	24
C2507076	9	0	CGAATACGAATAACACGGCTACGAATACGAATGCGAAT	CGGCTGCGGCTAACGCGGCTGCGTATACGAATGCGCAT	18
C2507076	7	2	CGAATACGAATAACACGGCTACGAATACGAATGCGAAT	CGGATGCGGGTAACGATGCTTCGTATACGAATGCGAAT	1
C2507076	5	2	CGAATACGAATAACACGGCTACGAATACGAATGCGAAT	CGAATGCGACTAACGATGCTTCGAATACGAATGCGTAT	1
C2507076	3	2	CGAATACGAATAACACGGCTACGAATACGAATGCGAAT	CGAATGCGAATAACGATGCTTCGAATACGAATGCGAAT	100
C2507076	6	3	CGAATACGAATAACACGGCTACGAATACGAATGCGAAT	CGAATGCGAATGGCGGGGTGTCGAATGCGAATGCGAAT	1
C2507076	6	2	CGAATACGAATAACACGGCTACGAATACGAATGCGAAT	CGAATGCGTATAACGATGCTTCGAGTGCGAATGCGAAT	1
C2507076	6	1	CGAATACGAATAACACGGCTACGAATACGAATGCGAAT	CGCATACGACGAACGCGGCTACGTATACGAATGCGTCT	1
C2507076	3	3	CGAATACGAATAACACGGCTACGAATACGAATGCGAAT	CGAATGCGAATAACGATGCTTCGAATACGAATGCAAAT	1
C2507076	0	1	CGAATACGAATAACACGGCTACGAATACGAATGCGAAT	CGAATACGAATAACACGGCTACGAATACGAATGCGAAG	1
C2507076	6	2	CGAATACGAATAACACGGCTACGAATACGAATGCGAAT	CGGATGCGAATAACGGTGCTTCGGATACGAATGCGGAT	1
C2507076	7	2	CGAATACGAATAACACGGCTACGAATACGAATGCGAAT	CGAATGCGTATCACGATGCTTCGCATGCGAATGCGAAT	2
C2507076	3	3	CGAATACGAATAACACGGCTACGAATACGAATGCGAAT	CGAATGCGAATAACGATGCTTTGAATACGAATGCGAAT	1
C2507076	6	3	CGAATACGAATAACACGGCTACGAATACGAATGCGAAT	CGAATGCGAATGGCGGCGCGTCGAATGCGAATGCGAAT	1
C2507076	4	2	CGAATACGAATAACACGGCTACGAATACGAATGCGAAT	CGAATGCGAATAGCGATGCTTCGAATACGAATGCGAAT	1
C2507076	5	3	CGAATACGAATAACACGGCTACGAATACGAATGCGAAT	CGCATGCGCACGATGCGGCGACGAATACGAATGCGAAT	1
C2507076	5	2	CGAATACGAATAACACGGCTACGAATACGAATGCGAAT	CGAATGCGAATTACGATGCTTCGAATGCGAATGCGAAT	1
C2507076	7	2	CGAATACGAATAACACGGCTACGAATACGAATGCGAAT	CGAATGCGGATTTCGATGCTTCGAATGCGAATGCGAAT	2
C2507076	5	2	CGAATACGAATAACACGGCTACGAATACGAATGCGAAT	CGAGTGCGAATAGCGATGCTTCGAATACGAATGCGAAT	1
C2507076	6	2	CGAATACGAATAACACGGCTACGAATACGAATGCGAAT	CGAATGCGAGTAACGATGCTTCGCATGCGAATGCGAAT	1
C2507076	5	2	CGAATACGAATAACACGGCTACGAATACGAATGCGAAT	CGAATGCGAATAACGGTGCTTCGTATGCGAATGCGAAT	1
C2507076	5	2	CGAATACGAATAACACGGCTACGAATACGAATGCGAAT	CGAATGCGCATAACGATGCTTCGAATGCGAATGCGAAT	1
C2507076	6	2	CGAATACGAATAACACGGCTACGAATACGAATGCGAAT	CGGATGCGAGTAACGATGCTTCGAATACGAATGCGTAT	1
C2507076	6	2	CGAATACGAATAACACGGCTACGAATACGAATGCGAAT	CGAATGCGAATAACGATGCTTCGGTTGCGAATGCGAAT	1
C2507076	5	2	CGAATACGAATAACACGGCTACGAATACGAATGCGAAT	CGTATGCGAATAACGATGCTTCGAATACGAATGCGCAT	1
C2507076	7	2	CGAATACGAATAACACGGCTACGAATACGAATGCGAAT	CGAATGCGTATGACGATGCTTCGTATACGAATGCGAGT	1
C2507076	7	2	CGAATACGAATAACACGGCTACGAATACGAATGCGAAT	CGTATGCGAGTAACGATGCTTCGTATACGAATGCGTAT	2
C2507076	6	2	CGAATACGAATAACACGGCTACGAATACGAATGCGAAT	CGTATGCGAATTACGATGCTTCGAATACGAATGCGAGT	1
C2507076	5	2	CGAATACGAATAACACGGCTACGAATACGAATGCGAAT	CGAATGCGAATAACGATGCTTCGTTTACGAATGCGAAT	1
C2507076	3	3	CGAATACGAATAACACGGCTACGAATACGAATGCGAAT	CGAATGCGAATAACGATGCTTCGAATACGAATGGGAAT	1
C2507076	6	3	CGAATACGAATAACACGGCTACGAATACGAATGCGAAT	CGCATGCGAGGAACGATGCTTCGAATACGAATGCGGAT	1
C2507076	4	2	CGAATACGAATAACACGGCTACGAATACGAATGCGAAT	CGTATGCGAATAACGATGCTTCGAATACGAATGCGAAT	1
C2507076	6	2	CGAATACGAATAACACGGCTACGAATACGAATGCGAAT	CGGGTGCGAATAACGATGCTTCGAATGCGAATGCGAAT	1
C2507076	7	2	CGAATACGAATAACACGGCTACGAATACGAATGCGAAT	CGAGTGCGAATGTCGATGCTTCGAGTACGAATGCGAAT	2
C2507076	1	0	CGAATACGAATAACACGGCTACGAATACGAATGCGAAT	CGAATACGAATAACACGGCTACGTATACGAATGCGAAT	1
C2507076	3	3	CGAATACGAATAACACGGCTACGAATACGAATGCGAAT	CGAATGCGAATAACGATGCTTCGAATACGAATGCGAAC	1
C2513156	2	3	TTGTTGCTCCATCCGGCAATATCAACAACAACAATTACAACAACA	TTGTTTCCCCTTCGGGCAATATCAACAACAACAATTACAACAACG	2
C2513156	8	0	TTGTTGCTCCATCCGGCAATATCAACAACAACAATTACAACAACA	TTGTTGCTCCATCCGGCAATTTCAGCATCAGCAGTTACGACGGCA	3
C2522524	1	0	ATCTTCAACGGCTTCTGCAATATCACATCTGGAAAGGTCAGTAACAACAA	ATCTTCGACGGCTTCTGCAATATCACATCTGGAAAGGTCAGTAACAACAA	1
C2522805	1	0	TTCTGTAATGTCAACAGCAACGGCAACGCCAACAATAACAACGCCAACAACAGTA	TTCTGTCATGTCAACAGCAACGGCAACGCCAACAATAACAACGCCAACAACAGTA	1
C2522805	10	0	TTCTGTAATGTCAACAGCAACGGCAACGCCAACAATAACAACGCCAACAACAGTA	TTCTGTCGTGTCAACAGCAACGGCAACGCCGACCTTGACGGCGCCAACACCAGTT	3
C2522805	2	3	TTCTGTAATGTCAACAGCAACGGCAACGCCAACAATAACAACGCCAACAACAGTA	TTCTGTAATGTCAACAGCAACGGCAACGCCAACAACAACAACGCCAGCAACTCGA	1
C2522805	8	0	TTCTGTAATGTCAACAGCAACGGCAACGCCAACAATAACAACGCCAACAACAGTA	TTCTGTTTTGTCTACAGCAACGGCGACGCCAACTGTAACAACGCCAACATCAGTT	3
C2522805	9	0	TTCTGTAATGTCAACAGCAACGGCAACGCCAACAATAACAACGCCAACAACAGTA	TTCTGTTATGTCTACAGCAACGGCAACGCCTACCGTAGCAACGCCGGCTACAGTA	1
C2524261	1	0	CGTGGACACTACGGGCGCGCGGAACAACAATAACGCCTACAATGGTAA	CGTGGACACTACGGGCGCGCGGAACAACAATAACGCCTACAATGGTTA	6
C2524261	8	1	CGTGGACACTACGGGCGCGCGGAACAACAATAACGCCTACAATGGTAA	TGTGGACACTGCGGGCGCGCGGAGCAACAGTTACGCCTACTTTGGTTT	4
C2550248	8	3	ACAACGCGTACAACCTGAACTTCAACAGTGGTAACGTCAACGTGAACAAC	GCAACACGTACTACCTGGTCTTCAACAGTGGTAGCATCATCTTGGGCAAC	4
C2550248	10	2	ACAACGCGTACAACCTGAACTTCAACAGTGGTAACGTCAACGTGAACAAC	GCCTCGCGGGCAGCCTGGGCTTCAACAGTGGTAACGTCACCGTGGCCAAT	1
C2550248	10	2	ACAACGCGTACAACCTGAACTTCAACAGTGGTAACGTCAACGTGAACAAC	GCCTCGCGGGCAGCCTGGGCTTCAACAGTGGTAACGTCACCGTGGTCAAT	11
C2550248	8	3	ACAACGCGTACAACCTGAACTTCAACAGTGGTAACGTCAACGTGAACAAC	GCAACACGTACNACCTGGTCTTCAACAGTGGTAGCATCATCTTGGGCAAC	1
C2550248	13	2	ACAACGCGTACAACCTGAACTTCAACAGTGGTAACGTCAACGTGAACAAC	TGAGCGTGTACGGCCTGGGCTTCAACAGTGGTCTCGTCATCGTGGGCGGC	2
C2550248	3	2	ACAACGCGTACAACCTGAACTTCAACAGTGGTAACGTCAACGTGAACAAC	ACAACGCGTACAACCTGAACTTCAACAGTGGTAACGTCAACGAGATCGGA	1
C2550248	0	1	ACAACGCGTACAACCTGAACTTCAACAGTGGTAACGTCAACGTGAACAAC	ACAACGCGTACAACCGGAACTTCAACAGTGGTAACGTCAACGTGAACAAC	1
C2550248	1	0	ACAACGCGTACAACCTGAACTTCAACAGTGGTAACGTCAACGTGAACAAC	ACAACGCGTACAACCTGAACTTCAACAGTGGTAACGTCAACGTGAACAGC	1
C2550248	9	0	ACAACGCGTACAACCTGAACTTCAACAGTGGTAACGTCAACGTGAACAAC	ACAACGCGTACGGCCTGGGCTTCGACAGTGGTGGCGTCAACGTGTACTAC	1
C2550248	8	0	ACAACGCGTACAACCTGAACTTCAACAGTGGTAACGTCAACGTGAACAAC	ACAACGCGTACGGCCTGGGCTTCGACAGTGGTGGCGTCAACGTGTACAAC	10
C2550248	0	1	ACAACGCGTACAACCTGAACTTCAACAGTGGTAACGTCAACGTGAACAAC	ACAACGCGTAGAACCTGAACTTCAACAGTGGTAACGTCAACGTGAACAAC	1
C2555504	4	0	TCGCGGACTGTGAATTGCAACAATTATCCGTGGAACGTGAACACGAACAT	TCGCGGACTGTGAATTGCAACAATTCTCCGTGGTACGTGAGCACGGACAT	1
C2555504	8	3	TCGCGGACTGTGAATTGCAACAATTATCCGTGGAACGTGAACACGAACAT	TCCCGGACGGTGGGTTGCGACAGTTACCCGTGGAACGTGGACTCGTACGT	1
C2555504	10	0	TCGCGGACTGTGAATTGCAACAATTATCCGTGGAACGTGAACACGAACAT	TCGCGGACTGTGGATTGCAGCGCTTCTCCGTGGGACGTGTACGCGACCGT	1
C2555504	0	3	TCGCGGACTGTGAATTGCAACAATTATCCGTGGAACGTGAACACGAACAT	TCCCGGACGGTGAATTGCAACAATTACCCGTGGAACGTGAACACGAACAT	16
C2557416	5	3	GCGAACGCGAATAACGATTCATCGAACACGAATGCGAA	GCGTATGCGAGTTACGATGCTTCGTATACGAATGCGAA	1
C2557416	4	3	GCGAACGCGAATAACGATTCATCGAACACGAATGCGAA	GCGAATGCGAATAACGATGCTTCGCGTACGAATGCGTA	1
C2557416	6	3	GCGAACGCGAATAACGATTCATCGAACACGAATGCGAA	GCGGACGCGAATGGCGGTGTGTCGAATGCGAATGCGAA	1
C2557416	7	3	GCGAACGCGAATAACGATTCATCGAACACGAATGCGAA	GCGAGCGCGGATGGCGGTGTGTCGAATGCGAATGCGAA	1
C2557416	7	0	GCGAACGCGAATAACGATTCATCGAACACGAATGCGAA	GCGGGCGCGCATAACGATTCATCGTACACGGGTGCGTA	2
C2557416	4	3	GCGAACGCGAATAACGATTCATCGAACACGAATGCGAA	GCGGATGCGAATAACGATGCTTCGAATACGATTGCGAG	1
C2557416	5	3	GCGAACGCGAATAACGATTCATCGAACACGAATGCGAA	GCGAGTGCGAATAACGATGCTTCGTATACGTATGCGAG	1
C2557416	1	2	GCGAACGCGAATAACGATTCATCGAACACGAATGCGAA	GCGAACGCGAATAACGATGCTTCGAATACGAATGCGAA	1
C2557416	4	3	GCGAACGCGAATAACGATTCATCGAACACGAATGCGAA	GCGTATGCGAATAACGATGCTTCGGATACGAGTGCGAA	1
C2557416	5	3	GCGAACGCGAATAACGATTCATCGAACACGAATGCGAA	GCGCATGCGAATCTCGATGCTTCGAGTACGAATGCGAA	1
C2557416	1	3	GCGAACGCGAATAACGATTCATCGAACACGAATGCGAA	GCGAATGCGAATAACGATGCTTCGAATACGAATGCGAA	211
C2557416	5	3	GCGAACGCGAATAACGATTCATCGAACACGAATGCGAA	GCGAACGCGAACTACGCTTCATCGAACTCGTACACGTA	1
C2557416	5	3	GCGAACGCGAATAACGATTCATCGAACACGAATGCGAA	GCGTTTGCGAATAACGATGCTTCGTATACGAATGCGAG	1
C2557416	6	0	GCGAACGCGAATAACGATTCATCGAACACGAATGCGAA	GCGTCCGCGAGTTACGATTCATCGGACACGAATGCGAG	3
C2557416	4	3	GCGAACGCGAATAACGATTCATCGAACACGAATGCGAA	GCGAACGCGAATGGCGGTGTATCGAATGCGAATGCGAA	25
C2557416	6	3	GCGAACGCGAATAACGATTCATCGAACACGAATGCGAA	GCGAACGCGAATGGCGGTGTGTCGAATGCGAATGCGTA	1
C2557416	2	3	GCGAACGCGAATAACGATTCATCGAACACGAATGCGAA	GCGAATGCGAATAGCGATGCTTCGAATACGAATGCGAA	1
C2557416	5	3	GCGAACGCGAATAACGATTCATCGAACACGAATGCGAA	GCGAATGCGAATAACGATGCTTCGAGTACGTGTGCGAG	1
C2557416	7	3	GCGAACGCGAATAACGATTCATCGAACACGAATGCGAA	GCGAACGCGAACAACGCTTCATCGTTCTCGTACACGCT	2
C2557416	6	3	GCGAACGCGAATAACGATTCATCGAACACGAATGCGAA	GCGGATGCGTTTCTCGATGCTTCGAATACGAATGCGAA	1
C2557416	6	3	GCGAACGCGAATAACGATTCATCGAACACGAATGCGAA	GCGTATGCGAATAACGATGCTTCGGGTACGAGTGCGCA	3
C2557416	4	3	GCGAACGCGAATAACGATTCATCGAACACGAATGCGAA	GCGCATGCGAATAACGATGCTTCGGATACGAATGCGTA	1
C2557416	8	3	GCGAACGCGAATAACGATTCATCGAACACGAATGCGAA	GCGAGCGCGTATGGCGGTGTGTCGTATGCGAATGCGAA	1
C2557416	5	3	GCGAACGCGAATAACGATTCATCGAACACGAATGCGAA	GCGAATGCGAATAACGATGCTTCGCATACGGATGCGGG	1
C2557416	5	2	GCGAACGCGAATAACGATTCATCGAACACGAATGCGAA	GCGAACGCGAATGGCGGTGTGTCGAACGCGAATGCGAA	1
C2557416	2	3	GCGAACGCGAATAACGATTCATCGAACACGAATGCGAA	GCGAACGCGAACAACGCTTCATCGAACTCGAACACGAA	176
C2557416	5	3	GCGAACGCGAATAACGATTCATCGAACACGAATGCGAA	GCGAACGCGAATGGCGGTGTGTCGAAGGCGAATGCGAA	1
C2557416	4	3	GCGAACGCGAATAACGATTCATCGAACACGAATGCGAA	GCGAACGCGAACTACGCTTCATCGAACTCGAACACGTA	1
C2557416	5	3	GCGAACGCGAATAACGATTCATCGAACACGAATGCGAA	GCGTATGCGTTTTACGATGCTTCGAATACGAATGCGAA	1
C2557416	4	3	GCGAACGCGAATAACGATTCATCGAACACGAATGCGAA	GCGAATGCGAATAACGATGCTTCGCATACGAGTGCGAT	1
C2557416	6	3	GCGAACGCGAATAACGATTCATCGAACACGAATGCGAA	GCGTATGCGGGTAACGATGCTTCGGGTACGAATGCGAA	1
C2557416	4	3	GCGAACGCGAATAACGATTCATCGAACACGAATGCGAA	GCGAGTGCGAATAACGATGCTTCGCATACGAATGCGTA	1
C2557416	5	3	GCGAACGCGAATAACGATTCATCGAACACGAATGCGAA	GCGAGTGCGAGTTACGATGCTTCGAGTACGAATGCGAA	1
C2557416	4	3	GCGAACGCGAATAACGATTCATCGAACACGAATGCGAA	GCGTATGCGAATAACGATGCTTCGCATACGAATGCGAG	1
C2557416	2	3	GCGAACGCGAATAACGATTCATCGAACACGAATGCGAA	GCGAATGCGAATAACGATGCTTCGCATACGAATGCGAA	1
C2557416	6	3	GCGAACGCGAATAACGATTCATCGAACACGAATGCGAA	GCGTTTGCGAATAACGATGCTTCGTATACGCATGCGTA	1
C2557416	4	3	GCGAACGCGAATAACGATTCATCGAACACGAATGCGAA	GCGTATGCGAATAACGATGCTTCGCATACGAATGCGCA	1
C2557416	6	3	GCGAACGCGAATAACGATTCATCGAACACGAATGCGAA	GCGAACGCGAATGGCGGTGTGTCGAATGCGAATGCGAT	1
C2557416	8	3	GCGAACGCGAATAACGATTCATCGAACACGAATGCGAA	GCGAACGCGAACTCCGCTTCATCGTACTCGAGCACGGT	1
C2557416	5	3	GCGAACGCGAATAACGATTCATCGAACACGAATGCGAA	GCGAACGCGAATGGCGGTGTATCGAATGCGAATGCGGA	1
C2557416	6	3	GCGAACGCGAATAACGATTCATCGAACACGAATGCGAA	GCGGTTGCGGATAACGATGCTTCGTTTACGAATGCGAA	1
C2557416	1	2	GCGAACGCGAATAACGATTCATCGAACACGAATGCGAA	GCGAATGCGAATAACGATGCTTCGAACACGAATGCGAA	20
C2557416	6	3	GCGAACGCGAATAACGATTCATCGAACACGAATGCGAA	GCGCTTGCGCATCACGATGCTTCGTATACGAATGCGAA	1
C2557416	6	3	GCGAACGCGAATAACGATTCATCGAACACGAATGCGAA	GCGAACGCGAATGGCGGTGTGTCGAGTGCGAATGCGAA	2
C2557416	6	3	GCGAACGCGAATAACGATTCATCGAACACGAATGCGAA	GCGAGCGCGAATGGCGGTGTGTCGAATGCGAATGCGAA	1
C2557416	4	3	GCGAACGCGAATAACGATTCATCGAACACGAATGCGAA	GCGAATGCGTATAGCGATGCTTCGAGTACGAATGCGAA	1
C2557416	6	3	GCGAACGCGAATAACGATTCATCGAACACGAATGCGAA	GCGCATGCGAATAACGATGCTTCGTATACGGATGCGTT	1
C2557416	6	3	GCGAACGCGAATAACGATTCATCGAACACGAATGCGAA	GCGTATGCGTATAGCGATGCTTCGGTTACGAATGCGAA	1
C2557416	5	3	GCGAACGCGAATAACGATTCATCGAACACGAATGCGAA	GCGAACGCGAATGGCGGTGGGTCGAATGCGAATGCGAA	2
C2557416	5	3	GCGAACGCGAATAACGATTCATCGAACACGAATGCGAA	GCGAATGCGAGTGTCGATGCTTCGTATACGAATGCGAA	1
C2557416	5	3	GCGAACGCGAATAACGATTCATCGAACACGAATGCGAA	GCGGTTGCGAATAACGATGCTTCGAGTACGAATGCGGA	1
C2557416	5	3	GCGAACGCGAATAACGATTCATCGAACACGAATGCGAA	GCGAACGCGAATGGCGGTGTGTCGAATGCGAATGCGAA	160
C2557416	6	3	GCGAACGCGAATAACGATTCATCGAACACGAATGCGAA	GCGAACGCGAATGGCGGTGTGTCGAATGCGAATGCGAC	1
C2557416	4	1	GCGAACGCGAATAACGATTCATCGAACACGAATGCGAA	GCGTACGCGGATAACGATTTATCGGACACGAATGCGAG	1
C2557416	2	3	GCGAACGCGAATAACGATTCATCGAACACGAATGCGAA	GCGAATGCGAATAACGATGCTTCGAATGCGAATGCGAA	1
C2557416	4	3	GCGAACGCGAATAACGATTCATCGAACACGAATGCGAA	GCGAATGCGAATAACGATGCTTCGGGTACGAATGCGTA	1
C2557416	5	3	GCGAACGCGAATAACGATTCATCGAACACGAATGCGAA	GCGTATGCGGGTAGCGATGCTTCGAATACGAATGCGAA	1
C2557416	6	3	GCGAACGCGAATAACGATTCATCGAACACGAATGCGAA	GCGCTTGCGAATAACGATGCTTCGGATACGAGTGCGTA	1
C2564076	5	2	GCGAATACGAATAACACGGCTTCGAATACGAATGCGAA	GCGTATGCGAATCACGGTGCTTCGAATACGAGTGCGAA	1
C2564076	4	2	GCGAATACGAATAACACGGCTTCGAATACGAATGCGAA	GCGAATGCGAGTAACGATGCTTCGAATACGTATGCGAA	1
C2564076	6	2	GCGAATACGAATAACACGGCTTCGAATACGAATGCGAA	GCGTATGCGAATTACGATGCTTCGAATACGGATGCGGA	1
C2564076	6	2	GCGAATACGAATAACACGGCTTCGAATACGAATGCGAA	GCGCATGCGGTTAACGATGCTTCGAATACGTATGCGAA	1
C2564076	4	2	GCGAATACGAATAACACGGCTTCGAATACGAATGCGAA	GCGAATGCGAATATCGATGCTTCGAATACGAATGCGTA	1
C2564076	7	2	GCGAATACGAATAACACGGCTTCGAATACGAATGCGAA	GCGTATGCGAATTACGATGCTTCGAATACGCCTGCGTA	1
C2564076	6	2	GCGAATACGAATAACACGGCTTCGAATACGAATGCGAA	GCGAATGCGGGTAACGATGCTTCGTTTACGAATGCGAA	1
C2564076	8	2	GCGAATACGAATAACACGGCTTCGAATACGAATGCGAA	GCGTTTGCGTATGACGATGCTTCGTATACGAATGCGAG	1
C2564076	4	2	GCGAATACGAATAACACGGCTTCGAATACGAATGCGAA	GCGAATGCGAATAGCGATGCTTCGAATACGAGTGCGAA	1
C2564076	6	2	GCGAATACGAATAACACGGCTTCGAATACGAATGCGAA	GCGAGTGCGAATAACGATGCTTCGAATACGTTTGCGGA	1
C2564076	5	2	GCGAATACGAATAACACGGCTTCGAATACGAATGCGAA	GCGAATGCGAATAACGATGCTTCGAATACGTTTGCGGA	1
C2564076	6	2	GCGAATACGAATAACACGGCTTCGAATACGAATGCGAA	GCGTATGCGTATAACGATGCTTCGTTTACGAATGCGAA	1
C2564076	2	3	GCGAATACGAATAACACGGCTTCGAATACGAATGCGAA	GCGAATGCGAATAACGGTGCTTCGAATACGAAGGCGAA	1
C2564076	6	2	GCGAATACGAATAACACGGCTTCGAATACGAATGCGAA	GCGTATGCGAATGACGATGCTTCGTATACGAATGCGCA	1
C2564076	4	2	GCGAATACGAATAACACGGCTTCGAATACGAATGCGAA	GCGAATGCGGATAACGATGCTTCGAATACGAATGCGTA	1
C2564076	6	2	GCGAATACGAATAACACGGCTTCGAATACGAATGCGAA	GCGAGTGCGAATAGCGATGCTTCGAATACGAGTGCGAG	1
C2564076	3	2	GCGAATACGAATAACACGGCTTCGAATACGAATGCGAA	GCGAATGCGAATGACGATGCTTCGAATACGAATGCGAA	1
C2564076	7	2	GCGAATACGAATAACACGGCTTCGAATACGAATGCGAA	GCGTATGCGCGTAACGATGCTTCGAATACGGTTGCGAA	1
C2564076	7	2	GCGAATACGAATAACACGGCTTCGAATACGAATGCGAA	GCGGGTGCGAGTAGCGATGCTTCGGATACGAATGCGAA	1
C2564076	5	2	GCGAATACGAATAACACGGCTTCGAATACGAATGCGAA	GCGAATGCGAATTACGATGCTTCGTATACGAATGCGTA	2
C2564076	7	2	GCGAATACGAATAACACGGCTTCGAATACGAATGCGAA	GCGCATGCGAGTTACGATGCTTCGTATACGAATGCGTA	1
C2564076	4	2	GCGAATACGAATAACACGGCTTCGAATACGAATGCGAA	GCGAATGCGAATAGCGATGCTTCGAATACGAATGCGCA	1
C2564076	8	2	GCGAATACGAATAACACGGCTTCGAATACGAATGCGAA	GCGCATGCGTTTTACGATGCTTCGTATACGAATGCGTA	1
C2564076	4	3	GCGAATACGAATAACACGGCTTCGAATACGAATGCGAA	GCGAATGCGAATAACGGTGATTCGTATACGAATGCGCA	1
C2564076	6	3	GCGAATACGAATAACACGGCTTCGAATACGAATGCGAA	ACGAATACGAATGATGCGGCCTCGGTTTCGAATGCGCA	1
C2564076	3	2	GCGAATACGAATAACACGGCTTCGAATACGAATGCGAA	GCGAATGCGAATAACGATGCTTCGAATACGAATGCGGA	2
C2564076	3	2	GCGAATACGAATAACACGGCTTCGAATACGAATGCGAA	GCGAATGCGAATAACGATGCTTCGAATACGAATGCGAC	1
C2564076	6	2	GCGAATACGAATAACACGGCTTCGAATACGAATGCGAA	GCGAGTGCGCATTACGATGCTTCGTATACGAATGCGAA	1
C2564076	6	2	GCGAATACGAATAACACGGCTTCGAATACGAATGCGAA	GCGAATGCGGGTCACGATGCTTCGAATACGAATGCGTA	1
C2564076	6	3	GCGAATACGAATAACACGGCTTCGAATACGAATGCGAA	GTGTATGCGTATTACGATGCTTCGAATACGTATGCGAA	1
C2564076	7	2	GCGAATACGAATAACACGGCTTCGAATACGAATGCGAA	GCGTATGCGGATTACGATGCTTCGAATACGAATGCGCT	1
C2564076	8	2	GCGAATACGAATAACACGGCTTCGAATACGAATGCGAA	GCGGGTGCGTATTACGATGCTTCGTATACGAATGCGTA	1
C2564076	4	2	GCGAATACGAATAACACGGCTTCGAATACGAATGCGAA	GCGAATGCGAATAACGATGCTTCGAATACGCATGCGCA	1
C2564076	5	3	GCGAATACGAATAACACGGCTTCGAATACGAATGCGAA	GCGAATGCGAATGACGATGCTTCGAATACGTATCCGCA	1
C2564076	3	2	GCGAATACGAATAACACGGCTTCGAATACGAATGCGAA	GCGAATGCGAATAGCGATGCTTCGAATACGAATGCGAA	1
C2564076	8	2	GCGAATACGAATAACACGGCTTCGAATACGAATGCGAA	GCGTATGCGAGTAGCGATGCTTCGAATACGAGTGCGTG	1
C2564076	4	0	GCGAATACGAATAACACGGCTTCGAATACGAATGCGAA	GCGTATACGAATCACACGGCTTCGTTTACGAATGCGAA	1
C2564076	6	2	GCGAATACGAATAACACGGCTTCGAATACGAATGCGAA	GCGAATGCGGTTAACGATGCTTCGTTTACGAATGCGAA	1
C2564076	6	2	GCGAATACGAATAACACGGCTTCGAATACGAATGCGAA	GCGAGTGCGAATAGCGGTGCTTCGAATACGAGTGCGCA	1
C2564076	7	2	GCGAATACGAATAACACGGCTTCGAATACGAATGCGAA	GCGTATGCGTATCACGATGCTTCGGCTACGAATGCGAA	1
C2564076	5	2	GCGAATACGAATAACACGGCTTCGAATACGAATGCGAA	GCGCATGCGATTAACGATGCTTCGAATACGCATGCGAA	1
C2564076	2	2	GCGAATACGAATAACACGGCTTCGAATACGAATGCGAA	GCGAATGCGAATAACGACGCTTCGAATACGAATGCGAA	1
C2564076	7	2	GCGAATACGAATAACACGGCTTCGAATACGAATGCGAA	GCGTATGCGCATTACGATGCTTCGCATACGAATGCGAG	1
C2564076	7	2	GCGAATACGAATAACACGGCTTCGAATACGAATGCGAA	GCGTATGCGCTTAACGATGCTTCGCATACGAATGCGTA	1
C2564076	6	2	GCGAATACGAATAACACGGCTTCGAATACGAATGCGAA	GCGGATGCGAATTACGATGCTTCGAATACGATTGCGGA	1
C2564076	5	3	GCGAATACGAATAACACGGCTTCGAATACGAATGCGAA	GCGTATGCGAATAGCGATGCTTCTCATACGAATGCGAA	1
C2564076	8	0	GCGAATACGAATAACACGGCTTCGAATACGAATGCGAA	GCGTATACGCATTACTCGGCTTCGAATACGGCTGCGCG	7
C2564076	6	2	GCGAATACGAATAACACGGCTTCGAATACGAATGCGAA	GCGTATGCGTATTACGATGCTTCGCATACGAATGCGAA	1
C2564076	6	2	GCGAATACGAATAACACGGCTTCGAATACGAATGCGAA	GCGTATGCGAGTTACGATGCTTCGTATACGAATGCGAA	1
C2564076	6	2	GCGAATACGAATAACACGGCTTCGAATACGAATGCGAA	GCGTATGCGAATGACGATGCTTCGAATACGAGTGCGGA	1
C2564076	5	2	GCGAATACGAATAACACGGCTTCGAATACGAATGCGAA	GCGAATGCGGATAACGATGCTTCGTATACGAATGCGAT	1
C2564076	6	2	GCGAATACGAATAACACGGCTTCGAATACGAATGCGAA	GCGTATGCGCATTACGATGCTTCGAATACGAGTGCGAA	1
C2564076	5	2	GCGAATACGAATAACACGGCTTCGAATACGAATGCGAA	GCGTATGCGACTAACGATGCTTCGAATACGAATGCGAG	1
C2564076	7	2	GCGAATACGAATAACACGGCTTCGAATACGAATGCGAA	GCGTATGCGTATAACGATGCTTCGTATACGAATGCGGT	1
C2564076	2	3	GCGAATACGAATAACACGGCTTCGAATACGAATGCGAA	GCGAATGCGAATAACGATGCTTCGAATACGAATGTGAA	1
C2564076	6	2	GCGAATACGAATAACACGGCTTCGAATACGAATGCGAA	GCGTATGCGAGTTACGATGCTTCGAATACGAGTGCGAA	1
C2564076	7	2	GCGAATACGAATAACACGGCTTCGAATACGAATGCGAA	GCGTATGCGAGTAGCGATGCTTCGTATACGAATGCGAG	1
C2564076	3	2	GCGAATACGAATAACACGGCTTCGAATACGAATGCGAA	GCGAATGCGAATAACGGTGCTTCGAATACGTATGCGAA	1
C2564076	7	2	GCGAATACGAATAACACGGCTTCGAATACGAATGCGAA	GCGAGTGCGCATCACGATGCTTCGTATACGAATGCGTA	1
C2564076	6	2	GCGAATACGAATAACACGGCTTCGAATACGAATGCGAA	GCGGATGCGAATAGCGGTGCTTCGAATACGAGTGCGGA	1
C2564076	3	0	GCGAATACGAATAACACGGCTTCGAATACGAATGCGAA	GCGAATACGAATAACTCGGCTTCGACTACGACTGCGAA	1
C2564076	3	2	GCGAATACGAATAACACGGCTTCGAATACGAATGCGAA	GCGGATGCGAATAACGATGCTTCGAATACGAATGCGAA	1
C2564076	7	2	GCGAATACGAATAACACGGCTTCGAATACGAATGCGAA	GCGAATGCGGTTTACGATGCTTCGAATACGAGTGCGTA	1
C2564076	3	2	GCGAATACGAATAACACGGCTTCGAATACGAATGCGAA	GCGAATGCGAATAACGATGCTTCGAATACGAGTGCGAA	1
C2564076	3	2	GCGAATACGAATAACACGGCTTCGAATACGAATGCGAA	GCGACTGCGAATAACGATGCTTCGAATACGAATGCGAA	1
C2564076	2	1	GCGAATACGAATAACACGGCTTCGAATACGAATGCGAA	GCGAATGCGAATAACGCTGCTTCGAATACGAATGCGAA	1
C2564076	4	2	GCGAATACGAATAACACGGCTTCGAATACGAATGCGAA	GCGAATGCGAATAACGATGCTTCGAGTACGAATGCGAG	1
C2564076	7	0	GCGAATACGAATAACACGGCTTCGAATACGAATGCGAA	GCGTATACGAATCTCACGGCTTCGAATACGGCTGCGGC	9
C2564076	6	2	GCGAATACGAATAACACGGCTTCGAATACGAATGCGAA	GCGCATGCGAGTTACGATGCTTCGGATACGAATGCGAA	1
C2564076	7	2	GCGAATACGAATAACACGGCTTCGAATACGAATGCGAA	GCGAGTGCGGGTAACGGTGCTTCGTATACGAATGCGAG	4
C2564076	6	2	GCGAATACGAATAACACGGCTTCGAATACGAATGCGAA	GCGAATGCGAGTTACGATGCTTCGAATACGCATGCGAG	1
C2564076	7	2	GCGAATACGAATAACACGGCTTCGAATACGAATGCGAA	GCGAGTGCGGTTAACGATGCTTCGGATACGAATGCGAG	1
C2564076	7	2	GCGAATACGAATAACACGGCTTCGAATACGAATGCGAA	GCGGGTGCGAATCACGATGCTTCGTATACGAATGCGCA	1
C2564076	5	2	GCGAATACGAATAACACGGCTTCGAATACGAATGCGAA	GCGAATGCGAATAGCGATGCTTCGTATACGAATGCGCA	1
C2564076	6	2	GCGAATACGAATAACACGGCTTCGAATACGAATGCGAA	GCGGGTGCGAATAACGATGCTTCGAATACGAGTGCGAG	4
C2564076	2	2	GCGAATACGAATAACACGGCTTCGAATACGAATGCGAA	GCGAATGCGAATAACGATGCTTCGAATACGAATGCGAA	257
C2564076	2	3	GCGAATACGAATAACACGGCTTCGAATACGAATGCGAA	GCGAATGCGAATAACGATGCTTCGAATACGAACGCGAA	1
C2564076	5	2	GCGAATACGAATAACACGGCTTCGAATACGAATGCGAA	GCGAATGCGTTTAACGATGCTTCGAATACGTATGCGAA	1
C2564076	4	2	GCGAATACGAATAACACGGCTTCGAATACGAATGCGAA	GCGGATGCGGATAACGATGCTTCGAATACGAATGCGAA	1
C2564076	6	2	GCGAATACGAATAACACGGCTTCGAATACGAATGCGAA	GCGAATGCGGATTACGATGCTTCGAATACGTATGCGTA	1
C2564076	3	2	GCGAATACGAATAACACGGCTTCGAATACGAATGCGAA	GCGAATGCGAATAACGATGCTTCGAATACGAATGCGCA	1
C2564213	7	1	ACAACGCGTACAACCTGAACTTCAACAGTGGTAACGTCAACGTGAACAAC	ACCGTGCGTACGGCCTGAACTTCTACAGTGGTAACGTCAACGTGGGCAAC	2
C2564213	8	0	ACAACGCGTACAACCTGAACTTCAACAGTGGTAACGTCAACGTGAACAAC	ACAACGCGTACGGCCTGGGCTTCGACAGTGGTGGCGTCAACGTGTACAAC	6
C2564213	1	0	ACAACGCGTACAACCTGAACTTCAACAGTGGTAACGTCAACGTGAACAAC	ACACCGCGTACAACCTGAACTTCAACAGTGGTAACGTCAACGTGAACAAC	2
C2564213	4	2	ACAACGCGTACAACCTGAACTTCAACAGTGGTAACGTCAACGTGAACAAC	TGGACGCGTACACCCTGAACTGCAACGGTGGTAACGTCAACGTGAACAAC	1
C2564213	10	3	ACAACGCGTACAACCTGAACTTCAACAGTGGTAACGTCAACGTGAACAAC	GCAACACGTCCTCCCTGGTCTTCAACAGTGGTAGCATCATCTTGGGCAAC	1
C2564213	8	3	ACAACGCGTACAACCTGAACTTCAACAGTGGTAACGTCAACGTGAACAAC	GCAACACGTACTACCTGGTCTTCAACAGTGGTAGCATCATCTTGGGCAAC	4
C2564213	13	2	ACAACGCGTACAACCTGAACTTCAACAGTGGTAACGTCAACGTGAACAAC	TGAGCGTGTACGGCCTGGGCTTCAACAGTGGTCTCGTCATCGTGGGCGGC	3
C2564213	10	2	ACAACGCGTACAACCTGAACTTCAACAGTGGTAACGTCAACGTGAACAAC	GCTACGCGGCCTACATGTACTTCCGCAGTGGTTACGTCAACGTGAACTTC	1
C2564213	9	1	ACAACGCGTACAACCTGAACTTCAACAGTGGTAACGTCAACGTGAACAAC	ACAACGCGTACGGCCTGGGCTTCGACAGTGGTGGCGTCAACGCGTACCAC	1
C2564213	9	3	ACAACGCGTACAACCTGAACTTCAACAGTGGTAACGTCAACGTGAACAAC	GCAACACGTACTCCCTGGTCTTCAACAGTGGTAGCATCATCTTGGGCAAC	1
C2564213	10	2	ACAACGCGTACAACCTGAACTTCAACAGTGGTAACGTCAACGTGAACAAC	GCCTCGCGGGCAGCCTGGGCTTCAACAGTGGTAACGTCACCGTGGTCAAT	9
C2564213	9	0	ACAACGCGTACAACCTGAACTTCAACAGTGGTAACGTCAACGTGAACAAC	ACAACGCGTACGGCCTGGGCTTCGACAGTGGTGGCGTCAACGTGTACAGC	1
C2564258	8	0	TACGTGAACTCTAGCGGCAACGTCAACAACAACAACGCGAACTGGGCCAA	TGCGTGGACTCTAGCGGCTACGTCGGCTACTACACCGCGAACTGGGCCAA	1
C2568663	7	1	ATAACAGTTGGATATTGAACTTTGGTAGTGGCAACTTGAACAACAACAACAAG	ATGGCAGTTGGATATTGAACTTTGGTAGTGGCTACTTGGACAACTACCACCAC	1
C2568663	7	2	ATAACAGTTGGATATTGAACTTTGGTAGTGGCAACTTGAACAACAACAACAAG	ATGGCAGTTGGATATTGAACTTTGGTAGTGGCTAATTGTACAAATACTACCAG	1
C2568663	7	0	ATAACAGTTGGATATTGAACTTTGGTAGTGGCAACTTGAACAACAACAACAAG	ATGGCAGTTGGATATTGAACTTTGGTAGTGGCTACTTGTACAACTACTACGAG	1
C2568663	12	1	ATAACAGTTGGATATTGAACTTTGGTAGTGGCAACTTGAACAACAACAACAAG	GTTACAGTTGGGTATTGGGCTTTGGTAGTGGCAACTTGGGCAACGGCTACGGC	1
C2568663	11	1	ATAACAGTTGGATATTGAACTTTGGTAGTGGCAACTTGAACAACAACAACAAG	ATTACAGTTGGGTATTGGGCTTTGGTAGTGGCAACTTGGGCAACGGCTACGGC	6
C2568663	8	3	ATAACAGTTGGATATTGAACTTTGGTAGTGGCAACTTGAACAACAACAACAAG	ATGGCAGTCTAGTATTGAACTTTGGTAGTGGCTACTTGTACAACTACTACGAG	1
C2568770	5	3	GCGAACGCGAATAACGATTCATCGAACACGAATGCGAA	GCGAACGCGAATGGCGGTGTGTCGAATGCGAATGCGAA	25
C2568770	4	0	GCGAACGCGAATAACGATTCATCGAACACGAATGCGAA	GCGAACGCGGATAACGATTCATCGAACACGGTTGCGTA	19
C2568770	9	0	GCGAACGCGAATAACGATTCATCGAACACGAATGCGAA	GCGTACGCGTCTTACGATTCATCGTACGCGTATGCGTT	44
C2568770	8	0	GCGAACGCGAATAACGATTCATCGAACACGAATGCGAA	GCGCGCGCGAATGTCGATTCATCGAGCACGTATGCGTT	1
C2568770	7	3	GCGAACGCGAATAACGATTCATCGAACACGAATGCGAA	GCGAACCCGAATGGCGGTGTGTCGTGCGCGAATGCGAA	1
C2568770	7	3	GCGAACGCGAATAACGATTCATCGAACACGAATGCGAA	GCGTACCCGAATGGCGGTGTGTCGTACGCGAATGCGAA	1
C2568770	6	0	GCGAACGCGAATAACGATTCATCGAACACGAATGCGAA	GCGTACGCGTATTACGATTCATCGTTCACGTATGCGAA	17
C2568770	8	0	GCGAACGCGAATAACGATTCATCGAACACGAATGCGAA	GCGGGCGCGAATGTCGATTCATCGAGCACGTATGCGTT	27
C2568770	9	3	GCGAACGCGAATAACGATTCATCGAACACGAATGCGAA	GCGTACCCGTATGGCGGTGTGTCGTGCGCGAATGCGAA	1
C2568770	9	0	GCGAACGCGAATAACGATTCATCGAACACGAATGCGAA	GCGGTCGCGGGTTACGATTCATCGGCCACGTATGCGCA	10
C2568770	8	3	GCGAACGCGAATAACGATTCATCGAACACGAATGCGAA	GCGAGCGCGCATGGCGGTGTGTCGAATGCGCATGCGAA	1
C2568770	10	3	GCGAACGCGAATAACGATTCATCGAACACGAATGCGAA	GCGTACCCGCTTGGCGGTGTGTCGTGCGCGAATGCGAA	1
C2568770	3	3	GCGAACGCGAATAACGATTCATCGAACACGAATGCGAA	GCGAATGCGCTTAACGATGCTTCGAATACGAATGCGAA	2
C2568770	7	3	GCGAACGCGAATAACGATTCATCGAACACGAATGCGAA	GCGAACCCGAGTGGCGGTGTGTCGTACGCGAATGCGAA	1
C2568770	8	3	GCGAACGCGAATAACGATTCATCGAACACGAATGCGAA	GCGATCCCGAATGGCGGTGTGTCGTACGCGAGTGCGAA	1
C2568770	8	3	GCGAACGCGAATAACGATTCATCGAACACGAATGCGAA	GCGAACCCGAGTGGCGGTGTGTCGTACGCGTATGCGAA	1
C2568770	5	0	GCGAACGCGAATAACGATTCATCGAACACGAATGCGAA	GCGAACGCGAGTTACGATTCATCGTACACGAATGCGTT	7
C2568770	8	3	GCGAACGCGAATAACGATTCATCGAACACGAATGCGAA	GCGTACCCGAATGGCGGTGTGTCGTTCGCGAATGCGAA	1
C2568770	9	3	GCGAACGCGAATAACGATTCATCGAACACGAATGCGAA	GCGTACCCGGTTGGCGGTGTGTCGTACGCGAATGCGAA	1
C2568770	0	1	GCGAACGCGAATAACGATTCATCGAACACGAATGCGAA	GCGAACGCGAATAACGAATCATCGAACACGAATGCGAA	1
C2568770	8	3	GCGAACGCGAATAACGATTCATCGAACACGAATGCGAA	GCGTACCCGAGTGGCGGTGTGTCGTACGCGAATGCGAA	2
C2568770	6	0	GCGAACGCGAATAACGATTCATCGAACACGAATGCGAA	GCGTTCGCGAATTACGATTCATCGTACACGATTGCGAG	20
C2568770	1	3	GCGAACGCGAATAACGATTCATCGAACACGAATGCGAA	GCGAATGCGAATAACGATGCTTCGAATACGAATGCGAA	14
C2568770	3	3	GCGAACGCGAATAACGATTCATCGAACACGAATGCGAA	GCGAATGCGAATAACGATGCTTCGTATACGAATGCGTA	1
C2568770	9	3	GCGAACGCGAATAACGATTCATCGAACACGAATGCGAA	GCGTACCCGTATGGCGGTGTGTCGTACGCGTATGCGAA	1
C2568770	9	0	GCGAACGCGAATAACGATTCATCGAACACGAATGCGAA	GCGGGCGCGAATGTCGATTCATCGAGCCCGTATGCGTT	1
C2568770	6	3	GCGAACGCGAATAACGATTCATCGAACACGAATGCGAA	GCGAACCCGAATGGCGGTGTGTCGTACGCGAATGCGAA	172
C2568770	7	3	GCGAACGCGAATAACGATTCATCGAACACGAATGCGAA	GCGAACCCGTATGGCGGTGTGTCGTACGCGAATGCGAA	1
C2568770	8	3	GCGAACGCGAATAACGATTCATCGAACACGAATGCGAA	GCGTACCCGAATGGCGGTGTGTCGTGCGCGAATGCGAA	2
C2571564	6	0	GCTCGTGCCGTGAATTGCAACAACTACCCGTGGAATGTCAATACGAACAT	GCTCGTGCCGTGGCTTGCGGCAACTACCCGTGGTATGTCAATACGTACAT	1
C2571564	5	1	GCTCGTGCCGTGAATTGCAACAACTACCCGTGGAATGTCAATACGAACAT	GCTCGTGGCGTGATTTGCTACAACTACCCGTGGGATGTCGATACGAACGT	1
C2578930	8	0	TGTCGTACTGGAATGTGAACAACCCTGCGACGAACGTGAACACGAACATC	TGTCGTACTGGTATGTGAACGCCCCTGCGTCGTACGTGTACGCGAGCATC	2
C2578930	0	1	TGTCGTACTGGAATGTGAACAACCCTGCGACGAACGTGAACACGAACATC	CGTCGTACTGGAATGTGAACAACCCTGCGACGAACGTGAACACGAACATC	1
C2578930	1	0	TGTCGTACTGGAATGTGAACAACCCTGCGACGAACGTGAACACGAACATC	TGTCGTACTGGAATGTGAACACCCCTGCGACGAACGTGAACACGAACATC	1
C2579347	4	0	TGTCAACAACAACGGCAATGCGAACTACAACAACGCTTCCAACGCTAA	TGTCGGCAACAACGGCAATGCGTACTACAACAACGCTTCCAGCGCTAA	2
C2579347	1	0	TGTCAACAACAACGGCAATGCGAACTACAACAACGCTTCCAACGCTAA	TGTCAACAACAACGGCAATGCGAACTACAACACCGCTTCCAACGCTAA	1
C2580363	7	0	TGTTCTACTTCAACGGCAACTACGGCTCGTCCAATGCGAACTCGAACATC	TGTTCTACTTCCTCGGCGGCTACGGCTCGTCCTATGCGAGCTCGGACATC	1
C2580363	2	0	TGTTCTACTTCAACGGCAACTACGGCTCGTCCAATGCGAACTCGAACATC	TGTTCTACTTCAACGGCAACTACGGCTCGTCCCATGCGAACTCGCACATC	1
C2580363	8	0	TGTTCTACTTCAACGGCAACTACGGCTCGTCCAATGCGAACTCGAACATC	TGTTCTACTTCCTCGGCGGCTACGGCTCGTCCTATGCGAGCTCGGACCTC	1
C2581322	7	0	CTGTTCGCCTTGAACGGCAACAATCCCCGCTCGAACTCGAACTGGAACCT	CTGTTCGCCTTGTACGGCGGCCATCCCCGCTCGAGCTCGTACTGGAGCCT	1
C2581322	0	2	CTGTTCGCCTTGAACGGCAACAATCCCCGCTCGAACTCGAACTGGAACCT	CTGTTCGCTTTGAACGGCAACAATCCCCGCACGAACTCGAACTGGAACCT	2
C2587195	12	0	ACAACGCTCTTTATGTGAATGTGAACAACGGCAACGTGAACAACAACAATAAGAACAACAG	GCGGCGCTCTTTATGTGAGTGTGAGCGGCGGCAACGTGTACAACTACAGTAAGGACGACAG	5
C2591509	0	1	CTGTTTACGGCTAATTTGAACAACACTTCGTCCAATTCCAACACGAACAT	CTGTTTACGGCTAATTTGAACAAAACTTCGTCCAATTCCAACACGAACAT	1
C2591509	0	2	CTGTTTACGGCTAATTTGAACAACACTTCGTCCAATTCCAACACGAACAT	CTCTTTACGGCTAATTTGAACAACACTTCGTCTAATTCCAACACGAACAT	1
C2591509	1	0	CTGTTTACGGCTAATTTGAACAACACTTCGTCCAATTCCAACACGAACAT	CTGTTTACGGCTAATTTGAACAACTCTTCGTCCAATTCCAACACGAACAT	1
C2591509	7	2	CTGTTTACGGCTAATTTGAACAACACTTCGTCCAATTCCAACACGAACAT	CTGTTGACGGCTGGTTTGGACAACACTTCGTCCAGTTCCTACACGGACGG	2
C2591509	10	0	CTGTTTACGGCTAATTTGAACAACACTTCGTCCAATTCCAACACGAACAT	CTGTTTGCGGCTTCTTTGAACTACACTTCGTCCGATTCCGGCGCGCGCAT	1
C2591509	9	0	CTGTTTACGGCTAATTTGAACAACACTTCGTCCAATTCCAACACGAACAT	CTGTTTACGGCTTATTTGAGCTCCTCTTCGTCCGATTCCCACACGTACCT	1
C2591509	8	0	CTGTTTACGGCTAATTTGAACAACACTTCGTCCAATTCCAACACGAACAT	CTGTTTACGGCTTATTTGCTCAACTCTTCGTCCGATTCCTACACGTACTT	1
C2591509	9	0	CTGTTTACGGCTAATTTGAACAACACTTCGTCCAATTCCAACACGAACAT	CTGTTTACGGCTGCTTTGAACGACCCTTCGTCCGATTCCAGCGCGCACCT	6
C2597314	9	0	ACAACGCGTTCATCTACAACGGCAACACGGGCAACGTGAACAACAACAAC	ACCTCGCGTTCATCTACGGCGGCTACACGGGCAGCGTGAGCAACAACGGC	1
C2597314	10	0	ACAACGCGTTCATCTACAACGGCAACACGGGCAACGTGAACAACAACAAC	ACCTCGCGTTCATCTACGGCGGCTACACGGGCGGCGTGCTCAACATCAAC	1
C2597314	3	3	ACAACGCGTTCATCTACAACGGCAACACGGGCAACGTGAACAACAACAAC	GATCTGCGTTCATCTACAACGGCAACACGGGCAACGCGAACAACAACAAC	1
C2597314	7	0	ACAACGCGTTCATCTACAACGGCAACACGGGCAACGTGAACAACAACAAC	ACAACGCGTTCTTCTACTACGGCGGCACGGGCAACGTGGTCAACTACAAC	3
C2597314	11	0	ACAACGCGTTCATCTACAACGGCAACACGGGCAACGTGAACAACAACAAC	ACCTCGCGTTCATCTGCGGCGGCTACACGGGCGGCGTGCTCAACATCAAC	1
C2597314	7	0	ACAACGCGTTCATCTACAACGGCAACACGGGCAACGTGAACAACAACAAC	ACAACGCGTTCTTCTACGACGGCGGCACGGGCAACGTGGTCAACTACAAC	1
C2598370	8	1	TCTGCAATGTCAACAACAACGGTAATGCCAACAACTGGAACGCCTCGAAC	TATGCGGTGTCAACGACCACGGTTTTGCCAACTACTGGAACGCCTCGTAC	1
C2598370	10	0	TCTGCAATGTCAACAACAACGGTAATGCCAACAACTGGAACGCCTCGAAC	TCTGCTTTGTCAGCGCCCACGGTCTTGCCGACAGCTGGAACGCCTCGAAC	2
C2598370	10	0	TCTGCAATGTCAACAACAACGGTAATGCCAACAACTGGAACGCCTCGAAC	TCTGCGGTGTCAGCGACCACGGTGCTGCCGACCTCTGGAACGCCTCGAAC	2
C2598370	6	3	TCTGCAATGTCAACAACAACGGTAATGCCAACAACTGGAACGCCTCGAAC	TCTGCACTGTCAACGGCGAGGGGCATGCCTACAACGGGAACGCCTCGAAC	1
C2598370	0	1	TCTGCAATGTCAACAACAACGGTAATGCCAACAACTGGAACGCCTCGAAC	TCTGCAATGTCAACAACAACGGTAATGCCAACAACTGCAACGCCTCGAAC	1
C2598370	1	0	TCTGCAATGTCAACAACAACGGTAATGCCAACAACTGGAACGCCTCGAAC	TCTGCAATGTCAACAACAACGGTAATGCCAACCACTGGAACGCCTCGAAC	1
C2598370	10	0	TCTGCAATGTCAACAACAACGGTAATGCCAACAACTGGAACGCCTCGAAC	TCTGCTATGTCGGCGGCAACGGTGATGCCTCCCACTGGGACGCCTCGAAC	1
C2598370	5	2	TCTGCAATGTCAACAACAACGGTAATGCCAACAACTGGAACGCCTCGAAC	TCTGCAATGTCAACGGCGACGGGCATGCCTACAACGGGAACGCCTCGAAC	1
C2605727	9	2	ACAACAATGCGAACGCGAATGGCGGCGTGTCGTACGCGAACACGAACAAC	ACAGCTATGCGAGCGCGAATGGCGGCGTGGCGTTTGCGAGCGCGTACTCC	1
C2605727	1	0	ACAACAATGCGAACGCGAATGGCGGCGTGTCGTACGCGAACACGAACAAC	ACAACAATGCGAACGCGAATGGCGGCGTGTCGTACGCGAACACGAACCAC	1
C2605727	0	1	ACAACAATGCGAACGCGAATGGCGGCGTGTCGTACGCGAACACGAACAAC	ACAACAATGCGAACGCGAATGGCGGCGTGTCGGACGCGAACACGAACAAC	1
C2614692	1	0	ACAGCGACCGCCGCGGCTACGGCAACAACCGCTACATCTACTCGAACCTG	ACAGCGACCGCCGCGGCTACGGCCACAACCGCTACATCTACTCGAACCTG	1
C2614692	0	1	ACAGCGACCGCCGCGGCTACGGCAACAACCGCTACATCTACTCGAACCTG	ACAGCGACCGCCGCGGCTACGGCAACAACCGCTACATCTACGCGAACCTG	1
C2627244	11	3	AACAACAGCTGGAACGTGAACTTTAGTAATGGCAACTTCAACAACAACAACAAGTACAACAGTA	AGCAACAGCTGGAACGTGTACTTTAGTAATGGCAACTTCGGCTTCAACCGCTACTTCAAGTGCA	1
C2627244	10	0	AACAACAGCTGGAACGTGAACTTTAGTAATGGCAACTTCAACAACAACAACAAGTACAACAGTA	GGCTACAGCTGGGGCGTGTACTTTAGTAATGGCAACTTCAGCATCAGCAACAAGTACTACAGTA	2
C2627244	16	2	AACAACAGCTGGAACGTGAACTTTAGTAATGGCAACTTCAACAACAACAACAAGTACAACAGTA	TCCGATCTCTGGAGCGTGAACTTTAGTCCTGGCTACTTCGTCAACTACTACGAGTGCGGCAGTA	1
C2627244	14	0	AACAACAGCTGGAACGTGAACTTTAGTAATGGCAACTTCAACAACAACAACAAGTACAACAGTA	AACGGCAGCTGGAGCGTGAACTTTAGTCCTGGCTACTTCGTCAACTACTACGAGTGCGGCAGTA	1
C2628679	9	0	GCGTGAACGTCAACAACAACGGGAACTCCAACAACTGGAACGCCAGCAAC	GCGTGCTCGTCACCAACCGCGGGAGCTCCAGCGACTGGGACGCCAGCAAC	1
C2628679	6	0	GCGTGAACGTCAACAACAACGGGAACTCCAACAACTGGAACGCCAGCAAC	GCGTGGGCGTCAACAACAACGGGAACTCCAACGGCTGGTACGCCAGCGAC	1
C2631779	4	0	CTGTTCGCCTTGAACGGCAACAATCCCCGCTCGAACTCGAACTGGAACCT	CTGTTCGCCTTGTACGGCTACAATCCCCGCTCGATCTCGAGCTGGAACCT	1
C2631779	6	0	CTGTTCGCCTTGAACGGCAACAATCCCCGCTCGAACTCGAACTGGAACCT	CTGTTCGCCTTGACCGGCGACAATCCCCGCTCGGTCTCGTACTGGCACCT	4
C2632230	0	1	CGTCTACGTACTTCGCGAATGTGAACAACAACGGTAATGCGAACTACAACAACGCTTCGAATGAGAA	CGTCTACGTACTACGCGAATGTGAACAACAACGGTAATGCGAACTACAACAACGCTTCGAATGAGAA	1
C2632230	0	1	CGTCTACGTACTTCGCGAATGTGAACAACAACGGTAATGCGAACTACAACAACGCTTCGAATGAGAA	CGTCTACGTACTTCGCGAATGTGAACAACAACGGGAATGCGAACTACAACAACGCTTCGAATGAGAA	1
C2632230	0	1	CGTCTACGTACTTCGCGAATGTGAACAACAACGGTAATGCGAACTACAACAACGCTTCGAATGAGAA	CGTCTACGTACTTCGCGAATGTGAACAACAACGGTAATGTGAACTACAACAACGCTTCGAATGAGAA	1
C2634050	11	0	TGTTCTACCTCAACGGCAACAACTCCCGCAGCAATGCGAACACGAACATC	TGTTCTCCCTCTACGGCGCCTACTCCCGCAGCCATGCGGGCACGTCCGTC	9
C2634050	11	0	TGTTCTACCTCAACGGCAACAACTCCCGCAGCAATGCGAACACGAACATC	TGTTCTACCTCTACGGCGACGGCTCCCGCGGCGCTGCGGCCGCGCACATC	1
C2644752	7	0	TTCTTTTACTTGAATTTGAACAATGGTTCCGGCAATTCGAACTGGAATTACGG	TTCTTTTACTTGATTTTGCACAGTGGTTCCGGCAGTTCGAGCTGGGCTTACGG	1
C2653884	5	0	GCGGATTACTTGAATTTGAACAATTCTGCGGGCAATGCGAACTGGAACAT	GCGGATTGCTTGAATTTGAACAATTCTGCGGGCGCTGCGAGCTGGATCAT	5
C2657655	13	0	AACAACAGCTGGAACGTGAACTTTAGTAATGGCAACTTCAACAACAACAACAAGTACAACAGTA	AACGGCAGCTGGTTCGTGCACTTTAGTAATGGCAACTTCTTCAGCACCGGCAAGTACAGCAGTG	11
C2657655	14	0	AACAACAGCTGGAACGTGAACTTTAGTAATGGCAACTTCAACAACAACAACAAGTACAACAGTA	AACGGCAGCTGGTTCGTGCACTTTAGTAATGGCAACTTCTTCAGCACCGGCCAGTACAGCAGTG	1
C2657655	0	1	CTATCTTTGGGATATTCTATAGTTCTAGCTATAACATCAATTCCACCAAC	CTATCTTTGAGATATTCTATAGTTCTAGCTATAACATCAATTCCACCAAC	1
C2657655	1	0	CTATCTTTGGGATATTCTATAGTTCTAGCTATAACATCAATTCCACCAAC	CTATCTTTGGGATATTCTATAGTTCTAGCTATAACATCAATTCCACCANC	1
C2657655	13	0	AACAACAGCTGGAACGTGAACTTTAGTAATGGCAACTTCAACAACAACAACAAGTACAACAGTA	TTCTACAGCTGGAACGTGAACTTTAGTAATGGCGGCTTCAACTACGGCACCAAGTGCGGCAGTG	2
C2688007	6	0	AATAATGCGTGGAACGTCAATTTCGGAGACGGCAACGTGGACAACAATAA	ATTGATGCGTGGAACGTCAATTTCGGAGACGGCAACGTGGACGGCAATGC	2
C2696203	13	1	CGTTTCTTCGGCTAATTTCGCTAATGTGAACAACAATGGCAATACGAACTACAACAACGCTTCGAACTCTAA	CGTTTCTTCGGCTGATTTCGCTCTGGTGAGCCTCGATGGCATTACGAACTACGGCAACGCTTCGTACTCTTT	15
C2696203	13	2	CGTTTCTTCGGCTAATTTCGCTAATGTGAACAACAATGGCAATACGAACTACAACAACGCTTCGAACTCTAA	CGTTTCTTCGGCTGATTTCGCTCTGGTGAGCCTCGATGGCATTACGAACTACGGCAACGCGTCGTACTCTTT	1
C2696203	21	2	CGTTTCTTCGGCTAATTTCGCTAATGTGAACAACAATGGCAATACGAACTACAACAACGCTTCGAACTCTAA	ATTTTCTTCGGCTGCTTTCGCTTTTGTGAGCGGCGGTGGCGGTGCGTACTTCGACGTCGCTTCGGGCTCTTG	6
C2696203	1	0	CGTTTCTTCGGCTAATTTCGCTAATGTGAACAACAATGGCAATACGAACTACAACAACGCTTCGAACTCTAA	CGTTTCTTCGGCTAATTTCGCTAATGTGAACAACAATGGCAATACGATCTACAACAACGCTTCGAACTCTAA	1
C2696203	21	3	CGTTTCTTCGGCTAATTTCGCTAATGTGAACAACAATGGCAATACGAACTACAACAACGCTTCGAACTCTAA	ATTTTCTTCGGCTGCTTTCGCTTTTGTGAGCGGCGGTGGCGGTGCGTACTTCGACGTCGCTTCGGGCTCATT	1
C2696203	21	2	CGTTTCTTCGGCTAATTTCGCTAATGTGAACAACAATGGCAATACGAACTACAACAACGCTTCGAACTCTAA	ATTTTCTTCGGCTGCTTTCGCTTTTGTGAGCGGCGGTGGCGGTGCGTACTTCGACGTCGCTTCGGTCTCTTG	1
C2696203	13	2	CGTTTCTTCGGCTAATTTCGCTAATGTGAACAACAATGGCAATACGAACTACAACAACGCTTCGAACTCTAA	CGTTTCTTCGGCTGATTTCGCTCTGGTGAGCCTCGATGGCATTACGAACCACGGCAACGCTTCGTACTCTTT	1
C2696203	21	2	CGTTTCTTCGGCTAATTTCGCTAATGTGAACAACAATGGCAATACGAACTACAACAACGCTTCGAACTCTAA	ATTTTCTTCGGCTGCTTTCGCTTTTGTGATCGGCGGTGGCGGTGCGTACTTCGACGTCGCTTCGGGCTCTTG	1
C2698180	8	0	ACGTCAATTCGGACGGCTCTTTGAACAACAACAACGCGTACAACGGCA	GCGTCTATTCGGACGGCTCTTTGAACTACTACGGCGCGTTCTACGGCA	2
C2698180	3	0	ACGTCAATTCGGACGGCTCTTTGAACAACAACAACGCGTACAACGGCA	ACGTCAATTCGGACGGCTCTTTGAGCGACAACAACGCGTACTACGGCA	3
C2698180	6	0	ACGTCAATTCGGACGGCTCTTTGAACAACAACAACGCGTACAACGGCA	GCGTCTATTCGGACGGCTCTTTGAACTACAACTACGCGTACGACGGCT	1
C2698180	7	0	ACGTCAATTCGGACGGCTCTTTGAACAACAACAACGCGTACAACGGCA	GCGTCGATTCGGACGGCTCTTTGAACATCAGCATCGCGTACTACGGCG	1
C2698180	5	0	ACGTCAATTCGGACGGCTCTTTGAACAACAACAACGCGTACAACGGCA	TCGTCAATTCGGACGGCTCTTTGAACGACAACTACGCGTACGACGGCG	1
C2698180	9	0	ACGTCAATTCGGACGGCTCTTTGAACAACAACAACGCGTACAACGGCA	ACGTCTATTCGGACGGCTCTTTGGGCAACGGCAACGCGTGCGGCGGCG	1
C2698180	10	0	ACGTCAATTCGGACGGCTCTTTGAACAACAACAACGCGTACAACGGCA	GCGTCTATTCGGACGGCTCTTTGTACGACGGCCTCGCGTACGACGGCT	1
C2698180	4	0	ACGTCAATTCGGACGGCTCTTTGAACAACAACAACGCGTACAACGGCA	ACGTCAATTCGGACGGCTCTTTGAACGACAACTACGCGTACGACGGCG	8
C2698180	11	0	ACGTCAATTCGGACGGCTCTTTGAACAACAACAACGCGTACAACGGCA	GCGTCATTTCGGGCGGCTCTTTGAGCTACTACTACGCGTTCCGCGGCG	7
C2698180	7	0	ACGTCAATTCGGACGGCTCTTTGAACAACAACAACGCGTACAACGGCA	ACGTCAATTCGGGCGGCTCTTTGAACCGCTACAGCGCGTACCGCGGCA	1
C2704041	6	0	GCTTTCTATTGGAATCTGAATAATGCTTCTTCTAATCGTAATCGGAATAT	GCTTTCTATTGGTCTCTGATTAATGCTTCTTCTTATCGTTATCGGATTAT	2
C2704041	8	0	GCTTTCTATTGGAATCTGAATAATGCTTCTTCTAATCGTAATCGGAATAT	GCTTTCTGTTGGACTCTGCTTAATGCTTCTTCTTATCGTGCTCGGACTAT	1
C2704703	6	0	CGTGAACACGGACGGCAGCCTTAACAACAACAATGCGAACAACAGCTA	CGTGAACACGGACGGCTGCCTTAACGGCACCAATGCGTACAACAGCTG	1
C2704703	5	0	CGTGAACACGGACGGCAGCCTTAACAACAACAATGCGAACAACAGCTA	CGTGAACACGGACGGCAGCCTTAACGGCACCAATGCGTACAACAGCTG	3
C2704703	1	0	CGTGAACACGGACGGCAGCCTTAACAACAACAATGCGAACAACAGCTA	CGTGAACACGGACGGCAGCCTTAACAACCACAATGCGAACAACAGCTA	1
C2704703	6	0	CGTGAACACGGACGGCAGCCTTAACAACAACAATGCGAACAACAGCTA	CGTGTACACGGACGGCAGCCTTAACGGCACCAATGCGTACAACAGCTG	1
C2704703	10	0	CGTGAACACGGACGGCAGCCTTAACAACAACAATGCGAACAACAGCTA	CGTGGGCACGGACGGCAGCCTTAGCGACAGCGGTGCGTACACCAGCTG	1
C2704703	6	0	CGTGAACACGGACGGCAGCCTTAACAACAACAATGCGAACAACAGCTA	CGTGTACACGGGCGGCAGCCTTAGCAGCAACTATGCGAACAACAGCTG	7
C2712734	10	0	ATGTCAACAACAACGGTAATGCGAACAACAACAACGCTTCTAACTCTA	TTGTCCACGGCAACGGTAATGCGATCAACGGCAACGCTTCTTCCTCTT	1
C2712734	9	0	ATGTCAACAACAACGGTAATGCGAACAACAACAACGCTTCTAACTCTA	CTGTCCGCACCAACGGTAATGCGTACATCAGCTTCGCTTCTAACTCTA	14
C2712734	9	0	ATGTCAACAACAACGGTAATGCGAACAACAACAACGCTTCTAACTCTA	TTGTCTACTACAACGGTAATGCGGACTACAACGGCGCTTCTCTCTCTA	3
C2712734	13	1	ATGTCAACAACAACGGTAATGCGAACAACAACAACGCTTCTAACTCTA	GTGTCGCCTACGACGGCCGTGCGTACTACTACGGCGCTTCTAACTCTG	1
C2712734	10	0	ATGTCAACAACAACGGTAATGCGAACAACAACAACGCTTCTAACTCTA	TTGTCCGCAGCTACGGTAATGCGGACGGCAACAACGCTTCTACCTCTC	7
C2712734	10	1	ATGTCAACAACAACGGTAATGCGAACAACAACAACGCTTCTAACTCTA	TTGTCCGCAGCTACGGCAATGCGGACGGCAACAACGCTTCTACCTCTC	1
C2712734	10	0	ATGTCAACAACAACGGTAATGCGAACAACAACAACGCTTCTAACTCTA	TTGTCTACTACAACGGTAATGCGGACTACAACGGCGCTTCTGCCTCTG	1
C2721445	12	0	CATAACAGTTGGATATTGAACTTTGGTAGTGGCAACTTGAACAACAACAACAA	CATGGCAGTTGGATTTTGTACTTTGGTAGTGGCCACTTGCACGGCGGCGGCAA	4
C2721445	12	2	CATAACAGTTGGATATTGAACTTTGGTAGTGGCAACTTGAACAACAACAACAA	CATGGCAGTTGGATTTTGTACTTTGGTAGTGGCCACTTGCACGGCAGATCGGA	1
C2721445	6	0	CATAACAGTTGGATATTGAACTTTGGTAGTGGCAACTTGAACAACAACAACAA	CATTACAGTTGGATATTGTACTTTGGTAGTGGCAACTTGGACAGCAACGGCAA	1
C2721445	10	0	CATAACAGTTGGATATTGAACTTTGGTAGTGGCAACTTGAACAACAACAACAA	CATGGCAGTTGGTTATTGTACTTTGGTAGTGGCTACTTGTACGGCAACGGCAA	1
C2721445	3	3	CATAACAGTTGGATATTGAACTTTGGTAGTGGCAACTTGAACAACAACAACAA	CTTCCGATCTGGATATTGAACTTTGGTAGTGGCAACTTGAACAACAACAACAA	1
C2721445	9	0	CATAACAGTTGGATATTGAACTTTGGTAGTGGCAACTTGAACAACAACAACAA	CATGACAGTTGGATATTGTACTTTGGTAGTGGCTACTTGGGCAGCTACGGCAA	3
C2721445	8	0	CATAACAGTTGGATATTGAACTTTGGTAGTGGCAACTTGAACAACAACAACAA	CATGGCAGTTGGTTATTGTACTTTGGTAGTGGCTACTTGAACAGCTACAGCAA	1
C2728212	0	3	CGCGGACTGTGAATTGCAACAATTATCCGTGGAACGTGAACACGAACATT	CCCGGACGGTGAATTGCAACAATTACCCGTGGAACGTGAACACGAACATT	3
C2728212	8	0	CGCGGACTGTGAATTGCAACAATTATCCGTGGAACGTGAACACGAACATT	CGCGGACTGTGAGTTGCACCACTTTTCCGTGGTACGTGAGCACGTACTTT	6
C2735544	8	0	TGTCTTCAACTTGAACCTCAACAATCCCCGCTCCAATGCGAACTGGAACATCGG	TGTCTTCTACTTGAACCTCGCCTATCCCCGCTCCGATGCGTACTGGTCCATCGG	1
C2735544	11	0	TGTCTTCAACTTGAACCTCAACAATCCCCGCTCCAATGCGAACTGGAACATCGG	TGTCTTCGGCTTGCACCTCGGCGCTCCCCGCTCCACTGCGCACTGGCCCATCGG	2
C2735544	8	0	TGTCTTCAACTTGAACCTCAACAATCCCCGCTCCAATGCGAACTGGAACATCGG	TGTCTTCAGCTTGTACCTCGGCAATCCCCGCTCCGATGCGGACTGGGACTTCGG	2
C2735544	8	0	TGTCTTCAACTTGAACCTCAACAATCCCCGCTCCAATGCGAACTGGAACATCGG	TGTCTTCGGCTTGGACCTCGCCGATCCCCGCTCCAATGCGAACTGGCCCATCGG	5
C2738152	0	1	GGTCAAGATCAGTCGCCTCCGGCAGCGGCGGCAGCAACGGGAACAGCGGTAT	GGTCAAAATCAGTCGCCTCCGGCAGCGGCGGCAGCAACGGGAACAGCGGTAT	1
C2745124	9	0	TGAATTTGAACAATGCGCTTTCTAACTCGAATTGGAAT	TGGTTTTGTACTATGCGCTTTCTAGCTCGCTTTGGTCT	1
C2753125	9	3	ACTAACGGCTACGATATGTTCAATTCGAATGGTAACACGAACGGCAATAA	ACTGGCGGCTACATTATGTTCTACTCTTATGGTAACACGAGCGGCCATCG	3
C2753125	9	0	ACTAACGGCTACGATATGTTCAATTCGAATGGTAACACGAACGGCAATAA	ACTGGCGGCTACGATATGTTCAATTCGGATGGTAACTCGTACGGCTTTTT	2
C2753125	8	0	ACTAACGGCTACGATATGTTCAATTCGAATGGTAACACGAACGGCAATAA	GCTAGCGGCTACGGTATGTTCGGTTCGAATGGTAACACGAACGGCATTGG	1
C2753125	8	1	ACTAACGGCTACGATATGTTCAATTCGAATGGTAACACGAACGGCAATAA	ACTAGCGGCTACGATATGTTCATGTCGGATGGTTACGCGTACGGCTTTAA	1
C2753125	9	2	ACTAACGGCTACGATATGTTCAATTCGAATGGTAACACGAACGGCAATAA	ACTTTCAGCTACTATATGTTCGGTTCGGATGGTAACACGGGCGGCACTTA	3
C2753125	1	0	ACTAACGGCTACGATATGTTCAATTCGAATGGTAACACGAACGGCAATAA	ACTAACGGCTGCGATATGTTCAATTCGAATGGTAACACGAACGGCAATAA	1
C2753125	8	1	ACTAACGGCTACGATATGTTCAATTCGAATGGTAACACGAACGGCAATAA	ACTAGCGGCTACGATATGTTCATGTCGGATGGTTACGCGGACGGCTTTAA	1
C2753231	11	0	AACAACAATGCGAACGCGAATGGCGGCGTGTCGTACGCGAACACGAACAACGATTCGTCGAACACGA	CACAGCGATGCGAGCGCGAATGGCGGCGTGTCGTGCGCGAGCACGTACCACGATTCGTCGGGCACGT	1
C2753231	10	0	AACAACAATGCGAACGCGAATGGCGGCGTGTCGTACGCGAACACGAACAACGATTCGTCGAACACGA	AGCCACAATGCGGGCGCGTATGGCGGCGTGTCGTGCGCGAGCACGAACAACGATTCGTCGAGCGCGT	1
C2753231	8	0	AACAACAATGCGAACGCGAATGGCGGCGTGTCGTACGCGAACACGAACAACGATTCGTCGAACACGA	TACAGCTATGCGTACGCGTATGGCGGCGTGTCGTGCGCGTACACGAACTACGATTCGTCGAACACGA	1
C2753231	11	0	AACAACAATGCGAACGCGAATGGCGGCGTGTCGTACGCGAACACGAACAACGATTCGTCGAACACGA	AGCAACAATGCGTACGCGGATGGCGGCGTGTCGTGCGCGTACTCGTACTACGATTCGTCGAGCGCGT	1
C2753231	8	0	AACAACAATGCGAACGCGAATGGCGGCGTGTCGTACGCGAACACGAACAACGATTCGTCGAACACGA	ATCTACAATGCGTACGCGTATGGCGGCGTGTCGTTCGCGTACACGATCAACGATTCGTCGTACACGA	2
C2767779	0	1	TTTATACTGTGAATTTGCATTATTCCAATGAGTACCAGTATAATGACAAC	TTTATACTGTGAATCTGCATTATTCCAATGAGTACCAGTATAATGACAAC	1
C2774311	12	0	ACAACGCTCTTTATGTGAATGTGAACAACGGCAACGTGAACAACAACAATAAGAACAACAG	GCGGCGCTCTTTATGTGAGTGTGAGCGGCGGCAACGTGTACAACTACAGTAAGGACGACAG	2
C2780768	4	1	GCGTCAATTCCTCCGGCGCGATGGGCTGGAACAGCGCGTACAACGGCG	GCGTCTATTCCTCCGGCGCGATGGACTGGCACCGCGCGTACTACGGCG	1
C2780768	7	2	GCGTCAATTCCTCCGGCGCGATGGGCTGGAACAGCGCGTACAACGGCG	GCGTCTTTTCCTCCGGCGCGATGGACTGGCTCGACGCGTACGTCGGCG	2
C2783671	0	1	ATCTTCAACGGCTTCTGCAATATCACATCTGGAAAGGTCAGTAACAACAA	ATCTTCAACGGCTTCTGCAATATCACATCTGGAAAGGTCAGCAACAACAA	1
C2787862	6	0	TGTTCAATTCCAACCTGAACAACCCGCGCTCCAATGCCAACGGCAACATC	TGTTCTATTCCAACCTGTACAACCCGCGCTCCGATGCCCACGGCTACGTC	1
C2787862	10	1	TGTTCAATTCCAACCTGAACAACCCGCGCTCCAATGCCAACGGCAACATC	TGTTCAGTTCCCGCCTCTACGACCCGCGCTCCCGTGCCGGCGGCGACATC	1
C2787862	9	1	TGTTCAATTCCAACCTGAACAACCCGCGCTCCAATGCCAACGGCAACATC	TGTTCAGTTCCCACCTCTACGACCCGCGCTCCCGTGCCGGCGGCGACATC	7
C2787862	6	1	TGTTCAATTCCAACCTGAACAACCCGCGCTCCAATGCCAACGGCAACATC	TGTTCCATTCCAACCTGTACAACCCGCGCTCCGATGCCCACGGCTACGGC	1
C2787862	6	0	TGTTCAATTCCAACCTGAACAACCCGCGCTCCAATGCCAACGGCAACATC	TGTTCCATTCCAACCTGTACAACCCGCGCTCCGATGCCCACGGCTACGTC	9
C2790944	9	0	CCGGAGTATTCAATTCCAATGGTAACAACGGTAACGCGAACAACAACAAT	CCGGAGTATTCTATTCCTATGGTGACTACGGTTACGCGAGCGGCAACGAT	3
C2790944	7	0	CCGGAGTATTCAATTCCAATGGTAACAACGGTAACGCGAACAACAACAAT	CCGGAGTATTCAATTCCTATGGTAGCTACGGTGACGCGAGCAGCGACAAT	1
C2793347	8	0	CTTGAATTTGAACAATTCTGCGGGCAATGCGAACTGGAACATCGG	CTTGGCTTTGATCAATTCTGCGGGCGGTGCGCTCTGGTACATCGG	1
C2793347	0	1	CTTGAATTTGAACAATTCTGCGGGCAATGCGAACTGGAACATCGG	CTTGAATTTGAACAATTCTGCGAGCAATGCGAACTGGAACATCGG	1
C2794927	2	0	CTCAATGGTAACAATGCGGTCTCGAACGCTAACGTGAA	CTCAATGGTAGCACTGCGGTCTCGAACGCTAACGTGAA	1
C2794927	0	1	CTCAATGGTAACAATGCGGTCTCGAACGCTAACGTGAA	CTCAATGGCAACAATGCGGTCTCGAACGCTAACGTGAA	1
C2794927	5	0	CTCAATGGTAACAATGCGGTCTCGAACGCTAACGTGAA	CTCAATGGTAGCGATGCGGTCTCGTACGCTTACGTGTA	1
C2794927	0	1	CTCAATGGTAACAATGCGGTCTCGAACGCTAACGTGAA	CCCAATGGTAACAATGCGGTCTCGAACGCTAACGTGAA	1
C2794927	5	0	CTCAATGGTAACAATGCGGTCTCGAACGCTAACGTGAA	CTCAGTGGTAACCATGCGGTCTCGAGCGCTCACGTGGA	2
C2794927	5	0	CTCAATGGTAACAATGCGGTCTCGAACGCTAACGTGAA	CTCAATGGTAACCTTGCGGTCTCGAGCGCTTACGTGGA	1
C2796237	8	0	GCTCGTGCCGTGAATTGCAACAATTACCCGTGGAATGTCAATACGAACAT	GCTCGTGCCGTGAATTGCGACGGTTACCCGTGGATTGTCAATGCGGCCGT	1
C2796237	9	0	GCTCGTGCCGTGAATTGCAACAATTACCCGTGGAATGTCAATACGAACAT	GCTCGTGCCGTGAATTGCGACGGTTGCCCGTGGATTGTCAATGCGGCCGT	1
C2796237	2	0	GCTCGTGCCGTGAATTGCAACAATTACCCGTGGAATGTCAATACGAACAT	GCTCGTGCCGTGAATTGCAACAATTACCCGTGGAATGTCAGTACGAGCAT	1
C2796237	8	0	GCTCGTGCCGTGAATTGCAACAATTACCCGTGGAATGTCAATACGAACAT	GCTCGTGCCGTGGATTGCAACACTTGCCCGTGGATTGTCAATGCGGCCGT	1
C2796237	7	0	GCTCGTGCCGTGAATTGCAACAATTACCCGTGGAATGTCAATACGAACAT	GCTCGTGCCGTGGATTGCAACACTTACCCGTGGATTGTCAATGCGGCCGT	1
C2799449	0	1	TGTTTACGGCTAATTTGAACAACACTTCGTCCAATTCCAACACGAACATT	TGTTTACGGCTAATATGAACAACACTTCGTCCAATTCCAACACGAACATT	1
C2799449	0	1	TGTTTACGGCTAATTTGAACAACACTTCGTCCAATTCCAACACGAACATT	TGTTTACGGCTAATTTGAAAAACACTTCGTCCAATTCCAACACGAACATT	1
C2799449	0	2	TGTTTACGGCTAATTTGAACAACACTTCGTCCAATTCCAACACGAACATT	TGTTTACGGCTAATTTGAAAAAAACTTCGTCCAATTCCAACACGAACATT	1
C2799449	7	2	TGTTTACGGCTAATTTGAACAACACTTCGTCCAATTCCAACACGAACATT	TGTTGACGGCTGGTTTGGACAACACTTCGTCCAGTTCCTACACGGACGGT	2
C2799449	10	0	TGTTTACGGCTAATTTGAACAACACTTCGTCCAATTCCAACACGAACATT	TGTTTACGGCTGCTTTGAACGACGCTTCGTCCGGTTCCCACACGGCCCTT	1
C2809230	5	0	CGAATACGAACAATGCAGCCTCGAATTCGAATGCGAAT	CGGCTACGAACAATGCGGCCTCGAATTCGGGTGCGAAT	1
C2809230	8	0	CGAATACGAACAATGCAGCCTCGAATTCGAATGCGAAT	CGAATACGAACGCTGCGGCCTCGCATTCGTGTGCGGGT	1
C2810781	4	0	TCAATGGTAACAATGGGGTCTCGAATGCTAACGTGAAC	TCAATGGTAACTATGGGGTCTCGCATGCTGACGTGAGC	1
C2810781	5	0	TCAATGGTAACAATGGGGTCTCGAATGCTAACGTGAAC	TCTATGGTAACTATGGGGTCTCGTATGCTTACGTGAGC	1
C2810781	2	3	TCAATGGTAACAATGGGGTCTCGAATGCTAACGTGAAC	TCCGATCTAACAATGGGGTCTCGAATGCTAACGTGAAC	1
C2810781	5	0	TCAATGGTAACAATGGGGTCTCGAATGCTAACGTGAAC	TCTATGGTAACCTTGGGGTCTCGAATGCTGACGTGTAC	1
C2810781	5	0	TCAATGGTAACAATGGGGTCTCGAATGCTAACGTGAAC	TCCTTGGTTACAATGGGGTCTCGTATGCTGACGTGAAC	1
C2817486	1	0	AACAACGCGTTCATCTACAACGGCAACACGGGCAACGTGAACAACAACAA	AACCACGCGTTCATCTACAACGGCAACACGGGCAACGTGAACAACAACAA	1
C2817486	11	0	AACAACGCGTTCATCTACAACGGCAACACGGGCAACGTGAACAACAACAA	AGCCTCGCGTTCATCTACTACGGCGGCACGGGCGGCGTGGGCAGCAACAA	2
C2822460	1	3	GGAATCTGAATAACAGCGTAGGTAATCGGAATCGGAAT	GGAATCTGAATAACAGTGTCAGTAATCGGAATCGTAAT	27
C2822460	1	2	GGAATCTGAATAACAGCGTAGGTAATCGGAATCGGAAT	GGAATCTGAATAACAGCGTCAGTAATCGGAATCGTAAT	1
C2823580	4	3	TTCTGTAATGTCAACAGCAACGGCAACGCCAACAACAACAACGCCAGCAACTCGA	TTCTGTAGTGTGAGCAGCAACGGCAACGCCACCAATAACTACGCCAGCAACTCCA	31
C2823580	4	3	TTCTGTAATGTCAACAGCAACGGCAACGCCAACAACAACAACGCCAGCAACTCGA	TTCTGTAGTGTGANCAGCAACGGCAACGCCACCAATAACTACGCCAGCAACTCCA	1
C2823580	8	3	TTCTGTAATGTCAACAGCAACGGCAACGCCAACAACAACAACGCCAGCAACTCGA	TTCTGTAGTGTGAACGGCAACGGCAACGCCTACTGGTACTACGCCAGCAACTCCT	1
C2823580	1	0	TTCTGTAATGTCAACAGCAACGGCAACGCCAACAACAACAACGCCAGCAACTCGA	TTCTGTAATGTCAACAGCAACGGCTACGCCAACAACAACAACGCCAGCAACTCGA	4
C2823580	7	3	TTCTGTAATGTCAACAGCAACGGCAACGCCAACAACAACAACGCCAGCAACTCGA	TTCTGTAGTGTGAACGGCAACGGCAACGCCTACAGGTACTACGCCAGCAACTCCT	1
C2823580	5	3	TTCTGTAATGTCAACAGCAACGGCAACGCCAACAACAACAACGCCAGCAACTCGA	TTCTGTAGTGTGAGCAGCACCGGCAACGCCACCAATAACTACGCCAGCAACTCCA	1
C2823580	9	0	TTCTGTAATGTCAACAGCAACGGCAACGCCAACAACAACAACGCCAGCAACTCGA	TTCTGTACTGTCAACAGCACCGGCAGCGCCAACAACGGCTACGCCAGCGCCTCGT	5
C2823580	8	3	TTCTGTAATGTCAACAGCAACGGCAACGCCAACAACAACAACGCCAGCAACTCGA	TTCTGTAGTGTGAACGGCAACGGCAACGCCTACAGGTACTACGCCCGCAACTCCT	1
C2823580	5	3	TTCTGTAATGTCAACAGCAACGGCAACGCCAACAACAACAACGCCAGCAACTCGA	TTCTGTAGTGTGAGCAGCAACGGCAACGCCACCAATAACTACGCCAGCACCTCCA	1
C2823580	5	3	TTCTGTAATGTCAACAGCAACGGCAACGCCAACAACAACAACGCCAGCAACTCGA	TTCTGTAGTGTGAGCAGCATCGGCAACGCCACCAATAACTACGCCAGCAACTCCA	1
C2823580	5	3	TTCTGTAATGTCAACAGCAACGGCAACGCCAACAACAACAACGCCAGCAACTCGA	TTCTGTAGTGTGAGCAGCAACGGCAGCGCCACCAATAACTACGCCAGCAACTCCA	1
C2828507	10	0	TTTCAACAATGGCGCTAACTGTGGCTTGTGGTATTGGAATTTCAACAATGATTCTTCGAATGCGAACTTCAACATCGGT	TTTCAGCAGTGGCGCTTACTGTGGCTTGTGGTATTGGGATTTCAACGGTGATTCTTCGGTTGCGAACTTCAGCGTCGGT	1
C2828507	12	0	TTTCAACAATGGCGCTAACTGTGGCTTGTGGTATTGGAATTTCAACAATGATTCTTCGAATGCGAACTTCAACATCGGT	TTTCTACCGTGGCGCTGGCTGTGGCTTGTGGTCTTGGTATTTCAACTTTGATTCTTCGAATGCGAGCTTCGGCATCGGT	1
C2828507	11	0	TTTCAACAATGGCGCTAACTGTGGCTTGTGGTATTGGAATTTCAACAATGATTCTTCGAATGCGAACTTCAACATCGGT	TTTCAGCGATGGCGCTAGCTGTGGCTTGTGGTATTGGGTTTTCGGCAGTGATTCTTCGTTTGCGCACTTCAACATCGGT	2
C2828507	14	0	TTTCAACAATGGCGCTAACTGTGGCTTGTGGTATTGGAATTTCAACAATGATTCTTCGAATGCGAACTTCAACATCGGT	TTTCGACGGTGGCGCTGGCTGTGGCTTGTGGTGTTGGGATTTCAACGGTGATTCTTCGCTTGCGCACTTCAGCGTCGGT	1
C2835335	6	0	TGTCAATTCCGACGGCAGTTTGAGCAACAACAATGCGTACAACGGCAA	TGTCAATTCCGACGGCAGTTTGAGCAACGGCATTGCGTACTGCGGCTA	2
C2835335	7	0	TGTCAATTCCGACGGCAGTTTGAGCAACAACAATGCGTACAACGGCAA	TGTCTTTTCCGACGGCAGTTTGAGCAACGGCACTGCGTACTACGGCTA	1
C2835335	6	0	TGTCAATTCCGACGGCAGTTTGAGCAACAACAATGCGTACAACGGCAA	TGTCAATTCCGACGGCAGTTTGAGCAACGCCATTGCGTACGGCGGCTA	1
C2835379	1	0	GCGAATTCGAATAACACGCCCTCGAATACGAATGCGAA	GCGAATTCGAATAACACGCCCTCGAATACGCATGCGAA	1
C2835379	8	0	GCGAATTCGAATAACACGCCCTCGAATACGAATGCGAA	GCGACTTCGAATACCGCGCCCTCGAATGCGTCTGCGTC	1
C2835379	1	3	GCGAATTCGAATAACACGCCCTCGAATACGAATGCGAA	GCGAATACGAATAACGCGGCTTCGAATACGAATGCGAA	1
C2835379	9	0	GCGAATTCGAATAACACGCCCTCGAATACGAATGCGAA	GCGCATTCGTCTCACGCGCCCTCGAATACGCTTGCGGC	1
C2835379	0	3	GCGAATTCGAATAACACGCCCTCGAATACGAATGCGAA	GCGAATACGAATAACACGGCTTCGAATACGAATGCGAA	44
C2835379	0	2	GCGAATTCGAATAACACGCCCTCGAATACGAATGCGAA	GCGAATACGAATAACACCCCCTCGAATACGAATGCGAA	16
C2837119	9	0	CGAATGCAGGCCTCGCTAACGTGAATACGAATAATGCGCCTTCCGATGCGAATCGTAAC	CGTCTGCGGGCCTCGCTTACGTGAGTACGGATACTGCGCCTTCCGTTGCGAATCGTCAC	2
C2856391	8	0	CGAACGGGTATAACCTGAACTTCAACAATGGTAACGTGAACCCGGCGAAC	CGCACGGGTATAACCTGTACTTCTACTCTGGTAGCGTGTACCCGGCGAGC	1
C2856441	10	0	ACAACAATGCGAACGCGAATGGCGGCGTGTCGTACGCGAACACGAACAACGATTCGTCGAACACGAA	GCAGCTATGCGTACGCGTATGGCGGCGTGTCGTGCGCGAGCACGCACAACGATTCGTCGTACACGTA	1
C2856441	10	0	ACAACAATGCGAACGCGAATGGCGGCGTGTCGTACGCGAACACGAACAACGATTCGTCGAACACGAA	ACAACTATGCGTACGCGCATGGCGGCGTGTCGTTCGCGTACGCGTACTACGATTCGTCGTACACGTA	1
C2856441	10	0	ACAACAATGCGAACGCGAATGGCGGCGTGTCGTACGCGAACACGAACAACGATTCGTCGAACACGAA	ACAGCCATGCGAGCGCGAATGGCGGCGTGTCGTTCGCGTACGCGAGCAGCGATTCGTCGAGCACGTA	1
C2856441	7	0	ACAACAATGCGAACGCGAATGGCGGCGTGTCGTACGCGAACACGAACAACGATTCGTCGAACACGAA	ACAGCAGTGCGAACGCGAATGGCGGCGTGTCGTACGCGAGCACGAGCCACGATTCGTCGAGCACGAG	1
C2856441	10	0	ACAACAATGCGAACGCGAATGGCGGCGTGTCGTACGCGAACACGAACAACGATTCGTCGAACACGAA	GCTACAATGCGAGCGCGCATGGCGGCGTGTCGTTCGCGTACACGAGCTACGATTCGTCGAGCACGAG	1
C2856656	5	0	CGCGCGCGGTCAACGCCAACAATTACCCGTGGAACGTCAACGGCAACATT	CGCGCGCGGTCGACGCCAGCAATTACCCGTGGGACGTCAACGGCGGCATT	1
C2856656	9	0	CGCGCGCGGTCAACGCCAACAATTACCCGTGGAACGTCAACGGCAACATT	CGCGCGCGGTCGGCGCCCGCACTTACCCGTGGGACGTCATCGGCTACGTT	1
C2866574	9	0	ACTAACGGCTACAATATGTTCAACTCAGATGGTAACACGAACGGCAATAA	ACTATCGGCTACAGTATGTTCTTCTCAGATGGTAACGCGGGCGGCTATTA	9
C2866574	8	0	ACTAACGGCTACAATATGTTCAACTCAGATGGTAACACGAACGGCAATAA	ACTTACGGCTGCATTATGTTCTACTCAGATGGTGACACGGTCGGCTATAA	2
C2872494	6	0	CTTTTCTACTTCAACGCGAACAACTCTTCGTCGGACTCGAACTCGAACGT	CTTTTCTACTTCTACGCGAGCTACTCTTCGTCGGACTCGTACTCGGGCGT	1
C2874450	8	1	AACAACGCGTTCATCTACAACGGCAACACGGGCAACGTGAACAACAACAA	TACTACGCGTTCATCTACAGCGGTGGCACGGGCAACGTGAGCAACAACGG	14
C2874450	1	0	AACAACGCGTTCATCTACAACGGCAACACGGGCAACGTGAACAACAACAA	AACAACGCGTTCATCTACAACGGCAACACGGGCAACGTGAACAACAACAG	1
C2874450	8	2	AACAACGCGTTCATCTACAACGGCAACACGGGCAACGTGAACAACAACAA	TACTACGCGTTCATCTACAGCGGTGGCACGGGCAACGGGAGCAACAACGG	1
C2876972	0	1	ACCGTGCGATTCGCGGGTACAATTCGGCCCGCAACTGGAACAACAACAATGCT	ACCGTGCGATTCGCGGGTACAATTCGACCCGCAACTGGAACAACAACAATGCT	1
C2876972	0	1	ACCGTGCGATTCGCGGGTACAATTCGGCCCGCAACTGGAACAACAACAATGCT	ACCGTGCGAGTCGCGGGTACAATTCGGCCCGCAACTGGAACAACAACAATGCT	1
C2876972	6	0	ACCGTGCGATTCGCGGGTACAATTCGGCCCGCAACTGGAACAACAACAATGCT	ACCGTGCGGTTCGCGGGTACAATTCGGCCCGCTACTGGTACTACTACACTGCT	2
C2876972	8	0	ACCGTGCGATTCGCGGGTACAATTCGGCCCGCAACTGGAACAACAACAATGCT	ACCGTGCGATTCGCGGGTACGGTTCGGCCCGCAGCTGGCTCAGCGGCAATGCT	1
C2876972	2	0	ACCGTGCGATTCGCGGGTACAATTCGGCCCGCAACTGGAACAACAACAATGCT	ACCGTGCGATTCGCGGGTACAATTCGGCCCGCCACTGGAACCACAACAATGCT	1
C2876972	7	0	ACCGTGCGATTCGCGGGTACAATTCGGCCCGCAACTGGAACAACAACAATGCT	ACCGTGCGATTCGCGGGTACGATTCGGCCCGCATCTGGTACCTCAGCCATGCT	1
C2876972	9	0	ACCGTGCGATTCGCGGGTACAATTCGGCCCGCAACTGGAACAACAACAATGCT	GCCGTGCGATTCGCGGGTGCCATTCGGCCCGCCTCTGGATCAACGGCAGTGCT	1
C2876972	5	1	ACCGTGCGATTCGCGGGTACAATTCGGCCCGCAACTGGAACAACAACAATGCT	CTCGTGCGATTCGCGGGTACAATTCGGCCCGCAACTGGAGCAACGACGGTGCT	1
C3003722	1	1	AACAACGGTTGCAACCTGAACTTCAACTGGAGCAACGTGAACCCTCAGAA	AACAACGGTTGCAACCTGAACTTCCACTGGAGCAACGGGAACCCTCAGAA	1
C3003722	6	0	AACAACGGTTGCAACCTGAACTTCAACTGGAGCAACGTGAACCCTCAGAA	GACAACGGTTGCGACCTGTACTTCATCTGGAGCATCGTGAACCCTCAGTA	5
C3003722	1	0	AACAACGGTTGCAACCTGAACTTCAACTGGAGCAACGTGAACCCTCAGAA	AACAACGGTTGCGACCTGAACTTCAACTGGAGCAACGTGAACCCTCAGAA	1
C3003722	0	1	AACAACGGTTGCAACCTGAACTTCAACTGGAGCAACGTGAACCCTCAGAA	AACAACGGTTGCAACCTGAACTTCAACTGGAGCAACGTGAACCCTCAAAA	1
C3003722	4	0	AACAACGGTTGCAACCTGAACTTCAACTGGAGCAACGTGAACCCTCAGAA	AACAGCGGTTGCAACCTGAACTTCAGCTGGAGCATCGTGAGCCCTCAGAA	1
C3003722	8	0	AACAACGGTTGCAACCTGAACTTCAACTGGAGCAACGTGAACCCTCAGAA	GGCTACGGTTGCAACCTGTTCTTCTACTGGAGCATCGTGAACCCTCAGTA	3
C3013345	7	0	GCGAACGCGAATGGCGGTGTATCGAATGCGAATGCGAA	GCGCACGCGTATGGCGGTGTATCGGTTGCGGATGCGCT	1
C3013345	3	0	GCGAACGCGAATGGCGGTGTATCGAATGCGAATGCGAA	GCGTACGCGAGTGGCGGTGTATCGAATGCGAGTGCGAA	1
C3013345	6	3	GCGAACGCGAATGGCGGTGTATCGAATGCGAATGCGAA	GCGAGCGCGTTGGGCGGGGTTTCGTGTGCGAACGCGAA	1
C3013345	6	1	GCGAACGCGAATGGCGGTGTATCGAATGCGAATGCGAA	GCGTACGCGGATGGCGGTGTATCGAGGGCGCATGCGGG	2
C3013345	7	1	GCGAACGCGAATGGCGGTGTATCGAATGCGAATGCGAA	GCGTACGCGCATGGCGGTGTATTGGATGCGGGTGCGGG	2
C3013345	4	3	GCGAACGCGAATGGCGGTGTATCGAATGCGAATGCGAA	GCGAACGCGTTAGGCGGTGTTTCGTATACGAACGCGAA	1
C3013345	4	0	GCGAACGCGAATGGCGGTGTATCGAATGCGAATGCGAA	GCGAACGCGAGTGGCGGTGTATCGTATGCGAGTGCGAG	1
C3013345	5	0	GCGAACGCGAATGGCGGTGTATCGAATGCGAATGCGAA	GCGAGCGCGAATGGCGGTGTATCGAGTGCGAGTGCGGG	2
C3013345	4	0	GCGAACGCGAATGGCGGTGTATCGAATGCGAATGCGAA	GCGTACGCGAATGGCGGTGTATCGAGTGCGGATGCGAG	1
C3013345	5	0	GCGAACGCGAATGGCGGTGTATCGAATGCGAATGCGAA	GCGAACGCGTATGGCGGTGTATCGGGTGCGAGTGCGAG	1
C3013345	4	0	GCGAACGCGAATGGCGGTGTATCGAATGCGAATGCGAA	GCGAGCGCGTATGGCGGTGTATCGTGTGCGAATGCGAA	1
C3013345	3	0	GCGAACGCGAATGGCGGTGTATCGAATGCGAATGCGAA	GCGAACGCGAATGGCGGTGTATCGAGTGCGGATGCGTA	1
C3013345	6	0	GCGAACGCGAATGGCGGTGTATCGAATGCGAATGCGAA	GCGTACGCGTATGGCGGTGTATCGTATGCGTATGCGGT	2
C3013345	1	0	GCGAACGCGAATGGCGGTGTATCGAATGCGAATGCGAA	GCGAACGCGAGTGGCGGTGTATCGAATGCGAATGCGAA	1
C3013345	4	2	GCGAACGCGAATGGCGGTGTATCGAATGCGAATGCGAA	GCGAACGCGTTAGGCGGTGTTTCGTATGCGAACGCGAA	15
C3013345	0	1	GCGAACGCGAATGGCGGTGTATCGAATGCGAATGCGAA	GCGAACGCGAATGGCGGTGGATCGAATGCGAATGCGAA	1
C3013345	4	0	GCGAACGCGAATGGCGGTGTATCGAATGCGAATGCGAA	GCGAGCGCGAGTGGCGGTGTATCGAATGCGTATGCGCA	1
C3013345	2	0	GCGAACGCGAATGGCGGTGTATCGAATGCGAATGCGAA	GCGAGCGCGAATGGCGGTGTATCGAATGCGAGTGCGAA	1
C3013345	2	0	GCGAACGCGAATGGCGGTGTATCGAATGCGAATGCGAA	GCGAACGCGAATGGCGGTGTGTCGAATGCGAATGCGTA	1
C3013345	6	3	GCGAACGCGAATGGCGGTGTATCGAATGCGAATGCGAA	GCGAGCGCGTTGGGCGGTGCTTCGTGTGCGAACGCGAA	1
C3013345	6	2	GCGAACGCGAATGGCGGTGTATCGAATGCGAATGCGAA	GCGAGCGCGTTGGGCGGTGTTTCGTGTGCGAACGCGAA	24
C3023177	3	0	TGTCAACACGGACGGCAGTCTGAACAACAACAACGCGTACAATGGCAA	TGTCTACACGGACGGCAGTCTGAACGACAACATCGCGTACAATGGCAA	1
C3023177	11	1	TGTCAACACGGACGGCAGTCTGAACAACAACAACGCGTACAATGGCAA	TGTCAGCGCGGACGGCAGTCTGTACTACGACGGCGCGGACCTTGGCCG	1
C3023177	8	0	TGTCAACACGGACGGCAGTCTGAACAACAACAACGCGTACAATGGCAA	TGTCAACACGGACGGCAGTCTGTACTACCTCGACGCGTACCTTGGCCA	1
C3023177	9	1	TGTCAACACGGACGGCAGTCTGAACAACAACAACGCGTACAATGGCAA	TGTCAGCACGGGCGGCAGTCTGAACGACGGCGACGCGTACGTCGGCGA	1
C3023177	10	0	TGTCAACACGGACGGCAGTCTGAACAACAACAACGCGTACAATGGCAA	TGTCGGCGCGGACGGCAGTCTGCACCACGACGACGCGTACGTTGGCTA	1
C3023177	9	0	TGTCAACACGGACGGCAGTCTGAACAACAACAACGCGTACAATGGCAA	TGTCTACACGGACGGCAGTCTGCACAACGGCAGCGCGTTCCTTGGCTA	1
C3026920	0	1	AACAGCGACCGCCGCGGCTACGGCAACAACCGCTACATCTACTCGAACCT	AACAGCGACCGCCGCGGCTACGGCAACAACCGCTACATCTAATCGAACCT	1
C3031059	0	1	GCTCGTGCCGTGAATTGCAACAATTACCCGTGGAATGTCAATACGAACAT	GCTCGTGGCGTGAATTGCAACAATTACCCGTGGAATGTCAATACGAACAT	1
C3031059	6	0	GCTCGTGCCGTGAATTGCAACAATTACCCGTGGAATGTCAATACGAACAT	GCTCGTGCCGTGAATTGCAACGATTACCCGTGGGTTGTCTATACGGGCAT	1
C3035333	8	0	CTGTTCTTTTTCAATGGCAACTACAATTCGTCCAACGCGAACTCGAACAT	CTGTTCTTTTTCTTTGGCTTCTGCAATTCGTCCAACGCGTACTCGTACTT	2
C3035333	0	1	CTGTTCTTTTTCAATGGCAACTACAATTCGTCCAACGCGAACTCGAACAT	CTGTTCTTTTTCAATGGCAACTACAATTCGTCCAACGCGAACTCGAACAA	1
C3035333	6	0	CTGTTCTTTTTCAATGGCAACTACAATTCGTCCAACGCGAACTCGAACAT	CTGTTCTTTTTCTATGGCTTCTACGATTCGTCCAACGCGTACTCGAGCAT	2
C3043707	2	0	GCGAATACGAATAACACGGCTACGAATACGAATGCGAA	GCGAATACGAATAACACGGCTTCGTATACGAATGCGAA	2
C3043707	1	1	GCGAATACGAATAACACGGCTACGAATACGAATGCGAA	GCGAATACGAATAAAACGGCTTCGAATACGAATGCGAA	1
C3043707	2	3	GCGAATACGAATAACACGGCTACGAATACGAATGCGAA	GCGAATACGAATAACGATGCTTCGAACACGAATGCGAA	1
C3043707	3	3	GCGAATACGAATAACACGGCTACGAATACGAATGCGAA	GCGAATTCGAATAACACGCCCTCGAATACGAATGCAGA	1
C3043707	3	3	GCGAATACGAATAACACGGCTACGAATACGAATGCGAA	GCGAATTCGAATAACACGCCCTCGAATACGAATGAGAT	1
C3043707	1	1	GCGAATACGAATAACACGGCTACGAATACGAATGCGAA	NCGAATACGAATAACACGGCTTCGAATACGAATGCGAA	1
C3043707	1	1	GCGAATACGAATAACACGGCTACGAATACGAATGCGAA	GCGAATACCAATAACACGGCTTCGAATACGAATGCGAA	2
C3043707	1	1	GCGAATACGAATAACACGGCTACGAATACGAATGCGAA	GCGAATACGAATAACACAGCTTCGAATACGAATGCGAA	1
C3043707	8	0	GCGAATACGAATAACACGGCTACGAATACGAATGCGAA	GCGGATGCGAGTACCGCGGCTGCGTATACGAATGCGCA	22
C3043707	1	3	GCGAATACGAATAACACGGCTACGAATACGAATGCGAA	GCGAATACGAATAACACCCCCTCGAATACGAATGCGAA	89
C3043707	2	3	GCGAATACGAATAACACGGCTACGAATACGAATGCGAA	GCGAATTCGAAAAACACGCCCTCGAATACGAATGCGAA	2
C3043707	2	2	GCGAATACGAATAACACGGCTACGAATACGAATGCGAA	GCGAATTCGAATAACACGCCCTCGAATACGAATGCGAA	399
C3043707	3	3	GCGAATACGAATAACACGGCTACGAATACGAATGCGAA	GCGAAATCGAATAACACGCCCTCGAATGCGAATGCGAA	1
C3043707	2	3	GCGAATACGAATAACACGGCTACGAATACGAATGCGAA	GCGAATACGAATAACACCCCCTCGAATCCGAATGCGAA	1
C3043707	0	1	GCGAATACGAATAACACGGCTACGAATACGAATGCGAA	GCGAAGACGAATAACACGGCTACGAATACGAATGCGAA	1
C3043707	1	0	GCGAATACGAATAACACGGCTACGAATACGAATGCGAA	GCGAATACGAATAACACGGCTTCGAATACGAATGCGAA	261
C3043707	3	3	GCGAATACGAATAACACGGCTACGAATACGAATGCGAA	GCGAATACGAATAACACGGCTTCGAATACGAATAGATC	1
C3043707	1	1	GCGAATACGAATAACACGGCTACGAATACGAATGCGAA	GCGAATACGAATAACACCGCTTCGAATACGAATGCGAA	1
C3043707	3	2	GCGAATACGAATAACACGGCTACGAATACGAATGCGAA	GCGAATTCGAATAGCACGCCCTCGAATACGAATGCGAA	2
C3043707	5	0	GCGAATACGAATAACACGGCTACGAATACGAATGCGAA	GCGAATACGTATAGCACGGCTACGAATACGCATGCGGT	66
C3043707	3	3	GCGAATACGAATAACACGGCTACGAATACGAATGCGAA	GCGAATGCGAATAACGATGCTTCGAACACGAATGCGAA	24
C3043707	0	1	GCGAATACGAATAACACGGCTACGAATACGAATGCGAA	ACGAATACGAATAACACGGCTACGAATACGAATGCGAA	1
C3043707	1	1	GCGAATACGAATAACACGGCTACGAATACGAATGCGAA	GCGAATAGGAATAACACGGCTTCGAATACGAATGCGAA	1
C3043707	8	0	GCGAATACGAATAACACGGCTACGAATACGAATGCGAA	GCGTATGCGAGTACCGCGGCTGCGTATACGAATGCGCA	1
C3043707	3	3	GCGAATACGAATAACACGGCTACGAATACGAATGCGAA	GCGAATACGTATAGCACGGCTACGAATACAGATCGGAA	1
C3043707	1	0	GCGAATACGAATAACACGGCTACGAATACGAATGCGAA	GCGAATACGAATAACACGGCTACGAATACGAATGCGAG	1
C3043707	0	1	GCGAATACGAATAACACGGCTACGAATACGAATGCGAA	GCGAATACGAATAACACGGCTACGAATACGAATGTGAA	1
C3043707	8	0	GCGAATACGAATAACACGGCTACGAATACGAATGCGAA	GCGCATGCGCATAACACGGCTTCGTTTTCGCATGCGAA	8
C3061350	11	1	TCGTGAATGTGAACACCGACGGCACAGTCAACAACAACAACGCGAACAATTCCC	TCGTGGGTGTGTACACCGACGGCACAGCCAGCTACGGCGACGCGTACTTTTCCC	1
C3061350	8	0	TCGTGAATGTGAACACCGACGGCACAGTCAACAACAACAACGCGAACAATTCCC	TCGTGCGTGTGTACGCCGACGGCACAGTCGACACCGACGACGCGAACAATTCCC	1
C3061350	8	0	TCGTGAATGTGAACACCGACGGCACAGTCAACAACAACAACGCGAACAATTCCC	TCGTGTATGTGAACACCGACGGCACAGTCCGCAACACCGCCGCGAGCATTTCCC	1
C3061350	11	0	TCGTGAATGTGAACACCGACGGCACAGTCAACAACAACAACGCGAACAATTCCC	TCGTGCCTGTGCTCACCGACGGCACAGTCGACGGCAGCTACGCGGACATTTCCC	1
C3061350	1	1	TCGTGAATGTGAACACCGACGGCACAGTCAACAACAACAACGCGAACAATTCCC	TCGTGAATGTGAACACCGACGGGACAGTCAACAACAACAACGCGAACTATTCCC	1
C3061350	6	1	TCGTGAATGTGAACACCGACGGCACAGTCAACAACAACAACGCGAACAATTCCC	TCGTGAGTGTGAACACCGACGGGACAGTCAACTACTACTACGCGATCTATTCCC	1
C3061350	11	0	TCGTGAATGTGAACACCGACGGCACAGTCAACAACAACAACGCGAACAATTCCC	TCGTGGGTGTGTACACCGACGGCACAGTCAGCTACGGCGACGCGTACTTTTCCC	1
C3061350	6	0	TCGTGAATGTGAACACCGACGGCACAGTCAACAACAACAACGCGAACAATTCCC	TCGTGAATGTGTACACCGACGGCACAGTCTACTCCAACTACGCGAACTATTCCC	1
C3061350	6	0	TCGTGAATGTGAACACCGACGGCACAGTCAACAACAACAACGCGAACAATTCCC	TCGTGATTGTGAACACCGACGGCACAGTCAACACCAGCAGCGCGTACTATTCCC	1
C3061350	6	1	TCGTGAATGTGAACACCGACGGCACAGTCAACAACAACAACGCGAACAATTCCC	TCGTGATTGTGAACACCGACGGCACAGTCAACATCAGCAGCGCGTACTATACCC	1
C3061350	7	0	TCGTGAATGTGAACACCGACGGCACAGTCAACAACAACAACGCGAACAATTCCC	TCGTGATTGTGTACACCGACGGCACAGTCACCACCAGCTACGCGAACTATTCCC	2
C3061350	11	1	TCGTGAATGTGAACACCGACGGCACAGTCAACAACAACAACGCGAACAATTCCC	TCGTGGGTGTGTACAGCGACGGCACAGTCAGCTACGGCGACGCGTACTTTTCCC	1
C3061350	6	0	TCGTGAATGTGAACACCGACGGCACAGTCAACAACAACAACGCGAACAATTCCC	TCGTGATTGTGAACACCGACGGCACAGTCAACATCAGCAGCGCGTACTATTCCC	2
C3061350	0	1	TCGTGAATGTGAACACCGACGGCACAGTCAACAACAACAACGCGAACAATTCCC	TCGTGAATGTGAACACGGACGGCACAGTCAACAACAACAACGCGAACAATTCCC	1
C3065469	8	1	AACCGTGCGAACCGTGGGTACAACTCGGCCCGCAACTGGAATTGGAACAA	TACCGTGCGATCCGTGGGTACATCTCGGCTCGCCACTGGTATTGGCACGG	1
C3065469	8	1	AACCGTGCGAACCGTGGGTACAACTCGGCCCGCAACTGGAATTGGAACAA	TACCGTGCGAACCGTGGGTACCTCTAGGCCCGCTTCTGGAATTGGCACGG	2
C3065469	7	1	AACCGTGCGAACCGTGGGTACAACTCGGCCCGCAACTGGAATTGGAACAA	TACCGTGCGTACCGTGGGTCTTACTCGGCCCGCTACTGGAATTGGGACTA	1
C3065469	10	1	AACCGTGCGAACCGTGGGTACAACTCGGCCCGCAACTGGAATTGGAACAA	TCCCGTGCGTACCGTGGGTACTTCTCGGCGCGCTACTGGTATTGGTACTT	1
C3065469	0	1	AACCGTGCGAACCGTGGGTACAACTCGGCCCGCAACTGGAATTGGAACAA	AACCGTGCGAACCGTGGGTACAACTCAGCCCGCAACTGGAATTGGAACAA	1
C3065469	1	0	AACCGTGCGAACCGTGGGTACAACTCGGCCCGCAACTGGAATTGGAACAA	AACCGTGCGAACCGTGGGTACAACTCGGCCCGCAACTGGAATTGGACCAA	1
C3065469	1	0	AACCGTGCGAACCGTGGGTACAACTCGGCCCGCAACTGGAATTGGAACAA	ACCCGTGCGAACCGTGGGTACAACTCGGCCCGCAACTGGAATTGGAACAA	1
C3065469	9	3	AACCGTGCGAACCGTGGGTACAACTCGGCCCGCAACTGGAATTGGAACAA	TTCCGGGCGTACCGTGGGTACAACTCGGCCCGCTCCTGGTATTACACCTC	1
C3065469	0	1	AACCGTGCGAACCGTGGGTACAACTCGGCCCGCAACTGGAATTGGAACAA	AACCGTGCGAACCGGGGGTACAACTCGGCCCGCAACTGGAATTGGAACAA	2
C3065469	8	0	AACCGTGCGAACCGTGGGTACAACTCGGCCCGCAACTGGAATTGGAACAA	TTCCGTGCGTACCGTGGGTACTACTCGGCCCGCTACTGGGATTGGTACCA	1
C3065469	9	0	AACCGTGCGAACCGTGGGTACAACTCGGCCCGCAACTGGAATTGGAACAA	TTCCGTGCGGGCCGTGGGTACAACTCGGCCCGCACCTGGCGTTGGTACAT	1
C3065469	1	0	AACCGTGCGAACCGTGGGTACAACTCGGCCCGCAACTGGAATTGGAACAA	AGCCGTGCGAACCGTGGGTACAACTCGGCCCGCAACTGGAATTGGAACAA	1
C3065469	6	0	AACCGTGCGAACCGTGGGTACAACTCGGCCCGCAACTGGAATTGGAACAA	TTCCGTGCGAACCGTGGGTACAGCTCGGCCCGCCGCTGGAATTGGAACTA	1
C3065469	11	0	AACCGTGCGAACCGTGGGTACAACTCGGCCCGCAACTGGAATTGGAACAA	TACCGTGCGTTCCGTGGGTACTTCTCGGCCCGCAACTGGTCTTGGGCCTC	1
C3065469	7	0	AACCGTGCGAACCGTGGGTACAACTCGGCCCGCAACTGGAATTGGAACAA	TACCGTGCGTACCGTGGGTACTACTCGGCCCGCGGCTGGAATTGGTACAG	2
C3065469	1	0	AACCGTGCGAACCGTGGGTACAACTCGGCCCGCAACTGGAATTGGAACAA	AACCGTGCGAGCCGTGGGTACAACTCGGCCCGCAACTGGAATTGGAACAA	1
C3065469	8	0	AACCGTGCGAACCGTGGGTACAACTCGGCCCGCAACTGGAATTGGAACAA	AGCCGTGCGTACCGTGGGTTCAACTCGGCCCGCCTCTGGGATTGGTACAT	1
C3065469	6	0	AACCGTGCGAACCGTGGGTACAACTCGGCCCGCAACTGGAATTGGAACAA	ACCCGTGCGATCCGTGGGTACTACTCGGCCCGCTACTGGGATTGGTACAA	1
C3065469	6	1	AACCGTGCGAACCGTGGGTACAACTCGGCCCGCAACTGGAATTGGAACAA	TACCGTGCGTACCGTGGGTACTTCTCGGCCCGCAACTGGAATTGGAATTC	1
C3074902	10	0	CGTGAATGTGAATACTGACAGCACGGTCAACAACAACAACGCGAACTACTCGAA	CGTGATTGTGCTTACTGACGGCACGGTCAACTACGACAACGCGTTCTACTCGTT	5
C3074902	10	0	CGTGAATGTGAATACTGACAGCACGGTCAACAACAACAACGCGAACTACTCGAA	CGTGGGTGTGATTACTGACAGCACGGTCAACGTCAGCAGCGCGGACTACTCGCG	1
C3074902	6	0	CGTGAATGTGAATACTGACAGCACGGTCAACAACAACAACGCGAACTACTCGAA	CGTGTATGTGTTTACTGACAGCACGGTCAACTACAACAACGCGAACTACTCGTT	2
C3074902	10	1	CGTGAATGTGAATACTGACAGCACGGTCAACAACAACAACGCGAACTACTCGAA	CGTGATTGTGTATCTTGGCAGCGCGGTCAACAACTACGGCGCGAACTACTCGGG	2
C3074902	12	0	CGTGAATGTGAATACTGACAGCACGGTCAACAACAACAACGCGAACTACTCGAA	CGTGTTTGTGTTTACTGACAGCACGGTCAGCAGCCTCAGCGCGCACTACTCGCT	2
C3074902	10	1	CGTGAATGTGAATACTGACAGCACGGTCAACAACAACAACGCGAACTACTCGAA	CGTGCTTGTGAGTACGGACAGCACGGTCTACTACTACTACGCGCACTACTCGTG	1
C3074902	11	0	CGTGAATGTGAATACTGACAGCACGGTCAACAACAACAACGCGAACTACTCGAA	CGTGTATGTGAATACTGACAGCACGGTCTACGACGGCGGCGCGGGCTACTCGGG	2
C3082038	5	0	CGAATGCGAATAACGCATCATCGCAGTCGAACTCGAAC	CGTATGCGTATAACGCATCATCGCGGTCGTACTCGTAC	2
C3082038	7	0	CGAATGCGAATAACGCATCATCGCAGTCGAACTCGAAC	CGGGTGCGGATAACGCATCATCGCGGTCGGGCTCGTAC	3
C3096752	15	0	AACAACAGCTGGAACGTGAACTTTAGTAATGGCAACTTCAACAACAACAACAAGTACAACAGTA	CACTTCAGCTGGGTCGTGGGCTTTAGTAATGGCANCTTCGGCAGCTTCAGCAAGTACAACAGTG	1
C3096752	10	0	AACAACAGCTGGAACGTGAACTTTAGTAATGGCAACTTCAACAACAACAACAAGTACAACAGTA	ACCTACAGCTGGTTCGTGAACTTTAGTAATGGCTACTTCTACAACAACTACAAGTACGGCAGTT	1
C3096752	2	1	AACAACAGCTGGAACGTGAACTTTAGTAATGGCAACTTCAACAACAACAACAAGTACAACAGTA	AACGGCAGCTGGAACGTGAACNTTAGTAATGGCAACTTCAACAACAACAACAAGTACAACAGTA	1
C3096752	12	0	AACAACAGCTGGAACGTGAACTTTAGTAATGGCAACTTCAACAACAACAACAAGTACAACAGTA	AACGGCAGCTGGTTCGTGAACTTTAGTAATGGCGGCTTCAACAACGGCTTCAAGTACGGCAGTA	2
C3096752	1	0	AACAACAGCTGGAACGTGAACTTTAGTAATGGCAACTTCAACAACAACAACAAGTACAACAGTA	AACAACAGCTGGAACGTGAACTTTAGTAATGGCANCTTCAACAACAACAACAAGTACAACAGTA	1
C3096752	2	0	AACAACAGCTGGAACGTGAACTTTAGTAATGGCAACTTCAACAACAACAACAAGTACAACAGTA	AACGGCAGCTGGAACGTGAACTTTAGTAATGGCAACTTCAACAACAACAACAAGTACAACAGTA	1
C3096752	12	0	AACAACAGCTGGAACGTGAACTTTAGTAATGGCAACTTCAACAACAACAACAAGTACAACAGTA	TTCAGCAGCTGGACCGTGAGCTTTAGTAATGGCTACTTCAGCAACTACGGCAAGTACTACAGTT	1
C3096752	13	1	AACAACAGCTGGAACGTGAACTTTAGTAATGGCAACTTCAACAACAACAACAAGTACAACAGTA	CACGGCAGCTTGNGCGTGGGCTTTAGTAATGGCAGCTTCAGCAACTACGGCAAGTACTACAGTA	1
C3096752	13	0	AACAACAGCTGGAACGTGAACTTTAGTAATGGCAACTTCAACAACAACAACAAGTACAACAGTA	GACGGCAGCTGGTACGTGAGCTTTAGTTATGGCAACTTCTACTACGGCAGCAAGTGCTACAGTA	2
C3096752	0	1	AACAACAGCTGGAACGTGAACTTTAGTAATGGCAACTTCAACAACAACAACAAGTACAACAGTA	AACAACAGCTGGAACGTGAACNTTAGTAATGGCAACTTCAACAACAACAACAAGTACAACAGTA	1
C3096752	11	1	AACAACAGCTGGAACGTGAACTTTAGTAATGGCAACTTCAACAACAACAACAAGTACAACAGTA	TACTACAGCTGGCTCGTGTACTTTAGTAATGGCAACNTCAGCGTCAACACCAAGTACGGCAGTA	1
C3096752	10	0	AACAACAGCTGGAACGTGAACTTTAGTAATGGCAACTTCAACAACAACAACAAGTACAACAGTA	AGCAACAGCTGGAACGTGTNCTTTAGTAATGGCGGCTTCGGCACCAGCAACAAGTACAACAGTG	1
C3096752	12	0	AACAACAGCTGGAACGTGAACTTTAGTAATGGCAACTTCAACAACAACAACAAGTACAACAGTA	GGCAACAGCTGGTACGTGTACTTTAGTAATGGCACCTTCAACGGCAACGGCAAGTGCCACAGTG	2
C3096752	17	0	AACAACAGCTGGAACGTGAACTTTAGTAATGGCAACTTCAACAACAACAACAAGTACAACAGTA	TACGGCAGCTGGNACGTGGGCTTTAGTAATGGCGGCTTCGGCGACAACGGCAAGTGCGGCAGTT	1
C3096752	14	0	AACAACAGCTGGAACGTGAACTTTAGTAATGGCAACTTCAACAACAACAACAAGTACAACAGTA	CACTTCAGCTGGGTCGTGNGCTTTAGTAATGGCAACTTCGGCAGCTTCAGCAAGTACAACAGTG	1
C3096752	2	1	AACAACAGCTGGAACGTGAACTTTAGTAATGGCAACTTCAACAACAACAACAAGTACAACAGTA	AACGGCANCTGGAACGTGAACTTTAGTAATGGCAACTTCAACAACAACAACAAGTACAACAGTA	1
C3104677	10	0	AACAACGCGTTCATCTACAACGGCAACACGGGCAACGTGAACAACAACAA	TACAGCGCGTTCGTCTACTACGGCAACACGGGCGGCGTGAGCGGCAACTA	1
C3104677	2	1	AACAACGCGTTCATCTACAACGGCAACACGGGCAACGTGAACAACAACAA	AACAACGCGTTCATCTACAACGGCAACACGGGCAACGTNNNCAACAACAA	1
C3106247	1	1	TTGTCGTACTGGAATGTGAACAACCCTGCGACGAACGTGAACACGAACAT	TTGTCGTACTGGAATGTGAACAACCTTGCGTCGAACGTGAACACGAACAT	1
C3108242	1	1	CGAATACGAACAATGCAGCCTCGAATTCGAATGCGAAT	CGAATACGAATGATGCAGCCTCGAATTCGAATGCGAAT	3
C3112995	6	0	TGGTCAGCACGTCAGGCACCTTGACCAACAACAACGCGTACAACGGCA	TGGTCAGCGCGTCAGGCACCTTGACCGACAGCCTCGCGTACAACGGCT	1
C3123829	7	0	TTCTTTTACTTGAATTTGAACAATGGTTCCGGCAATTCGAACTGGAATTACGG	TTCTTTTGCTTGCCTTTGAACAATGGTTCCGGCAATTCGCACTGGGCTTGCGG	1
C3123829	6	1	TTCTTTTACTTGAATTTGAACAATGGTTCCGGCAATTCGAACTGGAATTACGG	TTCTTTTGCTTGAATTTGAATCTTGGTTCCGGCAGTTCGTACTGGTATTACGG	1
C3123829	7	0	TTCTTTTACTTGAATTTGAACAATGGTTCCGGCAATTCGAACTGGAATTACGG	TTCTTTTACTTGAATTTGACCTTTGGTTCCGGCTTTTCGTACTGGGATTACGG	1
C3123829	5	0	TTCTTTTACTTGAATTTGAACAATGGTTCCGGCAATTCGAACTGGAATTACGG	TTCTTTTACTTGCCTTTGAACAATGGTTCCGGCTCTTCGAACTGGAATTTCGG	1
C3128606	10	0	ACTAACGGCTACAATATGTTCAACTCAAATGGTAACACGAACGGCAATAA	ACTGGCGGCTACATTATGTTCTACTCTTATGGTAACACGAGCGGCCATCG	3
C3129777	1	0	ACAACAACGCGTACAACATCAACACCGACGGCACCGTGAACAACAACAACGTGTACAACGCCAA	ACAACAACGCGTCCAACATCAACACCGACGGCACCGTGAACAACAACAACGTGTACAACGCCAA	1
C3129777	11	1	ACAACAACGCGTACAACATCAACACCGACGGCACCGTGAACAACAACAACGTGTACAACGCCAA	ACAACTTCGCGCACCGCATCCTCGCCGACGGCACCGTGAACGACAACCACGTGTACTACGCCGA	1
C3129777	13	1	ACAACAACGCGTACAACATCAACACCGACGGCACCGTGAACAACAACAACGTGTACAACGCCAA	ACAGCTACGCGTACTTCATCAACACCGACGGCACCGTGTACAGCGGCCGCGCGTACTACGCCCT	1
C3129777	12	0	ACAACAACGCGTACAACATCAACACCGACGGCACCGTGAACAACAACAACGTGTACAACGCCAA	ACAGCCGCGCGTACAACATCGTCGCCGACGGCACCGTGAGCAACTACCGCGTGTACTACGCCTA	1
C3132000	6	0	TGTCTTCAACTTGAACCTCAACAATCCCCGCTCCAATGCGAACTGGAACATCGG	TGTCTTCAACTTGCACCTCAGCGATCCCCGCTCCAGTGCGCACTGGAACGTCGG	1
C3135536	12	0	AACAACAGCTGGAACGTGAACTTTAGTAATGGCAACTTCAACAACAACAACAAGTACAACAGTA	AACGGCAGCTGGGTCGTGAACTTTAGTAATGGCTACTTCGGCATCTTCAACAAGTGCCACAGTA	9
C3135536	14	1	AACAACAGCTGGAACGTGAACTTTAGTAATGGCAACTTCAACAACAACAACAAGTACAACAGTA	GGCAGCAGCTGTAGCGTGAACTTTAGTTATGGCCACTTCAACAACTGCGGCAAGTGCGGCAGTG	1
C3135536	1	1	AACAACAGCTGGAACGTGAACTTTAGTAATGGCAACTTCAACAACAACAACAAGTACAACAGTA	AACAACAGCTGGAACGTGAACTTTAGTAATGGCAACTTCAACAACAACAACAAGTACAACAGAT	1
C3135536	12	0	AACAACAGCTGGAACGTGAACTTTAGTAATGGCAACTTCAACAACAACAACAAGTACAACAGTA	GGCTACAGCTGGGTCGTGCACTTTAGTAATGGCAGCTTCGGCAACAACAACAAGTACGGCAGTG	8
C3135536	16	2	AACAACAGCTGGAACGTGAACTTTAGTAATGGCAACTTCAACAACAACAACAAGTACAACAGTA	GTCGGCAGCTGGTACGTGTACTTTAGTAATGGCGGCTTCATCAGCGGCAACAAGTACGTTTGGT	1
C3135536	10	0	AACAACAGCTGGAACGTGAACTTTAGTAATGGCAACTTCAACAACAACAACAAGTACAACAGTA	AGCAACAGCTGGGACGTGAACTTTAGTGGTGGCAACTTCAACGACAGCAGCAAGTGCTACAGTG	1
C3135536	15	0	AACAACAGCTGGAACGTGAACTTTAGTAATGGCAACTTCAACAACAACAACAAGTACAACAGTA	GTCGGCAGCTGGTACGTGTACTTTAGTAATGGCGGCTTCATCAGCGGCAACAAGTACGGCAGTG	5
C3135536	14	0	AACAACAGCTGGAACGTGAACTTTAGTAATGGCAACTTCAACAACAACAACAAGTACAACAGTA	GGCAGCAGCTGGAGCGTGAACTTTAGTTATGGCCACTTCAACAACTGCGGCAAGTGCGGCAGTG	8
C3138778	9	0	GGGTCTATCGTGGTGGCAATTACAACAACAACGGCAACAACAATC	GGGTCTATCGTGGTGGCCTTTACAGCTACAACGGCTACGGCGTTC	3
C3138778	7	0	GGGTCTATCGTGGTGGCAATTACAACAACAACGGCAACAACAATC	GGGTCTATCGTGGTGGCTATTGCAACAACAACGGCTACGGCGTTC	2
C3138778	8	0	GGGTCTATCGTGGTGGCAATTACAACAACAACGGCAACAACAATC	GGGTCTATCGTGGTGGCTTTTGCATCAACGACGGCTACTACGATC	1
C3141089	12	0	CGTGAATGTGAACACCGACGGGACAGTCAACAACAACAACGCGAACTATTCCCT	CGTGTTTGTGTCCACCGACGGGACAGTCGGCAGCGCCGGCGCGCACTATTCCCT	1
C3141089	8	1	CGTGAATGTGAACACCGACGGGACAGTCAACAACAACAACGCGAACTATTCCCT	CGTGAATGTGTACGCCGACGGGACAGTGGTCAGCAGCTACGCGAACTGTTCCCT	1
C3141089	8	0	CGTGAATGTGAACACCGACGGGACAGTCAACAACAACAACGCGAACTATTCCCT	CGTGAATGTGTACGCCGACGGGACAGTCGTCAGCAGCTACGCGAACTGTTCCCT	2
C3141089	6	0	CGTGAATGTGAACACCGACGGGACAGTCAACAACAACAACGCGAACTATTCCCT	CGTGTATGTGGACACCGACGGGACAGTCACCGGCATCAACGCGAACTATTCCCT	2
C3141089	9	0	CGTGAATGTGAACACCGACGGGACAGTCAACAACAACAACGCGAACTATTCCCT	CGTGACTGTGTACACCGACGGGACAGTCTACTACGGCATCGCGGCCTATTCCCT	1
C3141089	9	1	CGTGAATGTGAACACCGACGGGACAGTCAACAACAACAACGCGAACTATTCCCT	CGTGATGGTGTACGCCGACGGGACAGTCGACTACTACAGCGCGGTCTATTCCCT	1
C3141089	0	1	CGTGAATGTGAACACCGACGGGACAGTCAACAACAACAACGCGAACTATTCCCT	CGTGAATGTGAACACCGACGGGACAGTCAACAACAACAACGCGAACTATTCCCA	1
C3141089	6	0	CGTGAATGTGAACACCGACGGGACAGTCAACAACAACAACGCGAACTATTCCCT	CGTGCATGTGCACACCGACGGGACAGTCAACTACGGCAACGCGTACTATTCCCT	3
C3141089	1	2	CGTGAATGTGAACACCGACGGGACAGTCAACAACAACAACGCGAACTATTCCCT	CGTGAATGTGAACGCCAACGGGACAGTCAACAACAACAACGCGAACTATTCCCA	1
C3159424	7	0	CGCGGACTGTGAATTGCAACAATTATCCGTGGAACGTGAACACGAACATT	CGCGGACTGTGGGTTGCGTCAATTATCCGTGGGACGTGAACCCGTACATT	1
C3159424	10	0	CGCGGACTGTGAATTGCAACAATTATCCGTGGAACGTGAACACGAACATT	CGCGGACTGTGGGTTGCGACCTTTATCCGTGGAACGTGTCCGCGAGCGTT	1
C3159424	1	0	CGCGGACTGTGAATTGCAACAATTATCCGTGGAACGTGAACACGAACATT	CGCGGACTGTGGATTGCAACAATTATCCGTGGAACGTGAACACGAACATT	1
C3160495	5	0	AACAACGCGTTCATCTACAACGGCAACACGGGCAACGTGAACAACAACAA	AACAGCGCGTTCATCTACAACGGCAACACGGGCAACGTGGGCAGCAACAG	4
C3176740	9	0	TGTTCTACACGAACTTGAACAACCCTCGCTCCAATTCCAACTGGAACATC	TGTTCTCCGCGTACTTGAGCTGCCCTCGCTCCAATTCCAGCTGGGGCATC	1
C3176740	7	0	TGTTCTACACGAACTTGAACAACCCTCGCTCCAATTCCAACTGGAACATC	TGTTCTGCACGAACTTGAGCAACCCTCGCTCCCGTTCCTACTGGGGCATC	2
C3176740	3	0	TGTTCTACACGAACTTGAACAACCCTCGCTCCAATTCCAACTGGAACATC	TGTTCTACACGAACTTGAGCAGCCCTCGCTCCAATTCCGACTGGAACATC	2
C3176740	9	0	TGTTCTACACGAACTTGAACAACCCTCGCTCCAATTCCAACTGGAACATC	TGTTCTACACGCACTTGCACTCCCCTCGCTCCAATTCCCGCTGGGGCCTC	1
C3178944	1	0	GACAACAACGCGTACAACATCAACACCGACGGCACCGTGAACAACAACAACGTGTACAACGCCA	GACAACAACGCGTACTACATCAACACCGACGGCACCGTGAACAACAACAACGTGTACAACGCCA	6
C3178944	14	0	GACAACAACGCGTACAACATCAACACCGACGGCACCGTGAACAACAACAACGTGTACAACGCCA	GACTACTACGCGTACTACATCCGCACCGACGGCACCGTGCGCTACAGCCTCGTGTACGTCGCCT	1
C3178944	9	0	GACAACAACGCGTACAACATCAACACCGACGGCACCGTGAACAACAACAACGTGTACAACGCCA	GACGACTTCGCGTACGTCATCGACACCGACGGCACCGTGAACAACGACAACGTGTACTACGCCT	3
C3178944	9	0	GACAACAACGCGTACAACATCAACACCGACGGCACCGTGAACAACAACAACGTGTACAACGCCA	GTCAACTACGCGTACTACATCTACACCGGCGGCACCGTGAACTCCAACAACGTGTACTACGCCT	1
C3178944	16	0	GACAACAACGCGTACAACATCAACACCGACGGCACCGTGAACAACAACAACGTGTACAACGCCA	GGCCGCCGCGCGTACGGCATCCGCACCGACGGCACCGTGTACTACGACTACGTGTACGGCGCCT	1
C3178944	1	3	GACAACAACGCGTACAACATCAACACCGACGGCACCGTGAACAACAACAACGTGTACAACGCCA	GACAACAACGCGTACAACATCAACACCGACGGCACCGTGAACAACAACAACGTGTACAAGATCG	1
C3178944	14	0	GACAACAACGCGTACAACATCAACACCGACGGCACCGTGAACAACAACAACGTGTACAACGCCA	GACTACAGCGCGTACTGCATCGACGCCGACGGCACCGTGGGCAACGACGTCGTGTACTTCGCCG	3
C3183675	0	1	TGCAACGGCTTCCAGCAGTTGGAACGTGAACTTCAACAACGGCAACGTCAACACGAACAAC	TGCAACGGCTTCCAGCAGTTGGAACGTGAACTTCAACAACGGCAACGGCAACACGAACAAC	1
C3183675	1	2	TGCAACGGCTTCCAGCAGTTGGAACGTGAACTTCAACAACGGCAACGTCAACACGAACAAC	TGCAACGGCTTTCCGAAGTTGGAACGTGAACTTCAACAACGGCAACGTCAACACGAACAAC	1
C3184269	1	0	TCAGCTACTCGAATACGAATAATACGGCGTCGAATACGAATGCGAATATC	TCAGCTACTCGAATACGAATGATACGGCGTCGAATACGAATGCGAATATC	1
C3184269	1	1	TCAGCTACTCGAATACGAATAATACGGCGTCGAATACGAATGCGAATATC	TCAGCAACTCGAATACGAATGATACGGCGTCGAATACGAATGCGAATATC	1
C3188165	4	0	CTGTCGTACTGGAATTTGAACAACCTTGCGACGAACGTGAACGCGAACAT	CTGTCGTACTGGAATTTGAACAACCTTGCGACGAGCGTGTCCGCGCACAT	1
C3222004	1	0	GCGAATACGAATAACACCCCCTCGAATACGAATGCGAA	GCGAATTCGAATAACACCCCCTCGAATACGAATGCGAA	11
C3222004	2	1	GCGAATACGAATAACACCCCCTCGAATACGAATGCGAA	GCGGACTCGAATAACACCCCCTCGAATACGAATGCGAA	1
C3222004	6	0	GCGAATACGAATAACACCCCCTCGAATACGAATGCGAA	GCGAGTGCGAATAGCGCCCCCTCGAATACGAGTGCGAC	10
C3222004	9	0	GCGAATACGAATAACACCCCCTCGAATACGAATGCGAA	GCGTATTCGGATGCCGCCCCCTCGAATACGTCTGCGCA	1
C3222004	1	1	GCGAATACGAATAACACCCCCTCGAATACGAATGCGAA	GCGAACTCGAATAACACCCCCTCGAATACGAATGCGAA	17
C3222004	0	3	GCGAATACGAATAACACCCCCTCGAATACGAATGCGAA	GCGAATACGAATAACACTGCTTCGAATACGAATGCGAA	1
C3222004	5	0	GCGAATACGAATAACACCCCCTCGAATACGAATGCGAA	GCGAATTCGTATAACGCCCCCTCGTATACGAATGCGTA	6
C3222004	9	1	GCGAATACGAATAACACCCCCTCGAATACGAATGCGAA	GCGCACTCGTCTGACGCCCCCTCGAATACGCTTGCGAG	3
C3222004	0	3	GCGAATACGAATAACACCCCCTCGAATACGAATGCGAA	GCGAATACGAATAACACGGCTTCGAATACGAATGCGAA	17
C3222004	5	0	GCGAATACGAATAACACCCCCTCGAATACGAATGCGAA	GCGAGTACGAATAACGCCCCCTCGAATACGAGTGCGTC	2
C3222004	8	0	GCGAATACGAATAACACCCCCTCGAATACGAATGCGAA	GCGTATTCGGATACCGCCCCCTCGAATACGTCTGCGCA	13
C3227444	9	0	AACAACGCGTTCATCTACAACGGCAACACGGGCAACGTGAACAACAACAA	AACAACGCGTTCGTCTACCTCGGCAGCACGGGCAGCGTGTACAACGACGG	21
C3227444	10	3	AACAACGCGTTCATCTACAACGGCAACACGGGCAACGTGAACAACAACAA	GAGGTCGCGTTCATCTACTCCGGCAGCACGGGCCAGATGAACTACTGCAA	8
C3227444	8	2	AACAACGCGTTCATCTACAACGGCAACACGGGCAACGTGAACAACAACAA	TACTACGCGTTCATCTACAGCGGTGGCACGGGTAACGTGAGCAACAACGG	1
C3227444	8	2	AACAACGCGTTCATCTACAACGGCAACACGGGCAACGTGAACAACAACAA	TACTACGCGTTCATCTACAGCGGTGGCAAGGGCAACGTGAGCAACAACGG	1
C3227444	8	1	AACAACGCGTTCATCTACAACGGCAACACGGGCAACGTGAACAACAACAA	TACTACGCGTTCATCTACAGCGGTGGCACGGGCAACGTGAGCAACAACGG	21
C3227444	1	2	AACAACGCGTTCATCTACAACGGCAACACGGGCAACGTGAACAACAACAA	AACAACGCGTTCATCTACAACGGCAACATGGGCAACGTGCATAACAACAA	1
C3227684	0	1	ATGCAACGGCTTCCAGCAGTTGGAACGTGAACTTCAACAACGGCAACGTCAACACGAACAA	ATGCAACGGCTTGCAGCAGTTGGAACGTGAACTTCAACAACGGCAACGTCAACACGAACAA	1
C3227684	0	1	ATGCAACGGCTTCCAGCAGTTGGAACGTGAACTTCAACAACGGCAACGTCAACACGAACAA	ATGCAACGGCTTCCAGCAGTTGGAACGTGAACTTCAACAACGGCAACTTCAACACGAACAA	1
C3229688	10	0	TCGGTTATCTGAATGCGAATAATCGTTCCTCGAATGCGAATGCGAACATT	TCGGTTGTCTGGGTGCGCTTTATCGTTCCTCGTTTGCGTATGCGGACATT	9
C3229688	7	0	TCGGTTATCTGAATGCGAATAATCGTTCCTCGAATGCGAATGCGAACATT	TCGGTTGTCTGGCTGCGCATAATCGTTCCTCGATTGCGCATGCGTACATT	1
C3229688	2	2	TCGGTTATCTGAATGCGAATAATCGTTCCTCGAATGCGAATGCGAACATT	TCGGGTATCTGACTGCGAATAATCGTTCCTCGAATGTGGATGCGAACATT	1
C3229688	7	0	TCGGTTATCTGAATGCGAATAATCGTTCCTCGAATGCGAATGCGAACATT	TCGGTTATCTGAATGCGAGTTCTCGTTCCTCGAGTGCGCCTGCGTACATT	3
C3229688	8	0	TCGGTTATCTGAATGCGAATAATCGTTCCTCGAATGCGAATGCGAACATT	TCGGTTATCTGTCTGCGGATTATCGTTCCTCGCGTGCGTCTGCGAACATT	3
C3229688	7	0	TCGGTTATCTGAATGCGAATAATCGTTCCTCGAATGCGAATGCGAACATT	TCGGTTTTCTGAATGCGATTTATCGTTCCTCGACTGCGTATGCGCACTTT	2
C3229688	6	0	TCGGTTATCTGAATGCGAATAATCGTTCCTCGAATGCGAATGCGAACATT	TCGGTTGTCTGAATGCGCTTAATCGTTCCTCGGATGCGTATGCGAACCTT	6
C3230368	15	0	ATGTCAACAACAACGGTAATGCGAACAACAACAACGCTTCTAACTCTA	TTGTCCTCCGCGGCGGTAATGCGAGCTACGGCGGCGCTTCTTACTCTC	1
C3230368	5	0	ATGTCAACAACAACGGTAATGCGAACAACAACAACGCTTCTAACTCTA	ATGTCAACAACAACGGTAATGCGAACTACAACTACGCTTCTCTCTCTC	1
C3230368	0	1	ATGTCAACAACAACGGTAATGCGAACAACAACAACGCTTCTAACTCTA	ATGTCAATAACAACGGTAATGCGAACAACAACAACGCTTCTAACTCTA	1
C3230368	7	0	ATGTCAACAACAACGGTAATGCGAACAACAACAACGCTTCTAACTCTA	ATGTCTACAACAACGGTTATGCGAACTACGGCAACGCTTCTTACTCTG	1
C3230368	1	0	ATGTCAACAACAACGGTAATGCGAACAACAACAACGCTTCTAACTCTA	ATGTCAACAACGACGGTAATGCGAACAACAACAACGCTTCTAACTCTA	1
C3237195	11	2	TCTGCAATGTCAACAGCAACGGCAACGCCAACTACAACAACGCGAGCAATGCGAA	CTTGCTATGTCAACGGCGGCGGCTACGCCAACTACAACGGCGCGAGCGCTGCGTT	1
C3237195	1	0	TCTGCAATGTCAACAGCAACGGCAACGCCAACTACAACAACGCGAGCAATGCGAA	TCTGCAATGTCAACAGCAACGGCAACGCCAACTACAACATCGCGAGCAATGCGAA	1
C3237195	11	0	TCTGCAATGTCAACAGCAACGGCAACGCCAACTACAACAACGCGAGCAATGCGAA	TCTGCAGTGTCTACAGCAACGGCGGCGCCGGCTACTACGGCGCGAGCTATGCGTA	1
C3237195	10	1	TCTGCAATGTCAACAGCAACGGCAACGCCAACTACAACAACGCGAGCAATGCGAA	TCTGCTTTGTCAACAGCATCGGCGGCGCCAACTACAGCTACGCGGGCACGGCGAT	1
C3237195	8	0	TCTGCAATGTCAACAGCAACGGCAACGCCAACTACAACAACGCGAGCAATGCGAA	TCTGCTATGTCAACAGCGACGGCAGCGCCGACTACTACAACGCGAGCTATGCGTG	1
C3237195	11	0	TCTGCAATGTCAACAGCAACGGCAACGCCAACTACAACAACGCGAGCAATGCGAA	TCTGCTATGTCAACGGCGGCGGCTACGCCAACTACAACGGCGCGAGCGCTGCGTT	1
C3237195	9	0	TCTGCAATGTCAACAGCAACGGCAACGCCAACTACAACAACGCGAGCAATGCGAA	TCTGCAATGTCGGCAGCTACGGCAACGCCTACTACTACTACGCGAGCTATGCGTT	1
C3248898	1	0	TCACGGGCCGTCAATTGCAACAATTACCCGTGGAACGTGAACACGAACAT	TCACGGGCCGTCAATTGCAACAATTACCCGTGGAACGTGAACACGACCAT	1
C3248898	6	1	TCACGGGCCGTCAATTGCAACAATTACCCGTGGAACGTGAACACGAACAT	TCACGGGCCGTCAATTGCTACAATTACCCGTGGGACGGGAGCGCGTACGT	1
C3248898	1	3	TCACGGGCCGTCAATTGCAACAATTACCCGTGGAACGTGAACACGAACAT	AGCCGTGCCGTCAATTGCAACAATTACCCGTGGAACGTGAACACGAACAT	2
C3248898	9	3	TCACGGGCCGTCAATTGCAACAATTACCCGTGGAACGTGAACACGAACAT	GGCCGTGCCGTCAATTGCGGCAGTTACCCGTGGGACGTGTACACGGGCGT	2
C3248898	11	0	TCACGGGCCGTCAATTGCAACAATTACCCGTGGAACGTGAACACGAACAT	TCTCGGGCCGTCGTTTGCAGCGTTTACCCGTGGAGCGTGGACACGTCCGT	2
C3294920	1	0	TGCAACGGCTTCCAGCAGTTGGAACGTGAACTTCAACAACGGCAACGTCAACACGAACAAC	TGCAACGGCTTCCAGCAGTTGGAACGTGAACTTCAACAACGGCAACGTCAACGCGAACAAC	1
C3297082	9	0	CTGTTCAACTTGAACCTCAACAATCCGCGCAGCAATTCCAACTGGAACATCGG	CTGTTCGCCTTGAGCCTCAGCAATCCGCGCAGCCTTTCCAGCTGGGGCATCGG	1
C3297082	8	0	CTGTTCAACTTGAACCTCAACAATCCGCGCAGCAATTCCAACTGGAACATCGG	CTGTTCTCCTTGAGCCTCGCCAGTCCGCGCAGCAATTCCAACTGGTTCATCGG	2
C3297082	10	0	CTGTTCAACTTGAACCTCAACAATCCGCGCAGCAATTCCAACTGGAACATCGG	CTGTTCTACTTGAGCCTCGGCAGTCCGCGCAGCATTTCCGCCTGGGACGTCGG	2
C3307962	6	0	TGTTCAATTCCAACCTGAACAACCCGCGCTCCAATGCCAACGGCAACATC	TGTTCTATTCCAACCTGTACAACCCGCGCTCCGATGCCCACGGCTACGTC	1
C3307962	8	0	TGTTCAATTCCAACCTGAACAACCCGCGCTCCAATGCCAACGGCAACATC	TGTTCTATTCCAGCCTGGGCAACCCGCGCTCCAGTGCCTACGGCAGCGTC	3
C3307962	11	1	TGTTCAATTCCAACCTGAACAACCCGCGCTCCAATGCCAACGGCAACATC	TGTTCTATTCCTGCCTGTCCGACCCGCGCTCCTATGCCTTCGGCACGCTC	2
C3312467	10	0	ATGCGAATGCGAATGGCGGCGTGTCGAATGCGAATGCGAATAACGATGCATCGAACTCGA	ATGCGGGTGCGAGTGGCGGCGTGTCGGGTGCGAATGCGGGTAACGGTGCATCGAGCTCGG	1
C3316220	10	0	TGTGAACACGGACGGGTCTGCGAACAACAACAACGCCTACAATTCGA	TGTGTCCACGGGCGGGTCTGCGAGCAGCAGCTACGCCTACGTTTCGT	1
C3316220	8	0	TGTGAACACGGACGGGTCTGCGAACAACAACAACGCCTACAATTCGA	TGTGTACACGGACGGGTCTGCGGCCTACACCAGCGCCTACCATTCGT	1
C3316220	12	2	TGTGAACACGGACGGGTCTGCGAACAACAACAACGCCTACAATTCGA	TGTGTCCACGGGCGGGTCTGCGAGCCGCAGCTACGCCCTCGTTTCTT	1
C3316220	6	0	TGTGAACACGGACGGGTCTGCGAACAACAACAACGCCTACAATTCGA	TGTGTACACGGACGGGTCTGCGGACTACAACAGCGCCTACCATTCGT	2
C3316220	2	1	TGTGAACACGGACGGGTCTGCGAACAACAACAACGCCTACAATTCGA	TGGGAACCCGGCCGGGTCTGCGAACAACAACAACGCCTACAATTCGA	1
C3316220	1	0	TGTGAACACGGACGGGTCTGCGAACAACAACAACGCCTACAATTCGA	TGTGAACACGGACGGGTCTGCGANCAACAACAACGCCTACAATTCGA	1
C3316220	9	2	TGTGAACACGGACGGGTCTGCGAACAACAACAACGCCTACAATTCGA	GGTGTCCAGGGGCGGGTCTGCGAGCAGCAGCTACGCCTACGTTTCGA	1
C3316220	0	1	TGTGAACACGGACGGGTCTGCGAACAACAACAACGCCTACAATTCGA	TGTGAACACGGACTGGTCTGCGAACAACAACAACGCCTACAATTCGA	1
C3316220	9	2	TGTGAACACGGACGGGTCTGCGAACAACAACAACGCCTACAATTCGA	TGTGTCCACGGGCGGGTCTGCGAGCAGCAGCTACCCCCACGTTTCGA	1
C3316220	0	1	TGTGAACACGGACGGGTCTGCGAACAACAACAACGCCTACAATTCGA	TGTGAACACGGACGGGTCTGAGAACAACAACAACGCCTACAATTCGA	1
C3317281	1	0	TCTAATGCAGGCAGTTTCAATTGGAATGTGAATAATACTTCGAGTAATCGTAATCGTAATAT	TCTAATGCAGGCAGTTTCAATTGGAATGTGAATAATACTTCGTGTAATCGTAATCGTAATAT	1
C3335618	3	0	CGTCCGCTCTCAACTTGAATAACCCTCGTTCCAACTCGAACGACAACATT	CGTCCGCTCTCAGCTTGAATAACCCTCGTTCCGACTCGAACGGCAACATT	5
C3335618	5	0	CGTCCGCTCTCAACTTGAATAACCCTCGTTCCAACTCGAACGACAACATT	CGTCCGCTCTCTACTTGGATAACCCTCGTTCCGACTCGGACGGCAACATT	1
C3335618	6	0	CGTCCGCTCTCAACTTGAATAACCCTCGTTCCAACTCGAACGACAACATT	CGTCCGCTCTCCTCTTGAATCACCCTCGTTCCCACTCGAACGGCGACATT	2
C3335618	4	0	CGTCCGCTCTCAACTTGAATAACCCTCGTTCCAACTCGAACGACAACATT	CGTCCGCTCTCAACTTGAATAACCCTCGTTCCTACTCGTACGACTACTTT	2
C3337660	1	0	TGTGAACTCCGATGGTAACGTCAACAACAACAACGCGAACTGGGCTAA	TGTGAGCTCCGATGGTAACGTCAACAACAACAACGCGAACTGGGCTAA	1
C3337660	7	0	TGTGAACTCCGATGGTAACGTCAACAACAACAACGCGAACTGGGCTAA	TGTGTACTCCGATGGTACCGTCTACAACTACCACGCGGACTGGGCTAT	1
C3337660	0	3	TGTGAACTCCGATGGTAACGTCAACAACAACAACGCGAACTGGGCTAA	TGTGAACCCCAATGGTAACGTCAACAACAACAACGCGAACTNGGCTAA	1
C3337660	0	1	TGTGAACTCCGATGGTAACGTCAACAACAACAACGCGAACTGGGCTAA	TGTGAACTCCGATGGTAACGTCAACAACAACAACGCNAACTGGGCTAA	1
C3337660	9	0	TGTGAACTCCGATGGTAACGTCAACAACAACAACGCGAACTGGGCTAA	TGTGAACTCCGGTGGTGGCGTCTACGGCAGCCACGCGTACTGGGCTAA	2
C3337660	2	1	TGTGAACTCCGATGGTAACGTCAACAACAACAACGCGAACTGGGCTAA	TGTGAACTCAGATGGTAACGTCAACAACAACATCGCGAACTGGGCTTA	1
C3337660	10	1	TGTGAACTCCGATGGTAACGTCAACAACAACAACGCGAACTGGGCTAA	TGTGCACTCCGATGGTTGCGTCGGCTACAACACCGCGCTCAGGGCTCA	1
C3337660	5	0	TGTGAACTCCGATGGTAACGTCAACAACAACAACGCGAACTGGGCTAA	TGTGAACTCCGATGGTAGCGTCGGCAACAACACCGCGAACTGGGCTCA	1
C3338390	9	0	AACAACAATGCGAACGCGAATGGCGGCGTGTCGTACGCGAACACGAACAACGATTCGTCGAACACGA	TACAGCTATGCGGGCGCGAATGGCGGCGTGTCGTTCGCGAACACGTACTACGATTCGTCGTACACGA	1
C3338390	9	0	AACAACAATGCGAACGCGAATGGCGGCGTGTCGTACGCGAACACGAACAACGATTCGTCGAACACGA	AACAGCTATGCGAGCGCGTATGGCGGCGTGTCGTACGCGTACACGAGCTACGATTCGTCGAGCGCGA	1
C3338390	10	0	AACAACAATGCGAACGCGAATGGCGGCGTGTCGTACGCGAACACGAACAACGATTCGTCGAACACGA	CACTACTATGCGAACGCGTATGGCGGCGTGTCGTGCGCGAGCACGAGCCACGATTCGTCGTACACGC	1
C3338390	0	1	AACAACAATGCGAACGCGAATGGCGGCGTGTCGTACGCGAACACGAACAACGATTCGTCGAACACGA	AACAACAATGCGAACGCGAATGGCGGGGTGTCGTACGCGAACACGAACAACGATTCGTCGAACACGA	1
C3343069	10	0	TGCCGCGCTGTCAACTGTAACAACTACCCCTGGAATGTCAACGCGAACAT	TGCCGCGCTGTCGTCTGTGGCCACTACCCCTGGTGTGTCGACGCGTACGT	1
C3343069	7	2	TGCCGCGCTGTCAACTGTAACAACTACCCCTGGAATGTCAACGCGAACAT	TGCCGCGCTGTCACCTGTCTCAACTGCCCCTGGGTTGTTAACGCGGATAT	2
C3343069	8	0	TGCCGCGCTGTCAACTGTAACAACTACCCCTGGAATGTCAACGCGAACAT	TGCCGCGCTGTCGACTGTTTCAACTCCCCCTGGAGTGTCGACGCGACCGT	2
C3343069	1	2	TGCCGCGCTGTCAACTGTAACAACTACCCCTGGAATGTCAACGCGAACAT	TGCCGCGCTGTCAACTGTAACAACTACCCCTGGAATGTTAACGCGGATAT	3
C3345263	9	1	AACAACGCGTTCATCTACAACGGCAACACGGGCAACGTGAACAACAACAA	AACCTCGCGTTCATCTACGGCGGCTACACGGGCAGCGTGAGAAACAACGG	1
C3345263	8	1	AACAACGCGTTCATCTACAACGGCAACACGGGCAACGTGAACAACAACAA	TACTACGCGTTCATCTACAGCGGTGGCACGGGCAACGTGAGCAACAACGG	1
C3345263	9	0	AACAACGCGTTCATCTACAACGGCAACACGGGCAACGTGAACAACAACAA	AACGGCGCGTTCGTCTACAACGGCACCACGGGCAGCGTGAACGGCAGCAG	1
C3345263	9	0	AACAACGCGTTCATCTACAACGGCAACACGGGCAACGTGAACAACAACAA	AACCTCGCGTTCATCTACGGCGGCTACACGGGCAGCGTGAGCAACAACGG	1
C3356860	7	0	ATGTGAACACTGATGGCAGCGCCAACAATAACAATGCAAGGAATGCGG	ATGTGGACACTGATGGCAGCGCCTACTATGACACTGCGAGGTATGCGG	3
C3356860	6	1	ATGTGAACACTGATGGCAGCGCCAACAATAACAATGCAAGGAATGCGG	ATGTGAACACTCATGGCAGCGCCACCAATTACTTTGCATGGTATGCGG	1
C3356860	6	0	ATGTGAACACTGATGGCAGCGCCAACAATAACAATGCAAGGAATGCGG	TTGTGAACACTGATGGCAGCGCCGGCATTAACGTTGCAAGGAATGCGG	2
C3359762	2	3	CTTTCTATTGGAATCTGAATAATGATCGTTCTAATCGTAATCGGAATATC	CTTTCTATTGGAATCTGAATAATGATCGTTCTAATCGTAATCGGAGATCG	1
C3359762	6	0	CTTTCTATTGGAATCTGAATAATGATCGTTCTAATCGTAATCGGAATATC	CTTTCTATTGGAATCTGGGTAATGATCGTTCTGATCGTTATCGGGATCTC	1
C3359762	5	0	CTTTCTATTGGAATCTGAATAATGATCGTTCTAATCGTAATCGGAATATC	CTTTCTATTGGCATCTGGATAATGATCGTTCTAATCGTTATCGGGTTATC	1
C3359762	0	1	CTTTCTATTGGAATCTGAATAATGATCGTTCTAATCGTAATCGGAATATC	CTTTCTATTGGAATCTTAATAATGATCGTTCTAATCGTAATCGGAATATC	1
C3359762	9	1	CTTTCTATTGGAATCTGAATAATGATCGTTCTAATCGTAATCGGAATATC	CGTTCTATTGGCGTCTGGATTATGATCGTTCTTATCGTGCTCGGGGTATC	1
C3359762	10	0	CTTTCTATTGGAATCTGAATAATGATCGTTCTAATCGTAATCGGAATATC	CTTTCTGTTGGTATCTGGCTGATGATCGTTCTTATCGTTCTCGGGTTATC	2
C3359762	1	2	CTTTCTATTGGAATCTGAATAATGATCGTTCTAATCGTAATCGGAATATC	CTTTCTATTGGAATCTGAATAATGCTTCTTCTAATCGTAATCGGAATATC	1
C3359762	10	1	CTTTCTATTGGAATCTGAATAATGATCGTTCTAATCGTAATCGGAATATC	CGTTCTGTTGGTATCTGGCTGATGATCGTTCTTATCGTTCTCGGGTTATC	1
C3363046	9	1	TCAACGCGCGCAACGTGAACTTCAATAGTGCCACGCTGAACACGAACACG	CCGGCGCGCGCCGCGTGAGCTTCAATAGTGCCACGCTGTCCACGAGCTCG	1
C3363046	5	3	TCAACGCGCGCAACGTGAACTTCAATAGTGCCACGCTGAACACGAACACG	GCCACGCTCGCCACGTGAACTTCAATAGTGCCAGGCTGTACGCGTACACG	1
C3363046	9	2	TCAACGCGCGCAACGTGAACTTCAATAGTGCCACGCTGAACACGAACACG	CCGGCGCGCGCCGGGTGAGCTTCAATAGTGCCACGCTGTCCACGAGCTCG	1
C3363046	10	1	TCAACGCGCGCAACGTGAACTTCAATAGTGCCACGCTGAACACGAACACG	CCGGCGCGCGCCGCGTGAGCTTCAATAGTGCCACGCTGTCCCCGAGCTCG	1
C3363046	0	1	TCAACGCGCGCAACGTGAACTTCAATAGTGCCACGCTGAACACGAACACG	TCAACGCGCGCAACGGGAACTTCAATAGTGCCACGCTGAACACGAACACG	1
C3372020	9	0	ACGCGAATGCGAATGGCGGCGTGTCGTACGCGAATGCGAATAACGATGCTTCGAATGCGAACACGAATGT	ACGCGAGTGCGAATGGCGGCGTGTCGTTCGCGAATGCGAGTAGCGATGCTTCGTTTGCGTTCACGTATGT	1
C3372020	1	3	ACGCGAATGCGAATGGCGGCGTGTCGTACGCGAATGCGAATAACGATGCTTCGAATGCGAACACGAATGT	ACGCGAATGCGAATGGCGGCGTGTCGTACGCGAATGCGAATAACGATGCTTCGAATGCGAACACGAGATC	1
C3372020	7	0	ACGCGAATGCGAATGGCGGCGTGTCGTACGCGAATGCGAATAACGATGCTTCGAATGCGAACACGAATGT	ACGCGTATGCGGGTGGCGGCGTGTCGTACGCGAATGCGAATTACGATGCTTCGAGTGCGAGCACGAGTGT	1
C3372020	9	0	ACGCGAATGCGAATGGCGGCGTGTCGTACGCGAATGCGAATAACGATGCTTCGAATGCGAACACGAATGT	ACGCGAATGCGTATGGCGGCGTGTCGTGCGCGAATGCGCATTACGATGCTTCGTATGCGAGCGCGGTTGT	1
C3372020	12	0	ACGCGAATGCGAATGGCGGCGTGTCGTACGCGAATGCGAATAACGATGCTTCGAATGCGAACACGAATGT	GCGCGTATGCGGGTGGCGGCGTGTCGTGCGCGGTTGCGAGTTACGATGCTTCGTATGCGGTCACGAATGT	1
C3372020	14	0	ACGCGAATGCGAATGGCGGCGTGTCGTACGCGAATGCGAATAACGATGCTTCGAATGCGAACACGAATGT	GCGCGTATGCGGGTGGCGGCGTGTCGTACGCGAGTGCGTTTAGCGATGCTTCGGTTGCGTTCACGTTTGT	1
C3372020	6	0	ACGCGAATGCGAATGGCGGCGTGTCGTACGCGAATGCGAATAACGATGCTTCGAATGCGAACACGAATGT	GCGCGAGTGCGAATGGCGGCGTGTCGTGCGCGAATGCGAATAACGATGCTTCGAATGCGTGCACGTATGT	1
C3372020	12	0	ACGCGAATGCGAATGGCGGCGTGTCGTACGCGAATGCGAATAACGATGCTTCGAATGCGAACACGAATGT	CCGCGAGTGCGTATGGCGGCGTGTCGTACGCGTATGCGAGTTTCGATGCTTCGTATGCGCACGCGGGTGT	1
C3372020	9	0	ACGCGAATGCGAATGGCGGCGTGTCGTACGCGAATGCGAATAACGATGCTTCGAATGCGAACACGAATGT	ACGCGTATGCGAATGGCGGCGTGTCGTGCGCGAATGCGGGTTACGATGCTTCGTATGCGGTCACGTATGT	1
C3372020	3	3	ACGCGAATGCGAATGGCGGCGTGTCGTACGCGAATGCGAATAACGATGCTTCGAATGCGAACACGAATGT	TCCGATCTGCGAATGGCGGCGTGTCGTACGCGAATGCGAATAACGATGCTTCGAATGCGAACACGAATGT	1
C3372020	10	0	ACGCGAATGCGAATGGCGGCGTGTCGTACGCGAATGCGAATAACGATGCTTCGAATGCGAACACGAATGT	ACGCGAGTGCGGGTGGCGGCGTGTCGTGCGCGAATGCGTATCACGATGCTTCGTATGCGAGCACGGGTGT	1
C3372020	7	0	ACGCGAATGCGAATGGCGGCGTGTCGTACGCGAATGCGAATAACGATGCTTCGAATGCGAACACGAATGT	ACGCGGTTGCGAATGGCGGCGTGTCGTACGCGTATGCGGGTTACGATGCTTCGAATGCGAGCACGAATGT	1
C3372020	7	0	ACGCGAATGCGAATGGCGGCGTGTCGTACGCGAATGCGAATAACGATGCTTCGAATGCGAACACGAATGT	ACGCGTATGCGTATGGCGGCGTGTCGTACGCGTATGCGTATAGCGATGCTTCGAATGCGAGCACGTATGT	1
C3372020	10	0	ACGCGAATGCGAATGGCGGCGTGTCGTACGCGAATGCGAATAACGATGCTTCGAATGCGAACACGAATGT	ACGCGTATGCGAGTGGCGGCGTGTCGTGCGCGAGTGCGTATTACGGTGCTTCGAGTGCGTTCACGAATGT	1
C3377041	7	0	CTCGTTTATGCGAATGCGAATGACGCTTCTACGAATTCGAATACGAACGT	CTCGTTTATGCGTATGCGAGTGGCGCTTCTACGTATTCGTATGCGAGCGT	15
C3377041	0	1	CTCGTTTATGCGAATGCGAATGACGCTTCTACGAATTCGAATACGAACGT	CTCGTTTATGCGAATTCGAATGACGCTTCTACGAATTCGAATACGAACGT	1
C3377041	6	0	CTCGTTTATGCGAATGCGAATGACGCTTCTACGAATTCGAATACGAACGT	CTCGTTTATGCGAATGCGTATGACGCTTCTACGTATTCGTCTTCGCACGT	13
C3377041	7	1	CTCGTTTATGCGAATGCGAATGACGCTTCTACGAATTCGAATACGAACGT	CTCGTTTATGCGTATGCGAGTGGCGCTTCTACGTATTCGTATGCGAGCGG	1
C3377041	8	0	CTCGTTTATGCGAATGCGAATGACGCTTCTACGAATTCGAATACGAACGT	CTCGTTTATGCGTATGCGAGTGGCGCTTCTACGTATTCGTATGCGGGCGT	1
C3377041	0	1	CTCGTTTATGCGAATGCGAATGACGCTTCTACGAATTCGAATACGAACGT	TTCGTTTATGCGAATGCGAATGACGCTTCTACGAATTCGAATACGAACGT	1
C3377041	0	2	CTCGTTTATGCGAATGCGAATGACGCTTCTACGAATTCGAATACGAACGT	CTCGTTGATGCGAATGCGAATGACGCTTCTACGAATTTGAATACGAACGT	1
C3386771	1	0	TGTGAACAACAACGGGAATGCGAACAATAACAACGCTTCTAACTCTAA	TGTGAACAACAACGGGAATGCGGACAATAACAACGCTTCTAACTCTAA	1
C3386771	9	0	TGTGAACAACAACGGGAATGCGAACAATAACAACGCTTCTAACTCTAA	TGTGTACGGCAACGGGATTGCGGACCGTAACAACGCTTCTAACTCTCG	3
C3386771	11	0	TGTGAACAACAACGGGAATGCGAACAATAACAACGCTTCTAACTCTAA	TGTGTACGGCCACGGGAATGCGAGCAATTACAGCGCTTCTGTCTCTTT	1
C3386771	2	0	TGTGAACAACAACGGGAATGCGAACAATAACAACGCTTCTAACTCTAA	TGTGGGCAACAACGGGAATGCGAACAATAACAACGCTTCTAACTCTAA	1
C3387312	8	0	CGAATACGAATAACACGGCTACGAATACGAATGCGAAT	CGGATGCGTATTACGCGGCTACGAATCCGACTGCGGAT	1
C3387312	0	1	CGAATACGAATAACACGGCTACGAATACGAATGCGAAT	CTAATACGAATAACACGGCTACGAATACGAATGCGAAT	1
C3387312	0	1	CGAATACGAATAACACGGCTACGAATACGAATGCGAAT	CGAATACGAATAACACGGCTACGAATACGAACGCGAAT	1
C3387312	8	0	CGAATACGAATAACACGGCTACGAATACGAATGCGAAT	CGGATGCGTATTACGCGGCTACGAATGCGACTGCGGAT	21
C3387312	1	0	CGAATACGAATAACACGGCTACGAATACGAATGCGAAT	CGAATACGAATAACACGGCTACGCATACGAATGCGAAT	1
C3387312	7	2	CGAATACGAATAACACGGCTACGAATACGAATGCGAAT	CGTATACGAATAACGCGGCTGCGGCTACGACTGAGATC	1
C3387312	6	0	CGAATACGAATAACACGGCTACGAATACGAATGCGAAT	CGAATACGCATAACGCGGCTTCGTATACGAATGCGTTT	1
C3387312	7	0	CGAATACGAATAACACGGCTACGAATACGAATGCGAAT	CGTATACGAATAACGCGGCTGCGGCTACGACTGCGCAT	6
C3387312	7	0	CGAATACGAATAACACGGCTACGAATACGAATGCGAAT	CGAATGCGGCTGGCACGGCTGCGAATACGAATGCGTAT	4
C3387312	1	0	CGAATACGAATAACACGGCTACGAATACGAATGCGAAT	CGAATACGAATAACACGGCTACGACTACGAATGCGAAT	1
C3387312	8	0	CGAATACGAATAACACGGCTACGAATACGAATGCGAAT	CGTATACGTCTCTCACGGCTACGAATTCGACTGCGGAT	6
C3387312	0	1	CGAATACGAATAACACGGCTACGAATACGAATGCGAAT	CGAATACGAATAACACGGCTACGAATACGAATGCGAAG	1
C3387312	4	0	CGAATACGAATAACACGGCTACGAATACGAATGCGAAT	CGAATACGAATAACTCGGCTACGCATACGCATGCGTAT	1
C3387312	6	0	CGAATACGAATAACACGGCTACGAATACGAATGCGAAT	CGTATACGAATAACGCGGCTACGCTTACGTATGCGTAT	18
C3387312	6	3	CGAATACGAATAACACGGCTACGAATACGAATGCGAAT	CGAATACGACCGATGCGGCCTCGAGTTCGAATGCGAAT	1
C3387312	0	1	CGAATACGAATAACACGGCTACGAATACGAATGCGAAT	CGAATACGAATAACACGGCTACGAACACGAATGCGAAT	1
C3399464	6	0	ACGTCAATTCGGACGGCTCTTTGAACAACAACAACGCGTACAACGGCA	ACGTCTATTCGGACGGCTCTTTGAACAGCACCAGCGCGTACTACGGCG	4
C3399464	7	0	ACGTCAATTCGGACGGCTCTTTGAACAACAACAACGCGTACAACGGCA	TCGTCTATTCGGACGGCTCTTTGAACAGCACCAGCGCGTACTACGGCG	1
C3399464	7	0	ACGTCAATTCGGACGGCTCTTTGAACAACAACAACGCGTACAACGGCA	ACGTCCATTCGGACGGCTCTTTGAGCTACCACTACGCGTACGTCGGCA	11
C3399464	7	0	ACGTCAATTCGGACGGCTCTTTGAACAACAACAACGCGTACAACGGCA	ACGTCTATTCGGGCGGCTCTTTGAACTACAACAGCGCGTACGGCGGCG	1
C3399464	5	0	ACGTCAATTCGGACGGCTCTTTGAACAACAACAACGCGTACAACGGCA	TCGTCAATTCGGACGGCTCTTTGGACAACTACTACGCGTACAGCGGCA	8
C3399464	1	0	ACGTCAATTCGGACGGCTCTTTGAACAACAACAACGCGTACAACGGCA	ACGTCAATTCGGACGGCTCTTTGAACAACAACAACGCGTACAGCGGCA	1
C3399464	5	0	ACGTCAATTCGGACGGCTCTTTGAACAACAACAACGCGTACAACGGCA	GCGTCAATTCGGACGGCTCTTTGAACAACGGCAACGCGTACTACGGCT	1
C3399464	8	0	ACGTCAATTCGGACGGCTCTTTGAACAACAACAACGCGTACAACGGCA	GCGTCTATTCGGACGGCTCTTTGAGCTACAACTACGCGTCCTACGGCT	1
C3399464	9	0	ACGTCAATTCGGACGGCTCTTTGAACAACAACAACGCGTACAACGGCA	ACGTCGGTTCGGGCGGCTCTTTGAACTACGGCTACGCGTACTACGGCG	3
C3399464	9	0	ACGTCAATTCGGACGGCTCTTTGAACAACAACAACGCGTACAACGGCA	TCGTCGGTTCGGGCGGCTCTTTGATCAACTACTACGCGTACTACGGCT	21
C3399464	7	0	ACGTCAATTCGGACGGCTCTTTGAACAACAACAACGCGTACAACGGCA	ACGTCTTTTCGGACGGCTCTTTGAACAGCACCAGCGCGTACTACGGCG	1
C3399464	4	0	ACGTCAATTCGGACGGCTCTTTGAACAACAACAACGCGTACAACGGCA	ACGTCAATTCGGACGGCTCTTTGAACAGCATCTACGCGTACTACGGCA	1
C3399464	7	0	ACGTCAATTCGGACGGCTCTTTGAACAACAACAACGCGTACAACGGCA	GCGTCAATTCGGACGGCTCTTTGAGCCTCGGCAACGCGTACTACGGCA	1
C3399464	9	0	ACGTCAATTCGGACGGCTCTTTGAACAACAACAACGCGTACAACGGCA	ACGTCCTTTCGGACGGCTCTTTGAACTACAGCCTCGCGTACTTCGGCT	3
C3399464	9	0	ACGTCAATTCGGACGGCTCTTTGAACAACAACAACGCGTACAACGGCA	GCGTCAATTCGGGCGGCTCTTTGAACGGCTACAGCGCGTACGGCGGCT	1
C3399464	0	1	ACGTCAATTCGGACGGCTCTTTGAACAACAACAACGCGTACAACGGCA	ACGTCAATTCGGACGGCTCTTTGAACAACAACAACGCGCACAACGGCA	1
C3401488	0	1	TGTGAACACAGACGGGAGCGCGAACAACAACAACGCCTACAATTCGA	CGTGAACACAGACGGGAGCGCGAACAACAACAACGCCTACAATTCGA	1
C3412471	4	0	ACAACGCGTTCATCTACAACGGCAACACGGGCAACGTGAACAACAACAAC	ACAACGCGTTCATCTACGGCGGCAACACGGGCAACGTGAGCAACAACAGC	3
C3412471	12	0	ACAACGCGTTCATCTACAACGGCAACACGGGCAACGTGAACAACAACAAC	GCAGCGCGTTCGTCTACAACGGCGGCACGGGCGGCGTGTACGGCAACGGC	3
C3412471	0	1	ACAACGCGTTCATCTACAACGGCAACACGGGCAACGTGAACAACAACAAC	ACAACGCGTTCATCTACAACGGCAACACGGGCAACGTGAAAAACAACAAC	1
C3414373	7	1	TGTCAATTCCGACGGCAGTCTGAACTGGAACAATGCGTACAACGGCAA	TGTCACGTCCGACGGCAGTCTGGACTGGGACACTGCGTACGGCGGCTA	1
C3414373	5	1	TGTCAATTCCGACGGCAGTCTGAACTGGAACAATGCGTACAACGGCAA	TGTCCATTCCGACGGCAGTCTGAACGGGACCTATGCGTACCACGGCTA	1
C3414373	8	0	TGTCAATTCCGACGGCAGTCTGAACTGGAACAATGCGTACAACGGCAA	TGTCCCTTCCGACGGCAGTCTGGACTGGGACACTGCGTACGGCGGCTA	1
C3414373	7	0	TGTCAATTCCGACGGCAGTCTGAACTGGAACAATGCGTACAACGGCAA	TGTCTATTCCGGCGGCAGTCTGAGCTGGAACGTTGCGTACAGCGGCTA	1
C3414373	8	0	TGTCAATTCCGACGGCAGTCTGAACTGGAACAATGCGTACAACGGCAA	TGTCAATTCCGGCGGCGGTCTGTACTGGGACAGTGCGTGCGACGGCGA	1
C3414373	7	0	TGTCAATTCCGACGGCAGTCTGAACTGGAACAATGCGTACAACGGCAA	TGTCAATTCCGACGGCGGTCTGTACTGGGACAGTGCGTGCGACGGCGA	6
C3414373	6	0	TGTCAATTCCGACGGCAGTCTGAACTGGAACAATGCGTACAACGGCAA	TGTCCATTCCGACGGCAGTCTGCACTGGACCTATGCGTACCACGGCTA	1
C3414373	7	1	TGTCAATTCCGACGGCAGTCTGAACTGGAACAATGCGTACAACGGCAA	TGTCAATTCCGACGGCGGTCTGTACTGGGACAGTGCGGGCGACGGCGA	1
C3414373	5	0	TGTCAATTCCGACGGCAGTCTGAACTGGAACAATGCGTACAACGGCAA	TGTCCATTCCGACGGCAGTCTGAACTGGACCTATGCGTACCACGGCTA	20
C3414373	8	2	TGTCAATTCCGACGGCAGTCTGAACTGGAACAATGCGTACAACGGCAA	TGACCCGTCCGCCGGCAGTCTGAACTGGGACACTGCGTACGGCGGCTA	1
C3414373	0	1	TGTCAATTCCGACGGCAGTCTGAACTGGAACAATGCGTACAACGGCAA	TGTCAATTCCGACGGCAGTCTGAACTGGAATAATGCGTACAACGGCAA	1
C3414373	7	0	TGTCAATTCCGACGGCAGTCTGAACTGGAACAATGCGTACAACGGCAA	TGTCACTTCCGACGGCAGTCTGGACTGGGACACTGCGTACGGCGGCTA	6
C3414373	7	0	TGTCAATTCCGACGGCAGTCTGAACTGGAACAATGCGTACAACGGCAA	TGTCAGTTCCGACGGCAGTCTGGACTGGTACGGTGCGTACTACGGCTA	8
C3414821	10	0	TCGAATGCAGGCCTCGCTAACGTGAATACGAATAATGCGCCTTCCGATGCGAATCGTAA	TCGCGTGCGGGCCTCGCTTACGTGAATACGACTGCTGCGCCTTCCGCTGCGTCTCGTAA	1
C3414821	0	1	TCGAATGCAGGCCTCGCTAACGTGAATACGAATAATGCGCCTTCCGATGCGAATCGTAA	TCGAATGCAGGCCTCGCTAACGTGAATACGAATAATGCGCCTTCCGATGCGAATCGCAA	1
C3414821	0	1	TCGAATGCAGGCCTCGCTAACGTGAATACGAATAATGCGCCTTCCGATGCGAATCGTAA	TCAAATGCAGGCCTCGCTAACGTGAATACGAATAATGCGCCTTCCGATGCGAATCGTAA	1
C3414821	13	0	TCGAATGCAGGCCTCGCTAACGTGAATACGAATAATGCGCCTTCCGATGCGAATCGTAA	TCGTATGCGGGCCTCGCTCGCGTGGATGCGCTTAATGCGCCTTCCGCTGCGTCTCGTGC	1
C3417011	9	0	CTCTTTACGGCTAATTTGAACAATGACTCGTCCAACTCGAACTCGAACAT	CTCTTTGCGGCTGTTTTGTACTATGACTCGTCCAGCTCGGCCTCGAGCAT	3
C3417011	8	1	CTCTTTACGGCTAATTTGAACAATGACTCGTCCAACTCGAACTCGAACAT	CTCTTTACGGCTATTTTGAACTTTGACTCGTCCAGCTCGGACTCGGCCGA	1
C3420491	7	0	ACAACGGTCGTAACCTGAACTTCAACTCGTCGAACGTGAACCCGTTGAAC	ACTTCGGTCGTAACCTGAGCTTCGCCTCGTCGAACGTGAGCCCGTTGAGC	3
C3426504	9	0	TGTTCAACTTGAACCTCAACAATCCGCGCTCTAATTCGTGGACGAACAAC	TGTTCAGCTTGGACCTCGCCTTTCCGCGCTCTAGTTCGTGGACGTACTAC	1
C3426504	9	0	TGTTCAACTTGAACCTCAACAATCCGCGCTCTAATTCGTGGACGAACAAC	TGTTCCGCTTGTACCTCGGCAATCCGCGCTCTTATTCGTGGGCGTACTAC	1
C3426504	7	0	TGTTCAACTTGAACCTCAACAATCCGCGCTCTAATTCGTGGACGAACAAC	TGTTCGGCTTGAACCTCATCAATCCGCGCTCTAGTTCGTGGACGTTCTAC	1
C3426504	10	0	TGTTCAACTTGAACCTCAACAATCCGCGCTCTAATTCGTGGACGAACAAC	TGTTCCGCTTGTTCCTCGGCAATCCGCGCTCTTATTCGTGGGCGTACTAC	1
C3426504	8	0	TGTTCAACTTGAACCTCAACAATCCGCGCTCTAATTCGTGGACGAACAAC	TGTTCAGCTTGGACCTCGACCTTCCGCGCTCTAATTCGTGGACGTTCTAC	3
C3426504	0	1	TGTTCAACTTGAACCTCAACAATCCGCGCTCTAATTCGTGGACGAACAAC	TGTTCAACGTGAACCTCAACAATCCGCGCTCTAATTCGTGGACGAACAAC	1
C3426504	6	0	TGTTCAACTTGAACCTCAACAATCCGCGCTCTAATTCGTGGACGAACAAC	TGTTCAGCTTGAACCTCAACGATCCGCGCTCTCGTTCGTGGACGGACAGC	1
C3431469	4	0	GCTCGTGCCGTGAATTGCAACAATTACCCGTGGAATGTCAATACGAACAT	GCTCGTGCCGTGAATTGCAGCAATTACCCGTGGAGTGTCAATACGGTCAT	1
C3431469	0	1	GCTCGTGCCGTGAATTGCAACAATTACCCGTGGAATGTCAATACGAACAT	GCTCGTGCCGTGAATTGCAACAACTACCCGTGGAATGTCAATACGAACAT	2
C3455724	6	0	TGTTCTTTTTCAATGGCAACTACAATTCGTCCAACGCGAACTCGAACATC	TGTTCTTTTTCGATGGCAGCTGCTATTCGTCCAACGCGTACTCGTACATC	1
C3455724	9	0	TGTTCTTTTTCAATGGCAACTACAATTCGTCCAACGCGAACTCGAACATC	TGTTCTTTTTCTATGGCGGCTGCGATTCGTCCAGCGCGGGCTCGGACATC	4
C3478230	7	0	TGTTCAACTTGAACCTCAACAATCCGCGCTCTAATTCGTGGACGAACAAC	TGTTCAGCTTGTACCTCCACCATCCGCGCTCTGATTCGTGGACGTACTAC	3
C348152	0	2	CGTCAGCATCCACCGAGGCGACTCCGGAATGTGCTTACGAATAAGGATGACAACAATGCCGA	CGTTAGCACCCACCGAGGCGACTCCGGAATGTGCTTACGAATAAGGATGACAACAATGCCGA	1
C348152	1	0	CGTCAGCATCCACCGAGGCGACTCCGGAATGTGCTTACGAATAAGGATGACAACAATGCCGA	CGTCAGCATCCACCGAGGCGACTCCGGAATGTGCTTACGCATAAGGATGACAACAATGCCGA	1
C348152	0	1	CGTCAGCATCCACCGAGGCGACTCCGGAATGTGCTTACGAATAAGGATGACAACAATGCCGA	CGTTAGCATCCACCGAGGCGACTCCGGAATGTGCTTACGAATAAGGATGACAACAATGCCGA	1
C3482631	5	3	CGAATACGAATAACACGGCTTCGAATACGAATGCGAAT	CGAATGCGAATGGCGGGGTGTCGAATGCGAATGCGAAT	1
C3482631	5	1	CGAATACGAATAACACGGCTTCGAATACGAATGCGAAT	CTTATACGACTAACGCGGCTTCGGATACGAATGCGGAT	1
C3482631	3	2	CGAATACGAATAACACGGCTTCGAATACGAATGCGAAT	CGAATGCGAATAACGATGCTTCGAATACGAATGCGAGT	1
C3482631	6	2	CGAATACGAATAACACGGCTTCGAATACGAATGCGAAT	CGTATGCGAATAACGATGCTTCGAATACGCTTGCGAGT	1
C3482631	0	1	CGAATACGAATAACACGGCTTCGAATACGAATGCGAAT	CGAATACGAATAANACGGCTTCGAATACGAATGCGAAT	1
C3482631	7	2	CGAATACGAATAACACGGCTTCGAATACGAATGCGAAT	CGTATGCGAGTTACGATGCTTCGAATACGAGTGCGTAT	1
C3482631	2	3	CGAATACGAATAACACGGCTTCGAATACGAATGCGAAT	TGAATGCGAATAACGATGCTTCGAATACGAATGCGAAT	1
C3482631	1	0	CGAATACGAATAACACGGCTTCGAATACGAATGCGAAT	CGAATACGANTAACACGGCTTCGAATACGAATGCGAAT	1
C3482631	1	0	CGAATACGAATAACACGGCTTCGAATACGAATGCGAAT	CGAATACGAATAACNCGGCTTCGAATACGAATGCGAAT	1
C3482631	3	2	CGAATACGAATAACACGGCTTCGAATACGAATGCGAAT	CGANTGCGAATAACGATGCTTCGAATACGAATGCGAAT	1
C3482631	3	2	CGAATACGAATAACACGGCTTCGAATACGAATGCGAAT	CGAATGCGAATAACGATGCTTCGAATACGNATGCGAAT	1
C3482631	2	3	CGAATACGAATAACACGGCTTCGAATACGAATGCGAAT	CGAATGCGAATAACGATGCTTCGAATACGAANGCGAAT	4
C3482631	0	1	CGAATACGAATAACACGGCTTCGAATACGAATGCGAAT	CGAATACGAATAACACGGCTTCGAATACGAANGCGAAT	2
C3482631	7	2	CGAATACGAATAACACGGCTTCGAATACGAATGCGAAT	CGAATGCGAATTTCGATGCTTCGGGTACGTATGCGAAT	1
C3482631	8	1	CGAATACGAATAACACGGCTTCGAATACGAATGCGAAT	CGTATACGCATTACTCGGCTTCGAATACGGCTGNGCGT	1
C3482631	7	2	CGAATACGAATAACACGGCTTCGAATACGAATGCGAAT	CGAATGCGGCTAGCGATGCTTCGAATACGAGTGCGNAT	1
C3482631	3	2	CGAATACGAATAACACGGCTTCGAATACGAATGCGAAT	CGAATGCGAATAACGATGCTTCGANTACGAATGCGAAT	2
C3482631	7	2	CGAATACGAATAACACGGCTTCGAATACGAATGCGAAT	CGCTTGCGAATTACGATGCTTCGAATACGGATGCGTAT	1
C3482631	6	0	CGAATACGAATAACACGGCTTCGAATACGAATGCGAAT	CGAATTCGAATTGCGCGGCTTCGCATACGAATGCGATT	2
C3482631	5	2	CGAATACGAATAACACGGCTTCGAATACGAATGCGAAT	CGAATGCGAGTTACGATGCTTCGCATACGAATGCGAAT	1
C3482631	3	2	CGAATACGAATAACACGGCTTCGAATACGAATGCGAAT	CGAATGCGAATAACGATGCTTCGAATACGAATGCGCAT	1
C3482631	7	2	CGAATACGAATAACACGGCTTCGAATACGAATGCGAAT	CGAGTGCGCATTACGATGCTTCGAATACGTATGCGTAT	1
C3482631	0	1	CGAATACGAATAACACGGCTTCGAATACGAATGCGAAT	CGAATACGAANAACACGGCTTCGAATACGAATGCGAAT	1
C3482631	5	3	CGAATACGAATAACACGGCTTCGAATACGAATGCGAAT	CGAATGCGAATAACGATGGTTCGTATACGTATGCGTAT	1
C3482631	2	3	CGAATACGAATAACACGGCTTCGAATACGAATGCGAAT	CGAATGCGAATAACGATGCTTCGAATANGAATGCGAAT	2
C3482631	2	3	CGAATACGAATAACACGGCTTCGAATACGAATGCGAAT	CGAATGCGAATAACGATGCTTCGAATACGAATGCGAAN	3
C3482631	4	2	CGAATACGAATAACACGGCTTCGAATACGAATGCGAAT	CGAATGCGGATAACGATGCTTCGGATACGAATGCGAAT	1
C3482631	4	0	CGAATACGAATAACACGGCTTCGAATACGAATGCGAAT	CGTATACGAATCACACGGCTTCGTTTACGAATGCGAAT	1
C3482631	3	2	CGAATACGAATAACACGGCTTCGAATACGAATGCGAAT	CGAATGCGAATAACGATGCTTCGNATACGAATGCGAAT	1
C3482631	3	3	CGAATACGAATAACACGGCTTCGAATACGAATGCGAAT	CGAATACGAATGATGCAGCCTCGAATTCGAATGCGAAT	9
C3482631	2	2	CGAATACGAATAACACGGCTTCGAATACGAATGCGAAT	CGAATGCGAATAACGATGCTTCGAATACGAATGCGAAT	116
C3482631	7	2	CGAATACGAATAACACGGCTTCGAATACGAATGCGAAT	CGTATGCGCATGACGATGCTTCGAATACGGATGCGCAT	1
C3482631	1	0	CGAATACGAATAACACGGCTTCGAATACGAATGCGAAT	CGAATGCGAATAACACGGCTTCGAATACGAATGCGAAT	1
C3482631	6	2	CGAATACGAATAACACGGCTTCGAATACGAATGCGAAT	CGAATGCGAGTAGCGATGCTTCGTATACGAATGCGTAT	1
C3482631	3	2	CGAATACGAATAACACGGCTTCGAATACGAATGCGAAT	CGAATGCGNATAACGATGCTTCGAATACGAATGCGAAT	1
C3482631	5	2	CGAATACGAATAACACGGCTTCGAATACGAATGCGAAT	CGGATGCGAGTAACGATGCTTCGAATACGAGTGCGAAT	1
C3482631	5	2	CGAATACGAATAACACGGCTTCGAATACGAATGCGAAT	CGAGTGCGAATAACGATGCTTCGAATACGTATGCGAGT	1
C3482631	6	2	CGAATACGAATAACACGGCTTCGAATACGAATGCGAAT	CGGGTGCGAATAACGATGCTTCGAATACGAGTGCGAGT	2
C3482631	1	0	CGAATACGAATAACACGGCTTCGAATACGAATGCGAAT	CGAATACGAATAACACGGCTTCGAATACGAATGCGNAT	1
C3482631	7	2	CGAATACGAATAACACGGCTTCGAATACGAATGCGAAT	CGAGTGCGCATTACGATGCTTCGAATACGAGTGCGTAT	1
C3482631	2	3	CGAATACGAATAACACGGCTTCGAATACGAATGCGAAT	CGAATGCGAATAACGATGCTTCGAAGACGAATGCGAAT	1
C3482631	7	1	CGAATACGAATAACACGGCTTCGAATACGAATGCGAAT	CGTATACGAATCTCACGGCTTCGAATACGGCTGCNGCT	1
C3482631	8	3	CGAATACGAATAACACGGCTTCGAATACGAATGCGAAT	CGAGTGCGGATTTCGATGCTTCGTTTACGAATGCGAAN	1
C3482631	5	2	CGAATACGAATAACACGGCTTCGAATACGAATGCGAAT	CGGATGCGAATAACGATGCTTCGAATACGTATGCGTAT	1
[truncated: 14,603 more rows]
