# Supplementary material for: Discovery and characterization of the evolution, variation and functions of diversity-generating retroelements using thousands of genomes and metagenomes
Source: BMC Genomics. 2019 Jul 19;20:595. doi: 10.1186/s12864-019-5951-3 (PMC6642488; doi:10.1186/s12864-019-5951-3)
Supplement: Supplementary file 15 — Data 1. DGRs identified in genomic and metagenomic datasets. URL: http://cgm.sjtu.edu.cn/index/pub/software/MetaCSST/supplementary/Supplementary_Data_1.zip (ZIP 3330 kb) [file 12864_2019_5951_MOESM15_ESM.zip › Data 1a - Bacteria/bacteria-intact.gtf]

NZ_GG667666.1	TR	-	10403	10437	10387	10476	14	0	CGTCGTTTCTTCGGCTAACTTTGCCAATGTGAACAACAATGGCAATACGAACTACAACAACGCTTCGAACTCTAATGGAGTTCGTCCGGA
NZ_GG667666.1	VR	-	*	*	11515	11604	14	0	CGTCGTTTCTTCGGCTTACTTTGCCACTGTGTACGGCCATGGCATTACGGACTACCACGGCGCTTCGGACTCTCATGGAGTTCGTCCGGT
NZ_GG667666.1	RT	-	8990	10045	CGATCGCATTGTCCGACATTCTCTGTGCGATGAGGTTTTACTTCCAGAAGTTAGAAAACATATCATTTATGATAACTGCGCATCTATCAAGGGGCGCGGAATTTCACAACAGAGAAAACGATTCGAAATCCATCTCCACAAATACTACCAATTATACGGAAATGACGGTTATATTCTATTCGGTGACTTTTCAAAGTTCTATGACAATATTATCCATGAGATTGCTAAACGAGAATTGTTGAAGCTGTTCAATGACGATGAGTTTATTGACTGGCTTTTAACGTTGATATTTAAGGGTTTCCAGATCGATGTTTCGTATATGTCTGACGAGGAATACGAGACCTGTATGATCGATACTTTCAATAAACTGGAGTATCGGAATATTCCAAAAGAGAAGCTCACTGGCGAAAAGTGGATGGAGAAGTCCGTCAATATTGGGGATCAACTTTCACAAGTCATTGGAATTTATTATCCATATCCGATTGACAATTACGTCAAGTATGTGCGTCAGCAGAAATTTTATGGAAGGTATATGGACGATTGGTACATCATGAATCCCAGTAAAGAAGAGCTTGAAAACTTGCTCGAAAACGTCTGTAAAATAGCAGCCGAACTTGGAATCCATATCAATCGTAAGAAAACCAGAATCGTTAAGATTTCGAGCAAATACAAATTCTTGCAAATCAAGTACACACTTACGGATACAGGTAAAGTCATCAAACGAATAAACCCGGATCGAGTTACCGCAATGCGTAGAAAACTCAAAAAACTTGCCGTTAAGGTTGAAAATGAAGAAGCGGATTACGACAATGTCGAAAATATGTTTCGCGGTTGGATGGGAGGACATTATAAACTCTTATCCAGAGAACAACGAAAGAATTTAATACAGCTTTACGAAGACCTATTTAGTAAGGAAATCACAATAGTCAACAAGAAGCTGATTGTTTCTGATAGGTCTGCATGATTGCACATAAAGAAGGAGGAAAACGATGGAACCATGGTTTCAGGTTGTACTTACGATCTTTAGCTCAGTTCTTGCATCTTCTGGGCTGTGGG
NZ_GG704787.1	TR	-	4433	4470	4411	4528	10	0	GTTCCGCGTTGTTTTTCGTGGTGGCAACAATGCGTACCCGCACAACGGTATCTCGTGTTCGAATGCGAATAACGATGCTTCGAACTCGGATGCGGACGTCGGTTCGCGTCTGGCAAAC
NZ_GG704787.1	VR	-	*	*	4756	4873	10	0	GTTCCGCGTTGTTTTTCGTGGTGGCAACTATGCGTACCCGCTCTACGGTATCTCGTGTTCGAATGCGTATAGCGATGCTTCGTACTCGGATGCGGGCGTCGGTTCGCGTCTGGCCTTC
NZ_GG704787.1	RT	-	3394	3981	AAGATACGCCGCATCCAGATCCTGACGATGAAGGACCGTATAGCGGTACATGCCATCATGGCCGTGGTGGACAGGCACCTGAAGAAGCACTTTATCCGCACTACCTCGGCGAGTATCAAGGAGCGCGGCATGCACGACCTGCTGGCGTATATCCACAGGGATATGCTGGAACAGCCTGACACGACACGCTACTGCTACAAGTTCGACATCAGCAAGTTCTACGAGAGCATCGACCAGGACACGGTTATGGACTGCGTGAGGAGGGTCTTCAAGGACAGGCGGCTCATTACCCTGCTCGACGGCTTCGTGCGTATGATGCCGAGGGGACTGAGTATCGGACTGCGCTCCTCGCAGGGGCTGGGTAACTTGCTGCTGTCTGTCCACCTTGACCATGTACTGAAGGACGAATGTGGTGTGCGGCACTTCTACCGCTACTGCGATGACGGTGTGGTACTTGCCGCTTCCAAGAGAGAACTCTGGGAAGTACGTGAGGTCGTGCACCGCCAGATGGAGGGCATCGGCCTGAAAGTGAAGACCAATGAGCGCATATTCCCCATAACAGAGGGCATAGACTTCCTCGGCTATGTG
NZ_GG697157.2	TR	+	108969	109021	108962	109055	11	0	GCGTCGAACCGTGCGGTTCGCGGGTACAATTCGGCCCGCAACTGGAACAACAACAATGCTACGAACTCCAACCCGAACGTCGGTTTCCGCCCCG
NZ_GG697157.2	VR	+	*	*	111016	111109	11	0	GCGTCGATCCGTGCGGTTCGCGGGTACTATTCGGCCCGCCACTGGGACAACCTCAATGCTGCGTACTCCCTCCCGACCGTCGGTTTCCGCCCCG
NZ_GG697157.2	RT	+	109576	110217	AGGAGCGCAGTCTTCACATCCCGCCGCTGCGGGACAAGGTCGTGCAGCTCGTCATCCATCAGGAGCTGCAGACGCTCTTTCGCCCGGTATTCGTCAACCGTTCATTTGCGTGTATGTACGGAAAAGGCCCCATCCGAGCTGCCTTCAACGTACAGCATGACATGAGGGTCGCCCGTATGAAGTGGGGCGACGAGGCGACGGTCATCAAGATCGACGTCCGCAAGTTTTTCTACAGCATCGACCGCAGCGTGCTCAAGCAGATCATCGCGAAGCGGTTCAAGAAGCTCAAGAAGAAGTACCCCGAGAAATACGAGGACTTCCTCCGTTTTTACAGGCTTCTTTGCAAAGTGATCGACAGCTCGCCGGAGGGTGAGAGAGGGATTCCGCTGGGAAATGTGAGTTCTCAGGACTTTGCCAACATCTACCTCAACGAGCTCGATCAATTCTGCATCCGCTTCCTCGGTGCGACGCTCTACACGCGCTACATGGACGATGTCGTCGTCATAGCGCCAAACAAGGAAATCGCCCGGGAGTGGTTAGCAAAGATCAAGGTGTTCCTCCAAGAGAGACTGCACCTTGAGACCAACCAGAAGACCAAGATTTTCTATGTGCGGCAGGGCGTGAACGCCTACGGCTTCAAAA
NZ_GG697151.2	TR	+	513768	513817	513728	513832	11	0	TATCGCGGGGGCAACTGGAACAACGGTGCGAACGCTGGTGTGTTCTACCTCAACGGCAACAACTCCCGCAGCAATGCGAACACGAACATCGGCTTCCGTGCCGCT
NZ_GG697151.2	VR	+	*	*	475028	475132	11	0	TATCGCGGGGGCAACTGGGGCAGCGGTGCGGACGCTGGTGTGTTCTGCCTCAGCGGCTACAACTCCCGCGGCAATGCGGGCACGTACATCGGCTTCCGTGCCGCT
NZ_GG697151.2	TR	+	513768	513817	513718	513832	13	0	GCGCTGCGTGTATCGCGGGGGCAACTGGAACAACGGTGCGAACGCTGGTGTGTTCTACCTCAACGGCAACAACTCCCGCAGCAATGCGAACACGAACATCGGCTTCCGTGCCGCT
NZ_GG697151.2	VR	+	*	*	513135	513249	13	0	GCGCTGCGTGTATCGCGGGGGCAGCTGGGGCGACGGTGCGTCCGCTGGTGTGTTCTCCCTCTACGGCCTCAACTCCCGCAGCTATGCGTACACGTACATCGGCTTCCGTGCCGCT
NZ_GG697151.2	RT	+	514331	514993	AGAAACGGCTCGTCATGGCTCTGGGCTTCCGGGATCGTGTCGTGCAGTGGGCGATCTACCTCCAGACAAACCAGTACCTCGACAATGGCATGATATACCACAGCTACGGGTGCAGGGTGGGAAAAGGAACCACCAGAGCAGCCGACCGGCTTCAATACTGGTGCACGCTCGTGGATCGAAAGCCGGGCAAATGGTACTACCTGAAACTGGACGTATCAAAGTATTTTTACCGGGTGGATCACAGGGTACTGCTCGACATACTCCGCCGGAAGTTCCCGAACGAGGACGGATACCTCTGGCTTATGGAAACGATTATAAATTGCGACCATACGCCCTTCGGACTGCCTCCGGGAAAGTCCGCCGACGAGATCCCACCGTCTGAAAGACTGTTCGAGGTAGGTATGCCGATCGGAAACCTCACGAGCCAGCTACTCGCGAACGTCTGCCTCAATGAGCTGGATCAGTATATCAAGCACGAGCTGAAAGCCCATTTTTACGACAGATACATGGACGACATGGCGCTGCTCTATCCTGACGCGGCCACCCTGAACCGGTGGAGGACTGCGATCGAGAAGTATCTGAACGAAGTCCTGCACCTCGAATTGAACAGCAAAACCACGATCGGGCTCGTCGAGCGCGGGATCACCTTCGTGGGCTGCCGGA
NZ_GG705209.1	TR	-	1196899	1196962	1196876	1196986	15	0	TGGAGTAGCAGTGAGAACAGTCAGAACAACAGCTGGAACGTGAACTTTAGTAATGGCAACTTCAACAACAACAACAAGTACAACAGTAACATGGTGAGAGCGGTTGCAGCA
NZ_GG705209.1	VR	+	*	*	1251290	1251400	15	0	TGGAGTAGCAGTGAGCGCAGTCAGGGCAACAGCTGGGGCGTGTACTTTAGTAATGGCAACTTCTACGGCAACTTCAAGTGCAGCAGTAGCATGGTGAGAGCGGTTGCAGCA
NZ_GG705209.1	TR	-	1196899	1196962	1196876	1196991	9	1	GGCACTGGAGTAGCAGTGAGAACAGTCAGAACAACAGCTGGAACGTGAACTTTAGTAATGGCAACTTCAACAACAACAACAAGTACAACAGTAACATGGTGAGAGCGGTTGCAGCA
NZ_GG705209.1	VR	-	*	*	1197647	1197762	9	1	GGCACTGGAGTAGCAGTGAGAGCAGTCAGAACTACAGCTGGGTCGTGAACATTAGTTATGGCAACTTCTACTACAGCAACAAGTTCAACAGTAACATGGTGAGAGCGGTTGCAGCA
NZ_GG705209.1	RT	-	1196068	1196719	ACAAGTACTTGTTTTATAGTTACCCGTCCTAAATTACGGGAAGTGTTTGCTGCAAATTTCCGTGACCGTATTGTACAACATTGGTTGTGTCTACGCTTAGAGCCACTGTTTGAGGCACGTTTTGTTGAACACGGAAATGTATCATTTAACTGTCGAAAGGGTTTTGGAACATTTGCATGTATTGATAAGTTGACAAAAAATACAATTGAAGTCTCTGATAATTATTCGCACGAGGCTTGGTATGCTCAATTTGATATTAAAGGATTTTTTATGTCAATTGATTGCGAACGATTATTAGAACACTTATTACCATTTATCAAAGAAAAATGGAATTATTGGAAAGGGACCATATATGAACAAGATTTAGATTTAGTGCTATGGCTTACAGAAATAATTGTACGACATCGACCACAAGATGATTGCATACGTCAAGGAAATTTAAAATTATGGAGAATACTGCCTAAAAACAAAAGCCTGTTTTACAATGAATGGATGAAAGGCGAACCAATAGGAAACCTAACCAGTCAATTATTTGCCAATTTTTACATGTCATTTTTTGATGAATGGGCTATTAAAGCAGCAGAAGAAAGAGGAGCCAAATATGTACGTTTTGTAGATGATTTTGGCTTTGTATGTAAAACTAAGGAAGATG
NZ_GG705175.1	TR	+	770150	770180	770127	770217	8	1	GCTTCCAGCAGTTGGAACGTGAACTTCAACAACGGCAACGTCAGCACGGGCAACCGCCAGGGCGCGGGCCGGGTTCGTCCCCTCGCCGCAA
NZ_GG705175.1	VR	+	*	*	769370	769460	8	1	GCTTCCAGCAGTTGGTACGTGGCTTTCACCTACGGCATCGTCAGCACGGGCGGCCGCCAGGGCGCGGGCCGGGTTCGTCCCCTCGCCGCAA
NZ_GG705175.1	RT	+	770421	770752	CGGGAGGTTTTTGCCGCCGCTTTCATTGATCGTGTTGTCCATCACTGGATCGCTCTTCGTATCGAGCCGATCTTAGAGGAACGCTTCCGGGAACAAGGAAACGTCTCCAAGAACTGCCGGAAAGGTGAGGGATGCTTGTCTGCCGTGCACTATCTGAATAACATGATAGTCGAGGTCAGTGAGCATTATACTGCCGATGCGTACATTTTCAAAGATGACCTGTTCAGTTTCTTCATGTCTATCTCGAAATCGTTGGTATGGGAAATGCTGAACATATTCGTAAGGGACAATTATAAAGGTGATGATATTGAATGTTTGCTTTACCTTCTAGC
NZ_GG705227.1	TR	-	654253	654302	654232	654349	14	0	GCCGTGTGGTCTATCGTGGCAACAACAACGCGAACCCGAATGGCGGTGTTTCGATGTCGAATGCGAACAACGATTCCTCGAATACGAACACGAACATCGGTTCTCGTCTGAACAACAA
NZ_GG705227.1	VR	-	*	*	654602	654719	14	0	GCCGTGTGGTCTATCGTGGCAGCAGCTACGCGAGCCCGAATGGCGGTGTTTCGATGTCGAATGCGAGCAACGATTCCTCGTATACGAGCACGTACATCGGTTCTCGTCTGGCCTTCCG
NZ_GG705227.1	RT	-	653320	653704	CACCTCCGCCAGTATCAAGAGACGGGGGATGCACGACCTCCTGGCGTATGTCCGCCGTGACATGGCCGAAGACCCTGATGGTACACGTTACTGTTACAAGTTTGACATCACCAAATTCTACGAGAGCGTGAAGCAGGATTTTGTGATGTATTGCGTCAGCCGGGTGTTCAAGGACGCAAAGCTCGTGACCATGCTGGAGAGCTTTATCCGCCTGATGCCTGAAGGTCTGAGTATCGGCCTGCGCAGCTCGCAGGGGCTGGGCAATTTGCTTTTGTCTGTGTATCTGGACCATTATCTGAAGGACAGGTATGCCGTGCGTCATTTCTACCGCTATTGTGATGACGGCGTCGTACTGGGTAAAACGAAAGCGGAACTGTGGAAGATT
NZ_GG774949.1	TR	+	1662002	1662065	1661972	1662087	14	0	GGTACTGGAGTAGCAGTGAGAACAGTCAGAACAACAGCTGGAACGTGAACTTTAGTAATGGCAACTTCAACAACAACAACAAGTACAACAGTAACATGGTGAGAGCGGTTGCAGCA
NZ_GG774949.1	VR	+	*	*	1661201	1661316	14	0	GGTACTGGAGTAGCAGTGAGAACAGTCAGGGCAACAGCTGGGGCGTGTACTTTAGTAATGGCTACTTCGGCAACTACGGCAAGTGCCACAGTTACATGGTGAGAGCGGTTGCAGCA
NZ_GG774949.1	TR	+	1662002	1662065	1661977	1662087	12	0	TGGAGTAGCAGTGAGAACAGTCAGAACAACAGCTGGAACGTGAACTTTAGTAATGGCAACTTCAACAACAACAACAAGTACAACAGTAACATGGTGAGAGCGGTTGCAGCA
NZ_GG774949.1	VR	-	*	*	1607676	1607786	12	0	TGGAGTAGCAGTGAGAACAGTCAGGGCAACAGCTGGTACGTGGTCTTTAGTAATGGCGGCTTCGGCACCTACAACAAGTACAGCAGTAACATGGTGAGAGCGGTTGCAGCA
NZ_GG774949.1	RT	+	1662245	1662896	CAAGTACTTGTTTTATAGTTACCCGTCCTAAATTACGGGAAGTGTTTGCTGCAAATTTCCGTGACCGTATTGTACAACATTGGTTGTGCCTACGCTTAGAGCCACTGTTTGAGGCACGTTTTGTTGAACACGGAAATGTATCATTTAACTGTCGAAAGGGTTTTGGAACATTTGCATGTATTGATCAGTTGACAAAAAATACAATTGAAGTCTCTGATAATTATTCGCACGAGGCTTGGTATGCTCAATTTGATATTAAAGGATTTTTTATGTCAATTGATTGCGAACGATTATTAGAACACTTATTACCATTTATCAAAGAAAAATGGAATTATTGGAAAGGGACCATATATGAACAAGATTTAGATTTAGTGCTATGGCTTACAGAAATAATTGTACGACATCGACCACAAGATGATTGTATACGTCAAGGAAATTTAAAATTATGGAGAATACTGCCTAAAAACAAAAGCCTGTTTTACAATGAATGGATGAAAGGCGAACCAATAGGAAACCTAACTAGTCAATTATTTGCCAATTTTTACATGTCATTTTTTGATGAATGGGCTATTAAAGCAGCAGAAGAAAGAGGAGCCAAATATGTACGTTTTGTAGATGATTTTAGCTTTGTGTGCAAAACTAAGGAAGATGC
NZ_GG774949.1	RT	-	1678553	1679990	ATGTTGTATTTTTGGATAAATTCAACCAGTGTGTCATAAAACATTTTATGTTGCTCGGTCGCATTTTTGCCTTTTCTTTGGGTAAAATTCCATGTTCCTGATTCATGGGTTGAGTAATATCCACAGTGCTCTGCTATATCTAATGCAAGCACATTATCACGTGTAATTTGATTTATTGACTCATTTTTAATGTTTTTTGATTCGTTAATCATTCTATGTATGAAACGCCATTAAGTTTATTGACTACAGTCTTGTATGGGTAGCCTTCAGCTATATTTCCATGACTGACTACCAAAGATGTAATCTGTAATTGATTGAGGGCATCAAAAATGTTGGAAAGCCCTTGTTCGTCAGTGGCTTCTAATATTTCATCAAGTATCAGGAGATCTAGTCCTTTATCGTCATCGCAATTTACATTGGTAAGTTTGTGCATTGCCAAAATATTAGCTAGATTAACTCTTGCTTTTTCACCTTCTGAAAATTTATCAAAAGAGCCACAATCTACACCATCGCGAATAAGAGAAATGGAAATCTTATCTCTGATTTTTCCGCTTTTTAAGACTGTAAAACCGGAAAATGCAATACGAATGTCACTACCAATGGCTTCCAGAAACTCGTTAGTTATGTGACTAAGAGCATCAATTTTAGTATTAGCCAGATGGGTTTTAAATTCAATAAAGGTTGCTTCTTGCTCTTTATATGAATTTAATTTTCGTTCAATAGTTTCTTTTTCAGAAATGGCTAATACCAATTCTTTCTCATATTTTTTCTTGTTGGCTTTGAGAGATTCTATCATGTCAGTTTCGGAAGAGTTTTCGATGTCACGAATAGATTCTTCGTATGACTGAATAGCTCCATTAGCATTGTTAATATTCAACTCGGCCTGCTTTGCTTCGTATTCTTGCTTTCTAATAGCTTCATCTAATATTGCATAAGAATCATCAAATAAATTAGTACGCGCATCATCAATGGATTTCTGAAGGGTATTCATTTGATGCTGGAGAGTTTGCATTTTATTGGTTAAATAAGACGTATTACGTGATAATTCATCCAATGCTGTACAAGTCTCGGTAATCTTATTCGACCATTCTATTTTACTACGATTCAATTCATCCTGTTCTTTACGAGCTTCGCGTCCTTTTGTTGTAATATCTGAAATGCGTTTTTCATTAGCCTCAATATTTTGGAGAATGTCTTGTGTCTCTCCATTTCGGTCTTGCAATCTTAGTTTAACCTCGTTTATATCTACATCATTAGCCAATGTGAATTCATGTTGGCATTTAGGACAAACGATAACTCCGGCAAGTTGTTTTTGGAGGCTGGCTATATCTGCTTCCAACTTAGTCCTTTGTGATCTAAGATTACTATTCTCGGCATCCAACTTTTTAATAGAATCCAATAATTCATTTATTTGATTCTCAATTTTGGTGGATTTCTT
NZ_GG774800.1	TR	+	201953	201977	201949	201978	0	1	GCTTCCAGCAGTTGGAGCGTGAACTTCAAC
NZ_GG774800.1	VR	+	*	*	202706	202735	0	1	GCTTCCAGCAGTTGGAACGTGAACTTCAAC
NZ_GG774800.1	TR	+	202729	202759	202706	202796	14	0	GCTTCCAGCAGTTGGAACGTGAACTTCAACAACGGCAACGTCAACACGAACAACCGCCAGAACGCGAACCGGGTTCGTCCCCTCGCCGCAA
NZ_GG774800.1	VR	+	*	*	201949	202039	14	0	GCTTCCAGCAGTTGGAGCGTGAACTTCAACGGCGGCGGCGTCGGCACGAGCGGCCGCCAGGGCGCGGGCCGGGTTCGTCCCCTCGCCGCAA
NZ_GG774800.1	RT	+	203000	203331	CGGGAGGTTTTTGCCGCCGCTTTCATTGATCGTGTTGTCCATCACTGGATCGCTCTTCGTATCGAGCCGATCTTAGAGGAACGCTTCCGGGAACAAGGAAACGTCTCCAAGAACTGCCGGAAAGGTGAGGGATGCTTGTCTGCCGTGCACTATCTGAATAACATGATAGTCGAGGTCAGTGAGAATTATACTGCCGATGCGTACATTTTCAAAGATGACCTGTTCAGTTTCTTCATGTCTATCTCGAAATCGTTGGTATGGGAAATGCTGAACATATTCGTAAGGGACAATTATAAAGGCGATGATATTGAATGTTTGCTTTACCTTCTAGC
NZ_GG774796.1	TR	+	256972	257021	256926	257032	16	1	GGTGCCCTTTTGTCTGCTAATGCGAATAATGGTGCGAATGCGGGTTTCGGTTATCTGAATGCGAATAATCGTTCCTCGAATGCGAATGCGAACATTGGGTTCCGCTT
NZ_GG774796.1	VR	+	*	*	213710	213816	16	1	GGTGCCCTTTTGTCTGCTACTGCGCATGCTGGTGCGGCTGCGGGTTTCGGTTCTCTGTATGCGGGTCATCGTTCCTCGTATGCATTTGCGGACTTTGGGTTCCGCTT
NZ_GG774796.1	TR	+	256972	257021	256925	257032	14	0	TGGTGCCCTTTTGTCTGCTAATGCGAATAATGGTGCGAATGCGGGTTTCGGTTATCTGAATGCGAATAATCGTTCCTCGAATGCGAATGCGAACATTGGGTTCCGCTT
NZ_GG774796.1	VR	+	*	*	256521	256628	14	0	TGGTGCCCTTTTGTCTGCTGGTGCGAATTTTGGTGCGACTGCGGGTTTCGGTTTTCTGGGTGCGGATCATCGTTCCTCGTATGCGTATGCGGACGTTGGGTTCCGCTT
NZ_GG774796.1	TR	+	256972	257021	256818	257032	10	0	TTGGGTTCCGCTTGTGCCGTTTTTGACGGACTGCAAAACTCGGTGAACGGAGCAACGAAAATGGCGTTGGATTGAAAAAAATAAAAACATAACAGGGTTGTGGCGGCTGGTGCCCTTTTGTCTGCTAATGCGAATAATGGTGCGAATGCGGGTTTCGGTTATCTGAATGCGAATAATCGTTCCTCGAATGCGAATGCGAACATTGGGTTCCGCTT
NZ_GG774796.1	VR	+	*	*	256616	256830	10	0	TTGGGTTCCGCTTGTGCCGTTTTTGACGGACTGCAAAACTCGGTGAACGGAGCAACGAAAATGGCGTTGGATTGAAAAAAATAAAAACATAACAGGGTTGTGGCGGCTGGTGCCCTTTTGTCTGCTAATGCGAATAATGGTGCGAATGCGGGTTTCGGTTTTCTGGTTGCGACTAATCGTTCCTCGTCTGCGGATGCGTGCCTTGGGTTCCGCTT
NZ_GG774796.1	RT	+	257545	258028	GACAGGATAGTACACCATTGCATTATCAATGTGTTGGGGCGTTACTGGACTAACTTCTTCATTGCGAATACATACGCTTGTATCAAAGGGCGTGGTATTCATAAATGTATGGAGGATGTGCATACGGCTTTAATCATAGACAGAAAAGGTACAAGGTTCTGTTTGAAGATTGACATCAAGAAGTTCTATGATAACATAGACCACGCAGCATTGAAAAGGATAATCCGCTACACTATAGCGGATGAACAACTGTTAAGGCTGTTGGATAAGATAATAGATAGTAACGGTAAAGACAAGGGGCTGCCAATAGGCAATTTCACAAGTCAATATTTGGCTAATCTCTATTTAGCATATTTCGACCATTGGGTTAAAGAAGAACTGGCTAAGATAGTGATGAAGCGTTTTGGGGTGAAAATCTACTACTATCGCTATATGGATGATATGGTGATACTATGCGCTGACAAAGAGGCACTGCATTTCGTAC
NZ_GL538303.1	TR	+	26438	26501	26399	26520	18	1	ACGCTGCCATTTGGTGGCTGCGCTCTCCGAACACCAACAATAACAACAACGTCTGGAACGTCAACACCGATGGCTCCAACAACAACAACTGGTACAACAACTCCTATGGTGTTCGCCCCGCT
NZ_GL538303.1	VR	+	*	*	28428	28549	18	1	CCGCTGCCATTTGGTGGCTGCGCTCTCCGCTCACCGGCAATAGCGACGGCGTCTGGTACGTCGACACCGATGGCTCCTACTTCAACTCTTGGTACCTCAACTCCTATGGTGTTCGCCCCGCT
NZ_GL538303.1	RT	+	26926	27540	AGCGCCGCATGGTACACGCCCCCGCATTTGTGGACAAGGTGGTGCTGCACGCTCTGGTCGATAACATCCTGTATGATGCCCTGACAAAGAGCTTTATCCGGGACAGCCACGCCAGCCAGACCGGAAAAGGCACAGACGACGGCCTGATGCGCCTGAAAACCCACATGGTGGACTATTACCGCCGTGAGGGCCACGGCGCGGACGGCTGGGTGCTGAAAGGCGACGTGCGGCATTTCTTCGCCAGCATCGACCACCGGAAGCTAAAACGCAAGCTCAAAGCCGTGCTGGACAAGCGCGGCGTTGACCCGCGTGTCTATGAGCTGCTTTGCATCTACATCGACGTGATGGAGGACGGCTTGCCGCTGGGCTACCAGACGAGCCAGCTTTTCGCCCTCATGTTTTTGGACGAGTTCGACCACATCATCAAAGAAAAGTACCGCATCAAATACTATGGCCGATACATGGATGATTTCTACATCATCTGTTCGGACAAGAAGAAATTGCAGTGCATTCTCCGGGATGTTCGGGCGCTCATGGACAGTTACGGCCTTGAGCTGAACCAGAAAACCGCCATTTTCCCGCTGCGGAACGGTATTGATTTTCTGGGATTCCATA
NZ_AAVW01000038.1	TR	-	34889	34938	34859	34983	12	0	CGGCTGCTGCGCGGTGGTTCCTGGAACAACAATCCGAGGAATTGCCGTTCTGCGTATCGTAACAACAACGACCCGGACAATAGGAACAACAACATCGGTTTTCGGGTTGTAGTTTCCGCCGCGAG
NZ_AAVW01000038.1	VR	-	*	*	36579	36703	12	0	CGGCTGCTGCGCGGTGGTTCCTGGAACTTCAATCCGGGGTATTGCCGTTCTGCGTATCGTCTCAACCTCGACCCGGACCATAGGAGCAACGGCATCGGTTTTCGGGTTGTAGTTTCCGCCGCGAG
NZ_AAVW01000038.1	RT	-	35212	35850	AAGCATCGTTTAATCTCTGCCGCACCCTACCGAGATAGAGTAGTGCATCATGCCCTATGCAATATTATAGTGCCAATTTTCGAGCCAACTTTTATTACTGATTCTTATGCCAATCGGTTGGGTTTTGGGACTCACCGCGCTTTACGTCGCTTCACTACCTTTGCTCGTTCTCACCGCTATGTTTTGCAGTGCGACATTAAAAAATATTTTCCCAGTATTAACCACGAAATTCTCAAATCTCTGCTACACCGCAAACTAAAATGTCAAGACACTCTGTGGTTGGCAGAAACTATTATTAATAGCAGTAATCCTCAAGAATCTGTAATTGACTATTTTCCTGGGGATGATTTACTTTCGCCCTTACAAGGACGCAAGGGATTACCTATTGGCAATCTCACCAGTCAATTTTTCGCCAATGTTTATCTGAATAATTTAGATCATTTTGTCAAGGAGCAAATAAAAGCCCAGAATTATGTCCGCTATGTTGATGATTTTGCCTTGTTTTCAGATGACTATGGATTTTTAGCAGCAGCAAAATTAGCCATAGAAGAACACTTGATCAATCTGAGGCTAAAACTGCATCCAGTAAAAAGTCAATTATTTGAAACTCGACATGGAGCAAGTTTTCTAGGATTTCGC
NZ_AAYG02000016.1	TR	+	58307	58356	58253	58378	13	0	CTCTGGCGGCGCTGATAGCGGGCGGCAACTGGAACAATGGGGCGAATTGCGGCGCTCGTGCCGTGAATTGCAACAATTACCCGTGGAATGTCAATACGAACATTGGCGCTCGTGGGGCGTGTGACT
NZ_AAYG02000016.1	VR	+	*	*	57692	57817	13	0	CTCTGGCGGCGCTGATAGCGGGCGGCTACTGGTACGATGGGGCGAATTGCGGCGCTCGTGCCGTGGTTTGCGACGTTTACCCGTGGAGTGTCTCTGCGAACGTTGGCGCTCGTGGGGCGTGTGACT
NZ_AAYG02000016.1	RT	+	58760	59404	AATACCATTACTTTAAGGTGTACGAACCGAAAGAGCGGCAGATAATGGCACTGCCGTTCTATGACAGGGTGGTACAGCACGCCATAAACAACGTGTTAGAGCCTATATTTGATAAGCGGTTTATATCGCAGTCTTACGCCTGCCGGAAAGGTAAAGGTATGCACGCTGCATCTGATACGCTAAAAGAGTGACTGTATGAGTGGAACAAATACCACCCAGACCAGCCACTTTATGCTATCAAGGCAGATATACACCACTATTTCCAGAGCATAGACCATGCGGTATTAAAGACTGAAATACGTAAGGTTATAAAAGACGCTGGGGTACTGGCATTGCTGGACAGGATAATAGACCACAACGGCAATATGCCGGACGGCGTAGGGATACCAGTGGGAAACCTTACCAGTCAGTTATTTGCAAATATCTATCTGGACGCATTAGACCAGTTTATTAAGCATGAGCTGGGCGTAGAGGCGTACATACGCTATATGGACGACTTTGTAATATTAAGCCCAGACAAGGAACAGCTGCGCAGCTGGCTTGCACGGATAGAGCAATTCTTACGGGAAGAGCTTAAGTTAGAGTTTAACCCGAAAACTACCATACTGGCAGCAAAGAACGGTATAGACTTTGTAGGCTACAAAC
NZ_AAYG02000002.1	TR	+	93910	93962	93863	93974	13	0	GCTGGTCATTTCCGGGGGTAACGTGAACAACGGTGTCAACGATGGCCCCTTCTACCGGAACTGCAACAACGGCTCTGGGAATTCGAACTGGAACATCGGCGGCCGCCCACTT
NZ_AAYG02000002.1	VR	+	*	*	93594	93705	13	0	GCTGGTCTTTTCCGGGGGTAGCGTGTACAACGGTGTCAACGTTGGCCCCTTCTGCCGGCACTGCTACAGCGGCTCTGGGTCTTCGTACTGGTACATCGGCGGCCGCCCTCTT
NZ_AAYG02000002.1	RT	+	94535	94931	TCCTGCGGATGCGTACCGGGTAAAGGTACGGACGGAGCACGAAAGATGATTAAACACTGGATAAAGAGTGACCCGATCGGGACAAGTAAAGTCCTGAAGCTGGATGTCCACCACTGTTATCCGACAATGAACCATGAAGCACTGCGGCAGAAACTGGAAAAGAAGATCAAGGACAGGAAGCTCCTGAACCTTGCTTTCAAACTGATTGCCAGTTATCAGCAACCTATGGCAGATCACACGAGGATGCTTCCAGAAGTTGACGCAGTAGGGATTCCGGTCGGACTCTACACATCGCCGTGGTTCTGCAATTTCTTCTTTCAGGACATAGATCACATGATCGCAGAGAAAACAGGTGCGAAGCACCATACAAGATATGTGGACGATATAGTCCTATTTG
NZ_ABBM01001082.1	TR	-	15758	15807	15720	15811	11	0	CTCCGGCTGGGCGTGGTACCAGAACTTCAACAACGGCAACCAGAACAACAACCACCAGAACAACGAGTTGCGCGCCCGCGCCGTCCGCAGAT
NZ_ABBM01001082.1	VR	-	*	*	25919	26010	11	0	CTCCGGCTGGGCGTGGTACCAGTACTTCACCAACGGCCTCCAGGACGGCTACCACCAGAGCCTCGAGTTGCGCGCCCGCGCCGTCCGCAGAT
NZ_ABBM01001082.1	TR	-	15758	15807	15720	15809	10	0	CCGGCTGGGCGTGGTACCAGAACTTCAACAACGGCAACCAGAACAACAACCACCAGAACAACGAGTTGCGCGCCCGCGCCGTCCGCAGAT
NZ_ABBM01001082.1	VR	-	*	*	16847	16936	10	0	CCGGCTGGGCGTGGTACCAGCACTTCGGCAACGGCAACCAGCACGACCGCCACCAGGTCACCGAGTTGCGCGCCCGCGCCGTCCGCAGAT
NZ_ABBM01001082.1	TR	-	15758	15807	15720	15811	10	0	CTCCGGCTGGGCGTGGTACCAGAACTTCAACAACGGCAACCAGAACAACAACCACCAGAACAACGAGTTGCGCGCCCGCGCCGTCCGCAGAT
NZ_ABBM01001082.1	VR	-	*	*	16361	16452	10	0	CTCCGGCTGGGCGTGGTTCCAGGACTTCACCAGCGGCACCCAGAGCACCCACCACCAGGGCAACGAGTTGCGCGCCCGCGCCGTCCGCAGAT
NZ_ABBM01001082.1	RT	-	14850	15533	AAGCCGCGCGAAGTCTGGGCGGCAGCGTTTCGCGATCGCATCGTGCATCACCTGCTTTACAACCGGATCGGCCCGCGCTTCGAGCGTTCGTTCATCGCCGACTCGTGCGCATGCATCAAGGGACGCGGCACGCTGTATGCCGCCGAACGTCTGGAATCGAAGGTGCGATCGATCACGCAGAACTGGTCGATACGCGCGTTCTATCTAAAGTGCGATCTCGCGAACTTCTTCGTCAGCATCGACAAGTGCATCCTGCTCGACCTGCTGCTCGCGAAGATCTCCGAGCCGTTCTGGCGCGCGCTGACCGAGCGCGTGCTGATGCACGATCCGCGGGACGACTTCGAATACCACGGCGATCCGGTGATGATGCAACTCGTGCCACCGCATAAGCGCCTGATGGAACAAGCCGAGAACCTCGGACTGCCGATCGGAAACCTGTCGAGCCAGTTCTTCGCGAACGTATACCTCGACGTGCTTGACCAGCGCGCGAAGCATATTCTCGGCGCGCGGCATTACATCCGATATGTCGACGATTTCGTGTTCCTGCACGATTCACCGGCGCGCCTGAATGAAATTCTCGCCGACGTGACGACATTCCTTCCGGAACGCCTCGGCGTGCGGATCAATCAGCGAAAGACGATTTTGCAGCCGGTAGACCGCGGCGTCGACTTCGTCGGTCAGGTA
NZ_ABEA03000010.1	TR	+	40268	40292	40237	40298	15	0	AATAACGATACGAACCTCGCCTCTTCGGCCCGCAACAACAACGATCCCGCCAACGAGAACAA
NZ_ABEA03000010.1	VR	+	*	*	39731	39792	15	0	TATAACGTTACGCTCCTCGCCTCTTCGGCCCGCTACCTCGACGCTCCCGCCGGCGAGTGCTC
NZ_ABEA03000010.1	RT	+	42041	42676	AAGAGCGTGAGGTGGCCGCCGCGCCGTTCCGCGATCGCGTGGTGCACCATGCGCTGGTGCGCGTGCTGGAGCCGATTTTCGAACCGCGTTTCATCGCGGATTCCTTCGCGTGCCGCCCCGGCAAGGGCACCCACGCCGCGCTCGCCCGCGCCCGCGAGTTCACCCGCCGCCACCGCTACTGCCTCAAGTGCGACATCAAAAAATATTTCCCCAACATCGACCACGCGCTGCTCCTGCGCGAGGTCGGGCGGGCGGTGGACGACGCGAGGGTGCTCGAACTCATCGGGCGCATCCTCGCCAGCCATGCCGACGGCGCGGCGCAGGAATGGCGGGCGGGGGCCGGTTTGTTCGACGTGGAGCAACGCCCGCGAGGCTTGCCCATCGGAAACCTCACCAGCCAGTTTCTGGCCAACGTACACCTGCACCCGCTCGACCTGTTCGTGAAGCAGACGTTGCGCGTGAAAGGCTACGTGCGCTACGTGGACGACTTTTTGCTTTTCGGCGACGACCGCGCCGCGCTCAAGGCGCACGGCCAGCGGGTGCGCGAGTTCGTCAGGACGCTGCGCCTGCGGGTGCATCCGGACAAGTTCCGGCTCTCGCGCACGGAGCAGGGCGTGGATTTTGTGGGTTTTGTGG
NC_020449.1	TR	-	1389833	1389882	1389812	1389938	17	1	AAAGCGGAACCAACCGTGTGAAACGTGGCGGCAGCTGGAACAACAATGCCAGCAATTGCACTGTTTCGAATCGGAACAACAATAGTGCTACTAACAGCAATAACAACATTGGCTTCCGTGTTTGTAG
NC_020449.1	VR	-	*	*	1392058	1392184	17	1	CAAGCGGGGCCGGCCGTGTGTGACGTGGCGGCAGCTGGTACTACAATGCCAGCAATTGCACTGTTTCGGTTCGCAACTACGATAGTGCTACTTACAGCAGTAACGACTTTGGCTTCCGTGTTTGTAG
NC_020449.1	RT	-	1390134	1390766	CCCTATAGATACTTTACTATTAAGGAACCTAAGGAACGTTTGATTAGCGTTGCTGTTTTTAGAGACAGATTAGTGCATCATTCTCTAATAAATGTTATAGAACCTTATTTTGAAAGCATTTTTATTAAGGATTCTTATGCCACTCGTAAAGGTAAGGGTTTGCATTTAGCTGTATTAGCAGTTCAAAAATATTCCCGGCAGTACCCTTGGTTTTTGAAACTGGATATTGAGAAGTTCTTTAACAACATAGATCATAATATTTTATTGAAATTAATATCTAGTAAAATTAAAGATCCTATGATAATTAATCTATGTTCTATTATCCTTAAAAATCAGAACCTAAGTATGAATCATAATGAGGAAATTGGATTACCAGTGGGTAATTTAACTTCCCAATTTTTTGCCAATATTTACCTTAATCAGCTTGATCATTATATTAAGCAAAATCTTGGATATAAGGGATATGTAAGATATATGGATGATTTTATTCTATTTTCGGAGAACAAAGATAAGCTTAAAAGTGATCTTCTTTTAATAAAATATTTTTTATCTAATATCCTAAAATTGAAAATAAAAGACAAGTCAATACAAATGAATAAAGTTAACCAAGGTATTCCTTTTTTAGGTTACCGT
NZ_ACCL02000018.1	TR	-	47950	47999	47940	48016	7	0	GTGCTTGGTTTTCCGGTTTGGTCTGCTTGTTTGCGTACTATGGTCCCTCTAACACGAACTGGAACATCCTCTCGCGC
NZ_ACCL02000018.1	VR	-	*	*	48143	48219	7	0	GTGCTTGGTTTTCCGGTTTGGTCTGCTTGTTTGCGTGCTCTGGTCCCTCTTACGCGCGCTGGAACTTCCTCTCGCGC
NZ_ACCL02000018.1	RT	-	46991	47283	ACATTCGAAAATACTATCCCAGCGTAGATAAAACCAAATTAAAGGGGCTGCTTTCGCGCGATATAAAAAATGAGGACATTCTGTATCTGATATTTACTTTGCTTGATACATATAAAGATGGCTTATGCATTGGGTCTTATCTATCGCAGTATCTGGCAAACTATTACCTGTCTTACGCGTATCATTTTGTTGCGGAACAGTCCTACTCTGTAAGAAGAACAAAAGATGGAACATCTATTCGAGTCAATAATACAAAGCATCAGTTGTATTATATGGACGACATTATTATGTTC
NZ_CH724156.1	TR	-	1506211	1506235	1506205	1506235	9	1	ATGGCGGCAATGACAATGACAGTATCGAAGG
NZ_CH724156.1	VR	+	*	*	549313	549343	9	1	ATGGCGGCAGTGGCGGTGGCGGGCTCGGCGG
NZ_CH724156.1	TR	-	1506211	1506235	1506207	1506236	11	1	TATGGCGGCAATGACAATGACAGTATCGAA
NZ_CH724156.1	VR	-	*	*	1367522	1367551	11	1	TTTGGCGGCCTTGGCCTTGGCGGCCTCGGC
NZ_CH724156.1	RT	+	1504610	1505652	TGAGGTGTTTCTCAACGTGTTCGACATCTATGCGACCACGGAAATGGCGCCCTGGCTGCATGAGGTCACCGCGCCGTCGCTGGTGCTCACTGGAGAGAATGACGGCGGCTGCAACCCGCGGCTCAACCGGGCCATCCACGCGGCGCTGCCCCGGTCCGAGCTGGTGATCCTCGACGGCTATAAACATTCGCTGTTGCTGGAGGCGGGCGATGTGGTCGCCGGCCATATCAAGCGGTTTATCGAGGGGCTGGGTTAGAGGCTGAACTCGCAGCTGCCGGGGCTGATCAGCGCGGCGGTCAACCGGCCGCTGTGATAGGCGCCGGTGTCGATGGAAATCCGCGTGTCGCCCAGCGTCGGTTCGGCCATGATCGTGTGGCCATGCACGACCGTCTGACCATCGGCGCGCGGGGTGGTCAGGAAATCGCGATGCCCCCACAGCAGGGTGCGGCGGTTCTGGGCCTCCGGCGGTTTGGACGGGTCCATCGCGGCATGGACACAGTGGATATTGCCATTCGACCAGATCAGCGGCAGATCGCGCAGCCAGGCCTCGAGCCCGTCGGGCAGCGCCGCCTCAAAGGCGTCGGCGGCATCGGCGGCGTCATCGGCGGTGACCTGCCCCGGCGGCAGGGTGATGCCATAGCTCGCCAGCGTTTCGCGGCCGCCATTGACCAGCCAGCGCAGCCCCTTGCCCGCCGGGTCGTCGATAAATTCGAGCAGCATTTTCTCATGATTGCCCATCAGGCAGATCACGGTGTCGGGGCTGGCGCTCTGCCAGGCGAAAAGCTGTTCCAGAACCTGGGCCGATTGCGGGCCACGGTCGGCGTAATCGCCGAGAAACACCACCTCGATCGCCTCGCCAAGCTCGGCGCGCACTGTTGTGTAATGCCGCTGCATGAGGTCGAAACAGCCGTGGATATCGCCGATCGCCACGAAGGGCCGCTCTGGGGCGAGCCGTGTTTCGACACGCGGCTCCGGGGCCACGCGCCCCTGTGGCCGGGACGGGGCGGAGCGACCCGACACCAGCGATTTCAACCGTTTCAGCA
NZ_CH902599.1	TR	+	1696180	1696243	1696135	1696264	18	0	CTTGGCCGACTAACAACAACTACTGGTCGTCCTCGCCAAGCGGTTCTAATTTCTACAACGTGAACCTCAACAACGGCAACAGCAACACCAACGATGCGAGTAACGACAAGTACGTTTCTTGCGTCTCAGG
NZ_CH902599.1	VR	+	*	*	1695063	1695192	18	0	CTTGGCCGACTAGCGACCGCTACTGGTCGTCCTCGCCAAGCGGTTCTGGTTTCTACGGCGTGCACCTCTACGACGGCCGCAGCCTCACCTACGGTGCGAGTAACGACAGGTACGTTTCTTGCGTCTCAGG
NZ_CH902599.1	RT	-	1696641	1697351	AAGTTACGGGAAATTTACGCCCCCGCCTTTAAAGATAGAATTGTACAAATGTGGATTGTTTCACAATTGGAAAAAGCCATCAGTCACCTGATGATTGACGACACGTATGCCACACAATTGAATAAAGGCACCTTTGCTGCGATCAATAAAGCACAAAAACTCATGCGTAAGCCTCACTACCGTGTCGCCATGCAATTAGACATATATAGCTATTTCAATCACATCAATAAGGCACGCTTAAAAGATCGCTTAGTTGCATTAATTGAAACACCACCTCAATCTATCGGGCAATTTCACCCCGTTAAAAAGCACATTCTGCTTTACCTCATTGAGCAAATTCTGCAACAAGATGCGGCCCGTGAAAACAATCTTCAAACCAATAACCATCGGCTGTTAGCACAGATACCACCTCACAAGAGACTGAGTTTCAGCCAACAAGGTGTGGGATTACCAATCGGCAGTGTAACCAGCCAAATGTTTGGTAATTTCTATCTCAATGATCTTGACCACTTTTGTAAACATACGCTTAAAATAAAAGGGTATATCAGGTTCATGGATGACTTGATTGTATTATCCGATAATATTGCCCAGCTCAAAATCTGGAAAAATCACATTGACGCCTTTTTAAAACAACAATTACTGTTAACCTTACACCCACACAAAACCAAAATTAAAGTCATTGAACATGGGGTTGATTATTTGGGGTATACC
NZ_DS264268.1	TR	-	16030	16079	16014	16123	15	0	TGCCTATCCGTGGGTCGGCGTTCAACAATACTTCTAATTCGGGTCCGTCCGCTCTCAACTTGAATAACCCTCGTTCCAACTCGAACGACAACATTGGTTTCCGCTCCGCT
NZ_DS264268.1	VR	-	*	*	52605	52714	15	0	TGCCTCTCCGTGGGTCGGCGTTCGGCAGTACTTCTGGTTCGGGTCCGTCCGCTCTCATCTTGGATGGCCCTCGTTCCGACTCGGACGACCTCGTTGGTTTCCGCTCCGCT
NZ_DS264268.1	TR	-	16030	16079	16014	16116	12	1	CCGTGGGTCGGCGTTCAACAATACTTCTAATTCGGGTCCGTCCGCTCTCAACTTGAATAACCCTCGTTCCAACTCGAACGACAACATTGGTTTCCGCTCCGCT
NZ_DS264268.1	VR	-	*	*	16668	16770	12	1	CCGTGGGTCGGCGTTCAACAGTACTTCTGTTTCGGGTCCGTCCGCTCTCGACTTGAATGGCCTTCGTTCCCGCTCGCTCGTCAGCATTGGTTTCCGCTCCGCT
NZ_DS264268.1	RT	-	14932	15591	AAGAAAAGGCTCATTATGTCCTTGCCATTTAAGGACAGGATAGTACAATGGGCGATTTACAGGCAGTTATTTCCGTTGTACGAAAAGACATTTATCTTTGATTCCTACGCCTGTCGCAAGGGCAAGGGAACACATAAGGCAGCCGACAGGTTACAGTATTGGTTAAGGCAGACTGAAAGGAAGCCGGAACGGTACTATTATCTGAAAATGGATATATCAAAGTATTTCTACAGGGTAGACCACGATATTTTATTAAAGATTTTAGCACGCAGGATTAAAGACCAACGATTACTTAACCTGTTAGAAAAGATTATAAATTGCGAATCTATGAATTTTGGATTACCGCCCGGAAAAGAGCCGGACGAAGTGGCAGTATCGGACAGATTGAGCAACAAGGGGATGCCGATAGGCAACCTTACCTCACAGATGTTTGCAAACATTTACCTTAATGAGGTAGACCAATACGCAAAACATGAGTTGGGATTGCATTACTACATCCGATATATGGACGATATTATCATACTCCACCACGATAAAAAGTATTTGGCAGAGGTCAAAGAGTTGTTAAGGGCGTTCTTATCAGACGAATTAAGGTTAGATTTGAATAATAAAACGACTATCAGACCGTGTAGTATGGGCGTTGATTTTGTAGGCTTTAGA
NZ_DS264311.1	TR	+	58915	58976	58876	58991	15	0	AGCGTTTGCCGATCTGTGGTGGCAACTGGAACAACACCTCGAATGCTGGTGTGTTCAACGTGAACCTGAACAATCCACGTTCCAACTCGAACACGAACATCGGCTTCCGCTCCGCT
NZ_DS264311.1	VR	+	*	*	58201	58316	15	0	AGCGTTTGCCGATCTGTGGTGGCCGCTGGCTCAGCACCTCGAGTGCTGGTGTGTTCAGCGTGTACCTGGGCAATCCGCGTTCCAGCTCGGACGCGAGCATCGGCTTCCGCTCCGCT
NZ_DS264311.1	TR	+	58915	58976	58880	58991	13	0	TTTGCCGATCTGTGGTGGCAACTGGAACAACACCTCGAATGCTGGTGTGTTCAACGTGAACCTGAACAATCCACGTTCCAACTCGAACACGAACATCGGCTTCCGCTCCGCT
NZ_DS264311.1	VR	+	*	*	75217	75328	13	0	TTTGCCGATCTGTGGTGGCTACTGGAACGACACCTCGGGTGCTGGTGTGTTCGGCGTGAACCTGGGCGATCCACGTTCCTACTCGTCCACGAGCATCGGCTTCCGCTCCGCT
NZ_DS264311.1	RT	+	59409	60307	AAAAGAGAATGATCATGTCAATCACGTTTTATCACCGCATTGTGCAATGGGCGATATATCGTGTCATAAATCCCCTGTTGGTAAAAGGATATATCAAAGATACTTACGGCTGTATTCCAGGAAGAGGTTCGCTTGCTGCCATGCAAAGACTGCGATATTGGATAAAATCCGTAGAACATAAGCCTGGCACATGGTATTACCTTAAACTGGATATCAGCAAATATTTTTACCGGATATCTCACGAAGTATTGAAGGAGATTCTGGCAAGGAAAATCAAAGATCAACAGCTTTTGCAAGTCCTGTATAACATTATAGATTGCCAGTATACGCCATTTGGATTACCGCCTGGTAAAGGTCCTGGAGAGGTGCCTTTGGAGGAAAGGCTTTACGATGTAGGTATGCCGGTAGGAAATCTGCTATCGCAGGTATTTGCAAATATTTACTTGGATGCACTGGATCAGTTCTGTAAAAGGACACTGTGCATCCATTTTTATGTCAGATACATGGATGATATTATCATTCTGTCGGACAGCAAAGAGCAGCTTCACATGTGGAAAGATGAAATCCAGAAGTTTGTGGAAACAACGTTACGGTTATCTCTGAACCAAAAGACTTGCATACGCCCGATATCGCAGGGCATAGAGTTCGTAGGCTATCGGATATGGCCGCATTATGTAACTATCAGGAAAAGCACCACATTGGAGATGAAGCGCCATCTCAGAAGAAAAGTAGAGGAATACAACGCCGGACTGATCGAGATGGAAGTGGTAACTGCCACATTAAAATCTTATTTGGGCATGCTGGATCACTGCGATTGCAAAGAGTTCCGAAAAGAACTGATAGATTCAGTGGTTCTTGATAGAAACAAGGTTGTAGGAGAAATAGCCTATGAAGTTGAA
NZ_DS264582.1	TR	+	280691	280721	280668	280747	10	0	GCTTCCAGCAGTTGGAACGTGAACTTCAACAACGGCAACGTCAACACGAACAACCGCCAGAACGCGAACCGGGTTCGTCC
NZ_DS264582.1	VR	+	*	*	279911	279990	10	0	GCTTCCAGCAGTTGGTACGTGTACTTCTTCAACGGCTACGTCTACACGAACCACCGCCAGGGCGCGAGCCGGGTTCGTCC
NZ_DS264582.1	RT	+	280962	281293	CGGGAGGTTTTTGCCGCCGCTTTCATTGATCGTGTTGTCCATCACTGGATCGCTCTTCGTATCGAGCCGATCTTAGAGGAACGCTTCCGGGAACAAGGAAACGTCTCCAAGAACTGCCGGAAAGGTGAGGGATGCTTGTCTGCCGTGCACTATCTGAATAACATGATAGTCGAGGTCAGTGAGAATTATACTGCCGATGCGTACATTTTCAAAGATGACCTGTTCAGTTTCTTCATGTCTATCTCGAAATCGTTGGTATGGGAAATGCTGAACATATTCGTAAGGGACAATTATAAAGGCGATGATATTGAATGTTTGCTTTACCTTCTAGC
NZ_DS362236.1	TR	+	80800	80863	80763	80895	25	1	AATTGGTCGAGTTCGGAGAACAACAACAATCCGGCGAACAACGCGTGGTACGTGAATTTCAACAACGGCAACGTGAACAACGACAATAAGAACAACGACAACAACAATAGGGTTCGTTCTTCTTTGGCTTTTA
NZ_DS362236.1	VR	+	*	*	80059	80191	25	1	TATTGGTCGAGTTCGGAGAGCGACTACTATCCGGCGGGCTACGCGTGGTACGTGGGTTTCGACGGCGGCTACGTGTACGACGACCGTAAGCGCGACCGCAACAACCGTAGGGTTCGTTCTTCTTTGGCTTTTT
NZ_DS362236.1	RT	+	81142	81784	TGCAGCGGGAAGTATTCGCCGCCGACTTCCGCGACCGGGTGGTACACCACCTGATCGCCCGCAAGATAGAGCCGCTGCTGGAAGCGGAATTTATAGACGACAGCTACAGCACCCGCAAAGAAAAAGGGACACTGTACGGCATCCGCCGGGTAGAGGAATTTGTCCGGGAATGTTCGGAGAACTACACCAAGGACTGCTACGTGATGAAGCTCGACGTCCGCTCGTTCTTCATGGATATACACAAGAAGCTACTTTACGAGCGGATGGAGAAGTTTCTGCGGGAAACCTACCGGGCGAACGACCTGGAGATGCTACTCTACCTGCTGCGCGAAACGATCTTCAACCGGCCGGAGAAGAACTGCATCCGCCGCTGTCCCGCGAGCCACTGGAAAGGGTTGCCACGGGACAAGAGCCTGTTCCATTCGGACGGGATGCACGGGCTGCCCATCGGCAACCTGACGAGCCAGATGTCGGGGAATTTCTTCCTGAGCCCGCTCGACCACCTGATTACGGAGCTGTGGGGCATACCGTTCTACGGGCGGTATGTGGACGACATGGCACTGGTGCATACCAGCAAGGAATACCTGCTGGAGAGGCGTAAGCGCATCCGCGAATGGCTGGCGGCAAACGGGCTGACCCTGCA
NZ_DS480346.1	TR	+	169378	169427	169339	169445	14	0	ATGTCGGCGGCAACTGGGACAGTGACCTTGTGGTCGGTCCTTTCTACGCTAATCTGAACAATACGGCGTCCAATTCGAACTCGAACAATGGCGCGGCTCTATCTTAT
NZ_DS480346.1	VR	+	*	*	169124	169230	14	0	TTGTCGGCGGCCGCTGGGACAGTGACCTTGTGGTCGGTCCTTTCTACGCTAGTCTGGACTATACGGCGTCCTATTCGTACTCGTCCGTTGGCGCGGCTCTCTCTTGT
NZ_DS480346.1	RT	+	169918	170422	AGCTATGCAAGTCTTCCGGGCAGAGGTGCCCATAAAGGAAAACAGGTAATTGAGAAGTGGATCAGGACTGACTCGAAGAATTGCAAGTATGTCCTCAAAATGGATATTCGGCATTTCTTCGATTCTATTCCACATGATCGTTTGAAAGCCAAGTTGAAGAAGACCGTTCATGACGAGAAGATGCTGGAGTTATTATTCCGCATTATTGATGTCACAGAGGTTGGTATTCCACTTGGCTTTTATACTTCTCAATGGCTTTCTAACTGGTATTTGCAGGGTTTAGATCATTTCATCAAGGAGCAGCTCTGTGCTGTGCACTATATGCGCTACATGGATGACATGGTCGTTTTCGGAAGCAACAAGAGGGTTTTGCACCGCATGAGACAAGCAATTTCCGATTATCTGGAAATGGAGCTTGGCCTGGAACTTAAAGCGAATTGGCAAGTCTTTCGCTTTTCTTATGGTAACAATCAGGGGCGTGACCTGGACTTCATGGGCTTTCGCT
NZ_DS480690.1	TR	-	147732	147781	147710	147836	13	0	AGCCTTGCACGCCCTCATTGGCGGCGGCAATTGGAACAACGGCGTGCATTGCGGTAGCCGTGCCGTCAATTGCAACAATTACCCGTGGAACGTGAACACGAACATTGGTGTGCGGTGCGTGTGTGAC
NZ_DS480690.1	VR	-	*	*	148364	148490	13	0	AGCCTTGCACGCCCTCGTTGGCGGCGGCCATTGGGGCAGCGGCGTGCATTGCGGTAGCCGTGCCGTCGGTTGCAGCGATTACCCGTGGTACGTGACCGCGAGCATTGGTGTGCGGTGCGTGTGTGAC
NZ_DS480690.1	RT	-	146727	147338	AAAGAACGGCTTATTATGGCGTTGCCGTTCTATGATAGAGTGGTGCAACACATGATTTGTAACGCTATTCAACCCGTATTTGAGAACGGATTTTATTACCATTCTTACGCTTGCCGGACCGGTAAGGGGATGCACGCCGCAAGTGATACATTGTATCAATGGATGTATGAAACAGAGGTTAAACAAGGGTTAAGGATGTATGCCTTTAAAGGGGACATATCAAAGTATTTTGCATCTATACCACATGACAAATTAAAGGATGAAAACCGCCGCTATATAGGGGATAAGAAAGCCCTTATGTTAATGGACGATATTATAGACCACAACGGCATATTGCCGGACGGCGTGGGAATACCCGTTGGAAACCTCACAAGTCAGTTATTTGCGAATGTGTACGGCAATAAGTTAGATAAATTTTGCAAGCACGTTTTACATATTCCGTATTTTGTGCGGTACATGGATGATTTTATTATCCTATCGGATGATTTGGAGCAGTTGAAAGAATGGGTTAAGAGAATAGAAGAATTTTTGGAAAATGAAATGCTTTTGCATATTAACCCTAAAAGCACAATCCTATACGCTGGGAATGGCATAGATTTTTGCGGATATATC
NZ_DS499577.1	TR	-	1042469	1042506	1042448	1042558	20	0	TGTCCTGTTCAGCGGTAATGCGAATAACAGCTCGAATGCCGGTTTTGCGTATGCGAATTCGAATAACACGCCCTCGAATACGAATGCGAATATCAGGTCTCGCCAATGATT
NZ_DS499577.1	VR	-	*	*	1082823	1082933	20	0	TGTCCTGTTCGGCGGTCATGCGGATGACGGCTCGTCTGCCGGTTTTGCGTATGCGTATTCGCGTAACGCGCCCTCGAGTACGCATGCGGCTGTCGGGTCTCGCCTTTGCTT
NZ_DS499577.1	TR	-	1042469	1042506	1042447	1042562	15	0	GCGGTGTCCTGTTCAGCGGTAATGCGAATAACAGCTCGAATGCCGGTTTTGCGTATGCGAATTCGAATAACACGCCCTCGAATACGAATGCGAATATCAGGTCTCGCCAATGATTT
NZ_DS499577.1	VR	-	*	*	1042992	1043107	15	0	GCGGTGTCCTGTTCGGCGGTTATGCGAATTACGGCTCGGATGCCGGTTTTGCGTATGCGTATTCGAATAACGCGCCCTCGACTTCGGATGCGAATTTCGGGTCTCGCCTTTGCTTT
NZ_DS499577.1	RT	-	1041492	1042021	CGATATGGGTTTCGGTCTTCACAAAAGACACATATAGCTGCATCAAGGGCCGCGGGATTCACGGAGCGATGCGGAATGTCAAGCGGGCCATCAAAGACCGGGAAAACGCCCGATATTGCCTCAAAATCGACATCCGGAAGTTCTACCCGTCGATAGACCACGACGTATTGAAAACCATCATCCGCCGCAAAATCAAATGCAAGGATACGCTCGCCCTGCTCGATACGATCATCGACAGCACCGACGGCGTGCCTATCGGCAACTATTTGAGCCAATACTTCGCAAACCTGATGCTCGCCTACTTCGATCATTGGATCAAGGAGGAGAAGCGGGTGCGGAACTATTTCAGATATGCCGACGACATGGTATTTCTCGCCTCCACGAAAGAGGAGCTGCACATCCTGCTGGCCGACATCAAGAAGTATCTCGCGGCCTTGAAATTGACACTGAAAGGCAATGAGCAGATATTTCCGATTGCCGAGAACCGGGCGGACAAGCACGGGCGCGGCCTCGATTTCGTCGGATTCGTA
NZ_DS499697.1	TR	-	158248	158297	158226	158350	13	0	ACCTTCACGCGCTCATTGCGGGCGGGAATTGGAACAACGGCGTCCACGACGGCGACCGCGCGGTGAATTGCAACAATTACCCGTGGAACGTCAACACGAACATTGGCGTCTGGTGCGTTTGTGAC
NZ_DS499697.1	VR	-	*	*	158857	158981	13	0	CCCTTCGCGCGCTCCTTGCGGGCGGGAATTGGAGCAACGGCGTCCGCGGCGGCGACCGCGCGGTGACTTGCAACAATTACCCGTGGTACGTCGGCGCGAGCGTTGGCGTCTGGTGCGTTTGTGAC
NZ_DS499697.1	RT	-	157214	157825	AAAGAAAGGATCATAATGGCTTTACCCTTCTTCGATAGGGTAATACAACACATGATCGTAAATTTCATTGAACCTATATTTGAAAAGCGGTTCCTGTTTCATTCCTACGCCTGCAGGAAAGAGAAGGGCGTACACGAAGCAAGCAAAACACTTTCAAAATGGCTTTACGAACTGGAAGTGGTGCAGGGTAAAAAGATATATGCAATAAAAGGGGATATACACCACTATTTCCAAAGCGTTTCACACGACATTTTAAAAGCGGAAATCCGGCGGTATATTTCCGACAAAGCATTATTGAAAATCCTTGACCGGATAATAGATCACAACGGGATTTTCCCGCCGGGTGTAGGAATACCGGTTGGGAACCTGACTTCACAATTATTTGCGAATGTCTATTTGAACAAATTAGATCAGTTTGTAAAACACGAACTGAAAGTGAAATACTACGTCCGATATATGGACGATTTTATTATTCTATCGGAAGATCCGGCAGAGTTGCGGCGCCTTCTGGCAATCATTGAAGAATTTTTGCGCCGGGAATTGCGGTTGGAACTGAACCCGAAAACAACGATACTTGCAGCAAAGAACGGAATAAACTTCGTCGGGTATATC
NZ_DS499683.1	TR	+	54021	54045	54016	54045	11	1	TGACAACAACGCACACAACAGCAACAACAG
NZ_DS499683.1	VR	+	*	*	24697	24726	11	1	TGCCCGCGGCGCCCACGGCAGCAACTGCGT
NZ_DS499683.1	TR	+	60081	60130	60036	60148	16	0	TTGCCCTGTTCGGTGGCAACCGTAGCAACGGGTCGAAGTGCGGTTTGTCGTACTGGAATGTGAACAACCCTGCGTCGAACGTGAACACGAACATCGTGGCGAGCCAATCTTAT
NZ_DS499683.1	VR	+	*	*	59694	59806	16	0	TTGCCCTGTTCGGTGGCGTCCGTGGCGACGGGTCGAGGTGCGGTTTGTCGTACTGGCATGTGAGCAACCCTGCGTCGAGCGTGCGCACGTCCGTCGTGGCGAGCCTTTCTTGT
NZ_DS499683.1	RT	+	60576	61179	CCTCGATACAATTATGAGCAGGTGATTCATCACATTGTCGTCTCTGCGTGTTATGACATTTTCATGAAAGGGATGTATGAGTTCTCGTGTGGGAGCGTACCAAACAGGGGTGCTCATTATGGGAAAAAGTACATCGAGAGGTGGATTCAGCGAGACAAAAAGAATTGTAAATATGTTCTCAAGATGGATATTCGACACTTTTTCGAGAGCGTTGACCATGATGTCTTGAAAGCGTGGCTCAAGAAGAAAATCAGAGACGAGAGAATGTTGTACATCCTCGAACTGATAATTGACGGGAGCGAGGTCGGGTTGCCTTTAGGGTTTTACACATCGCAGTGGTTGTCAAATTTCATGTTGCAACCTCTCGACCATTTCATCAAAGAGCAGTTGAAAGCGGTGCATTATATCCGGTATATGGACGATATGGTGGTGTTCGGAAAGAACAAAAAGGAACTCCACAGGATGCAGCAGGAGATTGAGAGATTCTTGAGGGAAAAGTTCAACTTGCAGATGAAAGGAAACTGGCAGGTGTTCCGGTTCGATTACACAGAGAAAAAGACCGGAAAGAGAAAAGGGAGACCACTCGATTTCATGGGATTCCAGT
NZ_DS499674.1	TR	-	79975	80024	79963	80069	11	1	GGTGCCCTTTTGTCTGCTAATGCGAATAATGGTGCGAATGCGGGTTTCGGTTATCTGAATGCGAATAATCGTTCCTCGTATGCGAATGCGAACAATGGGTTCCGCTT
NZ_DS499674.1	VR	-	*	*	122984	123090	11	1	GGTGCCCTTTTGTCTGCTCATGCGCATAATGGTGCGTCTGCGGGTTTCGGTTATCTGAGTGCGCGTAATCGGTCCTCGTATGCGCATGCGGGCAGTGGGTTCCGCTT
NZ_DS499674.1	TR	-	79975	80024	79963	80042	10	0	AATGGTGCGAATGCGGGTTTCGGTTATCTGAATGCGAATAATCGTTCCTCGTATGCGAATGCGAACAATGGGTTCCGCTT
NZ_DS499674.1	VR	-	*	*	80165	80244	10	0	TATGGTGCGAATGCGGGTTTCGGTTGTCTGTTTGCGGGTCATCGTTCCTCGTATGCGAATGCGTACGGTGGGTTCCGCTT
NZ_DS499674.1	RT	-	78968	79451	GGACAGGATAGTACACCATTGCATTATCAATGTGTTGGGGCGTTACTGGACTAACTTCTTCATTGCGAATACATACGCTTGTATCAAAGGGCGTGATATTCATAAATGTATGGAGGATGTGCATACGGCTTTAATCATAGACAGAAAAGGTACAAGGTTCTGTTTGAAGATTGACATCAAGAAGTTCTATGATAACATAGACCACGCAGCATTGAAAAGGATAATCCGCTACACTATAGTGGATGAACAACTGTTAAGGCTGTTGGATAAGATAATAGATAGTAACGGTAAAGACAAGGGGCTGCCAATAGGCAATTTCACAAGTCAATATTTGGCTAATCTCTATTTAGCATATTTCGACCATTGGGTTAAAGAAGAACTGGCTAAGATAGTGATGAAGCGTTTTGGGGTGAAAATCTACTACTATCGCTATATGGATGATATGGTGATACTATGCGCTGACAAAGAGGCACTGCATTTCGTA
NZ_DS981507.1	TR	-	63429	63466	63380	63497	10	0	AGTCCGTGTGGTCTATCGCGGGTACAACAATGCGAATGCGAATGGCGGTGTGTCGAATGCGAATGCGAATAACGATGCTTCGAGTACGGGTGCGAATGTCGGCTCGCGTCTGGAAATC
NZ_DS981507.1	VR	-	*	*	63983	64100	10	0	AGTCCGTGTGGTCTATCGCGGGTGCAACTATGCGAGTGCGAATGGCGGTGTGTCGCATGCGTATGCGTATCACGATGCTTCGAGTACGGGTGCGAATGTCGGCTCGCGTCTGGCCTTC
NZ_DS981507.1	RT	-	62477	62861	AACCGGTGCAAGCATCAAAAGGCGCGGTACTCATGACCTGATGAACTGCATACGTACCGATTTGCAAAAAAATCCGGAAGGCACGCTTTACGCATACAAATTTGACATCCGGAGGTTTTATGACAATGCGCGGCAGGACTTTGTTATGTGGTGCTTCCGGAGGGTGTTCAAGGACAAAAGGCTGTTGGTCTTGTTGGAGCGGTTTGTTAAGCTGCTGCCGGAAGGTATCAGTTTCGGACTGCGCAGTTCACAAGGGGCAGGAAATCTGCTTCTGTCTGTATTTTTAGACCACTATCTGAAGGATAAGTACGGGGTTCGTTATTACTATCGCTATTGCGATGACGGACTGGTACTCGGTAAAACGAAAGCGGAATTGTGGAAGATT
NZ_DS981430.1	TR	-	18685	18734	18667	18743	15	0	AATGCAGGTCTCGCTTATGCGAATTCGAATAACACCCCCTCGAATACGAATGCGAACATCGGTTCTCACCTATGCTT
NZ_DS981430.1	VR	-	*	*	55375	55451	15	0	TATGCGGGTCTCGCTTGTGCGGGTTCGCATTACGCCCCCTCGAGTACGATTGCGGCCTTCGGTTCTCGCCTTTGCTT
NZ_DS981430.1	TR	-	18685	18734	18662	18781	18	0	GTGGTGTCCTGTTCGGCGGTAACGCGAATAACAGTGCGAATGCAGGTCTCGCTTATGCGAATTCGAATAACACCCCCTCGAATACGAATGCGAACATCGGTTCTCACCTATGCTTTAAAA
NZ_DS981430.1	VR	-	*	*	19276	19395	18	0	GTGGTGTCCTGTTCGGCGGTAGCGCGGCTAACGGTGCGTCTGCGGGTCTCGCTTGTGCGCATTCGACTAACGCCCCCTCGGCTGCGAATGCGAACATCGGTTCTCGCCTTTGCTTTATAC
NZ_DS981430.1	RT	-	17697	18229	CGATATGGGTCAGGACTTTCACGCACAATACATTTTCATGCGTTAAAGGGCGTGGGATTGAGGGATGTGCCCGTCATATAGATAAAATCATTGAGAAATACAGAGGAAAGCCCATGTACTGTCTCAAAATTGACATAACAAAATATTATCCCTCCATAGACCATGAAACCTTGAAAAAGATTGTGCGCAGGAAGATAAAGGACAAAGACCTTTTATGGCTTCTTGACGAAATCATAGACAGCGCACAAGGTCTTCCAATCGGGAACTATCTCTCACAATATCTCGCAAACCTGTTCTTGTGCTATTTCATGCACCGTGTGAATGAAGTATTGAAACTTGACGCAGCCGAATACGCTGATGACATCACATTTTTCGCCACATCAAAAGAACAATTGCGGGAAGCGTTCAAAGAGATAAAAAGAATACTTGAAGAAGAACTGAGGCTGAAAATAAAGGGAAATTATCAGATATTTCCTATCGCAAAGAACCGTTATGATAGAAACGGGCGTGCGCTTGATTATGTCGGTTATATG
NZ_GG688321.1	TR	+	141799	141858	141769	141886	16	0	AGTCCGTGTGGTCTATCGCGGGTACAACAATGCGAATGCGAATGGCGGTGTGTCGAATGCGAATGCGAATAACGATGCTTCGAATACGAATGCGAATGTCGGCTCGCGTCTGGAAATC
NZ_GG688321.1	VR	+	*	*	141166	141283	16	0	AGTCCGTGTGGTCTATCGCGGGTGCTACTATGCGGCTGCGTATGGCGGTGTGTCGCTTGCGTATGCGAATAGCGGTGCTTCGAGTACGAATGCGAGTGTCGGCTCGCGTCTGGCCTTC
NZ_GG688321.1	RT	+	142406	142790	ACCGGTGCAAGCATCAAAAGGCGCGGTACTCATGACCTGATGAACTGCATACGTACCGATTTGCAAAAAAATCCGGAAGGCACGCTTTACGCATACAAATTTGACATCCGGAGGTTTTATGACAATGCGCGGCAGGACTTTGTTATGTGGTGCTTCCGGAGGGTGTTCAAGGACAAAAGGCTGTTGGTCTTGTTGGAGCGGTTTGTTAAGCTGCTGCCGGAAGGTATCAGTTTCGGACTGCGCAGTTCACAAGGGGCAGGAAATCTGCTTCTGTCTGTATTTTTAGACCACTATCTGAAGGATAAGTACGGGGTTCGTTATTACTATCGCTATTGCGATGACGGACTGGTACTCGGTAAAACGAAAGCGGAATTGTGGAAGATTC
NZ_GG688320.1	TR	-	16155	16204	16134	16253	16	0	AGGCCGTGTGGTCTATCGTGGCAACAACAACGCGAACCCGAATGGCGGTGTTTCGATGTCGAATGCGAACAACGATTCCTCGAATACGAACACGAACATCGGTTCTCGTCTGAACAACAA
NZ_GG688320.1	VR	-	*	*	16503	16622	16	0	CGGCCGTGTGGTCTATCGTGGCTACAGCGACGCGAACCCGAATGGCGGTGTTTCGATGTCGAATGCGGTCCACGATTCCTCGTATACGAGCACGATCATCGGTTCTCGTCTGGCCTTCCG
NZ_GG688320.1	RT	-	15222	15606	CACCTCCGCCAGTATCAAGAGACGGGGTATGCACGACCTCCTGGCGTATGTCCGCCGTGACATGGCCGAGGACCCTGATGGTACGCGTTACTGTTACAAGTTTGACATCACCAAATTCTACGAGAGCGTGAAGCAGGATTTTGTGATGTATTGCGTCAGCCGGGTGTTCAAGGACGCAAAGCTCGTGACCATGCTGGAGAGCTTTGTCCGCCTGATGCCTGAAGGTCTGAGTATCGGCCTGCGCAGCTCGCAGGGGCTGGGCAATTTGCTTTTGTCTGTGTATCTGGACCATTATCTGAAGGACAGGTATGCCGTGCGTCATTTCTACCGCTATTGTGATGACGGCGTCGTACTGGGTAAAACGAAAGCGGAACTGTGGAAGATT
NZ_GG692714.1	TR	+	44065	44114	44011	44140	18	1	GCGGCCGCTGCAACTGGTGGACCGCTTCTGTCAGGAGTGGCAACTCGACTAATTGCGTGAACGTCAACAACAACGGGAACTCCAACAACTGGAACGCCAGCAACGAGCTTTACGTCCCGGTCTGATTCCA
NZ_GG692714.1	VR	+	*	*	43364	43493	18	1	GCGGCCGCTGCTACTGGTGGTCCGCTTCTGTCAGGAGTGGCGGCTCGACTAATTGTGTGTTCGTCAACGTCAGCGGGCACTCCAGCAACTGGGGCGCCAGCGGCGGGCTTTACGTCCCGGTCTGCTTCCG
NZ_GG692714.1	TR	+	44065	44114	44028	44138	15	0	TGGACCGCTTCTGTCAGGAGTGGCAACTCGACTAATTGCGTGAACGTCAACAACAACGGGAACTCCAACAACTGGAACGCCAGCAACGAGCTTTACGTCCCGGTCTGATTC
NZ_GG692714.1	VR	+	*	*	247399	247509	15	0	TGGACCGCTTCTGTCAGGAGTGGCGGCTCGACTGGTTGCGTGTCCGTCAGCTACCACGGGCACTCCTACGACTGGAGCGCCAGCACCGAGCTTTACGTCCCGGTCTGCTTC
NZ_GG692714.1	RT	+	44726	45245	GCTTTATCTGCTTTGATATATGCGAACGCGGCAAGCTGAGGCACATCAAAAGCGTGCATTTTTCCGAGAGGGTTGTGCAAAAATCATTTTGCACCAACATCATATACCCCACTTTCACCCGCTCCCTGATTTATGACAACGGGGCGAGTCAGCAAGGGAAAGGCACCCAGTTCGCGACCAACAGACTGACGACTCACTTGCGGAGGCATTTCAGGAAATACGGACGCGAAGGCGGCATACTTCTGATTGACTTCTCGGACTACTTCGGGAATGTGGCACATGAGCCACTTTTTGAGATATACCGGCAGATCTTCACGGATCCGCGTGTTATAGCTCTGGGAATGAGCTTTATTTCTGCCTTCGGCGATAAAGGCCTCGGGCTGGGAAGCGAAACGAGCCAGATCAACGCCGTAATGCTTCCAAATCGCGCGGACCATTACGCGAAGGAAGTGCTCAGGATCCGGGGCTATGGCAGATATATGGACGACACCTATCTGCTACACCATAGCATTGCATACCT
NZ_GG666049.1	TR	-	18623	18670	18600	18693	11	0	GTCCAATTCGTACAACGTCCGCTATGTCAACAGCGATGGTTCCTTGAACTGGAACAACGCGCGCAATGGCAACAACGGCGTTCGCCCGCTTAGA
NZ_GG666049.1	VR	-	*	*	16584	16677	11	0	GTCCCATTCGTACAGCGTCCGCTATGTCAGCAGCGATGGTTCCTTGAACTGGAGCCGCGCGCGCGATGGCAACGGCGGCGTTCGCCCGCTTTGC
NZ_GG666049.1	RT	-	17578	18211	AGATAAGGTAGCACAGCAAGCGCTATGCGAAGAAGTAGTAAGACCTATCCTAAAAAATGTATTAATCAAAGATAATTACGCTTCGCAGCCGAAGAAAGGAACGCACTTTGGACTAGAGAGATTACAAGGCTTTTTAAGAAATTACTATTTTTCGAGAAAAGCAAAAATGGAAAAAGAGCGAAGAAGCGAAGGGAAAAGGCCAAGCGAAGAGGATATAAAAAGCTATTCGACAGGCTATGTTTTAAAATGCGATATAAAAAAGTATTTTTACAACATACAGCATAAAGAATTAAAAAGAATGGTAAGAAGGTATTTTCACGAGCAAAACGTCAGATGGTTAATAAACCATATTATAGATTCAGACGTGGACCCGGGAATTCCTATAGGAAATCAGCTTTCACAATGGCTAGCCCTATTATTTTTGAACGATATGGACCATCTTATAAAAGAACGCTTAGGAATAAAATATTATGGCAGATATATGGACGACTTCTACTTGATCCATGAAGACAAAGACTACTTAAAGTATTGCTTAGGAGAAATAGAAGAGTATCTAAAAGGAATTGGACTAGAACTTAATCAAAAGACACAAATTTTCCCGCTTCGTCACGGTATAGATTTTCTAGGATTTCAC
NZ_GG698592.1	TR	-	57669	57718	57646	57771	17	0	CTCTGGCGGCGCTGATAGCGGGCGGCAACTGGAACAATGGGGCGAATTGCGGCGCTCGTGCCGTGAATTGCAACAATTACCCGTGGAATGTCAATACGAACATTGGCGCTCGTGGGGCGTGTGACT
NZ_GG698592.1	VR	-	*	*	58207	58332	17	0	CTCTGGCGGCGCTGCTGGCGGGCGGCAGCTGGGACCGTGGGGCGGGTTGCGGCGCTCGTGCCGTGTTTTGCCGCAATTACCCGTGGATTGTCCCTGCGAACGTTGGCGCTCGTGGGGCGTGTGACT
NZ_GG698592.1	RT	-	56621	57265	GAATACCATTACTTTAAGGTGTACGAACCGAAAGAGCGGCAGATAATGGCACTGCCGTTCTATGACAGGGTGGTACAGCACGCCATAAACAACGTGTTAGAGCCTATATTTGATAAGCGGTTTATATCGCAGTCTTACGCCTGCCGGAAAGGTAAAGGTATGCACGCTGCATCTGATACGCTAAAAGAGTGACTGTATGAGTGGAACAAATACCACCCAGACCAGCCACTTTATGCTATCAAGGCAGATATACACCACTATTTCCAGAGCATAGACCATGCGGTATTAAAGACTGAAATACGTAAGGTTATAAAAGACGCTGGGGTACTGGCATTGCTGGACAGGATAATAGACCACAACGGCAATATGCCGGACGGCGTAGGGATACCAGTGGGAAACCTTACCAGTCAGTTATTTGCAAATATCTATCTGGACGCATTAGACCAGTTTATTAAGCATGAGCTGGGCGTAGAGGCGTACATACGCTATATGGACGACTTTGTAATATTAAGCCCAGACAAGGAACAGCTGCGCAGCTGGCTTGCACGGATAGAGCAATTCTTACGGGAAGAGCTTAAGTTAGAGTTTAACCCGAAAACTACCATACTGGCAGCAAAGAACGGTATAGACTTTGTAGGCTACAAA
NZ_GG698588.1	TR	+	220672	220755	220663	220767	14	0	TATCGCGGGGGCAACTGGAACAACGGTGCGAACGCTGGTGTGTTCTACCTCAACGGCAACAACTCCCGCAGCAATGTGAACACGAACATCGGCTTCCGTGCCGCT
NZ_GG698588.1	VR	+	*	*	182084	182188	14	0	TATCGCGGGGGCGGCTGGGGCAACGGTGCGTACGCTGGTGTGTTCTGCCTCTGCGGCACCTACTCCCGCAGCTATGTGTACACGTACCTCGGCTTCCGTGCCGCT
NZ_GG698588.1	TR	+	220672	220755	220653	220767	14	0	GCGCTGCGTGTATCGCGGGGGCAACTGGAACAACGGTGCGAACGCTGGTGTGTTCTACCTCAACGGCAACAACTCCCGCAGCAATGTGAACACGAACATCGGCTTCCGTGCCGCT
NZ_GG698588.1	VR	+	*	*	220070	220184	14	0	GCGCTGCGTGTATCGCGGGGGCGACTGGAACGGCGGTGCGTACGCTGGTGTGTTCTACCTCTACGGCACCGGCTCCCGCAGCGGTGTGTCCACGTACCTCGGCTTCCGTGCCGCT
NZ_GG698588.1	RT	+	221266	221928	AGAAACGGCTCGTCATGGCTCTGGGCTTCCGGGATCGTGTCGTGCAGTGGGCGATCTACCTCCAGACAAACCAACACCTCGACAATGGCATGATATACCACAGCTACGGGTGCAGGGTGGGAAAAGGAACCACCAGAGCAGCCGACCGGCTTCAATACTGGTGCACGCTCGTGGATCGGAAGCCGGGCAATTGGTACTACCTGAAACTGGACGTATCAAAGTATTTTTACCGGGTGGATCACCGGGTACTGCTCGACATACTCCGCCGGAAGTTCCCGAACGAGGACGGCTACCTCTGGCTTATGGAAACGATTATAAATTGTGACCATACACCCTTTGGACTGCCTCCGGGAAAGTCTGCCGACGAGATCCCACCGTCTGAAAGACTGTTCGAGGTAGGTATGCCGATCGGAAACCTCACGAGCCAGCTACTCGCGAACGTCTGCCTCAATGAGCTGGATCAGTATATCAAGCACGAGCTGAAAGCCCATTTTTACGACAGATACATGGACGACATGGCGCTGCTCTATCCTGACGCAGCCACACTGAACCGGTGGAGGGCTGCGATCGAGAAGTATCTGAACGAAGTCCTGCACCTCGAATTGAACAGCAAAACCACGATCGGACTCGTCAAGCACGGGATCACCTTCGTGGGCTGCCGAA
NZ_EQ973215.1	TR	+	391313	391372	391283	391410	19	0	AGGCCGTGTGGTCTATCGCGGGTACAACAATGCGAACGCGAATGGCGGTGTGTCGAATGCGAATGCGAATAACGATGCCACGAACACGAATGCGAATGTCGGCTCGCGTCTGGAAAACCAAAGCAAAC
NZ_EQ973215.1	VR	-	*	*	364758	364885	19	0	AGGCCGTGTGGTCTATCGCGGGTGCCACGGTGCGTACGCGAATGGCGGTGTGTCGAATGCGAGTGCGAGTAACGGTGCCACGGACACGGATGCGAGTGTCGGCTCGCGTCTGGCCTTCCGCGGCAAGC
NZ_EQ973215.1	RT	+	391997	392381	ACGGGGGCGAGCATCAAGGGTCGCGGCACGCATGACCTGATGAAGTGCATACGCACGGACATGGCAGCAGACCCGGAAGGCACACGGTACGCCTACAAGTTCGACATCCGCCGCTTCTACGACAACGCGCGACAGGATTTCGTCATGTGGTGCTTCCGCAGGGTGTTCAAGGACGAAAAGCTGCTGACGGTGCTCGAGAGGTTCGTCACCATGCTGCCGGAAGGCATAAGTTTCGGGCTGCGGAGTTCCCAGGGGGCGGGCAACCTGCTCCTGTCTGTATTTTTAGACCACTACCTGAAGGACAGGTACGGGGTCTGTCATTACTACCGGTATTGCGATGACGGCCTCGTACTCGGTAAAACGAAAGCGGAACTGTGGACGGTGC
NZ_EQ973214.1	TR	+	139577	139626	139567	139644	11	0	AATGCAGGTGTCAGCTACTCGAATACGAATAATACGGCGTCGAATACGAATGCGAATATCGGTTCTCAGCTATGCTTA
NZ_EQ973214.1	VR	+	*	*	101614	101691	11	0	CCTGCGGGTGTCGGCTGCTCGTATACGACTAATGCGGCGTCGAATTCGAATGCGAATATCGGTTCTCGGCTTTGCTTA
NZ_EQ973214.1	TR	+	139577	139626	139529	139650	21	0	GGGGTGTGTTGTTCAGCGGTTCTTCGAATAATGGTGCGAATGCAGGTGTCAGCTACTCGAATACGAATAATACGGCGTCGAATACGAATGCGAATATCGGTTCTCAGCTATGCTTATAAAAA
NZ_EQ973214.1	VR	+	*	*	139336	139457	21	0	GGGGTGTGTTGTTCGGCGGTTCTTCGATTTATGGTGCGTATGCGGGTGTCGGCTGCTCGCTTACGCATAGTACGGCGTCGAGTACGTATGCGAATGTCGGTTCTCGGCTTTGCTTTTTACCG
NZ_EQ973214.1	RT	+	140113	140627	GATTTGGGTTTCAGTCTTCACAAATGACACCTATTCTTGCATCAAGAATAGGGGAATACATGCAGCCGCTAAACGGGTCAAATATGATTTAAAGACAGACCCGGAAGGCACAATTTATTGTCTAAAGATAGATGTTCGCAAGTTTTATCCTTCTATTGATCACGATATACTAAAACAGGTTATTCGCAGAAAAATAAAGGATAAACGCTTGCTTTGGTTACTTGACGAAATTATTGATTCGGCCGACGGTGTACCTATTGGGAATTACTTATCCCAATATTTCGCCAATTTATATCTTGCTTATTTTGATCATTGGATCAAAGAAGTCAAGCAAGTAAGATATTTCTATCGCTATGCCGATGATATTGTGATTCTATCTTCAAGCAAAGAATCACTTCACGCCTTATTGCGTGAAATGCGGGTTTACCTTCGGGACAATTTGAAATTGAAAATCAAGCACAATTTTCAAGTATTTCCGGTCGATTCACGGGGGATTGACTTTTTAGGATACCGCT
NZ_KQ236096.1	TR	-	2587671	2587725	2587650	2587769	18	0	AAGCCGTGTGGTTTTTCGTGGGTACAACAATGCGAATGCGAATGGTGGTGTGTCGTACGCGAATGCGAATAACGATGCCTCGAACTCGAACTCGAATATCGGTTCCCGTCTGAACAACAA
NZ_KQ236096.1	VR	-	*	*	2587993	2588112	18	0	CAGCCGTGTGGTTTTTCGTGGGTCCTACGATGCGAATGCGGTTGGTGGTGTGTCGTACGCGAGTGCGTATTACGATGCCTCGTACTCGGACTCGAGTATCGGTTCCCGTCTGGCCTTCCG
NZ_KQ236096.1	RT	-	2586746	2587130	CACTTCGGCCAGCATCAAAAAACGTGGCTCGCACGATCTGATGGCGTATATTCGCCGTGATATGAAAGAAGATCCGGAAGGCACGCGGTTCTGTTATAAGTTTGACATCAAGAAGTTCTACGAAAGCGTGAAACAAGATTTCGTGATGTATTGCGTGAACCGGATATTCAAGGACAGGAAGCTCATCGCCATGCTGGATAACTTTGTCCGGCTGATGCCTGAGGGTATCAGTATCGGCCTGAGGAGTTCGCAGGGGCTGGGCAATTTGTTGTTGTCTGTTTATTTAGATCATTTTTTGAAAGATAAGTACGGTATCCGTTATTACTATCGATATTGTGATGACGGTGTCGTGCTCGGTAAAACGAAAGCGGAATTGTGGAAGATT
NZ_EQ973359.1	TR	-	319062	319111	319046	319158	13	0	AGCTGGTTCTTTGGGGCGGTAATGCGAATAACGGTGCGAATTGCGGCCTCGCTTATGCGAACTCGAATAACGATTGGTCGAACTCGAATGCGAATATCGGCTCTCGCCATACT
NZ_EQ973359.1	VR	+	*	*	303652	303764	13	0	GGCTGGTTCTTTGGGGCGGTAGTGCGAATAACGGTGCGTATTGCGGCCTCGCTTGTGCGTACTCGTATTACGGTTGGTCGTACTCGAGTGCGAGTATCGGCTCTCGCCTTGCT
NZ_EQ973359.1	TR	-	319062	319111	319047	319158	13	0	AGCTGGTTCTTTGGGGCGGTAATGCGAATAACGGTGCGAATTGCGGCCTCGCTTATGCGAACTCGAATAACGATTGGTCGAACTCGAATGCGAATATCGGCTCTCGCCATAC
NZ_EQ973359.1	VR	-	*	*	319334	319445	13	0	AGCTGGTTCTTTGGGGCGGTAATGCGTATACCGGTGCGACTTGCGGCCTCGCTTCTGCGACCTCGAATCACGATTGGTCGTTCTCGTCTGCGTATATCGGCTCTCGCCTTGC
NZ_EQ973359.1	RT	-	317925	318322	TACAAGTGCGTGTATCAAGGGAAAGGGATTACATTTTGGAGTAAGGAGAATGAAACGTTTTCTTCACCGGTACCCGGAATACAAATGGTTCGTAAAGACTGATTTCAAAAAGTTCTATCAAAGTATTCTTCATGAGCTTATTGTTGCTGCATTGAGAAGGAAATTCAAAGATGAACGATTTATTAAATTGATCGAGATAGCTGTTTTATCGTATGACAGCGGAACAGAGTTAGTTGACGTATTGGAGAATGAAGTTGAACGGAAGAAGAGGTGTTCCGATTGGAGCATTTACAAGCCAACCTATCGGGAATTTTGCGGCAAGCCGGATAGATCATACAATGAAGGAGAAATATCGTGTCAAATGCCTGCATAGATATTGCGATGATAATGTTATGCTG
NZ_KQ235758.1	TR	+	224719	224768	224671	224782	19	1	AGCTGGTTCTTTGGGGCGGTAATGCGAATAACGGTGCGAATTGCGGCCTCGCTTATGCGAACTCGAATAACGATTGGTCGAACTCGAATGCGAATATCGGCTCTCGCCATAC
NZ_KQ235758.1	VR	+	*	*	224384	224495	19	1	AGCTGGTTCTTTGGGGCGGTGCTGCGGCTTACGGTGCGTCTTGCGGCCTCGCTGTTGCGTACTCGTATCACGCTTGGTCGTACTCGTCTGCGGGTATCGGCTCTCGCCTTGC
NZ_KQ235758.1	TR	+	224719	224768	224671	224783	20	0	AGCTGGTTCTTTGGGGCGGTAATGCGAATAACGGTGCGAATTGCGGCCTCGCTTATGCGAACTCGAATAACGATTGGTCGAACTCGAATGCGAATATCGGCTCTCGCCATACT
NZ_KQ235758.1	VR	-	*	*	240933	241045	20	0	GGCTGGTTCTTTGGGGCGGTTATGCGTATCTCGGTGCGTATTGCGGCCTCGCTTGTGCGACCTCGGATCTCGCTTGGTCGTACTCGCCTGCGGCTTTCGGCTCTCGCCTTGCT
NZ_KQ235758.1	RT	+	225508	225905	ACGAGTGCATGTATTAAGGGAAAAGGACTTCATTTTGGAGTAAGGAGAATGAAAAGTTTCCTTCGCCGGTACCCGGAATACAAATGGTTCGTAAAAACTGATTTTAAAAAGTTTTATCAAAGTATTCTTCATGAGCTTATTGTTGCTGCATTGAGAAGGAAATTTAAAGATGAACGATTTATTAAACTGATTGAGATAGCTGTTTTATCGTATGACAGCGGAACGGAGTTAATTGACGTATTGGAGAATGAAGTTGAACGGAAAAAGAGGTGTTCCAATTGGAGCATTTACAAGTCAACCTATCGGCAATTTTGCGGCAAGTCGGATAGATCATACAATGAAGGAGAAATATCATGTCAAATGCCTGCATAGATATTGTGATGATAATGTTATGCTGG
NZ_KQ235764.1	TR	+	223203	223262	223176	223262	8	3	CCGTGTGGTCTATCGCGGGTACAACAATGCGAATGCGAATGGCGGCGTGTCGAATGCGAATGCGAATAACGATGCATCGAACTCGAA
NZ_KQ235764.1	VR	-	*	*	199437	199523	8	3	CCGTGTGGTCTATCGCGGGTACAACAGTGCGTATGCGAATGGCGGTGTGTCGAATGCGTATGCGGGTAACGATGCTTCGTATGCGAG
NZ_KQ235764.1	TR	+	223203	223262	223176	223262	8	3	CCGTGTGGTCTATCGCGGGTACAACAATGCGAATGCGAATGGCGGCGTGTCGAATGCGAATGCGAATAACGATGCATCGAACTCGAA
NZ_KQ235764.1	VR	-	*	*	199106	199192	8	3	CCGTGTGGTCTATCGCGGGTACTACTATGCGAATGCGTATGGCGGTGTGTCGAATGCGTATGCGAATAACGATGCTTCGAGTACGTT
NZ_KQ235764.1	RT	+	223820	224174	ACCTCAGCCAGCATCAAGAACCGCGGCATGCACGACCTCATGGAGTACATACGCCGCGACATGAAAGAAGACCCGGAAGGAACACGCTACTGCTACAAATTCGACATCTCCAAGTTCTATGAGAGCGTGGGGCAGGATTTCGTAATGTATTGTGTCCGGAGGGTATTCAAGGACAAGAAACTCATCGCCATGCTTGACAACTTCGTAAGGCTCATGCCGCAAGGAATCAGCATCGGGCTGAGGTCGTCGCAAGGGTTGGGCAACCTGCTCCTGTCTGTTTTTTTAGACCATTATTTGAAGGACAAGTACGGCGTCCGCCATTTCTACCGCTATTGCGATGACGGCGTGGTACTCG
NZ_KQ235773.1	TR	-	425889	425917	425886	425929	6	1	AATGCGAATGGCGGTGTGTCGAATGCGAATGCGAATAACGATGC
NZ_KQ235773.1	VR	-	*	*	426489	426532	6	1	TATGCGAATGGCGGCGTGTCGGGTGCGTTTGCGCATAACGATGC
NZ_KQ235773.1	RT	-	424943	425327	AACCGGTGCAAGCATCAAAAGGCGCGGTACTCATGACCTGATGAACTGCATACGTACCGATTTGCAAAAAAATCCGGAAGGCACGCTTTACGCATACAAATTTGACATCCGGAGGTTTTATGACAATGCGCGGCAGGACTTTGTTATGTGGTGCTTCCGGAGGGTGTTCAAGGACAAAAGGCTGTTGGTCTTGTTGGAGCGGTTTGTTAAGCTGCTGCCAGAAGGTATCAGTTTCGGACTGCGCAGTTCACAAGGGGCAGGAAATCTGCTTCTGTCTGTATTTTTAGACCACTATCTGAAGGATAAGTACGGGGTTCGTTATTACTATCGCTATTGCGATGACGGACTGGTACTCGGTAAAACGAAAGCGGAATTGTGGAAGATT
NZ_JH114350.1	TR	-	373005	373035	372967	373057	8	0	GCTTCCAGCAGTTGGAACGTGAACTTCAACAACGGCAACGTCAGCACGGGCAACCGCCAGGGCGCGGGCCGGGTTCGTCCCCTCGCCGCAA
NZ_JH114350.1	VR	-	*	*	373724	373814	8	0	GCTTCCAGCAGTTGGAACGTGAGCTTCAGCGGCGGCAGCGTCAGCTCGGGCCTCCGCCAGGGCGCGGGCCGGGTTCGTCCCCTCGCCGCAA
NZ_JH114350.1	RT	-	372433	372764	TCGGGAGGTTTTTGCCGCCGCTTTCATTGATCGTGTTGTCCATCACTGGATCGCTCTTCGTATCGAGCCGATCTTAGAGGAACGCTTCCGGGAACAAGGAAACGTCTCCAAGAACTGCCGGAAAGGTGAGGGATGCTTGTCTGCCGTGCACTATCTGAATAACATGATAGTCGAGGTCAGTGAGCATTATACTGCCGATGCGTACATTTTCAAAGATGACCTGTTCAGTTTCTTCATGTCTATCTCGAAATCGTTGGTATGGGAAATGCTGAACATATTCGTAAGGGACAATTATAAAGGTGATGATATTGAATGTTTGCTTTACCTTCTAG
NZ_EQ973486.1	TR	+	214216	214253	214142	214271	15	0	AGCTGTTTCCGGCCTTCGTGTGCCTGCCCGTGGTGGTAACGCGGACAATGGTGGTAATGCTGGCTTTGAGTACTTGAATGTGAACAATGGTGTCTCGACGTCCAATGCGAACTACGGCTCGCCCCTCAAC
NZ_EQ973486.1	VR	+	*	*	213786	213915	15	0	CGCTGTTTCCGGCCTTCGTGTGCCTGCCCGTGGTGGTAACGCGGGCGCTGGTGGTATTGCTGGCTTTGAGTGCTTGGTTGTGTACTATGGTGTCTCGACGTCCCATGCGTACTTCGGCTCGCCCCTCTGC
NZ_EQ973486.1	RT	+	215013	215446	TATTTTGTACAACTTGATATGCACCACTATTTCTTACACATATACCATCCGTTAATGAAAGAAAAACTGGAACGTAAGATCAAGGATCCGAAATTACTTAGTTTCTTATTTGAAATTATTGATAGCTTCTTGCAAGGTTTGCCGCTTGGTATTAAGATATCACAGCTTAACGCCAATATGTATTTGTCTGCCTTTGACTGGAAGGCTATAAAGTGTTTCGGGATAGCAGAAGATACTGATAAAATGAGTTATTGGCGTGACCGATATGTAACGGATAAGCTATTAACTTGTCGGACAGGGGAACAAGCGGCTGAATTATCTAGGGGAGTACAGTTTTTGAATAGCCAGTTTGACCGATTCGCCAAACAAGGTTTGAAACATTATGCTAGGTTTGCTGATAATATTATAATAATGCACCAGGATAAAGTGTTTTT
NZ_GG657595.1	TR	-	91226	91275	91206	91326	32	0	AAAAAGGTTACTAAATTAGGCAGTAAATGGAATAACAGTGCTAATGCAGGTACTTTCTATTGGAATCTGAATAATGCTACTTCTAATCGTAATCGGAATATCAGCAGGCAGTTAGTAAATG
NZ_GG657595.1	VR	-	*	*	91455	91575	32	0	TGGCGGGTTGCTACGTTGGGCGGTAGGTGGAATGACGGTGCTGGTGCGGGTGCTTTCTGTTGGTATCTGAATGATGCTGCTTCTCATCGTAGTCGGGATGTCGGCGGGCGGTTGGTGTATG
NZ_GG657595.1	RT	-	90143	90692	TACCTATTCAGCGATACCCAAAAGAGGAATTCACGCAGCGTTGCATGATGTTCAAGATGCAATGTGGAAGGATGTTCCGAATTGCCAATATTGCTTGAAGCTGGATGTAAGGCACTATTACCCTTCAATAAATCACGATATTTTGAAAGCAAAGTTCAGACGGGTTTTCAAAGATGGTGAATTGCTTTGGTTGTTGGATGAAATCATAGATAGCATTTGCACCGCTAACATTGAAGATATTCGTGATCTTTGGTTCTTCGATGAAGATGTTGATGAAGAAACCGGAATACCAATAGGGAACTACCTTTCCCAATATTGCGGAAACTTCTATCTTTCTGATTTTGACCACTGGATCAAAGAAGAAAAGCGGGTGAAGCATTACTTCCGTTACATGGATGATATTGTGATTTTCGGCAGCAGCAAAGAAGAACTTCATGCCCTGAAACGGGAAATTGATGTTTATTTCATGCAGGAATTACGGTTGACAGTCAAAGGGAATTGGCAAGTGTTCCCTTCCTATGTGCGGGGTGTTGATTTTGTCGGTTATCGA
NZ_DS999412.1	TR	+	4413974	4413998	4413577	4414000	3	1	CGGGTTCGCGTTGGCCGTGCGTCGTGCCGGTCAGTAATTGGCCCTTTTGATCCTTTCCCTGGAGCAACCATGAACCCCATCATCCTCAAGAAGATCGGCGCCGACCGCAACCAGCTGCCGGACGATTCCATCGACCACGTCGCCGTGTTCCTGCCCGACTACGGCCTGACCTTCACTGCCACCAGCATCGTGGAAAGCGATGTTCCGCATGCTGACTGCGAATCCGCCGCCAAGGCCCTGGACCTGCTCGGCCACACCGACTGGGATCTGCCGACCATCGAGGAACTGCAGCTGCTGATCGACCGCAGCCGCTACTCGCCGGCCATCAACACCGACTTCTTCAAGGACATCCAGAACGACTGGTACTGGTCGAAGACCCCGGCCGCCTGGTCCTCGGCGTCCGCGTGGTACGTCTATTTCAGCA
NZ_DS999412.1	VR	+	*	*	4411287	4411710	3	1	CGGGTTCGCGTTGGCCGTGCGTCGTGCCGGTCAGTAATTGGCCCTTTTGATCCTTTCCCTGGAGCAACCATGAACCCCATCATCCTCAAGAAGATCGGCGCCGACCGCAACCAGCTGCCGGACGATTCCATCGACCACGTCGCCGTGTTCCTGCCCGACTACGGCCTGACCTTCACTGCCACCAGCATCGTGGAAAGCGATGTTCCGCATGCTGACTGCGAATCCGCCGCCAAGGCCCTGGACCTGCTCGGCCACACCGACTGGGATCTGCCGACCATCGAGGAACTGCAGCTGCTGATCGACCGCAGCCGCTACTCGCCGGCCATCAACACCGACTTCTTCAAGGACATCCAGAACGACTGGTACTGGTCGAAGACCCCGGCCGCCTGGTCCTCGGCGTCCGCGTGGCTCGTCTCTTTCAGCT
NZ_DS999412.1	TR	+	4413974	4413998	4413577	4414000	3	1	CGGGTTCGCGTTGGCCGTGCGTCGTGCCGGTCAGTAATTGGCCCTTTTGATCCTTTCCCTGGAGCAACCATGAACCCCATCATCCTCAAGAAGATCGGCGCCGACCGCAACCAGCTGCCGGACGATTCCATCGACCACGTCGCCGTGTTCCTGCCCGACTACGGCCTGACCTTCACTGCCACCAGCATCGTGGAAAGCGATGTTCCGCATGCTGACTGCGAATCCGCCGCCAAGGCCCTGGACCTGCTCGGCCACACCGACTGGGATCTGCCGACCATCGAGGAACTGCAGCTGCTGATCGACCGCAGCCGCTACTCGCCGGCCATCAACACCGACTTCTTCAAGGACATCCAGAACGACTGGTACTGGTCGAAGACCCCGGCCGCCTGGTCCTCGGCGTCCGCGTGGTACGTCTATTTCAGCA
NZ_DS999412.1	VR	+	*	*	4412661	4413084	3	1	CGGGTTCGCGTTGGCCGTGCGTCGTGCCGGTCAGTAATTGGCCCTTTTGATCCTTTCCCTGGAGCAACCATGAACCCCATCATCCTCAAGAAGATCGGCGCCGACCGCAACCAGCTGCCGGACGATTCCATCGACCACGTCGCCGTGTTCCTGCCCGACTACGGCCTGACCTTCACTGCCACCAGCATCGTGGAAAGCGATGTTCCGCATGCTGACTGCGAATCCGCCGCCAAGGCCCTGGACCTGCTCGGCCACACCGACTGGGATCTGCCGACCATCGAGGAACTGCAGCTGCTGATCGACCGCAGCCGCTACTCGCCGGCCATCAACACCGACTTCTTCAAGGACATCCAGAACGACTGGTACTGGTCGAAGACCCCGGCCGCCTGGTCCTCGGCGTCCGCGTGGCTCGTCTCTTTCAGCT
NZ_DS999412.1	TR	+	4414617	4414666	4414596	4414667	12	1	AGGCGGCCGCCTGGTCCTCGGCGTCCGCGTGGAACGTCAATTTCAACAACGGCAACGTCAACAACAACCACC
NZ_DS999412.1	VR	+	*	*	4410744	4410815	12	1	CGGCGGCCGCCTGGTCCTCGGCGTCCGCGTGGGTCGTCAATTTTTACTGCGGCGGCGTCGACGACTACCTCC
NZ_DS999412.1	TR	+	4414617	4414666	4414599	4414708	13	0	CGGCCGCCTGGTCCTCGGCGTCCGCGTGGAACGTCAATTTCAACAACGGCAACGTCAACAACAACCACCGCAACAACAACGGGTTCGCGTTGGCCGTGCGTCGTGCCGGT
NZ_DS999412.1	VR	+	*	*	4411208	4411317	13	0	CGGCCGCCTGGTCCTCGGCGTCCGCGTGGGGCGTCGATTTCAACCTCGGCTACGTCAGCTACGACCACCGCGGCAGCCACGGGTTCGCGTTGGCCGTGCGTCGTGCCGGT
NZ_DS999412.1	TR	+	4414617	4414666	4414599	4414708	16	0	CGGCCGCCTGGTCCTCGGCGTCCGCGTGGAACGTCAATTTCAACAACGGCAACGTCAACAACAACCACCGCAACAACAACGGGTTCGCGTTGGCCGTGCGTCGTGCCGGT
NZ_DS999412.1	VR	+	*	*	4411666	4411775	16	0	CGGCCGCCTGGTCCTCGGCGTCCGCGTGGCTCGTCTCTTTCAGCTACGGCCTCGTCTACGACGGCCTCCGCCTCACCAACGGGTTCGCGTTGGCCGTGCGTCGTGCCGGT
NZ_DS999412.1	TR	+	4414617	4414666	4414599	4414708	16	0	CGGCCGCCTGGTCCTCGGCGTCCGCGTGGAACGTCAATTTCAACAACGGCAACGTCAACAACAACCACCGCAACAACAACGGGTTCGCGTTGGCCGTGCGTCGTGCCGGT
NZ_DS999412.1	VR	+	*	*	4412124	4412233	16	0	CGGCCGCCTGGTCCTCGGCGTCCGCGTGGTTCGTCGATTTCTACGACGGCCTCGTCGGCGACTACCGCCGCAGCGACGGCGGGTTCGCGTTGGCCGTGCGTCGTGCCGGT
NZ_DS999412.1	TR	+	4414617	4414666	4414599	4414708	13	0	CGGCCGCCTGGTCCTCGGCGTCCGCGTGGAACGTCAATTTCAACAACGGCAACGTCAACAACAACCACCGCAACAACAACGGGTTCGCGTTGGCCGTGCGTCGTGCCGGT
NZ_DS999412.1	VR	+	*	*	4412582	4412691	13	0	CGGCCGCCTGGTCCTCGGCGTCCGCGTGGGGCGTCGATTTCAACCTCGGCTACGTCAGCTACGACCACCGCGGCAGCCACGGGTTCGCGTTGGCCGTGCGTCGTGCCGGT
NZ_DS999412.1	TR	+	4414617	4414666	4414599	4414708	16	0	CGGCCGCCTGGTCCTCGGCGTCCGCGTGGAACGTCAATTTCAACAACGGCAACGTCAACAACAACCACCGCAACAACAACGGGTTCGCGTTGGCCGTGCGTCGTGCCGGT
NZ_DS999412.1	VR	+	*	*	4413040	4413149	16	0	CGGCCGCCTGGTCCTCGGCGTCCGCGTGGCTCGTCTCTTTCAGCTACGGCCTCGTCTACGACGGCCTCCGCCTCACCAACGGGTTCGCGTTGGCCGTGCGTCGTGCCGGT
NZ_DS999412.1	TR	+	4414617	4414666	4414599	4414708	16	0	CGGCCGCCTGGTCCTCGGCGTCCGCGTGGAACGTCAATTTCAACAACGGCAACGTCAACAACAACCACCGCAACAACAACGGGTTCGCGTTGGCCGTGCGTCGTGCCGGT
NZ_DS999412.1	VR	+	*	*	4413498	4413607	16	0	CGGCCGCCTGGTCCTCGGCGTCCGCGTGGTTCGTCGATTTCTACGACGGCCTCGTCGGCGACTACCGCCGCAGCGACGGCGGGTTCGCGTTGGCCGTGCGTCGTGCCGGT
NZ_DS999412.1	TR	+	4414617	4414666	4414599	4414708	12	0	CGGCCGCCTGGTCCTCGGCGTCCGCGTGGAACGTCAATTTCAACAACGGCAACGTCAACAACAACCACCGCAACAACAACGGGTTCGCGTTGGCCGTGCGTCGTGCCGGT
NZ_DS999412.1	VR	+	*	*	4413956	4414065	12	0	CGGCCGCCTGGTCCTCGGCGTCCGCGTGGTACGTCTATTTCAGCAGCGGCGCCGTCTACAACAACCGCCGCCACGACCTCGGGTTCGCGTTGGCCGTGCGTCGTGCCGGT
NZ_DS999412.1	RT	+	4414902	4415594	AGGCGCGCGAGATCCACGCACCAGACTTCGCCGACCGCGTGGTGCACCACTGGCTGGTGCCGCAGCTGGAAGCGCTGTGGGAGCCGACGTTCATCCATGACAGCTATGCCAACCGCAAGGGGCGTGGCAGCCACGCGGCCGTGCGACGGGCGCAGCAGTTCGTGCGCCAGGTGCACAGCGGCCAGGGCGGCGGCTGGTATCTGCAGCTCGACGTGGCCAACTTCTTCAACAGCATCCACCGGCCTACCCTGTGGCGGATGCTGCGCACTCGCCTGCGGCTCCGTGGCGCACCGCTGGTGGTCCAGCAGGCCACCCATGCCCTGCTGCGCCGTTCGCCGCTACACGCGGGTGTCCAGTACCGGGCCACTGCTGCCGAGCAGGCGCAGGTTCCACCGCACAAGCGGCTGGCCAACGCCCCGGCCGGGCGTGGCCTGCCGATCGGCAACCTGTCCAGCCAGTTCTTCGCCAACGTCTACCTGGACGCGCTGGACCAGTTCGCCAAACACGTGCTCAAGGCCAAACGCTACCTGCGCTACGTCGATGACTTCGTGCTGTTCCACCACGACCGCGAGCAGCTGGCCGCCTGGCGCGACCAGATCGAGGCCTTCTTACAGGACCAGCTCGGCCTGCGCCTGAAGGCCGAGCAGAAGCTCTGCCGACTGACCGACGGCTTGGACTTCCTCGGATACGTGA
NZ_GG657758.1	TR	+	5733473	5733497	5733471	5733500	4	1	CACCATCGGCGTCAACGAGATCGAGGCCAC
NZ_GG657758.1	VR	-	*	*	3049666	3049695	4	1	CACCCGCGGCGTCAGCGAGGTCGTGGCCAC
NZ_GG657758.1	RT	+	5739206	5740287	GCAGTTCTACTTCGTCCTGCCGGACCGCTTCGCCAACGGCGACACCGGGAACGACCGCGGCGGCCTGACCGGTTCGCGCCTCACCCACGGTTACGACCCCACCGACAAGGGCTTCTACCAGGGCGGCGACCTCAAGGGCCTGACGAAGAACCTCGACTACATCAAGGGGCTCGGCACCACCGCCATCTGGATGGCGCCCATCTTCAAGAACCAGCCCGTGCAGGGGACGGGGGACAACGCCTCCGCCGGCTACCACGGCTACTGGATCACCGACTTCACCCAGGTCGACCCGCACTTCGGCACCAACCAGGACCTCGAGAACCTGATCGACAAGGCCCACGCCAAGGGCATGAAGGTCTTCTTCGACGTCATCACCAACCACACCGCCGACGTCGTCGATTACCAGGAGAAGTCCTACGAGTACCTCTCCAAGGGCGCCTTCCCGTACCTGACGAAGGACGGCGAGCCCTTCGACGACGCCGACTACGCCGACGGCTCCTCCGGCTTCCCCCGCGTCGACTCCGGTTCCTTCCCGCGCACCCCCGTGGTGCCCGGGGCGAAGAAGCGGGTCAAGGTCCCGTCCTGGCTCAACGACCCGGCGATGTACCACAACCGGGGCGACTCCACCTTCGCCGGCGAGTCCAGCGAGTACGGCGACTTCTCCGGCCTCGACGACCTGTGGACCGAGCGTCCCGAGGTCGTCGACGGCATGGAGAAGATCTACCAGCGGTGGGTCAGGGACTTCGACATCGACGGCTTTCGGATCGACACCGTGAAGCACGTCAACATGGAGTTCTGGACCCAGTGGGCCACCGCCCTGGACGCCTACGCGGCCAAGAAGGGCCGTGACGACTTCTTCATGTTCGGCGAGGTCTACTCCTCCGACACGAACATCACCGCCCCGTACGTCACCCGGGGCCGCCTCGACGCCACCCTCGACTTCCCGTTCCAGGAGGCGGCCCGCCAGTACGCCTCCCAGGGCGGCAGCGCGCGCAAGCTGGCCTCGGTCTTCGGCGACGACCACAAGTACACGACCGACAAGGCCAACGCGTACGAGCAGGTCACCTTCCTCGGCAACCACG
NZ_GG730315.1	TR	-	23359	23442	23346	23450	16	0	TATCGCGGGGGCAACTGGAACAACGGTGCGAACGCTGGTGTGTTCTACCTCAACGGCAACAACTCCCGCAGCAATGTGAACACGAACATCGGCTTCCGTGCCGCT
NZ_GG730315.1	VR	-	*	*	63332	63436	16	0	TTTCGCGGGGGCGACTGGAGCGACGGTGCGAACGCTGGTGTGTTCTCCCTCTACGGCAACGGCTCCCGCGGCCTTGTGGGCACGGGCCTCGGCTTCCGTGCCGCT
NZ_GG730315.1	TR	-	23359	23442	23346	23460	18	0	GCGCTGCGTGTATCGCGGGGGCAACTGGAACAACGGTGCGAACGCTGGTGTGTTCTACCTCAACGGCAACAACTCCCGCAGCAATGTGAACACGAACATCGGCTTCCGTGCCGCT
NZ_GG730315.1	VR	-	*	*	25205	25319	18	0	GCGCTGCGTGTTTCGCGGGGGCCGCTGGTACTCCGGTGCGAGCGCTGGTGTGTTCTACCTCGGCGGCCACAACTCCCGCGGCGGTGTGGGCACGGGCCTCGGCTTCCGTGCCGCT
NZ_GG730315.1	TR	-	23359	23442	23346	23551	18	0	AGCAAGGAGCTGAACGAAATCGGGCGTATGCTCGGCGGCTGGAAAAAGTCGAACGAGTAAAGCCCGTGGGGAATGTGTCGAGATAAAGGAGGCGCTGCGTGTATCGCGGGGGCAACTGGAACAACGGTGCGAACGCTGGTGTGTTCTACCTCAACGGCAACAACTCCCGCAGCAATGTGAACACGAACATCGGCTTCCGTGCCGCT
NZ_GG730315.1	VR	-	*	*	23929	24134	18	0	NGCAAGGAGCTGAACGAAATCGGGCGTATGCTCGGCGGCTGGAAAAAGTCGAACGAGTAAAGCCCGTGGGGAATGTGTCGAGATAAAGGAGGCGCTGCGTGTTTCGCGGGGGCCTCTGGCCCAACGGTGCGTCCGCTGGTGTGTTCTGCCTCAGCGGCATCGACTCCCGCAGCTGTGTGGGCACGTACCTCGGCTTCCGTGCCGCT
NZ_GG730315.1	RT	-	22186	22848	AAGAAACGGCTCGTCATGGCTCTGGGCTTCCGGGATCGTGTCGTGCAGTGGGCGATCTACCTCCAGACAAACCAACACCTCGACAATGGCATGATATACCACAGCTACGGGTGCAGGGTGGGAAAAGGAACCACCAGAGCAGCCGACCGGCTTCAATACTGGTGCACACTCGTGGATCGGAAGCCGGGCAAATGGTACTACCTGAAACTGGACGTATCAAAGTATTTTTACCGGGTGGATCACCGGGTACTGCTCGACATACTCCGCCGGAAGTTCCCGAACGAGGACGGCTACCTCTGGCTTATGGAAACAATTATAAATTGCGACCATACACCCTTTGGACTGCCTCCGGGAAAGTCCGCCGACGAGATCCCACCGTCTGAAAGACTGTTCGAGGTAGGTATGCCGATCGGAAACCTCACGAGCCAGCTACTCGCGAACGTCTGCCTCAATGAGCTGGATCAGTATATCAAGCACGAGCTGAAAGCCCATTTTTACGACAGATACATGGACGACATGGCGCTGCTCTATCCTGACGCGGCCACACTGAACCGGTGGAGGGTTGCGATCGAGAAGTATCTGAACGAAGTCCTGCACCTCGAATTGAACAGCAAAACCACGATCGGACTCGTCAAGCACGGGATCACCTTCGTGGGCTGCCGA
NZ_GG730311.1	TR	-	126755	126807	126748	126844	14	0	TCGGTTCGGTAATTGCAACAACGGTACGAATGATGGTTTGCGCTACTTGAATGTGAACAACACTGCCGGGAATGCCAACTGGAACATCGGGGCCGCC
NZ_GG730311.1	VR	-	*	*	127011	127107	14	0	TCGGTTCGGTAGTTGCTCCGACGGTACGCCTGATGGTTTGCGCTGCTTGGGTGTGGACAACCCTGCCGGGGATGCCAACTGGTACCTCGGGGCCGCC
NZ_GG730311.1	RT	-	125770	126191	TGGTATTAGAGCCGATCATCACAGCCACAGCCTATCCATACTCCTGCGGTTCGTTCCCAAAGCGTGGAGCACACTACGGAAAGAGACAGATAGAGCGGTGGCTTTTGCATGACCCGAAGGGAACACGGTGCTTCGCAAAGATGGATATCCGGCACTTTTATGATAGTATCCGGCTGAAAATTCTGATGAGGGAACTGGCAATCCGAATCAAGGATGACTGGTTTTTATACATCATCGGATTATGCCTACAGGGATTTAATAAAGGAATCCCTCTCGGGTTTTACATCAGCCAGTGGTTGGCAAATTACCTCTTAGAACCACTCGACCGACTGATCACAGAGGTGCTCGGTCTGCCAAAGCTGCAAAGGTACATGGACGATATCGTCATATTCGCAAGCAGCAAGAAAGTCCTCCAGAGAGCC
NZ_JH636018.1	TR	-	110122	110159	110098	110216	19	0	ACTCGTGTGGTGTATCGGTCGAACAACAACGCGAACGCGTTAGGCGGTGTTTCGTATGCGAACGCGAATAACGATTCATCGAACACGAATGCGAACATCGGTGTTCGGCTTGCAAACAA
NZ_JH636018.1	VR	-	*	*	110384	110502	19	0	TCTCGTGTGGTGTATCGGTCGAACAACTACGCGTACGCGTTGGGCGGTGTTTCGTCTGCGGCCGCGGTTCTCGATTCATCGAGCACGTCTGCGAGCATCGGTGTTCGGCTTGCCTTCAG
NZ_JH636018.1	RT	-	109185	109598	CGGCATTTGAAAGTACGTTTTATCCGGACTACTTCCGCATCCATTAAAAACAGGGGAACGCATGACCTTTTACAGTATATCGTTAAAGATATAAAGGATGATCCCGAAGGAACCCTGTTCGGGTACCAGTTCGATATAACGAAATTCTATGAGAGCGTAGACCAGGACGTTTTGCTGGATGCAGTGAAAAGGATGTTCAAGGATAAAATATTGATCGGAATCCTGGAAGAGTGCATCCGCATGATGCCTAAAGGCGTAAGTATCGGGCTAAGATCATCACAGGGGCTTTGTAATTTGCTTCTATCCATTTACCTGGATCACCGGTTAAAGGATCAGGAGGCGGTAGCATATTATTACCGGTATTGTGACGATGGTCTGGTGCTTTCCGGTAGTAAGAAATACCTTTGGAAGGTT
NZ_JH636022.1	TR	+	416859	416889	416836	416926	12	0	GCTTCCAGCAGTTGGAACGTGAACTTCAACAACGGCAACGTCAACACGAACAACCGCCAGAACGCGAACCGGGTTCGTCCCCTCGCCGCAA
NZ_JH636022.1	VR	+	*	*	416079	416169	12	0	GCTTCCAGCAGTTGGAACGTGGGCTTCAACCACGGCTACGTCATCACGGGCAGCCGCCAGGGCGCGGGCCGGGTTCGTCCCCTCGCCGCAA
NZ_JH636022.1	RT	+	417130	417461	CGGGAGGTTTTTGCCGCCGCTTTCATTGATCGTGTTGTCCATCACTGGATCGCTCTTCGTATCGAGCCGATCTTAGAGGAACGCTTCCGGGAACAAGGAAACGTCTCCAAGAACTGCCGGAAAGGTGAGGGATGCTTGTCTGCCGTGCACTATCTGAATAACATGATAGTCGAGGTCAGTGAGAATTATACTGCCGATGCGTACATTTTCAAAGATGACCTGTTCAGTTTCTTCATGTCTATCTCGAAATCGTTGGTATGGGAAATGCTGAACATATTCGTAAGGGACAATTATAAAGGCGATGATATTGAATGTTTGCTTTACCTTCTAGC
NZ_JH636027.1	TR	+	225621	225670	225573	225690	15	0	GCCGTGTGGTCTATCGTGGCAACAACAACGCGAACCCGAATGGCGGTGTTTCGATGTCGAATGCGAACAACGATTCCTCGAATACGAACACGAACATCGGTTCTCGTCTGAACAACAA
NZ_JH636027.1	VR	+	*	*	225203	225320	15	0	GCCGTGTGGTCTATCGTGGCGGCTACAGCGCGAACCCGAATGGCGGTGTTTCGATGTCGTATGCGAGCAGCGATTCCTCGAGTACGAACACGTACATCGGTTCTCGTCTGGCCTTCCG
NZ_JH636027.1	RT	+	226219	226603	ACCTCCGCCAGTATCAAGAGACGGGGGATGCACGACCTCCTGGCGTATGTCCGCCGTGACATGGCCGAAGACCCTGATGGTACACGTTACTGTTACAAGTTTGACATCACCAAATTCTACGAGAGCGTGAAGCAGGATTTTGTGATGTATTGCGTCAGCCGGGTGTTCAAGGACGCAAAGCTCGTGACCATGCTGGAGAGCTTTATCCGCCTGATGCCTGAAGGTCTGAGTATCGGCCTGCGCAGCTCGCAGGGGCTGGGCAATTTGCTTTTGTCTGTGTATCTGGACCATTATCTGAAGGACAGGTATGCCGTGCGTCATTTCTACCGCTATTGTGATGACGGCGTCGTACTGGGTAAAACGAAAGCGGAACTGTGGAAGATTC
NZ_JH636037.1	TR	-	702651	702681	702613	702703	11	0	GCTTCCAGCAGTTGGAACGTGAACTTCAACAACGGCAACGTCAACACGAACAACCGCCAGAACGCGAACCGGGTTCGTCCCCTCGCCGCAA
NZ_JH636037.1	VR	-	*	*	703370	703460	11	0	GCTTCCAGCAGTTGGTACGTGCTCTTCAGCAGCGGCAACGTCTACACGGGCAGCCGCCAGACCGCGTACCGGGTTCGTCCCCTCGCCGCAA
NZ_JH636037.1	RT	-	702079	702410	TCGGGAAGTCTTTGCCGCCGCTTTTATTGATCGCGTTGTCCATCACTGGATCGCTCTTCGTATCGAGCCGATCTTAGAGGAACGCTTCCGGGAACAAGGAAACGTCTCCAAGAACTGCCGGAAGGGTGAGGGATGCTTGTCTGCCGTGCACTATCTGAATAACATGATAGTCGAGGTCAGTGAGAATTATACTGCCGATGCGTACATTTTCAAAGATGACCTGTTCAGTTTCTTCATGTCTATCTCGAAATCGTTGGTATGGGAAATGCTGAACATATTCGTAAGGGACAATTATAAAGGTGATGATATTGAATGTTTGCTTTACCTTCTAG
NZ_JH636038.1	TR	+	126207	126256	126204	126293	11	1	CCTCGAACGCGTGGTACGTGAACATGAACAACGGCAACGTGAACACGAACAACAAGACTAACGCAGGCAGGGTTCGTCCCGTTTCCGCAA
NZ_JH636038.1	VR	+	*	*	125475	125564	11	1	CCTCGGGCGCGTGGAGCGTGAACATGTGCTACGGCATCGTGCACACGAGCAGCAAGACTTACGCAGGCAGGGTTCGTCCCGTTTCCGCAA
NZ_JH636038.1	RT	+	126497	126729	CGTGAAATTTTTGCTTCCGCTTATGTTGATCGTGTAATACAACATTGGGCTGATCTACGCCTTGATCCTATTTTGGAAGAGCGTTTTCAGGCACAGGGAAATGTTTCAAAAAATTGCCGTATTGGTGAAGGAGCACTTTCGGCTGTTATCTATCTGAATGGGATGATCATGGAAGTCAGTGAAAATTATACGAAAGACGCATACATTTTCAAGGGTGATTTCAAAAGCTTTTT
NC_010172.1	TR	+	4482859	4482908	4482855	4482910	0	3	ACGAAGGACTGGTCGATCTTGATCTTGTCGAAGGGGAATTTCTGCAGGTAGCTCAA
NC_010172.1	VR	-	*	*	3114285	3114340	0	3	ACGAAGGACTGGTCGATCTTGATCTTGTCGAACGGGAAGCTCTGCAGGTAGCTCAA
NC_010172.1	RT	-	4489437	4490384	CGCTCGACCCGGCGCTCGAGCCCGAGATCGCTCTCCGGCGGATCGAGCCGGAAGGGGATCGTCCGCCAGGGCGGGGTGCCGTGCCGGGGGGCGTTGTCGTCGAGGCTGCCGGCCTGAAGCCGCTCCTGAGCGATGAGGTCGAGGTCGATATCGGCGAGCGTCACGACCGGCGCTTGAGGGAAGCGCTGCCCTTCGGCCAGCCGCACGCCGTTCTCGTCGATGCTGGTCTGCCCGTCCCAGGACAGGTCGGTGGTGGACTCGCCCGTCCCGGCCGCCGCGTAGACGTAGGCGCACAGGCCGCGCATCGAGGCGGCGCGGGTCAGCAGGGCGCGGGAATCGGCCCGGCCGACGGTGATCGGGCTGCCCGAGGGGTTGGCGATCACGGTGGCGCCGGCGAGCACCGCGTCCATGCCCGGCGTCTGCGGCACCCAGAGATCTTCGCAGACCTCGATTGCGAGGCGAAAGCCCGGCAGGTCGTCGGCGGCGAAGATCAGGTCGGTGCCGAACGGCGCCTCGAGCCCGCCGAGGCGGATCGTCTCGGCCGTGATGCCGGCGCCGGAGGCGAAGTGGCGCTTCTCGTAGAACTCCCGGTAGTTCGGCAGGTAGCTCTTCGGCACCACGCCGAGCAGCCGCCCGCCCCGGATCGCCACGGCGCAATTGTAGAGCCGGTTGCGCCAGCGCAGGGGCGCGCCGACGACGAGCAGCGGCGTGAGTTCGGCGCTCTCCTCGACCAGCCGCGCCACGCCCGTCTCGACCGCGTCGAGGAGGGTGGCCTGCAACAGCAGATCCTCGATGGCGTAGGAGGAGACGCAGAGTTCGGGGAAGACCGCGAGCGCCGCCCCGGCCTCATGCGCCTGCCGCGCGAGGCCTGAGATGTCGGCGACATTGGCCGCCGGGTCGCCCGGATGGCTGCGGCCGGTGCAGGCGGCGACGCGGGCAAAGCCGTGC
NC_010322.1	TR	+	2693673	2693698	2693669	2693698	9	1	ATCAACGGCAACAATCGCATCACCAACAAC
NC_010322.1	VR	+	*	*	613625	613654	9	1	ATCGGCGGCGCCTTCCGCATCCCCGACATC
NC_010322.1	TR	+	2693673	2693698	2693666	2693698	12	0	AACATCAACGGCAACAATCGCATCACCAACAAC
NC_010322.1	VR	+	*	*	687493	687525	12	0	GGCATCGGCGGCGGCGCTCGCATCCCCCGCCAC
NC_010322.1	RT	-	2698201	2698408	ACGTTCACCGATTTCATCCTGGCCGACCGCGACGGCGGCGTGCAGCTGTTCAAGGCCCCTTCCACGCCGCAAGACGGCACCCTGGCCATTCGCGCCGGCCTGGCACAGATCGCCGACGCCACCGGGCGCAGCCCGGCCGAACTCATCGCCAACTGTGACCTGTGCATCAACGGCACCACCGTGGCCCTCAACGCGCTGATCGAGCGCA
NC_010524.1	TR	-	2460040	2460089	2460022	2460138	11	0	GCTGTGTCCGATCGCCGGCGGGAACTGGACGAACTCGTCTACGGCCGGCGTGTGGGCGGTCAACTGGAACAACGCGCGGTCGAACTCCAACGACAACGTGGGGCTCCGGGCCGACTC
NC_010524.1	VR	-	*	*	2460614	2460730	11	0	GCTGTGTCCGCTCGCCGGCGGGGGCTGGGCGTACTCGTCTACGGCCGGCGTGTGGGCGGTCTACTGGAGCAACGCGCGGTCGTACTCCAACGGCACCGTGGGGCTCCGGGCCGCCTC
NC_010524.1	RT	-	2459082	2459696	CCCTACAACACCTTCATGGTCCATGAGCCCAAGCCGCGCGAGATCAGTGCGCCGGCCTTTCGTGACCGCGTCGTGCAGCACGCGGTCTACAACGTCATCCAGCCCATTTTCGATCGCACGTTCATCGATCAGAGCTTTGCCTGCCGGCCCGGCGCCGGCACCCATGCTGCTGCCGACTACGTGCAGCACGGCATGCAGATCAGCAGGCCCGACAGCTACACGCTGCACCTCGACGTGCGCCGCTTCTACTACTCGATCGACCGCGGCATCCTGCGTGCGCTGGTCGAGCGCAAGCTCAAGGACCGGCGCCTGGTCGACCTGATGATGGCGTTTGCCGAGATGCCTGGGCCTGTCGGCCTGCCGATCGGCAATCTGCTGTCGCAGCTGCACGCGCTGATCTACCTCAACCCGCTGGACCACTACATCAAGCGCGAGCTGGGCGTGCGGCTCTACTGCCGCTACGTCGACGACTTGCTGTTGCTCGACCTGAGTCGAGACGAGGCCATCGCTCACCGTGATGCGATCGAGCACTACCTGGCGGATCACCTCAGGCTGCAGCTCAGCAAGGCCACGATGGCACCCACGCGCCGCGGGGTCAACTTCGTCGGCTACCGC
NC_010682.1	TR	+	2449163	2449212	2449149	2449246	15	0	GCAGTACTCGGCCAACAACGCCTGGAACCAGAACTTCAACGATGGCTACCAGAACAACGCGAACAAGGACAACAAGAACCGGGTTCGCCTCGTCCGAA
NC_010682.1	VR	+	*	*	2440358	2440455	15	0	GCAGTACTCGGCCTACCTCGCCTGGACCCAGCACTTCGACGATGGCTGCCAGGACGGCGCGGGCAAGGACGGCAAGAACCGGGTTCGCCTCGTCCGCA
NC_010682.1	TR	+	2449163	2449212	2449147	2449246	16	0	ACGCAGTACTCGGCCAACAACGCCTGGAACCAGAACTTCAACGATGGCTACCAGAACAACGCGAACAAGGACAACAAGAACCGGGTTCGCCTCGTCCGAA
NC_010682.1	VR	+	*	*	2447851	2447950	16	0	ACGCAGTACTCGGCCGGCACCGCCTGGGGCCAGGACTTCTACGGTGGCTACCAGGACTACGCGGGCAAGGGCAGCAAGGACCGGGTTCGCCTCGTCCGCA
NC_010682.1	TR	+	2449163	2449212	2449147	2449246	16	0	ACGCAGTACTCGGCCAACAACGCCTGGAACCAGAACTTCAACGATGGCTACCAGAACAACGCGAACAAGGACAACAAGAACCGGGTTCGCCTCGTCCGAA
NC_010682.1	VR	+	*	*	2448489	2448588	16	0	ACGCAGTACTCGGCCAGCAGCGCCTGGCTCCAGGGCTTCGACGGTGGCTACCAGCACGGCGCGGACAAGGCCACCAAGTACCGGGTTCGCCTCGTCCGCA
NC_010682.1	RT	+	2449449	2450132	AGCCGCGCGAGGTTTGGGCGGCAGACTTCCGTGACCGTGTGGTGCATCACTTCCTCTATAACCACATCGGCGCGCGCTTCGAGGATGCGTTTATCGCAGGCTCGTGCGCGTGCATCAAGGGGCGCGGCACGCTCTACGCGGCTGAGTTTCTGGAATCGGGCATTCGGTCGATCACGCGGAACTGGTCGCGCCAGGCCTACTACCTGAAGTGCGACCTCTCTAACTTCTTCGTCGCGATCGACAAGACGATTCTGCTCGATCTGCTGCTCGCGAAAGTTCGTGAGCCGTTCTGGGCATGGCTCACCGAACTGGTCCTGATGCACGACCCGCGCACGGATTTCGAGTTTCGCGGCGATCCGAAGTTGCTGGAGAAGGTGCCGTCCCACAAGCGGTTGATGGAACAGCCATCGCATCGTGGGCTGCCCATTGGCAACCTGTCGTCGCAGTTCTTCGCCAACGTCTATCTGGATGTGCTCGACCAGCGCGCGAAGCACCAGCTCAAAGCCAAGCACTACGTCCGCTACGTCGACGACTTTCTATTCCTGCATGAATCGCCCGCGCGACTGAACGAGATCCTGGCGGACGTGACGGCATTCCTGCCGGCTCGTCTCGGCGTTCAGATCAATCCTCGCAAGACCATCCTGCAGCAGATCGACCGCGGCATCGATTTCGTCGGGCACGTCA
NC_010814.1	TR	-	2209310	2209362	2209268	2209392	23	0	TGGTCTGCTTCTCCCTATGCAGGCAATAGTAACAACGCCTGGAACGTCAATTTCAACAATGGCAACGTTAACAACAACAACCGTAACAATACCAACTATGTGCGGTTAGTGCGTGCCGGTCAATG
NC_010814.1	VR	-	*	*	2210020	2210144	23	0	TGGTCTGCTTCTCCCTATGCAGGCTATAGTGACTACGCCTGGGTCGTCCATTTCAGCTTTGGCGGCGTTAACGGCGGCGGCCGTGGCAATGCCGTCTATGTGCGGTTAGTGCGTGCCGGTCAGTG
NC_010814.1	TR	-	2209310	2209362	2209268	2209392	19	1	TGGTCTGCTTCTCCCTATGCAGGCAATAGTAACAACGCCTGGAACGTCAATTTCAACAATGGCAACGTTAACAACAACAACCGTAACAATACCAACTATGTGCGGTTAGTGCGTGCCGGTCAATG
NC_010814.1	VR	-	*	*	2207512	2207636	19	1	TGGTCTGCTTCTCCCTATGCAGGCAATAGTTACGGCGCCTGGTACGTCAGTTTCGACCATGGGCTCGTTGACTACAGCAACCGTGGCTATTCCGTCTATGTGCGGTTAGTGCGTGCCGGTCAGTG
NC_010814.1	RT	-	2208347	2209072	CCCACTGTTTGTTTTACCGTAACTCACCCCAAGACCCGTGAGATACATGCGCCGGCGTTTGCCGACCGGATTGTCCACCACCTGCTGGTGGATCGGCTTCAGCGCCTGTATGAACCGGTATTTGTATACGATAGCTATGCTAACCGCACTGCTAAGGGTAGCCACGCAGCGGTTGATCGTCTGCAGCAGATGATCCGCCGCAGAAACGGACAGGGCTGGTATCTGCAACTGGATATCCATAACTATTTTAACAGCATCCATCGCCCTACCTTATATGCCCTGCTGTGCCGCCGTCTTGATCTGGCCTTGCAGAAAGGAAAGCTGGCAGATAGCCAGAGACTGGCGTTACGCAGCCTGTGTCATAAGTTACTTGCCCGTAAAAGCCGAGAAATTGAACGGCCTGGGGCTGCGCCATCTTCTGTGCCGCCCCACAAACGGCTTCGTAACGCCCGACCCCAGTGCGGTTTGCCGGTGGGTAATCTTACCAGCCAGTTTTTTGCCAATGTCTATCTGAATGAGCTGGATCAATTCATCAAGCATCAACTAAAGGTGCGGAATTATCTGCGCTATGTGGATGATTTTGTGCTGTTGGCAGACAGTAAAGAGCAGTTGCGTACATGGCAGGCAGAGATAGCTGCTTTTCTTGAAACCAGACTGCAGCTGCGCCTGAAAGATGCCGTGGTGCTGGCGCCGTTACATCATGGGGTGGATTTTCTGGGGTATCGG
NC_011004.1	TR	-	2022722	2022747	2022722	2022752	2	1	AGCGCAAGTTCGGCCGCATCGTCAACATCAC
NC_011004.1	VR	+	*	*	581947	581977	2	1	CGCGCAAGTTCGGGCGCATCGTCAACATCTC
NC_011004.1	RT	-	2016325	2017200	GTTAGCAGTTCCCTGCCGAATTTGACCAATTTGTAATCCAGGCTCAGGCCATGCGGTCGTCGCGGCTGGAAGGTTTGACGCTCTTGTTGCGGGTGCTGAGAAAGCGAACGTCGATCTCCGAGCCGTTGACCCGGATCAGTTCGCAGCGGCGGTAGGCCAGACCGGTGGACGACAGCAGAAGGAAGAACTCCTTCAGGTTGAGGCCTTCGATCGATCCTTCGAGCTCGAGTTCGGCATCGACGCTCGACACCGCCTTGAGAACGCAGTTGCGCCGCCAAGTGCCGTCGATGCCCATGATCCAGACGTTGTAGCCACGCCCGAAGGACACCCGTTCCGGCCCGCCGCTCTCGGACGCCACTTCGTCCTCCTTTATCGCCCTGTCAGGGCACTCGTCTTCAAGCCACCGAGCGCGAGCCCCGGAGCCGTCGAGGCGGCAGAACTGTTCGGCAGGTACACGCCGCGCCGTTTCGGACAGATCCGGTAGGAGTCGGTGAGACCGACCACGGTCTCGGCGGCGCCGAGAAACAGGTAGCCGTCCGGCTCGTTGACCTTCATCAGCCGGTTGAAGATATCAGATTTTGTCGCCTGATCGAAATAGATCAGCACGTTGCGGCAGAAGATCACGTCGAATTTGCCGAGAGCCGTGAAGTCCTGCAACAGATTGAACAGCCGGTACTGTACCATCGAGCGCACGTCGGCATTGAGCTGCCACATCGTACCGACCTGCTTGAAGTACTTCACCAGCAGCTGGATCGGCAGGCCGCGCTGCACCTCGAACTGAGTGTAGAGGCCGGCCTTGGACTTCTCCAGCACTTCCGGCGACAGGTCGGTGGCGACGATCTCGATGCGCCAGCCGGCGAGTTCGGAGGATTTCTC
NC_010831.1	TR	-	2647686	2647732	2647683	2647742	6	1	AGGGTTCGAACCGTGTTCTTCGTGGTGGTAGCTGGAACAACAATGCGCAGAATTGCCGGT
NC_010831.1	VR	-	*	*	2646239	2646298	6	1	AGGGTTCGAACAGTGTTCTTCGTGGTGGTGGCTGGCTCACCTATGCGCAGCATTGCCGGT
NC_010831.1	RT	-	2653939	2655502	TTTGATGTTTTACTTTTCCGCCTACATGGATTTTGGCGCTGAAATCCCCAATATCCTGAACCCGTTACGAAGCACCTGACGGGTAGCAAGAGAAAGAATGAGCCGGGCAGAACGGATGTCCGGGTCAGCTTTCAGAATGGGACACTCCTGATAGAAACGGTGGTAGAGTTCCGCCACGCTGTGCAGATACTCCACCATTTTCTGCGGCTCAAGAATCCTTGCACAGGTTTGGATAACGTCCGGATAGTCGAGCAGGGTAAAGCCGAGTTGTATTTCGTGTGCAGAGGTCAGTTTTCCCATAAGATGAGCATCTGCCGATCCTTCTTCAAGGCTGAAGCCTGCCTCGTTCTCAGCTATGCGCAGAAGACTGCAGATGCGCGCATGAGCGTACTGAAGGTAGAACACAGGGTTGTCTTTCGACTGTTTCTTGGCGAGATCGATGTCAAAATTCAGATGGGAGTCCTTGCTGCGCATTATGAAAAACAGTCTTGTTGCATCAGCCCCCACGTCATCGATCAGGTCGTCAAGGAGGTCGGCATTGCCCTTTCGTGTTGACATTTTTACCGTCTCTCCGTTGACCGTTGTCGTGACAAACTGATTGATCGCAACGCGAATACGGTCGGTGTCATAACCCAGAATCTTCAGGGCTTCTATGACGTCCGGATACTCATCTATGTGATCGGCTCCGAAAATATTGACGATTTCGTCAAAACCGCGCTCGAATTTGGTTACATGGTAGGCTATATCCGGCAACCGGTAGCTGGGTTCACCGCTTGATTTGACAAGTACCTTGTCTTTTTCCTGCCCCAGTCTGGTGGTCATGAACCAGGTCGCGCCATCATAGTGGTCGATAAATCCTTTCTGACGTAATGCGTCGATAACCTGCTGGTTGGGTGAAATGCCGCTTTCATCCTCCTGATAGAGCCTATGTTCGTTGAAATAGCTGTCGTGTGTGATATCAAGACGGTGAAGCGTGTTTTTAATATGTGTGAAAATATGGGTTTCAGCGGTTTGTTTAAAAAGCTCGGTTGAGTCGGATTCAACGAGTTTTTCGCCATGTTTTTCAAGGATTGCAGCTGCAATCTCCCTGATGTAGTCGCCCTGATAGTGCGTTTCAGGAAATTCAACAGCAATGCCGCACAGCTCTATGTATCGCAGGCGGACCGATTCGGAAAGAATGCTCATCTGCCTGCCGGCGTCATTGAAGTAATACTCTCTGGTAACGGTGTATCCATGAGCCTCCAGAATATTCGCAATGCAGTCTCCGAGAACACCTCCTCTTCCACGCCCAATTGTCAGCGGGCCGGTAGGATTGGCACTGACATACTCGACTATGGCGTTTTTCCCCTCTCCGGCAGCGCCACGTCCGAAACGGTCAGATGACGTGATAATCTGCTCAACCTGCTTCATGATAAAGGCGGGTTCGAGATAGAAATTGATAAATCCCGGTCCCGCTATCTCGGTCTTGCTGACGGTGGTCTCGCTGAACGAGAGATTCTCTGTGATTTTCTGCGCAAGCTGACGCGGATTCATGCCGCACTCGCCGGCAAGAACAAGCGCGATG
NC_012781.1	TR	+	2380546	2380571	2380542	2380573	10	1	AACCATAATAGCAATCTCAACAACACCGATAA
NC_012781.1	VR	+	*	*	1994076	1994107	10	1	AACCTTGTTTGCCTTCTCAGCGATTCCGATAG
NC_012781.1	RT	-	2375579	2376239	GCTATTGTTGAGGCTGATGAAAGAGTTCTTGGAAAAAGACCATATGATGTTCAGATTCTTGCAGGAGCAGCCTTACACAAGGGATATCTTGCCGAGATGAATACAGGTGAAGGTAAAACTCTGGCAGCTACGATGCCTTTATATCTGAATGCCTTGACAGGTAAAAGCTGTATGCTTGTCACGACAAATGACTATCTTGCTTCACGTGATGGTGAGGAGATGGGTGAAGTATATTCTTTTATGGGACTGACATGCTCATATCCTGATGGTAATGATTCTAATACTAATAAGAGAACGGATGATGAACGTAAAATATTTTATTCAGCGGATATCATATATACCACAAACGGTACATTGGGTTTTGACTATCTGTTTGATAATCTTGTTAAGAATAAGTCAGATAGGTTTTTGTGTGATTTCAATTATGTAATTATTGATGAGGCTGACTCGGTGCTTTTGGATGCCGCTATTATGCCGCTTGTTATATCAGGAGTTCCGCGTGTGCAGTCAAATCTTTATAATCTGTGTGATTTCTTTGTTACGACACTGGTTGAGGATATTGACTATATTGAAGAGGACAAGGCTGTCTGGCTTACTCCAAAGGGAGTTAAATTTGCAGAGAGCTTTTTTGGTATTCCTAACTTTTATGGCAAGGAATATT
NC_011757.1	TR	+	4653130	4653179	4653126	4653181	0	3	ACGAAGGACTGGTCGATCTTGATCTTGTCGAAGGGGAATTTCTGCAGGTAGCTCAA
NC_011757.1	VR	-	*	*	3173997	3174052	0	3	ACGAAGGACTGGTCGATCTTGATCTTGTCGAACGGGAAGCTCTGCAGGTAGCTCAA
NC_011757.1	RT	-	4659708	4660655	CGCTCGACCCGGCGCTCGAGCCCGAGATCGCTCTCCGGCGGATCGAGCCGGAAGGGGATCGTCCGCCAGGGCGGGGTGCCGTGCCGGCGGGCGTTGTCGTCGAGGCTGCCGGCCTGAAGCCGCTCCTGAGCGATGAGGTCGAGGTCGATATCGGCCAGCGTCACGACCGGCGCTTGAGGGAAGCGCTGCCCTTCGGCCAGCCGCACGCCGTTCTCGTCGATGCTGGTCTGCCCGTCCCAGGACAGGTCGGTGGTGGACTCGCCCGTCCCGGCCGCCGCGTAGACGTAGGCGCACAGGCCGCGCATCGAGGCGGCGCGGGTCAGCAGGGCGCGGGAATCGGCCCGGCCGACGGTGATCGGGCTGCCCGAGGGGTTGGCGATCACGGTGGCGCCGGCGAGCACCGCGTCCATGCCCGGCGTCTGCGGCACCCAGAGATCTTCGCAGACCTCGATTGCGAGGCGAAAGCCCGGCAGGTCGTCGGCGGCGAAGATCAGGTCGGTGCCGAACGGCGCCTCGAGCCCGCCGAGGCGGATCGTCTCGGCCGTGATGCCGGCGCCGGAGGCGAAGTGGCGTTTCTCATAGAACTCCCGATAGTTCGGCAGGTAGCTCTTCGGCACCACGCCGAGCAGCCGCCCGCCCCGGATCGCCACGGCGCAATTGTAGAGCCGGTTGCGCCAGCGCAGGGGCGCGCCGACGACGAGCAGCGGCGTGAGCCCGGCGCTCTCTTCGACCAACCGCGCCACGCCCGTCTCGACCGCGTCGAGGAGGGTGGCCTGCAACAGCAGATCCTCGATGGCGTAGGAGGAGACGCAGAGTTCGGGAAAGACCGCGAGCGCCGCCCCGGCCCCATGCGCCTGCCGCGCGAGGCCTGAGATGTCGGCGACATTGGCCGCCGGGTCGCCCGGATGGCTGCGGCCGGTGCAGGCGGCGACGCGGGCAAAGCCGTGC
NC_011901.1	TR	-	1735296	1735333	1735271	1735400	8	0	TCGCCACTGGCGTATGTGGATCGCCGGCGGTCAATGGGACAACGGCGTCCGGTGTGGGTCGCGTTGTGCGAACGCGAACAACAATCCCTGGAATGTGAATAGCAATACGGGGCTGCGCGGTGTCTGTGAC
NC_011901.1	VR	-	*	*	1735790	1735919	8	0	TCGCCACTGGCGTATGTGGCTCGCCGGCGGTCAATGGGGCAACGGCGTCCGGTGTGGGTCGCGTTGTGCGCACGCGATCCACAGTCCCTGGTATGTGAATTGCAATACGGGGCTGCGCGGTGTCTGTGAC
NC_011901.1	RT	-	1734274	1734882	AAACGGAGGGAGATCCTGGCGGCACCCTATCGCGACCGAGTTGCCCAGCACGCCATATGCACCCTGTGCGGCCCGATCTGGGACGCCGCCATGATCGACGACTCCTACGCCTGCCGGCCGGGCAAGGGGACGCATGTCGGCGCCACGCGCGTGGAGCAGTGGCTGCGTGGCATGACCGCTGCTGGCGGCGCCGTGTGGGTGGTCAAGATGGACGTCAGCAAGTATTTCGCCAGCATCCGCCACGACCTGGCCAAGGCGGTGGTGCGCGACAAGATCAGCTGCCCGGCAACGCTGCAGTTGATCGACGCCATCATCGACAGCACCGCCGATCCGGCCGATCCTGACCCGGTGGGCATTCCGGTCGGCAACCTGCTGAGCCAGTGGATCGCCAACCTTGTCGGCAACCGCATCGACCAGTGGGCCAAGCGGGAGTTGCGGCTGAAGCGCTACGCCAGGTACATGGACGATATGGTGGTGCTCGTGCGCACCAAGCAGGAGGCGCTGACGATCCGCGACCAGTTCGACGACAAGCTCGCCTCGATGGGCATGAGGTTCAGCAAGGCCTCGGTGCTGCCGGCGTCGCGTGGCGTCAACTTCCTCGGCTACCGC
NC_011891.1	TR	-	4191782	4191806	4191778	4191807	7	1	TTCATCAACTACAGCTCGCGCGAGATCAAC
NC_011891.1	VR	-	*	*	3173221	3173250	7	1	TTCGTCGCCTCCAGCTCGAGCGCGATCCGC
NC_011891.1	TR	-	4191782	4191806	4191778	4191808	9	1	CTTCATCAACTACAGCTCGCGCGAGATCAAC
NC_011891.1	VR	-	*	*	1214899	1214929	9	1	CTTCTTCGTCTCCGGCTCGCTCGTGCTCGGC
NC_011891.1	RT	+	4201616	4202027	CTGCTACTGCGGCTGCCCGCACACGGTCACGAGCTGCCTGCGCACCCACCAGCCGTGCAAGCACGCGGCGCGCATGGCTCGCCTCGCGGCGCGCCTGGTCGCGGCCGGCGCCGGCCCCTCGGCCCTGCCGGGCCTGGTGGACGACTACTACGCCTCGTTCGACCGCCGCATGGCGCTCGCCACCGACGGCTTCGGCCCGCCGCTCGGCGACCCGGCGGCGCCCGTCACGCTGCTGGAGTTCTCCGACTTCACCTGCCCGTTCTGCCGGGGTCTCCGCCCGGCGCTGGAGCGCTTCGTGGAGGAGCACCCCGGCCGCGTGAAGCTCGTCTTCAAGCCGTTCCCCATCGAGGCGCACCCCGGCGCGCTGGAGGCGGCGCAGGCCGGCGAATGGGCGCGCGACCAGGGCATCTTC
NC_012724.2	TR	-	1687302	1687351	1687264	1687354	10	0	TCCGGCTGGGCGTGGTGCCAGAACTTCAACAACGGCAACCAGAACAACAACCACCAGAACAACGAGTTCCGAGCCCGAGCCGTCCGCAGAT
NC_012724.2	VR	-	*	*	1688412	1688502	10	0	TCCGGCTGGGCGTGGTGCCAGGACTTCGGCTACGGCGACCAGGGCAGCAGCCACCAGAACTACGAGTTCCGAGCCCGAGCCGTCCGCAGAT
NC_012724.2	TR	-	1687302	1687351	1687264	1687354	14	0	TCCGGCTGGGCGTGGTGCCAGAACTTCAACAACGGCAACCAGAACAACAACCACCAGAACAACGAGTTCCGAGCCCGAGCCGTCCGCAGAT
NC_012724.2	VR	-	*	*	1687905	1687995	14	0	TCCGGCTGGGCGTGGTGCCAGGGCTTCAGCAGCGGCGGCCAGGACTACGGCCGCCAGCTCGACGAGTTCCGAGCCCGAGCCGTCCGCAGAT
NC_012724.2	RT	-	1686394	1687077	AAGCCGCGCGAAGTCTGGGCGGCTGCGTTTCGCGATCGCATTGTGCATCACCTGCTGTACAACCGGACCGGGCTGCGCTTCGAGCGATCGTTCATCGCCGACTCGTGCGCCTGCATCAAGGGGCGAGGCACGCTGTACGCTGCGCGTCGCCTCGAATCGAAGGTTCGCTCGATCACGCAAAACTGGTCGCGGCCGGCTTTCTACCTGAAGTGCGACCTGGCCAACTTCTTCGTCAGCATCGACAAGCCGATCCTGCTCAAGCTGCTGCTCGCGAAGATTCCAGAGCCATTCTGGCGTACGCTGACCGAGCGCGTGTTGATGCACGATCCACGCACAGACTTCGAATTTCACGGCGATCCGCAGATGCTCGCGCTCGTGCCGCCGCACAAGCGGCTGCTCGAACAGGCCGGCCACCTAGGCTTGCCGATCGGCAATCTGTCGAGCCAGTTCTTCGCCAACGTCTATCTTGACGTGCTCGACCAGCATGCGAAGCAAGCGCTCGGCGCCAGGTACTACATCCGCTACGTGGATGATTTCTTGTTCCTGCATGAGTCGCCGGCGCGGTTGAACGAAATCCTCGTCGACGTGACGGCCTTCCTGCCCGCGTGCTTGGGTGTCCGTATCAACCCGCGCAAGACGATCCTGCAGCCGATCGACCGCGGAGTCGACTTCGTAGGTCAGATG
NC_012808.1	TR	+	4518564	4518613	4518560	4518614	0	3	ACGAAGGACTGGTCGATCTTGATCTTGTCGAAGGGGAATTTCTGCAGGTAGCTCA
NC_012808.1	VR	-	*	*	3111234	3111288	0	3	ACGAAGGACTGGTCGATCTTGATCTTGTCGAACGGGAAGCTCTGCAGGTAGCTCA
NC_012808.1	RT	-	4525156	4526103	CGCTCGACCCGGCGCTCGAGCCCCAGATCGCTCTCCGGCGGATCGAGCCGGAAGGGAATCGTGCGCCAGGACGGGGTGCCGTGCCGGCGGGCGTTGTCGTCGAAGCTGCCGGCCTGAAGCCGCTCCTGAGCGATGAGGTCGAGGTCGATATCGGCGAGCGTCACGACCGGCGCTTGAGGGAAGCGCTGCCCTTCGGCCAGCCGCACGCCGTTCTCGTCGATGCTGGTCTGCCCGTCCCAGGACAGGTCGGTGGTGGATTCGCCCGTCCCGGCCGCTGCGTAGACGTAGGCGCACAGGCCGCGCATCGAGGCGGCGCGGGTCAGCAGGGCGCGGGAATCGGCCCGGCCGACGGTGATCGGGCTGCCCGAGGGGTTGGCGATCACGGTGGCGCCGGCAAGCACCGCGTCCATGCCCGGCGTCTGCGGCACCCAGAGATCTTCGCAGACCTCGATCGCGAGGCGAAAGCCCGGCAGATCGTCGGCGGCGAAGATCAGGTCGGTGCCGAACGGCGCCTCAAGCCCGCCGAGGCGGATCGTCTCAGCCGTGATGCCGGCGCCGGAGGCGAAGTGGCGCTTCTCGTAGAACTCCCGGTAGTTCGGCAGGTAGCTCTTCGGCACCACGCCGAGCAGCCGCCCGCCCCGGATCGCCACGGCGCAATTGTAGAGCCGGTTGCGCCAGCGCAGGGGCGCGCCGACGACGAGCAGCGGCGTGAGCCCGGCGCTCTCTTCGACCAGCCGCGCCACGCCCGTCTCGACCGCGTCGAGGAGGGTGGCCTGCAACAGCAGATCCTCGATGGCGTAGGAGGAGACGCAGAGTTCGGGGAAGACCGCGAGCGCCGCCCCGGCCCCATGCGCCTGCCGCGCGAGGCCTGAGATGTCGGCGACATTGGCCGCCGGGTCGCCCGGATGGCTGCGGCCGGTGCAGGCGGCCACGCGGGCAAAGCCGTGC
NC_013037.1	TR	-	5147699	5147723	5147692	5147727	12	0	AATAACAACAACAACCGGAATAACAACCGTAAAAAA
NC_013037.1	VR	+	*	*	1789540	1789575	12	0	CCTGCCGCCAACTACCGGCGTAACCACCGTGAAACA
NC_013037.1	TR	-	5147699	5147723	5147691	5147724	12	1	AACAACAACAACCGGAATAACAACCGTAAAAAAT
NC_013037.1	VR	+	*	*	2703892	2703925	12	1	CATTCCCACCACCGGCGTAACATCCGTACTCACT
NC_013037.1	TR	-	5147699	5147723	5147699	5147731	10	1	AAACAATAACAACAACAACCGGAATAACAACCG
NC_013037.1	VR	+	*	*	3080959	3080991	10	1	AAACCATTAAATCCACATCCGGGATTGCCGCCG
NC_013037.1	TR	-	5147699	5147723	5147691	5147731	15	1	AAACAATAACAACAACAACCGGAATAACAACCGTAAAAAAT
NC_013037.1	VR	+	*	*	3500028	3500068	15	1	AAACGATCACTTCATCGCCCGGATACACCACCGTGCTGATT
NC_013037.1	TR	-	5147699	5147723	5147692	5147724	10	1	AACAACAACAACCGGAATAACAACCGTAAAAAA
NC_013037.1	VR	+	*	*	4248744	4248776	10	1	GCCAACAGCACCCGGCATAACGTTCGTGTAGAA
NC_013037.1	TR	-	5147699	5147723	5147691	5147724	11	1	AACAACAACAACCGGAATAACAACCGTAAAAAAT
NC_013037.1	VR	+	*	*	5457561	5457594	11	1	GTGATCATCCCCCGGTATTTCGACCGTAAGAAAT
NC_013037.1	TR	-	5147699	5147723	5147692	5147724	12	1	AACAACAACAACCGGAATAACAACCGTAAAAAA
NC_013037.1	VR	-	*	*	4986073	4986105	12	1	GGCATCGACTACCGGATTTTCAACCATTACGAC
NC_013037.1	TR	-	5147699	5147723	5147699	5147731	12	1	AAACAATAACAACAACAACCGGAATAACAACCG
NC_013037.1	VR	-	*	*	4938153	4938185	12	1	ACCCGCTTCCGCCAACACCCGCAATTACCGCCG
NC_013037.1	TR	-	5147699	5147723	5147690	5147724	13	1	AACAACAACAACCGGAATAACAACCGTAAAAAATC
NC_013037.1	VR	-	*	*	3945245	3945279	13	1	GACATCTGCGGCCCGCTTTACGACCGTATCGAATC
NC_013037.1	TR	-	5147699	5147723	5147699	5147731	12	1	AAACAATAACAACAACAACCGGAATAACAACCG
NC_013037.1	VR	-	*	*	2476211	2476243	12	1	TGTCCATCACCTCGCCACCCGGAAACACCACCG
NC_013037.1	RT	-	5141696	5141876	CGAACACACCGTTCAGCAATGGCTTGGTGTTCACGTTGGTCTTTCCATCCGGGGTTGGCACCATCAGTTTGCTGAAATCGATGATGAAGTTGAAGCGGTTTCTTCCGTCGCCAGTATACGACAACCCGGTACCTACTTTCAAAGTCGTTGGAATGAAGTTCTCCGTTTCAGTGCCTGATCC
NZ_CP001621.1	TR	+	914888	914913	914885	914923	12	1	ATAATAACAGCAATTATAACACTAATAACAAAATAATAA
NZ_CP001621.1	VR	+	*	*	142634	142672	12	1	ATCTTTCCAGCTGTTATTACACTACTAATTAACTTATTA
NZ_CP001621.1	TR	+	914888	914913	914885	914920	12	1	ATAATAACAGCAATTATAACACTAATAACAAAATAA
NZ_CP001621.1	VR	-	*	*	316466	316501	12	1	TTTATTGCTGCAATTATTTCAGTAATTGCACCATTA
NZ_CP001621.1	TR	+	914888	914913	914884	914917	11	1	TATAATAACAGCAATTATAACACTAATAACAAAA
NZ_CP001621.1	VR	-	*	*	291687	291720	11	1	TTTTTTAACAGCTTTTATAGCAATAATTGCAGCT
NZ_CP001621.1	RT	-	907762	908319	TTACATTTTGAAAGTGGATATCCATATATTTTATTTGAAGATACTGTTAATAGAAGAAATGCTCATGATAAAAAAGGAAGAATTATTATGAGTAATTTATGTAGTGAAATTGTTCAAGTAAGTACAGCAAGTGAATATAGTTCTGATTTATCATTTGTAAAAACTGGAGAAGATATTTGCTGTAATTTAGGTAGTTTAAATATTGATAAGATGATGAAATCAGGAAAAGAATTTTCAGATTCTATTTATAATGCTATATCTGCTTTAGATATTGTTTCAAGAAATTCAGATTTAAGTGCTGCTCCTTCAATTCAAAAAGGAAATGCACAAAATCATGCTGTTGGATTAGGAGCTATGAATTTACATGGATTTTTAGCAACTAATAAAATTATGTATGACTCACCTGAAGCTGTTGATTTTACTAATATGTTCTTTTATACAGTTGCTTATAATGCTTTTAAAGCTTCAAATAAATTAGCTCAAGAATTTGAAAAATTTGCTTCATTTGATGAATCAAGATTTGCTGATGGTTCTTGATTTGATAAATATACTAAATGT
NC_012791.1	TR	+	3853718	3853743	3853714	3853744	10	0	AGCGCCGCGAGCAGCAGCAACAACAACAGCC
NC_012791.1	VR	+	*	*	157114	157144	10	0	GGCGCCGCGCGCGGCGGCGCCTGCATCGGCC
NC_012791.1	TR	+	3853718	3853743	3853711	3853744	11	1	AACAGCGCCGCGAGCAGCAGCAACAACAACAGCC
NC_012791.1	VR	+	*	*	659331	659364	11	1	CGCTGCGCCGCGTGCGGCCACACCTTCAGCGGCC
NC_012791.1	TR	+	3853718	3853743	3853711	3853743	4	1	AACAGCGCCGCGAGCAGCAGCAACAACAACAGC
NC_012791.1	VR	+	*	*	762095	762127	4	1	AGCGGCGCCGCCAGCAGCAGCAACAGCAGCAGC
NC_012791.1	TR	+	3853718	3853743	3853714	3853743	8	1	AGCGCCGCGAGCAGCAGCAACAACAACAGC
NC_012791.1	VR	+	*	*	891041	891070	8	1	TGCGCCGCCAGCAGCGGCGCCAGCGCCTGC
NC_012791.1	TR	+	3853718	3853743	3853714	3853743	9	1	AGCGCCGCGAGCAGCAGCAACAACAACAGC
NC_012791.1	VR	+	*	*	2528261	2528290	9	1	TGCGGCGCGAGCGGCCGCAGCGCCTGCTGC
NC_012791.1	TR	+	3853718	3853743	3853714	3853744	10	1	AGCGCCGCGAGCAGCAGCAACAACAACAGCC
NC_012791.1	VR	+	*	*	5124917	5124947	10	1	CGCGGCGCGTGCCGCCGCTGCTGCCGCAGCC
NC_012791.1	TR	+	3853718	3853743	3853711	3853743	12	1	AACAGCGCCGCGAGCAGCAGCAACAACAACAGC
NC_012791.1	VR	-	*	*	5265601	5265633	12	1	TGCTGCGCCGCGCGCTGTTGCTGCTGCATCTGC
NC_012791.1	TR	+	3853718	3853743	3853714	3853743	9	1	AGCGCCGCGAGCAGCAGCAACAACAACAGC
NC_012791.1	VR	-	*	*	4908282	4908311	9	1	TGCGCCGCGTGACGCAGCGCCTGCTGCAGC
NC_012791.1	TR	+	3853718	3853743	3853714	3853743	9	1	AGCGCCGCGAGCAGCAGCAACAACAACAGC
NC_012791.1	VR	-	*	*	1163901	1163930	9	1	CGCGGCGCGCGCGGCGGCCACCACTTCGGC
NC_012791.1	TR	+	3853718	3853743	3853714	3853743	10	1	AGCGCCGCGAGCAGCAGCAACAACAACAGC
NC_012791.1	VR	-	*	*	1054256	1054285	10	1	AGCGCCTCGGGCGGCCGCTGCGCCCGCCGC
NC_012791.1	RT	+	3848944	3849488	CGGGCCGTGCATGGCGCTCACGATGGGCTTGTCGCAGTTGATGATGTTGTAGACCAGGTTGCGCGCCTCTTTCCAGACGCGCTGGCGCACCGCGTCGTCGGTGGTCATGTCCTGCACCATGGCCAGGTCGCCGCCGCCCGAGAAGCCCAGCCCCTCGCCCCGCAGCACCGCGCAGCGCACCGTGTCGTCGGCCGCCACGTCGCGCCAGATCTCGGCCAGTTCGCGGTGGCCGTCGTGGCCGGCCGTGGGCAGCTTGCCGTTGGCCGCGCGCATCTGGATGTCGAGCACCGCGCCATGGGCGCCGCGGCGCGTGATGGCAAGGGTCTGGTAGCGTGTGTATTCCATGGCGTGTCTCCGCCCCGCATCGCATGCGGGGACTTGCTTTTGCGTCGAAGGACGGGACGCCTATTTTCGCGCCGCCACCTCGCGGCAGCGCTGCACATTGGCCTCGAAGCGCGGCGCCAGCCCGGGCTCGCATCCATCGCTCGCGGGATTGAGCCTGCACATGCCGACGACCACGTAGTCCATCACCGCCTCGGTGCACA
NC_012881.1	TR	+	1189910	1189935	1189909	1189938	8	1	AACAAGCGCAATGACAATTATAATCAGGAA
NC_012881.1	VR	+	*	*	2630929	2630958	8	1	GACCAGCGCACTGGCACCTGTAATCAGGCT
NC_012881.1	RT	+	1194398	1195808	GATTTTGTTTTTGAATTAGGTCGATCATTGTTTGAGAAATGTCGATCGCAGTTACATTTGCACCTTTACTCTGTAGGTGTCTGGAGTGTTCACCTGAACCACAGCCTAAATCGAGCACTGTTTTTCCTTTAAGATCAGGCAACATGGCTTGTAGTGAAGGACGTTCGAAAAGTGCGTTGTAAATATTCTTTTTAATCGCTTCGCTGTATTCAGGGGCATAATCCAGATAAAGTTTGTTGTTCATCTTTTTTGAAATGGTTTTAGGTGGTTAAAAGAAATTAAAACTTCACTAGCTTTGAATTAATATCAAAAATGACTGTGAAAATTATTAGACTAGTCAATCTTGCTGGTGCGGCCAAAAAGTTCGGTCATTTCCCCCAGCCTTTCACGGATAAGCGGGGTCAGCTGTCCGGGGGTAAGTTTCCATCCCCAGTTGCCGTCAGCCTCGCCGGGGACATTCATACGAGCCTTTCCGTCAAGGCTGAGCAGGTCCTGTGCCTGAATTACGCACAAGCAGCCTACGCTGGACATAAGCAGTCTGATCAATTCCCATGAAATCTTGACATCATCTATCCAATTGTAGCCGAGGTAGGCTAGCAGATTTTTACGACTGACTTCATCAGCATCTTCGAGAAACCATCCCCTATTGGTATTGTTGTCGTGAGTTCCGGTGTAGACTACAGAATTGCGCTTATGGTTGTGCAGGGCATCTCCGCAATAGCCGATGTCTTCTCCAAAGGAGAATTGCAGGATGTTCATGCCCGGAAGCTGGAAGCGGTCCTTAAGCCATATTACATCGGGTGTTATATGACCAAGATCTTCGGCAATAATTCGCAGACATCCTATTTCTTCAGTGAGTTTTTCAAAAAGTTGATGACCGGGCGCGGGGACCCAGTAACCTTCCATGGCTGTCTCAGCTTCGGCAGGAACTTCCCAATATGCTGAGAAGCCTCGGAAGTGGTCAAGGCGCACCCAATGGTAAAGACCTAGATTGTGCTTCATGCGGCTGATCCACCAGCCGAAGCCGTCATTTTGGAGTACTTCCCAATTGTAGACCGGATTACCCCATAGCTGGCCTTTTTCGCTGAAATAATCCGGCGGGACCCCGGCAACACAATACGCCTCGCCTTTATTGTCGAGCTTAAAAATATTACGGTTGGCCCAGACATCGGAACTGTCGTGGGTAACGTAGATAGGGACGTCTCCAATAAGTTCGACCCCGATTTCATCAAGATGGTCTTTGAGTTGCCCCCATTGGCGGAAGAAAATCCATTGGCAGAATTTTACGTACAGAATTTCGCGGTAGAGCTTTTCACCCCAATGCCGCAGGCCGTCTTCTGTCCGGTCGCGTATATCTTCAGGCCAAGTGACCCAGCTTGCGCCTTTGAAATGCTTTTTCAAGGCTGTAAAA
NZ_CP001668.1	TR	+	921157	921182	921154	921192	12	1	ATAATAACAGCAATTATAACACTAATAACAAAATAATAA
NZ_CP001668.1	VR	+	*	*	152775	152813	12	1	ATCTTTCCAGCTGTTATTACACTACTAATTAACTTATTA
NZ_CP001668.1	TR	+	921157	921182	921154	921189	12	1	ATAATAACAGCAATTATAACACTAATAACAAAATAA
NZ_CP001668.1	VR	-	*	*	326604	326639	12	1	TTTATTGCTGCAATTATTTCAGTAATTGCACCATTA
NZ_CP001668.1	TR	+	921157	921182	921153	921186	11	1	TATAATAACAGCAATTATAACACTAATAACAAAA
NZ_CP001668.1	VR	-	*	*	301825	301858	11	1	TTTTTTAACAGCTTTTATAGCAATAATTGCAGCT
NZ_CP001668.1	RT	-	914031	914588	TTACATTTTGAAAGTGGATATCCATATATTTTATTTGAAGATACTGTTAATAGAAGAAATGCTCATGATAAAAAAGGAAGAATTATTATGAGTAATTTATGTAGTGAAATTGTTCAAGTAAGTACAGCAAGTGAATATAGTTCTGATTTATCATTTGTAAAAACTGGAGAAGATATTTGCTGTAATTTAGGTAGTTTAAATATTGATAAGATGATGAAATCAGGAAAAGAATTTTCAGATTCTATTTATAATGCTATATCTGCTTTAGATATTGTTTCAAGAAATTCAGATTTAAGTGCTGCTCCTTCAATTCAAAAAGGAAATGCACAAAATCATGCTGTTGGATTAGGAGCTATGAATTTACATGGATTTTTAGCAACTAATAAAATTATGTATGACTCACCTGAAGCTGTTGATTTTACTAATATGTTCTTTTATACAGTTGCTTATAATGCTTTTAAAGCTTCAAATAAATTAGCTCAAGAATTTGAAAAATTTGCTTCATTTGATGAATCAAGATTTGCTGATGGTTCTTGATTTGATAAATATACTAAATGT
NC_013216.1	TR	+	4423643	4423680	4423584	4423699	16	0	GCGGTTGCCGAATCGTGGTGGCAATCGGTCGAATGGGGCCGATGCTGGCCTACTGTACTTGAACCTGAACAACACCCGAACGAACACGAACACGAATCGTGGCTTCCGCTCCGCTT
NC_013216.1	VR	+	*	*	4423025	4423140	16	0	GCGGTTGCCGTTTCGTGGTGGCGCTCGGTCGCTTGGGGCCGGTGCTGGCCTACTGTGCTTGGACCTGAACAGCACCCGTACGACCGCGTACACGTTTCGTGGCTTCCGCTCCGCTT
NC_013216.1	RT	+	4424090	4425029	AGAAACGACTTGTTATGGCGTTGCCTTTTGGGGATCGGATAGTGCAATGGTCTGTATATAGGACACTAAACCCGCTGCTAAATAAACGCTATATAAGCCACTCTTATGCTTGTCGTACGGGCTATGGTTCTCATAGGGCTGTTAAGCAACTTCAATATTGGCTGAGATACCTGGAAAGACGCCATGGGAGAATTTATGTCCTCAAAGCAGACATGACAAAGTATTTTTACCGAGTGGATCATGACATTATAATGAATATTCTGGAGCGCATTATAGGGGATTATGATTTGATATGGCTTTTAGAAGAAATTGTCCGGTGTGAACATACCTGGTTTGGTCTCCCATTGGATGCGGAGGGCTTTGAATGTGAACTGACAGGTGAGGTCGGTATACCGATTGGGAATTTAACCAGTCAGATGATTGCTAATCTATATTTGAATGAGCTGGATCAGTATGCCAAGCATAACCTGCAAATTAAATACTATATGCGCTACATGGACGACGTCTTAATACTTCACAATGATAAAAAGTATCTTTGGCATATCAAGGAAGAGATTGAGGAGTTTCTAGATCGCAACCTAAGGCTTAAGTTAAATAATAAAACCTGCGTCAGAACCAATACCCAAGGAATTGACTGGATTGGGTACCGAGTTTGGCCTACTCACGTTAAGCTAAGAAAATCTACAGCCCAAAGAATGAAGGCACGTTTAAAGTACCTGCAGGGGCTTTATGCTGTAGGTGAAGCTGATTTTAAGGAAGTTAACGCCACTGTGCAAAGTTATTTGGGTATTCTGAAGCACTGTGATAGTTATAATTTACGAGAAAAGTTATTTGGTGATCTGACTTGGGCGCGTGATAGCACGCAGCAGTCACAATTACAAGGAGAGATTTTGTTATGAATAATAAACTAAAAAACTTATTGGATTTGTTGGAGTTAATA
NC_013729.1	TR	-	6040173	6040197	6040164	6040198	2	1	CACGGCCGCAGCGGCATCTTCAACAACGGCCAGGG
NC_013729.1	VR	+	*	*	4004215	4004249	2	1	CACGGCCGCAACGGCATCTTCAACGACGGCCGGGG
NC_013729.1	RT	-	6041790	6042218	ACGGGACGTCGGTGCTCCAGCTGCGCAGCGATCCCGACGACCTGGACCGCTGGAACCGGATCCGCTCCGTACTGCGTGACGCCCGCGCGCGGCGGACGTACCCGGGCCGCGACGACAAGGTCGTTGCCGCCTGGAACGGACTCGCGATCACGGCACTGACCAGGGCCGGGCTGGTGCTCGACCGGCCCGAGTACGTCGAGGCGGCGGTGAAGGCGGCGGAGCTCGTCCGCGACGTGCACGTCGACGGTTCCGGCCGGCTGCACCGGACCTCGCGGGACGGCGCGGTGGGCACGGCGCACGGCGTGCTGGAGGACTACGCGGCCTACGCCCAGGCTTGCTTGACGTTGCTGGCGGCAACACGGGACGACAGTTGGCTGACCCTGGCGCAGCGCCTGCTGGACAGGGTTCTGCAGCAATTCGTTGCTGATG
NC_013947.1	TR	-	4178507	4178532	4178507	4178536	9	1	CGAGAACAGCTGGGGCAACGACAACGGTGA
NC_013947.1	VR	+	*	*	4377878	4377907	9	1	CGCGCGCCGCTGGGGCGCCGATCGCGGTGT
NC_013947.1	RT	-	4183962	4184065	CCGCGAAGTCCTCGCGGCCGAACACCGCCGTGTAGCGGTCCAGCCGCAGCTCGTCGATGCGCCAGCCGGTGCCGAACGCGTCGCGCAGCACTTCCTCGTTGATCA�
NC_013959.1	TR	+	217293	217342	217281	217378	10	0	AGCGTTCGGCAGGTTCCGCCTGGTATCAGAACTTCAACAATGGAAACCAGAACTGGAACAACACCAACAACAAGTGCCGTGCTGTGGCCGTCCGCAGC
NC_013959.1	VR	+	*	*	216210	216307	10	0	AGCGTTCGGCAGGTTCCGCCTGGTATCAGACCTTCCTCAGTGGAGGCCAGGACTGGAGCAACACCAGCAGCAAGTGCCGTGCTGTGGCCGTCCGCAGC
NC_013959.1	TR	+	217293	217342	217280	217377	14	0	CAGCGTTCGGCAGGTTCCGCCTGGTATCAGAACTTCAACAATGGAAACCAGAACTGGAACAACACCAACAACAAGTGCCGTGCTGTGGCCGTCCGCAG
NC_013959.1	VR	+	*	*	216609	216706	14	0	CAGCGTTCGGCAGGTTCCGCCTGGTTTCAGGGCTTCGACGATGGAACCCAGTACTGGGTCTTCACCGACGGCAAGTGCCGTGCTGTGGCCGTCCGCAG
NC_013959.1	RT	+	217582	219291	AGCCACGTGAGGTGTGGGCTGCTGAGTTCCGCGACCGCATCGTCCACCACCTGCTCTACAACCGAATCTCGCCCCGCTTTTATGCCGGATTCATCGCCGATAGCTGCGCCTGCATCCCTGGGCGCGGCACCTTGTACGGTGCCCAGCGTCTGGAAGCGAAGATCCGCAGCATTACCCAGAACTGGAGCAAGCCAGCGCACTATCTAAAGCTGGATCTCGCCAACTTCTTCGTCAGCATCGACAAGCACGTCGTGCGCGGCCTGCTGGCCAAGCGTATCGACGGCTGGTGGATGGAACTGGCCGAGCTGGTGCTGTTCCACGATCCGCGCCAAGACTTTGAGCTGCGCGGCGATCCATATCTGCTGCGGCGCGTTCCGCCACACAAGCGCCTTACCAGCCAGCCCGGACACATCGGCCTGCCCATCGGCAACCTGTCATCCCAGTTCTTCGCCAACGTCCTGCTGGACGCGCTGGACCAGCACATCAAGCACGACCTGCGCTGCCGCCACTATGTGCGCTATGTGGACGACATGGTGTTGCTGCATGAATCGCCCATGTGGCTGTGCGCCGCCCGTTCCGACATCGAGACGTGGCTGCCGCTGCACCTCGGCCTGCGCCTGAACCCCGTTAAAACAATCCTGCAGCCTGTGGATCGCGGTGTGGACTTCGTCGGCCAGGTGATCAAGCCGTGGCATAGAACAACCCGCCGCCGCACCTACAACGAGGCGCTGAGCCGCGTGAAGCAGGTCCCAGCCAACGAACTGTTCGAGACCGCCAACAGCTACTTCGGCCTGCTGCGCCAAGCTAGCCACAGCCACCACGACCGCGCGCTGCTGGGCAGCGTGCTGATGTATCGCGGGCACAGCATCAACAAGGCTTTCACCAAGACGTTCAGGCATTCAACCAGCCACGGAGGCAACTATGGCAACCAGTGATCAGCTTCTCAACCTGCTCAGCCGCCACATCGGCAAGGGCAACGGCATCGGCGTCAAGCAGCTCGCAGAGCAGCTCGGCACACCAGAGCGCCACGTCCGCACCCTGGTGAGCGATCTGCGCGACGAAGGCCACGCCATCTGCGGCACGCCGAAGCACGGCTACTACATCGCCGCCACGTCGGAAGAGCTGACGCAGACCTGCGAATTCCTGCGCAACCGCGCCATGCTCAGCCTCGGCCTCGAAGCCAAGCTGCGCCGTATCCCGCTGCCCGATCTGCTCGGACAGCTTCATCTACCCACTTAACCAAGGAGACACACATGGCAACCATGCAAGAGATCGAAACCAAAGCCAAGGCACACGCCGCAGCGCGCTTGGCCCTGACCAACCACGTGACACTGCTCAACGCCGAGATCGAGGCCGTCAAGCAGAAGCGCCTGAAGAAGCTGCGCGAAGCCGTGGCCACTGCCACCGAGACCGGCGACGAGCTGCTGGCGCTGGTGAGCGAATCTTCTGAGCTGTTCAAAAAGCCCAAGTCGGCAGTGCTGCACGGCATCAAGCTGGGCTTCAAGAAAGAGAAAGGCCGCATCAGCTTCGCCGACGAAGACCAGGTGCTCAAGCTCATCCGCAAGCACCTGCCGGATCTGGCCGACGTGCTGATCGTGACCACCGAGAAGCCATCCAAGGAAGCCATGAACAACCTGGAAGCCGGGCAGCTCAAGAAGATCGGCGTCACCGTCACCGCAGACAGCGACATGGCCTTCATCAGCGATCCGA
NC_012988.1	TR	+	4932113	4932162	4932109	4932163	0	3	ACGAAGGACTGGTCGATCTTGATCTTGTCGAAGGGGAATTTCTGCAGGTAGCTCA
NC_012988.1	VR	-	*	*	3479297	3479351	0	3	ACGAAGGACTGGTCGATCTTGATCTTGTCGAACGGGAAGCTCTGCAGGTAGCTCA
NC_012988.1	RT	-	4938701	4939648	CGCTCGACCCGGCGCTCGAGCCCGAGATCGCTCTCCGGCGGATCGAGCCGGAAGGGAATCGTCCGCCAGGGCGAGGTGCCGTGCCGTCGGGCGTTGTCGTCGAAGCTGCCGGCCTGAAGCCGCTCCTGAGCGATGAGGTCGAGGTCGATATCGGCCAGCGTCACGACCGGCGCTTGAGGGAAGCGCTGTCCTTCCGCCAGCCGCACGCCGTTCTCGTCGATGCTGGTCTGCCCGTCCCAGGACAGGTCGGTGGTGGATTCCCCCGTCCCGGCCGCCGCGTAGACGTAGGCGCACAGGCCACGCATTGAGGCGGCGCGGGTCAGCAGAGCGCGGGAATCGGCCCGGCCGACGGTGATCGGGCTGCCCGAGGGGTTGGCGATCACGGTGGCACCGGCGAGCACCGCGTCCATGCCCGGCGTCTGCGGCACCCAGAGATCCTCGCAGACCTCGATCGCGAGGCGAAAGCCCGGCAGATCGTCGGCGGCGAAGATCAGGTCGGTGCCGAACGGCGCCTCGAGCCCGGCGAGGCGGATCGTCTCGGCCGTGATGCCGGCGCCGGAGGCGAAGTGGCGCTTCTCGTAGAACTCCCGGTAGTTCGGCAGGTAGCTCTTCGGCACCACGCCGAGCAGCCGCCCGCCCCGGATCGCCACGGCGCAATTGTAGAGCCGGTTGCGCCAGCGCAGGGGCGCGCCGACGACGAGCAGCGGCGTGAGCCCGGCGCTCTCTTCGACCAGCCGCGCCACGCCCGTCTCGACCGCGTCGAGGAGGGTGGCCTGCAACAGCAGATCCTCGATGGCGTAGGAGGAGACGCAGAGTTCGGGGAAGACCGCGAGCGCCGCCCCGGCCCCATGCGCCTGCCGCGCGAGGCCTGAGATGTCGGCGACATTGGCCGCCGGGTCGCCCGGATGGCTGCGGCCGGTGCAGGCGGCCACGCGGGCAAAGCCGTGC
NC_009494.2	TR	+	2804467	2804516	2804409	2804550	23	0	GGCGGTTTTGCCAATGACAACTACTGGAGTTCTACCGAGTTTTCCGGCAATCCTACGAACAACGCCTGGAACCAGAACTTCAACAATGGCAACCAGTTTGATGACAATAAGAACAACAATCTACGGGTTAGGTGCGTTCGGG
NC_009494.2	VR	+	*	*	2803689	2803830	23	0	GGCGGTTTTGCCAGTGTCTACTACTGGGGTTCTACCGAGTTTTCCGGCAATCCTACGGTCTTCGCCTGGGACCAGTTCTTCGGCGATGGCTTCCGGTTTGGTGTCAATAAGGTCTTCAATCTACGGGTTAGGTGCGTTCGGG
NC_009494.2	RT	+	2804808	2805542	GCTCCATTGCTTTTGTGATTGATAAACCGGTGAAACGCGAAATCTTTGCAGCAGACTTTCGTGACCGTGTGGTGCATCACTGGTTAATTAATCAATTGAATCCGCTGTTTGAGAAAACCTTTATTTATGACAGCTATGCGAGCCGCAAAGGACGGGGTGCGCATCTGGGGATTGCACGTGCCGCACAATTTATCCGCAAATGCTCCTTAAATTACCAAAGAGACTGCTACGTGCTAAAACTTGATATCATGAGTTTTTTCATCTGCATTAATCGACGTATTCTCTGGGAAGGCCTTCGCTGCTTTATCGAGAGGCATTATAACCAATCCGATAAGAAATTAATCCTGGAGGTAGCCAGAAAAATCGTTGAAAATGAGCCAACAAGCAACTGTTTTATCAAGGGAAAACGGCGTGACTGGCAGGATTTCCCCAAAGACAAGAGTCTTTTTTATGCGAAACCCCACTGCGGACTGCCGATTGGCAATCTCACAAGCCAGGTGTTCGCCAATTTTTATTTAAATCCTTTTGACCATTATATCAAACACAATTTGGGCGTGCGTTTCTATGGTCGTTACGTCGATGATTTTATTCTGGTGCACGAAGATAAAATGTTTTTAAAATCACTCATACCCCAAATGGAGCAGTTTTTACAGGAAGAGCTCGAACTTGAGATTCATCCGCGCAAGCGATACCTGCAGCATTATCGCAAAGGCATTCCGTTTCTTGGGGTGATAC
NZ_GL379585.1	TR	-	49640	49664	49635	49671	5	1	AACAGTATCAATACCAATATGAATTAAAACATCTGCA
NZ_GL379585.1	VR	-	*	*	28198	28234	5	1	GACAGTGTCAATACCAATGTGAATCAAGACTTCTGCA
NZ_GL379585.1	RT	+	56860	57436	TTAATTTTGTATCTTTTAGGCGTTGATATGGAAACTATCAGACAAGATTATCTATTTTCAAACTTAATGCTCGGAAGATATCAGGCTATGATGAATCAAAAGATAATCGATGAAGGCGGCGGTGTGATTTTACGTGCCAACGTTAGAAGTTTAGCAAGTGTTGCAAATGAATACTTAGATACAGCTCTTTTATTAATTGATGAAAAATATGATGGTCTTGATAACTATATTAAGAATGTTTTGAAGATTGATGATGAATTGATTCAAAGCCTAAGAGAATTATATTTAGAGCCAAAGAAGGCATCAAAATGATAGAGAACTATGCTTCAACCCCAATTTCAAAAGTTGGTCGTGGTTTAGGTACTGTTATTACTTTACAGATCTATGGCGATCAAAACGAAAAAATCCTAGATCAGAGCTTTGATTTAATTGCGGGATATGAGGATCGCTTAACTGTAAATCGTGATCATTCTGAAGTGATGGATATTAATCATGCCGCAGGTCTTCATCCTGTTCAAGTTTCGGCAAGTACATATAACTTAATTAAATTAGCAGTTTATGAAAGTAAGCAAAATTT
NC_002967.9	TR	-	2304763	2304800	2304747	2304802	13	1	AAACGCGGCGGCAGCTGGAACAACAACGCGAACAACTGCACTGTAGGCAAACGGAA
NC_002967.9	VR	+	*	*	604677	604732	13	1	AGGCGCGGCGGCAGTTGGGGCGGCAGCGCGGGCGGCTGCACTGTAGGCAGACGGGA
NC_002967.9	TR	-	2304763	2304800	2304747	2304802	12	1	AAACGCGGCGGCAGCTGGAACAACAACGCGAACAACTGCACTGTAGGCAAACGGAA
NC_002967.9	VR	+	*	*	968263	968318	12	1	CTACGCGGCGGCAGTTGGTACTTCTACGCGCACTACTGCACTGTAGGCGTACGGGG
NC_002967.9	TR	-	2304763	2304800	2304739	2304820	14	2	TCAGGCTCTAACCGTGTTAAACGCGGCGGCAGCTGGAACAACAACGCGAACAACTGCACTGTAGGCAAACGGAATAACAACA
NC_002967.9	VR	+	*	*	1085820	1085901	14	2	TCAGGCTCTTACCGTGTTCTACGCGGCGGCAGCTGGTACGATAGCGCGAAGAACTGCACTGTAGGCTTTCGGTTTAACCGCG
NC_002967.9	TR	-	2304763	2304800	2304739	2304831	15	1	AAGGTGCCGCGTCAGGCTCTAACCGTGTTAAACGCGGCGGCAGCTGGAACAACAACGCGAACAACTGCACTGTAGGCAAACGGAATAACAACA
NC_002967.9	VR	-	*	*	2541114	2541206	15	1	AGGGTGCCGCGTCAGGCTCTAACCGTGTTTTACGCGGCGGCAGCTGGGACAACTACGCGGAGGGCTGCACTGTGGGCACCCGGGGTAACGGCA
NC_002967.9	TR	-	2304763	2304800	2304747	2304825	15	0	CCGCGTCAGGCTCTAACCGTGTTAAACGCGGCGGCAGCTGGAACAACAACGCGAACAACTGCACTGTAGGCAAACGGAA
NC_002967.9	VR	-	*	*	2305081	2305159	15	0	CCGCGTCAGGCTCTGGCCGTGTTTTACGCGGCGGCAGCTGGGCCGGCAGCGCGGACTACTGCGCTGTAGGCGAACGGGT
NC_002967.9	TR	-	2304763	2304800	2304763	2304814	9	2	TCTAACCGTGTTAAACGCGGCGGCAGCTGGAACAACAACGCGAACAACTGCA
NC_002967.9	VR	-	*	*	2276720	2276771	9	2	TCTGCCCGTGTTGATCGCGGCGGCAGCTGGGACAACGGCGTGAGGTACTGCA
NC_002967.9	TR	-	2304763	2304800	2304747	2304831	13	0	AAGGTGCCGCGTCAGGCTCTAACCGTGTTAAACGCGGCGGCAGCTGGAACAACAACGCGAACAACTGCACTGTAGGCAAACGGAA
NC_002967.9	VR	-	*	*	2125699	2125783	13	0	AAGGTGCCGCGTCGGGCTCTGCCCGTGTTGAACGCGGCGGCAGCTGGCTCAACTACGCGTACGGCTGCACTGTAGGCGTACGGTA
NC_002967.9	RT	-	2303323	2303731	ATATTTTTTAAAGCTGGATATGAAAAAATACTTTGACTCCATCCCGCACAGCAAACTTAGCTTATTGTTAACCTGTAAGTTTAAGGATAAAGCCTTGCTGCATTTATTTAATAAACTGATAGCTTCTTACTCTGTGACGGAAGGATGGGGGGTACCAATCGGCAATTTAACCAGTCAATATTTTGCAAACTTTTATCTAAGTTTTTTTGATCATTATGCAAAAGAAAAGATGAATGTAAGAGGATATATACGCTATATGGATGATGTGTTACTTTTTTCCGATAATCTTAAAGATATAAAACTTATACAAAAAAAAGCAAAAAACTTTTTAAGCTGTGAGCTAGACTTAACATTAAAAGAAGAAATTATAGGTATGGTAAAAAACGGTATCCCTTTTTTGGGGTTTTTA
NC_002967.9	RT	+	2313573	2314791	AATTTTTTATCTAAATTCACTTGACAAAAAAGTAAGAATATGGTAACTTACATTTAGGCACAGATTGCGGGTAATTATCCTAAATTACCTGCGTAAAGCGTTCATAAAAGTATTTATATGTGAATGGTTTATACTCTATTTTAATCGCCCCGGTCCGCATACTCCCGGGGCGATTTTTTTATATATAGTGCAAAACAAGCATTCAAGATTTAAGGTTTTAATGCCAATAAATAAATTGAAAAAGATTTACAGTAAATTACTAAAAAGGTATTTATTTTTTTTTATTTATGTGTTAGGATGTGTCTCATGGAAAAAGATAAAAGAATAATCGTTGATTCGGAAAAAATTGAAACAGCCATACGTTTGGGTGTTCCTATCGTTATAACTTCATATACTTTGCCTAAAGAAACTGAAGTTTATATTACGGATGTTATATCGGAATTTTTAAGGCAGCTGCATTGTACCGATATTACAGATTATATCGTATATTACACAAATGAGCTCACAACAAACGCAAAAAAAGCCAATACAAAAAGAGTATATTTTAAAGAAAGAGGCTTAAATATTTCCGATGCCGAAGACTATGAACAGGGAATGAAGGATTTTAAAGAAGATACAATCTCAAACATGGATCATTATCTGGAACTTCAAAAAAAGGCAGGTCTTTATATCAAACTGTCCCTTCAACTTAAAAATGACAATATAGTCCTTGAAGTAAGCAATAACTCGGCCCTAACCCGCCAAGAATTTAAGAGAATTTTTGACAAAATAGTCAGAGCAAGACAATTTTCATCATTGGATGAAGCCTTTACTCAAGTTTTAGACAATACCGAAGGAGCCGGTTTAGGTCTTGTAATAATGGTTCTAATGCTCAAAAAAATGGGTCTGGATGAAAAGTCATACACAATTGATGTTGTAGACGGAGTAACATTAAACCGTGTTATTATTCCCCTAAGATTGAAGCTAAAAAAAGAGGCTGTACCTCTTACAAAGGCTATTGTAGAATATATCAACGAAATACCGCAATTCCCCGAAAATATTATGCAGATACAGAGGGCTATTAACGATCCGGAATCAAAGATGCAAAAAATTGCCCAGCTTATAAGCAGCGATATAGGATTGGCAACAGACCTTCTAAAACATGTAAACTCCGTAGCTTTCGGTCTTTCAAAACCCTGTATGAACATTGTCGAAGCTGTCAAGTTCGTAGGCTTGAGAG
NC_006908.1	TR	-	361407	361431	361407	361438	11	1	AACAACAACAATAGGAATAATAACAGGAGCAT
NC_006908.1	VR	-	*	*	182820	182851	11	1	TACTTCTGCCATTGCTTTTATACCAGGAGCAT
NC_006908.1	RT	-	357122	357467	TTATATTTTTTAACTTTTACAAAGTTTTTCTTTCTGTTAATTAAAGCTCCATGAATAGAAACTCCAATAAATAGATAAGCCATAATTGAAGCAAAGTTTGTAATAATATCAACAAAATTATATAATAATCCAGCTGATCCGTAAGTTTTTACTTCACCAATTTGTCAAGCATATAGACCTACTGGAATAATTATTAAATAAGAAATGCTAACAATTGCAAAAAATACTAAGAATGCTGCTGTTAATTGATCTTTAATTTTAAAGACTCTTTTAAATCAACCTATAAAATGTAACTCTTTTTCTTCATCAGTAGCCTTAAAAATAGGAGCTGAAGATAAAGCATATC
NC_006908.1	RT	+	357135	357486	TTCAGCTCCTATTTTTAAGGCTACTGATGAAGAAAAAGAGTTACATTTTATAGGTTGATTTAAAAGAGTCTTTAAAATTAAAGATCAATTAACAGCAGCATTCTTAGTATTTTTTGCAATTGTTAGCATTTCTTATTTAATAATTATTCCAGTAGGTCTATATGCTTGACAAATTGGTGAAGTAAAAACTTACGGATCAGCTGGATTATTATATAATTTTGTTGATATTATTACAAACTTTGCTTCAATTATGGCTTATCTATTTATTGGAGTTTCTATTCATGGAGCTTTAATTAACAGAAAGAAAAACTTTGTAAAAGTTAAAAAATATAAATATTTTGTACCTGTTGCA
NC_007626.1	TR	+	497861	497910	497852	497910	14	1	ACAGATCCGGCTCGGCGTGGGTCCAGAACTTCAACAACGGCAACCAGAACAACAACAAG
NC_007626.1	VR	+	*	*	496532	496590	14	1	TCGGTTCCGGCTCGGCGTGGGTCCAGCTCTTCGACACCGGCTACCAGGGCAGCTACGGC
NC_007626.1	TR	+	497861	497910	497854	497910	13	1	AGATCCGGCTCGGCGTGGGTCCAGAACTTCAACAACGGCAACCAGAACAACAACAAG
NC_007626.1	VR	+	*	*	497142	497198	13	1	GGTTCCGGCTCGGCGTGGGTCCAGCGCTTCGGCTACGGCAACCAGGACGGCCACGGC
NC_007626.1	RT	+	498145	498822	AGCCCCGCGAGGTTTGGGCTGCACAGTTCAGGGACAGAATCGTCCACCACCTAGTCTACCGTGCCATCAATCCGCTGTTCGAGCCGGCCTTCATCGCCGACAGCTGTGCCTGCATCAAGGGGCGCGGCACCCTCTACGCCGCCGACCGCCTGGAGCGCCACCTACGCTCGGTCACCGAGGGCTGGAGCAAGCCGGCCTATTACCTGAAAGCCGACATCGCCAACTTCTTCGGCTCGATCCGCCACGACGTGCTGTTCGCCATGCTGGCGCGCCGGATCGCCGACCCCACCATGCTGGAGCTGTGCCGGCGCCTGGTGTTCCAGGACGTGCGCCAGGGCGCCATCGTCCAGGACGCCGCCGGCACCCTGGCCCGTGTTCCTTCGCACAAGAGCCTGTTCCAGACCCCGGCCGGCATCGGCCTGCCCATCGGGAACCTCAGCAGCCAGTTCTTCGCCAACGTCTACCTCGACCCCGTCGACCAGATGGTCAAGCGCCGCCTGAAGCTGCGCTACGTCCGCTATGTCGACGACATGGTGATAGTCCACCAGGATCCCAAGGTGCTGCTGGCCGCCGCCGACGCGATCCGCGCCCACCTGTCCGGCCTCGGCCTGCACCTGGCCGAGAGCAAGACCTTCGTGGCGCCGGTCGAAAAGGGCGTCGATTTCGTCGGCCACGTCA
NC_004663.1	TR	-	2888372	2888421	2888344	2888450	19	1	ACTGTTGGTCGGCGGTTCCGAACAACCAGAACAACGGTCGCAACCTGAACTTCAACTCGTCGAACGTGAACCCGTTGAACAACAACAATCGGGCGTACGGGTTTGGG
NC_004663.1	VR	-	*	*	2889754	2889860	19	1	TCTGTTGGTCGGCGGTTCCGTACAGCCAGTACCACGGTTGCACCCTGGACTTCTCCTCGTCGTCCGTGTACCCGTTGCTCTACTACTCTCGGGCGTGCGGGTTTGGG
NC_004663.1	RT	-	2887412	2888075	GTGAAGCGAGAAATTTTTGCCTCGGATTTCAGGGACAGGGTAGTGCATCATCTGTTGTATAATTATATTTCTCCTATGTTTGAGGGCAGAATGATTTTTGACAGTTATTCATGTCGCCGAGGAAAGGGGACAAGTCAGGGAATAGCACGCCTGGAACACCACATACGCAGTTGTACGCAAAATTATCGTTATAGTGCCTATATATTAAAACTGGACTTAAGGGGGTATTTCATGAGTATCAGGAAGGATCGTCTGTACGATCTTATCTGCAAGGGACTGGAACGATATAGAAGAAGCCGGAAACAAAAAGAATGCCCGGATATGGAACTGATAGATTTCCTGCTAAGACAGATTATATTCAGAAATCCCCAGCGGGATTGCCGGATACGGGGTAGCGCGGAAGATTGGGAAGGACTTCCACCCACGAAAAGTTTGTTCAATTCTCCGGAAGGTGTGGGACTTCCCATAGGAGATTTGACATCCCAGCTGTTCAGTAACATCTATTTGGGGGAGTTGGATGGATATGTGAAGCGTGTTTTACGCTGTAAACATTACGGGCGTTATGTGGATGATTTTTTTATTGTCCATCCAAGCAAACGCTATCTAAAGGAACTGATTCCATGGATACGGGAATTCTTGAAGGAAGAATTGGAGTTGGAGTTGCa�
NC_007204.1	TR	-	559140	559189	559123	559240	17	0	AATATGTGCCCGATTGTGGGCGGCAACTGGAACAACAGCGCGAATGCTGGGGTCTGGACAGTCAATTGCAACAATTCTCGGACGAACAGCAACAACAACATCGGTGTCCGGGCGGACT
NC_007204.1	VR	-	*	*	559691	559808	17	0	CATTTGTGCCCGATTGTGGGCGGCAACTGGAGCTACGGCGCGTATGCTGGGGTCTGGGCAGTCCATTGCTACTTTTCTCGGACGAACGGCGACCACCACTTCGGTGTCCGGGCGGCCT
NC_007204.1	RT	-	557656	559052	GTTTAACCCCGCCTTTCTAGTAGCGTAAGCGAAAGTCAGGCGGGGTGTTTTTTTTAAGGATTGTTATGAAAAGGATTGGTAACTTATACGAATCCGTAGTCTCAGGCGAATCATTATGGGAAGGCTATTTGGGCGCAAAGAAAAGTAAGGGTGGTCGACGTGGGTGTTTTCAGTTTGAGAAAAGCCTAGGCCGCGAGCTAAATGAATTACAAGAAGAGTTGGCAAATAACACCTACAAACCAAGACCTTATTTTAAATTTATAGTATATGAGCCAAAAAAGCGGGAGATATATGCCCCAGCATTTAGGGATTGTGTTGTGCAATATGCAATCTATTTAAGAGTCATGCCAATATTTGATAAAACATTTATAGACCAGTCGTTTGCCTGTCGCACCGGACTTGGGACACACAAAGCAGCTGAGTATGCACAAGACGCACTTAGAAGAGCCGGCCCCAATACCTATACGCTACAGTTGGACATAAAGAAGTTCTTTTACAGCATAGACAGACCGACTCTCAGAAAATTATTAGAAAGAAAGATTAAGGATAAGCGCTTGGTCGATTTGATGATGTTGTTTGCGGACTATCCCGAACCCAAAGGCATACCAATTGGCAACCTACTATCGCAAATGTTTGCGCTGATATACATGAATCCTGTAGACCACTACGCCACACGAGTGCTGAAGCCAGCCGCCGGGTATTGTCGTTATGTGGATGACTTCTTATTGTTTGGCTTGACCAGAGCGCAAGCGCTGACTTACAGAAAGCTCCTAACGGATTTTGTAGAACAAAAGCTCAAACTGACCTTATCACGATCAACGATAGCCAATACCAAAAGAGGCGCTAACTTCTGTGGCTATAGAACATGGCGCTCCGGAAGATTTATTAGAAAGCATAGCTTATACAAAACTAGAAAAGCCGTAAGGGCCAATAAACTGGAATCTGTTATATCGCATCTTGCGCATGCTTCAAAAACTCATTCATTGCAACATCTACTAAATTACGCGGAGCAACAAAATCATGGCTTATATTGTCAGCTACCAAAAATTTATCACACGCGACATCACCAAGCAGTTGAACGCTCCGGAAGAATCAACGGAGTTATGCGCAATCGATGCAGTAACGTATGTTAGCGTGCCCGATGATGCGCCGCTATCTGACGACCAGCCAACAAAGATAGTAGATACTATCCAGACAGTTGTAATGACCGATGAACTGCGAGCACTTATTAAATCCCAATCAACGCATGTGCAACTGATAGATGAGCGAGTCAAAGCAAAGATTGCTGCGCGCTATAGTATCACTGATGAGATTAAACAGTTGCGTAGCGCACCGTCTAATGAGTTTGATGAGTATTCCGCATACGTTGAATCATGCCGAGCTTGGGGTCAGTCTCA
NC_009615.1	TR	+	1032172	1032209	1032104	1032224	9	0	TTCCGGCCTTCGCTGTCCGTTCCGTCGTGGTCATGCGAACAACGGTGCTTTTGCCGGCTTAGCGTACCTCAATGGTAACAATGCGGTCTCGAACGCTAACGTGAACTGGTCGTCGCCCCTA
NC_009615.1	VR	+	*	*	1031731	1031851	9	0	TTCCGGCCTTCGCTGTCCGTTCCGTCGTGGTCATGCGCACTACGGTGCTTTTGCCGGCTTAGCGTACCTCTATGGTAGCATTGCGGTCTCGCACGCTTACGTGGACTGGTCGTCGCCCCTC
NC_009615.1	RT	+	1032671	1033203	TTATTTTACGAGATCCTTCTCCGCGTATACCTACGGAGGGGTGAAAGGACGCGGTCCCCACGCCTACATGAGGATGATCCGGAAGGTCCTGAGAAAATATCCGGAACGTACCACCGACTATCTCCTGTGCGATATCCACCACTTCTATCCGACCGTCAATCACCCTGTACTGAAAAGCCAGCTCAGGACACGTATCAAGGATAATCATTTATTGCGAAGGCTTGATGAGATCATCGATAGCGTCGAGGGGGATACCGGTATGTTTCCCGGCACGAAGCTGGCGCAGTTCTTCTCGCTTGTCTATCTTTATCTTTTCGATCACGATTTGAAGCGGTGCTTCCATGTCGGGGAATGCCCGGCTTTGGTTGAGTACTACACGAAAAGGTATATCGAGGAAAGTATCGCAACGGCCAAAACAGAACATGATTATGAGGAGTTATCCAAAGGGATCCAATATCTCTCGGACAGGTTCAAGGGATATCTGAACCGTCTGGATTTCTGCTACCGTCTCGCCGATGATGTCCTGATACTGC
NC_007760.1	TR	-	4162933	4162957	4162929	4162958	7	1	TTCATCAACTACAGCTCGCGCGAGATCAAC
NC_007760.1	VR	-	*	*	3035891	3035920	7	1	TTCGTCGCCTCCAGCTCGAGCGCGATCCGC
NC_007760.1	RT	+	4172796	4173207	CTGCTACTGCGGCTGCCCCCACACGGTCACGAGCTGCCTGCGCACCCACCAGCCCTGCAAGCACGCCGCGCGGATGACCCAGCTGGCGGCGCGCCTGGTGGCGGCCGGCGCGAGCCCGTCGGCCCTGCCCGGCCTGGTGGACGACTACTACGCCTCGTTCGACCGCCGCGTCGCGCTCGCCACCGACGGCTTCGGCCCGCCGCTCGGCGACGCCGCGGCGCCGGTCACGCTGGTCGAGTTCTCCGACTTCACCTGCCCGTTCTGCCGCGGCCTGCGCCCGCAGCTCGAGCGCTTCGTCGAGGAGCACGCCGGCCGGGTGAAGCTGGTGTTCAAGCCGTTCCCCATCGAGGCGCACCCCGGCGCGCTGGAGGCGGCGCAGGCCGGCGAGTGGGCGCGCGACCAGGGCGTCTTC
NC_007908.1	TR	+	2180460	2180484	2180458	2180487	10	1	GAACTGGAACAACAAGAAGAGCGCCGCCAT
NC_007908.1	VR	-	*	*	906377	906406	10	1	GCTCTGGATCGGCCCGTCGCCCGCCGCCAT
NC_007908.1	RT	+	2185784	2186078	TTTTAATCCCCTGATCGAGCACCGCCAACAGCGGGTGCTCCGCCAGCACCAGTTGCTATTGGACTTTTTGTCGCGCGCTGCGTGCGGTCACCCACTTTGGCTTCCAGGCCATGAGACCCGGGCGCAACACCATGCACAGGCGCTACAGGACTGGTATTGATCGACAACGCGGGCGTGGCCTTGTGCAACCTTGTGCACGATCGACCGCTTGACGAAAGGCCCAGGGCTGTTCGGCCAGTGTGTGCACGGTGACACAGAAAAATCCTATACTGATTCGCACAGGTAGGGCGGTTCT
NC_008530.1	TR	+	1109384	1109408	1109382	1109411	4	1	CAGCTAAAACAGCGGCTATTGCAGCAACTA
NC_008530.1	VR	+	*	*	1242686	1242715	4	1	CAGCTAAACCGGCGGCAATTGCGGCAGCTA
NC_008530.1	RT	+	1119261	1119643	TTCCTGCTTGAGCTTCTTTAGGCTCTGCTGTCTCACCTATATTTTCCATTAATGTAGATGCTTGATAAGCTTGCTGATGATTTCTAGCTCTTTGTAACTTTCGTCTCTCACGTACGAACGTTACTTTTAGAGATTCACGCGTTACTCCAGTTTGACGCGCCAATTTATCAAGATATAAGTCAGCAGCCACAGGATCATTTAATCCAGCAATCATTTGAACAGCTGCTGTTATATAAGTTAGTTTTTCTCGATCATTATGTAAATTATACTGATTTGCTAATCTTTCAAGTAGAAAATCTGTTGAACTAAGAGCACCTGCAACTTCTGCACGGTACTTTTCTTTTCCATATTTTTTTACATATTCATCAGGATCAAGATTTTCT
NC_009485.1	TR	+	65478	65502	65472	65502	7	1	CGACCGACAAGATCCGCGAAGTGATCGGCAC
NC_009485.1	VR	+	*	*	823779	823809	7	1	CGGCCGGCAGGCTCCGCGGCGTGGTCTGCAC
NC_009485.1	TR	+	65478	65502	65476	65506	6	1	CGACAAGATCCGCGAAGTGATCGGCACCGGC
NC_009485.1	VR	-	*	*	6894429	6894459	6	1	CGTCGAGTTCGGCGAGGTGTTCGGCTCCGGC
NC_009485.1	RT	+	63334	63781	TCTCGACCCGCCGTTCGCTGCTCGACTATCTGAAGAAGAACGACGAGGCGCGCTACAAGGCGCTGCTCGAGAAGCACAACATCCGTCGTTGAGCTTCGACCTGGAATGAACGCGCGCGATCCTGCGCGCGTTGATGGCATGATCCTGAGAACGCCGCACCTGTCGCGGCGTTCGCGAATCCGGGATCATGCGGTCTGGCCGGACCTGGAAAGAAGCGGATACGCTCTTCAACTGGTCCCACCCAGACCGTGCAGTACGCCTCAGCAGCAATCCGGCCGCTGGGCGTGACGGGCAAGGTGCCCGTTACCTACGAGAAGGATGGCCGCCATCCGAAATAGGAAAACCATGGCAGGATCGCAGGGTGCTGATCGCTTTCCAGCGCCCTGCAATCTTGCGCATGGTTTTTTTGTTTCTGGGCGGCCTGCCTTCGATCATCTCATGAAAGAAG
NC_008750.1	TR	-	2845970	2846019	2845954	2846063	11	0	AACCGATCCGTGGCGGCAACTGGAACAACGGCGTCAACGCCGGCCTTGGCGCGCTCAACCTCAATAACTCGCGTTCGAACTCGAACAACAACATCGGTTTCCGTCCAGCT
NC_008750.1	VR	-	*	*	2846498	2846607	11	0	TACCGATCCGTGGCGGCGACTGGAGCAGCGGCGTCAGCGCCGGCCTTGGCGCGCTCAACCTCAATTACTCGCGTTCGAGCTCGAGCATCTACGTCGGTTTCCGTCCAGCT
NC_008750.1	TR	-	2846538	2846563	2846530	2846570	0	1	CGCCGGCCTTGGCGCGCTCAACCTCAATTACTCGCGTTCGA
NC_008750.1	VR	-	*	*	2845986	2846026	0	1	CGCCGGCCTTGGCGCGCTCAACCTCAATAACTCGCGTTCGA
NC_008750.1	TR	-	2851269	2851293	2851266	2851295	6	1	CAATCTGCTCAGCAAAAAGAACAAGTTGAA
NC_008750.1	VR	-	*	*	1161831	1161860	6	1	CTAACTGCTCAGCTAACAGCGCATGTTGAA
NC_008750.1	RT	-	2845018	2845638	AAGCGAAGGTTGATATCCGCACCAAGCTTTCGAGACAGGGTGGTGCACCGCGCAATTTATAATGTCATCGAGCCGATTCTTGACCGGCAATATATATACGACTCTTACGCTTGCCGTCGAGGCAAAGGAACACACCGTGGCGCTGATAGAGCTCAGCTATTTATTAGGCGCGTAGAGAAAACGCACAGCAAGGCTTACGCGCTAAAAGCTGACATTAGCCGCTATTTCTCTAGCATAGATCACCACATACTTAAGTCGCTTGTCAGCGCTAAAATACAGTGCGAGCGAACCAAGTGCCTACTGTTTTACATCATAGACAGCAGCCCTTCTGACGCGCATGGCGTTGGGATCCCTCTTGGCAATCTCACCAGCCAAGTTTTTGCAAACCTGTATCTAAACGAGCTGGACAGATTTGCTAAGCATACGCTAAAAGCCAAAAATTACGTCAGATACATGGATGATTTTGTGATCATTCATCACGACAAGCAGCAGCTGCATCAGTGGAGGGTGATGATAGAGCGATTCATTAATTGTCAGCTAAGGCTGAAAACAAACAGCAAAACACAAGTATTCCCCGTTGCAGCATCTGCCGGAAGAAGCCTTGATTTTCTTGGCTATCGC
NC_008697.1	TR	-	135156	135180	135099	135190	2	1	GACATCATCAGCGACGGCAAGGTGTACGGCGGGGACTCGCCGTACGGTCAGATCCTCTACCACTACACCGAGCGGATGACCGGCTACAAGAA
NC_008697.1	VR	+	*	*	176313	176404	2	1	GACATCATCAGCGACGGCAGGGTGTACGGCGGCGACTCGCCGTACGGTCAGATCCTCTACCACTACACCGAGCGGATGACCGGCTACAAGCA
NC_008697.1	RT	+	133308	133522	GACCGAGTCGTCCAACACGTGCTCGAGAAGTGCGGTCGTCCAGTTCTCGGTGCGGGCACTGTCGGACTCCGCAGAGGCGATCAGGATTGGAGTCACCATGTCGCCATTCGCTGCTGCGAAGCGGCTGAAGTACTCGATCTTGGCAAGGCCACCGAACAGCTGGTCGAAGCAGACGTTGATCGCTACTACGATCTCCATCCAGTCGTTGAGCGCAA
NC_009036.1	TR	-	11214	11277	11194	11332	18	0	AAACGCGCGCGGTTGGCCGACCAACAACAACTATTGGTCGGTGACACCTGATGGTTCTAACTATTACAACGTGAACCTCAACAATGGTAACGTCAACAGCAACAATCCGAGCAACACGAACTACGCATCCTGCGTCTCA
NC_009036.1	VR	-	*	*	12094	12232	18	0	TAGCGCGCGCGGTTGGCCGGCCAACACCTACTATTGGTCGGTGACACCTGATGGTTCTGGCTATTACGGCGTGGACCTCAGCAATGGTTACGTCAGCAGCAACGGTCCGGGCGACACGTACTACGCATCCTGCGTCTCA
NC_009036.1	RT	+	10119	10622	AACTTAGAGAAATATATGCCCCCGCATTTAGAGATCGCATAGCTCAAATGTGGATTGCACTACAAATGGCACCTATTATGGAAAATCAATTCATTGATGACACCTATGCCAATAGAAAAGGTAAAGGAACTCTTGCTGCTATTGCAAAAGTTCAAAAACTAATGCGCCAACCAAGACACACTTGGGGGCTACAGCTCGACATTTACAGTTATTTCAACAGCATTAATAAAAAAGAGCTTCTGACGCAACTATACAATCTCATTTACAATTCAAATTTAAGCGCATTGCGCCAATATTGCCTAGCAAATCTGATAGAAAAGATCATAGAACAGGATGCCACGAAGCTACAAAACGAGCGAACTGGAGACCAATACTTACTTAACCAAATCCCGCTCCATAAGAAACTACAGTTTAACAATACGCAACAGGTTGGGTTGCCAATCGGTAGCGTTACTAGCCAACTCTTCGGTAATTTTTACCTTAACAACCTTGACCACGAAATAA
NC_009253.1	TR	+	1302456	1302505	1302403	1302520	11	0	GCGTGCTGCTAAACGCGGCGGGAATTGGAACAATGGCTCGAATGCCCGTTCTGGTTTTGCTTTGAACCTGAACAATCTTCCGTCCAACACGAACAACAATATCGGGTTTCGCGCCGCT
NC_009253.1	VR	+	*	*	1301817	1301934	11	0	GCGTGCTGCTAGACGCGGCGGGATTTGGAGCGATGGCTCGAGTGCCCGTTCTGGTTTTGCTTTGAACCTGGACACTCTTCCGTCCTACACGGGCTACAATATCGGGTTTCGCGCCGCT
NC_009253.1	RT	+	1302912	1303526	AGCTCCGTCTGGTGGCCGCATTGCCTTTCAGAGACCGGGTTATGCATCATGCTGTGTGTAACATCATTGAGCCCATATTTGAAAAAGTTTTTATTTATGACAGCTATGCTTGTCGCGTTAATAAGGGCACGCATGCTGGAGCAAATAGGGTAACATCTTACCTTAGAAAAGCCCAAAGGCATTGGCCTAGAGTTTATTGCCTTAAAGGTGATGTGAAACAATATTTTCCGTCAATTAATCACGGCATCTTAAAGCGCATACTCCACAGAAAAATATCCTGTCCTAAGACGCGATGGCTTTTAAATGAGATTATCGATAGCTCGGCCAGCAGCGACGACCTTAATCCTTCTGGTATACCAATTGGCAATTTAACAAGTCAGCTATTTGCAAATATTTATTTAAACGAGCTTGATCATTTTATCAAAGAAGACTTGTGCGCCCGGTATTATGTGCGTTATATGGATGATTTTATTATCCTGGGCGATAACAAACGCCAGCTGTGGGCTGTGTTGGATGAGATTAAAGGCTTTTTAGACTTTAAGCTGAACCTGCAGTTAAATGGTAAGACCGGAGTTTTCCCGGTTAATCAGGGAATAGATTTTTTAGGTTATCGCA
NC_011420.2	TR	+	1184141	1184166	1184138	1184167	9	1	GCAACAAGACCTGGGTCAACACCAACATCA
NC_011420.2	VR	-	*	*	1251099	1251128	9	1	GCGGCGAGGCCTGGGTCGACGGCACCCTCT
NC_011420.2	TR	+	1185191	1185240	1185154	1185257	9	1	AACGGCGGCAACTGGAGCAACGGGTCGAACGCGGGCCTCTTCAACCTGAACCTGAACAACGCCCCGTCGAACTCGAACACGAACATCGGTGGCCGCCTCGCGAA
NC_011420.2	VR	+	*	*	1157860	1157963	9	1	CACGGCGGCAGCTGGGGCAGCGGGTCGTACGCGGGCCTCTTCAGCCTGACCCTGAACAACGCCCCGGCGAACTCGTGCACGAACATCGGTGGCCGCCTCGCGAA
NC_011420.2	TR	+	1185191	1185240	1185154	1185257	12	1	AACGGCGGCAACTGGAGCAACGGGTCGAACGCGGGCCTCTTCAACCTGAACCTGAACAACGCCCCGTCGAACTCGAACACGAACATCGGTGGCCGCCTCGCGAA
NC_011420.2	VR	+	*	*	1184332	1184435	12	1	CACGGCGGCGACTGGAGCAGCGGGTCGTACGCGGGCCTCTTCCCGCTGAACCTGAACAGCGCCCCGTCGTACTCGCACTCGAGCCTCGGTGGCCGCCTCGCGAA
NC_011420.2	RT	+	1185638	1186243	AGCCTCGGCTGATCAGCGCGCCGCCCTTCGCCGACCGGGTGGTGCACCATGCCGTGGTCCGCGTCATCGAGCCCGTCCTTGAACGTCGCTTCATCTTCGACAGCTACGCCTGCCGCAAGGGTCGGGGCGTCCACACGGCCGTCGACCGCCTCCAGCGGCACCTGCGTGAGGCCAGCTGCGAGGGCGGCAAGGTGTGGGTCCTGAAGGCCGACATCAGCAAGTACTTCGCCAGCATCAACCACGGCCGCCTGATGGCCATCCTGGGCCGGTCGATCTCCGACAAGAAGGTGCTGTGGCTGTGCCGGACGAACCTCAAGGGCTACGGCTTCGACGAGGGTGTCGGCATCCCGGTCGGGGCACTGACCAGCCAGCTCTTCGCCAACATCTACCTCGACCAGCTGGACCACTGGATCAAGGACGAGCTCGGCATCAAGCGCTACGTCCGCTACATGGACGACTTCGTGATCGTGGGGCACTCCAAGGCCGACCTGTGGGCGCTCTACGACGCCATCGCCGACTTCCTCGCCACCAAGCTCGCCCTGCGCCTGAACCGCAAGACGACGGTCCTGCCGGCGTCTGGCGGCATCGACTTCTGCGGCTACCGGA
NC_009428.1	TR	+	1350871	1350920	1350819	1350936	9	0	GAGCGGATGCCGATCCGCGGAGGCAACTGGAACAACGGTGCCTCGGCGGGTGTGTGGGCGCTGAACGCGAACAACGCGCGGTCGAACGCGAACACGAACATCGGGTTTCGCCCCGCTT
NC_009428.1	VR	+	*	*	1350274	1350391	9	0	GAGCGGATGCCGATCCGCGGAGGCAACTGGGCCAACGGTGCCTCGGCGGGTGTGTGGGCGCTGGGCGCGACCTACGCGCGGTCGATCGCGAACACGAGCCTCGGGTTTCGCCCCGCTT
NC_009428.1	TR	+	1350871	1350920	1350819	1350936	9	0	GAGCGGATGCCGATCCGCGGAGGCAACTGGAACAACGGTGCCTCGGCGGGTGTGTGGGCGCTGAACGCGAACAACGCGCGGTCGAACGCGAACACGAACATCGGGTTTCGCCCCGCTT
NC_009428.1	VR	-	*	*	2122472	2122589	9	0	GAGCGGATGCCGATCCGCGGAGGCAACTGGGCCAACGGTGCCTCGGCGGGTGTGTGGGCGCTGGGCGCGACCTACGCGCGGTCGATCGCGAACACGAGCCTCGGGTTTCGCCCCGCTT
NC_009428.1	TR	+	1350871	1350920	1312261	1352307	0	0	TGTAAGGGGACAGTAGAACCTGCAGGAACCCGGAAGACCCCGGGCGACCTCGGAAGAAGGCGGATCAGCGCGGGGAATCAATGCCTTGGTCGGGTGCGCGCCGTGAAAATGGGCGGCGGCGCAAGTCTGGCAGGAAGTCGCCAAACGGGCCCCCGAGCGGCTGATCAGGCCCTCGCACGGCCCGGAAGACCTCTCGGACAAGGCACCGTTTAAGGGGCCGTAAAGCCGAGGTTTTTGGCCTTAGCGGCGGATTCGGTGGGGAGAAGGCAGCCGCCAGATGGGCGGCGGAACCTAGAACTGGACGACTAAGTTGCCAGGGCAGTTCTAGGTTCGGCCTAACCTACTGAAAAGCAACACGAAGGCCATAGGAGAGGCGGCGGTGGCGCTCTGGTGAACCTAGAACTGTTTCCGGCCATGTAGTGGAGTGGCGGCGGGCCACCACCGATTTGGCATAGGCGGATTCGGATACCTTTGCGAGACTGCTGGCAGTGGCCGGACGACTCGGCCGCTTGGTTGAGGGGAGTGTGATGCCAGTTCTGATCTACATGTCATGGGCCGCCTACACGCTGGGTGCGGCCTTGCTCTTGGTGTCTCTCGTGCTGGAGACCTACGTGTTCCTTCCGGCGGCGGTTGCTGCGGGCGTTTGCGGCGTAGCCTTTGCAGTCGGAGCGAAGATCGTGGACCTCCTCACAGAGATCCGGGACCGGTTGCCGGCTCCACAGCCGGCCCAAGTGGCGGAGCTCCCTGAGCAGTCTCCTCAGCCTGTTCGCTCACTGAGCGAGCTTAGCGCTGACCTCGAGCGGAAGCGCGTCCGCGGATAGGCCCTGTTTCCTTTACCGGGCAGGCTATCACCAACTTGCCCGGGCAGCGCGGCGTTGCCTCGCGTACACTTGCCGCGCCTTACCCGGTGGCGGACGCCGGGACACCAGAGGTCAGCACAGGACCGCCGCGATGGTGTTCATGTGGGAGTTCTTGATGGACCCGGGCATCACCTTGCAGCCCGTTGCCTTTTCGATCGCCAGCATATTGCGACCCCAGACGCTCGCATCGAGCGAGGTCAGGCTGTACCTGGACGGATCGTTTGGAAGGGCTTGATAGGTGGAGGCGCTCAGCTTTCGCACCACGAATTCTTCCCCCGAGATCGTGGCCTTCTGCGCGTCAGGGTAGTACTGGTCCATCCGCGTGCAGGACGCCAAGACACCGGCAAAGAGAATGAGCTGTATCGGTTTGATCATAGCACGCACGCTCCTCGTTACTCTCTGTTCGTGTGCCCCCACCACATCACGCGGCCGATAATCGAGACAGACCCGATCTGCCTGAACTCCGGGCCGAACACTGGGTTGTCCGATAACAAAGCCAGCGTCCCGCCTGGCACAAGCTCAATCCGTTTCACCCGCGCGAGCCCGTCATCGAGTATCGCGAAGATCGGTGCCGGTCGCGTGTCCTTGGGACCGCGTGGGCCCCGAGGAGCCTCAGCCCTGGAGCGATCTATCAGAAGCATGTCGCCGTCGTGGATGGTTGGAGCCATGCTATCTCCCGCTGCGCGCGCGAGAACGGCCGAGGAAGCGGACACCCCTATGCGTTGAAGCCAAGAGCGTCTGAACGCGAGGTGGCCAACAAGATCCTCCGTATGATTTTCCGCGCCGCACCCGGCCGCCAGTTCCACGCGATGCACCGGGATCGGCGCAAAGTCAGTGCCGTCCAGATCCACGCGATGAACGGGAGCGGTGTCACGCGGCGCGCCTATGTAGAATTCAAGCCCCAGGGCGTTGCAGATCTCACGCGCTGTCTCGACCTTCGGGTCCGCACGACGAGCGTCGTTCCGAAGCACATTCCGGAACTTGTCATACGACACTCCCGACTTCGCCGCCATTGAAAATGGGTTTTCGCCCAGCTCGTCCAGCCGAGATTGAACGATCTCGTGAAAGGGGCGCTCGTCGGCGGTCATGTTGGGAAAATGCCCAAACTCGCAACAGTTGACAATGGGGAATATACCCAAGTATAAAATTGGGTAAATGACCAACAAGGCTACCCATGCAGGCAAACGATCTCCTCACGCTGGCCGAAGTGCTTAGCAGGCACCGCAACTGGAGCCTCTCGACCGTGGCGATCTACGCCTCGAACGACGGGAAGTTCTTCAAGCGTGTCGCCGAAGGCGGCGGCTGCACCCTTCGCACTGCGCAGCGGGTGGTGGGGTGGTTCTCAGAAAACTGGCCCGACGACCTCGAGTGGCCGGCGCACATCGCGCGGCCGAACGGGGCGGCTGCCCCGCCTCGCCCTGGGCGTGGCTCGGCCAGCCGGCACGGCCGGCGCGACAACTCCCGTAAACAGTGAAAGGACCCATCATGACCCGCCTGAACAAGTCCGACCTCGTCAGCACGGTGGCTGAGAAGGTTGGTGTTTCCCGGCTTGCCGTGCAGACCGTGCTCGACGAGGCCGTGGATCAGATCGCGAACGCGGTCCGCTGCGGCGACAGCATCACGCTGACCGGCTTCGGCAGCTTCAAACCGCGTCACCGCCCGGCGCGCACCGGGCGCAACCCGCGGACGGGTGAGGCCGTGGCGATCCCGGCCTCGACCTCGATCGGCTTCACCCCCTCGCGGCGCGGGGGCGTGTGATGTCGCTGAGCTGGCGCGACGTCTCGCGCATCTGTCTGCCCGGTTACTTCATCCGTCGAGCAGTCGAAGGGATAACAGATCCTCTGTGTCTGGTTGGGCCAAATATCGTCGTGCGACTGGAGCGGCTGCTCGAACGGCTCGACGATAAGGAGTCCCTGGCGTGGCATGAAGCTCTGCTGCGATCGACAGCGCTCTGGCTGACGCAATCGCCCAATGACGCGCGGCAAGCCACTCTCGAAGGAACTGCGGCCGCGCCGTCTTCTCGATCCATGCCCGATCCTTCGCGGGAGCATGGGAAAGGATCACCTCGATCCTCGGGGAGAGCGTGAGGATGAACCTCTCCAGGCCTTCGTCCCAGTTGATCTCCATCCAGCCCCGTACGATCTCGATCTGTTCTTCGGAGATCAGGTCGAGCAACTCGTCGGCGCGCGCCATCGCCTCGATTGCATATCGCTCCATGGAGCCCCTCCATCCGGCAGTCGGATTGCCGGACCGTACTGGACCTGGCGACTGTGCCCAACCGCGCCGCTCGTCGCAGCCCTTCAAGCACCTCTGGCGCGCTCTGGTGCGCCAGCTCACCCGGCTCGAGGACAGCCTGATCGGCGACGCCCTCGGGGTCCTTTTCCTGTTCGCCAGCCTCTGGGGCTTCCTGTGGCTCGCCCCTGTTGTCGAGGAGCTTCTCAAGTGAACAAGCTTGCCACCACCACCACGATCCGCCTCTTCCTGACCCAGGCATTGACGGCCCGCGCCGCTGCCCTTGAGACCAAATCCCTGGTCGAGTCCGACCAGCACTGGAGCCAGTTCGACGAGGCGGTCAACCGGCTGCTCGATGCACTCTCCGTCAGCGAGGAGGCCGGGATGCTTGGCCTGCTGGAGCGGTTCGAGCTGCTCGGGGTCAGCGCGGCCGCGTTCCCTGCCGTGGCGCCGGCTCAGGCCGAACCCGTCGGGGGTGCGCTCTGATGGGGTACCGCGTTGCCCAGCTTGCCCACGGCTTCGCGGTGAAGAACGCCGAGGCCGAGCGCGTGAGTCCGGTCTTTCCGGACAAGGAGGGTGCCCTCGACTGGCTGCTGACGGCGGCCGAGCGCCGGGCGCCACGGGAGCGGCCCTGTCTGGCCTGCCATCGCCCCTTCAAGTCGCAGGGCATTCACGACCGGCTCTGCCCGCATTGCGGGCTGGCCGCGAGCGTGGCGGACATGACCCCACACAGCCGGACGGCCGCGCCGCCCCGCCGCCCGAGGGACTGACATGAAAGAACCGAAGCTGCTTTCCACCGACCGCGTGCCGGTGGCCGAGATCGAGACGAAGGGGCGCCTGCGCCCCGTGAGCGAAGCCGGCGTCGAGAGCCTGCTCGCCTCGATCCGCGAGACGGGCGTGATGAAGGACGCCATCCACGTCCGCAAGAAGAAGGACGGGCTGCACCTGATCGCCGGGGGCCATCGCCTCGAGGCGGCGAAGCGCCTTGGCTGGACCGACATCGAGGCGAAGGTCTGGACGGAGGTGACCGACGACTGGGCGCGCCTGATGGAGATCGACGACAACCTGGCCGGCGCCGAGATGAACGCGCTCGATACGGCGGTCTTCCTCGCCGCCCGCAAGGCTGTCTATGAGCGCCTGCATCCCGAGACGAAGCAGCATGTCGCTGGTGCGGCGGCGCGGTGGAATGCAAGCGACATCGTGTCGTTTGCATCGGCGACGGCCGAGAAGTTCGGCGTGTCACAGCGGCATGTCGAACGGATGGTTGCTGCTGGCCGCACCCTCGGGCCGGATCAGGTGCGCGCGCTGCGGCAAGCGCCGCGGCCGGTGTCGCTGAAGGATCTGACGGAGATCGCGAAGATCACCCAGGCCACCGATCGGTATGCGGTGGTGGAACGCCTGTCCTCGGGCCGCGCAAAGTCCGCGGCCGAGGCGATGCGCAGCCTGCGGCAGGGGGCGGGTGATGAGGGCGCCGTTAAATCCCCTGTTGATGAGGCCTTTGCAGCCCTCCTGAAGGCATGGAAGCGGGCGCCGGCCCCGGCGCGGCGGCGCTTTGCCACCGAGCGGTATTCGGATCTCGCCGCCCTGCTGGCCGAGATTGACGGCGAGGGCGATGACGTAGAGCGGAGGGAGCGGTGACAATCTCTCCGGACAAGGTGTGGTGGACGGCGACCGAGATTGCAGTTGCCAGACTGCCCGATCTGCCTACCAGCCAGAAGGGCGTCGATCTTCTGGCGAAGCGCCTTGGCTGGCGCGCGCAACCGAGCCTTGCTCGTCGGCGTGCCGGTCGCGGCGGTGGCTGGGAGTACAGCTGGCAGCTGTTCCCGCTGACCGCGCAGCGCCAGCTGCTCACCCACGCCAAGCCGCCGGCCGCTGCGGTGCCTGCGGCGCATGTCGATCGGGATGAGGCGTGGAGCTGGTATGAGACCCTGCCGCAGGCGGTGAAGGACAAGGCCGCGGCGCGGCTCGCGATCATCCAGAAGGTCGAGGCTCTGGAGCCGATGGTCGGGCGCTATCTGGCCGTGGATCAGGTGGCCCGGATCTCGAAGGCGGGCGAGCGCACGATCTGGAACTGGCTGGGGCGGATCGAGGGCGTGCGCCCCGATGACCGGCTGCCCTATCTGGCGCCCCGCCACCGGGCCTCCCAGGCGCGGATCCGCACGAAGGACTGCGATCCGGAGTTCATGGACCTGCTCAAGTCCGACTTCCTGCGGCTCGCGGGGCCGAGCTTCGCCACGTGCTACCGCCGCCAGCTGCGGGTGGCGCAGGGCAGGGGGCTGGAGACGCTGCCGCTGAAGACGGCGCAGCGCCGGCTGAACGCCACCGTGAGCCGGGTGACGCAGGTCCTCTGCCGCGAGGGCATCGAGAAGGTGAAGCGGCTCTATCCGACGCAGCGGCGGGACAAGACGGCCCTGCATGCGCTGGAGGCGGTCAATGCCGACTTCCACAAGTTCGACGTTTTCGTGCGCTGGCCGGCCGAGGGAGGCCAGCCGTCGTTTGTGGGGCGCCCGCAGATGGTGGCGTTCCAGGACATCTTCTCGGGGCGCATCCTCGCCTGGCGTGTGGACCAGACCCCGAACTCGACGGCCGTGCTGCTCGCCGCCGGCGACATGATCGAGGACTGGGGCATTCCCGTGCATGTGCTTCTCGACAACGGGCGCGAGTTCGCGGCCAAGGTGGTGACCGGCGGCGCCGCGACCCGTTACCGTTTCAAGGTCAAGGAGGACGACGTTCCGGGCCTCTTCACGGCCCTCGGCTGCGAGATCCACTGGGCTACGCCCTACAGCGGCCAGTCGAAGCCGATCGAGCGCGCCTTCCGCGACATGTGCGATGCGATCGCCAAGGATCCGCGCTTCGACGGGGCCTGGACCGGCAACAAGCCCGAGGCCAAGCCGGAGGACTATGGCAGCCGTGCCGTGGATCTCGAAGACTTCCTGCGGGTGCTGGCCGAGGGGATCGAGGAGCACAACACCCGGCAGGGGCGGCGGTCGGAAGTGGCCTATGGCCGGAGCTTCGCGGACGTCTTCGACGAGAGCTACGCGAGCGCCCCGATCCGGAAGGCGACCGAGGCACAGCGCCGCCTGTGGTTGCTCGGCGCCGAAGGGCTGCGGCTCAACACCCGGACCGGCGAGATCGCCTTCCAGAACAACCGCTACTGGGCGGAGTGGATGCAGGACGTGGCGGGCGAGCGCGTGGTGGCCCGCTTCGATCCTGCCGACCTCTGGTCGGGCCTGCACCTCTACAGCCAGGACGGCGCCTATCTCGGCCATGCCCCGGCGACAGACCGCAGCGGCTTCTTCGATCTGGAGGAGGCCCGCATCACGGCCCGCGCCCGCCGCGCCTGGCTGAAGGCCGAGAAGGAGGCCGCCAGCGCCCACCGCCGCTACACCGCCGCCGAACTCGGCCGCCAGCTGGACGAGGTGAGCCCGATCGAGCCGCCGAAGCCCGAGGCGAAGGTGGTCCGCATGGTGAAGGCCAAGGCCAAGGGGCCTGCGCCGGCCACCGCGCAGCCCGCCGCCGCGCCGAAGGCCTCGGCCACCGTCACCCCCCTTCCGCTCCGGCCGCAGGTGCCGGCTGCGGAGGAAGCCCCCCGCGTGCGCTTCAAGCGCGCGCTCGACCTCGAACGCGCGCTCGAGCGTGGCGAGGAGATCACCCGCGATCAGCGCAAGTGGCTCGCGGGCTACCAGACCAGCTCGGAGTACCGCTCGGAGCTGATGCTGTGGCGCGTCCACGGCGACCAGATGTTCGGATGACCAGCCGGGCAACCGGCCAACAAACGTGAATGTGAGGACTGAGCATGGATGCTCTCTACGACAGCGTTGCGCCCCTGCGGAACGTTTCGGCGCTGATGACCCTCATCGACCGGGTCCAGAGGCGCGCTTTCGGTCTGCCGGGGATGGCGACCTACTACGGGCCCTCGGGCTTCGGAAAGTCCACGGCCGCGGTCTATGCCACCAACGCCTTCGGCGCCTGCCATATCGAGGTGCAGCCGCTCTGGCGGTCGAAGCAGCTGCTGGCGGGCATCGCCCATGAACTCGCCCTGAGGCCGGCCCGGACCGCCCCGGACATCTTCGAGCAGGTGGCGCGCGAGCTGTCGGTCCACCAACGCCCGCTGCTGGTGGACGAGGCCGACCGGCTGATCCGCGACGACATGGTCGAGGTGGTGCGCGGGCTTTACGAGGCGTCGAACGTGCCGGTGATCCTGATCGGCGAGGAGGAGCTGCCGACCAAGCTCATGAAATGGGAGCGGGTCCACGGGCGGATGCTCGACTGGGTGGGGGCGCAACCGGCCGAGATCTCGGACGTCAACCAGCTGGCGCCGATCTATGCCGCGGGCATCGAGATCCGCGACGAGCTGAAAGAGCGTCTGCTGGAGCAGTCGAGCGGCTCGATCCGCCGCGTCTCGACCAACCTCAGCCATGTCCGCGAAACGGCCGTCACGCAGGGCTGGACGAAGGTCGGCCTCGCGGAGTGGGGGGCGAGGCCCTTCTTCCGGGGCGAGGCCCCGCCGCCGCGGCGTGAACATGCGGTCGAGCGTTCGCGGCAGCAGGCCGCGGCTCGGACGGCCCGGAGGGCGTGATCATGCTGATGGGGGCACATCAGACCATGACGGCGAAGCGCCGTCCGGCCGTCGAGGCGAAGGCGTGGGCCTTCGCGCTGCGGGTCGAGGTGTTCGGCTATGCCGAGATCTCGGCCGAGATGACAATCAGCATGGAGGCGGCGCGCGACCTCGTGCGCGGATGGGAGGCCGAGGGGCGCATCCGCGTCCAGCGCGGCGGCAGCGGGGCCTCGCGGAAGATGTTCGAGCTGACGCCGGCCTACCGCCAGCCGAAGGACCGCTCCGGCCAGATCGGCCAGCAGATCTGGACCGCCATGCGCGGCCTGAAGACCTTCACGCCGCTGGATCTTGCCGCGCACTGCCGCGCGGACCTGCGGGTGGATCTGCGCGAGGCCAGCGCCTATTGCCAGGCGCTCCTCAGGGCGGGCTACCTGCGGGTGACCCGGACGGCCGTGCCGGGCCAGCGCGAGGCGACCTATCAGCTGGTCAGGAACACGGGGCCGCGCGCCCCGCGCGAGCGGCGTATCACCACTGTCTGGGATCCGAACGAGAGCGCCTTCGCCTACATTCCGGGCGTGGCGCCCCGGAAGGGTGGTGCGCAATGAGCGGCCCCCTCGACATCGCCCGCGAGGCATGGGGCGATGACATGCCCGACTGGATCGAGACGCTCGCGATCGAGTGCGGCAAGACCAGCCAGAACAAGGTGGCAGCCCGCCTGGAGCGCAGCGCCACCATGATCAGCCAGGCGCTGCGCCGGAAGTACCAGGGCGACCTCGAGGCGTTGGCCGAGCGGGTGCGCGGCGTCTTCGAGGACGCGGTGATCCGCTGCCCGGCTCTCGGGACCATGCCCGCCCATGTCTGCCAGGACTGGCGCGAGAAGACCCGCACCTTCCAGACCGGCAACCCGCTGCGCGTCCGCATGTACCGCGCCTGCAGCCTGTGCGCGCGCAACACGGCCCGCGAGAAGGAGGAGGGGCGATGATCACGGACCTTCCGATCCTTCCTGCCGGCCACCGCCTGCAGGCCGAGGCCATCCTTGCGGCCGTGATCTCGAAGACCGGCATCGGACGCGAGACCCTGCTGAGCCGGAGCGGGACCTACCATCAGGTGATCTGGCCGCGGCACGAACTCACATGGCTTCTGCACGAATATGCGGGCCTCAGCCGCAATGCGATCGGGCGGCTGATGGATGGCCGGGACCCGACCACCATCCGGAACTCCCTGCGCAAGGTGACCCAGCGGGCCTCCGAGTGCCCGGAATACCGGGCGCACCTGGTGGAACTGGCGCAGGCCGCGATCGCGGGCCCGGCGTCCTCTGCGGGGGCAGGGGGCGAGGACCTGCCGATCACCCTGATCCGTGGCGTTCTCGCCAGCCCGACGCTGTCGGATGCCGACGCACGCGCCGCGGCCACCGCCATCATGGAGCGCTTCTATGGCTGATCATCCTTTGCCTGACGACGTCGCGGCCGAGCCTGGCCGCTTCAGCCGCCCCGAGGTGGAGCGCGCGCTGCGCGTCATCCGGGCGGAGCGGGATCTCTTTCAGGCGCTCCTCTGGCAGGTGACCCGCTCCACTCCGCGGGCCGCCACCCACCCTGTAACTGCTCGTTAAAGGACCCTTCAATGACCGAGATGATGTCCCGTTTCACGCCCGCGCCGCTGCCTGCCGGAACCGTCGAGATCGAGGGAAAGACCTACATGCGCGACGCCACCGGCGGCCTGCGCCCGAAGGAGCTGGTGAAGGCGTCCGACCAGCTGATCGACGAGACGGTGCGCCGGATCATGGGCTTCGCCGTCGCGCTTTCCGACCAGGTCGCCCGGTTCAAGGGCCACACCTTCGACGACATCGGCGCGCTGACCGCGCTCCTCGACCAGGAATACGGCGTCAAGGTCGGCGGCAAGAAGGGCAACATGACCCTGACCAGCTTCGACGGCCTGATGCGCGTCGAGATCCGCGAGCAGGATTGCCTCGACTTCGGCCCCGAGCTGCAGCAGGCGAAGTCCCTGATCGACGAGTGCCTGACCGAATGGGCCGCCGACAGCCGACCCGAGATCCGCGACATCGTCACTCGCGCCTTCAACACCGACCGGCCGGGGCAGGTGAACCGTTCCGAGATCTTCATGCTGCTGCGCCTCGACATCGCGGACGAGCGCTGGCAGGCCGCCATGCGCGCGATCCGTGATGCCATCCGGGTGGTTGGCTCGAAGACCTATGTGCGCTGCCAGATGCGCTCGGCCTTCGATGGCGCCTGGGAGACTGTCACCATCGATCTCGCCAAGGCGTGAGGCGGCCATGCTGGGCTTCATCGCGCTGATCTTCTCGGCGGCGACGACGATGATCGTCTCGACGCTGCTGTTCGTCACCGCCGGCAAGGCGGTCGAGGCGGACGATCACTCGGAGGTCCGCCAGACCATGCGTCTGGCGGGCGCCGTGCTCGCGCTGCAGGCGGTCCTGTGGATCGCCGCCGGTTCCCAGCTCTGGAGGGGGTGAGCCATGATATACCTCGCCGACGACAGCAAGCTGATCCTGAAGTCCTATTCCGCTACCACGAAGGGACCGAGGTCGACGATCCGTATCGAGATCGAGACGGAAGATACCTATGAACTTGGCTTCCTGCTCCGCGAGCTTCGCCAGGTGCAGGATCAACAGCGAAGCAAGTGCCAAGCCGTGAAGGCCGCCAAAGGCCGTCGCCTGCTCGCGCTCCCGAAACCGGAGGGCCGGCCGTGACGCGCACGCTCCAGAAGCTGATCCACGTCGGCTGCCGTGAGCTGGGGATCGATGCGGAGACGCGCCGCGATCTGCAGCTGGTGGCGACGGGCAAGGCCAGCATGTCGGACATGACCGAGGCTGAGCTGCAGAAGGTGGTCGAGGCACTGAAGACTCGGGGTTTCCATCCCGAACGCTCGGGCGGCTTCGGCCGGCCCGCCTCGCCGCGGGCCGACATCCGCTTCATCCACGTCCTCTGGCGCCAGCTGGCGCTGGCGGGCGCGCTGAAGGTGACTGGGCGGAAGGGCCTGAACGCCTTCATCCGGGCGCGGTTCGAGAAGAAGTGGGGGGCGGTGCCGGTCGACGTCGATGCGCTGCGTGACCCGGCCCAGATCAATGATGTCACCCGCGCCCTGAAGGACTGGTGCGCCCGTGTCGGGGTGAAGCTGACATGAGCCGGACGCCGCCGCACATCACGGATCATGCCCTGATCCGCTATCTGGAGCGGGTCGTGGGGCTCGATCTCAGTGCACACCGCCGCGCGATTGCCGATCGGGTGGCCAATGCGGTTGCCCTGGGCGCGTCGGCCGTGGTCAGCGATGGCTTCAAGTACATGCTGACCGACTCTGCCGTCACCACGGTCAGACGGGCGCATTCGGAGCGTCGTCTGCCGGTCTGGCAGGAGGGGCGCTGCCCGGACTGCCGTCGCCGCCCGGGCGAACGGCATGCGCCGACCTGTTCCTCCTGCGGTGACGTGTCATGAGCTGGCCCTTTCAGGCCCTCACCCCCATGAAGTACGGCGCGATCCTCGCCGATCCGCCGTGGCAGTACCGCATGTGGTCCGAGGCCGGGCATGCGAAGAGCCCCGAGGCGCATTACGCCACCGCAGGCGAGGACTGGATCGCCAGTCTGCCCGTCTCGCACCTCGCAGGGCCCGACTGCCTGCTCTTTCTCTGGACCACCTGGCCGCACCTGCCGCAGGCGATGCGCGTCATGAAGGCCTGGGGCTTCCGCTATGTGACCGGGGGCAGCTGGAACAAGCGCACCGCGGGCGGCAAGACCGCCTTCGGCACGGGCTACATCCTGCGCTCGGCCTCCGAGCCCTATCTCGTGGGCAAGATCGGCGCGCCGCAGATCGCCTCGCGGTCCTGCCGGAACCTGATCGACGCCGAGGAGATCCCCGACACGATCGAAGCGATCCGCCGCGAGCATTCCCGCAAGCCAATCCAGATGCGCCAGATGATCGAGACGCTGCTGCCGCGCGCCTATGCCTGCGAGCTCTTCGCCCGCGAGCCGTGGCCCGGGCAGGATGTCTGGGGCAACGAGACGGAACGTTTCGCGGCGGGGGAGGCCCCGGCCGCATGACGCACCTGCCGCCTCCGCCCCAGCATGTCGAACCGTTCGTCCGCGTCCTCGGTCCCGAGGGCGCGGTCGAGTTCCTGCTGGCCTTCGGAGGCGGCGAGATCTACCTCGCGGCCACGCCCAAGGGCCGCTCGCGCCTCGTGGAGATGGTGGGGGTCGAGAAGGCCGCGGCGCTGGCGGACGCGGTGGGCCAGATGAAGCTGCGGGTGCCGACCGCCAAGCCCTGGATCGCCCGCTGCCTGCGGGCGCAAGGGCTGGCGATCGCCGAGATCGCCCGCCGGCTGCATGCGACCGACGTGTCGGTCAGGCGCTGGCTGAAGGAGAGCGGGCACGTTGCGGTGAAGGACCCGCGGCAGATGCGGCTCTTCTGACTGATCCCTGGAATTTCGGGCGGTCAGCCATCCGTCTCTGGATCATAGGCTCTGGCGCGGATGATTGTGGCATCGATCACCTCATCGCGACGCTTGCGACCGTTGATCTGCAAGAACACCGGGATTTTCTTCCACTCGGCTTCGCGGATCACGTCTCTATCTTCGAGCGTGGTCATCACCTCCGCTACGTCAGACACCAGCTTCGTGCCATCACTGCCGCGAAGGTGAACGCGAAATCCCGTGGCAACCTCGGTATCGACGCGAAGGATCGTGTAGACCCCATCAAGGCGCACGTCCTCGGAATCGACGCGCGTCTTTGTTGTAATTATCCTGCTTGCCGCTGAAGAAATCGGCACATCGTTTACCTCTGCGTCGACCTTCGACATGTGCCTTACCAAAGCCTCGCGTCCCTCCCTGGCCTCCTCCTGGATCTCCGAAATGACGGGCAGCTCGGTTGCCGCTTCCTGCATCACCCTCATCCGCTCAGGATCGTGAGTGGCGACCGCAACAACCGCGTTCAGAGCCGCGACGCGCTCCTTGCTTTGATCAGTCTCCCGCTTGGCCGAGATCTCGGCCAGCTTCACATCTCTCATGCCGTTGAGCCAGTCGCGGAAGACCGACTGGCCCGCGTAAACCAAGGCGACCGACACGACGATCATCACGATGTGTTCTGGGCCCATCTTTTCAACCATGGCCTTCCCGATCTCGGTGAGGATGCTGTTTAGATCGACAGACTGATCCGAACTGCCGCCCCTGACTCTAACCACAAGCTCGAGTCTTCGCTTTTCGTCCTCTGTGAGCCTTCGTCCGCTGCGTGCGCCGGTTCGCGTGATGCCATAGGCGCGGAAAATCGATCGTTGAAGCTCAACCCACCCCTCCATCATGTAGGGCGTGAGCGACGCATCGTATGTGGCGGAGGGAATGTAGACCTTGACGCGGGCCCATTCGCCAAACCGAACGGCGCCCACATCAGAAATCTCTATTTCGCCCTTCCTCAGCGCGTCGAGGAGGGCCCAGGCATCCTCCTCTGTCCGCAGGTCAAATGCCTGACCCTCATCAATCGCAACCAAACCGAATCTCCCAAACCTGCGTCGGGAGGGTAAGTTCAACATTTGTGGCAGAGCAATCTTCGTCCAAGGGGGCCGACAGGGGCAACATGCCGCGGTAGACCCCGCACACCCTTGCGGATGTTTCGATCCTCGCGCGCGCGCGAAAGTGGCCTCGATCGGGGCCGGCCAAGGCCCCTGCGAGGGGCCTTATGCGTATCGAGAACCACCGTCTTTCCGGCGTCGCCTTCCAGCAGGCGAAGAACATTGGCCGCGAGATCGTTCCGGAGATCGTGATCCTCCACGACACCGCGAGCCGGATCACCAAGGGCTCGGCCGCGACCTACCTTGCCAGCGCGCCGAACGGTGTCTCGGTCCACTTCGTCGTCGAGATCGACGGCACGGTCGTCCAGCAGGTCCCCACCAACCGCCGCGCGGGGCACGCCGGCAAGTCGAGCTTCCACGGGCGAACCGGCTGCAACGACTTCTCGATCGGCATCGAGATCGTGAACCCCGGCCGCATGACGCGCCTCTCGGATGCCCAGTGCGCTGCCTGGTACGGCGAAACCTTCGCCACCAACCTGTTCGGCATCCGGGAGGTCGAGACGCCCCAGCATGGCCGCGGCCTCTGGATGCCCTATCCCGAGGCGCAGATGACGGCGGTTCTGGATCTGCTGCGGTCGCTGTTCGACGGCATCCCGACACTGCGCGACATCACCACCCACTGGTATGTCTCCCCGGGGCGGAAGGTCGACACGAACCCGCTGTTCCCGCTCGAGCACGTCCGCGCCCGCATCCTCGGCCGCGACGATCCTGCTGACGCCGAGGCCGAGGCCTTCTCGGAAGCCGTGAAGCCGACCGCCCGCGATCCCAGGATGGTGGTCGTGGATACCAGTGGCGACAGCCTGAACCTGCGCCGCTGGCCCTCCTTCAACCCGAACGTCCTGGCCCGCATCCCCGACGGCACGCCGGTGCCGGTGCTGCGCCGCGGGACCTTCGACGGCCGCGAATGGCTGCAGGTGGCCTACGGCGGCCACGAGGGCTGGATCGTCGCCGCCTACACCGCCCATTTCCTGCCCGCCTGAACGGAGCCTCACATGCGACTGCCCACCGCCCCAATCATCGCTGCGACCGTGACCAGTGCCGCGCTGCCCGCGCTGCCGATCTGGCAGGCGCGGAGCTTCTACGCCCAGATCCTGCTGATCGTCTCGGTCGCCCTGAACGCCTTCGGCATCGACCTCTTCCGCACGCTCGGCGAGATCGGCTGGGGCAGCACCCCCGAAGAGGTGATCGCCACCGGCGACCGTGCCGTTGCCGCGTGGCAGCAGATCGCGCCGCTGGTCTTCGGTCTCTGGGCGTGGATCGAGCGCCGTGCGCCGAACTTCCGGCTGGTCTGGTGGGGCACCCGGGTGCGAACCAACACGGCCCCTGCGGTGATCATCGCGCTCCTCTTCGCGGGCCTCGTCCCGGCGACCGTGCCCCCCGATGCCCCGGGTGCGCCCCTCATGATGATCCGGGGGCTCGCGTGACCAGCTCGTCCGACCTTGGGCCGCTCCTTGCGCTGGTCCTGACCGCCCTGTCGATCCTGAACATCCTCTACACCTGGTGGCGGACGCGGGACCAGAACGTGGAAAGCCGGTTCAAGGCCGGAAGCGAGCGGATGGACCGGCTCGACTCGCGCCTCGCCAGCGTCGAGCAGACGCTCCGCGCCCAGCCCACGAAGGAGGACATGCACGCCCTGCACCTCGCGATGCGGGACATGCAGGGCGAGTTCAAGGCCATGTCCGCCACGATGGAGGGCAACAACAAGATCATGTCGCGCCTCGAGGCGATCGTGGCGCGGCACGAGGACCACCTGCTTGGGGGAGCGCGATGAGCGACTATGCCGAAACCCTCCGCCGCCACCGCCGGCTGGCGATCCTGCGCTTTCTGGAGGAAAGCCCGACCTACACGTCGAACGCCTCGGTGCTGACCGACGTGCTGAACTCGAACGCGATCGGCATCGACACCTCGCGCGACCAGACCGCGACCGAGCTTGCCTGGCTGGCCGAGCAGGGCTTTGTGACGCTGGCCGGCTCGCGCGAGTTCTGGGTGCCGACCGCCACGGCCCGCGGCGTCGACATCGCGCTCGGCCGTGCGACGCACCCCGAGATCCAGCGCCCCGGCCCGAGGCGCTGACATGCCGCCGCCCCGCAAGATCGACCTCCTGCCCGTGGAACTGCGGGCCTGGCTCCAGGAGGAGCTGCGCGCCCGCGGCTTCGGCCAGTACGAGGAGTTGGCCGAAGCGCTGAACTTCCGCCTGGAGGAGGCGGGGCTCGACCTGCGGATCCGCAAGTCCGCGCTCCATGACTTCGGCTCCGAGTACAAGGAGTTCGTGAAGCTCCAGGAGCAGGCGTCGGACTGGGCGAAGGAATGGCTCGGCGACATGGGGATGGAGGACCAGGCGCAGCGCCAGAACGTCCTCTTCCAGATGCTGACCACGCTGGCCTTCAAGGTCATGCAGGCCGAGGTGACGAAGGAGGGCGTCGAGATCAGCCCGCAGAACCTGCACTTCCTCGCCCGCATGATGAAGGACGTCATGAGCTCGTCCGGCATCGTCCAGGCGATGCAGGAGAAGGAGAAGAAGGCGCAGGTGGCCAAGCTCGATGCTGCGGTCACCTCGGGCGATATCGATGCCGAGGCGGCCGAGAAGGCCCGCCGCATTCTGGGGTTCGCGTGATGTCCGAGAGCCTGAAGCGCAAGATTGCCGTCCTTCTGACGATGACGAAGCAGCGGGGATGCTCCGAGGCTGAGGCTATCGCTGCGGCCGAGAAGGCGGCTCAGTTGATGCGAGAGCATGGGTTGTCAGAGGCAGACGTCCTCTTCACGAAGTGCTCGGCGAAGTCGAAGACCCGCGGCGCAGGGACGCGTGATCGGTTGTGGGGATCGCTGGCGCTGAACACCAACACTGCGTTGATCTTTGAGGATGGCCTTGCCACCTTCGTGGGCGCTGGCCCAGGGCCGGAGGTCGCGGCCTATCTCTTCGCGGTCCTGAACCGCGCGATCGACAATGCGATCGCCGAATACAAGGCGACCCCGAACTACCGGCGCAGGAAAACTGCAGCGAGCCGCCGCGGCGCGGTGCAGGATTTCACGGCCGCCATGGTCATGCGGTTGCGGGAGAAGCTCTACACCCTGTTCATTGACGTCCGCTCGCCGGATCAGCGCGCGTCAGCCGTCACCGCCCGCAACGAGATGTTTCCGGATGGTCGGCCAGCCAAGGCACCGCCGTCTCCGAAGTTCCGGAACGGGGTTGCGCTGGCCATGGGCTCCGATGCGGGACAGCGCGTCGAGCTTTCGCACGGCCTCGGGAGGCAGGCGGAACGCCTGCAGCTGGGAGCATGAGCGCCCTCAACCCGATCTCGCCGGTCGTCCAGTTCCTGCCCTACCAGCGGGCGTGGATCGCCGACGACTCGCGCTTCAAGATCGGCATGTTCAGCCGCCAGACCGGCAAGACCTTCTCGACCTGCGGCGAGTGCGTCGACGATTGTTTCACCGCCTGGAAGGATGACCGGAAGACCCGGTGGGTGATCCTGTCCCGCGGCGAGCGGCAGGCGGCCGAGGCGATGACCGAGGTGATCAAGCCGTTCACGCGGGCGTTTTACGAGGTCTATAACACCCTCGTTAAAGGGGGCGAGCCGCGCTTCGAGGAGGGCGAGTTCCGCGCGCCCCAGGAGAAAGGGCCGGACGCCGTCTACAAGGCGCTGGAGGTGGCCTTCCCGAACGGCAGCCGCATCACGGCGCTGCCCGCGAACCCCGACACCGCCCGCGGCTTCTCGGCCAACGTGATCCTCGACGAGTTCGCCTTCCACGCGAAGAGCCGCGAGATCTGGGCCGCGCTCTTCCCGGTGATCTCGAAGGGCCGCCAGAAGCTGCGGGTGATCAGCACGCCGAACGGCAAGGGCAACAAGTTCTACGAGCTGATGACGGCCGAGGGCTCGGTCTGGTCGCGCCACGTCGTCGACATCTACGAGGCGGTGCGCCAGGGCCTCGACCGCGACGTGGACATGCTGCGGGCGGGCATGGCCGACGAGGACGCCTGGGCGCAGGAATACGAGCTGAAGTGGCTCGACGAGGCCAGCGCCTGGCTCGACTACGACCTGATCTCGTCCTGCGAGAGCGAGCTTGCCGGCAAGCCCGAGGGCTACCAGGGCGGGCCGTGCTTCGTCGGCGTCGACATCGCGGCGCGGAACGACCTCTTCGTGATCTGGGTGATGGAGCTGGTCGGCGACGTGCTCTGGACGCGCGAGATCATCGCCCGCCGCCGAATCTCGTTCGCCGAGCAGGACGCGCTGCTCGACGACGTGATGCGCCGCTACCGGGTGATCCGGGTCCAAATGGACCAGACCGGCATGGGCGAGAAGCCGGTCGAGGACGCCAAGCGCCGGCACGGCCAGCTCAGGGTCGAGGGCGTGCTGTTCTCGGCCGCGATCAAGCTCGGGCTCGCCGCCTCGCTGAAGGAGTCGATGCAGGACCGCAAGACCCGGATCCCGGCAGGCGATCCGGTGCTGCGCGCGGACCTGCACTCGATCAAGAGCCAGGTGGGGATCACCGGCGCCCGCCGCCTGATTGCCGACGGGGATTCGGACGGCCACGCCGACCGCTTCTGGGCCGGCGCGCTCGCCGTCAGCGCGGCCGAGACGGGGGTGCAGGAGTTCGGCTACCAGGGCGTCTCGCAGGCGGCGCCGGCCGAAGGCCCGGACGACGAGCCGGCCGCCTCGGGCCGCTGGTGGCGTCCGCCGCTCGGCGCCAGCCTCCGCGGGGGTCTCTGATGGGCCGCCGTCAGGATCTTGAGGCGGTCGTCCGCGCCTACGCCGCCGCCGCGGCGGCCAAGCGCCGGATGAACGCCTTCACGCCCACCCGCGCCCTGAGGGAGGCGGATCGCCGGCTCTGTGCCGGCTGGCGGTCCCTGGCCGCGCTGCGCCCGAGGATGCCGATCGAGGACGCGGCCCGGCTGCCACGGCACCTGATGGAAGCCTACGTCACGCTGACCGGTCTTCCCGGCGAGCTGGCCTCCATGATCGAGCATGGCGTGGCCGTGGAGATCGTCCTCGCCACGCCCGAGTTCGCGCTGCTCGCCGCCCTTGCCCCCGAAACCCCCGTTGCCGGAGCCTGACATGGCCAAGACACCCGTCCTTCTCGACCGCTGGGGCAAGCCCGTGAAGCGCGCGGTCCTGACAGAGGAGATCTCGGCCGCCACCCTGGGCAGCGTGCGCAGCCCGATCACCGGCTATCCGGCCGACGGGCTGAACCCGGTGCGGCTGGCCTCGATCCTGCGCGAGGCCGACGCGGGCGACCCGGTGCGCTATCTCGAACTGGCCGAGACGATCGAGGAGCGCGACCTGCACTACCTCGGGGTCCTTGGCACCCGGCGCCGATCGGTCAGCCAGCTCGACATCACGGTCGAGGCGGCCTCGGACGATCCGCGCGACGTGGAGATCGCCGACATGATCCGCGACTGGCTCACGCGCGACGAGCTGTCCGACGAGCTCTTCCACATGCTCGACTGCATCGGGAAGGGCTACAGCTTCACCGAGATCATCTGGGACACCTCCGAAGGCCAGTGGCGCCCGGCGCGTCTGGAGTGGCGGGACCCGCGCTGGTTCCGCTTCGACCGGGCCGCTCTGACCACGCCGCTGATGCTCGGCCCGCACGGCGAGGAGCTGGAACTGACGCCGTTCAAGTTCATCTTCGCCGAGGTGAAGGCCAAGTCGGGGATCGCGTTGCGGTCGGGTCTGGCGCGGGCCGCGGCCTGGGCGTGGATGTTCAAGGCGTTCACCCAGCGCGACTGGGCGATCTTCACCCAGACCTACGGCCAGCCGCTGCGCCTGGGCAGATACGGCCCCGGCGCGTCCGAAGACGACAAGGCCACGCTCTTCCGGGCGGTGGCCAACATCGCCGGCGATTGCGCGGCGATCATCCCCGAGTCAATGGCGATCGACTTCGTCGAGACGAAGTCCGTGGGCGCCACGGCCGATCTCTACAAGCAGCGGGCCGACTGGCTCGACCAGCAGATCTCGAAGGCGGTGCTGGGCCAGACCGCCACGACCGATGCCGTGACCGGGGGGCTGGGGTCCGGGAAGGAGCACCGGCAGGTGCAGGAGGACATCGAGCGCGCCGATGCGAAGGCGCTCTCGGGCATCCTGAACCGCGACCTGATCCGGCCCTGGGTGGATCTGGAATACGGGCCCCAGGCGCGCTATCCTCGGCTCAAGATCGCGCGGCCGGAGCCCGAGGATCTGAAGGCGATGGCCGAGGCGCTCGCAGCCCTCGTGCCGATCGGCCTCAGGGTCAGCCAGAAGAAGACCCGTGACCGTTTCGGCTTCGACGAACCCGAAAACGACGCCGATGTGATGGGAGGAACGCCCGCCGCCGCAGCCGTCGCGGCACCCCCGGGCGCGGATCGGCCGATTAAACGGTTTTCCGGCGTTTTTAAAGGGGGCGAGCCCCCGGCGCGACCCGAGACAGCCCTGCAGGCGGAAGCGGCTCCAGCGGCCCTCCCAGCGAGTGACGATCCGGCGGCGCTGCTGGCGGATCGGCTGGCGGCCGACGCGGCGCCGGCCATGGGCGCGATGATCGAGCGGGTCGAGACGATGCTGGCGGCCGCGGGTTCGCTGGCCGAGTTCCGCGAGATGCTGCTCGCGGGCTTTCCCGGGATCGACGCGGGCGACCTGGCCACCCTGATGGCGCAGGCGATGATGGCCGCTCATGCCGGGGGTCGTGCGGCGGCGGAGGATGCCGGTGCCTGATCTCGCGGCCATCTTCCGCCGGCCGTTTCCCGAGCAGGTCGCGGCATTCCGGCTCCGGCTCGGGAACCTCGTGCCGACCGCGCGCTGGGACGACATCCGCCGAGCCGAGCACGACCGGGCCTTCATGGTGGCGGGCGCCCTGAAGGCCGACCTGCTCACGGATCTCGCGGCGGCGGTCGACAAGGCCGTGAGCCAGGGCGGCACGCTCGAGGACTTCCGCCGCGACTTCCGCGCCATCGTCGAGCGGCGCGGCTGGCACGGCTGGACGGGGGAAGGTACCAAGGCGGGGGAAGCCTGGAGGACCCGCGTGATCTACCGCACCAACATGGCCGTCTCCTACGCCGCGGGCCGGATGGCGCAGATGGTGGAGGGCAACTTCAAGTACTGGGTCTACCGGCACGGCGGCTCGCGCGAGCCGCGGATCCAGCACCTCGCCTGGGACGGCCTCGCTCTGCCGCCCGACCATCCGTTCTGGCAGACCCATGCGCCCCCGAACGGCTGGGGCTGCAGCTGCTACATCGTGGGCGCCCGCACCGAGGCGGGCATCCGCCGCGTGGGGGGCGATCCGGCCAAGCGGTTGCCCGAGGGCTGGCAGGCGCTCGATGCGCGGACGGGGGCGCCTGCGGGCATCGACAAGGGCTGGGACTACGCGCCCGGCGCCAGCGCCGTGCAGGAGATGATCGCCATGGCGGCCGAGAAGTCGGTGGGCTGGCCCGCCGGCATCGCCAAGGCGCACATGGCCTCGCTGCCGCCGGGACAGGCGGAGGCCCTGGCTGAATCCTACCGGGCGCTGCCGTCGCTCGCGCAGGATCTGCGCCGCTGGGCCGAGCGGGTGCAGGGCGAGCGCAATGGCGCCCCGATCTCCGGCCCCGTCCAGATCGAGCCCCTCCGCACGCTGGGCCTTGTGACCCAGAGCGCCGGCCCCGACACGCGGTCCATCGGCGGGATGGACCTGACGGGCGTCGACTTTGCCGTCGCGGCCGAGGATCTGGCGCGGATGCTGGGCGGGGCAGGGGCTCCCTCGGCCGAGGAGATCGGCCAGCTTGCGGCCCTCCTCGACCAGGCGCGCGACGTGCGCGCGGTCAAGGGCTCGGCCGGGCTCTTCGACTGGATCATCCGGACGGATGCCGAGGAATGGATCGCGCGGTTCGAGCGCCGCGGCGAGAGCCTGTTTCTGGTCGATCTCCGCATCTCGGGGGCGGGCCGATGATCCGGGTCGAGCTCAAGCAGGATCAGGTCACCGTCGGGCTCGAGGCGCTCGCCCGCCAGCTCGACGACCTGACGCCGGTGATGCAGGAGATCGGAGCGTTCCTCGTGGCATCGACGAAGGAGCGGTTCCAGAAGGGCGAGACGCCGGAGGGCGCGAAGTGGGCGCCGAAGTCGCCGACGACGGTCGCGGCCTACGCCCGCCGCAAGGTCCGCCTCGATCCCCGACCGCTCTTCGGCGAGACGGGCATGCTGTCGAGCCAGATCGCCATGTTCGCCGGCCCCGCGTCGGTCGAGGTCGGCTCGAACCTCGTCTATGCGGCGGTGATGCAGTTCGGGGCGGGCAAGGGCGCCTTCGGGGCCGACCGGGCCGGCCACCCGATCCCGTGGGGCACCATTCCGGGCCGACCCTTCCTCGGCCTTTCGCCGGCCGACGCGCAGGGCATCCGCGACATCGTGGGCGAGTGGTTGCAGACTGCCGCCACGCCCGAGCCTTGACCGGCTGCGCCGCGGCGCGCAGGGTAAAGGCACCCCCAAACAGCCCGTAAACACAGGGCATCCGCACACGCTCGCGGATGTTTTGACGTGGGCAGGGCGGCGATAGTCGCCCCATGACCAAAGCTGCCCACATCCTTCCTCCGGTCCTGATGGCCGCCACCGCATTCCCTGCATGGGAAGGCGACGTGCCCGAATGGGTCCACCTGCTGCCGTCCGGCACCGTGGAGACGGCGGACGGCCGTGGTCCCTACACGGCCCCATCGTTGCAGGCGGTGATCGCCGCCTCGCCGGTCAAGGTGCCGATCGACGAAAACCATTCTATCGACATCGCCGCTCCGCTGGGTCTGCCGTCGCCCGCGCGCGGATACATCGTGGAGATGCAGGCCCGCGTCGATGGGATCTGGGGCCGCGTCGAGTGGACCGGAACCGGCCGCGCGCTGATGGCGGACCGGGCCTACTTCGGCATCTCGCCGGTGATCGTCCACGACAAGGCAAAGCGCGTGCTGTCGATCCAGCGGGCGTCGCTGACGAACCGTCCCAACCTTCGCGGCCTCGCCGCCCTCAACCAGGAGACCACGATGACGCTCATGGAGCGACTCGCCGAGCTGCTCGGCCTCGACGCGGCCGCGACCGAGGACCAGGTCCTCGCGGCCGTCTCGAAGATGAAGGAGACGCCCGGCACGGCGCTCCAGTCCGCGCTGACCGAGATCGGCACGGCGATGGGTGTGGCGGCCGATCAGGCGGCGATCCTCGCCGCGGCCCGTGCCCGCGCCGCCGGGACGGAGCAGATCACCGCCCTTCAGTCCGAGCTGGCGTCGGTCGCGACCGAGCTGCGCACGCTGAAGGAGGCGGGTGCCCAGGCACGGGCCGAAGCCTTCGTCGATGGCGAGATCAAGCGTGGCCGCGTCGGCGTGAAGCCGCTGCGCGACCACTACGTCGCCATGCACATGGCCGATCCGGCGCGCGTCGAGAAGGAGCTGGGCGCCCTGCCTGTCCTCGGCGGCACCGGCACGATCCAGACGGCCGCCCCCGTCCTGAAGGATGGCGAGATCGCGCTGAACGCCGACCAGGTCGCCGCCGCCCGCCTCATCGGCATCGACCCCAAGGCCTATGCGGAGACGCTGAAGGCTGAGGGCCGCACCCAGGAGATCCTCTGATGCCCCCGCTCAGCGCTGACCGGAACACCCCCGCGGCCCTTGGCGACCTCCGCCAGGGCGATGCCGCCGCCTCGACCGTCATCTATGCCGGCGCGCTCGTCATGCGCGACGCCTCGGGCAACATCACCAAGGGCGCGACCGCAACCGGCGGCATCGGCGCCGGCCGCGCCGAGGCGCGCGTCGACAACACCGGCGGCGCCGCCGGCGCGAAGAAGGTGGACTACCGCCCCGGCGTCTTCCGCTTCGCGAACTCGGGCTCCACGGACGCGATCACCAAGGCGGACATCGGCAAGGCCTGCTGGATCGTGGACGACCAGACCGTCGCGCGGACCTCGGCCACCAACACCCGCTCGCGCGCCGGCATCGTCGAGATGGTCGACGAGCTGGGCGTCTGGGTCCGCTTCGACGAGGGCCTGACCCGCGTCGCGACCCCCACCGCTTCCTGAGAGGACTGACCATGCTCATCAACGCCGCGAACCTCGAAGCCCTGCGCGTCGGCTTCAAGACCTCGTTCCAGGGCGGCCTTGGCCAGGCCTCCTCGCAGTATCTGCGCATCGCCACCGTCGTGAACTCGACCCAGAAGGAGCAGAAGTACGGCTGGCTGGGCAAGATCCCGAATGTCCGCGAGTGGATCGGCCCGCGCGTGGTGCAGAACCTCCAGGCCTCGGACTATGCGATCAAGGAGAAGGCGCTGGAACTCACCCTCGGCGTCGACCGCGACGACATCGAGACCGACAACCTCGGGATCTATGCGCCGCTCTTCACCGAGATGGGCTCCTCGACCGGCTCCACCTGGGACCGGCTGGTCTTCGCCGCGCTGAAGGCCGGGTTCACCACCAACTGCTACGACGGCCAGTTCTTCTTCGACACCGACCATCCCGTCATCGCTGAAGACGGCAACACCATCGTCAATGTGGCCAACACCGACGGCGGCTCCGGCACGCCGTGGTTCCTGCTCGACATCAATCGGGCGGTGAAGCCGATCATCCTGCAGAAGCGCAAGGACTTCGAGTTCGTTGCGAAGGACAAGCCCACCGACGACAACGTCTTCACCAACCGCGAGTTCGTGTACGGGGCCGATGCCCGCGCGAACGTGGGATACGGCTTCTGGCAGTTCGCCTGGGGCTCGAAGCAGACGCTGAGCGCCGCGAACTACGGCACGGCCCGCGCCGCGCTCACCGGAATGAAGGGCGACCACGGCCGGCCCCTCGGCCTGATGCCGAACCTTCTGGTGGTGCCGCCGTCGCTCGAAAGCGCCGCCCGCAAGATCCTGAACTCCGAGTACGGGCCGGGCGGCGAGACCAACGAGTGGAAGGGCACGGCCGAACTCCTCGTCTCGCCCTGGCTCGCCTGAGGCTGAGCGATGACCGCGCAGAAACCCACGGGCGCGCGCTCCTCCCGCGCGCGCTCCAAGCCCCCGGAAGCGGGGCAGGCCGGGGCGGCTGACGGCGCCGCCCCGCCGAATACCGAGGGCGCCAAAGACCTCCCCCAGGCGGACGCCGGACGGGACGAGGCGCCGATCACCGCCGCGGGTACGGACGCCGCGGCACCGGCGGGAGGGGAACCTGCGGCCCCTCCCGCCAACCGACCCGCCGCGACCCTTGTCGTGACGGGCCCCGCCCGGGGCCGCTGGCGCGCCGGCCGTCACTTCACGGCCGAGCCCACCACGATCCCGCACGATCAGCTGACCGAAGAGGATCTCGACCGGCTGCTCGACGATCCCGAGCTGACCGTGCACCCGGTGGCCGCCCCCTACTGAGACAGGCGCGTCGCCGGCAGCTGGCGCGTCTTGAGCCCCCGCAAGGGGCCTGCCCGGCGGCGGGAGACCGCCGCCGGGACCGACCTCCGAAAGGCCCCGCCCCATGACCTACGTCACCCTCTCCGATCTCACGGCGCGCTATGGCGAGAGCCTGCTCGTGTCGCTGACCGACCGCGGCGAGATCGCCCTCGGCACGATCCAGGCGGAGGTGGTGGACCGGGCGGTCGCCGACACGGGCGCGGTGATCGAGGGGTATCTCTCGGGGCGCTACGCGCTGCCCCTGGCCGCGCCGCAGCCGCTCCTGACCGATGTCGCGGTCGCCATCGCGGTCTGGAAGCTCCATACGTTCGCGCCCGATCCGAAGATCGAGGCCGACTACAAGGGGGCCATGGCGACCCTGCGCGAGATCGCCGCCGGCACGATCCGACTGGCCGCGGCGGGTGTCGAGGCGGCCGGGACCGGCACGTCCGGGGCGCTGGTCACGGACCGCGAGCGGCCCTTCACCGCCGAGAACCTCAAGGGGTTCATCTGATGATCGAGGGGGTGATCGTCCGGCTTGAGGAGCGGGTGCCCGACCTGCGGGGGCGCACGGCCGCCGCGGCGGATCTGGCGGCGCTGATGGCGGCCAACGCCCTGCCGCAGGCGCCGGTGGCGGCCCATGTCCTGCCGGTCGCGCTGCAGGGGGGCCGCGAGTCCTCCGCCACCGCACTCTTCATCCAGGACCTCGAGGAGGTGGTGGGCGTGCTTCTCACCTTCCGCGCGGTCGGCCGCACCGGCGGGCAGGAGCTGGCCCGGGTGCGCGACATCATCCGCCAGGTCGTCGAGGCCGTCGCGGGCTGGGGGCCGGACGAGGTGCCGGGCGTCTTCCGCCTCGCGCGCGGCGGCATGGTGCGGATGTCGGGCGGCACGCTCGTCTACCAGCTCGACTTCGCGATCACCGACCAGCTGAGGATCAGACCATGACCGATGTCCCGCTTCCCGGCTCGGGCGGCAGCTACCGCCGCGAGGCCGACGGCAGCCTGAAGGCCGCCGAACCACCCGCCGAGGCCGCCCCTGAAGCCCCCGTAAAACCCGCCGCAAAACGGCCCGTGAAGGAGGCCTGAAATGCCCGTCTTCTGGAAGAACAAGATCCTGCTGGCGAAGATCGAGACGGCCTACGGCACCGATGCGGCGCCCACGGGGGCGGCGAACGCGGTCCTCGCGACCGACGTCACGCTCTCGCCGATGGAGGGCAACGACGTCGCGCGCAACCTCGACCTGCCGTGGTTCGGCAGCCAGGGCTCGGTGGCGGTCGACCTGCACGCCAAGCTCTCGTTCAAGGTCGAGCTGGCGCCCTCGGGCACCAAGGGCACGCCGCCCGCCTGGGGGCCGCTGCTCAGGGCCTGCGGCATGGCCGAGGTGATCGTCGCCAACACCTCGGTGACCTACAATCCGATCTCCTCGGGCTTCGAGTCGCTCTCGCTGCATCTCTGGGTGGGTGCCACCCAGTACAAGCTGTCCGGCGCCCGCGGCACCTGCACGCTGCGCCTCGGGGCCTCGGCCATCCCCTATCTGGAGTTCGAGTTCACCGGCCTCTTCAGCCAGCCCGCCGAGGGCGCGCGCCCGACGCCGACGCTGACCAGTTGGAAGGCACCGCGGGTCGCGAGCACGCTCAACACGCCCACCTTCACCATCGCCGGCACCCCGATGGTGCTGCGCAGCTTTGCGCTCGCCATGGGCAATGCGATCGAGCCGCGCTTCCTGATCGGGTCCGAGGCGGTGCTGATCACCGACCACGCCGAGACGATCGAGGCCACGGTGGAGGCGGTGCCTCTGACCACCTTCAACCCCTACGCGCTGGCGGCGACCGGTTCGACCGTGGCGGTGTCGCTCGTCCACGGCACCACCGCCGGCGCCATCGCCACCATCGCCGCGCCCGCCGCCCAGATGCAGCGGCCCGCGGGGCTGGAGAACGCCCAGAACATCGTCGAATGGCCGCTGCGCCTCGTGCCGACCCCCACGGCCGGCAACGACCAGTGGACCCTTGCCCTCACCTGATCCGCCTCAAGGAGCTGCCATGTTCAAGATCGTCGCCGACCCCCGCTTCACCCATGTCGTCCCGGTCCTCGTGCCCGTGGACGGCGGTCACGTCGAGCAGACCTTCCGCGCGACCTTCCGCGTCCTGCCCACGACCGAGGCCGACCGGCACGAGCTGACCACCACGGCCGGGATGGATGCCTTCCTCCGGGCGATCGTCGTGGGCCTCGAGGACATCGAGGATGAGGAGGGGCGCCCGCTGCCCTACAGCGACGGGCTGCGCGACCGGGTGCTCGACCCGATCTACGTCAAGCTCGCCGTCCTGCGGGCCTACAACGCGGCCCTGGGCAAGGCCCGCGCGGGAAACTGACCTGGGCGGGGCGCGCCTGGGCCACAGGCGCGCTTGCCCGTCCTTCCGATGATGACGATGGGGCGATGGCCGATGCACGGCGCTGGGGGATGGATCTTGAGGACGCGCTCGACCGGGACGACCAGGGTGTCTGGCCCGAGCATGCCGCGGCCGTCGCGGCCTTCCTCGCCATCTCGACCCAGTGGCGCTGGGTGGGGTCCGGCATGGGCGGCGTGATGGCGATCGGGCTCGACTATGCCGGCGCGCAAGCGGGCCTCGCGCTGGCCGGGATCGAGGTCACGGCCGACCTCTGGCACGCGATCACGCTGATCGAGGCGGGGGCGCTTGCGGCCTTGAACGGAGGCGGGCCATGAGCCTGCGCCTCTCCCTCCTGATCGATGCGAACGCGAAGGGCGCGAAGACGGAGCTCGACGCGACGGCCGGCGCCGCGAAGAAGCTGACGACGCAGGTGGACCAGCTCGGCAAGGAGGCGGCCCGGACGCGGACCCAGCTGGGCGGCGTCCAGAACCAGACCGGCCCCCTCGGCCGGGGGATGGAGCTCTCGGCCGGCGCCGTGGGCAACCTCACGGCCCAGTTCAACGACATCGGCATGATGCTGATGGCCGGACAGAACCCGCTGATGCTGGCGGTGCAGCAGGGGACGCAGATCACCCAGGTGATCGGCCCGATGGGCGCGGCCGGCGCGGTGCGGGCCCTCGGCGCGGCCTTCATGAGCCTCCTGAGCCCGGTCAACCTGGTCACCCTCGGCGTGATCGCCGGCGGCGCGGCGCTGATCCAGTGGCTCACGTCCGCAGGGGGCGGGGCCAGGTCGTTCGAGGACGCCGTCGGGGCGCTGGAAAAGCAGGTGGATGCCTATACGGCGGCCAGCGGACGCGCCCGCAGTTCGACCGAGGAGCTGACGAAGAAGTTCGGGGCCCAGCAGGGCGCGATCCGGGCGCTGCTCGGGGATCTGGCGGAACTGGAGCGCCGCGAGACGCAGCGGGCGCTGCGGGAGAGTGCGCGCACCGCCTCGGGCGACGTGATGAGGAACCGGTGGCTGACGCTGGACTTCTCGGATCAGGCGACGACTGCGAAGTTCTTCGCCCTGGACACACAGGTTCACGGCGTCTGGAAACAGGTCAACGACCTGATCGGGGCGTTCGAGACCCTCGAGCAGGCGGCGACGCTCGACCAGCAGATCAAGGCCGCGGAAAACCTGAAGACCGCCTTCCTCGCGGCCGCTGCCGCATCGGGTGACATTTCGAGAGAGGAAGATGCCGTCCTGCGCCAGATCATCCAGATGATCGAGCAGATGCGCAGCTTCGAGGCGGAGCAGGCCCGTGCCTTCTTCACGAGCAGCGGCCTGGCCGACATCATGGCCACCATTCGGGCGGAGCTGTCCTTGGCGGCGGGATCGAACCTTGCCAGGGTCTTCATCGACGCGAATGGTCCTGCCGAAATGCTCCTGTTCAAGGCCAACGCGATCCGGGCTGCCCTCGCTGGGGCCGCCAGGGAACTGCAGGACATCGAAGGCGACGCGGTCATGTCGCCGCCCGAGCCGCCCCGGATCGACGGCAGGCCCGGCGAGCAAGGGTTCGGCAATCCCTATGCTGGAGAGGGTGGCGCTGGTCCAGGTTCATCGCCTCGCCCGCGAGGCGCGACGATCGACTCCTATGATCGCTTTCTGGCCGCTCAGGAAGCGGCTGCCCGGGCGGCTGCGCGCGCCGGCCGCGGGGGCGGGGTCTCGGCCATCGAGAAGCAGCGCAAGGCGCTCGACGAGCTGCTGCGGCAGGAGCAGCTTGCCCTCGACCTCGCGCGCGAGAGCGATCCGCTCCAGAAGGAGATGATCCGCAACCGCGATGTGCTGGCCGCCGCCACGGATGCCGAGCGCGCCAAGGTCGAGCAGATGATCGGCGCCAGGCTGCGTGAGATCGAGGTCGCGAAAGCCCTCAGCGATGAGTACGAGTTCCTCGGCCAATCGTCGCTTGACGCCCTGAACGGCATGATCGTCCAGGGCAAGTCCGCCTCCGACGTCATCGCCAGTCTGGCAAGCTCCCTCGCCTCGGCCGCGCTCCAGTCGATGTGGCTCGGCAGCGGTCCGCTGTCTGCCATCTTCGGAACGGCAGGAAGCGGCGGTCTCTTCGGGAGTCTGTATTCGGCGGTGCGCCGCTCGGGAGGTGGTCCGGTCTCGGGCCCCGGCACCGGCACCTCGGACAGCATCGCCGCCTGGCTCTCGAACGGCGAGTTCGTGATCAACGCGGCCTCGACCGCCGCCTGGCGGCCGGTTCTCGAGGCAATCAACGCCGACCGGTCCGGGTCGCTCCTGCGCCAGGCCCCCCGCTTCGCGGCCGGCGGCATGGTCGGCGGTGCCCGTGCCGCGGCGCTTGCCCGGGGCGCGGCGGCCGAGCAGCGCCTCGTGGTCGATCTGCGGCTGTCGCAGGATCTCGACGCCCGGATCGAGAGCCGCTCTTCCGAGGTCGCCCTCAACACGGTGCGGGCCGGCCTCGACCAGTTCAACCGCAACGTCCTGCCGGGCCGCGTCCAGCAGATCAACGCCGACCCGAGGAAGAAGGCCTGATGCCGCTCGCGTTCCCCCTCACGCTCGCGCAGTTCATGGACCTGCTGCCGGTGTCGGTCCTGACCTTCGACTGCCCCGAGCAGGTCTTCACCTCGCGCACCGCGGGCGGCGAGATCCTCAGCGCCGACATCGGCCCGCGCCTCTGGCAGGGCACGATCGAGCTGGGGCGGATGACGCCCGAGGAGGCCGCGTCCGTCCTGCCGCTGATCCGGCTCGCGCGCGGGGCGGGGGCGAGCTTCCTCGTGCGCGACCTCTCGCGGCCGGGCCCGCGCCTCGATCCGAAGGGGCTGATCCTCGGCGCGGCTGCCGTGAAGATCGCGTCGGTCGCGGCGAACGCCCGCGAGATCGCGCTGAAGGGCCTGCCCGCGAACTATGCGCTCTCGGCCGGTGATCTGCTGCGCTTCGGCTACGGCTCCTCGCCGGTGCGCCACGCGCTCCACGAGCTGGTGGCGCCGGTCACCGCGAGCGCCTCCGGGGTCACCGGGCTCGTCGAGGTGGTGCCCCCGATCCGGCCGGGCGCGGTCGCGGATGCGGCCGTCACGCTGGTGAAGCCCTCCTGCAAGGCGGTGATCGTGCCCGGCAGCTACCAGCCCGGCACGCCCCGGCGCGGGCTGGTCGAGGGCGTGGGCTTTCAGTTCATGCAGACCCTGAGGTGATCGGATGAGGGATCTCGGCACGGCCGTCGCCACGCTTCTCGCCACCCGGGCCGGCATCCGGGCCCGGCTGCTCGTCTGGATTGCGGCGCGCAACCGGGCGACCGGAACCACCGAGACGCTGGGGCTCTGGAACGGCGAGGACCATGCGGTGCTGACGGTCGAGGGCGCGGCCCGGACCTACTACGGCGCGGGCGGGCTGCTCGCGATCGAGCCGGTCGTCACGCAGGTGGGGGTGCAGGTCCGCACCCACCGCGTGAGCCTGTCGCCCGCGGCCCCCGAGGTGCTGCAGGCGATCATGGGCTATGACGTCCGCCTCGCGCCGGTCGAGATCCACCGGGGCCTCTTCGATGCGGCCGGGGCGCCGGTCTCGCCCCCGCACCGCGTGTTCAAGGGCACGGTGGACGGGGTGGAGCTGCCGACGCCGGCGGCGGGCAGCGAGGGCACCGTGAGCCTGACGCTGGCGAGCACCGCGCGGGCGCTGACCCGGGCGCTGCCGACGCGCTACAGCGACGCCTCCATGCAGCTGCGTTCGGGCGACCGGATGTTCCGCTACGCCGACGTCTCGGGCTCGGTGCCGGTCTACTGGGGCGAGAAGAAGGCGGGAGCGGCCAACAGCTTTCCTGGCTTCGGCTCCATTCCCCGGGGGAGGGATCCCAAATGACCCGGCTGCCCGACTGGCGCCCGCGCCTCGTGAGCTTCGTGGCCGAGGCCGCCCGCCGACCCTTCGCATGGGGACAGCACGACTGCGGGCTCTTCGTGGGCGGGGCGGTGGAGGCGATGACGGGCGAGGATCCCGCGGCCGGCTGGAGGGGGCGTTACACCTCCTTTGAACGGGGGCTTTTGCTGGTCCGCCGCGAGGGCTTCGAGGATCACGTCGGCTGGTATGCCGCCCGCTTCCCCGAGATCCCGCCGCTGATGGCGCAGGTCGGTGACATCGCCGTGGCCGAGGGCGACGGGGGGCGGCCGGCGCTCGGGATCGTGCAGGGGGAGGGGATCTATGTCCTGCAGCCCGCAGGCCTTGCGGTGCTGCCGCTGACGCGGGCGCGGAGGGCGTTCCGGGTATGAAGCGGCTCTCCCTCGCGCTCCTGCTGCTCGTCGCGCTCGCCGCGCCCGCCCATGCCGGCCCGGTGGCCGCCGCCGTCGGCATGGTCTTCACCGCCATATCGCAGTTTGCGGCCTCGAGCCTGCTGGCCGGCTTCCTCGTCCAGACCGCCTTCTCGGTCGGCCTGTCGATGCTGGCCCGCGCGCTGGGTCCGAAGGTCCGCGAGCCCGGCATCAAGACGCAGGTCACGCAGACCGGCGGGGACACGCCCCAGTCCTTCGTGCTCGGCTGGTCCGCGACCGGCGGGCAGCTGATCGCGCCGCCGATGAGCCACGGGGACAAGAACAGGTACCTCGTCTATGTCGTGGCCCTGGGCGCCATTCCCGGCCAGACGCTGACCCGGCTGATCGTCAACGACGAGGTGGTGCCGATCTCCGCCACGCCGGACGCGGACGGGCTGCGGCCCGTGACCGGCTCCTTCGCCGGCTACGTCCGGGTGCGGATCCACGACGGCAGCCAGACCGCGGCCGATCCCTACCTGCGGTCGAAGTTCGGCGCCGACCCCGACCGGCCCTGGTCGGAGGACATGATCGGCCGCGGCGTCCCCTATGCGATCGTGGAGTTCAAGCACAAGCGCGAGGTCTTCAACAACCTGCCGTCCGTGCGGTGCGAGATCCAAGGCATCCCGCTTTACGATCCCCGCAAGGACAGCAGCGCCGGTGGCTCCGGCAGCCAGCGGTGGGCAAGCCCCGCGACCTGGACGCCGACCACGAACCCGATCGTGATGGTCTACAACATCATGCGGGGCATCCGGCTGCCCGACGGCAACAGCTGGGGCGGGGAATGCGCGGCCGGGGATCTGCCGCTGGCCTCCTGGGCCGCCGCGATGAACGAGTGCGACGTGGTGCCTGCCGGCGCCACCGCCGCCCAGTATCGCGCCGGACTGGAGATCTCGGTCGAGGAGGAGCCGGCCGATGTGATCGAGGAGCTCCTGAAGGCCTGCTCGGGGCAGATCGTTGACGTGGGCGGGACCTGGAAAGTGCGCGTGGGCGGGCCGGGCCTGCCCGTCCTCTTCATCACCGACGAGGATGTGCTGGCCGATCAGGACCAGGTGCTCGAGCCGTTTCCGGGCCTCTCCGACACCTGGAACGGGGTGCATGCGGCCTATCCCGAGCCCGACAGCCTCTGGGAGGTGAAGGACGCGCCGCCCCGCTACAACGCCGCCTTCGAGGCGGCCGACGGCGGGCGCCGGCTGGTGGCCGACCTGCGCCTGCCCGCGGTGCCCTACCGGGCGCAGGTGCAGCAGCTGATGGAGGGCTGGATCCGCGAGGAGCGCCGGTTCCTCCGGCACCGGCTGGTGCTGCCCCCGGAGGCTGCCGTACTGGAGCCGCTCGATGCGATCGGCTGGAGTTCGAGCCGGCATGGCTATGCCGCCAAGAGCTTCGAGATCTTCGAGATGTCCGACGATCTCATGACCCTGTCGCAGTCGGTGGGCCTGCGCGAGCGCGACGCGGGCGACTACAACTGGACCGCCTCCGACCTGCTGCCCTCGCCGATCGCGGCGCCCGGCGTCAGCGCGCCGCCGCCGATCACGGTGCCGGCCTTTGCGGCCAGCGCCACGGTGATCCGGAACGCCTCCGGGGTGGCGACGCGGCCCGCGATCCTCATGACCTGGACCGGGCAGGAGGCGGAGGACGCGCGGGGCCTGCAGTGGGAGGTCCGGGTGCAGGCGACGGCCGAGACGGTTGCGGCGGGCGCGGTCCTCGCGGTCGAGTCGGGCCGGGCGCTCGTGACGGAGGGCATCCTGCCGGAAACGGCCTACGACGTTCGCGCGCAGCTGGTTTCGGAGCGCGCGACGGTCTGGAGCGGCTGGATCAGCGTCACGACGCCGCCGGTGGACTATCTCGATTCCGCGCTCGCCGCGCGGCTGGCCGAACTCGACGCCTTGGCCGAGGCCGCCGCCGATCAGGCGCAGGACGCGGCGCTGGCGGCCCAAGGGGTGCGCGAGGATCATGACGCGCTGGTGGCGGGGTTCGTCGGGACGCTGACGGATGCCTTCGCGGGTGTGGATGGGCAGATTGCGACGATCACGGCCAATGTAAACGAGATCTTCGACGGTGACACCGGGCAGGTCAAAGCCTCGGCTCTCAGCGGCTATTACTCGAAGGCCGCCACGGACACTGCTATCGCGGCGGCCCGGACCGCGCTGTCCGGGCAGATCACCAGCGGCGACACCGCGCTGCAGGGCCAGATCACCAGCATCCTCGGCCTCACCATCAACCCGTCGAGCGCGCTGGCGACCGCGCTGACGAGCCTGCAGAGCACGGTGGGGTCGCAGTCGGCGTCCATCTCGGCGCAGGGCACCGCCCTTGCGACGCTGCAGGGCAATGCCAGCGCCTCCTACGTCTTTCGCGTCAAGGCTGGAACCGCGGGCGCAGGGCTTGAGCTTGTTGCCGCCACGAACCCGAATGGCCCGGTCTCGGTGGCGCGCATCTCGGCGACCGACATCCTGCTCGACGGTTCGGTTACGATGCCGCAGCTCGCCGTGACTGACTTCAGCGGCAACCTGATCATCAACGGGAGCATGCCCTACGGCGACACCCGCGGGTGGACGAGCATGTCGAGCTACCACACGGTGGCTGCGCGGGACACCGAGTCCAGCATGAACGCGCTGAGGACCGCCCCGACGCCACATGTCTTGCGTCTCGATGCTTATGACCCATCAACCACCTATACGATCCTGGCGGATTTCCCTTGCAGCGCTGGTGACAGGTTTTCTGTCTCTTACGCCTATGCGGGTGGCGGGACCGGCGTGAATGCCGGTATCGGTCTTCAGTTCCTTTTCTACGGCGAGGGTGGGGAATACATCGGCGCCATCAACCGGGCGGTTACGGTTACAGGCACCATCTGGCAAAATTACACGGCGAGCGTGGCCCCTGCCAGTGCGGTGAGCCGATGCCGGATCCGCGCCTACAGGTCAGCCGGTGGGGTTGGGGTCGGCTTCCTCACCAACATGGAGGTCATCCGGCAGCGGTCCGGCGTCACCCTCCTCACGCCAAACAGCGTGACCACGGCACTGGTCAACACCGAGGACTTCGCCGCCAGCGGTCTCGCCGTCTTCGGTGGGGAGCTGCGGTCGGACAACTACAACGCCGCGACGGGCACCGGCTGGCAGCTCACCAAGGCTGGTGGGCTGGTCGTCCCGAACGCCTCGATCGACAACGCCAAGATCGGAAGCGAGATCAGGTCCAACAACTTCGTGGCGGGCTCGTCCGGCTGGCGCATCCAGAAGAACGGCACGGCCGAGTTCGACAGCGTGATCATCCGTCGGCAGATGCGCGTGGCGACAGGCACGTTCTCGATAGACTGGACCCGGCCGGGTGTTGCTTCGACAGGCGACTGGGACAGAGGCGGGGAGATTGATACTGGCCACCCGGCTCCTCTGTGGAGCGAGTTGAAGAAGGTCTACATCGCAACGCTCGGCCTGACGAACGATGCCGTGGCTACTGCTGACTTCCCTGAGATTGTGGATCAAGTCTGGTGGGACTGGAACGCAGACACGATCATCAACCGCACGACCTGGTTCGGCGGTGCCACGATCCGGTTCAAGTGGGCATTCAGAGGTGACCAATACCTGAGACGGATCCAGGGCGTCGTCCGCTGGTCTCTCTACGAGGTGACGTAATGACAGGACGGATCGTATCCGCCCGGCGGACTGCCGATGGCATCATGCTGCACCGGATCGTCCCCAGTGAGGTCGAGGGCGAGGTAACCATGCGCCTGATCGAGGTTCTGCCAGATGACGCCGATTGGCTGGAGGCGGTGGCCGCCCTGCCGCCCGATGATGTCGCGCCCATCGAGCCTGCGCCGCCGGCCCTTGAAGCCCTGAAGGCGCAGGCCGTCTGGGGCATCAATCAGGTCGTGGGTGAAGTGCGCAAGCGCTACATCACCCCGATCCTGGGGCAGGAGGCGCTCTACGTCAAAAAGGAGCAGCAGGCCCGGGAGTGGGTTGCCGCCGAGGCCCCGCAGATCGAGGACTACAAGATGATCGCGAGGGAGGTGGGCGTGACCGCCCCCACAGCGGACGAGCTGGCTCAGATCTGGTTGAACATGGCGGCGATTACCGAGGAGGCCGTGAGCCGGCTCGAGAACATTCGCATGACCGCGATCTACGCCATCAGGTCCGCAGCCGGCGCCGCGGATGTCGAAGCTGCGAAGGCGGCCGCGTTCGCGACCATCGCGGGACTCAACGAGCTGACTTCGGAGGTGACTGAATGACCTGCCTCGTAACCGGAACCCTGCGCAATCTCTCTGGCGAGGTTCTGCCCATGGCGACGGTTCGTTTCGAGCGGCAGAGCGTGTTTGGCCAGGGCGGCAGCGTCGTCGTGCCGGCCGCGGTGGAGGCGACGTCGGACGATTCCGGCGTGATCTCGATCGCCCTGCTGCCGGGTACCTACCGAACCACAGTGCTGTTCCTGGGCCGGCGGGAGCATTTCGCGGTGGGGGTGCCCGCCGCGGCCGAGGCCGACTTTGCGGACCTGATCCGGCAGATGCCGGACCTGACCCCTTCTGTCCTGGAAGAGTGCCGCTCAGCCCGGGCGGCATCAGCGGGCTCCGCCGTGGATGCCGCCGGCTCTGCACGCGCGGCCGCGGACTCGGCCTTGGCCGCCAGCGGATCGGCCGGCGCTGCCGCCGGGTCTGCGGGCGCCGCTGCCACCTCGGCCAGCAATGCCGCGGGATCTGCCGAGGCGGCAGCCGGGTCCGCATCGGCGGCAGGTACGTCCGCTGGTCAAGCAGCGGGATCGGCTCAAGCGGCTGCCGGCTCGGCCGAGGATGCCGCTGGCTCTGCGCGCGCCGCCGCGGACTCGGCCTCTGCGGCCAGCGGATCGGCCGGCGCTGCCGCCGGCTCTGCCTCCGCCGCTGCCACCTCGGCTGGCAATGCCGCGGGATCGGCCGAAGCGGCAGCCGGGTCCGCATCGGCGGCAGGTGCGTCCGCTGGTCAAGCGGCGGGATCGGCTCAAGCAGCTGCAGGCTCCGCCGAGGGAGCCGCTGGCTCTGAGCGCGCCGCTGCTGACTCGGCCTCGGCCGCCAGCGGATCGGCCGGCGCTGCCGCCGGGTCTGCGGGCGCCGCCGCCACCTCGGCTGGCAATGCCGCCGGCTCGGCCGAGGAGGCACGGGAGGCCGCGTCCGAGGCTGAGGGGCACGCGCGGGATGCCCTGACCGCCAGCGCCTCGGCCGAGCTGGGCGGGGCCACCGGCACGTTGTCGGCGGCGCTGGGGCAGATGTGGCGCGAGGTGGAGCGGCTATCCATCGCGCAGGAGTCGGATGCGGCGACGACGCTCGCCCTCTTCCAGCTCCTCTCGCTGGTGGGCCAGCTTTCGGGGCAGGTCAACGGGGGCCGCGTCTCTCTCGCGGGCGGCACGCTCGCCGACCCGGCCCTCCGTATCGGGACGGTCGGCATCTACAGCGCGGCCGCCAACACGCTGTCCGTCGCAATCTCCGGCATCGAGCGGCTCCGCGTCACAGCCGCCGGCATCACCGTCTACGGCACCGTCACCACCGCTTGAGGTCCAGAATGGGATACAAATTGCACCACCAGCCCATCGCCGGCGAGAGCTACCGCCGCTGTCACCAAATCATCATCGACAACCCGCTCGACCGCGCGCCCGCGATCACCTTCGGGCAGGAGACCATCATCGGCACGGGTGCCGGCGAGGTGCTGCATGTGCCGATGGCGCCGATCTCGCTGGCGTTCGATCCGGCCGTCGAGATCCCGATCGTCGATCCACAGACCGGCCAGCCGACCGGCGCGACCATCAGTCAGGCCGAGGTCTATGCCTTGATCTATTCCGCTTACATCGCCGCCGCGGAAGGCGGTGCGGCCCCGTCCACCGAGGAGACCGCCTGATGGCCGTGAGTGTCGATATCAAGTCGGATCTGCGCCAGCAGATCGAGACCGCATCCCAAGGCCAGATGACCGTGCGATTCACAGCCAAGGGGCAGCCGAGCTACTTCTACCGGCTGCGCAAGTTCGCGGTGGAAACGCTCGACCCGAGCCTCGGGACCGGCACGCACCCGGCCTTCATAGTCGGCGGTGTCGAGAAGGACGAGATCCTGATCGGCGTCCATCAGGCGGCCGAGGTGGCCGGCGAGATGGTGAGCCAGGCGGGCTATGTGCCGCGTGCCGGCATCAACCACGATGCGGCCGTGACGCTGGCCCGCAACACCGGCCCCGGCTTCTGCGTCGCCACGAACGCGATGTATGCCGCTCTCGCCCTGCAGTGCCGCGCCGCCTACCGCTACCCGCGGGGCAACAACGCCTATGGGGTCGCGACGGGCGCCCCGGACGAGTGGGGCGTGAACGACGCCGGCCTGCCGACATCCGGCGGTCAGGCCGCCGGCAACACGGTGATCCGCGCGGGATCTGGTCCGGTTGCCTGGAACCACCCGCCGAATCCGTGGGGCATCCAGAACCTGAACGGCAACGTGTGGGAATGGTCGCCCGGGATGCGCCACGTCGACGGCGAGATCCAGATCATCCCGGACAACGACGCCGTTCTGGCGCTGGCAGACCTCTCGGCAACCTCGTCCGCCTGGCGCGCGATCGACGCGGCCACCGGCAATCTCGTGGCGCCGGGCAGTGCCGGCACCGTGAAATACGCCACAGCCGGAACGGCCGAGGGCACACTGGTCCGCGCGTCCGGCCAGAGCTTCGCAGGCATGGTGTCCTACGGCGTCTCGGAGGCGGCGCTTCGGCGGCTGAAGGTTCTCGGCCTCTTCCCGCCAGGCGCGCCGATGGGGGGGGATCGGTTCGATATCAACCTCGCGGGAGAGCGGATGCCGATCCGCGGAGGCAACTGGGCCAACGGTGCCTCGGCGGGTGTGTGGGCGCTGGGCGCGACCTACGCGCGGTCGATCGCGAACACGAGCCTCGGGTTTCGCCCCGCTTTCGTGATCTGAAATCTGCCGACCTGATATCTGAGGTCCGCGCGATAGCGCGGGCCTGACAACCGAAGAGGCCGAGGGCGTGGAAGACCTGAAGATCCGGCGGAAGTGCGAAGAGATGATTGCCTACGGCTACGTCGCGCTCCGCCAGTTCCCGAAGTTCGAGCGGCATGTGCTGGCCGCCGAGATCCGGGGCTCGATGTGGGGCGTGTTGCGGCTGATCGTGGTCTGCAACAAGCGCTACCACAAGAAGACCACGATGCAGGATCTGGATGCCGAGCTGGACCTCCTCCGGTCGCAGGTCAGGACCGCCTTCGCGCTCCAGTATATCGACCTGAAGAAGTATGAGACCTGGTCGCGTCATATCGACGAGATCGGGCGGATGATCGGCGGCTGGTTCAAGTCGCTGAGCAGGGGTGCGGGTGATGCATGAGCGGATGCCGATCCGCGGAGGCAACTGGAACAACGGTGCCTCGGCGGGTGTGTGGGCGCTGAACGCGAACAACGCGCGGTCGAACGCGAACACGAACATCGGGTTTCGCCCCGCTTCCGGGGACAGTCAGATAGCCGGGGCTCACGGGCCACGGTGCAGCACACCCTCGAAAGGACCCGCAGTCCTCGGCCAAGTGCCGAAAAACCTGAACAGGCCGGGGCGTCGCAGTAGCCTCGCGGCGACCCCTCGTCCCGGCCGCCCCCTTCAATCACATTCGGCGGCGCTCTGATGGCGAAGACCTACAACCACCTCTGGCCCCAAATCATCGCATTCGAGACGCTGGTCGAGGCCTGGGCGCGCACGTCGAAGGGTCGCCACCGGCAGCGCGACGTGATCGCCTTCGAGGCCGACCTCGAGCCGAACCTCTTCGCGATCCAGGAGAGCCTGATCCAGAAGACCTATCGCACCGGCCCCTACCATCGCTTCTTCGTCTACGAGCCGAAGAAGCGCGAGATCGCCTCGCTCCCGCTGAAGGACCGCGTGGTGCAGCACGCCCTGGTGAGCGTGATCGAGCCGATCTTCGAGGCCCGCTTCATCGACCAGAGCTTCGCCTGCCGCGTCGGCAAGGGCGCTCACAAGGGCGCGGACACGGTTCAGCGATACATGCGCGAGGTGCTCCGCGAGCAGGGGCAGGTCTTCGCGCTCAAGGCCGACATCTCGAAATACTTCCCGTCCGTCTGCCACGACGCCCTGCGGCGCATCATCCGCCGGCGGATCGCCTGCCCGGACACGCTCTGGCTCATCGACAGCATCCTCGAGAGCTCGGCCGAGCCGGGCGCCCTGACCCCGCGCGGCATCCCGATCGGCAATCTCACGAGCCAGATGTTCGCCAACATCTACCTGCACGAGCTCGACCACTTCGTGAAGCACACCCTGCGCGAGCGCCGCTACGTCCGTTACATGGACGACTTCGCCGTGATCCATCACGACAAGGCGCACCTGCACGAGGTCCGCCGGGCCTGCGAGGACTTCCTGTGGGCCGAGCTGGGCCTGCGGACGAACGCCAAGACGCAGGTCTTCCCGATAGGCGAGCCCGGCCGCGCGCTCGACTTCCTGGGCTACCGGATCTGGCCGACGCACCGCGCCCTGCGGAAGGACAGCGTGAACCGCATGAAGCGGAAGATGCGCCGGATGGCCTCGCTCTATCACCGCGGCGAGATTACCTGGGACGACATCGACCCGGTCATCATGTCCTGGATCGGCCATGCCCGCCACGCGGACACCTACAATCTGCGGACCAAGGTGCTGGGAGGGGTAGCCTTCGTGCCGCCGCCTCTGCATGTGGCCGCCGAGCGCCGGGCCAACAGCGGGCATTTAAGGCCGGTTTAAACGGGGGCGAAAGCGCGCGGTCTCGGTAGGACTTCAGGAAATTGCTCTGCTGCAACTTCTGCTGTCCCGTCCTGCAAGATCTGCTGTCCCGCTACAGC
NC_009428.1	VR	-	*	*	2120556	2160602	0	0	TGTAAGGGGACAGTAGAACCTGCAGGAACCCGGAAGACCCCGGGCGACCTCGGAAGAAGGCGGATCAGCGCGGGGAATCAATGCCTTGGTCGGGTGCGCGCCGTGAAAATGGGCGGCGGCGCAAGTCTGGCAGGAAGTCGCCAAACGGGCCCCCGAGCGGCTGATCAGGCCCTCGCACGGCCCGGAAGACCTCTCGGACAAGGCACCGTTTAAGGGGCCGTAAAGCCGAGGTTTTTGGCCTTAGCGGCGGATTCGGTGGGGAGAAGGCAGCCGCCAGATGGGCGGCGGAACCTAGAACTGGACGACTAAGTTGCCAGGGCAGTTCTAGGTTCGGCCTAACCTACTGAAAAGCAACACGAAGGCCATAGGAGAGGCGGCGGTGGCGCTCTGGTGAACCTAGAACTGTTTCCGGCCATGTAGTGGAGTGGCGGCGGGCCACCACCGATTTGGCATAGGCGGATTCGGATACCTTTGCGAGACTGCTGGCAGTGGCCGGACGACTCGGCCGCTTGGTTGAGGGGAGTGTGATGCCAGTTCTGATCTACATGTCATGGGCCGCCTACACGCTGGGTGCGGCCTTGCTCTTGGTGTCTCTCGTGCTGGAGACCTACGTGTTCCTTCCGGCGGCGGTTGCTGCGGGCGTTTGCGGCGTAGCCTTTGCAGTCGGAGCGAAGATCGTGGACCTCCTCACAGAGATCCGGGACCGGTTGCCGGCTCCACAGCCGGCCCAAGTGGCGGAGCTCCCTGAGCAGTCTCCTCAGCCTGTTCGCTCACTGAGCGAGCTTAGCGCTGACCTCGAGCGGAAGCGCGTCCGCGGATAGGCCCTGTTTCCTTTACCGGGCAGGCTATCACCAACTTGCCCGGGCAGCGCGGCGTTGCCTCGCGTACACTTGCCGCGCCTTACCCGGTGGCGGACGCCGGGACACCAGAGGTCAGCACAGGACCGCCGCGATGGTGTTCATGTGGGAGTTCTTGATGGACCCGGGCATCACCTTGCAGCCCGTTGCCTTTTCGATCGCCAGCATATTGCGACCCCAGACGCTCGCATCGAGCGAGGTCAGGCTGTACCTGGACGGATCGTTTGGAAGGGCTTGATAGGTGGAGGCGCTCAGCTTTCGCACCACGAATTCTTCCCCCGAGATCGTGGCCTTCTGCGCGTCAGGGTAGTACTGGTCCATCCGCGTGCAGGACGCCAAGACACCGGCAAAGAGAATGAGCTGTATCGGTTTGATCATAGCACGCACGCTCCTCGTTACTCTCTGTTCGTGTGCCCCCACCACATCACGCGGCCGATAATCGAGACAGACCCGATCTGCCTGAACTCCGGGCCGAACACTGGGTTGTCCGATAACAAAGCCAGCGTCCCGCCTGGCACAAGCTCAATCCGTTTCACCCGCGCGAGCCCGTCATCGAGTATCGCGAAGATCGGTGCCGGTCGCGTGTCCTTGGGACCGCGTGGGCCCCGAGGAGCCTCAGCCCTGGAGCGATCTATCAGAAGCATGTCGCCGTCGTGGATGGTTGGAGCCATGCTATCTCCCGCTGCGCGCGCGAGAACGGCCGAGGAAGCGGACACCCCTATGCGTTGAAGCCAAGAGCGTCTGAACGCGAGGTGGCCAACAAGATCCTCCGTATGATTTTCCGCGCCGCACCCGGCCGCCAGTTCCACGCGATGCACCGGGATCGGCGCAAAGTCAGTGCCGTCCAGATCCACGCGATGAACGGGAGCGGTGTCACGCGGCGCGCCTATGTAGAATTCAAGCCCCAGGGCGTTGCAGATCTCACGCGCTGTCTCGACCTTCGGGTCCGCACGACGAGCGTCGTTCCGAAGCACATTCCGGAACTTGTCATACGACACTCCCGACTTCGCCGCCATTGAAAATGGGTTTTCGCCCAGCTCGTCCAGCCGAGATTGAACGATCTCGTGAAAGGGGCGCTCGTCGGCGGTCATGTTGGGAAAATGCCCAAACTCGCAACAGTTGACAATGGGGAATATACCCAAGTATAAAATTGGGTAAATGACCAACAAGGCTACCCATGCAGGCAAACGATCTCCTCACGCTGGCCGAAGTGCTTAGCAGGCACCGCAACTGGAGCCTCTCGACCGTGGCGATCTACGCCTCGAACGACGGGAAGTTCTTCAAGCGTGTCGCCGAAGGCGGCGGCTGCACCCTTCGCACTGCGCAGCGGGTGGTGGGGTGGTTCTCAGAAAACTGGCCCGACGACCTCGAGTGGCCGGCGCACATCGCGCGGCCGAACGGGGCGGCTGCCCCGCCTCGCCCTGGGCGTGGCTCGGCCAGCCGGCACGGCCGGCGCGACAACTCCCGTAAACAGTGAAAGGACCCATCATGACCCGCCTGAACAAGTCCGACCTCGTCAGCACGGTGGCTGAGAAGGTTGGTGTTTCCCGGCTTGCCGTGCAGACCGTGCTCGACGAGGCCGTGGATCAGATCGCGAACGCGGTCCGCTGCGGCGACAGCATCACGCTGACCGGCTTCGGCAGCTTCAAACCGCGTCACCGCCCGGCGCGCACCGGGCGCAACCCGCGGACGGGTGAGGCCGTGGCGATCCCGGCCTCGACCTCGATCGGCTTCACCCCCTCGCGGCGCGGGGGCGTGTGATGTCGCTGAGCTGGCGCGACGTCTCGCGCATCTGTCTGCCCGGTTACTTCATCCGTCGAGCAGTCGAAGGGATAACAGATCCTCTGTGTCTGGTTGGGCCAAATATCGTCGTGCGACTGGAGCGGCTGCTCGAACGGCTCGACGATAAGGAGTCCCTGGCGTGGCATGAAGCTCTGCTGCGATCGACAGCGCTCTGGCTGACGCAATCGCCCAATGACGCGCGGCAAGCCACTCTCGAAGGAACTGCGGCCGCGCCGTCTTCTCGATCCATGCCCGATCCTTCGCGGGAGCATGGGAAAGGATCACCTCGATCCTCGGGGAGAGCGTGAGGATGAACCTCTCCAGGCCTTCGTCCCAGTTGATCTCCATCCAGCCCCGTACGATCTCGATCTGTTCTTCGGAGATCAGGTCGAGCAACTCGTCGGCGCGCGCCATCGCCTCGATTGCATATCGCTCCATGGAGCCCCTCCATCCGGCAGTCGGATTGCCGGACCGTACTGGACCTGGCGACTGTGCCCAACCGCGCCGCTCGTCGCAGCCCTTCAAGCACCTCTGGCGCGCTCTGGTGCGCCAGCTCACCCGGCTCGAGGACAGCCTGATCGGCGACGCCCTCGGGGTCCTTTTCCTGTTCGCCAGCCTCTGGGGCTTCCTGTGGCTCGCCCCTGTTGTCGAGGAGCTTCTCAAGTGAACAAGCTTGCCACCACCACCACGATCCGCCTCTTCCTGACCCAGGCATTGACGGCCCGCGCCGCTGCCCTTGAGACCAAATCCCTGGTCGAGTCCGACCAGCACTGGAGCCAGTTCGACGAGGCGGTCAACCGGCTGCTCGATGCACTCTCCGTCAGCGAGGAGGCCGGGATGCTTGGCCTGCTGGAGCGGTTCGAGCTGCTCGGGGTCAGCGCGGCCGCGTTCCCTGCCGTGGCGCCGGCTCAGGCCGAACCCGTCGGGGGTGCGCTCTGATGGGGTACCGCGTTGCCCAGCTTGCCCACGGCTTCGCGGTGAAGAACGCCGAGGCCGAGCGCGTGAGTCCGGTCTTTCCGGACAAGGAGGGTGCCCTCGACTGGCTGCTGACGGCGGCCGAGCGCCGGGCGCCACGGGAGCGGCCCTGTCTGGCCTGCCATCGCCCCTTCAAGTCGCAGGGCATTCACGACCGGCTCTGCCCGCATTGCGGGCTGGCCGCGAGCGTGGCGGACATGACCCCACACAGCCGGACGGCCGCGCCGCCCCGCCGCCCGAGGGACTGACATGAAAGAACCGAAGCTGCTTTCCACCGACCGCGTGCCGGTGGCCGAGATCGAGACGAAGGGGCGCCTGCGCCCCGTGAGCGAAGCCGGCGTCGAGAGCCTGCTCGCCTCGATCCGCGAGACGGGCGTGATGAAGGACGCCATCCACGTCCGCAAGAAGAAGGACGGGCTGCACCTGATCGCCGGGGGCCATCGCCTCGAGGCGGCGAAGCGCCTTGGCTGGACCGACATCGAGGCGAAGGTCTGGACGGAGGTGACCGACGACTGGGCGCGCCTGATGGAGATCGACGACAACCTGGCCGGCGCCGAGATGAACGCGCTCGATACGGCGGTCTTCCTCGCCGCCCGCAAGGCTGTCTATGAGCGCCTGCATCCCGAGACGAAGCAGCATGTCGCTGGTGCGGCGGCGCGGTGGAATGCAAGCGACATCGTGTCGTTTGCATCGGCGACGGCCGAGAAGTTCGGCGTGTCACAGCGGCATGTCGAACGGATGGTTGCTGCTGGCCGCACCCTCGGGCCGGATCAGGTGCGCGCGCTGCGGCAAGCGCCGCGGCCGGTGTCGCTGAAGGATCTGACGGAGATCGCGAAGATCACCCAGGCCACCGATCGGTATGCGGTGGTGGAACGCCTGTCCTCGGGCCGCGCAAAGTCCGCGGCCGAGGCGATGCGCAGCCTGCGGCAGGGGGCGGGTGATGAGGGCGCCGTTAAATCCCCTGTTGATGAGGCCTTTGCAGCCCTCCTGAAGGCATGGAAGCGGGCGCCGGCCCCGGCGCGGCGGCGCTTTGCCACCGAGCGGTATTCGGATCTCGCCGCCCTGCTGGCCGAGATTGACGGCGAGGGCGATGACGTAGAGCGGAGGGAGCGGTGACAATCTCTCCGGACAAGGTGTGGTGGACGGCGACCGAGATTGCAGTTGCCAGACTGCCCGATCTGCCTACCAGCCAGAAGGGCGTCGATCTTCTGGCGAAGCGCCTTGGCTGGCGCGCGCAACCGAGCCTTGCTCGTCGGCGTGCCGGTCGCGGCGGTGGCTGGGAGTACAGCTGGCAGCTGTTCCCGCTGACCGCGCAGCGCCAGCTGCTCACCCACGCCAAGCCGCCGGCCGCTGCGGTGCCTGCGGCGCATGTCGATCGGGATGAGGCGTGGAGCTGGTATGAGACCCTGCCGCAGGCGGTGAAGGACAAGGCCGCGGCGCGGCTCGCGATCATCCAGAAGGTCGAGGCTCTGGAGCCGATGGTCGGGCGCTATCTGGCCGTGGATCAGGTGGCCCGGATCTCGAAGGCGGGCGAGCGCACGATCTGGAACTGGCTGGGGCGGATCGAGGGCGTGCGCCCCGATGACCGGCTGCCCTATCTGGCGCCCCGCCACCGGGCCTCCCAGGCGCGGATCCGCACGAAGGACTGCGATCCGGAGTTCATGGACCTGCTCAAGTCCGACTTCCTGCGGCTCGCGGGGCCGAGCTTCGCCACGTGCTACCGCCGCCAGCTGCGGGTGGCGCAGGGCAGGGGGCTGGAGACGCTGCCGCTGAAGACGGCGCAGCGCCGGCTGAACGCCACCGTGAGCCGGGTGACGCAGGTCCTCTGCCGCGAGGGCATCGAGAAGGTGAAGCGGCTCTATCCGACGCAGCGGCGGGACAAGACGGCCCTGCATGCGCTGGAGGCGGTCAATGCCGACTTCCACAAGTTCGACGTTTTCGTGCGCTGGCCGGCCGAGGGAGGCCAGCCGTCGTTTGTGGGGCGCCCGCAGATGGTGGCGTTCCAGGACATCTTCTCGGGGCGCATCCTCGCCTGGCGTGTGGACCAGACCCCGAACTCGACGGCCGTGCTGCTCGCCGCCGGCGACATGATCGAGGACTGGGGCATTCCCGTGCATGTGCTTCTCGACAACGGGCGCGAGTTCGCGGCCAAGGTGGTGACCGGCGGCGCCGCGACCCGTTACCGTTTCAAGGTCAAGGAGGACGACGTTCCGGGCCTCTTCACGGCCCTCGGCTGCGAGATCCACTGGGCTACGCCCTACAGCGGCCAGTCGAAGCCGATCGAGCGCGCCTTCCGCGACATGTGCGATGCGATCGCCAAGGATCCGCGCTTCGACGGGGCCTGGACCGGCAACAAGCCCGAGGCCAAGCCGGAGGACTATGGCAGCCGTGCCGTGGATCTCGAAGACTTCCTGCGGGTGCTGGCCGAGGGGATCGAGGAGCACAACACCCGGCAGGGGCGGCGGTCGGAAGTGGCCTATGGCCGGAGCTTCGCGGACGTCTTCGACGAGAGCTACGCGAGCGCCCCGATCCGGAAGGCGACCGAGGCACAGCGCCGCCTGTGGTTGCTCGGCGCCGAAGGGCTGCGGCTCAACACCCGGACCGGCGAGATCGCCTTCCAGAACAACCGCTACTGGGCGGAGTGGATGCAGGACGTGGCGGGCGAGCGCGTGGTGGCCCGCTTCGATCCTGCCGACCTCTGGTCGGGCCTGCACCTCTACAGCCAGGACGGCGCCTATCTCGGCCATGCCCCGGCGACAGACCGCAGCGGCTTCTTCGATCTGGAGGAGGCCCGCATCACGGCCCGCGCCCGCCGCGCCTGGCTGAAGGCCGAGAAGGAGGCCGCCAGCGCCCACCGCCGCTACACCGCCGCCGAACTCGGCCGCCAGCTGGACGAGGTGAGCCCGATCGAGCCGCCGAAGCCCGAGGCGAAGGTGGTCCGCATGGTGAAGGCCAAGGCCAAGGGGCCTGCGCCGGCCACCGCGCAGCCCGCCGCCGCGCCGAAGGCCTCGGCCACCGTCACCCCCCTTCCGCTCCGGCCGCAGGTGCCGGCTGCGGAGGAAGCCCCCCGCGTGCGCTTCAAGCGCGCGCTCGACCTCGAACGCGCGCTCGAGCGTGGCGAGGAGATCACCCGCGATCAGCGCAAGTGGCTCGCGGGCTACCAGACCAGCTCGGAGTACCGCTCGGAGCTGATGCTGTGGCGCGTCCACGGCGACCAGATGTTCGGATGACCAGCCGGGCAACCGGCCAACAAACGTGAATGTGAGGACTGAGCATGGATGCTCTCTACGACAGCGTTGCGCCCCTGCGGAACGTTTCGGCGCTGATGACCCTCATCGACCGGGTCCAGAGGCGCGCTTTCGGTCTGCCGGGGATGGCGACCTACTACGGGCCCTCGGGCTTCGGAAAGTCCACGGCCGCGGTCTATGCCACCAACGCCTTCGGCGCCTGCCATATCGAGGTGCAGCCGCTCTGGCGGTCGAAGCAGCTGCTGGCGGGCATCGCCCATGAACTCGCCCTGAGGCCGGCCCGGACCGCCCCGGACATCTTCGAGCAGGTGGCGCGCGAGCTGTCGGTCCACCAACGCCCGCTGCTGGTGGACGAGGCCGACCGGCTGATCCGCGACGACATGGTCGAGGTGGTGCGCGGGCTTTACGAGGCGTCGAACGTGCCGGTGATCCTGATCGGCGAGGAGGAGCTGCCGACCAAGCTCATGAAATGGGAGCGGGTCCACGGGCGGATGCTCGACTGGGTGGGGGCGCAACCGGCCGAGATCTCGGACGTCAACCAGCTGGCGCCGATCTATGCCGCGGGCATCGAGATCCGCGACGAGCTGAAAGAGCGTCTGCTGGAGCAGTCGAGCGGCTCGATCCGCCGCGTCTCGACCAACCTCAGCCATGTCCGCGAAACGGCCGTCACGCAGGGCTGGACGAAGGTCGGCCTCGCGGAGTGGGGGGCGAGGCCCTTCTTCCGGGGCGAGGCCCCGCCGCCGCGGCGTGAACATGCGGTCGAGCGTTCGCGGCAGCAGGCCGCGGCTCGGACGGCCCGGAGGGCGTGATCATGCTGATGGGGGCACATCAGACCATGACGGCGAAGCGCCGTCCGGCCGTCGAGGCGAAGGCGTGGGCCTTCGCGCTGCGGGTCGAGGTGTTCGGCTATGCCGAGATCTCGGCCGAGATGACAATCAGCATGGAGGCGGCGCGCGACCTCGTGCGCGGATGGGAGGCCGAGGGGCGCATCCGCGTCCAGCGCGGCGGCAGCGGGGCCTCGCGGAAGATGTTCGAGCTGACGCCGGCCTACCGCCAGCCGAAGGACCGCTCCGGCCAGATCGGCCAGCAGATCTGGACCGCCATGCGCGGCCTGAAGACCTTCACGCCGCTGGATCTTGCCGCGCACTGCCGCGCGGACCTGCGGGTGGATCTGCGCGAGGCCAGCGCCTATTGCCAGGCGCTCCTCAGGGCGGGCTACCTGCGGGTGACCCGGACGGCCGTGCCGGGCCAGCGCGAGGCGACCTATCAGCTGGTCAGGAACACGGGGCCGCGCGCCCCGCGCGAGCGGCGTATCACCACTGTCTGGGATCCGAACGAGAGCGCCTTCGCCTACATTCCGGGCGTGGCGCCCCGGAAGGGTGGTGCGCAATGAGCGGCCCCCTCGACATCGCCCGCGAGGCATGGGGCGATGACATGCCCGACTGGATCGAGACGCTCGCGATCGAGTGCGGCAAGACCAGCCAGAACAAGGTGGCAGCCCGCCTGGAGCGCAGCGCCACCATGATCAGCCAGGCGCTGCGCCGGAAGTACCAGGGCGACCTCGAGGCGTTGGCCGAGCGGGTGCGCGGCGTCTTCGAGGACGCGGTGATCCGCTGCCCGGCTCTCGGGACCATGCCCGCCCATGTCTGCCAGGACTGGCGCGAGAAGACCCGCACCTTCCAGACCGGCAACCCGCTGCGCGTCCGCATGTACCGCGCCTGCAGCCTGTGCGCGCGCAACACGGCCCGCGAGAAGGAGGAGGGGCGATGATCACGGACCTTCCGATCCTTCCTGCCGGCCACCGCCTGCAGGCCGAGGCCATCCTTGCGGCCGTGATCTCGAAGACCGGCATCGGACGCGAGACCCTGCTGAGCCGGAGCGGGACCTACCATCAGGTGATCTGGCCGCGGCACGAACTCACATGGCTTCTGCACGAATATGCGGGCCTCAGCCGCAATGCGATCGGGCGGCTGATGGATGGCCGGGACCCGACCACCATCCGGAACTCCCTGCGCAAGGTGACCCAGCGGGCCTCCGAGTGCCCGGAATACCGGGCGCACCTGGTGGAACTGGCGCAGGCCGCGATCGCGGGCCCGGCGTCCTCTGCGGGGGCAGGGGGCGAGGACCTGCCGATCACCCTGATCCGTGGCGTTCTCGCCAGCCCGACGCTGTCGGATGCCGACGCACGCGCCGCGGCCACCGCCATCATGGAGCGCTTCTATGGCTGATCATCCTTTGCCTGACGACGTCGCGGCCGAGCCTGGCCGCTTCAGCCGCCCCGAGGTGGAGCGCGCGCTGCGCGTCATCCGGGCGGAGCGGGATCTCTTTCAGGCGCTCCTCTGGCAGGTGACCCGCTCCACTCCGCGGGCCGCCACCCACCCTGTAACTGCTCGTTAAAGGACCCTTCAATGACCGAGATGATGTCCCGTTTCACGCCCGCGCCGCTGCCTGCCGGAACCGTCGAGATCGAGGGAAAGACCTACATGCGCGACGCCACCGGCGGCCTGCGCCCGAAGGAGCTGGTGAAGGCGTCCGACCAGCTGATCGACGAGACGGTGCGCCGGATCATGGGCTTCGCCGTCGCGCTTTCCGACCAGGTCGCCCGGTTCAAGGGCCACACCTTCGACGACATCGGCGCGCTGACCGCGCTCCTCGACCAGGAATACGGCGTCAAGGTCGGCGGCAAGAAGGGCAACATGACCCTGACCAGCTTCGACGGCCTGATGCGCGTCGAGATCCGCGAGCAGGATTGCCTCGACTTCGGCCCCGAGCTGCAGCAGGCGAAGTCCCTGATCGACGAGTGCCTGACCGAATGGGCCGCCGACAGCCGACCCGAGATCCGCGACATCGTCACTCGCGCCTTCAACACCGACCGGCCGGGGCAGGTGAACCGTTCCGAGATCTTCATGCTGCTGCGCCTCGACATCGCGGACGAGCGCTGGCAGGCCGCCATGCGCGCGATCCGTGATGCCATCCGGGTGGTTGGCTCGAAGACCTATGTGCGCTGCCAGATGCGCTCGGCCTTCGATGGCGCCTGGGAGACTGTCACCATCGATCTCGCCAAGGCGTGAGGCGGCCATGCTGGGCTTCATCGCGCTGATCTTCTCGGCGGCGACGACGATGATCGTCTCGACGCTGCTGTTCGTCACCGCCGGCAAGGCGGTCGAGGCGGACGATCACTCGGAGGTCCGCCAGACCATGCGTCTGGCGGGCGCCGTGCTCGCGCTGCAGGCGGTCCTGTGGATCGCCGCCGGTTCCCAGCTCTGGAGGGGGTGAGCCATGATATACCTCGCCGACGACAGCAAGCTGATCCTGAAGTCCTATTCCGCTACCACGAAGGGACCGAGGTCGACGATCCGTATCGAGATCGAGACGGAAGATACCTATGAACTTGGCTTCCTGCTCCGCGAGCTTCGCCAGGTGCAGGATCAACAGCGAAGCAAGTGCCAAGCCGTGAAGGCCGCCAAAGGCCGTCGCCTGCTCGCGCTCCCGAAACCGGAGGGCCGGCCGTGACGCGCACGCTCCAGAAGCTGATCCACGTCGGCTGCCGTGAGCTGGGGATCGATGCGGAGACGCGCCGCGATCTGCAGCTGGTGGCGACGGGCAAGGCCAGCATGTCGGACATGACCGAGGCTGAGCTGCAGAAGGTGGTCGAGGCACTGAAGACTCGGGGTTTCCATCCCGAACGCTCGGGCGGCTTCGGCCGGCCCGCCTCGCCGCGGGCCGACATCCGCTTCATCCACGTCCTCTGGCGCCAGCTGGCGCTGGCGGGCGCGCTGAAGGTGACTGGGCGGAAGGGCCTGAACGCCTTCATCCGGGCGCGGTTCGAGAAGAAGTGGGGGGCGGTGCCGGTCGACGTCGATGCGCTGCGTGACCCGGCCCAGATCAATGATGTCACCCGCGCCCTGAAGGACTGGTGCGCCCGTGTCGGGGTGAAGCTGACATGAGCCGGACGCCGCCGCACATCACGGATCATGCCCTGATCCGCTATCTGGAGCGGGTCGTGGGGCTCGATCTCAGTGCACACCGCCGCGCGATTGCCGATCGGGTGGCCAATGCGGTTGCCCTGGGCGCGTCGGCCGTGGTCAGCGATGGCTTCAAGTACATGCTGACCGACTCTGCCGTCACCACGGTCAGACGGGCGCATTCGGAGCGTCGTCTGCCGGTCTGGCAGGAGGGGCGCTGCCCGGACTGCCGTCGCCGCCCGGGCGAACGGCATGCGCCGACCTGTTCCTCCTGCGGTGACGTGTCATGAGCTGGCCCTTTCAGGCCCTCACCCCCATGAAGTACGGCGCGATCCTCGCCGATCCGCCGTGGCAGTACCGCATGTGGTCCGAGGCCGGGCATGCGAAGAGCCCCGAGGCGCATTACGCCACCGCAGGCGAGGACTGGATCGCCAGTCTGCCCGTCTCGCACCTCGCAGGGCCCGACTGCCTGCTCTTTCTCTGGACCACCTGGCCGCACCTGCCGCAGGCGATGCGCGTCATGAAGGCCTGGGGCTTCCGCTATGTGACCGGGGGCAGCTGGAACAAGCGCACCGCGGGCGGCAAGACCGCCTTCGGCACGGGCTACATCCTGCGCTCGGCCTCCGAGCCCTATCTCGTGGGCAAGATCGGCGCGCCGCAGATCGCCTCGCGGTCCTGCCGGAACCTGATCGACGCCGAGGAGATCCCCGACACGATCGAAGCGATCCGCCGCGAGCATTCCCGCAAGCCAATCCAGATGCGCCAGATGATCGAGACGCTGCTGCCGCGCGCCTATGCCTGCGAGCTCTTCGCCCGCGAGCCGTGGCCCGGGCAGGATGTCTGGGGCAACGAGACGGAACGTTTCGCGGCGGGGGAGGCCCCGGCCGCATGACGCACCTGCCGCCTCCGCCCCAGCATGTCGAACCGTTCGTCCGCGTCCTCGGTCCCGAGGGCGCGGTCGAGTTCCTGCTGGCCTTCGGAGGCGGCGAGATCTACCTCGCGGCCACGCCCAAGGGCCGCTCGCGCCTCGTGGAGATGGTGGGGGTCGAGAAGGCCGCGGCGCTGGCGGACGCGGTGGGCCAGATGAAGCTGCGGGTGCCGACCGCCAAGCCCTGGATCGCCCGCTGCCTGCGGGCGCAAGGGCTGGCGATCGCCGAGATCGCCCGCCGGCTGCATGCGACCGACGTGTCGGTCAGGCGCTGGCTGAAGGAGAGCGGGCACGTTGCGGTGAAGGACCCGCGGCAGATGCGGCTCTTCTGACTGATCCCTGGAATTTCGGGCGGTCAGCCATCCGTCTCTGGATCATAGGCTCTGGCGCGGATGATTGTGGCATCGATCACCTCATCGCGACGCTTGCGACCGTTGATCTGCAAGAACACCGGGATTTTCTTCCACTCGGCTTCGCGGATCACGTCTCTATCTTCGAGCGTGGTCATCACCTCCGCTACGTCAGACACCAGCTTCGTGCCATCACTGCCGCGAAGGTGAACGCGAAATCCCGTGGCAACCTCGGTATCGACGCGAAGGATCGTGTAGACCCCATCAAGGCGCACGTCCTCGGAATCGACGCGCGTCTTTGTTGTAATTATCCTGCTTGCCGCTGAAGAAATCGGCACATCGTTTACCTCTGCGTCGACCTTCGACATGTGCCTTACCAAAGCCTCGCGTCCCTCCCTGGCCTCCTCCTGGATCTCCGAAATGACGGGCAGCTCGGTTGCCGCTTCCTGCATCACCCTCATCCGCTCAGGATCGTGAGTGGCGACCGCAACAACCGCGTTCAGAGCCGCGACGCGCTCCTTGCTTTGATCAGTCTCCCGCTTGGCCGAGATCTCGGCCAGCTTCACATCTCTCATGCCGTTGAGCCAGTCGCGGAAGACCGACTGGCCCGCGTAAACCAAGGCGACCGACACGACGATCATCACGATGTGTTCTGGGCCCATCTTTTCAACCATGGCCTTCCCGATCTCGGTGAGGATGCTGTTTAGATCGACAGACTGATCCGAACTGCCGCCCCTGACTCTAACCACAAGCTCGAGTCTTCGCTTTTCGTCCTCTGTGAGCCTTCGTCCGCTGCGTGCGCCGGTTCGCGTGATGCCATAGGCGCGGAAAATCGATCGTTGAAGCTCAACCCACCCCTCCATCATGTAGGGCGTGAGCGACGCATCGTATGTGGCGGAGGGAATGTAGACCTTGACGCGGGCCCATTCGCCAAACCGAACGGCGCCCACATCAGAAATCTCTATTTCGCCCTTCCTCAGCGCGTCGAGGAGGGCCCAGGCATCCTCCTCTGTCCGCAGGTCAAATGCCTGACCCTCATCAATCGCAACCAAACCGAATCTCCCAAACCTGCGTCGGGAGGGTAAGTTCAACATTTGTGGCAGAGCAATCTTCGTCCAAGGGGGCCGACAGGGGCAACATGCCGCGGTAGACCCCGCACACCCTTGCGGATGTTTCGATCCTCGCGCGCGCGCGAAAGTGGCCTCGATCGGGGCCGGCCAAGGCCCCTGCGAGGGGCCTTATGCGTATCGAGAACCACCGTCTTTCCGGCGTCGCCTTCCAGCAGGCGAAGAACATTGGCCGCGAGATCGTTCCGGAGATCGTGATCCTCCACGACACCGCGAGCCGGATCACCAAGGGCTCGGCCGCGACCTACCTTGCCAGCGCGCCGAACGGTGTCTCGGTCCACTTCGTCGTCGAGATCGACGGCACGGTCGTCCAGCAGGTCCCCACCAACCGCCGCGCGGGGCACGCCGGCAAGTCGAGCTTCCACGGGCGAACCGGCTGCAACGACTTCTCGATCGGCATCGAGATCGTGAACCCCGGCCGCATGACGCGCCTCTCGGATGCCCAGTGCGCTGCCTGGTACGGCGAAACCTTCGCCACCAACCTGTTCGGCATCCGGGAGGTCGAGACGCCCCAGCATGGCCGCGGCCTCTGGATGCCCTATCCCGAGGCGCAGATGACGGCGGTTCTGGATCTGCTGCGGTCGCTGTTCGACGGCATCCCGACACTGCGCGACATCACCACCCACTGGTATGTCTCCCCGGGGCGGAAGGTCGACACGAACCCGCTGTTCCCGCTCGAGCACGTCCGCGCCCGCATCCTCGGCCGCGACGATCCTGCTGACGCCGAGGCCGAGGCCTTCTCGGAAGCCGTGAAGCCGACCGCCCGCGATCCCAGGATGGTGGTCGTGGATACCAGTGGCGACAGCCTGAACCTGCGCCGCTGGCCCTCCTTCAACCCGAACGTCCTGGCCCGCATCCCCGACGGCACGCCGGTGCCGGTGCTGCGCCGCGGGACCTTCGACGGCCGCGAATGGCTGCAGGTGGCCTACGGCGGCCACGAGGGCTGGATCGTCGCCGCCTACACCGCCCATTTCCTGCCCGCCTGAACGGAGCCTCACATGCGACTGCCCACCGCCCCAATCATCGCTGCGACCGTGACCAGTGCCGCGCTGCCCGCGCTGCCGATCTGGCAGGCGCGGAGCTTCTACGCCCAGATCCTGCTGATCGTCTCGGTCGCCCTGAACGCCTTCGGCATCGACCTCTTCCGCACGCTCGGCGAGATCGGCTGGGGCAGCACCCCCGAAGAGGTGATCGCCACCGGCGACCGTGCCGTTGCCGCGTGGCAGCAGATCGCGCCGCTGGTCTTCGGTCTCTGGGCGTGGATCGAGCGCCGTGCGCCGAACTTCCGGCTGGTCTGGTGGGGCACCCGGGTGCGAACCAACACGGCCCCTGCGGTGATCATCGCGCTCCTCTTCGCGGGCCTCGTCCCGGCGACCGTGCCCCCCGATGCCCCGGGTGCGCCCCTCATGATGATCCGGGGGCTCGCGTGACCAGCTCGTCCGACCTTGGGCCGCTCCTTGCGCTGGTCCTGACCGCCCTGTCGATCCTGAACATCCTCTACACCTGGTGGCGGACGCGGGACCAGAACGTGGAAAGCCGGTTCAAGGCCGGAAGCGAGCGGATGGACCGGCTCGACTCGCGCCTCGCCAGCGTCGAGCAGACGCTCCGCGCCCAGCCCACGAAGGAGGACATGCACGCCCTGCACCTCGCGATGCGGGACATGCAGGGCGAGTTCAAGGCCATGTCCGCCACGATGGAGGGCAACAACAAGATCATGTCGCGCCTCGAGGCGATCGTGGCGCGGCACGAGGACCACCTGCTTGGGGGAGCGCGATGAGCGACTATGCCGAAACCCTCCGCCGCCACCGCCGGCTGGCGATCCTGCGCTTTCTGGAGGAAAGCCCGACCTACACGTCGAACGCCTCGGTGCTGACCGACGTGCTGAACTCGAACGCGATCGGCATCGACACCTCGCGCGACCAGACCGCGACCGAGCTTGCCTGGCTGGCCGAGCAGGGCTTTGTGACGCTGGCCGGCTCGCGCGAGTTCTGGGTGCCGACCGCCACGGCCCGCGGCGTCGACATCGCGCTCGGCCGTGCGACGCACCCCGAGATCCAGCGCCCCGGCCCGAGGCGCTGACATGCCGCCGCCCCGCAAGATCGACCTCCTGCCCGTGGAACTGCGGGCCTGGCTCCAGGAGGAGCTGCGCGCCCGCGGCTTCGGCCAGTACGAGGAGTTGGCCGAAGCGCTGAACTTCCGCCTGGAGGAGGCGGGGCTCGACCTGCGGATCCGCAAGTCCGCGCTCCATGACTTCGGCTCCGAGTACAAGGAGTTCGTGAAGCTCCAGGAGCAGGCGTCGGACTGGGCGAAGGAATGGCTCGGCGACATGGGGATGGAGGACCAGGCGCAGCGCCAGAACGTCCTCTTCCAGATGCTGACCACGCTGGCCTTCAAGGTCATGCAGGCCGAGGTGACGAAGGAGGGCGTCGAGATCAGCCCGCAGAACCTGCACTTCCTCGCCCGCATGATGAAGGACGTCATGAGCTCGTCCGGCATCGTCCAGGCGATGCAGGAGAAGGAGAAGAAGGCGCAGGTGGCCAAGCTCGATGCTGCGGTCACCTCGGGCGATATCGATGCCGAGGCGGCCGAGAAGGCCCGCCGCATTCTGGGGTTCGCGTGATGTCCGAGAGCCTGAAGCGCAAGATTGCCGTCCTTCTGACGATGACGAAGCAGCGGGGATGCTCCGAGGCTGAGGCTATCGCTGCGGCCGAGAAGGCGGCTCAGTTGATGCGAGAGCATGGGTTGTCAGAGGCAGACGTCCTCTTCACGAAGTGCTCGGCGAAGTCGAAGACCCGCGGCGCAGGGACGCGTGATCGGTTGTGGGGATCGCTGGCGCTGAACACCAACACTGCGTTGATCTTTGAGGATGGCCTTGCCACCTTCGTGGGCGCTGGCCCAGGGCCGGAGGTCGCGGCCTATCTCTTCGCGGTCCTGAACCGCGCGATCGACAATGCGATCGCCGAATACAAGGCGACCCCGAACTACCGGCGCAGGAAAACTGCAGCGAGCCGCCGCGGCGCGGTGCAGGATTTCACGGCCGCCATGGTCATGCGGTTGCGGGAGAAGCTCTACACCCTGTTCATTGACGTCCGCTCGCCGGATCAGCGCGCGTCAGCCGTCACCGCCCGCAACGAGATGTTTCCGGATGGTCGGCCAGCCAAGGCACCGCCGTCTCCGAAGTTCCGGAACGGGGTTGCGCTGGCCATGGGCTCCGATGCGGGACAGCGCGTCGAGCTTTCGCACGGCCTCGGGAGGCAGGCGGAACGCCTGCAGCTGGGAGCATGAGCGCCCTCAACCCGATCTCGCCGGTCGTCCAGTTCCTGCCCTACCAGCGGGCGTGGATCGCCGACGACTCGCGCTTCAAGATCGGCATGTTCAGCCGCCAGACCGGCAAGACCTTCTCGACCTGCGGCGAGTGCGTCGACGATTGTTTCACCGCCTGGAAGGATGACCGGAAGACCCGGTGGGTGATCCTGTCCCGCGGCGAGCGGCAGGCGGCCGAGGCGATGACCGAGGTGATCAAGCCGTTCACGCGGGCGTTTTACGAGGTCTATAACACCCTCGTTAAAGGGGGCGAGCCGCGCTTCGAGGAGGGCGAGTTCCGCGCGCCCCAGGAGAAAGGGCCGGACGCCGTCTACAAGGCGCTGGAGGTGGCCTTCCCGAACGGCAGCCGCATCACGGCGCTGCCCGCGAACCCCGACACCGCCCGCGGCTTCTCGGCCAACGTGATCCTCGACGAGTTCGCCTTCCACGCGAAGAGCCGCGAGATCTGGGCCGCGCTCTTCCCGGTGATCTCGAAGGGCCGCCAGAAGCTGCGGGTGATCAGCACGCCGAACGGCAAGGGCAACAAGTTCTACGAGCTGATGACGGCCGAGGGCTCGGTCTGGTCGCGCCACGTCGTCGACATCTACGAGGCGGTGCGCCAGGGCCTCGACCGCGACGTGGACATGCTGCGGGCGGGCATGGCCGACGAGGACGCCTGGGCGCAGGAATACGAGCTGAAGTGGCTCGACGAGGCCAGCGCCTGGCTCGACTACGACCTGATCTCGTCCTGCGAGAGCGAGCTTGCCGGCAAGCCCGAGGGCTACCAGGGCGGGCCGTGCTTCGTCGGCGTCGACATCGCGGCGCGGAACGACCTCTTCGTGATCTGGGTGATGGAGCTGGTCGGCGACGTGCTCTGGACGCGCGAGATCATCGCCCGCCGCCGAATCTCGTTCGCCGAGCAGGACGCGCTGCTCGACGACGTGATGCGCCGCTACCGGGTGATCCGGGTCCAAATGGACCAGACCGGCATGGGCGAGAAGCCGGTCGAGGACGCCAAGCGCCGGCACGGCCAGCTCAGGGTCGAGGGCGTGCTGTTCTCGGCCGCGATCAAGCTCGGGCTCGCCGCCTCGCTGAAGGAGTCGATGCAGGACCGCAAGACCCGGATCCCGGCAGGCGATCCGGTGCTGCGCGCGGACCTGCACTCGATCAAGAGCCAGGTGGGGATCACCGGCGCCCGCCGCCTGATTGCCGACGGGGATTCGGACGGCCACGCCGACCGCTTCTGGGCCGGCGCGCTCGCCGTCAGCGCGGCCGAGACGGGGGTGCAGGAGTTCGGCTACCAGGGCGTCTCGCAGGCGGCGCCGGCCGAAGGCCCGGACGACGAGCCGGCCGCCTCGGGCCGCTGGTGGCGTCCGCCGCTCGGCGCCAGCCTCCGCGGGGGTCTCTGATGGGCCGCCGTCAGGATCTTGAGGCGGTCGTCCGCGCCTACGCCGCCGCCGCGGCGGCCAAGCGCCGGATGAACGCCTTCACGCCCACCCGCGCCCTGAGGGAGGCGGATCGCCGGCTCTGTGCCGGCTGGCGGTCCCTGGCCGCGCTGCGCCCGAGGATGCCGATCGAGGACGCGGCCCGGCTGCCACGGCACCTGATGGAAGCCTACGTCACGCTGACCGGTCTTCCCGGCGAGCTGGCCTCCATGATCGAGCATGGCGTGGCCGTGGAGATCGTCCTCGCCACGCCCGAGTTCGCGCTGCTCGCCGCCCTTGCCCCCGAAACCCCCGTTGCCGGAGCCTGACATGGCCAAGACACCCGTCCTTCTCGACCGCTGGGGCAAGCCCGTGAAGCGCGCGGTCCTGACAGAGGAGATCTCGGCCGCCACCCTGGGCAGCGTGCGCAGCCCGATCACCGGCTATCCGGCCGACGGGCTGAACCCGGTGCGGCTGGCCTCGATCCTGCGCGAGGCCGACGCGGGCGACCCGGTGCGCTATCTCGAACTGGCCGAGACGATCGAGGAGCGCGACCTGCACTACCTCGGGGTCCTTGGCACCCGGCGCCGATCGGTCAGCCAGCTCGACATCACGGTCGAGGCGGCCTCGGACGATCCGCGCGACGTGGAGATCGCCGACATGATCCGCGACTGGCTCACGCGCGACGAGCTGTCCGACGAGCTCTTCCACATGCTCGACTGCATCGGGAAGGGCTACAGCTTCACCGAGATCATCTGGGACACCTCCGAAGGCCAGTGGCGCCCGGCGCGTCTGGAGTGGCGGGACCCGCGCTGGTTCCGCTTCGACCGGGCCGCTCTGACCACGCCGCTGATGCTCGGCCCGCACGGCGAGGAGCTGGAACTGACGCCGTTCAAGTTCATCTTCGCCGAGGTGAAGGCCAAGTCGGGGATCGCGTTGCGGTCGGGTCTGGCGCGGGCCGCGGCCTGGGCGTGGATGTTCAAGGCGTTCACCCAGCGCGACTGGGCGATCTTCACCCAGACCTACGGCCAGCCGCTGCGCCTGGGCAGATACGGCCCCGGCGCGTCCGAAGACGACAAGGCCACGCTCTTCCGGGCGGTGGCCAACATCGCCGGCGATTGCGCGGCGATCATCCCCGAGTCAATGGCGATCGACTTCGTCGAGACGAAGTCCGTGGGCGCCACGGCCGATCTCTACAAGCAGCGGGCCGACTGGCTCGACCAGCAGATCTCGAAGGCGGTGCTGGGCCAGACCGCCACGACCGATGCCGTGACCGGGGGGCTGGGGTCCGGGAAGGAGCACCGGCAGGTGCAGGAGGACATCGAGCGCGCCGATGCGAAGGCGCTCTCGGGCATCCTGAACCGCGACCTGATCCGGCCCTGGGTGGATCTGGAATACGGGCCCCAGGCGCGCTATCCTCGGCTCAAGATCGCGCGGCCGGAGCCCGAGGATCTGAAGGCGATGGCCGAGGCGCTCGCAGCCCTCGTGCCGATCGGCCTCAGGGTCAGCCAGAAGAAGACCCGTGACCGTTTCGGCTTCGACGAACCCGAAAACGACGCCGATGTGATGGGAGGAACGCCCGCCGCCGCAGCCGTCGCGGCACCCCCGGGCGCGGATCGGCCGATTAAACGGTTTTCCGGCGTTTTTAAAGGGGGCGAGCCCCCGGCGCGACCCGAGACAGCCCTGCAGGCGGAAGCGGCTCCAGCGGCCCTCCCAGCGAGTGACGATCCGGCGGCGCTGCTGGCGGATCGGCTGGCGGCCGACGCGGCGCCGGCCATGGGCGCGATGATCGAGCGGGTCGAGACGATGCTGGCGGCCGCGGGTTCGCTGGCCGAGTTCCGCGAGATGCTGCTCGCGGGCTTTCCCGGGATCGACGCGGGCGACCTGGCCACCCTGATGGCGCAGGCGATGATGGCCGCTCATGCCGGGGGTCGTGCGGCGGCGGAGGATGCCGGTGCCTGATCTCGCGGCCATCTTCCGCCGGCCGTTTCCCGAGCAGGTCGCGGCATTCCGGCTCCGGCTCGGGAACCTCGTGCCGACCGCGCGCTGGGACGACATCCGCCGAGCCGAGCACGACCGGGCCTTCATGGTGGCGGGCGCCCTGAAGGCCGACCTGCTCACGGATCTCGCGGCGGCGGTCGACAAGGCCGTGAGCCAGGGCGGCACGCTCGAGGACTTCCGCCGCGACTTCCGCGCCATCGTCGAGCGGCGCGGCTGGCACGGCTGGACGGGGGAAGGTACCAAGGCGGGGGAAGCCTGGAGGACCCGCGTGATCTACCGCACCAACATGGCCGTCTCCTACGCCGCGGGCCGGATGGCGCAGATGGTGGAGGGCAACTTCAAGTACTGGGTCTACCGGCACGGCGGCTCGCGCGAGCCGCGGATCCAGCACCTCGCCTGGGACGGCCTCGCTCTGCCGCCCGACCATCCGTTCTGGCAGACCCATGCGCCCCCGAACGGCTGGGGCTGCAGCTGCTACATCGTGGGCGCCCGCACCGAGGCGGGCATCCGCCGCGTGGGGGGCGATCCGGCCAAGCGGTTGCCCGAGGGCTGGCAGGCGCTCGATGCGCGGACGGGGGCGCCTGCGGGCATCGACAAGGGCTGGGACTACGCGCCCGGCGCCAGCGCCGTGCAGGAGATGATCGCCATGGCGGCCGAGAAGTCGGTGGGCTGGCCCGCCGGCATCGCCAAGGCGCACATGGCCTCGCTGCCGCCGGGACAGGCGGAGGCCCTGGCTGAATCCTACCGGGCGCTGCCGTCGCTCGCGCAGGATCTGCGCCGCTGGGCCGAGCGGGTGCAGGGCGAGCGCAATGGCGCCCCGATCTCCGGCCCCGTCCAGATCGAGCCCCTCCGCACGCTGGGCCTTGTGACCCAGAGCGCCGGCCCCGACACGCGGTCCATCGGCGGGATGGACCTGACGGGCGTCGACTTTGCCGTCGCGGCCGAGGATCTGGCGCGGATGCTGGGCGGGGCAGGGGCTCCCTCGGCCGAGGAGATCGGCCAGCTTGCGGCCCTCCTCGACCAGGCGCGCGACGTGCGCGCGGTCAAGGGCTCGGCCGGGCTCTTCGACTGGATCATCCGGACGGATGCCGAGGAATGGATCGCGCGGTTCGAGCGCCGCGGCGAGAGCCTGTTTCTGGTCGATCTCCGCATCTCGGGGGCGGGCCGATGATCCGGGTCGAGCTCAAGCAGGATCAGGTCACCGTCGGGCTCGAGGCGCTCGCCCGCCAGCTCGACGACCTGACGCCGGTGATGCAGGAGATCGGAGCGTTCCTCGTGGCATCGACGAAGGAGCGGTTCCAGAAGGGCGAGACGCCGGAGGGCGCGAAGTGGGCGCCGAAGTCGCCGACGACGGTCGCGGCCTACGCCCGCCGCAAGGTCCGCCTCGATCCCCGACCGCTCTTCGGCGAGACGGGCATGCTGTCGAGCCAGATCGCCATGTTCGCCGGCCCCGCGTCGGTCGAGGTCGGCTCGAACCTCGTCTATGCGGCGGTGATGCAGTTCGGGGCGGGCAAGGGCGCCTTCGGGGCCGACCGGGCCGGCCACCCGATCCCGTGGGGCACCATTCCGGGCCGACCCTTCCTCGGCCTTTCGCCGGCCGACGCGCAGGGCATCCGCGACATCGTGGGCGAGTGGTTGCAGACTGCCGCCACGCCCGAGCCTTGACCGGCTGCGCCGCGGCGCGCAGGGTAAAGGCACCCCCAAACAGCCCGTAAACACAGGGCATCCGCACACGCTCGCGGATGTTTTGACGTGGGCAGGGCGGCGATAGTCGCCCCATGACCAAAGCTGCCCACATCCTTCCTCCGGTCCTGATGGCCGCCACCGCATTCCCTGCATGGGAAGGCGACGTGCCCGAATGGGTCCACCTGCTGCCGTCCGGCACCGTGGAGACGGCGGACGGCCGTGGTCCCTACACGGCCCCATCGTTGCAGGCGGTGATCGCCGCCTCGCCGGTCAAGGTGCCGATCGACGAAAACCATTCTATCGACATCGCCGCTCCGCTGGGTCTGCCGTCGCCCGCGCGCGGATACATCGTGGAGATGCAGGCCCGCGTCGATGGGATCTGGGGCCGCGTCGAGTGGACCGGAACCGGCCGCGCGCTGATGGCGGACCGGGCCTACTTCGGCATCTCGCCGGTGATCGTCCACGACAAGGCAAAGCGCGTGCTGTCGATCCAGCGGGCGTCGCTGACGAACCGTCCCAACCTTCGCGGCCTCGCCGCCCTCAACCAGGAGACCACGATGACGCTCATGGAGCGACTCGCCGAGCTGCTCGGCCTCGACGCGGCCGCGACCGAGGACCAGGTCCTCGCGGCCGTCTCGAAGATGAAGGAGACGCCCGGCACGGCGCTCCAGTCCGCGCTGACCGAGATCGGCACGGCGATGGGTGTGGCGGCCGATCAGGCGGCGATCCTCGCCGCGGCCCGTGCCCGCGCCGCCGGGACGGAGCAGATCACCGCCCTTCAGTCCGAGCTGGCGTCGGTCGCGACCGAGCTGCGCACGCTGAAGGAGGCGGGTGCCCAGGCACGGGCCGAAGCCTTCGTCGATGGCGAGATCAAGCGTGGCCGCGTCGGCGTGAAGCCGCTGCGCGACCACTACGTCGCCATGCACATGGCCGATCCGGCGCGCGTCGAGAAGGAGCTGGGCGCCCTGCCTGTCCTCGGCGGCACCGGCACGATCCAGACGGCCGCCCCCGTCCTGAAGGATGGCGAGATCGCGCTGAACGCCGACCAGGTCGCCGCCGCCCGCCTCATCGGCATCGACCCCAAGGCCTATGCGGAGACGCTGAAGGCTGAGGGCCGCACCCAGGAGATCCTCTGATGCCCCCGCTCAGCGCTGACCGGAACACCCCCGCGGCCCTTGGCGACCTCCGCCAGGGCGATGCCGCCGCCTCGACCGTCATCTATGCCGGCGCGCTCGTCATGCGCGACGCCTCGGGCAACATCACCAAGGGCGCGACCGCAACCGGCGGCATCGGCGCCGGCCGCGCCGAGGCGCGCGTCGACAACACCGGCGGCGCCGCCGGCGCGAAGAAGGTGGACTACCGCCCCGGCGTCTTCCGCTTCGCGAACTCGGGCTCCACGGACGCGATCACCAAGGCGGACATCGGCAAGGCCTGCTGGATCGTGGACGACCAGACCGTCGCGCGGACCTCGGCCACCAACACCCGCTCGCGCGCCGGCATCGTCGAGATGGTCGACGAGCTGGGCGTCTGGGTCCGCTTCGACGAGGGCCTGACCCGCGTCGCGACCCCCACCGCTTCCTGAGAGGACTGACCATGCTCATCAACGCCGCGAACCTCGAAGCCCTGCGCGTCGGCTTCAAGACCTCGTTCCAGGGCGGCCTTGGCCAGGCCTCCTCGCAGTATCTGCGCATCGCCACCGTCGTGAACTCGACCCAGAAGGAGCAGAAGTACGGCTGGCTGGGCAAGATCCCGAATGTCCGCGAGTGGATCGGCCCGCGCGTGGTGCAGAACCTCCAGGCCTCGGACTATGCGATCAAGGAGAAGGCGCTGGAACTCACCCTCGGCGTCGACCGCGACGACATCGAGACCGACAACCTCGGGATCTATGCGCCGCTCTTCACCGAGATGGGCTCCTCGACCGGCTCCACCTGGGACCGGCTGGTCTTCGCCGCGCTGAAGGCCGGGTTCACCACCAACTGCTACGACGGCCAGTTCTTCTTCGACACCGACCATCCCGTCATCGCTGAAGACGGCAACACCATCGTCAATGTGGCCAACACCGACGGCGGCTCCGGCACGCCGTGGTTCCTGCTCGACATCAATCGGGCGGTGAAGCCGATCATCCTGCAGAAGCGCAAGGACTTCGAGTTCGTTGCGAAGGACAAGCCCACCGACGACAACGTCTTCACCAACCGCGAGTTCGTGTACGGGGCCGATGCCCGCGCGAACGTGGGATACGGCTTCTGGCAGTTCGCCTGGGGCTCGAAGCAGACGCTGAGCGCCGCGAACTACGGCACGGCCCGCGCCGCGCTCACCGGAATGAAGGGCGACCACGGCCGGCCCCTCGGCCTGATGCCGAACCTTCTGGTGGTGCCGCCGTCGCTCGAAAGCGCCGCCCGCAAGATCCTGAACTCCGAGTACGGGCCGGGCGGCGAGACCAACGAGTGGAAGGGCACGGCCGAACTCCTCGTCTCGCCCTGGCTCGCCTGAGGCTGAGCGATGACCGCGCAGAAACCCACGGGCGCGCGCTCCTCCCGCGCGCGCTCCAAGCCCCCGGAAGCGGGGCAGGCCGGGGCGGCTGACGGCGCCGCCCCGCCGAATACCGAGGGCGCCAAAGACCTCCCCCAGGCGGACGCCGGACGGGACGAGGCGCCGATCACCGCCGCGGGTACGGACGCCGCGGCACCGGCGGGAGGGGAACCTGCGGCCCCTCCCGCCAACCGACCCGCCGCGACCCTTGTCGTGACGGGCCCCGCCCGGGGCCGCTGGCGCGCCGGCCGTCACTTCACGGCCGAGCCCACCACGATCCCGCACGATCAGCTGACCGAAGAGGATCTCGACCGGCTGCTCGACGATCCCGAGCTGACCGTGCACCCGGTGGCCGCCCCCTACTGAGACAGGCGCGTCGCCGGCAGCTGGCGCGTCTTGAGCCCCCGCAAGGGGCCTGCCCGGCGGCGGGAGACCGCCGCCGGGACCGACCTCCGAAAGGCCCCGCCCCATGACCTACGTCACCCTCTCCGATCTCACGGCGCGCTATGGCGAGAGCCTGCTCGTGTCGCTGACCGACCGCGGCGAGATCGCCCTCGGCACGATCCAGGCGGAGGTGGTGGACCGGGCGGTCGCCGACACGGGCGCGGTGATCGAGGGGTATCTCTCGGGGCGCTACGCGCTGCCCCTGGCCGCGCCGCAGCCGCTCCTGACCGATGTCGCGGTCGCCATCGCGGTCTGGAAGCTCCATACGTTCGCGCCCGATCCGAAGATCGAGGCCGACTACAAGGGGGCCATGGCGACCCTGCGCGAGATCGCCGCCGGCACGATCCGACTGGCCGCGGCGGGTGTCGAGGCGGCCGGGACCGGCACGTCCGGGGCGCTGGTCACGGACCGCGAGCGGCCCTTCACCGCCGAGAACCTCAAGGGGTTCATCTGATGATCGAGGGGGTGATCGTCCGGCTTGAGGAGCGGGTGCCCGACCTGCGGGGGCGCACGGCCGCCGCGGCGGATCTGGCGGCGCTGATGGCGGCCAACGCCCTGCCGCAGGCGCCGGTGGCGGCCCATGTCCTGCCGGTCGCGCTGCAGGGGGGCCGCGAGTCCTCCGCCACCGCACTCTTCATCCAGGACCTCGAGGAGGTGGTGGGCGTGCTTCTCACCTTCCGCGCGGTCGGCCGCACCGGCGGGCAGGAGCTGGCCCGGGTGCGCGACATCATCCGCCAGGTCGTCGAGGCCGTCGCGGGCTGGGGGCCGGACGAGGTGCCGGGCGTCTTCCGCCTCGCGCGCGGCGGCATGGTGCGGATGTCGGGCGGCACGCTCGTCTACCAGCTCGACTTCGCGATCACCGACCAGCTGAGGATCAGACCATGACCGATGTCCCGCTTCCCGGCTCGGGCGGCAGCTACCGCCGCGAGGCCGACGGCAGCCTGAAGGCCGCCGAACCACCCGCCGAGGCCGCCCCTGAAGCCCCCGTAAAACCCGCCGCAAAACGGCCCGTGAAGGAGGCCTGAAATGCCCGTCTTCTGGAAGAACAAGATCCTGCTGGCGAAGATCGAGACGGCCTACGGCACCGATGCGGCGCCCACGGGGGCGGCGAACGCGGTCCTCGCGACCGACGTCACGCTCTCGCCGATGGAGGGCAACGACGTCGCGCGCAACCTCGACCTGCCGTGGTTCGGCAGCCAGGGCTCGGTGGCGGTCGACCTGCACGCCAAGCTCTCGTTCAAGGTCGAGCTGGCGCCCTCGGGCACCAAGGGCACGCCGCCCGCCTGGGGGCCGCTGCTCAGGGCCTGCGGCATGGCCGAGGTGATCGTCGCCAACACCTCGGTGACCTACAATCCGATCTCCTCGGGCTTCGAGTCGCTCTCGCTGCATCTCTGGGTGGGTGCCACCCAGTACAAGCTGTCCGGCGCCCGCGGCACCTGCACGCTGCGCCTCGGGGCCTCGGCCATCCCCTATCTGGAGTTCGAGTTCACCGGCCTCTTCAGCCAGCCCGCCGAGGGCGCGCGCCCGACGCCGACGCTGACCAGTTGGAAGGCACCGCGGGTCGCGAGCACGCTCAACACGCCCACCTTCACCATCGCCGGCACCCCGATGGTGCTGCGCAGCTTTGCGCTCGCCATGGGCAATGCGATCGAGCCGCGCTTCCTGATCGGGTCCGAGGCGGTGCTGATCACCGACCACGCCGAGACGATCGAGGCCACGGTGGAGGCGGTGCCTCTGACCACCTTCAACCCCTACGCGCTGGCGGCGACCGGTTCGACCGTGGCGGTGTCGCTCGTCCACGGCACCACCGCCGGCGCCATCGCCACCATCGCCGCGCCCGCCGCCCAGATGCAGCGGCCCGCGGGGCTGGAGAACGCCCAGAACATCGTCGAATGGCCGCTGCGCCTCGTGCCGACCCCCACGGCCGGCAACGACCAGTGGACCCTTGCCCTCACCTGATCCGCCTCAAGGAGCTGCCATGTTCAAGATCGTCGCCGACCCCCGCTTCACCCATGTCGTCCCGGTCCTCGTGCCCGTGGACGGCGGTCACGTCGAGCAGACCTTCCGCGCGACCTTCCGCGTCCTGCCCACGACCGAGGCCGACCGGCACGAGCTGACCACCACGGCCGGGATGGATGCCTTCCTCCGGGCGATCGTCGTGGGCCTCGAGGACATCGAGGATGAGGAGGGGCGCCCGCTGCCCTACAGCGACGGGCTGCGCGACCGGGTGCTCGACCCGATCTACGTCAAGCTCGCCGTCCTGCGGGCCTACAACGCGGCCCTGGGCAAGGCCCGCGCGGGAAACTGACCTGGGCGGGGCGCGCCTGGGCCACAGGCGCGCTTGCCCGTCCTTCCGATGATGACGATGGGGCGATGGCCGATGCACGGCGCTGGGGGATGGATCTTGAGGACGCGCTCGACCGGGACGACCAGGGTGTCTGGCCCGAGCATGCCGCGGCCGTCGCGGCCTTCCTCGCCATCTCGACCCAGTGGCGCTGGGTGGGGTCCGGCATGGGCGGCGTGATGGCGATCGGGCTCGACTATGCCGGCGCGCAAGCGGGCCTCGCGCTGGCCGGGATCGAGGTCACGGCCGACCTCTGGCACGCGATCACGCTGATCGAGGCGGGGGCGCTTGCGGCCTTGAACGGAGGCGGGCCATGAGCCTGCGCCTCTCCCTCCTGATCGATGCGAACGCGAAGGGCGCGAAGACGGAGCTCGACGCGACGGCCGGCGCCGCGAAGAAGCTGACGACGCAGGTGGACCAGCTCGGCAAGGAGGCGGCCCGGACGCGGACCCAGCTGGGCGGCGTCCAGAACCAGACCGGCCCCCTCGGCCGGGGGATGGAGCTCTCGGCCGGCGCCGTGGGCAACCTCACGGCCCAGTTCAACGACATCGGCATGATGCTGATGGCCGGACAGAACCCGCTGATGCTGGCGGTGCAGCAGGGGACGCAGATCACCCAGGTGATCGGCCCGATGGGCGCGGCCGGCGCGGTGCGGGCCCTCGGCGCGGCCTTCATGAGCCTCCTGAGCCCGGTCAACCTGGTCACCCTCGGCGTGATCGCCGGCGGCGCGGCGCTGATCCAGTGGCTCACGTCCGCAGGGGGCGGGGCCAGGTCGTTCGAGGACGCCGTCGGGGCGCTGGAAAAGCAGGTGGATGCCTATACGGCGGCCAGCGGACGCGCCCGCAGTTCGACCGAGGAGCTGACGAAGAAGTTCGGGGCCCAGCAGGGCGCGATCCGGGCGCTGCTCGGGGATCTGGCGGAACTGGAGCGCCGCGAGACGCAGCGGGCGCTGCGGGAGAGTGCGCGCACCGCCTCGGGCGACGTGATGAGGAACCGGTGGCTGACGCTGGACTTCTCGGATCAGGCGACGACTGCGAAGTTCTTCGCCCTGGACACACAGGTTCACGGCGTCTGGAAACAGGTCAACGACCTGATCGGGGCGTTCGAGACCCTCGAGCAGGCGGCGACGCTCGACCAGCAGATCAAGGCCGCGGAAAACCTGAAGACCGCCTTCCTCGCGGCCGCTGCCGCATCGGGTGACATTTCGAGAGAGGAAGATGCCGTCCTGCGCCAGATCATCCAGATGATCGAGCAGATGCGCAGCTTCGAGGCGGAGCAGGCCCGTGCCTTCTTCACGAGCAGCGGCCTGGCCGACATCATGGCCACCATTCGGGCGGAGCTGTCCTTGGCGGCGGGATCGAACCTTGCCAGGGTCTTCATCGACGCGAATGGTCCTGCCGAAATGCTCCTGTTCAAGGCCAACGCGATCCGGGCTGCCCTCGCTGGGGCCGCCAGGGAACTGCAGGACATCGAAGGCGACGCGGTCATGTCGCCGCCCGAGCCGCCCCGGATCGACGGCAGGCCCGGCGAGCAAGGGTTCGGCAATCCCTATGCTGGAGAGGGTGGCGCTGGTCCAGGTTCATCGCCTCGCCCGCGAGGCGCGACGATCGACTCCTATGATCGCTTTCTGGCCGCTCAGGAAGCGGCTGCCCGGGCGGCTGCGCGCGCCGGCCGCGGGGGCGGGGTCTCGGCCATCGAGAAGCAGCGCAAGGCGCTCGACGAGCTGCTGCGGCAGGAGCAGCTTGCCCTCGACCTCGCGCGCGAGAGCGATCCGCTCCAGAAGGAGATGATCCGCAACCGCGATGTGCTGGCCGCCGCCACGGATGCCGAGCGCGCCAAGGTCGAGCAGATGATCGGCGCCAGGCTGCGTGAGATCGAGGTCGCGAAAGCCCTCAGCGATGAGTACGAGTTCCTCGGCCAATCGTCGCTTGACGCCCTGAACGGCATGATCGTCCAGGGCAAGTCCGCCTCCGACGTCATCGCCAGTCTGGCAAGCTCCCTCGCCTCGGCCGCGCTCCAGTCGATGTGGCTCGGCAGCGGTCCGCTGTCTGCCATCTTCGGAACGGCAGGAAGCGGCGGTCTCTTCGGGAGTCTGTATTCGGCGGTGCGCCGCTCGGGAGGTGGTCCGGTCTCGGGCCCCGGCACCGGCACCTCGGACAGCATCGCCGCCTGGCTCTCGAACGGCGAGTTCGTGATCAACGCGGCCTCGACCGCCGCCTGGCGGCCGGTTCTCGAGGCAATCAACGCCGACCGGTCCGGGTCGCTCCTGCGCCAGGCCCCCCGCTTCGCGGCCGGCGGCATGGTCGGCGGTGCCCGTGCCGCGGCGCTTGCCCGGGGCGCGGCGGCCGAGCAGCGCCTCGTGGTCGATCTGCGGCTGTCGCAGGATCTCGACGCCCGGATCGAGAGCCGCTCTTCCGAGGTCGCCCTCAACACGGTGCGGGCCGGCCTCGACCAGTTCAACCGCAACGTCCTGCCGGGCCGCGTCCAGCAGATCAACGCCGACCCGAGGAAGAAGGCCTGATGCCGCTCGCGTTCCCCCTCACGCTCGCGCAGTTCATGGACCTGCTGCCGGTGTCGGTCCTGACCTTCGACTGCCCCGAGCAGGTCTTCACCTCGCGCACCGCGGGCGGCGAGATCCTCAGCGCCGACATCGGCCCGCGCCTCTGGCAGGGCACGATCGAGCTGGGGCGGATGACGCCCGAGGAGGCCGCGTCCGTCCTGCCGCTGATCCGGCTCGCGCGCGGGGCGGGGGCGAGCTTCCTCGTGCGCGACCTCTCGCGGCCGGGCCCGCGCCTCGATCCGAAGGGGCTGATCCTCGGCGCGGCTGCCGTGAAGATCGCGTCGGTCGCGGCGAACGCCCGCGAGATCGCGCTGAAGGGCCTGCCCGCGAACTATGCGCTCTCGGCCGGTGATCTGCTGCGCTTCGGCTACGGCTCCTCGCCGGTGCGCCACGCGCTCCACGAGCTGGTGGCGCCGGTCACCGCGAGCGCCTCCGGGGTCACCGGGCTCGTCGAGGTGGTGCCCCCGATCCGGCCGGGCGCGGTCGCGGATGCGGCCGTCACGCTGGTGAAGCCCTCCTGCAAGGCGGTGATCGTGCCCGGCAGCTACCAGCCCGGCACGCCCCGGCGCGGGCTGGTCGAGGGCGTGGGCTTTCAGTTCATGCAGACCCTGAGGTGATCGGATGAGGGATCTCGGCACGGCCGTCGCCACGCTTCTCGCCACCCGGGCCGGCATCCGGGCCCGGCTGCTCGTCTGGATTGCGGCGCGCAACCGGGCGACCGGAACCACCGAGACGCTGGGGCTCTGGAACGGCGAGGACCATGCGGTGCTGACGGTCGAGGGCGCGGCCCGGACCTACTACGGCGCGGGCGGGCTGCTCGCGATCGAGCCGGTCGTCACGCAGGTGGGGGTGCAGGTCCGCACCCACCGCGTGAGCCTGTCGCCCGCGGCCCCCGAGGTGCTGCAGGCGATCATGGGCTATGACGTCCGCCTCGCGCCGGTCGAGATCCACCGGGGCCTCTTCGATGCGGCCGGGGCGCCGGTCTCGCCCCCGCACCGCGTGTTCAAGGGCACGGTGGACGGGGTGGAGCTGCCGACGCCGGCGGCGGGCAGCGAGGGCACCGTGAGCCTGACGCTGGCGAGCACCGCGCGGGCGCTGACCCGGGCGCTGCCGACGCGCTACAGCGACGCCTCCATGCAGCTGCGTTCGGGCGACCGGATGTTCCGCTACGCCGACGTCTCGGGCTCGGTGCCGGTCTACTGGGGCGAGAAGAAGGCGGGAGCGGCCAACAGCTTTCCTGGCTTCGGCTCCATTCCCCGGGGGAGGGATCCCAAATGACCCGGCTGCCCGACTGGCGCCCGCGCCTCGTGAGCTTCGTGGCCGAGGCCGCCCGCCGACCCTTCGCATGGGGACAGCACGACTGCGGGCTCTTCGTGGGCGGGGCGGTGGAGGCGATGACGGGCGAGGATCCCGCGGCCGGCTGGAGGGGGCGTTACACCTCCTTTGAACGGGGGCTTTTGCTGGTCCGCCGCGAGGGCTTCGAGGATCACGTCGGCTGGTATGCCGCCCGCTTCCCCGAGATCCCGCCGCTGATGGCGCAGGTCGGTGACATCGCCGTGGCCGAGGGCGACGGGGGGCGGCCGGCGCTCGGGATCGTGCAGGGGGAGGGGATCTATGTCCTGCAGCCCGCAGGCCTTGCGGTGCTGCCGCTGACGCGGGCGCGGAGGGCGTTCCGGGTATGAAGCGGCTCTCCCTCGCGCTCCTGCTGCTCGTCGCGCTCGCCGCGCCCGCCCATGCCGGCCCGGTGGCCGCCGCCGTCGGCATGGTCTTCACCGCCATATCGCAGTTTGCGGCCTCGAGCCTGCTGGCCGGCTTCCTCGTCCAGACCGCCTTCTCGGTCGGCCTGTCGATGCTGGCCCGCGCGCTGGGTCCGAAGGTCCGCGAGCCCGGCATCAAGACGCAGGTCACGCAGACCGGCGGGGACACGCCCCAGTCCTTCGTGCTCGGCTGGTCCGCGACCGGCGGGCAGCTGATCGCGCCGCCGATGAGCCACGGGGACAAGAACAGGTACCTCGTCTATGTCGTGGCCCTGGGCGCCATTCCCGGCCAGACGCTGACCCGGCTGATCGTCAACGACGAGGTGGTGCCGATCTCCGCCACGCCGGACGCGGACGGGCTGCGGCCCGTGACCGGCTCCTTCGCCGGCTACGTCCGGGTGCGGATCCACGACGGCAGCCAGACCGCGGCCGATCCCTACCTGCGGTCGAAGTTCGGCGCCGACCCCGACCGGCCCTGGTCGGAGGACATGATCGGCCGCGGCGTCCCCTATGCGATCGTGGAGTTCAAGCACAAGCGCGAGGTCTTCAACAACCTGCCGTCCGTGCGGTGCGAGATCCAAGGCATCCCGCTTTACGATCCCCGCAAGGACAGCAGCGCCGGTGGCTCCGGCAGCCAGCGGTGGGCAAGCCCCGCGACCTGGACGCCGACCACGAACCCGATCGTGATGGTCTACAACATCATGCGGGGCATCCGGCTGCCCGACGGCAACAGCTGGGGCGGGGAATGCGCGGCCGGGGATCTGCCGCTGGCCTCCTGGGCCGCCGCGATGAACGAGTGCGACGTGGTGCCTGCCGGCGCCACCGCCGCCCAGTATCGCGCCGGACTGGAGATCTCGGTCGAGGAGGAGCCGGCCGATGTGATCGAGGAGCTCCTGAAGGCCTGCTCGGGGCAGATCGTTGACGTGGGCGGGACCTGGAAAGTGCGCGTGGGCGGGCCGGGCCTGCCCGTCCTCTTCATCACCGACGAGGATGTGCTGGCCGATCAGGACCAGGTGCTCGAGCCGTTTCCGGGCCTCTCCGACACCTGGAACGGGGTGCATGCGGCCTATCCCGAGCCCGACAGCCTCTGGGAGGTGAAGGACGCGCCGCCCCGCTACAACGCCGCCTTCGAGGCGGCCGACGGCGGGCGCCGGCTGGTGGCCGACCTGCGCCTGCCCGCGGTGCCCTACCGGGCGCAGGTGCAGCAGCTGATGGAGGGCTGGATCCGCGAGGAGCGCCGGTTCCTCCGGCACCGGCTGGTGCTGCCCCCGGAGGCTGCCGTACTGGAGCCGCTCGATGCGATCGGCTGGAGTTCGAGCCGGCATGGCTATGCCGCCAAGAGCTTCGAGATCTTCGAGATGTCCGACGATCTCATGACCCTGTCGCAGTCGGTGGGCCTGCGCGAGCGCGACGCGGGCGACTACAACTGGACCGCCTCCGACCTGCTGCCCTCGCCGATCGCGGCGCCCGGCGTCAGCGCGCCGCCGCCGATCACGGTGCCGGCCTTTGCGGCCAGCGCCACGGTGATCCGGAACGCCTCCGGGGTGGCGACGCGGCCCGCGATCCTCATGACCTGGACCGGGCAGGAGGCGGAGGACGCGCGGGGCCTGCAGTGGGAGGTCCGGGTGCAGGCGACGGCCGAGACGGTTGCGGCGGGCGCGGTCCTCGCGGTCGAGTCGGGCCGGGCGCTCGTGACGGAGGGCATCCTGCCGGAAACGGCCTACGACGTTCGCGCGCAGCTGGTTTCGGAGCGCGCGACGGTCTGGAGCGGCTGGATCAGCGTCACGACGCCGCCGGTGGACTATCTCGATTCCGCGCTCGCCGCGCGGCTGGCCGAACTCGACGCCTTGGCCGAGGCCGCCGCCGATCAGGCGCAGGACGCGGCGCTGGCGGCCCAAGGGGTGCGCGAGGATCATGACGCGCTGGTGGCGGGGTTCGTCGGGACGCTGACGGATGCCTTCGCGGGTGTGGATGGGCAGATTGCGACGATCACGGCCAATGTAAACGAGATCTTCGACGGTGACACCGGGCAGGTCAAAGCCTCGGCTCTCAGCGGCTATTACTCGAAGGCCGCCACGGACACTGCTATCGCGGCGGCCCGGACCGCGCTGTCCGGGCAGATCACCAGCGGCGACACCGCGCTGCAGGGCCAGATCACCAGCATCCTCGGCCTCACCATCAACCCGTCGAGCGCGCTGGCGACCGCGCTGACGAGCCTGCAGAGCACGGTGGGGTCGCAGTCGGCGTCCATCTCGGCGCAGGGCACCGCCCTTGCGACGCTGCAGGGCAATGCCAGCGCCTCCTACGTCTTTCGCGTCAAGGCTGGAACCGCGGGCGCAGGGCTTGAGCTTGTTGCCGCCACGAACCCGAATGGCCCGGTCTCGGTGGCGCGCATCTCGGCGACCGACATCCTGCTCGACGGTTCGGTTACGATGCCGCAGCTCGCCGTGACTGACTTCAGCGGCAACCTGATCATCAACGGGAGCATGCCCTACGGCGACACCCGCGGGTGGACGAGCATGTCGAGCTACCACACGGTGGCTGCGCGGGACACCGAGTCCAGCATGAACGCGCTGAGGACCGCCCCGACGCCACATGTCTTGCGTCTCGATGCTTATGACCCATCAACCACCTATACGATCCTGGCGGATTTCCCTTGCAGCGCTGGTGACAGGTTTTCTGTCTCTTACGCCTATGCGGGTGGCGGGACCGGCGTGAATGCCGGTATCGGTCTTCAGTTCCTTTTCTACGGCGAGGGTGGGGAATACATCGGCGCCATCAACCGGGCGGTTACGGTTACAGGCACCATCTGGCAAAATTACACGGCGAGCGTGGCCCCTGCCAGTGCGGTGAGCCGATGCCGGATCCGCGCCTACAGGTCAGCCGGTGGGGTTGGGGTCGGCTTCCTCACCAACATGGAGGTCATCCGGCAGCGGTCCGGCGTCACCCTCCTCACGCCAAACAGCGTGACCACGGCACTGGTCAACACCGAGGACTTCGCCGCCAGCGGTCTCGCCGTCTTCGGTGGGGAGCTGCGGTCGGACAACTACAACGCCGCGACGGGCACCGGCTGGCAGCTCACCAAGGCTGGTGGGCTGGTCGTCCCGAACGCCTCGATCGACAACGCCAAGATCGGAAGCGAGATCAGGTCCAACAACTTCGTGGCGGGCTCGTCCGGCTGGCGCATCCAGAAGAACGGCACGGCCGAGTTCGACAGCGTGATCATCCGTCGGCAGATGCGCGTGGCGACAGGCACGTTCTCGATAGACTGGACCCGGCCGGGTGTTGCTTCGACAGGCGACTGGGACAGAGGCGGGGAGATTGATACTGGCCACCCGGCTCCTCTGTGGAGCGAGTTGAAGAAGGTCTACATCGCAACGCTCGGCCTGACGAACGATGCCGTGGCTACTGCTGACTTCCCTGAGATTGTGGATCAAGTCTGGTGGGACTGGAACGCAGACACGATCATCAACCGCACGACCTGGTTCGGCGGTGCCACGATCCGGTTCAAGTGGGCATTCAGAGGTGACCAATACCTGAGACGGATCCAGGGCGTCGTCCGCTGGTCTCTCTACGAGGTGACGTAATGACAGGACGGATCGTATCCGCCCGGCGGACTGCCGATGGCATCATGCTGCACCGGATCGTCCCCAGTGAGGTCGAGGGCGAGGTAACCATGCGCCTGATCGAGGTTCTGCCAGATGACGCCGATTGGCTGGAGGCGGTGGCCGCCCTGCCGCCCGATGATGTCGCGCCCATCGAGCCTGCGCCGCCGGCCCTTGAAGCCCTGAAGGCGCAGGCCGTCTGGGGCATCAATCAGGTCGTGGGTGAAGTGCGCAAGCGCTACATCACCCCGATCCTGGGGCAGGAGGCGCTCTACGTCAAAAAGGAGCAGCAGGCCCGGGAGTGGGTTGCCGCCGAGGCCCCGCAGATCGAGGACTACAAGATGATCGCGAGGGAGGTGGGCGTGACCGCCCCCACAGCGGACGAGCTGGCTCAGATCTGGTTGAACATGGCGGCGATTACCGAGGAGGCCGTGAGCCGGCTCGAGAACATTCGCATGACCGCGATCTACGCCATCAGGTCCGCAGCCGGCGCCGCGGATGTCGAAGCTGCGAAGGCGGCCGCGTTCGCGACCATCGCGGGACTCAACGAGCTGACTTCGGAGGTGACTGAATGACCTGCCTCGTAACCGGAACCCTGCGCAATCTCTCTGGCGAGGTTCTGCCCATGGCGACGGTTCGTTTCGAGCGGCAGAGCGTGTTTGGCCAGGGCGGCAGCGTCGTCGTGCCGGCCGCGGTGGAGGCGACGTCGGACGATTCCGGCGTGATCTCGATCGCCCTGCTGCCGGGTACCTACCGAACCACAGTGCTGTTCCTGGGCCGGCGGGAGCATTTCGCGGTGGGGGTGCCCGCCGCGGCCGAGGCCGACTTTGCGGACCTGATCCGGCAGATGCCGGACCTGACCCCTTCTGTCCTGGAAGAGTGCCGCTCAGCCCGGGCGGCATCAGCGGGCTCCGCCGTGGATGCCGCCGGCTCTGCACGCGCGGCCGCGGACTCGGCCTTGGCCGCCAGCGGATCGGCCGGCGCTGCCGCCGGGTCTGCGGGCGCCGCTGCCACCTCGGCCAGCAATGCCGCGGGATCTGCCGAGGCGGCAGCCGGGTCCGCATCGGCGGCAGGTACGTCCGCTGGTCAAGCAGCGGGATCGGCTCAAGCGGCTGCCGGCTCGGCCGAGGATGCCGCTGGCTCTGCGCGCGCCGCCGCGGACTCGGCCTCTGCGGCCAGCGGATCGGCCGGCGCTGCCGCCGGCTCTGCCTCCGCCGCTGCCACCTCGGCTGGCAATGCCGCGGGATCGGCCGAAGCGGCAGCCGGGTCCGCATCGGCGGCAGGTGCGTCCGCTGGTCAAGCGGCGGGATCGGCTCAAGCAGCTGCAGGCTCCGCCGAGGGAGCCGCTGGCTCTGAGCGCGCCGCTGCTGACTCGGCCTCGGCCGCCAGCGGATCGGCCGGCGCTGCCGCCGGGTCTGCGGGCGCCGCCGCCACCTCGGCTGGCAATGCCGCCGGCTCGGCCGAGGAGGCACGGGAGGCCGCGTCCGAGGCTGAGGGGCACGCGCGGGATGCCCTGACCGCCAGCGCCTCGGCCGAGCTGGGCGGGGCCACCGGCACGTTGTCGGCGGCGCTGGGGCAGATGTGGCGCGAGGTGGAGCGGCTATCCATCGCGCAGGAGTCGGATGCGGCGACGACGCTCGCCCTCTTCCAGCTCCTCTCGCTGGTGGGCCAGCTTTCGGGGCAGGTCAACGGGGGCCGCGTCTCTCTCGCGGGCGGCACGCTCGCCGACCCGGCCCTCCGTATCGGGACGGTCGGCATCTACAGCGCGGCCGCCAACACGCTGTCCGTCGCAATCTCCGGCATCGAGCGGCTCCGCGTCACAGCCGCCGGCATCACCGTCTACGGCACCGTCACCACCGCTTGAGGTCCAGAATGGGATACAAATTGCACCACCAGCCCATCGCCGGCGAGAGCTACCGCCGCTGTCACCAAATCATCATCGACAACCCGCTCGACCGCGCGCCCGCGATCACCTTCGGGCAGGAGACCATCATCGGCACGGGTGCCGGCGAGGTGCTGCATGTGCCGATGGCGCCGATCTCGCTGGCGTTCGATCCGGCCGTCGAGATCCCGATCGTCGATCCACAGACCGGCCAGCCGACCGGCGCGACCATCAGTCAGGCCGAGGTCTATGCCTTGATCTATTCCGCTTACATCGCCGCCGCGGAAGGCGGTGCGGCCCCGTCCACCGAGGAGACCGCCTGATGGCCGTGAGTGTCGATATCAAGTCGGATCTGCGCCAGCAGATCGAGACCGCATCCCAAGGCCAGATGACCGTGCGATTCACAGCCAAGGGGCAGCCGAGCTACTTCTACCGGCTGCGCAAGTTCGCGGTGGAAACGCTCGACCCGAGCCTCGGGACCGGCACGCACCCGGCCTTCATAGTCGGCGGTGTCGAGAAGGACGAGATCCTGATCGGCGTCCATCAGGCGGCCGAGGTGGCCGGCGAGATGGTGAGCCAGGCGGGCTATGTGCCGCGTGCCGGCATCAACCACGATGCGGCCGTGACGCTGGCCCGCAACACCGGCCCCGGCTTCTGCGTCGCCACGAACGCGATGTATGCCGCTCTCGCCCTGCAGTGCCGCGCCGCCTACCGCTACCCGCGGGGCAACAACGCCTATGGGGTCGCGACGGGCGCCCCGGACGAGTGGGGCGTGAACGACGCCGGCCTGCCGACATCCGGCGGTCAGGCCGCCGGCAACACGGTGATCCGCGCGGGATCTGGTCCGGTTGCCTGGAACCACCCGCCGAATCCGTGGGGCATCCAGAACCTGAACGGCAACGTGTGGGAATGGTCGCCCGGGATGCGCCACGTCGACGGCGAGATCCAGATCATCCCGGACAACGACGCCGTTCTGGCGCTGGCAGACCTCTCGGCAACCTCGTCCGCCTGGCGCGCGATCGACGCGGCCACCGGCAATCTCGTGGCGCCGGGCAGTGCCGGCACCGTGAAATACGCCACAGCCGGAACGGCCGAGGGCACACTGGTCCGCGCGTCCGGCCAGAGCTTCGCAGGCATGGTGTCCTACGGCGTCTCGGAGGCGGCGCTTCGGCGGCTGAAGGTTCTCGGCCTCTTCCCGCCAGGCGCGCCGATGGGGGGGGATCGGTTCGATATCAACCTCGCGGGAGAGCGGATGCCGATCCGCGGAGGCAACTGGGCCAACGGTGCCTCGGCGGGTGTGTGGGCGCTGGGCGCGACCTACGCGCGGTCGATCGCGAACACGAGCCTCGGGTTTCGCCCCGCTTTCGTGATCTGAAATCTGCCGACCTGATATCTGAGGTCCGCGCGATAGCGCGGGCCTGACAACCGAAGAGGCCGAGGGCGTGGAAGACCTGAAGATCCGGCGGAAGTGCGAAGAGATGATTGCCTACGGCTACGTCGCGCTCCGCCAGTTCCCGAAGTTCGAGCGGCATGTGCTGGCCGCCGAGATCCGGGGCTCGATGTGGGGCGTGTTGCGGCTGATCGTGGTCTGCAACAAGCGCTACCACAAGAAGACCACGATGCAGGATCTGGATGCCGAGCTGGACCTCCTCCGGTCGCAGGTCAGGACCGCCTTCGCGCTCCAGTATATCGACCTGAAGAAGTATGAGACCTGGTCGCGTCATATCGACGAGATCGGGCGGATGATCGGCGGCTGGTTCAAGTCGCTGAGCAGGGGTGCGGGTGATGCATGAGCGGATGCCGATCCGCGGAGGCAACTGGAACAACGGTGCCTCGGCGGGTGTGTGGGCGCTGAACGCGAACAACGCGCGGTCGAACGCGAACACGAACATCGGGTTTCGCCCCGCTTCCGGGGACAGTCAGATAGCCGGGGCTCACGGGCCACGGTGCAGCACACCCTCGAAAGGACCCGCAGTCCTCGGCCAAGTGCCGAAAAACCTGAACAGGCCGGGGCGTCGCAGTAGCCTCGCGGCGACCCCTCGTCCCGGCCGCCCCCTTCAATCACATTCGGCGGCGCTCTGATGGCGAAGACCTACAACCACCTCTGGCCCCAAATCATCGCATTCGAGACGCTGGTCGAGGCCTGGGCGCGCACGTCGAAGGGTCGCCACCGGCAGCGCGACGTGATCGCCTTCGAGGCCGACCTCGAGCCGAACCTCTTCGCGATCCAGGAGAGCCTGATCCAGAAGACCTATCGCACCGGCCCCTACCATCGCTTCTTCGTCTACGAGCCGAAGAAGCGCGAGATCGCCTCGCTCCCGCTGAAGGACCGCGTGGTGCAGCACGCCCTGGTGAGCGTGATCGAGCCGATCTTCGAGGCCCGCTTCATCGACCAGAGCTTCGCCTGCCGCGTCGGCAAGGGCGCTCACAAGGGCGCGGACACGGTTCAGCGATACATGCGCGAGGTGCTCCGCGAGCAGGGGCAGGTCTTCGCGCTCAAGGCCGACATCTCGAAATACTTCCCGTCCGTCTGCCACGACGCCCTGCGGCGCATCATCCGCCGGCGGATCGCCTGCCCGGACACGCTCTGGCTCATCGACAGCATCCTCGAGAGCTCGGCCGAGCCGGGCGCCCTGACCCCGCGCGGCATCCCGATCGGCAATCTCACGAGCCAGATGTTCGCCAACATCTACCTGCACGAGCTCGACCACTTCGTGAAGCACACCCTGCGCGAGCGCCGCTACGTCCGTTACATGGACGACTTCGCCGTGATCCATCACGACAAGGCGCACCTGCACGAGGTCCGCCGGGCCTGCGAGGACTTCCTGTGGGCCGAGCTGGGCCTGCGGACGAACGCCAAGACGCAGGTCTTCCCGATAGGCGAGCCCGGCCGCGCGCTCGACTTCCTGGGCTACCGGATCTGGCCGACGCACCGCGCCCTGCGGAAGGACAGCGTGAACCGCATGAAGCGGAAGATGCGCCGGATGGCCTCGCTCTATCACCGCGGCGAGATTACCTGGGACGACATCGACCCGGTCATCATGTCCTGGATCGGCCATGCCCGCCACGCGGACACCTACAATCTGCGGACCAAGGTGCTGGGAGGGGTAGCCTTCGTGCCGCCGCCTCTGCATGTGGCCGCCGAGCGCCGGGCCAACAGCGGGCATTTAAGGCCGGTTTAAACGGGGGCGAAAGCGCGCGGTCTCGGTAGGACTTCAGGAAATTGCTCTGCTGCAACTTCTGCTGTCCCGTCCTGCAAGATCTGCTGTCCCGCTACAGC
NC_009428.1	RT	+	1351205	1351946	CGCGACGTGATCGCCTTCGAGGCCGACCTCGAGCCGAACCTCTTCGCGATCCAGGAGAGCCTGATCCAGAAGACCTATCGCACCGGCCCCTACCATCGCTTCTTCGTCTACGAGCCGAAGAAGCGCGAGATCGCCTCGCTCCCGCTGAAGGACCGCGTGGTGCAGCACGCCCTGGTGAGCGTGATCGAGCCGATCTTCGAGGCCCGCTTCATCGACCAGAGCTTCGCCTGCCGCGTCGGCAAGGGCGCTCACAAGGGCGCGGACACGGTTCAGCGATACATGCGCGAGGTGCTCCGCGAGCAGGGGCAGGTCTTCGCGCTCAAGGCCGACATCTCGAAATACTTCCCGTCCGTCTGCCACGACGCCCTGCGGCGCATCATCCGCCGGCGGATCGCCTGCCCGGACACGCTCTGGCTCATCGACAGCATCCTCGAGAGCTCGGCCGAGCCGGGCGCCCTGACCCCGCGCGGCATCCCGATCGGCAATCTCACGAGCCAGATGTTCGCCAACATCTACCTGCACGAGCTCGACCACTTCGTGAAGCACACCCTGCGCGAGCGCCGCTACGTCCGTTACATGGACGACTTCGCCGTGATCCATCACGACAAGGCGCACCTGCACGAGGTCCGCCGGGCCTGCGAGGACTTCCTGTGGGCCGAGCTGGGCCTGCGGACGAACGCCAAGACGCAGGTCTTCCCGATAGGCGAGCCCGGCCGCGCGCTCGACTTCCTGGGCTACCGGA
NC_009633.1	TR	-	2593283	2593332	2593267	2593378	11	0	GTTGCCGTATTTCGGTGGCAACTGGAACAACACGTCCAATGCTGGGGTGTTCGCTGTGAACTTGAACAACCCTCGGTCTAACGTGAGTACGAACATTGGGTTCCGCTCCGCT
NC_009633.1	VR	-	*	*	2593834	2593945	11	0	GTTGCCGTATTTCGGTGGCCGCTGGGACCTCACGTCCAATGCTGGGGTGTTCGCTGTGAGCTTGGGCAACCCTCGGTCTCACGTGAGTACGCTCATTGGGTTCCGCTCCGCT
NC_009633.1	RT	-	2592212	2592871	AAAAAAAGACTTATTATGGCTCTGCCATTTAAGGATAGAGTGGTTCAGTGGGCAATTTATAGGGTTCTCAACCCTTTGTTTGAAAAAACCTATACAGAACATAGCTACGCTTGCAGAATAGGAAGAGGCACTCATCAAGCGGCTAAAAAGTTGCAGTATTGGTTAAGGCAAATAGACAGAAAGCCACAAAAATATTACTACCTAAAGATGGATATATCTAAATATTTTTACAGGGTAGATCATTCTATAGCCTTGAAAATTTTAAGAAAAAAGATAAAAGACAAAGACGTACTTTGGTTGATGGAGGAGATAATTCAAAGCGAAGATATGGCCTTTGGGCTACCGTTAGGTATGGAACCGGGAGATTGTCCTAAATATATGAGGCTCCACGATAAGGGTATGCCTATAGGTAATCTTACAAGTCAACTCCTAGCAAATATATACCTCAACGAATTAGATCAATTTTGTAAACACAAGCTGCAAATAAAGTATTTCATAAGATATATGGATGACTTTATTGTTTTGCATCATGACAAGAAATACTTGCACAGGTTAAAGGTGGAAATAGAGAACTTCCTGAATAGCGAACTAGAACTACACCTAAATAGAAAAACTTGTATAAGACCCACACCTGTAGGTATTGAGTTTGTTGGATTTAGA
NC_016114.1	TR	-	422808	422832	422805	422835	11	1	ACAACGCGGACAAGTACAACCCGCAGAACGA
NC_016114.1	VR	+	*	*	5418994	5419024	11	1	TCTTCGCGGGCGAGTGCGACCAGCTGCGCGC
NC_016114.1	TR	-	422808	422832	422805	422838	13	0	ACTACAACGCGGACAAGTACAACCCGCAGAACGA
NC_016114.1	VR	-	*	*	1148986	1149019	13	0	GCTGCTGCGCGGACTCGTCCGCCCCGCGGCCCGC
NC_016114.1	TR	-	422808	422832	422805	422835	9	1	ACAACGCGGACAAGTACAACCCGCAGAACGA
NC_016114.1	VR	-	*	*	695406	695436	9	1	ACCGCGCGGACGCGGTCCGCCCGCAGTACGT
NC_016114.1	TR	-	422808	422832	422803	422835	10	1	ACAACGCGGACAAGTACAACCCGCAGAACGAGC
NC_016114.1	VR	-	*	*	486951	486983	10	1	TCGGCCCGGACCGGTTCATCCCGCTGGCCGAGC
NC_016114.1	RT	+	421724	422769	GAAGATCCGGCTGGACTACCTGGACCTCTTCCTCATCCACTGGCCGCTGCCGGACAGGGGCGACTTCGTGGAGACCTGGAAGGCACTCGAGGAGATCTACCGCTCGGGGCGGGTCAAGAGCATCGGGGTCTCGAACTTCCAGCCGCACCACCTGCGCCGCCTGCTGGACGGCAGTGTGGTGGTGCCCGCCGTCAACCAGATCGAGGTCCATCCCTACCTCACCCAGGACGCCGTCAGGTCCTTCGGCGCCGAACACGGCATCGCGACGGAGGCCTGGTCCCCGATCGCGCAGGGAAAGGTGCTCGACGATCCGACGCTGGTCCGTATCGCGGAGCGGGTCGGCAAGTCGACGGCGCAGGTCACCCTGCGCTGGCACCTGCAGCGCGGGGACATCGTGTTCCCCAAGTCGGTGACCCGGCGGCGCATCGAGGAGAACTTCGACCTCTTCGACTTCGAACTCACCGAAGGGGACATCGGCGAGATCAACGCCCTCAACCGTGACGAGCGCACCGGATTGGACCCGGACCGCTTCAACGGCTGAGCGTCCCGGCACAGTGCCGTGGCCCGTCCCTCGTCGAGGGGCGGGCCACGCGCATGCGGCCGGTGGGCCTCAGATCGTCACTTCAGGGCCGGCGGCGCGGCGTCCGCCGAGGTGCCCCATCCGGAGGGCATGGTCCCGACCTCGAAGGACAGTTCCCGCGTCCTGCGGATGTCCTCGGTGGTCAGGTAGGTCTTCCCGTACGCGGCCCCGTCGGTGCGCGCGGACCGGATGTAGCGCGCCGAGTCGGAGGTGCCGGGCGCCTTCACCGTCAGGGCGCCCTCGGGGTAGTAACGCCGGTCGAGGGTCAGGTCGACCCGCTCGAAGACGGGCGTCGACAGGCCCCAGGTGTCCGTCCCCGGCTGCACCGGGAAGACACCGATCGAGGAGAGGACGTTCCAGGCGGACATCGTGCCCAGGTCGTCGTTGCCGGTCATCCCGATCGGGGTGTCCGTGAAGAGGGTGAGCGCGGCGTGCACCACGTCCGTCGTCTTCCAGGGCTGCCCGG
NZ_ADBD01000009.1	TR	-	4080	4143	4060	4198	21	0	AAACGCGCGCGGTTGGCCGACCAACAACAACTATTGGTCGGCGACTCCTGATGGTTCTAACTATTACAACGTGAACCTCAACAATGGCAACGTCAACAGCAACAATCCGAGCAACACGAACTACGCATCCTGCGTCTCA
NZ_ADBD01000009.1	VR	-	*	*	4967	5105	21	0	TACCGCGCGCGGTTGGCCGACCAGCTACTACTGTTGGTCGGCGACTCCTGATGGTTCTTCCTATTACTTCGTGGTCCTCATCAATGGCAGCGTCAGCAGCCTCGATCCGAGCAGCACGGTCTACGCATCCTGCGTCTCA
NZ_ADBD01000009.1	RT	+	2985	3488	AGCTTAGAGAAATATATGCCCCTGCATTTAGAGATCGCATAGCTCAAATGTGGATTGCACTACAATTGGTACCTATCATGGAAAATCAATTCATTGATGACACCTATGCTAATAGAAAAGGTAAAGGAACTCTTGCTGCTATTGCAAAAGTTCAAAAACTAATGCGCCAACCACGACATACTTGGGGGCTACAGCTCGACATTTACAGTTATTTCAATAGCATTAATAAAAGAGAGCTTCTAACGCAACTACACAATCTCATTTACAACTCAAAATTAAGCCCATTGCGCCAATATTGCCTAGCCAATCTGATAGAAAAGATCATAGAGCAGGATGCCACGAAGCTACAAAACGAGCGAACTGGAAATCAATACTTACTTAACCAAATCCCGTTACATAAGAAACTACAGTTTAACAATACGGAACAGGTTGGGTTGCCCATAGGTAGCGTTACTAGTCAACTCTTCGGTAATTTTTACCTCAACAACCTTGACCACGAAATAA
NC_015138.1	TR	+	3244725	3244749	3244721	3244750	10	1	GCCAACGGCAACTACAGCGACGCCTACAAC
NC_015138.1	VR	-	*	*	4028882	4028911	10	1	GCCGGCGGCTTCCCCCGCGGCGCCTGCCGC
NC_015138.1	RT	+	3242507	3242784	CCGGTGTAATGGCTTCCAGAAGGCCCCGCACGCCGCGCGGCCGGCCCACCCAACCATGCATTGCGAGGAGGACCGACCCATGCACGCAGAACACGCGACCATCCACGGCGAAGTGACCTACCGCGAGGGCGACGGCATGCCCATCGCCATTCCCGAAGGCCCGGTGGAACTCACCCATGCGGACGACAGCGTCACGCTGAGCTGGAAGGAACAGGACGAAAACGCAGCGGGCGTCGCCGCCCTGCCCCGCCATGAGTTCGACCGCTATGTGAAGGAAG
NZ_KN050666.1	TR	+	547518	547542	547516	547545	4	1	CAGCTAAAACAGCGGCTATTGCAGCAACTA
NZ_KN050666.1	VR	+	*	*	680825	680854	4	1	CAGCTAAACCGGCGGCAATTGCGGCAGCTA
NZ_KN050666.1	RT	+	557395	557777	TTCCTGCTTGAGCTTCTTTAGGCTCTGCTGTCTCACCTATATTTTCCATTAATGTAGATGCTTGATAAGCTTGCTGATGATTTCTAGCTCTTTGTAACTTTCGTCTCTCACGTACGAACGTTACTTTTAGAGATTCACGCGTTACTCCAGTTTGACGCGCCAATTTATCAAGATATAAGTCAGCAGCCACAGGATCATTTAATCCAGCAATCATTTGAACAGCTGCTGTTATATAAGTTAGTTTTTCTCGATCATTATGTAAATTATACTGATTTGCTAATCTTTCAAGTAGAAAATCTGTTGAACTAAGAGCACCTGCAACTTCTGCACGGTACTTTTCTTTTCCATATTTTTTTACATATTCATCAGGATCAAGATTTTCT
NZ_KN050668.1	TR	-	42379	42403	42374	42410	7	1	AACAGTATCAATACCAATATGAATTAAAACATCTGCA
NZ_KN050668.1	VR	-	*	*	126904	126940	7	1	AACAGTATCCATTCCGATGTGCATTAAGATTTCTGCA
NZ_KN050668.1	TR	-	42379	42403	42374	42410	4	1	AACAGTATCAATACCAATATGAATTAAAACATCTGCA
NZ_KN050668.1	VR	-	*	*	20961	20997	4	1	AACAGTGTCAATACCAATGTGAATTAAGACTCCTGCA
NZ_KN050668.1	RT	+	49603	50179	TTAATTTTGTATCTTTTAGGCGTTGATATGGAAACTATCAGACAAGACTATTTATTTTCAAACCTAATGCTTGGCAAATATCAGGCTATGATGAATCAAAAGATAGTTGACGAAGGCGGCGGTGTAGTTTTACGTGCCAATGTTAGAAGCTTAGCAAGTGTCGCAAATGAATATTTGGATACAGCTCTTTTATTAATTGATGAAAAGTATAACGGCCTTGATAACTATATTAAAAATATTTTGAAGATTGATGATGAGTTGATTCAAAGCTTAAGAGAGTTGTATTTAGAGCCAAAGAGGGCATCAAAATGATAGAGAATTATGCTTCAACTCCAATTTCAAAAGTTGGTCGTGGCTTAGGCACGGTTATTACTTTACAGATCTATGGCGATCAAAACGAAAAAATCTTAAATCAGAGCTTTGATTTAATTGCGGGATATGAGGATCGCTTAACTGTAAATCGTGATCATTCTGAAGTGATGGATGTTAATCATGCTGCAGGTCTTCATCCTGTTCAAGTTTCAGCAAGCACATATAATCTAATTAAGCTAGCAGTTTATGAAAGTAAGCAAAACTT
NZ_KI391947.1	TR	-	128027	128076	127989	128082	8	0	GCGTCGAACCGTGCGAACCGTGGGTACAACTCGGCCCGCAACTGGAATTGGAACAACTCGTCCAATCGGAACGCGAACCTCGGTTTCCGCCCCG
NZ_KI391947.1	VR	-	*	*	125965	126058	8	0	GCGTCGTACCGTGCGTACCGTGGGTACAACTCGGCCCGCTACTGGAATTGGAACTTCTCGTCCAGTCGGAGCGCGTACCTCGGTTTCCGCCCCG
NZ_KI391947.1	RT	-	126858	127499	AAGCGGAGAGACCTCTCTATTCCACAGCTCCGGGACAAGGTGGTGCAGCTCGTCATCCACGAGGAGCTACAAAATATGTTCCGGCCCGTGTTCATCAACGGCTCGTTTGCTTGCCAGTACGGGAGAGGCCCGATCCGCGCCGCCTTCAAGGTGCAGCACGACATGAGGGTCGCCCGGATGAAATGGGGCGACAACGCGGCGATCATCAAGATCGACGCCCGCAAGTTCTTTTATTCCATCGACCGCGCTCTGCTCAAGAAAATCCTTGCGAAGCGGTTCAAGAAGCTCAAGAAGAAACGCCCGGAGACCTATGAGGATCTCCTCCGCTTCTATCGGCTTCTTTGCAAAGTGATCGACAGCTCGCCGGAGGGCGAGACGGGCATCCCTCTCGGGAATGTCAGCTCCCAGGACTTCGCGAACATCTACCTCAACGAGCTCGATCAGTTTTGCGTCCGCTTTCTCGGCGCGAAGCTCTACACCCGGTACATGGACGACATCGTCATCGTTGCGCCGGACAAGGAGACCGCCCGGGAATGGCTGGCGAAAATCAAGGTATTCCTCCGCGAGAGGCTACACCTTGACACCAACAAAAAGACAAAGGTTTTCTATATGCGGCAGGGCGTGAACGCCTACGGCTTCAAA
NZ_KI391948.1	TR	-	464628	464675	464607	464685	15	0	AACGCCCGCAACGTCAACACCGATGGCACTCTGAACAGGAACAACGCCTACAACGGCAACAACGGCCTGCGCCCCGCTT
NZ_KI391948.1	VR	-	*	*	500189	500267	15	0	CTCGCCCGCCTCGTCATCACCGATGGCGCTCTGCGCAGGGTCTACGCCTACTACGGCTACGGCGGCCTGCGCCCCGCTT
NZ_KI391948.1	TR	-	464628	464675	464607	464701	15	0	TGCCGGCTCGGCCAACAACGCCCGCAACGTCAACACCGATGGCACTCTGAACAGGAACAACGCCTACAACGGCAACAACGGCCTGCGCCCCGCTT
NZ_KI391948.1	VR	-	*	*	462533	462627	15	0	TGCCGGCTCGGCCAGCGACGCCCGCTTCGTCTACACCGATGGCGCTCTGGGCTGGATCAACGCCTACCTCGGCTACCTCGGCCTGCGCCCCGCTT
NZ_KI391948.1	RT	-	463537	464220	AAGGAGCGGCTCGTCCTCGCCATCGACTTCGAGGGCAAAGTCGTCCAGCACTCGCTCTGCGACAACGTCCTCGAGCCGGCGTTCTCCCGGCGCTTCATCCGGGACAACTACGCCGGCCAGATCGGCAAAGGCACCCACGACGGCCTCGACCGTCTGGCTGCGGCTATGCGCCACTATTTCTTCAGCCGAAAGGCAGCAGACGAAGCAGCCCGCAAGGCTGCCGGCCTGCCGCCCCGGCCGATGAACGAGTGGGACTACGCCGACGGCTGGGTACTGAAGGGCGATTTTTCAAAGTTCTTTTACACCCTGCTCCATTCCTACTGTTACGAAACGGCCCGCCGGGCCCTGAAGTGGCTGAAGGATCCCGAGCTGATCGACTTCGCTGAGTGGCTGCTGTGGCTCATAATCGACAGCACGCCAGACCCCGGCATCCCGATCGGCAACCAGTCGAGCCAACTGCTCGCGCTGCTCTATCTGGACGCCTTCGACCACTGGCTGAGGGATGACCGCGGCCTCGTATATGGCAGGTACATGGACGACTTCTACATCATCCACAGCGACAAGCTGCTGCTCCGGCAGATACTCAAGGAGATCGAGGCGTACATCAAGCCGCTCGGCCTTCGGCTGAACGGCAAGACGCAGATCCTCCCGCTGAAGAACGGCATCGACTTCCTCGGTTTTCAC
NZ_KN050674.1	TR	+	553937	553961	553935	553964	4	1	CAGCTAAAACAGCGGCTATTGCAGCAACTA
NZ_KN050674.1	VR	+	*	*	688179	688208	4	1	CAGCTAAACCGGCGGCAATTGCGGCAGCTA
NZ_KN050674.1	RT	+	563814	564196	TTCCTGCTTGAGCTTCTTTAGGCTCTGCTGTCTCACCTATATTTTCCATTAATGTAGATGCTTGATAAGCTTGCTGATGATTTCTAGCTCTTTGTAACTTTCGTCTCTCACGTACGAACGTTACTTTTAGAGATTCACGCGTTACTCCAGTTTGACGCGCCAATTTATCAAGATATAAGTCAGCAGCCACAGGATCATTTAATCCAGCAATCATTTGAACAGCTGCTGTTATATAAGTTAGTTTTTCTCGATCATTATGTAAATTATACTGATTTGCTAATCTTTCAAGTAGAAAATCTGTTGAACTAAGAGCACCTGCAACTTCTGCACGGTACTTTTCTTTTCCATATTTTTTTACATATTCATCAGGATCAAGATTTTCT
NZ_KN050676.1	TR	-	42319	42368	42314	42372	7	3	TAAATCCATCACCATTCATTTGAACAGTATCAATACCAATATGAATTAAAACATCTGCA
NZ_KN050676.1	VR	-	*	*	20902	20960	7	3	TAAAGCCTTCGCCCTTCATGTTAACAGTGTCAATACCAATGTGAATTAAGACTTCTGCA
NZ_KN050676.1	RT	+	49543	50119	TTAATTTTGTATCTTTTAGGCGTTGATATGGAAACTATCAGACAAGACTATTTATTTTCAAACCTAATGCTTGGCAAATATCAGGCTATGATGAATCAAAAGATAGTTGACGAAGGCGGCGGTGTAGTTTTACGTGCCAATGTTAGAAGCTTAGCAAGTGTCGCAAATGAATATTTGGATACAGCTCTTTTATTAATTGATGAAAAGTATAACGGCCTTGATAACTATATTAAAAATATTTTGAAGATTGATGATGAGTTGATTCAAAGCTTAAGAGAGTTGTATTTAGAGCCAAAGAGGGCATCAAAATGATAGAGAATTATGCTTCAACTCCAATTTCAAAAGTTGGTCGTGGCTTAGGCACGGTTATTACTTTACAGATCTATGGCGATCAAAACGAAAAAATCTTAAATCAGAGCTTTGATTTAATTGCGGGATATGAGGATCGCTTAACTGTAAATCGTGATCATTCTGAAGTGATGGATGTTAATCATGCTGCAGGTCTTCATCCTGTTCAAGTTTCAGCAAGCACATATAATCTAATTAAGCTAGCAGTTTATGAAAGTAAGCAAAACTT
NZ_ADKO01000109.1	TR	+	195339	195388	195289	195408	19	0	AGGCCGTGTGGTCTATCGTGGCAACAACAACGCGAACCCGAATGGCGGTGTTTCGATGTCGAATGCGAACAACGATTCCTCGAATACGAACACGAACATCGGTTCTCGTCTGAACAACAA
NZ_ADKO01000109.1	VR	+	*	*	194919	195038	19	0	CGGCCGTGTGGTCTATCGTGGCCACAACGTCGCGTACCCGTATGGCGGTGTTTCGATGTCGTATGCGAGCCACGATTCCTCGTATGCGAGCACGTACATCGGTTCTCGTCTGGCCTTCCG
NZ_ADKO01000109.1	RT	+	195924	196308	ACGTCGGCATCTATCCAGGGACGCGGCACCCATGACCTGATGAAGTTCATCTGTCGTGACATGGAAACGGATCCGGAAGGGACAGGGTATGGTTATAAGTTTGACATTCACCATTTTTATGACAATGTACGTCAGGATTTTGCTATGTGGTGCTTTGCCCGTGTTTTCAAGGACAAGAAACTGCTTGGAATTCTCAATTCCTTTATAATGATGCTTGACAGCGGTATCAGTTTCGGGCTTAGAAGCTCGCAGGCTACCGGTAATTTACTCCTGTCTATTTTTTTAGACCATTATTTGAAGGATAAGTACAGTGTCCGTCATTTCTATCGTTATTGTGATGACGGTCTTGTACTTGGTAAAACGAAAGCGGAACTGTGGATGATTC
NZ_ADKP01000088.1	TR	+	58637	58667	58614	58704	7	0	GCTTCCAGCAGTTGGAACGTGAACTTCAACAACGGCAACGTCAGCACGGGCAACCGCCAGGGCGCGGGCCGGGTTCGTCCCCTCGCCGCAA
NZ_ADKP01000088.1	VR	+	*	*	57857	57947	7	0	GCTTCCAGCAGTTGGGACGTGGGCTTCTACAGCGGCAACGTCAGCACGGGCGGCCGCCAGGGCGCGGGCCGGGTTCGTCCCCTCGCCGCAA
NZ_ADKP01000088.1	RT	+	58908	59239	CGGGAGGTTTTTGCCGCCGCTTTCATTGATCGTGTTGTCCATCACTGGATCGCTCTTCGTATCGAGCCGATCTTAGAGGAACGCTTCCGGGAACAAGGAAACGTCTCCAAGAACTGCCGGAAAGGTGAGGGATGCTTGTCTGCCGTGCACTATCTGAATAACATGATAGTCGAGGTCAGTGAGCATTATACTGCCGATGCGTACATTTTCAAAGATGACCTGTTCAGTTTCTTCATGTCTATCTCGAAATCGTTGGTATGGGAAATGCTGAACATATTCGTAAGGGACAATTATAAAGGTGATGATATTGAATGTTTGCTTTACCTTCTAGC
NZ_ADMO01000126.1	TR	+	51103	51133	51080	51170	9	0	GCTTCCAGCAGTTGGAACGTGAACTTCAACAACGGCAACGTCAACACGAACAACCGCCAGAACGCGAACCGGGTTCGTCCCCTCGCCGCAA
NZ_ADMO01000126.1	VR	+	*	*	50323	50413	9	0	GCTTCCAGCAGTTGGATCGTGTACTTCAGCGGCGGCAACGTCTACCCGAACAACCGCCAGTACGCGACCCGGGTTCGTCCCCTCGCCGCAA
NZ_ADMO01000126.1	RT	+	51374	51705	CGGGAGGTTTTTGCCGCCGCTTTCATTGATCGTGTTGTCCATCACTGGATCGCTCTTCGTATCGAGCCGATTTTAGAGGAACGTTTTCGGGAACAAGGGAACGTCTCGAAGAACTGCCGGAAAGGTGAGGGATGTCTGTCTGCCGTGCACTATCTGAATAACATGATAGTCGAGGTCAGTGAGAATTATACTGCCGATGCGTACATTTTCAAAGATGACCTGTTCAGTTTCTTCATGTCTATCTCGAAATCGTTGGTATGGGAAATGCTGAACATATTCGTAAGGGACAATTATAAAGGCGATGATATTGAATGTCTGCTTTACCTTCTAGC
NZ_ADMO01000036.1	TR	+	28032	28081	28029	28118	10	0	CCTCGAACGCGTGGTACGTGAACATGAACAACGGCAACGTGAACACGAACAACAAGACTAACGCAGGCAGGGTTCGTCCCGTTTCCGCAA
NZ_ADMO01000036.1	VR	+	*	*	27300	27389	10	0	CCTCGTCCGCGTGGTACGTGTACATGCACAACGGCGGCGTGCACACGACCAGCAAGACTAGCGCAGGCAGGGTTCGTCCCGTTTCCGCAA
NZ_ADMO01000036.1	RT	+	28322	28554	CGTGAAATTTTTGCTTCCGCTTATGTTGATCGTGTAATACAACATTGGGCGGATCTGCGCCTTGATCCTATTTTGGAAGAACGTTTTCAGGCACAGGGAAATGTTTCAAAAAATTGCCGTATTGGCGAAGGAGCACTTTCGGCTGTTACCTATCTGAATGGGATGATCATGGAAGTTAGTGAAAATTATACGAAAGACGCATACATTTTCAAGGGTGATTTCAAAAGCTTCTT
NZ_ADMP01000054.1	TR	-	21881	21911	21843	21933	7	0	GCTTCCAGCAGTTGGAACGTGAACTTCAACAACGGCAACGTCAGCACGGGCAACCGCCAGGGCGCGGGCCGGGTTCGTCCCCTCGCCGCAA
NZ_ADMP01000054.1	VR	-	*	*	22600	22690	7	0	GCTTCCAGCAGTTGGGACGTGGGCTTCTACAGCGGCAACGTCAGCACGGGCGGCCGCCAGGGCGCGGGCCGGGTTCGTCCCCTCGCCGCAA
NZ_ADMP01000054.1	RT	-	21309	21640	TCGGGAGGTTTTTGCCGCCGCTTTCATTGATCGTGTTGTCCATCACTGGATCGCTCTTCGTATCGAGCCGATCTTAGAGGAACGCTTCCGGGAACAAGGAAACGTCTCCAAGAACTGCCGGAAAGGTGAGGGATGCTTGTCTGCCGTGCACTATCTGAATAACATGATAGTCGAGGTCAGTGAGCATTATACTGCCGATGCGTACATTTTCAAAGATGACCTGTTCAGTTTCTTCATGTCTATCTCGAAATCGTTGGTATGGGAAATGCTGAACATATTCGTAAGGGACAATTATAAAGGTGATGATATTGAATGTTTGCTTTACCTTCTAG
NC_014910.1	TR	+	3729705	3729754	3729690	3729790	12	0	CGCAGTACTCGGCCAACAACGCCTGGTGCCAGGACTTCGAGAACGGCAACAGCAACACCAACAACAAGGACAACGAGTTCCGTGCGGTCCCCCTCCGCAGA
NC_014910.1	VR	+	*	*	3722990	3723090	12	0	CGCAGTACTCGGCCGGCACCGCCTGGTGCCAGGACTTCGAGAACGGCGACAGCTACCCCAGCGTCAAGGTCTACGAGTTCCGTGCGGTCCCCCTCCGCAGC
NC_014910.1	TR	+	3729705	3729754	3729690	3729790	13	0	CGCAGTACTCGGCCAACAACGCCTGGTGCCAGGACTTCGAGAACGGCAACAGCAACACCAACAACAAGGACAACGAGTTCCGTGCGGTCCCCCTCCGCAGA
NC_014910.1	VR	+	*	*	3723572	3723672	13	0	CGCAGTACTCGGCCTACTTCGCCTGGTGCCAGGACTTCGAGCTCGGCTACAGCCACACCAACGGCGAGGACTACGAGTTCCGTGCGGTCCCCCTCCGCTGC
NC_014910.1	TR	+	3729705	3729754	3729690	3729790	13	0	CGCAGTACTCGGCCAACAACGCCTGGTGCCAGGACTTCGAGAACGGCAACAGCAACACCAACAACAAGGACAACGAGTTCCGTGCGGTCCCCCTCCGCAGA
NC_014910.1	VR	+	*	*	3728946	3729046	13	0	CGCAGTACTCGGCCCTCAGCGCCTGGTGCCAGGACTTCGAGTACGGCTACAGCGGCCCCAACCTCAAGGACTACGAGTTCCGTGCGGTCCCCCTCCGCTGC
NC_014910.1	RT	+	3729991	3730674	AGCCGCGCGAGGTGTGGGCGGCATCGTTCCGCGACCGCATCGTGCACTGGCTGCTCTACAGCCACATCGCGCCGCGGTTCCATGCCGCGTTCGTGGCGGACTCGTGCGCGTGCATTCCCGGGCGCGGCACGCTGTATGGCGCCCAGCGGCTGGAGCGGCACGTGCGCAGCTGCACCCGCAACTGGGCGCGGCCGGCGCATTATTTGAAGTGCGACCTGGCCAACTTCTTCGTGTCGATCGACAAGCACGTGCTGCGCGAGCGCATCGCGGCGCGCGTGCACGAGCCCTGGTGGATGGCCCTGGCCGACACGATCCTTTTTCACGACCCGCGCCAGGACGTGGAGGTGCGCGGCTGCGCTTCGGACCTGCGCCGCGTGCCGCCGCACAAGAGCCTGTTCAACGCGCCCGACGACACGGGCCTGCCCATCGGCAACCTGTCGTCGCAGTTCTTCGCCAATGTGTTGCTCGACGCCTTGGACCAGCGCGTCAAGCACCGGCTGCGGGCGCCCTACTACATCCGCTATGTGGATGACTTCGTGCTGCTGCACCCGTCCCGCACGTGGCTGACTGCGGCGCACCACGACATCGAGACCTGGCTGCCCGAGCAGCTGCGCCTGCAGCTCAACCCGCGCAAGACGATCCGCCAGCCGGTGGACCGCGGCCTGGACTTCGTGGGCCAGGTCA
NZ_ACFB01000013.1	TR	-	64001	64025	63999	64028	5	1	TCTACAAGGGCAAGGGCAAGCACATCATCA
NZ_ACFB01000013.1	VR	-	*	*	98821	98850	5	1	TCTACACGGGCAAGGGCGCGCACAACTTCC
NZ_ACFB01000013.1	RT	-	57024	57598	CTTTCTGCTCGACCTGCTTCTTGAAGCGTGCGGCCTGATCTTCCGGATCGTTCAGCTCCGAGAAGCCGTTCGCGATCTCGCGGCCGGTGATGAACAGCTCGAAGCGCTCGGTGATGCCCGGCACCGTGTCCGATGCGCGCGCGAGCGGCGACACTTCGACCGGGTAGTCGATGATGAACGTCGGCTCCCACAGCTGCGATTCGGCCGTTTCCTCGAACAGCGCCAGCTGCAGCGCGCCGATGCCGGCGTTCAGGAACGCGGGCTGCGTGACGTCGACGCCGAGGCGCTTCAGCTCGCTGCGCAGATACGCGTCGTCGGACAGCTGACCGTCGGTGTACTGCGGCGCGTACTTCTGGATCGCCTGCGTGATCGTGAGCCGATGGAACGGCTTCGCGAGATCGAGCTCGCGGCCCTGGTACTGGATCGTCGCGGTGCCGAGCGCATCGATCGCGGCCTGGCGGATCAGCTGCTCGGTGAAGTCCATCAGCCAGCGATAGTCGGTGTACGCGGCGTAGAACTCCATCATCGTGAATTCCGGGTTGTGGCGCGGCGACACGCCTTCGTTCCGGAAATTG
NZ_KE150239.1	TR	+	197674	197723	197635	197739	4	0	ACCTCGGCGCGTCGTGGGTGGATGGCGTTCGTGCGGGCCTTTTCGCCTGCAATCTGAATAACCCGGCGTCCAACGCCAATACGAATATCGGTTGCCGCCTCGCAA
NZ_KE150239.1	VR	+	*	*	195454	195558	4	0	ACCTCGGCGCGTCGTGGGTGGATGGCGTTCGTGCGGGCCTTTTCGCCTGCGATCTGAATGACCCGGCGTCCTACGCCACTACGAATATCGGTTGCCGCCTCGCAA
NZ_KE150239.1	RT	+	198438	198976	GCTGGAACCGTGGTTCGAGCGGCGCTTTATCGCGGATTCCTACGCCTGCCGCAAGGGCAAGGGAACCCACGCCGCGAGCCTGCGGACGCGGGAGTTCATGCGCGCCGCTTCGGCGCAATGGGGCCGCCCCTATGTTTTGAAAGGGGACATTGCAAAGTATTTCAGCAGTATTGACCATAACCGGCTTTTGTCCATGCTGCCCCGCATTATCAGCGACCCGGACGTGCTGTGGCTCTTTGAACGGATTGTCCGGCACAACGGGTACGAAGAAAAGGGACTTCCCCTGGGCTGCCTGACAAGTCAGTGGCTGGCGAACCTGTATCTTGACGCTCTGGACCATTACGTCAAGGACGATATGGGCGTGAAGTATTACGTCCGCTATATGGATGACTTCGTCATCATCGGGCCGTCAAAGGCGTGGTGCTGGGCAACGCTCGAATCCATCAGGAATTTTGTGGAAATCAGCCTGTTGCTGCGTCTGAACCCCAAAACGGGCGTCTGGCCCATAAGTCGCGGCATCGACTTTGTGGGCTACCGGC
NZ_GL635653.1	TR	-	1068081	1068130	1068060	1068177	18	1	GCCGTGTGGTCTATCGTGGCAACAACAACGCGAACCCGAATGGCGGTGTTTCGATGTCGAATGCGAACAACGATTCCTCGAATACGAACACGAACATCGGTTCTCGTCTGAACAACAA
NZ_GL635653.1	VR	-	*	*	1068430	1068547	18	1	GCCGTGTGGTCTGTCGTGGCAGCAGCTACGCGAGCCCGGTTGGCGGTGTTTCGGTGTCGAGTGCGTTCAACGATTCCTCGAATGCGAACACGAATATCGGTTCTCGTCTGGCCTTCCG
NZ_GL635653.1	RT	-	1067148	1067532	CACCTCCGCCAGTATCAAGAGACGGGGGATGCACGACCTCCTGGCGTATGTCCGCCGTGACATGGCCGAAGACCCTGATGGTACACGTTACTGTTACAAGTTTGACATCACCAAATTCTACGAGAGCGTGAAGCAGGATTTTGTGATGTATTGCGTCAGCCGGGTGTTCAAGGACGCAAAGCTCGTGACCATGCTGGAGAGCTTTATCCGCCTGATGCCTGAAGGTCTGAGTATCGGCCTGCGCAGCTCGCAGGGGCTGGGCAATTTGCTTTTGTCTGTGTATCTGGACCATTATCTGAAGGACAGGTATGCCGTGCGTCATTTCTACCGCTATTGTGATGACGGCGTCGTACTGGGTAAAACGAAAGCGGAACTGTGGAAGATT
NZ_DS990132.1	TR	-	62790	62827	62741	62858	9	0	AGTCCGTGTGGTCTATCGCGGGTACAACAATGCGAATGCGAATGGCGGTGTGTCGAATGCGAATGCGAATAACGATGCTTCGAGTACGGGTGCGAATGTCGGCTCGCGTCTGGAAATC
NZ_DS990132.1	VR	-	*	*	63344	63461	9	0	AGTCCGTGTGGTCTATCGCGGGTGCAGCAATGCGTATGCGAATGGCGGTGTGTCGCATGCGTATGCGAATAACGATGCTTCGAGTACGGGTGCGTATGTCGGCTCGCGTCTGGCCTTC
NZ_DS990132.1	RT	-	61838	62222	AACCGGTGCAAGCATCAAAAGGCGCGGTACTCATGACCTGATGAACTGCATACGTACCGATTTGCAAAAAAATCCGGAAGGCACGCTTTACGCATACAAATTTGACATCCGGAGGTTTTATGACAATGCGCGGCAGGACTTTGTTATGTGGTGCTTCCGGAGGGTGTTCAAGGACAAAAGGCTGTTGGTCTTGTTGGAGCGGTTTGTTAAGCTGCTGCCGGAAGGTATCAGTTTCGGACTGCGCAGTTCACAAGGGGCAGGAAATCTGCTTCTGTCTGTATTTTTAGACCACTATCTGAAGGATAAGTACGGGGTTCGTTATTACTATCGCTATTGCGATGACGGACTGGTACTCGGTAAAACGAAAGCGGAATTGTGGAAGATT
NZ_DS990118.1	TR	-	220845	220882	220836	220894	9	1	GGGTACAACAATGCGAATGCGAATGGTGGTGTATCGAATGCGAATACGAATAACGATGC
NZ_DS990118.1	VR	-	*	*	221268	221326	9	1	GGGTACCACAATGCGAATGCGAATGGCGGTGTGTCGTATGCGTGTGCGGTTAGCGATGC
NZ_DS990118.1	RT	-	219785	220177	TACAAGTTCGACATCCGTAGGTTTTACGATAATGCGCGGCAGGACTTTGTTATGTGGTGCTTCCGCAGGGTATTCAAGGATGAAAGGCTGTTGGTGCTGCTGGAGCGGTTCGTGACATTGCTGCCGGAAGGTATCAGTTTCGGACTGCGCAGTTCACAGGGGGCGGGAAACTTGCTCCTGTCTGTATTTTTAGACCACTATTTGAAAGACAAGTACGGTATCCGATATTACTATCGCTATTGTGATGACGGATTAGTACTCGGTAAAATGAAAGCGGAATTGTGGAAGATTCGTGATGTTATTCATGAGCAAGTAAAGAAAATAGATTTGGAAATCAAGCCTAATGAACGGGTATTTCCGGTAGAGGAAGGCATTGATTTTCTCGGCTATGTT
NZ_GL834310.1	TR	-	37808	37842	37792	37876	11	0	TTTCTTCGGCTAACTTTGCCAATGTGAACAACAATGGCAATACGAACTACAACAACGCTTCGAACTCTAATGGAGTTCGTCCGGA
NZ_GL834310.1	VR	-	*	*	87466	87550	11	0	TTTCTTCGGCTAACTTTGCCAATGTGACCGGCATTGGCGATGCGTACTACGGCAACGCTTCGAACTCTCTTGGAGTTCGTCCGGA
NZ_GL834310.1	TR	-	37808	37842	37792	37860	9	0	TGCCAATGTGAACAACAATGGCAATACGAACTACAACAACGCTTCGAACTCTAATGGAGTTCGTCCGGA
NZ_GL834310.1	VR	-	*	*	38921	38989	9	0	TGCCGATGTGGACAACTTTGGCGATCCGAACTACAGCAACGCTTCGTACTCTAATGGAGTTCGTCCGGT
NZ_GL834310.1	TR	-	38937	38959	38922	38963	4	1	CGAACTACAGCAACGCTTCGTACTCTAATGGAGTTCGTCCGG
NZ_GL834310.1	VR	-	*	*	87467	87508	4	1	CGTACTACGGCAACGCTTCGAACTCTCTTGGAGTTCGTCCGG
NZ_GL834310.1	RT	-	36868	37450	TGATCGCATCGTCCGACATTCTCTGTGCGATGAGGTTTTACTTCCAGAAGTTAGGAAGCATATCATTTATGATAACTGCGCATCTATCAAGGGGCGCGGAATTTCACAACAGAGAAAACGATTCGAAATCCATCTCCACAAATACTACCAATTATACGGAAATGACGGTTATATTCTATTCGGTGACTTTTCAAAGTTCTATGACAATATTATCCATGAGATTGCCAAACGAGAGTTACTGAAGCTGTTCGATGATGATGAGTTTATTGACTGGCTTTTAACGTTGATATTTAAGGGCTTCCAGATCGATGTTTCGTACATGTCTGACGAGGAATACGAGGCCTGTATGACCGATACTTTCAATAAACTGGAGTATCGGAACATTCCAAAAGAGAAGCTCACTGGCGAAAAGTGGATGGAGAAGTCTGTCAATATTGGAGATCAGCTTTCGCAAGTCATTGGAATTTATTATCCGTATCCCATTGACAATTATGTCAAGTATGTGCGTCAGCAGAAATTTTATGGAAGGTATATGGACGATTGGTACATCATGAATCCCAGTAAAGAAGAGCTTGAAGATTTG
NZ_GL834313.1	TR	+	120279	120332	120230	120344	15	0	GCGTTTGCCGATTTGCGGGGGCAACTGGAACAATGGTGCCAACGCTGGTGTCTTCAACTTGAACCTCAACAATCCCCGCTCCAATGCGAACTGGAACATCGGTTTCCGCTCCGCT
NZ_GL834313.1	VR	+	*	*	119599	119713	15	0	GCGTTTGCCGGTTTGCGGGGGCAGCTGGGGCAGTGGTGCCAGCGCTGGTGTCTTCGGCTTGAACCTCAGCGATCCCCGCTCCGATGCGGGCTGGTCCATCGGTTTCCGCTCCGCT
NZ_GL834313.1	RT	+	120771	121369	ACTCAATCCTATAGTTTGTAAAGGGATGATTAGTGATACCTATTCCTGCATAGAAGATAGAGGACAACTTAAATCTATGCAGAGATTAGCAGGGTGGGTTGATTTTGTAGAGAAAAGCGGTGAACGTTGGTACTATCTGAAAATGGATGTGGAGAAATTCTTCTATCGAATGGATCATGAGGTGCTTATGAGCATAATCCAGAAAAAGATAGGGGACAAGGAAGCGGTTAGATTCCTTGAACATTATGTGTGCCATGCTTCCAGAGCATTTGGACTTCCGCTTGGAGTAAAGTCACCACTGGAAATATCGGATAAAGAAATGCTGTGGGATGTAGGGATTGCCATAGGTGGCGGATTGTCACACATGTATGGCAATATGTATTTAAACCCTATGGACCAAATGGCAAAGAGAAAAGAGGGCATACAGTATTATATTCGTTATATGGATGATGTGATTATTCTATCGACGGACAAGGAGCTGTTACACAGGTACAAGAATATGTTTTCTGATTTTTTAGGCGATGTTCTGAAACTTCGATTAAATAATAAAACAGCAATTCGACCTGTCTCACATGGCATGGAGTTTGTTGGTTATACTA
NZ_GL834357.1	TR	+	513869	513918	513824	513936	13	0	TTGCCCTGTTCGGTGGCAACCGTAGCAACGGGTCGAAGTGCGGTTTGTCGTACTGGAATGTGAACAACCCTGCGACGAACGTGAACACGAACATCGTGGCGAGCCAATCTTAT
NZ_GL834357.1	VR	+	*	*	513482	513594	13	0	TTGCCCTGTTCGGTGGCGACCGTAGCGACGGGTCGAAGTGCGGTTTGTCGTACTGGGGTGTGAGCAGCCCTGCGGCGATCGTGAGCACGTACATCGTGGCGAGCCTTTCTTGT
NZ_GL834357.1	RT	+	514364	514967	CCTCGATACAATTATGAGCAGGTGATTCATCACATTGTCGTCTCTGCGTGTTATGACATTTTCATAAAAGGGATGTATGAGTTCTCGTGTGGGAGCGTACCGAACAGGGGTGCTCATTATGGGAAAAAGTACATCGAGAGGTGGATTCAGCGAGACAAAAAGAATTGTAAATATGTTCTCAAGATGGATATTCGACACTTTTTCGAGAGTGTTGACCATGATGTCTTGAAAGCGTGGCTCAAGAAGAAAATCAGAGACGAGAGAATGTTGTACATCCTCGCACTGATAATTGACGGGAGCGAGGTCGGGTTGCCTTTAGGGTTTTACACATCGCAGTGGTTGTCAAATTTCATGTTGCAGCCTCTCGACCATTTCATCAAAGAACAGTTGAAAGCGGTGCATTATATCCGGTATATGGATGATATGGTGGTGTTCGGAAAGAACAAAAAGGAACTCCACAGGATGCAGCAGGAGATTGAGAGATTCTTGAGAGAAAAGTTCAACTTGCAGATGAAAGGAAACTGGCAGGTGTTCCGGTTCGATTACACAGAGAAAAAGACCGGAAAGAGAAAAGGGAGACCACTCGATTTCATGGGATTCCAGT
NC_015160.1	TR	-	940288	940325	940266	940388	14	0	AGGCTTCGTGTCCGCCTCTCCGGTGCTAACGCTAACAATGGCACGAATGCAGGGGCGTTTGCTACGAATACGAACAATGCAGCCTCGAATTCGAATGCGAATGTGTCCGCTCCCCTATACTTT
NC_015160.1	VR	-	*	*	940623	940745	14	0	GGGCTTCGTGTCCGCCTCTCCGGTGCTAGCGCTTACAGTGGCGCGTCTGCGGGGGCGTTTGCTACGAATGCGAACGATGCAGCCTCGTATTCGTATGCGAATGTGTCCGCTCCCCTCTGCTTT
NC_015160.1	RT	-	939312	939902	AAAGAGCGGAAGATCTTTAAACTGCCGTTCCGGGATCGTGTCGTTCATTGGGCGATAATGCAGGTTATTGAACCGATATGGCTCTCTAATTTCACCCATGATACATTCTCTTGCATACGTGGGCGTGGTATTCACCCTCTTTTATACAAGCTCCGCCGTGATTTGAAAGCGGATCCGGAGGGAACCCGGTACTGCCTGAAAATCGATGTGCGCAAATTCTATCCGAGTATAGACCACGAGATCATGAAACAGGTAATCCGCCGAAAGCTGAAAGATGCCCGGCTGCTTGCTTTGCTTGACGGTATCGTGGACTCGGCAGAGAACGGAGTGCCTATCGGGAATTATTTATCCCAATTCTTTGCCAACCTTTATTTATCCGAACTGGATCATATCATGAAAGAAGAAATGGGCATCCGGTACTATTACCGCTTTGCCGATGATATTGTCCTGCTGGATGGAAACAAGGAGAAGCTCCACGGAACCCTCGTGTTTATCAACCACTACCTGAATAATGAACGTGCTTTGAGTATAAAGCCGAATTATCAGGTTTTCCCGGTAGAGAGCAGGGGTATTAATTACGTGGGATACGTG
NC_015172.1	TR	+	552158	552207	552151	552220	0	3	ACCGCTACCCGTGCGCTTCGCGGCTACATTTCGGCCCGCTATTGGAACAACAATGGGCAGTCGAATCGCA
NC_015172.1	VR	+	*	*	550278	550347	0	3	ACCGCTAACCGTGCGATTCGCGGCTACAATTCGGCCCGCTATTGGAACAACAATGGGCAGTCGAATCGCA
NC_015172.1	TR	+	552158	552207	552151	552220	0	3	ACCGCTACCCGTGCGCTTCGCGGCTACATTTCGGCCCGCTATTGGAACAACAATGGGCAGTCGAATCGCA
NC_015172.1	VR	-	*	*	3168604	3168673	0	3	ACCGCTAACCGTGCGATTCGCGGCTACAATTCGGCCCGCTATTGGAACAACAATGGGCAGTCGAATCGCA
NC_015172.1	TR	+	552158	552207	535649	553965	1	0	AAGCAAGGTGATAGCGAGGTGAGCAAATGGCAAAATTATTCGCCTGTAGAGGCGGTCAGTCAGAAGTAAACGGAGCACCCGAGAAGGTGAAGCTCCTCCCCCTCGGACACGTCAAGAGTCAAAAGGGCGACTTCGACGTCGATGAGGAAAGCTTCCGTTTGATGAAGCAGACTTTTCTCGAACGGGGTAACGACATCGTGATTGACTATGAGCATCAGACGCTCAAAGATGTACAGGCTCCGGCGGGCGGATGGATTAAAGACCTATCCATTGAGGACGGAGCGATTGTGGCTAAAGTGGAATGGACTCCGCAGGGAAAGAAGTATCTCGAAAACCGGGAATACCGCTATCTCTCGCCCGTTGTCCTCGTCCGCAAGTCGGACGGCAAGGCAATAGTCCTACACTCGGCAGCATTGACGAACACACCCGCCATTGACGGGATGTTTCCGATAATCAATTCCATCAAACTTGATGATTATGAAGGAGGTAACGACATGGACATCATTAAAAAGCTCGCGGCTCTGCTCGGACTCGGTGAGGACGCAACCGAAGAGCAGGTCACGGAAGCCCTCAAGGCAGCCGTCGCGGATGCCAAGAAGTTCAAGGAGGGCACAGAGAACAAGAATCCTGAAGGCGGTTCGGAGGATGAAGGCAAGGTCGTCTCAAACAAGGTGATTTGCGAGATGCTCGGGCTGAAGGCCGGAGCCAAGACCGAAGACGTGGCCGCCGCAATCGTGGCGCTCACAAACAAGAAGCCGGAGGGCTCTGTTTCTGAGAAGGAGTTCAAAGAGCTCAAGGACAAAATCGCCCGCAGGGATGCAGACGACGCCGTCCTCATGGCCCTGAAGGCCGGGAAACTGACTCCGGCTCAAAAGGATTGGGCGACGCAGTACGCACTCAAAGACCCGGAGGGATTCAAGTCCTTCGTTGAGAAGGCCCCCCAGGGCGTCCCGATGGGCGAGCTTGACATCGAGACCAAGGCGAACAAAGAGGAAACCTTCGACGAGGCGACGCTGCTCATTTGCAAGCAGCTTGGCGTCAGCGAGGACGACCTCAAGAAGTACGGAAAGGATGTGAGATAACATGGCACTCACAGCAGGAAGGAACACGCCGGAGCTTGCAGAAGGCGGGAGAATTGTCGTCCTCCCGGTGGCGGCAGGTGCGGTCATTTATGACGGCGGGCTTGTCGTGCTCGATGCGAGCGGCAACGCAAAGGCCGCTGTCAAGGCCGAGGGCCTTACGGCAGCGGGCCGCGCCGAGGAATACGTCGACAACACGGGAGGCGCAGCCGGAGACAAGACCGTCAAGGTCAGAAGAGGCGTCTTCGTTTGGGACAATACCACGGTAGCAGCCAACAAAATAAAAGCCGAACACGTCCTCAAGGACTGCTATATCGTCGACGACTGCACCGTGACCGCATTGGCGACAGGCAGCTCCCGGGCAGGAAAAGTCATCGCAGTAACAGACGACGGCGTCGCCGTCGAAACCCTATAACAGGGAGAAAAGGAGGATTAAAGCACTATGATAGTTAATCAGCAAGCACTCCGGGGCATTTTTACCGGGTTCAAGACCATCTTTGCCAAAGCCTTTGACGAAACAAAGCCCCTCTATGACAGGGTGGCGACGGTCGTCCCTTCCGTTACAGGGGAAGAGAATTACAAATGGCTCGGCACTATCCCCATGATGCGGGAATGGATTGGAGACCGTCAGATTAAAAGTTTGACGGCATCCGATTACACCATCAAGAACAAGGACTTCGAGGTAACGGTCGGCGTTCCCCGCAACGACATCGAGGACGACCGTGTCGGGCTCTACACTCCGGCGATTCAGTCCCTCGGTCAGAGCGCGGCCCTGCATCCCGACGAGCTTGTCTTCGTACTGCTCCCGGGCGGATTCACAAACAAATGCTATGATGGGCTGCCGTTTTTCTCGGACGCCCACAAGGTCGGCAAAAAGACCTTCAGCAACAAGGGAACGGCCAAACTTTCGCCGGAATCCTATGCAGCGGCGAGGGCGGCAATCATGTCGGTAACGGACGAACACGGCAAGCCTCTCAAGATTGTCCCCGACCTTCTCGTCGTTGGCCCGGCCTTAGAGACCGAAGCGAGGAAGATTCTTCTCGCCGACCAGATTGACGGCACAACCAACATCCTGAAGGGAACGGCGGAGCCGCTGGTTGTTCCCGACCTGGCCGGAAATGATTCGATGTGGTTCCTGCTTTGCACCAAGAAGCCCATCAAGCCTCTCATTTACCAAGAGAGACAGAAGCCGAAGTTTGTGAGCCTGACCAACGAGACCGACGAGAACGTCTTCATGAGAAAAGAATTCCTCTACGGAGCCGACTCTCGCGGAAATTCCGGGTATGCCTTCTGGCAAATGGCCTACGGCAGCGACGGTACAGCACAGTAAAGGAGTGAGTCGGCGTGGCATATTGTGAGACCGCAGAAGTCCGCTCCATGATTAAGGATGATGCCCTCAACACCATCATCGGCAGCGACTACATAGAAGACGAGGCCGAGCGTGAGGCGAAAATCATCCCCATCATTGAAGGGGCAATCGCGGACGCAGGGGCGGAGATTGACGGATACCTCGCTAAGAGATACCCTCTCCCTCTCTCCCCTGTCCCACAGGTTATCAATAAGTTCGCAAAGGACATCGCCGTCTATAACCTGTATTCCCGCATCGGTATCGACGAGAGTGACAGAGAAAAGAACTACTTAAACCGCTACAAGGCGGCGATTCGGTTCTTTGAACTGCTGGCGGAGGGTAAGGTCGAAATCGGAGCCGTCGACACCACCACCGCAGCGCGAACAGGCTTCTCGGTCGCATCAAGTCCGCGCCTCTTCTCCCGCGACAAGCTGAAGGGGATGTAAATGTACAGCATCAGACTTGACGGCGACACAAGAAGCTTGATGAAAAGGCTCCGGCAGCTCGCGGACATCGACAAGAAAGGCATTAACGCCTCCATTGCCGAGGCTATCCGCGAGTCGACCGTCGAACGGTTCCGAACGGAAAAAGGCCCGGACGGGAAGAAATGGAAGCAATCCATCAGGGCGGCGCAGGAAGGCGGCGTCACGCTCGTCAAAAGCGCAGGGCTTAAGAATTCCATCAAGACTACGTCCGACGCCTCCGGGTTCGCGGTCGGCACGAACAAAATATATGCATCGACGCATCAGCTTGGGGCCAAGAACAGGAGAATCACCATCCGGGCCAAGACCTCGAAGGGCCTTGTCTTTCAAGTGGATGGCCGCTGGATACGGAAGAAGCAAGTCACCGTCAGAATCAACATCCCGGCCCGTCCCTTCCTCGGCCTCAGCGATGACGACATGCAGGAAATCAAGGGCACTCTTGAGGATTACTTCAGGGAGGATTAGAAATGTTTACGGAATGCAGGGAACACCTCATCGAAAAGCTGAAGGGAGCAGGAATCCGCTCGAAGCCCTACACAAGCATGAAAAAGCTCCGGGCATCACAGGAGGCCCATATCGGGGCCGTGCTCTTCGAGGAGGAAACCTTCGACCGAAGCGGCGCAAAAAAACTATACAGTGACCAAACAGGCGCGCAGCACAAGAGGCGAAAGGTTTTCTCCCGGGAGACGACCTTCAGCGTGATAATCGGAGACCCCGACCCCAAGAAGACGGAGGAGTTCTTTGAAGCGTTTCTCAGAGCCCTTGACAAAGGCATCTATATCGACGGGAACTATACCCCGATTGAGGTCGTGGAGGCGGAATGGGTTGACGAGGATGACAGCATCCTGAAGGCAAAAGTCGCCGTCAATGTCAAAGTCAAATTCATGGGCGGCGTTTATAAGGACACAGACTTCGCGAAGCTCACGGACGTCGAAGTCGAATCAGTTATCAAGGGAAAGGAGACTCAAGATGGCGAGTAAAAACCAACAGCCGGAAACGGCTGACACAGCAGCTCCGAAGCTATTTAGCATTGAGGAGCTCAAAGACAAGAAAAAAACGCCCGCCCCCATCTTCAGCGGTATGTGTGCCGCCCTCGGATGGAAGCCGGGCAAGATGGTCACGGAGGAAGACTTCGACGCAGCGGTCGGAAAATTCTCCGGCAGTCCCATCGGAAAGAAGGTGAAGTAAATGCTTAGAGATGTCACAACAAACATTACTGACGGATTGCTCGGACTGGCAACCGAAAAGGGCGAGGGTGTCCATGTGAAAATCGGTGTCTCCCCCGTTACGTCGGACACGCCTATCATCATTACGGGCAACATGACGGCGGCGAAAATCAAGGAACGCCTCGGCCTGAGCCCGCTTGCTGACAAGGTCATGGATTCGGTGGAGAACGGTTCCAACCGGATTTACTGCATCCCGGTCTCGGCATCCACGGCAGGAAGCCGGGGAATGGTCGAAAAGACAGGCACGGGCTCGGGTTCCCTAACCGCTGACGGGAGTCCTTACAATGCCTTTGACGTAATTGTCAGAATCACCGGGCAAGGCCGCAGAAATACCGCCCTGTTCGTGTATTCGATTGATGGCGGGTACAGCTATTCCGACGAGTCCACCGTGCCGCTGACGGGAGCCTTCGAAATCCCCCTGACGGGCCTGACTGTGACGTTTACGGAAGGTGCGCAGCCGAATGAGGAGACATCCTTCCTTGTGGGCGACGTCTTCCGTTTCAAGACAACGGCCCCCACCATGACCAACGCCGACGCGCTGGCGGCCATTGACAAGCTCAAGAACTTCAACGAGCCCTATGAATTGGTTCATATCGTCGGGGAATCGCAGAAAGCATTATGGTCGGCGGTATCGGAGCAGCAGCGGGAGCTCGCGGCAACCTATCACAAGCCCCTCCTCTTTGTGCTTGAGGCATACGTCCCGGACAACGAGGAGGATGTCGCCGACTACGCCTTGAGGCTTGAGGCCGACAAGAAGGACATCAAGAACACCGACATTCAGGTCGTGGCAGCGCGCTCCCTCTATGTCGGCATGGACGGCATCACAAGGGAAATCAACAACGCCGGAATCGTGTGCGGCCTGTACTCCAAGACCAAAGTTCATCAGAGTATCGGCAAGACCCGGGACACGGCGGGCATGGGAATCTCTAAAAGCAAGATGCTAGAGCTCCGGCCCGCGGGGATTGAGGAATATATCGAGCTGCTTGATGCCGCAAAATACCTCACCTTCCGGGAATACGACGGGCTTGAGGACTACTTTGTCACCAATGCTCGCGTGATGTCCCCGGACGGCTCGGATTACCGTTATGCCGAGGATGTCCGGGTCAAGAACAAAATCATCAAGGAAGTCCGCAAAGAGGGCCTTCAGCTCTTGCAGGACGACATCGACCTTGAAGATATGCAAAACGAGCTCGAAACAAGGGCGAAGTTCATGCAGACTCCTCTCGACGAGATGGTCAAGCTGAAGGAAATCTCCTCGGCCACAATCACAGTCCCGGAAGGACAGGACATCATCACGACCGAGAAAATGCCCGTCACCATCCGCTATGTGTCCAGAGGATACATCAGGGAAATCGAAGTCGACCTCGGCAGAACGAAGCCGAGCGCAAGCTAAGAAAGGAGGCTTGATTAGGATGTCATTGAAAGTAAACGGCAAAACATACGATTGGGCCGACGTCGATATTAAGCTCCCGGGTCTCACGATTGAGTTTCAGGAAATTTCCTACGACGACGAGCTGGAAAAGGAGCTCGCCTACGGCAAGGGTCAGAAACCGAGAGGCTACGGAGAAGGCAACTACAAGGCCGAAGGCAAGGTCAGCCTCCTCCGCGACGATTATGACGCGCTGCTTGACTACTGCAAAAGCAAAGGGACACCGCTCTTCAAGCTGGTCATCCCGAAGATTGTCGTCTCCTACGCCAACGAGGGAGACCGCACAAGGAGCGATGTGCTCAATACCGTCACGTTCACCAAACGCAGCAACAAGGCGGCGCAGGGAGACAAAAGCATCAAGGTTGACCTTGACATGCTTATCGTGGACGGAATCGAGAGCGACGGCGTTAAAGCCCTGTAATATCTCAAAATAAATGTCAAAGGAGGATTATGCAATGGAAGACAAGAGCATCAAAACCAACGAGGCCGAGGTTAAAAAAGGCGGGTCTGGAGCACTTAACACCGAGGAGCTCAAGACAAAACACGGCAAGGTTTATCAGCTTGATTTAACCCTCACCCCGGACGATGACACGGAGATTGAGGTCTCCTATATCTTCAAGAAGCCGACCACGGCGAGCTATGACCGTTATGTTAAGACGGCGGCCAACGGAATGACGAAGGCGCTCAAGACCTTCATGTTTGACAACATCATCCCTGAGCACCGCGACAGATTGGAGGCCGACCTTGAGGAATACCCGGCCCTTACCTTGAGCGCGGGCGAAAAGCTGCTCTCCATGCTCGGGCTGTCTAAGACCGCAAATTTAATGAAGCTGTAGAAGAGCAGCTCGGGAGGGTGAGGACGGACTTTGTTGAGGCGGCGACGCTTGAGATTTACAGGTTCGTCCCCCCTGCTCTTCTGCCGGATAATATCGGGGAGCTGCATTTTGATGAATTCCTTGCGCTCCTCGCCCGGGCAAGGTACATCGAAGAGGTTGAGGAGGACATTGTTGCGAGAGCTATCTCGAAGGTGTTCTCGGAATAAAAAACCGACCTCTTTATCAAAGGGTCGGTGTTTGTCTGGTAATCCATGCTTTATATAGTTTGGTCGCGTTCCTCCCGGCCTGGAAGATGCTCTCTTTGTCCTTGTCCTTCTGCCTTCCCATCGTGTTTTGATGGCCTACCCATAAGGCATAGGGAATCGTATAGACCATAAGCGGAACATATACAAGGACGGAGATGGCAGCTCCGGCGCACAGGGCGAATATGAGAACTTTGAGCATTACGATTATCAAGGTCATGGTAATCCCTCCTTTGCCTAATTATACCATACGAAAGGGGTGAGGAATAGTGTGAGCTTAGAATCCGTTTTCAAGCTGTCCCTCATTATGAACATGGTCGACCACCTGACAGGCCCGATGGGCCGTGTGCAGTCTTCGGTCGGCGGCTCTGTCTCGAAGCTTCAGAGCATGGAGCAGACCTTCGGCGACATGACCAAGACCGGGGCGGCGATGGCGGGTATCGGCGCACAGATAACCGCCTCAGCTCTCGCCCCGGTGGAGGCAACCTTCGCGACAAAAAGGGCTCTCGGTGAGCTTGCCTCGGTGGGCGTCAAAGACCTCGGCGTCCTTGAGGATGCGGCGCGCAGCTTCTCCGAACAGTGGGCCGGGACATCGAAAGCCGACTTCATCACGGCGGCCTATGACATCAAGAGCGGCATCTCCTCCCTTACGGATGCGGGCGTCGCCGGGTATACGGAGCTTGCAGGTATCACCGCGAAGGGAACAAAGTCCAGCATCGCGGAGATGACAAACCTCTTCGCCACGGGTTACGGCATATACAAGAACTTCTATTCCGACCTTTCGGATATGGAGTTCGGGGAAGTGTTCTCGGCGGGGATTGCGGCTTCGGTCAAGAACTTCAAGACCACGGGCTCAGGGATGGCACAAGCGATTCAGACCCTCGGGGCCTCGGCAACGACGGCCAACGTGCCCCTTGAGGAGCAGCTCTCTATATTGGGTATGCTTCAGGCCACAATGAGCGGAGCCGAGGCGGGAACGAAATACAAAGCTTTCCTCCGCTCGGCTGTCAAAGGCGGCGAGGAGCTCGGCCTCAAGTTCACGGACGCGAACAACCAGCTCCTCTCTATGCCGGAAATCCTCGGTAAACTCCGGGGCAAGTTCGGAGAGACGATGGACGCAGCCGAAAAAATGCAACTGCAAAAAGCTTTCGGTGATACGGAGGCGGTCGCCCTCATTGACCTCATGTACTCCAAGACGGGAGACTTGCAGAACAACATCCTCGGCCTTTACTCGTCGATGGGCGAAGGAGTCGGGGCCGCCCGGGAAATGGCGTCGGCTATCAACGACACGGAGCCCGAGAAGTACCAGCGGTTACAGCAACGCATCCAGAACGTCAAGGAGTCCATCGGCAACAGCCTCCTCCCCACCGTCAACGAACTGCTCGGCAGGGGCGAGGAAGTCCTGACAAAGGTTGGCTCATGGATTGAGAAGAATCAGGAGCTCGTCAAAGTCATCATGATTATTGTGCTCGCACTGGGAGGCTTCCTGATGGTGGCCGGGACGACAATCGCGGTCGTCGGCGGCGTGGGGCTTGTGTTCACCAAGACGGCGGGACTTGCGACAGGTTTTTACCGGGCGATACGGGGAATCCCCGACCTGCTTACAACTATCCAAATAAAGGCCCTGTATGCCGGGGACGGTCTAAAGAGAGGCTTCAGCGCGGTTAAGACCTTTGCCTCGTCGGCGGTTACTGGCATCAGAAACGTCGCCGTCAATATCGCAAGCATGGCGAGGACGGCAGCCATTAACGGGGTCACGGCATTAAAGAACATGGCCCTCGGCCTTGTGGGGATGGCAAAGCAAGCAATCACGACGGCGGTGACAGCGATGCCCGAGCTTATCGCCTCGGTGTGGAGCTTCACGGCGGCCCTGCTCGCGAATCCTATCACGTGGATTATTATAGGCATCGTCGCTTTAGTGGCCGCGATTATTCTACTCTGGCGGAATTGGGACTCGGTGGTCTCGTGGATACAAGGCGTTTGGAACGGCTTCGTCAACGGCATAAAGGCCGGGTTTGACTGGATTCGGAATCTCTTCTCGGGGATGCCGACCTGGCTGCAAATAGCAATCGCCGCATTCCTGCCGTTCATAGGGATTCCGATGCTCATTATCACGCATTGGGACTCAATAGTCGCCTTCTTCTCGAATATGTGGACCCGCATCAAGGAAGGCTTTGTCAACGGCATCAATGCAATCAAGGAATTCTTTATGGGTGTTCCGGCGTTCTTCAGGGAAAGCGGCGCGAGAATCATCGACACCCTCGTTGAAGGCATCAAGAGCGCGGCCATGAAGCCCGTCGAGGCGGTAAAAGGCATCTTCCAGAAGGTTAGAAAGCTTCTTCCGTTCTCGGATGCGAAGGAAGGGCCTCTCGCGGAGCTGACGCTTTCGGGGCACAGGACAATGTCCACGCTGGCGCAGGGCATCGAACAGGGTGCAGACCTCCCGGCTCAAGCCGTGGAGAAGGGGCTCGGCAAAATTGACACGACAGGAGGCCGGGAGCCTGTCAAGAAGGTCAACCTCAAGGAAATCTCCCGGGAGAAAGAAACATCGGAGACGACCACGGAAAGAGACAGGCGCATCATCATCGAGAAACTGCTCCTAAACGTGGACTTCTCCAAAATCAAAGAGCTCCCGCTGCTCCTCAAGCTCCTCAAGGAGATTGAGGACTACGTCAACAGCAACGGGCTCGTCGCTGAAGGGGAGGGATAATCTTGATATTTGTCGACGACAGTTCGATTAAAGTGAGCGGGGTTATCCTCCCCGGCCTCATCAAGAGTATAGAGGTCAGGGATGACGCTCTCATCGAAGAGCAGACAGTCGAAGGGAGCTCCGCGAAGGCGAAACAGGCAGAGGGGTACGAGGACGCAAAGGTGACGATTGAGCTCATCCTAGAAGACGGCCCCAACGCCACGAGGAAAGAGAAGCTCGACAAGATACAAAACCTTTTCAAAAAGGCAGGACAGGAGAAGCCTGTCGTTCATGAAATCATCAACGAGCACACGGCAGCGCGCCGGGTCAAGAAGGTCATCTTCAAGAGCCTCAGCTCGAAGGAGGAAAGCAAAAAGGAGCAGCTCACGGTGAGCCTTGAGTTCTGGTCGTACAATCCAATGACCATCACGGCGACAAAATCCAAGAGCGGCAGCTCGCAGACGAGCACCTCATCGGCGGTAAGCAAGCTCGACCCGGCATATCAAAGCTATTTGAGCGGCAGCCGGGGGACGGCTCCCAAGACCAACAACTCCCCCGCTGTGGATGACGTAAGCACGACGGCCTATGCGAACAGGCTCTCAATGATGCCGTACTAAGGAAGTGATTCTAAGAGTGGAAACGGCTGAATTATTCTATCCCGAAATCAGCGTAGAGCTCGGGAAATACACCTTCAGGGAAGGCGTAGAAATCGAGGTTTATTCAAGCAAAGACAGTTACTTTGATTGGGCGAAGGTGAGGTTTACCCGGCAGTTCAAAGAGAAGCTCACTCTCGACGTCAAAGAAAAGGCCCTCATCCAGCTCGGTTACAACGGGGTTTTCGACGATGTCTTCGAAGGATATATCACCAAGCCGTATGACAGCGGCGGTTACATGAACGAAATCCTCCTCAAGGACGACATGATTCTCCTTGAGGAAACGGCCATTAACAACACGTTTTTAGATGCGACGCCGCAGGAGATTATCTCCTTTTGCCTCGCAAAGGCCGGGGTTCAGAAGATGAAGCTTTCGGCGGCGGCACATCCGGCAAAGGCGCGAATCCCCATCTTTCAAAAGAACGTGGTCTCGGTCATTAACGAGATACACGCCGCATGGGGAATCGCTGAGAAGTTTTTCTTTTCGGGCGGAGTCTTCTATTGGGGAGAGAAGCCCGAACAAACAAAGGTTTTCTCGTTTGAGTACGGGACGAACATCATCACCCTCAACAGGCCGGGGGGCGTGTGGGAACTCGAAACGGTCTCCGCACCGTTCATCAAGCACTCGCACAAAATAAGCGTTTCACACCCGCAGGTGTCCGGCGAGTTCGAGGTCAAGAAGGTCGTCTTTACTACCAACGAGGCGGGGTTCATCCGCACCTACATCTATTTTTAACCGAAGGAGGGAGAGCAATGCTTGAGGAAATGGTCAAAAGTGTAATAGCAAAGCAGCTCGCCGCCGACTTCCCTCACTTGCAGCTCCCCGGCCTTATGCGTGCAAGGGTCACAAGAGCAGCGTCCACGGGCGAGTGGTACGAATACAGCCTCAAGATTCTTGACAAAACGGGCGAGATTGACGAACGCTTCCCGGAGATTCCCGGAGTGCTTTCCAAGGTAAACGTCGAGCTCGGGAAAACCGTCGCGGTCGGCCTTCTGTACGGTGAGCTCAATCCGTGCATTATCGGGGAGGTGGTTTGATGGCAGGGTTAAACGACACAGACATTAAGCTTGACCCCTCGTGGCAGCTCACCCAGGCGGCCACTGGCGACGCGCCTCTTGTGTCCGGGTTCGACTGCATCATGCAGGACATCCGGCTTGAGGCTATGACACAGGCGGGCGAGCTCTTCTATGATACTGAGTGGGGATGGTCGCTTCTCGACTTCGTGCAGAGCGAGGACGACGAGCTCACCATCATAGAGGTCGGGGAGCGCATAAGAGAAAAGCTTGAAAGAAGAGAAATCGTCGACTCTGAGACCATCTCAACCGAGGTAAAGCTTGAGGATGACGCGCTCAAGGTGTTCACTACCTTTTGCTTTATCGGGGATTCTCAGACCTACAGCGTGAGCGTCACGGTCGACAGGGTAAATGTGGAGGTGATTGAAATTGATTGATGAAAAGGTTCTTGACGAGATTCTTCCCGTCCCGGACATCGAGAAGCTCAAGGAGGAGACGGTCGCGCAGCTTAAAAGCGAGGGCTTCTCAATAACGAACTTCAGCTCGGGCGGCATCTTTTACACCCTCTTGATGATAGTCCTCCGCATCCGCATCGAGCTCATCAACCTCCTCCGCCGTGTGCTCAATAACATGTTTGTCGCTCATGCTGAGGGGATATGGCTCAAGCTCAAAGCGGCGGACTTCGGCAAGAAACAAAAGGAAGCCCTCAAAACGCAAGGCTATGTCACTGTGACAAGGGGAGAAGGCGCGGAGGCCGTTCGCATTGCCAAAGGGCACGTCTTCAAGACCATCAAGGACGTCAACGGCGAGGAGCTCCGATTCTTTGTCCTGAAGGATACCGTCCTTCAGAAGGGCGCGGAGACGGTCGGCGTCCTCGTGGAGGCCGAACGGGAGGGCTCAAGGTACAATGTACCACCCGGGCAGATAACGCGCTCCCTGACGCATTTAGAGGGCGGCTGCACGGTCTCCAATGGTTCTGACTGGATAGTCCGGGAAGGCAGCGACATTGAGGACGTTGAGAGCCTCCGGGAGCGCACCCTCCGCTCGTGGTCTGAGCTTGCCACAAGGCCCATCGCCGAGAAGTATCAAAACGCTTGTGAACAGGTTCCGGGCGTGCTCTTTGTCAAGGTGAACGATATGCACCCGAGAGGTCAAGGAACGGTCGACATCATCGTCACAGGGACGGCGGGAGAAGCGACGGAGGGCCTCCTTGCACAGGTGCGGGCCGAGGTCGACAAGATTATCGGCAACTATGACGACGTGCTCGTGAAGAGCTCTACGACCATAGAGCAGCCTGTCTCCGTAACCGTGACCATCCCGGACACCGTTTCGGATGACGGCATCGCCGACAGCGTGAAGGCTGCTATCTCGGAGCTGCTTCAGATACGGAAAAACCGGGAGCTCAACGAGCTCACTCACGCCGACATCGTCCACGCTGTCAAAAGCAAGGTCGCATCCGTCCGCAATGTCAAGGTTACGGTTCCAAGTGAGGACGTCTTCCTTGACAGCGACAAGGTCATCATCCTCGGTGAGGTATCGGTGACAGTGGAAAGGACGTGAGGCGATGGCGAGATTTGAGAGGTTCGGCGAGTACATGTTCAGCCTCCTCTTTACTCCGCTGAGGAAAGGGAAAAAGGCAGCGAATCAGTTCTATATCTTTTTCAAGGTCGTCGGGAAGCTGTTTGACGACACCAAGAGGGACATCTTCCGGGTGCGGGCCGAGTCAATGGTCATCAGCGCAAGCGAGGTCATGCTCCCGGAACACGGTAAAGACCGGGAAATGCCCCGGCTCAAGGGCGAGGATGCCGAAGCCTACAGGACACGGCTTTCCATGAAGGCCATTATCGCGGAGCAGGCCGGGACAAGGCCGGGCGTCCTCCTTGCCCTCAAGGCTCTCGGATATGAACAATCCTACATAGAGCCGTTTTATAAGACAGACCCGGAGAGATGGGCTGAGTTTATCATCTTCCTCCGGGGCAAGAATCCGAGTGGCGTCAATGACATCCGCATCATAGACGCCGAGGTGATGAAGGTCAAGGAAGCGAGTGCAAAGCCTAACTACGGTGTGGACAGCGGAAACGTCATCGGAATCCGTTCCAAGGAGCAGACGGGATTTTCCCGTTATCCCCTTTGCGGGACTATCGTGTGCGGCGTCTTCCCGATCGCGGTGTGTGTCGGCCATATGGTCGCCTCGGCGGGCGTGGCTCAGTCCCAAAGCGGCGGAGCTATCAAGGATTATCCTCTGACAGGCCGGACAATGACATCGCGGAGGATATACCACGAGGAGAATTGTTCGCTTTATTATGGCTTTGATTCCGTCTCGGAGGTCAAGTCTTCGGCCCGCGATGGTGAAGTGACTTATCCTCTCGCATCAGAGAAAACCATGACGAAAGGAGATGAATGACCATGAAGACATTGACGGGCATCGGCCTAAACAAACAGGCCCAAAGGTTCGCGAGCTCTATCCATCATGCGGCGTACAGCCTCAACGGAGCTCCGCAGACAAGGCCGATTTTCAAGTCTATCGTTGAAGGAGACGTCGTGAAGATTTACGTCTACTTTGACGATGCGGTTGTCGGCAGCGTCTCAAACGTGCAGCTCGTCGACAATGACGGCGATGTGGTCGCGCTGACCGACAGGGTCTTTACGAAACCACAAAGCAAGGGGCTCTATGTAGCCTTTAAGTACCGCTTTACAGAAATGGAGGTTGAAAGTGTTGAATCCTTATAGCAAAGTCGGATGGAAAGACCATGTCGTCGACGAGGAAACGGGCGAAGTCATCCAGAACGGGACGCCGCTGAGCGAGAACAATCTCGGTCATATGGACGACGGCATCCAGGCAGTCACCGCGCAGACCATAACTCAGGATGCCTCTATTGCACAGCTTCAGGCTGAGCTCAAGGTCGTCAAGGATGCAACCTTGAATAATATGACCAACAACGTGTTTATTGAGAACTTCAGCTCGCTCAGCAACATCAAGCTCAGCAACGGCATCTATGACCCGGTGGCGCGGAAAATCTATGTATAAAGTGGCGTGCCCGAGGAGGGAGCTGAGCTGCATGATAGGGAACTTGTTCAGTGAATTGGTTCCTTTATGCGACGGTGATTGCTCCGGCCTCAAGGATGATGACTTCATCATCTCCGGCATCATCACAGGGACAGACAAGAAAGCGACAATCAAGCTCACCGACTACGGATGCGAGTATTACGGAGACGTCCAAGAACTTGAGAGATTGCGGGAAAAGAGGTGTTTGATTCGTGGAGCCTTCCATGCTTCAGAAGAAAGCTGAAATCTTCCTTGACAGGATTTATCCCCTTTTGAGGAACTTCCCGCAGTCCGAGAAGTTTTGCCTCTGCCAAGAGATAAAACAGGCATGTTACAGGGTCATCCGAAACACTATGATGTACAGCGCACTCAAGACGGATGACCGCATCCATTACCTCCGGGAGGTGGACGCAGACCTGAAGCTCCTGCTCATTCATTTTGGGATGGCGAGGAATCAGAAGTACATCACCCAAAAGAAAGCCTATGAGCTGCAAGAGAAAATCTCCGAGCTCGGGCGCATATGCGGGGGTCTGATAAAGGCCCACTACGGGAAAAAGTAACTACTCACAGGGTTGTCCCTGTTTGACCGCTAACCGTGCGATTCGCGGCTACAATTCGGCCCGCTATTGGAACAACAATGGGCAGTCGAATCGCAACGACAACGTCGGCTGGCGGCCCGCCCTGTAAGTCTTTCGTCCGATGCGGTCACGGCTTCATCGGCGAGTCCTTGTTATACTTCAAGGGAGGGGCAATCCTTCACTGTGGAAACGGTGTAAACACATGAACAATGTCATAACTGCCAAGCCGCTTCATGAAAGGGATGCCATTATGACGAACACTACTAAAAGCCCGCTGTTTGACGCAGTTGTTGACTACGACAACATAGCGAAAGGATACCGTGAGACACAACGAGGAGCGCGGAAATTCCAAAAGGAAGCCGTCATCTTCGATATGTGCAGGGAGAGGAATCTCGTCCACTTGTGGCGAGACCTCAAGGATGAAGAATATGAGGTCGGGAAGTACATTCGATTCAAGGTTTTCGAGCCGAAAGAGAGAAATATCTCCGCTCCTCATATTCGGGACAAGACCGTGCAATTCGCGGTTCACAGCGTTCTCAAGGAAGTCTATAAGCCGGTATTTATCAAAGGCTCGTTTGCTTGCCAAGAGGACAAAGGGAATCACAGGGCGGTCGAACACCTTCAGCATAACATGAGGTTGTGCAAATGGAAGCACGGCGGAGGATGGATTCTCAAAATAGATGTCAAAAAGTTCTTTTACTCTATCGACAGGGACATCCTGAAGAGAATCCTTCAAAAGAAAATCAAGGACGAAAAACTTCTCCGGCTCCTTAACAAAATCATTGACTCAAGCCCGGAAGGAGAAAAAGGAATACCGCTCGGGAACGTGACCTCGCAGGACATGGCGAACATCTACCTCGACAAGCTCGACCAGTATTGCGTGAGGTTCCTCAAGGTGAAGTATTACACCCGGTACATGGACGATGTTTGCATCGTGACGCCAACGAAGGAACAGGCCCAGGAGTACCTCAAAAAAATCAAGACGTTCCTTGAGGAGCGACTCGGGCTTGAGACTAACCAAAAGACCAAGATTTTCCCGTTGGAGCAGGGCGTCAATGCCTATGGCTTCAAAATCTGGACGACTCACCGCCTATTGAGGGATAAATCAAAACAGGCGATGAAGCGACGCATTAAGCGTATGGACGAAAAGCAAAAGGCCGGGGAAATGACCAAGAAGGAAGTCGTTCAGGCCGTGAGCTCATGGCTCGGATATGCACGCTGGTCATGCAGCTTCAACCTCTGCAAGAAGATTTTCGCACCATACCCCTATATCAAAGTGGAAGGAGAGATTTATTTTGGCAGAATATCTCGGAACAATCAATCTCGGCGGCCTGTACAAGAGCGGAGTAATCCAACCTCGCCCCACTAAACCGTGGCGCATCAGCTCCGCGCCGACAGGTCAGAGTACAGTCGGAGACATTGCCGACTTTAACACCTTGACCACGATGTCAAGCTGGACTATCGGCAACACTCCGGGAACTGAAGCGAATCAGCTCAAATGGCACAAAATCAAGGACGGAGACAAGACCCTTCTTATTTGTGACAGGGTCATCCTGGCTAATGTGTCGTGGGACGACCTCAACGGCGACAATCGTATTTTTGGCAAAACCATCACTATTGACGGGGCCGAGTACAAGCTGAGAGCTCTGACGGGCGGCAGCAACTACAGGAGCGGAACGGACGCCTACTCCGGCGGTTCTCCGGCTACAAACGAGTGGGACAGATTCGTCACCCGCGAGGAGGTCATCACAGGGCTCCCTGCTCCCACTTCGGCAGACCTTGACTCTACCCTTGCAACGGCTGACTACACGAGCACTCATGGCGATTTTTGGCATTGGGCGGGTATGTATTCATGGTGTCAAGAGACCTACACAGGCAACACCGCTACCCGTGCGCTTCGCGGCTACATTTCGGCCCGCTATTGGAACAACAATGGGCAGTCGAATCGCACCGACATCGTCGGCTGGCGGCCCGTCCTTGAAGTACTGAATACTGCCCCATTGATTTCTGACATAGACCGAAATCTCGGGGACAAAAACGCGGACTTTGTAATCACCTACACGGTCAATGACACCGATGCGTCCGACGTGCTCACAGTAACGGAATACCGCGACGGCGTGCAGACAAACACCTTCACGAATGCAGTCCGGGGGCAAACATACAGCATCAACGTCCCGGTCACAAGCCTCAGCCTCGGCACTCATACCGTCTCCGTAACGGTCAATGACGGCAAGGGCGGCACGGCTACAAGAGTATGGACGTTCCAAAGAGTGAACGCAGCTCCGACCGTCTCGGGAAGTGACCAAAACCTCGGGGATAAAAACCTCGGCTTTCAGATTGAGTACACGGTTAATGACACGGACGGAGACACACTGACAGTTGTCGAGAAACTCAATACTGAAACGCTCAGAACGATAAACAACGCCCCGAAAGGACAGACGCTCACGCTTGAAATCACGAACGAAAAGCTCTTCAGCTTAGCTCTCAACTCGGTCAACACGGCTCGGATTGAGGTCAGCGACGGCAAGGGTGGCACGGCGTACAGGACATACACTTTCAAGCGCGTAAACGCCGCGCCGAGCATCTCGGGAGTGGATGAAGACCTCGGTCAACAGACGGGAGCCTTCTCAAAGACCTACATTGTGAACGACGTCGAAGGCGATGCGGTGATTATCACCGAAAAAATTGACGATACTGTCATCCGAGCATACACCGCAGAGCTCGGCACAGAGGCCACAATCACCCTCACGGAGGAAAAGTGGCTCATGCTGACAAACGGGTCACACTCCCTCAAGATTGAGGCTGTAGACACCAATTTTGCGACGTCGATTAGAGTCTTCAACTTCAGCAAGAACGAGACGGAAATCCTGTTCGAGTTCCCGACTCCGTTCGAGACCGATGCGATGGCAACCAAAGTCCTTGTCACTCCAACATGGCACATCGAGGGCGCGGAGGCCTACGTGTACGCTTGTAATAACGCTTTTGACGACAATCCGACATGGGAAGACATCACAGCGCAGGTCTTCATCAACCGAGTCTATAACTTCATCAATGCGGAGAAAACGGCGACAAGATGGGGCGTAAACATCCGCTTCCATATTGTCAAAAACCCCGGATATGAAGGCGAAGTCTCAATAAATGGATTTGGAGGTGCGTTTGAGTAATGCCTGAATTGTTAAATCCAAAGCCTCTCTCTGAAATCAAGAGGGAAAAGGTAGAAAAGGCCCAAGAACTAAATATCGACCTCTATGAGGCCGTGGCCGGACTGTTTGAGGAATTGCTTGAAGCAAATGCAAGGATTGCCGCGCTTGAAGAGCGTGTCAATACACTAACACAAGGAGGCGGGCAGTAATGGCAGCAGTCAAGAATTACATGATTCCCGTATACGCTGCACTCATTAAGAGGGAGAAAAGGGACATCGAGTCCCTCCCTGAAGAGTACATCGTCCCGGTGGCTGAGTATCTGGCGGCTGAAGTGGAAGGCGCATAGACCGCTTAAACCGGGCAAGACAAAAGGAGGGGCGGCCTCGCGGCTGCTCCCTCCCGGATGTCTTAAATGGCCTCGCTCTTTTGCATGAATCACCCCCTCCGGGGCGGTCGATGCAAGCGAACGATACCTCGGAAATACTTCTGAGAAACGGTGTAATTTTTGCCAAAAATCTTGTCCCTTTTTGCCAAAAATTTTGTCCGGCTACA
NC_015172.1	VR	-	*	*	3164986	3183302	1	0	AAGCAAGGTGATAGCGAGGTGAGCAAATGGCAAAATTATTCGCCTGTAGAGGCGGTCAGTCAGAAGTAAACGGAGCACCCGAGAAGGTGAAGCTCCTCCCCCTCGGACACGTCAAGAGTCAAAAGGGCGACTTCGACGTCGATGAGGAAAGCTTCCGTTTGATGAAGCAGACTTTTCTCGAACGGGGTAACGACATCGTGATTGACTATGAGCATCAGACGCTCAAAGATGTACAGGCTCCGGCGGGCGGATGGATTAAAGACCTATCCATTGAGGACGGAGCGATTGTGGCTAAAGTGGAATGGACTCCGCAGGGAAAGAAGTATCTCGAAAACCGGGAATACCGCTATCTCTCGCCCGTTGTCCTCGTCCGCAAGTCGGACGGCAAGGCAATAGTCCTACACTCGGCAGCATTGACGAACACACCCGCCATTGACGGGATGTTTCCGATAATCAATTCCATCAAACTTGATGATTATGAAGGAGGTAACGACATGGACATCATTAAAAAGCTCGCGGCTCTGCTCGGACTCGGTGAGGACGCAACCGAAGAGCAGGTCACGGAAGCCCTCAAGGCAGCCGTCGCGGATGCCAAGAAGTTCAAGGAGGGCACAGAGAACAAGAATCCTGAAGGCGGTTCGGAGGATGAAGGCAAGGTCGTCTCAAACAAGGTGATTTGCGAGATGCTCGGGCTGAAGGCCGGAGCCAAGACCGAAGACGTGGCCGCCGCAATCGTGGCGCTCACAAACAAGAAGCCGGAGGGCTCTGTTTCTGAGAAGGAGTTCAAAGAGCTCAAGGACAAAATCGCCCGCAGGGATGCAGACGACGCCGTCCTCATGGCCCTGAAGGCCGGGAAACTGACTCCGGCTCAAAAGGATTGGGCGACGCAGTACGCACTCAAAGACCCGGAGGGATTCAAGTCCTTCGTTGAGAAGGCCCCCCAGGGCGTCCCGATGGGCGAGCTTGACATCGAGACCAAGGCGAACAAAGAGGAAACCTTCGACGAGGCGACGCTGCTCATTTGCAAGCAGCTTGGCGTCAGCGAGGACGACCTCAAGAAGTACGGAAAGGATGTGAGATAACATGGCACTCACAGCAGGAAGGAACACGCCGGAGCTTGCAGAAGGCGGGAGAATTGTCGTCCTCCCGGTGGCGGCAGGTGCGGTCATTTATGACGGCGGGCTTGTCGTGCTCGATGCGAGCGGCAACGCAAAGGCCGCTGTCAAGGCCGAGGGCCTTACGGCAGCGGGCCGCGCCGAGGAATACGTCGACAACACGGGAGGCGCAGCCGGAGACAAGACCGTCAAGGTCAGAAGAGGCGTCTTCGTTTGGGACAATACCACGGTAGCAGCCAACAAAATAAAAGCCGAACACGTCCTCAAGGACTGCTATATCGTCGACGACTGCACCGTGACCGCATTGGCGACAGGCAGCTCCCGGGCAGGAAAAGTCATCGCAGTAACAGACGACGGCGTCGCCGTCGAAACCCTATAACAGGGAGAAAAGGAGGATTAAAGCACTATGATAGTTAATCAGCAAGCACTCCGGGGCATTTTTACCGGGTTCAAGACCATCTTTGCCAAAGCCTTTGACGAAACAAAGCCCCTCTATGACAGGGTGGCGACGGTCGTCCCTTCCGTTACAGGGGAAGAGAATTACAAATGGCTCGGCACTATCCCCATGATGCGGGAATGGATTGGAGACCGTCAGATTAAAAGTTTGACGGCATCCGATTACACCATCAAGAACAAGGACTTCGAGGTAACGGTCGGCGTTCCCCGCAACGACATCGAGGACGACCGTGTCGGGCTCTACACTCCGGCGATTCAGTCCCTCGGTCAGAGCGCGGCCCTGCATCCCGACGAGCTTGTCTTCGTACTGCTCCCGGGCGGATTCACAAACAAATGCTATGATGGGCTGCCGTTTTTCTCGGACGCCCACAAGGTCGGCAAAAAGACCTTCAGCAACAAGGGAACGGCCAAACTTTCGCCGGAATCCTATGCAGCGGCGAGGGCGGCAATCATGTCGGTAACGGACGAACACGGCAAGCCTCTCAAGATTGTCCCCGACCTTCTCGTCGTTGGCCCGGCCTTAGAGACCGAAGCGAGGAAGATTCTTCTCGCCGACCAGATTGACGGCACAACCAACATCCTGAAGGGAACGGCGGAGCCGCTGGTTGTTCCCGACCTGGCCGGAAATGATTCGATGTGGTTCCTGCTTTGCACCAAGAAGCCCATCAAGCCTCTCATTTACCAAGAGAGACAGAAGCCGAAGTTTGTGAGCCTGACCAACGAGACCGACGAGAACGTCTTCATGAGAAAAGAATTCCTCTACGGAGCCGACTCTCGCGGAAATTCCGGGTATGCCTTCTGGCAAATGGCCTACGGCAGCGACGGTACAGCACAGTAAAGGAGTGAGTCGGCGTGGCATATTGTGAGACCGCAGAAGTCCGCTCCATGATTAAGGATGATGCCCTCAACACCATCATCGGCAGCGACTACATAGAAGACGAGGCCGAGCGTGAGGCGAAAATCATCCCCATCATTGAAGGGGCAATCGCGGACGCAGGGGCGGAGATTGACGGATACCTCGCTAAGAGATACCCTCTCCCTCTCTCCCCTGTCCCACAGGTTATCAATAAGTTCGCAAAGGACATCGCCGTCTATAACCTGTATTCCCGCATCGGTATCGACGAGAGTGACAGAGAAAAGAACTACTTAAACCGCTACAAGGCGGCGATTCGGTTCTTTGAACTGCTGGCGGAGGGTAAGGTCGAAATCGGAGCCGTCGACACCACCACCGCAGCGCGAACAGGCTTCTCGGTCGCATCAAGTCCGCGCCTCTTCTCCCGCGACAAGCTGAAGGGGATGTAAATGTACAGCATCAGACTTGACGGCGACACAAGAAGCTTGATGAAAAGGCTCCGGCAGCTCGCGGACATCGACAAGAAAGGCATTAACGCCTCCATTGCCGAGGCTATCCGCGAGTCGACCGTCGAACGGTTCCGAACGGAAAAAGGCCCGGACGGGAAGAAATGGAAGCAATCCATCAGGGCGGCGCAGGAAGGCGGCGTCACGCTCGTCAAAAGCGCAGGGCTTAAGAATTCCATCAAGACTACGTCCGACGCCTCCGGGTTCGCGGTCGGCACGAACAAAATATATGCATCGACGCATCAGCTTGGGGCCAAGAACAGGAGAATCACCATCCGGGCCAAGACCTCGAAGGGCCTTGTCTTTCAAGTGGATGGCCGCTGGATACGGAAGAAGCAAGTCACCGTCAGAATCAACATCCCGGCCCGTCCCTTCCTCGGCCTCAGCGATGACGACATGCAGGAAATCAAGGGCACTCTTGAGGATTACTTCAGGGAGGATTAGAAATGTTTACGGAATGCAGGGAACACCTCATCGAAAAGCTGAAGGGAGCAGGAATCCGCTCGAAGCCCTACACAAGCATGAAAAAGCTCCGGGCATCACAGGAGGCCCATATCGGGGCCGTGCTCTTCGAGGAGGAAACCTTCGACCGAAGCGGCGCAAAAAAACTATACAGTGACCAAACAGGCGCGCAGCACAAGAGGCGAAAGGTTTTCTCCCGGGAGACGACCTTCAGCGTGATAATCGGAGACCCCGACCCCAAGAAGACGGAGGAGTTCTTTGAAGCGTTTCTCAGAGCCCTTGACAAAGGCATCTATATCGACGGGAACTATACCCCGATTGAGGTCGTGGAGGCGGAATGGGTTGACGAGGATGACAGCATCCTGAAGGCAAAAGTCGCCGTCAATGTCAAAGTCAAATTCATGGGCGGCGTTTATAAGGACACAGACTTCGCGAAGCTCACGGACGTCGAAGTCGAATCAGTTATCAAGGGAAAGGAGACTCAAGATGGCGAGTAAAAACCAACAGCCGGAAACGGCTGACACAGCAGCTCCGAAGCTATTTAGCATTGAGGAGCTCAAAGACAAGAAAAAAACGCCCGCCCCCATCTTCAGCGGTATGTGTGCCGCCCTCGGATGGAAGCCGGGCAAGATGGTCACGGAGGAAGACTTCGACGCAGCGGTCGGAAAATTCTCCGGCAGTCCCATCGGAAAGAAGGTGAAGTAAATGCTTAGAGATGTCACAACAAACATTACTGACGGATTGCTCGGACTGGCAACCGAAAAGGGCGAGGGTGTCCATGTGAAAATCGGTGTCTCCCCCGTTACGTCGGACACGCCTATCATCATTACGGGCAACATGACGGCGGCGAAAATCAAGGAACGCCTCGGCCTGAGCCCGCTTGCTGACAAGGTCATGGATTCGGTGGAGAACGGTTCCAACCGGATTTACTGCATCCCGGTCTCGGCATCCACGGCAGGAAGCCGGGGAATGGTCGAAAAGACAGGCACGGGCTCGGGTTCCCTAACCGCTGACGGGAGTCCTTACAATGCCTTTGACGTAATTGTCAGAATCACCGGGCAAGGCCGCAGAAATACCGCCCTGTTCGTGTATTCGATTGATGGCGGGTACAGCTATTCCGACGAGTCCACCGTGCCGCTGACGGGAGCCTTCGAAATCCCCCTGACGGGCCTGACTGTGACGTTTACGGAAGGTGCGCAGCCGAATGAGGAGACATCCTTCCTTGTGGGCGACGTCTTCCGTTTCAAGACAACGGCCCCCACCATGACCAACGCCGACGCGCTGGCGGCCATTGACAAGCTCAAGAACTTCAACGAGCCCTATGAATTGGTTCATATCGTCGGGGAATCGCAGAAAGCATTATGGTCGGCGGTATCGGAGCAGCAGCGGGAGCTCGCGGCAACCTATCACAAGCCCCTCCTCTTTGTGCTTGAGGCATACGTCCCGGACAACGAGGAGGATGTCGCCGACTACGCCTTGAGGCTTGAGGCCGACAAGAAGGACATCAAGAACACCGACATTCAGGTCGTGGCAGCGCGCTCCCTCTATGTCGGCATGGACGGCATCACAAGGGAAATCAACAACGCCGGAATCGTGTGCGGCCTGTACTCCAAGACCAAAGTTCATCAGAGTATCGGCAAGACCCGGGACACGGCGGGCATGGGAATCTCTAAAAGCAAGATGCTAGAGCTCCGGCCCGCGGGGATTGAGGAATATATCGAGCTGCTTGATGCCGCAAAATACCTCACCTTCCGGGAATACGACGGGCTTGAGGACTACTTTGTCACCAATGCTCGCGTGATGTCCCCGGACGGCTCGGATTACCGTTATGCCGAGGATGTCCGGGTCAAGAACAAAATCATCAAGGAAGTCCGCAAAGAGGGCCTTCAGCTCTTGCAGGACGACATCGACCTTGAAGATATGCAAAACGAGCTCGAAACAAGGGCGAAGTTCATGCAGACTCCTCTCGACGAGATGGTCAAGCTGAAGGAAATCTCCTCGGCCACAATCACAGTCCCGGAAGGACAGGACATCATCACGACCGAGAAAATGCCCGTCACCATCCGCTATGTGTCCAGAGGATACATCAGGGAAATCGAAGTCGACCTCGGCAGAACGAAGCCGAGCGCAAGCTAAGAAAGGAGGCTTGATTAGGATGTCATTGAAAGTAAACGGCAAAACATACGATTGGGCCGACGTCGATATTAAGCTCCCGGGTCTCACGATTGAGTTTCAGGAAATTTCCTACGACGACGAGCTGGAAAAGGAGCTCGCCTACGGCAAGGGTCAGAAACCGAGAGGCTACGGAGAAGGCAACTACAAGGCCGAAGGCAAGGTCAGCCTCCTCCGCGACGATTATGACGCGCTGCTTGACTACTGCAAAAGCAAAGGGACACCGCTCTTCAAGCTGGTCATCCCGAAGATTGTCGTCTCCTACGCCAACGAGGGAGACCGCACAAGGAGCGATGTGCTCAATACCGTCACGTTCACCAAACGCAGCAACAAGGCGGCGCAGGGAGACAAAAGCATCAAGGTTGACCTTGACATGCTTATCGTGGACGGAATCGAGAGCGACGGCGTTAAAGCCCTGTAATATCTCAAAATAAATGTCAAAGGAGGATTATGCAATGGAAGACAAGAGCATCAAAACCAACGAGGCCGAGGTTAAAAAAGGCGGGTCTGGAGCACTTAACACCGAGGAGCTCAAGACAAAACACGGCAAGGTTTATCAGCTTGATTTAACCCTCACCCCGGACGATGACACGGAGATTGAGGTCTCCTATATCTTCAAGAAGCCGACCACGGCGAGCTATGACCGTTATGTTAAGACGGCGGCCAACGGAATGACGAAGGCGCTCAAGGCCTTCATGTTTGACAACATCATCCCTGAGCACCGCGACAGATTGGAGGCCGACCTTGAGGAATACCCGGCCCTTACCTTGAGCGCGGGCGAAAAGCTGCTCTCCATGCTCGGGCTGTCTAAGACCGCAAATTTAATGAAGCTGTAGAAGAGCAGCTCGGGAGGGTGAGGACGGACTTTGTTGAGGCGGCGACGCTTGAGATTTACAGGTTCGTCCCCCCTGCTCTTCTGCCGGATAATATCGGGGAGCTGCATTTTGATGAATTCCTTGCGCTCCTCGCCCGGGCAAGGTACATCGAAGAGGTTGAGGAGGACATTGTTGCGAGAGCTATCTCGAAGGTGTTCTCGGAATAAAAAACCGACCTCTTTATCAAAGGGTCGGTGTTTGTCTGGTAATCCATGCTTTATATAGTTTGGTCGCGTTCCTCCCGGCCTGGAAGATGCTCTCTTTGTCCTTGTCCTTCTGCCTTCCCATCGTGTTTTGATGGCCTACCCATAAGGCATAGGGAATCGTATAGACCATAAGCGGAACATATACAAGGACGGAGATGGCAGCTCCGGCGCACAGGGCGAATATGAGAACTTTGAGCATTACGATTATCAAGGTCATGGTAATCCCTCCTTTGCCTAATTATACCATACGAAAGGGGTGAGGAATAGTGTGAGCTTAGAATCCGTTTTCAAGCTGTCCCTCATTATGAACATGGTCGACCACCTGACAGGCCCGATGGGCCGTGTGCAGTCTTCGGTCGGCGGCTCTGTCTCGAAGCTTCAGAGCATGGAGCAGACCTTCGGCGACATGACCAAGACCGGGGCGGCGATGGCGGGTATCGGCGCACAGATAACCGCCTCAGCTCTCGCCCCGGTGGAGGCAACCTTCGCGACAAAAAGGGCTCTCGGTGAGCTTGCCTCGGTGGGCGTCAAAGACCTCGGCGTCCTTGAGGATGCGGCGCGCAGCTTCTCCGAACAGTGGGCCGGGACATCGAAAGCCGACTTCATCACGGCGGCCTATGACATCAAGAGCGGCATCTCCTCCCTTACGGATGCGGGCGTCGCCGGGTATACGGAGCTTGCAGGTATCACCGCGAAGGGAACAAAGTCCAGCATCGCGGAGATGACAAACCTCTTCGCCACGGGTTACGGCATATACAAGAACTTCTATTCCGACCTTTCGGATATGGAGTTCGGGGAAGTGTTCTCGGCGGGGATTGCGGCTTCGGTCAAGAACTTCAAGACCACGGGCTCAGGGATGGCACAAGCGATTCAGACCCTCGGGGCCTCGGCAACGACGGCCAACGTGCCCCTTGAGGAGCAGCTCTCTATATTGGGTATGCTTCAGGCCACAATGAGCGGAGCCGAGGCGGGAACGAAATACAAAGCTTTCCTCCGCTCGGCTGTCAAAGGCGGCGAGGAGCTCGGCCTCAAGTTCACGGACGCGAACAACCAGCTCCTCTCTATGCCGGAAATCCTCGGTAAACTCCGGGGCAAGTTCGGAGAGACGATGGACGCAGCCGAAAAAATGCAACTGCAAAAAGCTTTCGGTGATACGGAGGCGGTCGCCCTCATTGACCTCATGTACTCCAAGACGGGAGACTTGCAGAACAACATCCTCGGCCTTTACTCGTCGATGGGCGAAGGAGTCGGGGCCGCCCGGGAAATGGCGTCGGCTATCAACGACACGGAGCCCGAGAAGTACCAGCGGTTACAGCAACGCATCCAGAACGTCAAGGAGTCCATCGGCAACAGCCTCCTCCCCACCGTCAACGAACTGCTCGGCAGGGGCGAGGAAGTCCTGACAAAGGTTGGCTCATGGATTGAGAAGAATCAGGAGCTCGTCAAAGTCATCATGATTATTGTGCTCGCACTGGGAGGCTTCCTGATGGTGGCCGGGACGACAATCGCGGTCGTCGGCGGCGTGGGGCTTGTGTTCACCAAGACGGCGGGACTTGCGACAGGTTTTTACCGGGCGATACGGGGAATCCCCGACCTGCTTACAACTATCCAAATAAAGGCCCTGTATGCCGGGGACGGTCTAAAGAGAGGCTTCAGCGCGGTTAAGACCTTTGCCTCGTCGGCGGTTACTGGCATCAGAAACGTCGCCGTCAATATCGCAAGCATGGCGAGGACGGCAGCCATTAACGGGGTCACGGCATTAAAGAACATGGCCCTCGGCCTTGTGGGGATGGCAAAGCAAGCAATCACGACGGCGGTGACAGCGATGCCCGAGCTTATCGCCTCGGTGTGGAGCTTCACGGCGGCCCTGCTCGCGAATCCTATCACGTGGATTATTATAGGCATCGTCGCTTTAGTGGCCGCGATTATTCTACTCTGGCGGAATTGGGACTCGGTGGTCTCGTGGATACAAGGCGTTTGGAACGGCTTCGTCAACGGCATAAAGGCCGGGTTTGACTGGATTCGGAATCTCTTCTCGGGGATGCCGACCTGGCTGCAAATAGCAATCGCCGCATTCCTGCCGTTCATAGGGATTCCGATGCTCATTATCACGCATTGGGACTCAATAGTCGCCTTCTTCTCGAATATGTGGACCCGCATCAAGGAAGGCTTTGTCAACGGCATCAATGCAATCAAGGAATTCTTTATGGGTGTTCCGGCGTTCTTCAGGGAAAGCGGCGCGAGAATCATCGACACCCTCGTTGAAGGCATCAAGAGCGCGGCCATGAAGCCCGTCGAGGCGGTAAAAGGCATCTTCCAGAAGGTTAGAAAGCTTCTTCCGTTCTCGGATGCGAAGGAAGGGCCTCTCGCGGAGCTGACGCTTTCGGGGCACAGGACAATGTCCACGCTGGCGCAGGGCATCGAACAGGGTGCAGACCTCCCGGCTCAAGCCGTGGAGAAGGGGCTCGGCAAAATTGACACGACAGGAGGCCGGGAGCCTGTCAAGAAGGTCAACCTCAAGGAAATCTCCCGGGAGAAAGAAACATCGGAGACGACCACGGAAAGAGACAGGCGCATCATCATCGAGAAACTGCTCCTAAACGTGGACTTCTCCAAAATCAAAGAGCTCCCGCTGCTCCTCAAGCTCCTCAAGGAGATTGAGGACTACGTCAACAGCAACGGGCTCGTCGCTGAAGGGGAGGGATAATCTTGATATTTGTCGACGACAGTTCGATTAAAGTGAGCGGGGTTATCCTCCCCGGCCTCATCAAGAGTATAGAGGTCAGGGATGACGCTCTCATCGAAGAGCAGACAGTCGAAGGGAGCTCCGCGAAGGCGAAACAGGCAGAGGGGTACGAGGACGCAAAGGTGACGATTGAGCTCATCCTAGAAGACGGCCCCAACGCCACGAGGAAAGAGAAGCTCGACAAGATACAAAACCTTTTCAAAAAGGCAGGACAGGAGAAGCCTGTCGTTCATGAAATCATCAACGAGCACACGGCAGCGCGCCGGGTCAAGAAGGTCATCTTCAAGAGCCTCAGCTCGAAGGAGGAAAGCAAAAAGGAGCAGCTCACGGTGAGCCTTGAGTTCTGGTCGTACAATCCAATGACCATCACGGCGACAAAATCCAAGAGCGGCAGCTCGCAGACGAGCACCTCATCGGCGGTAAGCAAGCTCGACCCGGCATATCAAAGCTATTTGAGCGGCAGCCGGGGGACGGCTCCCAAGACCAACAACTCCCCCGCTGTGGATGACGTAAGCACGACGGCCTATGCGAACAGGCTCTCAATGATGCCGTACTAAGGAAGTGATTCTAAGAGTGGAAACGGCTGAATTATTCTATCCCGAAATCAGCGTAGAGCTCGGGAAATACACCTTCAGGGAAGGCGTAGAAATCGAGGTTTATTCAAGCAAAGACAGTTACTTTGATTGGGCGAAGGTGAGGTTTACCCGGCAGTTCAAAGAGAAGCTCACTCTCGACGTCAAAGAAAAGGCCCTCATCCAGCTCGGTTACAACGGGGTTTTCGACGATGTCTTCGAAGGATATATCACCAAGCCGTATGACAGCGGCGGTTACATGAACGAAATCCTCCTCAAGGACGACATGATTCTCCTTGAGGAAACGGCCATTAACAACACGTTTTTAGATGCGACGCCGCAGGAGATTATCTCCTTTTGCCTCGCAAAGGCCGGGGTTCAGAAGATGAAGCTTTCGGCGGCGGCACATCCGGCAAAGGCGCGAATCCCCATCTTTCAAAAGAACGTGGTCTCGGTCATTAACGAGATACACGCCGCATGGGGAATCGCTGAGAAGTTTTTCTTTTCGGGCGGAGTCTTCTATTGGGGAGAGAAGCCCGAACAAACAAAGGTTTTCTCGTTTGAGTACGGGACGAACATCATCACCCTCAACAGGCCGGGGGGCGTGTGGGAACTCGAAACGGTCTCCGCACCGTTCATCAAGCACTCGCACAAAATAAGCGTTTCACACCCGCAGGTGTCCGGCGAGTTCGAGGTCAAGAAGGTCGTCTTTACTACCAACGAGGCGGGGTTCATCCGCACCTACATCTATTTTTAACCGAAGGAGGGAGAGCAATGCTTGAGGAAATGGTCAAAAGTGTAATAGCAAAGCAGCTCGCCGCCGACTTCCCTCACTTGCAGCTCCCCGGCCTTATGCGTGCAAGGGTCACAAGAGCAGCGTCCACGGGCGAGTGGTACGAATACAGCCTCAAGATTCTTGACAAAACGGGCGAGATTGACGAACGCTTCCCGGAGATTCCCGGAGTGCTTTCCAAGGTAAACGTCGAGCTCGGGAAAACCGTCGCGGTCGGCCTTCTGTACGGTGAGCTCAATCCGTGCATTATCGGGGAGGTGGTTTGATGGCAGGGTTAAACGACACAGACATTAAGCTTGACCCCTCGTGGCAGCTCACCCAGGCGGCCACTGGCGACGCGCCTCTTGTGTCCGGGTTCGACTGCATCATGCAGGACATCCGGCTTGAGGCTATGACACAGGCGGGCGAGCTCTTCTATGATACTGAGTGGGGATGGTCGCTTCTCGACTTCGTGCAGAGCGAGGACGACGAGCTCACCATCATAGAGGTCGGGGAGCGCATAAGAGAAAAGCTTGAAAGAAGAGAAATCGTCGACTCTGAGACCATCTCAACCGAGGTAAAGCTTGAGGATGACGCGCTCAAGGTGTTCACTACCTTTTGCTTTATCGGGGATTCTCAGACCTACAGCGTGAGCGTCACGGTCGACAGGGTAAATGTGGAGGTGATTGAAATTGATTGATGAAAAGGTTCTTGACGAGATTCTTCCCGTCCCGGACATCGAGAAGCTCAAGGAGGAGACGGTCGCGCAGCTTAAAAGCGAGGGCTTCTCAATAACGAACTTCAGCTCGGGCGGCATCTTTTACACCCTCTTGATGATAGTCCTCCGCATCCGCATCGAGCTCATCAACCTCCTCCGCCGTGTGCTCAATAACATGTTTGTCGCTCATGCTGAGGGGATATGGCTCAAGCTCAAAGCGGCGGACTTCGGCAAGAAACAAAAGGAAGCCCTCAAAACGCAAGGCTATGTCACTGTGACAAGGGGAGAAGGCGCGGAGGCCGTTCGCATTGCCAAAGGGCACGTCTTCAAGACCATCAAGGACGTCAACGGCGAGGAGCTCCGATTCTTTGTCCTGAAGGATACCGTCCTTCAGAAGGGCGCGGAGACGGTCGGCGTCCTCGTGGAGGCCGAACGGGAGGGCTCAAGGTACAATGTACCACCCGGGCAGATAACGCGCTCCCTGACGCATTTAGAGGGCGGCTGCACGGTCTCCAATGGTTCTGACTGGATAGTCCGGGAAGGCAGCGACATTGAGGACGTTGAGAGCCTCCGGGAGCGCACCCTCCGCTCGTGGTCTGAGCTTGCCACAAGGCCCATCGCCGAGAAGTATCAAAACGCTTGTGAACAGGTTCCGGGCGTGCTCTTTGTCAAGGTGAACGATATGCACCCGAGAGGTCAAGGAACGGTCGACATCATCGTCACAGGGACGGCGGGAGAAGCGACGGAGGGCCTCCTTGCACAGGTGCGGGCCGAGGTCGACAAGATTATCGGCAACTATGACGACGTGCTCGTGAAGAGCTCTACGACCATAGAGCAGCCTGTCTCCGTAACCGTGACCATCCCGGACACCGTTTCGGATGACGGCATCGCCGACAGCGTGAAGGCTGCTATCTCGGAGCTGCTTCAGATACGGAAAAACCGGGAGCTCAACGAGCTCACTCACGCCGACATCGTCCACGCTGTCAAAAGCAAGGTCGCATCCGTCCGCAATGTCAAGGTTACGGTTCCAAGTGAGGACGTCTTCCTTGACAGCGACAAGGTCATCATCCTCGGTGAGGTATCGGTGACAGTGGAAAGGACGTGAGGCGATGGCGAGATTTGAGAGGTTCGGCGAGTACATGTTCAGCCTCCTCTTTACTCCGCTGAGGAAAGGGAAAAAGGCAGCGAATCAGTTCTATATCTTTTTCAAGGTCGTCGGGAAGCTGTTTGACGACACCAAGAGGGACATCTTCCGGGTGCGGGCCGAGTCAATGGTCATCAGCGCAAGCGAGGTCATGCTCCCGGAACACGGTAAAGACCGGGAAATGCCCCGGCTCAAGGGCGAGGATGCCGAAGCCTACAGGACACGGCTTTCCATGAAGGCCATTATCGCGGAGCAGGCCGGGACAAGGCCGGGCGTCCTCCTTGCCCTCAAGGCTCTCGGATATGAACAATCCTACATAGAGCCGTTTTATAAGACAGACCCGGAGAGATGGGCTGAGTTTATCATCTTCCTCCGGGGCAAGAATCCGAGTGGCGTCAATGACATCCGCATCATAGACGCCGAGGTGATGAAGGTCAAGGAAGCGAGTGCAAAGCCTAACTACGGTGTGGACAGCGGAAACGTCATCGGAATCCGTTCCAAGGAGCAGACGGGATTTTCCCGTTATCCCCTTTGCGGGACTATCGTGTGCGGCGTCTTCCCGATCGCGGTGTGTGTCGGCCATATGGTCGCCTCGGCGGGCGTGGCTCAGTCCCAAAGCGGCGGAGCTATCAAGGATTATCCTCTGACAGGCCGGACAATGACATCGCGGAGGATATACCACGAGGAGAATTGTTCGCTTTATTATGGCTTTGATTCCGTCTCGGAGGTCAAGTCTTCGGCCCGCGATGGTGAAGTGACTTATCCTCTCGCATCAGAGAAAACCATGACGAAAGGAGATGAATGACCATGAAGACATTGACGGGCATCGGCCTAAACAAACAGGCCCAAAGGTTCGCGAGCTCTATCCATCATGCGGCGTACAGCCTCAACGGAGCTCCGCAGACAAGGCCGATTTTCAAGTCTATCGTTGAAGGAGACGTCGTGAAGATTTACGTCTACTTTGACGATGCGGTTGTCGGCAGCGTCTCAAACGTGCAGCTCGTCGACAATGACGGCGATGTGGTCGCGCTGACCGACAGGGTCTTTACGAAACCACAAAGCAAGGGGCTCTATGTAGCCTTTAAGTACCGCTTTACAGAAATGGAGGTTGAAAGTGTTGAATCCTTATAGCAAAGTCGGATGGAAAGACCATGTCGTCGACGAGGAAACGGGCGAAGTCATCCAGAACGGGACGCCGCTGAGCGAGAACAATCTCGGTCATATGGACGACGGCATCCAGGCAGTCACCGCGCAGACCATAACTCAGGATGCCTCTATTGCACAGCTTCAGGCTGAGCTCAAGGTCGTCAAGGATGCAACCTTGAATAATATGACCAACAACGTGTTTATTGAGAACTTCAGCTCGCTCAGCAACATCAAGCTCAGCAACGGCATCTATGACCCGGTGGCGCGGAAAATCTATGTATAAAGTGGCGTGCCCGAGGAGGGAGCTGAGCTGCATGATAGGGAACTTGTTCAGTGAATTGGTTCCTTTATGCGACGGTGATTGCTCCGGCCTCAAGGATGATGACTTCATCATCTCCGGCATCATCACAGGGACAGACAAGAAAGCGACAATCAAGCTCACCGACTACGGATGCGAGTATTACGGAGACGTCCAAGAACTTGAGAGATTGCGGGAAAAGAGGTGTTTGATTCGTGGAGCCTTCCATGCTTCAGAAGAAAGCTGAAATCTTCCTTGACAGGATTTATCCCCTTTTGAGGAACTTCCCGCAGTCCGAGAAGTTTTGCCTCTGCCAAGAGATAAAACAGGCATGTTACAGGGTCATCCGAAACACTATGATGTACAGCGCACTCAAGACGGATGACCGCATCCATTACCTCCGGGAGGTGGACGCAGACCTGAAGCTCCTGCTCATTCATTTTGGGATGGCGAGGAATCAGAAGTACATCACCCAAAAGAAAGCCTATGAGCTGCAAGAGAAAATCTCCGAGCTCGGGCGCATATGCGGGGGTCTGATAAAGGCCCACTACGGGAAAAAGTAACTACTCACAGGGTTGTCCCTGTTTGACCGCTAACCGTGCGATTCGCGGCTACAATTCGGCCCGCTATTGGAACAACAATGGGCAGTCGAATCGCAACGACAACGTCGGCTGGCGGCCCGCCCTGTAAGTCTTTCGTCCGATGCGGTCACGGCTTCATCGGCGAGTCCTTGTTATACTTCAAGGGAGGGGCAATCCTTCACTGTGGAAACGGTGTAAACACATGAACAATGTCATAACTGCCAAGCCGCTTCATGAAAGGGATGCCATTATGACGAACACTACTAAAAGCCCGCTGTTTGACGCAGTTGTTGACTACGACAACATAGCGAAAGGATACCGTGAGACACAACGAGGAGCGCGGAAATTCCAAAAGGAAGCCGTCATCTTCGATATGTGCAGGGAGAGGAATCTCGTCCACTTGTGGCGAGACCTCAAGGATGAAGAATATGAGGTCGGGAAGTACATTCGATTCAAGGTTTTCGAGCCGAAAGAGAGAAATATCTCCGCTCCTCATATTCGGGACAAGACCGTGCAATTCGCGGTTCACAGCGTTCTCAAGGAAGTCTATAAGCCGGTATTTATCAAAGGCTCGTTTGCTTGCCAAGAGGACAAAGGGAATCACAGGGCGGTCGAACACCTTCAGCATAACATGAGGTTGTGCAAATGGAAGCACGGCGGAGGATGGATTCTCAAAATAGATGTCAAAAAGTTCTTTTACTCTATCGACAGGGACATCCTGAAGAGAATCCTTCAAAAGAAAATCAAGGACGAAAAACTTCTCCGGCTCCTTAACAAAATCATTGACTCAAGCCCGGAAGGAGAAAAAGGAATACCGCTCGGGAACGTGACCTCGCAGGACATGGCGAACATCTACCTCGACAAGCTCGACCAGTATTGCGTGAGGTTCCTCAAGGTGAAGTATTACACCCGGTACATGGACGATGTTTGCATCGTGACGCCAACGAAGGAACAGGCCCAGGAGTACCTCAAAAAAATCAAGACGTTCCTTGAGGAGCGACTCGGGCTTGAGACTAACCAAAAGACCAAGATTTTCCCGTTGGAGCAGGGCGTCAATGCCTATGGCTTCAAAATCTGGACGACTCACCGCCTATTGAGGGATAAATCAAAACAGGCGATGAAGCGACGCATTAAGCGTATGGACGAAAAGCAAAAGGCCGGGGAAATGACCAAGAAGGAAGTCGTTCAGGCCGTGAGCTCATGGCTCGGATATGCACGCTGGTCATGCAGCTTCAACCTCTGCAAGAAGATTTTCGCACCATACCCCTATATCAAAGTGGAAGGAGAGATTTATTTTGGCAGAATATCTCGGAACAATCAATCTCGGCGGCCTGTACAAGAGCGGAGTAATCCAACCTCGCCCCACTAAACCGTGGCGCATCAGCTCCGCGCCGACAGGTCAGAGTACAGTCGGAGACATTGCCGACTTTAACACCTTGACCACGATGTCAAGCTGGACTATCGGCAACACTCCGGGAACTGAAGCGAATCAGCTCAAATGGCACAAAATCAAGGACGGAGACAAGACCCTTCTTATTTGTGACAGGGTCATCCTGGCTAATGTGTCGTGGGACGACCTCAACGGCGACAATCGTATTTTTGGCAAAACCATCACTATTGACGGGGCCGAGTACAAGCTGAGAGCTCTGACGGGCGGCAGCAACTACAGGAGCGGAACGGACGCCTACTCCGGCGGTTCTCCGGCTACAAACGAGTGGGACAGATTCGTCACCCGCGAGGAGGTCATCACAGGGCTCCCTGCTCCCACTTCGGCAGACCTTGACTCTACCCTTGCAACGGCTGACTACACGAGCACTCATGGCGATTTTTGGCATTGGGCGGGTATGTATTCATGGTGTCAAGAGACCTACACAGGCAACACCGCTACCCGTGCGCTTCGCGGCTACATTTCGGCCCGCTATTGGAACAACAATGGGCAGTCGAATCGCACCGACATCGTCGGCTGGCGGCCCGTCCTTGAAGTACTGAATACTGCCCCATTGATTTCTGACATAGACCGAAATCTCGGGGACAAAAACGCGGACTTTGTAATCACCTACACGGTCAATGACACCGATGCGTCCGACGTGCTCACAGTAACGGAATACCGCGACGGCGTGCAGACAAACACCTTCACGAATGCAGTCCGGGGGCAAACATACAGCATCAACGTCCCGGTCACAAGCCTCAGCCTCGGCACTCATACCGTCTCCGTAACGGTCAATGACGGCAAGGGCGGCACGGCTACAAGAGTATGGACGTTCCAAAGAGTGAACGCAGCTCCGACCGTCTCGGGAAGTGACCAAAACCTCGGGGATAAAAACCTCGGCTTTCAGATTGAGTACACGGTTAATGACACGGACGGAGACACACTGACAGTTGTCGAGAAACTCAATACTGAAACGCTCAGAACGATAAACAACGCCCCGAAAGGACAGACGCTCACGCTTGAAATCACGAACGAAAAGCTCTTCAGCTTAGCTCTCAACTCGGTCAACACGGCTCGGATTGAGGTCAGCGACGGCAAGGGTGGCACGGCGTACAGGACATACACTTTCAAGCGCGTAAACGCCGCGCCGAGCATCTCGGGAGTGGATGAAGACCTCGGTCAACAGACGGGAGCCTTCTCAAAGACCTACATTGTGAACGACGTCGAAGGCGATGCGGTGATTATCACCGAAAAAATTGACGATACTGTCATCCGAGCATACACCGCAGAGCTCGGCACAGAGGCCACAATCACCCTCACGGAGGAAAAGTGGCTCATGCTGACAAACGGGTCACACTCCCTCAAGATTGAGGCTGTAGACACCAATTTTGCGACGTCGATTAGAGTCTTCAACTTCAGCAAGAACGAGACGGAAATCCTGTTCGAGTTCCCGACTCCGTTCGAGACCGATGCGATGGCAACCAAAGTCCTTGTCACTCCAACATGGCACATCGAGGGCGCGGAGGCCTACGTGTACGCTTGTAATAACGCTTTTGACGACAATCCGACATGGGAAGACATCACAGCGCAGGTCTTCATCAACCGAGTCTATAACTTCATCAATGCGGAGAAAACGGCGACAAGATGGGGCGTAAACATCCGCTTCCATATTGTCAAAAACCCCGGATATGAAGGCGAAGTCTCAATAAATGGATTTGGAGGTGCGTTTGAGTAATGCCTGAATTGTTAAATCCAAAGCCTCTCTCTGAAATCAAGAGGGAAAAGGTAGAAAAGGCCCAAGAACTAAATATCGACCTCTATGAGGCCGTGGCCGGACTGTTTGAGGAATTGCTTGAAGCAAATGCAAGGATTGCCGCGCTTGAAGAGCGTGTCAATACACTAACACAAGGAGGCGGGCAGTAATGGCAGCAGTCAAGAATTACATGATTCCCGTATACGCTGCACTCATTAAGAGGGAGAAAAGGGACATCGAGTCCCTCCCTGAAGAGTACATCGTCCCGGTGGCTGAGTATCTGGCGGCTGAAGTGGAAGGCGCATAGACCGCTTAAACCGGGCAAGACAAAAGGAGGGGCGGCCTCGCGGCTGCTCCCTCCCGGATGTCTTAAATGGCCTCGCTCTTTTGCATGAATCACCCCCTCCGGGGCGGTCGATGCAAGCGAACGATACCTCGGAAATACTTCTGAGAAACGGTGTAATTTTTGCCAAAAATCTTGTCCCTTTTTGCCAAAAATTTTGTCCGGCTACA
NC_015172.1	TR	+	552158	552207	552151	552220	0	3	ACCGCTACCCGTGCGCTTCGCGGCTACATTTCGGCCCGCTATTGGAACAACAATGGGCAGTCGAATCGCA
NC_015172.1	VR	-	*	*	2994384	2994453	0	3	ACCGCTAACCGTGCGATTCGCGGCTACAATTCGGCCCGCTATTGGAACAACAATGGGCAGTCGAATCGCA
NC_015172.1	TR	+	552158	552207	535649	553965	0	0	AAGCAAGGTGATAGCGAGGTGAGCAAATGGCAAAATTATTCGCCTGTAGAGGCGGTCAGTCAGAAGTAAACGGAGCACCCGAGAAGGTGAAGCTCCTCCCCCTCGGACACGTCAAGAGTCAAAAGGGCGACTTCGACGTCGATGAGGAAAGCTTCCGTTTGATGAAGCAGACTTTTCTCGAACGGGGTAACGACATCGTGATTGACTATGAGCATCAGACGCTCAAAGATGTACAGGCTCCGGCGGGCGGATGGATTAAAGACCTATCCATTGAGGACGGAGCGATTGTGGCTAAAGTGGAATGGACTCCGCAGGGAAAGAAGTATCTCGAAAACCGGGAATACCGCTATCTCTCGCCCGTTGTCCTCGTCCGCAAGTCGGACGGCAAGGCAATAGTCCTACACTCGGCAGCATTGACGAACACACCCGCCATTGACGGGATGTTTCCGATAATCAATTCCATCAAACTTGATGATTATGAAGGAGGTAACGACATGGACATCATTAAAAAGCTCGCGGCTCTGCTCGGACTCGGTGAGGACGCAACCGAAGAGCAGGTCACGGAAGCCCTCAAGGCAGCCGTCGCGGATGCCAAGAAGTTCAAGGAGGGCACAGAGAACAAGAATCCTGAAGGCGGTTCGGAGGATGAAGGCAAGGTCGTCTCAAACAAGGTGATTTGCGAGATGCTCGGGCTGAAGGCCGGAGCCAAGACCGAAGACGTGGCCGCCGCAATCGTGGCGCTCACAAACAAGAAGCCGGAGGGCTCTGTTTCTGAGAAGGAGTTCAAAGAGCTCAAGGACAAAATCGCCCGCAGGGATGCAGACGACGCCGTCCTCATGGCCCTGAAGGCCGGGAAACTGACTCCGGCTCAAAAGGATTGGGCGACGCAGTACGCACTCAAAGACCCGGAGGGATTCAAGTCCTTCGTTGAGAAGGCCCCCCAGGGCGTCCCGATGGGCGAGCTTGACATCGAGACCAAGGCGAACAAAGAGGAAACCTTCGACGAGGCGACGCTGCTCATTTGCAAGCAGCTTGGCGTCAGCGAGGACGACCTCAAGAAGTACGGAAAGGATGTGAGATAACATGGCACTCACAGCAGGAAGGAACACGCCGGAGCTTGCAGAAGGCGGGAGAATTGTCGTCCTCCCGGTGGCGGCAGGTGCGGTCATTTATGACGGCGGGCTTGTCGTGCTCGATGCGAGCGGCAACGCAAAGGCCGCTGTCAAGGCCGAGGGCCTTACGGCAGCGGGCCGCGCCGAGGAATACGTCGACAACACGGGAGGCGCAGCCGGAGACAAGACCGTCAAGGTCAGAAGAGGCGTCTTCGTTTGGGACAATACCACGGTAGCAGCCAACAAAATAAAAGCCGAACACGTCCTCAAGGACTGCTATATCGTCGACGACTGCACCGTGACCGCATTGGCGACAGGCAGCTCCCGGGCAGGAAAAGTCATCGCAGTAACAGACGACGGCGTCGCCGTCGAAACCCTATAACAGGGAGAAAAGGAGGATTAAAGCACTATGATAGTTAATCAGCAAGCACTCCGGGGCATTTTTACCGGGTTCAAGACCATCTTTGCCAAAGCCTTTGACGAAACAAAGCCCCTCTATGACAGGGTGGCGACGGTCGTCCCTTCCGTTACAGGGGAAGAGAATTACAAATGGCTCGGCACTATCCCCATGATGCGGGAATGGATTGGAGACCGTCAGATTAAAAGTTTGACGGCATCCGATTACACCATCAAGAACAAGGACTTCGAGGTAACGGTCGGCGTTCCCCGCAACGACATCGAGGACGACCGTGTCGGGCTCTACACTCCGGCGATTCAGTCCCTCGGTCAGAGCGCGGCCCTGCATCCCGACGAGCTTGTCTTCGTACTGCTCCCGGGCGGATTCACAAACAAATGCTATGATGGGCTGCCGTTTTTCTCGGACGCCCACAAGGTCGGCAAAAAGACCTTCAGCAACAAGGGAACGGCCAAACTTTCGCCGGAATCCTATGCAGCGGCGAGGGCGGCAATCATGTCGGTAACGGACGAACACGGCAAGCCTCTCAAGATTGTCCCCGACCTTCTCGTCGTTGGCCCGGCCTTAGAGACCGAAGCGAGGAAGATTCTTCTCGCCGACCAGATTGACGGCACAACCAACATCCTGAAGGGAACGGCGGAGCCGCTGGTTGTTCCCGACCTGGCCGGAAATGATTCGATGTGGTTCCTGCTTTGCACCAAGAAGCCCATCAAGCCTCTCATTTACCAAGAGAGACAGAAGCCGAAGTTTGTGAGCCTGACCAACGAGACCGACGAGAACGTCTTCATGAGAAAAGAATTCCTCTACGGAGCCGACTCTCGCGGAAATTCCGGGTATGCCTTCTGGCAAATGGCCTACGGCAGCGACGGTACAGCACAGTAAAGGAGTGAGTCGGCGTGGCATATTGTGAGACCGCAGAAGTCCGCTCCATGATTAAGGATGATGCCCTCAACACCATCATCGGCAGCGACTACATAGAAGACGAGGCCGAGCGTGAGGCGAAAATCATCCCCATCATTGAAGGGGCAATCGCGGACGCAGGGGCGGAGATTGACGGATACCTCGCTAAGAGATACCCTCTCCCTCTCTCCCCTGTCCCACAGGTTATCAATAAGTTCGCAAAGGACATCGCCGTCTATAACCTGTATTCCCGCATCGGTATCGACGAGAGTGACAGAGAAAAGAACTACTTAAACCGCTACAAGGCGGCGATTCGGTTCTTTGAACTGCTGGCGGAGGGTAAGGTCGAAATCGGAGCCGTCGACACCACCACCGCAGCGCGAACAGGCTTCTCGGTCGCATCAAGTCCGCGCCTCTTCTCCCGCGACAAGCTGAAGGGGATGTAAATGTACAGCATCAGACTTGACGGCGACACAAGAAGCTTGATGAAAAGGCTCCGGCAGCTCGCGGACATCGACAAGAAAGGCATTAACGCCTCCATTGCCGAGGCTATCCGCGAGTCGACCGTCGAACGGTTCCGAACGGAAAAAGGCCCGGACGGGAAGAAATGGAAGCAATCCATCAGGGCGGCGCAGGAAGGCGGCGTCACGCTCGTCAAAAGCGCAGGGCTTAAGAATTCCATCAAGACTACGTCCGACGCCTCCGGGTTCGCGGTCGGCACGAACAAAATATATGCATCGACGCATCAGCTTGGGGCCAAGAACAGGAGAATCACCATCCGGGCCAAGACCTCGAAGGGCCTTGTCTTTCAAGTGGATGGCCGCTGGATACGGAAGAAGCAAGTCACCGTCAGAATCAACATCCCGGCCCGTCCCTTCCTCGGCCTCAGCGATGACGACATGCAGGAAATCAAGGGCACTCTTGAGGATTACTTCAGGGAGGATTAGAAATGTTTACGGAATGCAGGGAACACCTCATCGAAAAGCTGAAGGGAGCAGGAATCCGCTCGAAGCCCTACACAAGCATGAAAAAGCTCCGGGCATCACAGGAGGCCCATATCGGGGCCGTGCTCTTCGAGGAGGAAACCTTCGACCGAAGCGGCGCAAAAAAACTATACAGTGACCAAACAGGCGCGCAGCACAAGAGGCGAAAGGTTTTCTCCCGGGAGACGACCTTCAGCGTGATAATCGGAGACCCCGACCCCAAGAAGACGGAGGAGTTCTTTGAAGCGTTTCTCAGAGCCCTTGACAAAGGCATCTATATCGACGGGAACTATACCCCGATTGAGGTCGTGGAGGCGGAATGGGTTGACGAGGATGACAGCATCCTGAAGGCAAAAGTCGCCGTCAATGTCAAAGTCAAATTCATGGGCGGCGTTTATAAGGACACAGACTTCGCGAAGCTCACGGACGTCGAAGTCGAATCAGTTATCAAGGGAAAGGAGACTCAAGATGGCGAGTAAAAACCAACAGCCGGAAACGGCTGACACAGCAGCTCCGAAGCTATTTAGCATTGAGGAGCTCAAAGACAAGAAAAAAACGCCCGCCCCCATCTTCAGCGGTATGTGTGCCGCCCTCGGATGGAAGCCGGGCAAGATGGTCACGGAGGAAGACTTCGACGCAGCGGTCGGAAAATTCTCCGGCAGTCCCATCGGAAAGAAGGTGAAGTAAATGCTTAGAGATGTCACAACAAACATTACTGACGGATTGCTCGGACTGGCAACCGAAAAGGGCGAGGGTGTCCATGTGAAAATCGGTGTCTCCCCCGTTACGTCGGACACGCCTATCATCATTACGGGCAACATGACGGCGGCGAAAATCAAGGAACGCCTCGGCCTGAGCCCGCTTGCTGACAAGGTCATGGATTCGGTGGAGAACGGTTCCAACCGGATTTACTGCATCCCGGTCTCGGCATCCACGGCAGGAAGCCGGGGAATGGTCGAAAAGACAGGCACGGGCTCGGGTTCCCTAACCGCTGACGGGAGTCCTTACAATGCCTTTGACGTAATTGTCAGAATCACCGGGCAAGGCCGCAGAAATACCGCCCTGTTCGTGTATTCGATTGATGGCGGGTACAGCTATTCCGACGAGTCCACCGTGCCGCTGACGGGAGCCTTCGAAATCCCCCTGACGGGCCTGACTGTGACGTTTACGGAAGGTGCGCAGCCGAATGAGGAGACATCCTTCCTTGTGGGCGACGTCTTCCGTTTCAAGACAACGGCCCCCACCATGACCAACGCCGACGCGCTGGCGGCCATTGACAAGCTCAAGAACTTCAACGAGCCCTATGAATTGGTTCATATCGTCGGGGAATCGCAGAAAGCATTATGGTCGGCGGTATCGGAGCAGCAGCGGGAGCTCGCGGCAACCTATCACAAGCCCCTCCTCTTTGTGCTTGAGGCATACGTCCCGGACAACGAGGAGGATGTCGCCGACTACGCCTTGAGGCTTGAGGCCGACAAGAAGGACATCAAGAACACCGACATTCAGGTCGTGGCAGCGCGCTCCCTCTATGTCGGCATGGACGGCATCACAAGGGAAATCAACAACGCCGGAATCGTGTGCGGCCTGTACTCCAAGACCAAAGTTCATCAGAGTATCGGCAAGACCCGGGACACGGCGGGCATGGGAATCTCTAAAAGCAAGATGCTAGAGCTCCGGCCCGCGGGGATTGAGGAATATATCGAGCTGCTTGATGCCGCAAAATACCTCACCTTCCGGGAATACGACGGGCTTGAGGACTACTTTGTCACCAATGCTCGCGTGATGTCCCCGGACGGCTCGGATTACCGTTATGCCGAGGATGTCCGGGTCAAGAACAAAATCATCAAGGAAGTCCGCAAAGAGGGCCTTCAGCTCTTGCAGGACGACATCGACCTTGAAGATATGCAAAACGAGCTCGAAACAAGGGCGAAGTTCATGCAGACTCCTCTCGACGAGATGGTCAAGCTGAAGGAAATCTCCTCGGCCACAATCACAGTCCCGGAAGGACAGGACATCATCACGACCGAGAAAATGCCCGTCACCATCCGCTATGTGTCCAGAGGATACATCAGGGAAATCGAAGTCGACCTCGGCAGAACGAAGCCGAGCGCAAGCTAAGAAAGGAGGCTTGATTAGGATGTCATTGAAAGTAAACGGCAAAACATACGATTGGGCCGACGTCGATATTAAGCTCCCGGGTCTCACGATTGAGTTTCAGGAAATTTCCTACGACGACGAGCTGGAAAAGGAGCTCGCCTACGGCAAGGGTCAGAAACCGAGAGGCTACGGAGAAGGCAACTACAAGGCCGAAGGCAAGGTCAGCCTCCTCCGCGACGATTATGACGCGCTGCTTGACTACTGCAAAAGCAAAGGGACACCGCTCTTCAAGCTGGTCATCCCGAAGATTGTCGTCTCCTACGCCAACGAGGGAGACCGCACAAGGAGCGATGTGCTCAATACCGTCACGTTCACCAAACGCAGCAACAAGGCGGCGCAGGGAGACAAAAGCATCAAGGTTGACCTTGACATGCTTATCGTGGACGGAATCGAGAGCGACGGCGTTAAAGCCCTGTAATATCTCAAAATAAATGTCAAAGGAGGATTATGCAATGGAAGACAAGAGCATCAAAACCAACGAGGCCGAGGTTAAAAAAGGCGGGTCTGGAGCACTTAACACCGAGGAGCTCAAGACAAAACACGGCAAGGTTTATCAGCTTGATTTAACCCTCACCCCGGACGATGACACGGAGATTGAGGTCTCCTATATCTTCAAGAAGCCGACCACGGCGAGCTATGACCGTTATGTTAAGACGGCGGCCAACGGAATGACGAAGGCGCTCAAGACCTTCATGTTTGACAACATCATCCCTGAGCACCGCGACAGATTGGAGGCCGACCTTGAGGAATACCCGGCCCTTACCTTGAGCGCGGGCGAAAAGCTGCTCTCCATGCTCGGGCTGTCTAAGACCGCAAATTTAATGAAGCTGTAGAAGAGCAGCTCGGGAGGGTGAGGACGGACTTTGTTGAGGCGGCGACGCTTGAGATTTACAGGTTCGTCCCCCCTGCTCTTCTGCCGGATAATATCGGGGAGCTGCATTTTGATGAATTCCTTGCGCTCCTCGCCCGGGCAAGGTACATCGAAGAGGTTGAGGAGGACATTGTTGCGAGAGCTATCTCGAAGGTGTTCTCGGAATAAAAAACCGACCTCTTTATCAAAGGGTCGGTGTTTGTCTGGTAATCCATGCTTTATATAGTTTGGTCGCGTTCCTCCCGGCCTGGAAGATGCTCTCTTTGTCCTTGTCCTTCTGCCTTCCCATCGTGTTTTGATGGCCTACCCATAAGGCATAGGGAATCGTATAGACCATAAGCGGAACATATACAAGGACGGAGATGGCAGCTCCGGCGCACAGGGCGAATATGAGAACTTTGAGCATTACGATTATCAAGGTCATGGTAATCCCTCCTTTGCCTAATTATACCATACGAAAGGGGTGAGGAATAGTGTGAGCTTAGAATCCGTTTTCAAGCTGTCCCTCATTATGAACATGGTCGACCACCTGACAGGCCCGATGGGCCGTGTGCAGTCTTCGGTCGGCGGCTCTGTCTCGAAGCTTCAGAGCATGGAGCAGACCTTCGGCGACATGACCAAGACCGGGGCGGCGATGGCGGGTATCGGCGCACAGATAACCGCCTCAGCTCTCGCCCCGGTGGAGGCAACCTTCGCGACAAAAAGGGCTCTCGGTGAGCTTGCCTCGGTGGGCGTCAAAGACCTCGGCGTCCTTGAGGATGCGGCGCGCAGCTTCTCCGAACAGTGGGCCGGGACATCGAAAGCCGACTTCATCACGGCGGCCTATGACATCAAGAGCGGCATCTCCTCCCTTACGGATGCGGGCGTCGCCGGGTATACGGAGCTTGCAGGTATCACCGCGAAGGGAACAAAGTCCAGCATCGCGGAGATGACAAACCTCTTCGCCACGGGTTACGGCATATACAAGAACTTCTATTCCGACCTTTCGGATATGGAGTTCGGGGAAGTGTTCTCGGCGGGGATTGCGGCTTCGGTCAAGAACTTCAAGACCACGGGCTCAGGGATGGCACAAGCGATTCAGACCCTCGGGGCCTCGGCAACGACGGCCAACGTGCCCCTTGAGGAGCAGCTCTCTATATTGGGTATGCTTCAGGCCACAATGAGCGGAGCCGAGGCGGGAACGAAATACAAAGCTTTCCTCCGCTCGGCTGTCAAAGGCGGCGAGGAGCTCGGCCTCAAGTTCACGGACGCGAACAACCAGCTCCTCTCTATGCCGGAAATCCTCGGTAAACTCCGGGGCAAGTTCGGAGAGACGATGGACGCAGCCGAAAAAATGCAACTGCAAAAAGCTTTCGGTGATACGGAGGCGGTCGCCCTCATTGACCTCATGTACTCCAAGACGGGAGACTTGCAGAACAACATCCTCGGCCTTTACTCGTCGATGGGCGAAGGAGTCGGGGCCGCCCGGGAAATGGCGTCGGCTATCAACGACACGGAGCCCGAGAAGTACCAGCGGTTACAGCAACGCATCCAGAACGTCAAGGAGTCCATCGGCAACAGCCTCCTCCCCACCGTCAACGAACTGCTCGGCAGGGGCGAGGAAGTCCTGACAAAGGTTGGCTCATGGATTGAGAAGAATCAGGAGCTCGTCAAAGTCATCATGATTATTGTGCTCGCACTGGGAGGCTTCCTGATGGTGGCCGGGACGACAATCGCGGTCGTCGGCGGCGTGGGGCTTGTGTTCACCAAGACGGCGGGACTTGCGACAGGTTTTTACCGGGCGATACGGGGAATCCCCGACCTGCTTACAACTATCCAAATAAAGGCCCTGTATGCCGGGGACGGTCTAAAGAGAGGCTTCAGCGCGGTTAAGACCTTTGCCTCGTCGGCGGTTACTGGCATCAGAAACGTCGCCGTCAATATCGCAAGCATGGCGAGGACGGCAGCCATTAACGGGGTCACGGCATTAAAGAACATGGCCCTCGGCCTTGTGGGGATGGCAAAGCAAGCAATCACGACGGCGGTGACAGCGATGCCCGAGCTTATCGCCTCGGTGTGGAGCTTCACGGCGGCCCTGCTCGCGAATCCTATCACGTGGATTATTATAGGCATCGTCGCTTTAGTGGCCGCGATTATTCTACTCTGGCGGAATTGGGACTCGGTGGTCTCGTGGATACAAGGCGTTTGGAACGGCTTCGTCAACGGCATAAAGGCCGGGTTTGACTGGATTCGGAATCTCTTCTCGGGGATGCCGACCTGGCTGCAAATAGCAATCGCCGCATTCCTGCCGTTCATAGGGATTCCGATGCTCATTATCACGCATTGGGACTCAATAGTCGCCTTCTTCTCGAATATGTGGACCCGCATCAAGGAAGGCTTTGTCAACGGCATCAATGCAATCAAGGAATTCTTTATGGGTGTTCCGGCGTTCTTCAGGGAAAGCGGCGCGAGAATCATCGACACCCTCGTTGAAGGCATCAAGAGCGCGGCCATGAAGCCCGTCGAGGCGGTAAAAGGCATCTTCCAGAAGGTTAGAAAGCTTCTTCCGTTCTCGGATGCGAAGGAAGGGCCTCTCGCGGAGCTGACGCTTTCGGGGCACAGGACAATGTCCACGCTGGCGCAGGGCATCGAACAGGGTGCAGACCTCCCGGCTCAAGCCGTGGAGAAGGGGCTCGGCAAAATTGACACGACAGGAGGCCGGGAGCCTGTCAAGAAGGTCAACCTCAAGGAAATCTCCCGGGAGAAAGAAACATCGGAGACGACCACGGAAAGAGACAGGCGCATCATCATCGAGAAACTGCTCCTAAACGTGGACTTCTCCAAAATCAAAGAGCTCCCGCTGCTCCTCAAGCTCCTCAAGGAGATTGAGGACTACGTCAACAGCAACGGGCTCGTCGCTGAAGGGGAGGGATAATCTTGATATTTGTCGACGACAGTTCGATTAAAGTGAGCGGGGTTATCCTCCCCGGCCTCATCAAGAGTATAGAGGTCAGGGATGACGCTCTCATCGAAGAGCAGACAGTCGAAGGGAGCTCCGCGAAGGCGAAACAGGCAGAGGGGTACGAGGACGCAAAGGTGACGATTGAGCTCATCCTAGAAGACGGCCCCAACGCCACGAGGAAAGAGAAGCTCGACAAGATACAAAACCTTTTCAAAAAGGCAGGACAGGAGAAGCCTGTCGTTCATGAAATCATCAACGAGCACACGGCAGCGCGCCGGGTCAAGAAGGTCATCTTCAAGAGCCTCAGCTCGAAGGAGGAAAGCAAAAAGGAGCAGCTCACGGTGAGCCTTGAGTTCTGGTCGTACAATCCAATGACCATCACGGCGACAAAATCCAAGAGCGGCAGCTCGCAGACGAGCACCTCATCGGCGGTAAGCAAGCTCGACCCGGCATATCAAAGCTATTTGAGCGGCAGCCGGGGGACGGCTCCCAAGACCAACAACTCCCCCGCTGTGGATGACGTAAGCACGACGGCCTATGCGAACAGGCTCTCAATGATGCCGTACTAAGGAAGTGATTCTAAGAGTGGAAACGGCTGAATTATTCTATCCCGAAATCAGCGTAGAGCTCGGGAAATACACCTTCAGGGAAGGCGTAGAAATCGAGGTTTATTCAAGCAAAGACAGTTACTTTGATTGGGCGAAGGTGAGGTTTACCCGGCAGTTCAAAGAGAAGCTCACTCTCGACGTCAAAGAAAAGGCCCTCATCCAGCTCGGTTACAACGGGGTTTTCGACGATGTCTTCGAAGGATATATCACCAAGCCGTATGACAGCGGCGGTTACATGAACGAAATCCTCCTCAAGGACGACATGATTCTCCTTGAGGAAACGGCCATTAACAACACGTTTTTAGATGCGACGCCGCAGGAGATTATCTCCTTTTGCCTCGCAAAGGCCGGGGTTCAGAAGATGAAGCTTTCGGCGGCGGCACATCCGGCAAAGGCGCGAATCCCCATCTTTCAAAAGAACGTGGTCTCGGTCATTAACGAGATACACGCCGCATGGGGAATCGCTGAGAAGTTTTTCTTTTCGGGCGGAGTCTTCTATTGGGGAGAGAAGCCCGAACAAACAAAGGTTTTCTCGTTTGAGTACGGGACGAACATCATCACCCTCAACAGGCCGGGGGGCGTGTGGGAACTCGAAACGGTCTCCGCACCGTTCATCAAGCACTCGCACAAAATAAGCGTTTCACACCCGCAGGTGTCCGGCGAGTTCGAGGTCAAGAAGGTCGTCTTTACTACCAACGAGGCGGGGTTCATCCGCACCTACATCTATTTTTAACCGAAGGAGGGAGAGCAATGCTTGAGGAAATGGTCAAAAGTGTAATAGCAAAGCAGCTCGCCGCCGACTTCCCTCACTTGCAGCTCCCCGGCCTTATGCGTGCAAGGGTCACAAGAGCAGCGTCCACGGGCGAGTGGTACGAATACAGCCTCAAGATTCTTGACAAAACGGGCGAGATTGACGAACGCTTCCCGGAGATTCCCGGAGTGCTTTCCAAGGTAAACGTCGAGCTCGGGAAAACCGTCGCGGTCGGCCTTCTGTACGGTGAGCTCAATCCGTGCATTATCGGGGAGGTGGTTTGATGGCAGGGTTAAACGACACAGACATTAAGCTTGACCCCTCGTGGCAGCTCACCCAGGCGGCCACTGGCGACGCGCCTCTTGTGTCCGGGTTCGACTGCATCATGCAGGACATCCGGCTTGAGGCTATGACACAGGCGGGCGAGCTCTTCTATGATACTGAGTGGGGATGGTCGCTTCTCGACTTCGTGCAGAGCGAGGACGACGAGCTCACCATCATAGAGGTCGGGGAGCGCATAAGAGAAAAGCTTGAAAGAAGAGAAATCGTCGACTCTGAGACCATCTCAACCGAGGTAAAGCTTGAGGATGACGCGCTCAAGGTGTTCACTACCTTTTGCTTTATCGGGGATTCTCAGACCTACAGCGTGAGCGTCACGGTCGACAGGGTAAATGTGGAGGTGATTGAAATTGATTGATGAAAAGGTTCTTGACGAGATTCTTCCCGTCCCGGACATCGAGAAGCTCAAGGAGGAGACGGTCGCGCAGCTTAAAAGCGAGGGCTTCTCAATAACGAACTTCAGCTCGGGCGGCATCTTTTACACCCTCTTGATGATAGTCCTCCGCATCCGCATCGAGCTCATCAACCTCCTCCGCCGTGTGCTCAATAACATGTTTGTCGCTCATGCTGAGGGGATATGGCTCAAGCTCAAAGCGGCGGACTTCGGCAAGAAACAAAAGGAAGCCCTCAAAACGCAAGGCTATGTCACTGTGACAAGGGGAGAAGGCGCGGAGGCCGTTCGCATTGCCAAAGGGCACGTCTTCAAGACCATCAAGGACGTCAACGGCGAGGAGCTCCGATTCTTTGTCCTGAAGGATACCGTCCTTCAGAAGGGCGCGGAGACGGTCGGCGTCCTCGTGGAGGCCGAACGGGAGGGCTCAAGGTACAATGTACCACCCGGGCAGATAACGCGCTCCCTGACGCATTTAGAGGGCGGCTGCACGGTCTCCAATGGTTCTGACTGGATAGTCCGGGAAGGCAGCGACATTGAGGACGTTGAGAGCCTCCGGGAGCGCACCCTCCGCTCGTGGTCTGAGCTTGCCACAAGGCCCATCGCCGAGAAGTATCAAAACGCTTGTGAACAGGTTCCGGGCGTGCTCTTTGTCAAGGTGAACGATATGCACCCGAGAGGTCAAGGAACGGTCGACATCATCGTCACAGGGACGGCGGGAGAAGCGACGGAGGGCCTCCTTGCACAGGTGCGGGCCGAGGTCGACAAGATTATCGGCAACTATGACGACGTGCTCGTGAAGAGCTCTACGACCATAGAGCAGCCTGTCTCCGTAACCGTGACCATCCCGGACACCGTTTCGGATGACGGCATCGCCGACAGCGTGAAGGCTGCTATCTCGGAGCTGCTTCAGATACGGAAAAACCGGGAGCTCAACGAGCTCACTCACGCCGACATCGTCCACGCTGTCAAAAGCAAGGTCGCATCCGTCCGCAATGTCAAGGTTACGGTTCCAAGTGAGGACGTCTTCCTTGACAGCGACAAGGTCATCATCCTCGGTGAGGTATCGGTGACAGTGGAAAGGACGTGAGGCGATGGCGAGATTTGAGAGGTTCGGCGAGTACATGTTCAGCCTCCTCTTTACTCCGCTGAGGAAAGGGAAAAAGGCAGCGAATCAGTTCTATATCTTTTTCAAGGTCGTCGGGAAGCTGTTTGACGACACCAAGAGGGACATCTTCCGGGTGCGGGCCGAGTCAATGGTCATCAGCGCAAGCGAGGTCATGCTCCCGGAACACGGTAAAGACCGGGAAATGCCCCGGCTCAAGGGCGAGGATGCCGAAGCCTACAGGACACGGCTTTCCATGAAGGCCATTATCGCGGAGCAGGCCGGGACAAGGCCGGGCGTCCTCCTTGCCCTCAAGGCTCTCGGATATGAACAATCCTACATAGAGCCGTTTTATAAGACAGACCCGGAGAGATGGGCTGAGTTTATCATCTTCCTCCGGGGCAAGAATCCGAGTGGCGTCAATGACATCCGCATCATAGACGCCGAGGTGATGAAGGTCAAGGAAGCGAGTGCAAAGCCTAACTACGGTGTGGACAGCGGAAACGTCATCGGAATCCGTTCCAAGGAGCAGACGGGATTTTCCCGTTATCCCCTTTGCGGGACTATCGTGTGCGGCGTCTTCCCGATCGCGGTGTGTGTCGGCCATATGGTCGCCTCGGCGGGCGTGGCTCAGTCCCAAAGCGGCGGAGCTATCAAGGATTATCCTCTGACAGGCCGGACAATGACATCGCGGAGGATATACCACGAGGAGAATTGTTCGCTTTATTATGGCTTTGATTCCGTCTCGGAGGTCAAGTCTTCGGCCCGCGATGGTGAAGTGACTTATCCTCTCGCATCAGAGAAAACCATGACGAAAGGAGATGAATGACCATGAAGACATTGACGGGCATCGGCCTAAACAAACAGGCCCAAAGGTTCGCGAGCTCTATCCATCATGCGGCGTACAGCCTCAACGGAGCTCCGCAGACAAGGCCGATTTTCAAGTCTATCGTTGAAGGAGACGTCGTGAAGATTTACGTCTACTTTGACGATGCGGTTGTCGGCAGCGTCTCAAACGTGCAGCTCGTCGACAATGACGGCGATGTGGTCGCGCTGACCGACAGGGTCTTTACGAAACCACAAAGCAAGGGGCTCTATGTAGCCTTTAAGTACCGCTTTACAGAAATGGAGGTTGAAAGTGTTGAATCCTTATAGCAAAGTCGGATGGAAAGACCATGTCGTCGACGAGGAAACGGGCGAAGTCATCCAGAACGGGACGCCGCTGAGCGAGAACAATCTCGGTCATATGGACGACGGCATCCAGGCAGTCACCGCGCAGACCATAACTCAGGATGCCTCTATTGCACAGCTTCAGGCTGAGCTCAAGGTCGTCAAGGATGCAACCTTGAATAATATGACCAACAACGTGTTTATTGAGAACTTCAGCTCGCTCAGCAACATCAAGCTCAGCAACGGCATCTATGACCCGGTGGCGCGGAAAATCTATGTATAAAGTGGCGTGCCCGAGGAGGGAGCTGAGCTGCATGATAGGGAACTTGTTCAGTGAATTGGTTCCTTTATGCGACGGTGATTGCTCCGGCCTCAAGGATGATGACTTCATCATCTCCGGCATCATCACAGGGACAGACAAGAAAGCGACAATCAAGCTCACCGACTACGGATGCGAGTATTACGGAGACGTCCAAGAACTTGAGAGATTGCGGGAAAAGAGGTGTTTGATTCGTGGAGCCTTCCATGCTTCAGAAGAAAGCTGAAATCTTCCTTGACAGGATTTATCCCCTTTTGAGGAACTTCCCGCAGTCCGAGAAGTTTTGCCTCTGCCAAGAGATAAAACAGGCATGTTACAGGGTCATCCGAAACACTATGATGTACAGCGCACTCAAGACGGATGACCGCATCCATTACCTCCGGGAGGTGGACGCAGACCTGAAGCTCCTGCTCATTCATTTTGGGATGGCGAGGAATCAGAAGTACATCACCCAAAAGAAAGCCTATGAGCTGCAAGAGAAAATCTCCGAGCTCGGGCGCATATGCGGGGGTCTGATAAAGGCCCACTACGGGAAAAAGTAACTACTCACAGGGTTGTCCCTGTTTGACCGCTAACCGTGCGATTCGCGGCTACAATTCGGCCCGCTATTGGAACAACAATGGGCAGTCGAATCGCAACGACAACGTCGGCTGGCGGCCCGCCCTGTAAGTCTTTCGTCCGATGCGGTCACGGCTTCATCGGCGAGTCCTTGTTATACTTCAAGGGAGGGGCAATCCTTCACTGTGGAAACGGTGTAAACACATGAACAATGTCATAACTGCCAAGCCGCTTCATGAAAGGGATGCCATTATGACGAACACTACTAAAAGCCCGCTGTTTGACGCAGTTGTTGACTACGACAACATAGCGAAAGGATACCGTGAGACACAACGAGGAGCGCGGAAATTCCAAAAGGAAGCCGTCATCTTCGATATGTGCAGGGAGAGGAATCTCGTCCACTTGTGGCGAGACCTCAAGGATGAAGAATATGAGGTCGGGAAGTACATTCGATTCAAGGTTTTCGAGCCGAAAGAGAGAAATATCTCCGCTCCTCATATTCGGGACAAGACCGTGCAATTCGCGGTTCACAGCGTTCTCAAGGAAGTCTATAAGCCGGTATTTATCAAAGGCTCGTTTGCTTGCCAAGAGGACAAAGGGAATCACAGGGCGGTCGAACACCTTCAGCATAACATGAGGTTGTGCAAATGGAAGCACGGCGGAGGATGGATTCTCAAAATAGATGTCAAAAAGTTCTTTTACTCTATCGACAGGGACATCCTGAAGAGAATCCTTCAAAAGAAAATCAAGGACGAAAAACTTCTCCGGCTCCTTAACAAAATCATTGACTCAAGCCCGGAAGGAGAAAAAGGAATACCGCTCGGGAACGTGACCTCGCAGGACATGGCGAACATCTACCTCGACAAGCTCGACCAGTATTGCGTGAGGTTCCTCAAGGTGAAGTATTACACCCGGTACATGGACGATGTTTGCATCGTGACGCCAACGAAGGAACAGGCCCAGGAGTACCTCAAAAAAATCAAGACGTTCCTTGAGGAGCGACTCGGGCTTGAGACTAACCAAAAGACCAAGATTTTCCCGTTGGAGCAGGGCGTCAATGCCTATGGCTTCAAAATCTGGACGACTCACCGCCTATTGAGGGATAAATCAAAACAGGCGATGAAGCGACGCATTAAGCGTATGGACGAAAAGCAAAAGGCCGGGGAAATGACCAAGAAGGAAGTCGTTCAGGCCGTGAGCTCATGGCTCGGATATGCACGCTGGTCATGCAGCTTCAACCTCTGCAAGAAGATTTTCGCACCATACCCCTATATCAAAGTGGAAGGAGAGATTTATTTTGGCAGAATATCTCGGAACAATCAATCTCGGCGGCCTGTACAAGAGCGGAGTAATCCAACCTCGCCCCACTAAACCGTGGCGCATCAGCTCCGCGCCGACAGGTCAGAGTACAGTCGGAGACATTGCCGACTTTAACACCTTGACCACGATGTCAAGCTGGACTATCGGCAACACTCCGGGAACTGAAGCGAATCAGCTCAAATGGCACAAAATCAAGGACGGAGACAAGACCCTTCTTATTTGTGACAGGGTCATCCTGGCTAATGTGTCGTGGGACGACCTCAACGGCGACAATCGTATTTTTGGCAAAACCATCACTATTGACGGGGCCGAGTACAAGCTGAGAGCTCTGACGGGCGGCAGCAACTACAGGAGCGGAACGGACGCCTACTCCGGCGGTTCTCCGGCTACAAACGAGTGGGACAGATTCGTCACCCGCGAGGAGGTCATCACAGGGCTCCCTGCTCCCACTTCGGCAGACCTTGACTCTACCCTTGCAACGGCTGACTACACGAGCACTCATGGCGATTTTTGGCATTGGGCGGGTATGTATTCATGGTGTCAAGAGACCTACACAGGCAACACCGCTACCCGTGCGCTTCGCGGCTACATTTCGGCCCGCTATTGGAACAACAATGGGCAGTCGAATCGCACCGACATCGTCGGCTGGCGGCCCGTCCTTGAAGTACTGAATACTGCCCCATTGATTTCTGACATAGACCGAAATCTCGGGGACAAAAACGCGGACTTTGTAATCACCTACACGGTCAATGACACCGATGCGTCCGACGTGCTCACAGTAACGGAATACCGCGACGGCGTGCAGACAAACACCTTCACGAATGCAGTCCGGGGGCAAACATACAGCATCAACGTCCCGGTCACAAGCCTCAGCCTCGGCACTCATACCGTCTCCGTAACGGTCAATGACGGCAAGGGCGGCACGGCTACAAGAGTATGGACGTTCCAAAGAGTGAACGCAGCTCCGACCGTCTCGGGAAGTGACCAAAACCTCGGGGATAAAAACCTCGGCTTTCAGATTGAGTACACGGTTAATGACACGGACGGAGACACACTGACAGTTGTCGAGAAACTCAATACTGAAACGCTCAGAACGATAAACAACGCCCCGAAAGGACAGACGCTCACGCTTGAAATCACGAACGAAAAGCTCTTCAGCTTAGCTCTCAACTCGGTCAACACGGCTCGGATTGAGGTCAGCGACGGCAAGGGTGGCACGGCGTACAGGACATACACTTTCAAGCGCGTAAACGCCGCGCCGAGCATCTCGGGAGTGGATGAAGACCTCGGTCAACAGACGGGAGCCTTCTCAAAGACCTACATTGTGAACGACGTCGAAGGCGATGCGGTGATTATCACCGAAAAAATTGACGATACTGTCATCCGAGCATACACCGCAGAGCTCGGCACAGAGGCCACAATCACCCTCACGGAGGAAAAGTGGCTCATGCTGACAAACGGGTCACACTCCCTCAAGATTGAGGCTGTAGACACCAATTTTGCGACGTCGATTAGAGTCTTCAACTTCAGCAAGAACGAGACGGAAATCCTGTTCGAGTTCCCGACTCCGTTCGAGACCGATGCGATGGCAACCAAAGTCCTTGTCACTCCAACATGGCACATCGAGGGCGCGGAGGCCTACGTGTACGCTTGTAATAACGCTTTTGACGACAATCCGACATGGGAAGACATCACAGCGCAGGTCTTCATCAACCGAGTCTATAACTTCATCAATGCGGAGAAAACGGCGACAAGATGGGGCGTAAACATCCGCTTCCATATTGTCAAAAACCCCGGATATGAAGGCGAAGTCTCAATAAATGGATTTGGAGGTGCGTTTGAGTAATGCCTGAATTGTTAAATCCAAAGCCTCTCTCTGAAATCAAGAGGGAAAAGGTAGAAAAGGCCCAAGAACTAAATATCGACCTCTATGAGGCCGTGGCCGGACTGTTTGAGGAATTGCTTGAAGCAAATGCAAGGATTGCCGCGCTTGAAGAGCGTGTCAATACACTAACACAAGGAGGCGGGCAGTAATGGCAGCAGTCAAGAATTACATGATTCCCGTATACGCTGCACTCATTAAGAGGGAGAAAAGGGACATCGAGTCCCTCCCTGAAGAGTACATCGTCCCGGTGGCTGAGTATCTGGCGGCTGAAGTGGAAGGCGCATAGACCGCTTAAACCGGGCAAGACAAAAGGAGGGGCGGCCTCGCGGCTGCTCCCTCCCGGATGTCTTAAATGGCCTCGCTCTTTTGCATGAATCACCCCCTCCGGGGCGGTCGATGCAAGCGAACGATACCTCGGAAATACTTCTGAGAAACGGTGTAATTTTTGCCAAAAATCTTGTCCCTTTTTGCCAAAAATTTTGTCCGGCTACA
NC_015172.1	VR	-	*	*	2990766	3009082	0	0	AAGCAAGGTGATAGCGAGGTGAGCAAATGGCAAAATTATTCGCCTGTAGAGGCGGTCAGTCAGAAGTAAACGGAGCACCCGAGAAGGTGAAGCTCCTCCCCCTCGGACACGTCAAGAGTCAAAAGGGCGACTTCGACGTCGATGAGGAAAGCTTCCGTTTGATGAAGCAGACTTTTCTCGAACGGGGTAACGACATCGTGATTGACTATGAGCATCAGACGCTCAAAGATGTACAGGCTCCGGCGGGCGGATGGATTAAAGACCTATCCATTGAGGACGGAGCGATTGTGGCTAAAGTGGAATGGACTCCGCAGGGAAAGAAGTATCTCGAAAACCGGGAATACCGCTATCTCTCGCCCGTTGTCCTCGTCCGCAAGTCGGACGGCAAGGCAATAGTCCTACACTCGGCAGCATTGACGAACACACCCGCCATTGACGGGATGTTTCCGATAATCAATTCCATCAAACTTGATGATTATGAAGGAGGTAACGACATGGACATCATTAAAAAGCTCGCGGCTCTGCTCGGACTCGGTGAGGACGCAACCGAAGAGCAGGTCACGGAAGCCCTCAAGGCAGCCGTCGCGGATGCCAAGAAGTTCAAGGAGGGCACAGAGAACAAGAATCCTGAAGGCGGTTCGGAGGATGAAGGCAAGGTCGTCTCAAACAAGGTGATTTGCGAGATGCTCGGGCTGAAGGCCGGAGCCAAGACCGAAGACGTGGCCGCCGCAATCGTGGCGCTCACAAACAAGAAGCCGGAGGGCTCTGTTTCTGAGAAGGAGTTCAAAGAGCTCAAGGACAAAATCGCCCGCAGGGATGCAGACGACGCCGTCCTCATGGCCCTGAAGGCCGGGAAACTGACTCCGGCTCAAAAGGATTGGGCGACGCAGTACGCACTCAAAGACCCGGAGGGATTCAAGTCCTTCGTTGAGAAGGCCCCCCAGGGCGTCCCGATGGGCGAGCTTGACATCGAGACCAAGGCGAACAAAGAGGAAACCTTCGACGAGGCGACGCTGCTCATTTGCAAGCAGCTTGGCGTCAGCGAGGACGACCTCAAGAAGTACGGAAAGGATGTGAGATAACATGGCACTCACAGCAGGAAGGAACACGCCGGAGCTTGCAGAAGGCGGGAGAATTGTCGTCCTCCCGGTGGCGGCAGGTGCGGTCATTTATGACGGCGGGCTTGTCGTGCTCGATGCGAGCGGCAACGCAAAGGCCGCTGTCAAGGCCGAGGGCCTTACGGCAGCGGGCCGCGCCGAGGAATACGTCGACAACACGGGAGGCGCAGCCGGAGACAAGACCGTCAAGGTCAGAAGAGGCGTCTTCGTTTGGGACAATACCACGGTAGCAGCCAACAAAATAAAAGCCGAACACGTCCTCAAGGACTGCTATATCGTCGACGACTGCACCGTGACCGCATTGGCGACAGGCAGCTCCCGGGCAGGAAAAGTCATCGCAGTAACAGACGACGGCGTCGCCGTCGAAACCCTATAACAGGGAGAAAAGGAGGATTAAAGCACTATGATAGTTAATCAGCAAGCACTCCGGGGCATTTTTACCGGGTTCAAGACCATCTTTGCCAAAGCCTTTGACGAAACAAAGCCCCTCTATGACAGGGTGGCGACGGTCGTCCCTTCCGTTACAGGGGAAGAGAATTACAAATGGCTCGGCACTATCCCCATGATGCGGGAATGGATTGGAGACCGTCAGATTAAAAGTTTGACGGCATCCGATTACACCATCAAGAACAAGGACTTCGAGGTAACGGTCGGCGTTCCCCGCAACGACATCGAGGACGACCGTGTCGGGCTCTACACTCCGGCGATTCAGTCCCTCGGTCAGAGCGCGGCCCTGCATCCCGACGAGCTTGTCTTCGTACTGCTCCCGGGCGGATTCACAAACAAATGCTATGATGGGCTGCCGTTTTTCTCGGACGCCCACAAGGTCGGCAAAAAGACCTTCAGCAACAAGGGAACGGCCAAACTTTCGCCGGAATCCTATGCAGCGGCGAGGGCGGCAATCATGTCGGTAACGGACGAACACGGCAAGCCTCTCAAGATTGTCCCCGACCTTCTCGTCGTTGGCCCGGCCTTAGAGACCGAAGCGAGGAAGATTCTTCTCGCCGACCAGATTGACGGCACAACCAACATCCTGAAGGGAACGGCGGAGCCGCTGGTTGTTCCCGACCTGGCCGGAAATGATTCGATGTGGTTCCTGCTTTGCACCAAGAAGCCCATCAAGCCTCTCATTTACCAAGAGAGACAGAAGCCGAAGTTTGTGAGCCTGACCAACGAGACCGACGAGAACGTCTTCATGAGAAAAGAATTCCTCTACGGAGCCGACTCTCGCGGAAATTCCGGGTATGCCTTCTGGCAAATGGCCTACGGCAGCGACGGTACAGCACAGTAAAGGAGTGAGTCGGCGTGGCATATTGTGAGACCGCAGAAGTCCGCTCCATGATTAAGGATGATGCCCTCAACACCATCATCGGCAGCGACTACATAGAAGACGAGGCCGAGCGTGAGGCGAAAATCATCCCCATCATTGAAGGGGCAATCGCGGACGCAGGGGCGGAGATTGACGGATACCTCGCTAAGAGATACCCTCTCCCTCTCTCCCCTGTCCCACAGGTTATCAATAAGTTCGCAAAGGACATCGCCGTCTATAACCTGTATTCCCGCATCGGTATCGACGAGAGTGACAGAGAAAAGAACTACTTAAACCGCTACAAGGCGGCGATTCGGTTCTTTGAACTGCTGGCGGAGGGTAAGGTCGAAATCGGAGCCGTCGACACCACCACCGCAGCGCGAACAGGCTTCTCGGTCGCATCAAGTCCGCGCCTCTTCTCCCGCGACAAGCTGAAGGGGATGTAAATGTACAGCATCAGACTTGACGGCGACACAAGAAGCTTGATGAAAAGGCTCCGGCAGCTCGCGGACATCGACAAGAAAGGCATTAACGCCTCCATTGCCGAGGCTATCCGCGAGTCGACCGTCGAACGGTTCCGAACGGAAAAAGGCCCGGACGGGAAGAAATGGAAGCAATCCATCAGGGCGGCGCAGGAAGGCGGCGTCACGCTCGTCAAAAGCGCAGGGCTTAAGAATTCCATCAAGACTACGTCCGACGCCTCCGGGTTCGCGGTCGGCACGAACAAAATATATGCATCGACGCATCAGCTTGGGGCCAAGAACAGGAGAATCACCATCCGGGCCAAGACCTCGAAGGGCCTTGTCTTTCAAGTGGATGGCCGCTGGATACGGAAGAAGCAAGTCACCGTCAGAATCAACATCCCGGCCCGTCCCTTCCTCGGCCTCAGCGATGACGACATGCAGGAAATCAAGGGCACTCTTGAGGATTACTTCAGGGAGGATTAGAAATGTTTACGGAATGCAGGGAACACCTCATCGAAAAGCTGAAGGGAGCAGGAATCCGCTCGAAGCCCTACACAAGCATGAAAAAGCTCCGGGCATCACAGGAGGCCCATATCGGGGCCGTGCTCTTCGAGGAGGAAACCTTCGACCGAAGCGGCGCAAAAAAACTATACAGTGACCAAACAGGCGCGCAGCACAAGAGGCGAAAGGTTTTCTCCCGGGAGACGACCTTCAGCGTGATAATCGGAGACCCCGACCCCAAGAAGACGGAGGAGTTCTTTGAAGCGTTTCTCAGAGCCCTTGACAAAGGCATCTATATCGACGGGAACTATACCCCGATTGAGGTCGTGGAGGCGGAATGGGTTGACGAGGATGACAGCATCCTGAAGGCAAAAGTCGCCGTCAATGTCAAAGTCAAATTCATGGGCGGCGTTTATAAGGACACAGACTTCGCGAAGCTCACGGACGTCGAAGTCGAATCAGTTATCAAGGGAAAGGAGACTCAAGATGGCGAGTAAAAACCAACAGCCGGAAACGGCTGACACAGCAGCTCCGAAGCTATTTAGCATTGAGGAGCTCAAAGACAAGAAAAAAACGCCCGCCCCCATCTTCAGCGGTATGTGTGCCGCCCTCGGATGGAAGCCGGGCAAGATGGTCACGGAGGAAGACTTCGACGCAGCGGTCGGAAAATTCTCCGGCAGTCCCATCGGAAAGAAGGTGAAGTAAATGCTTAGAGATGTCACAACAAACATTACTGACGGATTGCTCGGACTGGCAACCGAAAAGGGCGAGGGTGTCCATGTGAAAATCGGTGTCTCCCCCGTTACGTCGGACACGCCTATCATCATTACGGGCAACATGACGGCGGCGAAAATCAAGGAACGCCTCGGCCTGAGCCCGCTTGCTGACAAGGTCATGGATTCGGTGGAGAACGGTTCCAACCGGATTTACTGCATCCCGGTCTCGGCATCCACGGCAGGAAGCCGGGGAATGGTCGAAAAGACAGGCACGGGCTCGGGTTCCCTAACCGCTGACGGGAGTCCTTACAATGCCTTTGACGTAATTGTCAGAATCACCGGGCAAGGCCGCAGAAATACCGCCCTGTTCGTGTATTCGATTGATGGCGGGTACAGCTATTCCGACGAGTCCACCGTGCCGCTGACGGGAGCCTTCGAAATCCCCCTGACGGGCCTGACTGTGACGTTTACGGAAGGTGCGCAGCCGAATGAGGAGACATCCTTCCTTGTGGGCGACGTCTTCCGTTTCAAGACAACGGCCCCCACCATGACCAACGCCGACGCGCTGGCGGCCATTGACAAGCTCAAGAACTTCAACGAGCCCTATGAATTGGTTCATATCGTCGGGGAATCGCAGAAAGCATTATGGTCGGCGGTATCGGAGCAGCAGCGGGAGCTCGCGGCAACCTATCACAAGCCCCTCCTCTTTGTGCTTGAGGCATACGTCCCGGACAACGAGGAGGATGTCGCCGACTACGCCTTGAGGCTTGAGGCCGACAAGAAGGACATCAAGAACACCGACATTCAGGTCGTGGCAGCGCGCTCCCTCTATGTCGGCATGGACGGCATCACAAGGGAAATCAACAACGCCGGAATCGTGTGCGGCCTGTACTCCAAGACCAAAGTTCATCAGAGTATCGGCAAGACCCGGGACACGGCGGGCATGGGAATCTCTAAAAGCAAGATGCTAGAGCTCCGGCCCGCGGGGATTGAGGAATATATCGAGCTGCTTGATGCCGCAAAATACCTCACCTTCCGGGAATACGACGGGCTTGAGGACTACTTTGTCACCAATGCTCGCGTGATGTCCCCGGACGGCTCGGATTACCGTTATGCCGAGGATGTCCGGGTCAAGAACAAAATCATCAAGGAAGTCCGCAAAGAGGGCCTTCAGCTCTTGCAGGACGACATCGACCTTGAAGATATGCAAAACGAGCTCGAAACAAGGGCGAAGTTCATGCAGACTCCTCTCGACGAGATGGTCAAGCTGAAGGAAATCTCCTCGGCCACAATCACAGTCCCGGAAGGACAGGACATCATCACGACCGAGAAAATGCCCGTCACCATCCGCTATGTGTCCAGAGGATACATCAGGGAAATCGAAGTCGACCTCGGCAGAACGAAGCCGAGCGCAAGCTAAGAAAGGAGGCTTGATTAGGATGTCATTGAAAGTAAACGGCAAAACATACGATTGGGCCGACGTCGATATTAAGCTCCCGGGTCTCACGATTGAGTTTCAGGAAATTTCCTACGACGACGAGCTGGAAAAGGAGCTCGCCTACGGCAAGGGTCAGAAACCGAGAGGCTACGGAGAAGGCAACTACAAGGCCGAAGGCAAGGTCAGCCTCCTCCGCGACGATTATGACGCGCTGCTTGACTACTGCAAAAGCAAAGGGACACCGCTCTTCAAGCTGGTCATCCCGAAGATTGTCGTCTCCTACGCCAACGAGGGAGACCGCACAAGGAGCGATGTGCTCAATACCGTCACGTTCACCAAACGCAGCAACAAGGCGGCGCAGGGAGACAAAAGCATCAAGGTTGACCTTGACATGCTTATCGTGGACGGAATCGAGAGCGACGGCGTTAAAGCCCTGTAATATCTCAAAATAAATGTCAAAGGAGGATTATGCAATGGAAGACAAGAGCATCAAAACCAACGAGGCCGAGGTTAAAAAAGGCGGGTCTGGAGCACTTAACACCGAGGAGCTCAAGACAAAACACGGCAAGGTTTATCAGCTTGATTTAACCCTCACCCCGGACGATGACACGGAGATTGAGGTCTCCTATATCTTCAAGAAGCCGACCACGGCGAGCTATGACCGTTATGTTAAGACGGCGGCCAACGGAATGACGAAGGCGCTCAAGACCTTCATGTTTGACAACATCATCCCTGAGCACCGCGACAGATTGGAGGCCGACCTTGAGGAATACCCGGCCCTTACCTTGAGCGCGGGCGAAAAGCTGCTCTCCATGCTCGGGCTGTCTAAGACCGCAAATTTAATGAAGCTGTAGAAGAGCAGCTCGGGAGGGTGAGGACGGACTTTGTTGAGGCGGCGACGCTTGAGATTTACAGGTTCGTCCCCCCTGCTCTTCTGCCGGATAATATCGGGGAGCTGCATTTTGATGAATTCCTTGCGCTCCTCGCCCGGGCAAGGTACATCGAAGAGGTTGAGGAGGACATTGTTGCGAGAGCTATCTCGAAGGTGTTCTCGGAATAAAAAACCGACCTCTTTATCAAAGGGTCGGTGTTTGTCTGGTAATCCATGCTTTATATAGTTTGGTCGCGTTCCTCCCGGCCTGGAAGATGCTCTCTTTGTCCTTGTCCTTCTGCCTTCCCATCGTGTTTTGATGGCCTACCCATAAGGCATAGGGAATCGTATAGACCATAAGCGGAACATATACAAGGACGGAGATGGCAGCTCCGGCGCACAGGGCGAATATGAGAACTTTGAGCATTACGATTATCAAGGTCATGGTAATCCCTCCTTTGCCTAATTATACCATACGAAAGGGGTGAGGAATAGTGTGAGCTTAGAATCCGTTTTCAAGCTGTCCCTCATTATGAACATGGTCGACCACCTGACAGGCCCGATGGGCCGTGTGCAGTCTTCGGTCGGCGGCTCTGTCTCGAAGCTTCAGAGCATGGAGCAGACCTTCGGCGACATGACCAAGACCGGGGCGGCGATGGCGGGTATCGGCGCACAGATAACCGCCTCAGCTCTCGCCCCGGTGGAGGCAACCTTCGCGACAAAAAGGGCTCTCGGTGAGCTTGCCTCGGTGGGCGTCAAAGACCTCGGCGTCCTTGAGGATGCGGCGCGCAGCTTCTCCGAACAGTGGGCCGGGACATCGAAAGCCGACTTCATCACGGCGGCCTATGACATCAAGAGCGGCATCTCCTCCCTTACGGATGCGGGCGTCGCCGGGTATACGGAGCTTGCAGGTATCACCGCGAAGGGAACAAAGTCCAGCATCGCGGAGATGACAAACCTCTTCGCCACGGGTTACGGCATATACAAGAACTTCTATTCCGACCTTTCGGATATGGAGTTCGGGGAAGTGTTCTCGGCGGGGATTGCGGCTTCGGTCAAGAACTTCAAGACCACGGGCTCAGGGATGGCACAAGCGATTCAGACCCTCGGGGCCTCGGCAACGACGGCCAACGTGCCCCTTGAGGAGCAGCTCTCTATATTGGGTATGCTTCAGGCCACAATGAGCGGAGCCGAGGCGGGAACGAAATACAAAGCTTTCCTCCGCTCGGCTGTCAAAGGCGGCGAGGAGCTCGGCCTCAAGTTCACGGACGCGAACAACCAGCTCCTCTCTATGCCGGAAATCCTCGGTAAACTCCGGGGCAAGTTCGGAGAGACGATGGACGCAGCCGAAAAAATGCAACTGCAAAAAGCTTTCGGTGATACGGAGGCGGTCGCCCTCATTGACCTCATGTACTCCAAGACGGGAGACTTGCAGAACAACATCCTCGGCCTTTACTCGTCGATGGGCGAAGGAGTCGGGGCCGCCCGGGAAATGGCGTCGGCTATCAACGACACGGAGCCCGAGAAGTACCAGCGGTTACAGCAACGCATCCAGAACGTCAAGGAGTCCATCGGCAACAGCCTCCTCCCCACCGTCAACGAACTGCTCGGCAGGGGCGAGGAAGTCCTGACAAAGGTTGGCTCATGGATTGAGAAGAATCAGGAGCTCGTCAAAGTCATCATGATTATTGTGCTCGCACTGGGAGGCTTCCTGATGGTGGCCGGGACGACAATCGCGGTCGTCGGCGGCGTGGGGCTTGTGTTCACCAAGACGGCGGGACTTGCGACAGGTTTTTACCGGGCGATACGGGGAATCCCCGACCTGCTTACAACTATCCAAATAAAGGCCCTGTATGCCGGGGACGGTCTAAAGAGAGGCTTCAGCGCGGTTAAGACCTTTGCCTCGTCGGCGGTTACTGGCATCAGAAACGTCGCCGTCAATATCGCAAGCATGGCGAGGACGGCAGCCATTAACGGGGTCACGGCATTAAAGAACATGGCCCTCGGCCTTGTGGGGATGGCAAAGCAAGCAATCACGACGGCGGTGACAGCGATGCCCGAGCTTATCGCCTCGGTGTGGAGCTTCACGGCGGCCCTGCTCGCGAATCCTATCACGTGGATTATTATAGGCATCGTCGCTTTAGTGGCCGCGATTATTCTACTCTGGCGGAATTGGGACTCGGTGGTCTCGTGGATACAAGGCGTTTGGAACGGCTTCGTCAACGGCATAAAGGCCGGGTTTGACTGGATTCGGAATCTCTTCTCGGGGATGCCGACCTGGCTGCAAATAGCAATCGCCGCATTCCTGCCGTTCATAGGGATTCCGATGCTCATTATCACGCATTGGGACTCAATAGTCGCCTTCTTCTCGAATATGTGGACCCGCATCAAGGAAGGCTTTGTCAACGGCATCAATGCAATCAAGGAATTCTTTATGGGTGTTCCGGCGTTCTTCAGGGAAAGCGGCGCGAGAATCATCGACACCCTCGTTGAAGGCATCAAGAGCGCGGCCATGAAGCCCGTCGAGGCGGTAAAAGGCATCTTCCAGAAGGTTAGAAAGCTTCTTCCGTTCTCGGATGCGAAGGAAGGGCCTCTCGCGGAGCTGACGCTTTCGGGGCACAGGACAATGTCCACGCTGGCGCAGGGCATCGAACAGGGTGCAGACCTCCCGGCTCAAGCCGTGGAGAAGGGGCTCGGCAAAATTGACACGACAGGAGGCCGGGAGCCTGTCAAGAAGGTCAACCTCAAGGAAATCTCCCGGGAGAAAGAAACATCGGAGACGACCACGGAAAGAGACAGGCGCATCATCATCGAGAAACTGCTCCTAAACGTGGACTTCTCCAAAATCAAAGAGCTCCCGCTGCTCCTCAAGCTCCTCAAGGAGATTGAGGACTACGTCAACAGCAACGGGCTCGTCGCTGAAGGGGAGGGATAATCTTGATATTTGTCGACGACAGTTCGATTAAAGTGAGCGGGGTTATCCTCCCCGGCCTCATCAAGAGTATAGAGGTCAGGGATGACGCTCTCATCGAAGAGCAGACAGTCGAAGGGAGCTCCGCGAAGGCGAAACAGGCAGAGGGGTACGAGGACGCAAAGGTGACGATTGAGCTCATCCTAGAAGACGGCCCCAACGCCACGAGGAAAGAGAAGCTCGACAAGATACAAAACCTTTTCAAAAAGGCAGGACAGGAGAAGCCTGTCGTTCATGAAATCATCAACGAGCACACGGCAGCGCGCCGGGTCAAGAAGGTCATCTTCAAGAGCCTCAGCTCGAAGGAGGAAAGCAAAAAGGAGCAGCTCACGGTGAGCCTTGAGTTCTGGTCGTACAATCCAATGACCATCACGGCGACAAAATCCAAGAGCGGCAGCTCGCAGACGAGCACCTCATCGGCGGTAAGCAAGCTCGACCCGGCATATCAAAGCTATTTGAGCGGCAGCCGGGGGACGGCTCCCAAGACCAACAACTCCCCCGCTGTGGATGACGTAAGCACGACGGCCTATGCGAACAGGCTCTCAATGATGCCGTACTAAGGAAGTGATTCTAAGAGTGGAAACGGCTGAATTATTCTATCCCGAAATCAGCGTAGAGCTCGGGAAATACACCTTCAGGGAAGGCGTAGAAATCGAGGTTTATTCAAGCAAAGACAGTTACTTTGATTGGGCGAAGGTGAGGTTTACCCGGCAGTTCAAAGAGAAGCTCACTCTCGACGTCAAAGAAAAGGCCCTCATCCAGCTCGGTTACAACGGGGTTTTCGACGATGTCTTCGAAGGATATATCACCAAGCCGTATGACAGCGGCGGTTACATGAACGAAATCCTCCTCAAGGACGACATGATTCTCCTTGAGGAAACGGCCATTAACAACACGTTTTTAGATGCGACGCCGCAGGAGATTATCTCCTTTTGCCTCGCAAAGGCCGGGGTTCAGAAGATGAAGCTTTCGGCGGCGGCACATCCGGCAAAGGCGCGAATCCCCATCTTTCAAAAGAACGTGGTCTCGGTCATTAACGAGATACACGCCGCATGGGGAATCGCTGAGAAGTTTTTCTTTTCGGGCGGAGTCTTCTATTGGGGAGAGAAGCCCGAACAAACAAAGGTTTTCTCGTTTGAGTACGGGACGAACATCATCACCCTCAACAGGCCGGGGGGCGTGTGGGAACTCGAAACGGTCTCCGCACCGTTCATCAAGCACTCGCACAAAATAAGCGTTTCACACCCGCAGGTGTCCGGCGAGTTCGAGGTCAAGAAGGTCGTCTTTACTACCAACGAGGCGGGGTTCATCCGCACCTACATCTATTTTTAACCGAAGGAGGGAGAGCAATGCTTGAGGAAATGGTCAAAAGTGTAATAGCAAAGCAGCTCGCCGCCGACTTCCCTCACTTGCAGCTCCCCGGCCTTATGCGTGCAAGGGTCACAAGAGCAGCGTCCACGGGCGAGTGGTACGAATACAGCCTCAAGATTCTTGACAAAACGGGCGAGATTGACGAACGCTTCCCGGAGATTCCCGGAGTGCTTTCCAAGGTAAACGTCGAGCTCGGGAAAACCGTCGCGGTCGGCCTTCTGTACGGTGAGCTCAATCCGTGCATTATCGGGGAGGTGGTTTGATGGCAGGGTTAAACGACACAGACATTAAGCTTGACCCCTCGTGGCAGCTCACCCAGGCGGCCACTGGCGACGCGCCTCTTGTGTCCGGGTTCGACTGCATCATGCAGGACATCCGGCTTGAGGCTATGACACAGGCGGGCGAGCTCTTCTATGATACTGAGTGGGGATGGTCGCTTCTCGACTTCGTGCAGAGCGAGGACGACGAGCTCACCATCATAGAGGTCGGGGAGCGCATAAGAGAAAAGCTTGAAAGAAGAGAAATCGTCGACTCTGAGACCATCTCAACCGAGGTAAAGCTTGAGGATGACGCGCTCAAGGTGTTCACTACCTTTTGCTTTATCGGGGATTCTCAGACCTACAGCGTGAGCGTCACGGTCGACAGGGTAAATGTGGAGGTGATTGAAATTGATTGATGAAAAGGTTCTTGACGAGATTCTTCCCGTCCCGGACATCGAGAAGCTCAAGGAGGAGACGGTCGCGCAGCTTAAAAGCGAGGGCTTCTCAATAACGAACTTCAGCTCGGGCGGCATCTTTTACACCCTCTTGATGATAGTCCTCCGCATCCGCATCGAGCTCATCAACCTCCTCCGCCGTGTGCTCAATAACATGTTTGTCGCTCATGCTGAGGGGATATGGCTCAAGCTCAAAGCGGCGGACTTCGGCAAGAAACAAAAGGAAGCCCTCAAAACGCAAGGCTATGTCACTGTGACAAGGGGAGAAGGCGCGGAGGCCGTTCGCATTGCCAAAGGGCACGTCTTCAAGACCATCAAGGACGTCAACGGCGAGGAGCTCCGATTCTTTGTCCTGAAGGATACCGTCCTTCAGAAGGGCGCGGAGACGGTCGGCGTCCTCGTGGAGGCCGAACGGGAGGGCTCAAGGTACAATGTACCACCCGGGCAGATAACGCGCTCCCTGACGCATTTAGAGGGCGGCTGCACGGTCTCCAATGGTTCTGACTGGATAGTCCGGGAAGGCAGCGACATTGAGGACGTTGAGAGCCTCCGGGAGCGCACCCTCCGCTCGTGGTCTGAGCTTGCCACAAGGCCCATCGCCGAGAAGTATCAAAACGCTTGTGAACAGGTTCCGGGCGTGCTCTTTGTCAAGGTGAACGATATGCACCCGAGAGGTCAAGGAACGGTCGACATCATCGTCACAGGGACGGCGGGAGAAGCGACGGAGGGCCTCCTTGCACAGGTGCGGGCCGAGGTCGACAAGATTATCGGCAACTATGACGACGTGCTCGTGAAGAGCTCTACGACCATAGAGCAGCCTGTCTCCGTAACCGTGACCATCCCGGACACCGTTTCGGATGACGGCATCGCCGACAGCGTGAAGGCTGCTATCTCGGAGCTGCTTCAGATACGGAAAAACCGGGAGCTCAACGAGCTCACTCACGCCGACATCGTCCACGCTGTCAAAAGCAAGGTCGCATCCGTCCGCAATGTCAAGGTTACGGTTCCAAGTGAGGACGTCTTCCTTGACAGCGACAAGGTCATCATCCTCGGTGAGGTATCGGTGACAGTGGAAAGGACGTGAGGCGATGGCGAGATTTGAGAGGTTCGGCGAGTACATGTTCAGCCTCCTCTTTACTCCGCTGAGGAAAGGGAAAAAGGCAGCGAATCAGTTCTATATCTTTTTCAAGGTCGTCGGGAAGCTGTTTGACGACACCAAGAGGGACATCTTCCGGGTGCGGGCCGAGTCAATGGTCATCAGCGCAAGCGAGGTCATGCTCCCGGAACACGGTAAAGACCGGGAAATGCCCCGGCTCAAGGGCGAGGATGCCGAAGCCTACAGGACACGGCTTTCCATGAAGGCCATTATCGCGGAGCAGGCCGGGACAAGGCCGGGCGTCCTCCTTGCCCTCAAGGCTCTCGGATATGAACAATCCTACATAGAGCCGTTTTATAAGACAGACCCGGAGAGATGGGCTGAGTTTATCATCTTCCTCCGGGGCAAGAATCCGAGTGGCGTCAATGACATCCGCATCATAGACGCCGAGGTGATGAAGGTCAAGGAAGCGAGTGCAAAGCCTAACTACGGTGTGGACAGCGGAAACGTCATCGGAATCCGTTCCAAGGAGCAGACGGGATTTTCCCGTTATCCCCTTTGCGGGACTATCGTGTGCGGCGTCTTCCCGATCGCGGTGTGTGTCGGCCATATGGTCGCCTCGGCGGGCGTGGCTCAGTCCCAAAGCGGCGGAGCTATCAAGGATTATCCTCTGACAGGCCGGACAATGACATCGCGGAGGATATACCACGAGGAGAATTGTTCGCTTTATTATGGCTTTGATTCCGTCTCGGAGGTCAAGTCTTCGGCCCGCGATGGTGAAGTGACTTATCCTCTCGCATCAGAGAAAACCATGACGAAAGGAGATGAATGACCATGAAGACATTGACGGGCATCGGCCTAAACAAACAGGCCCAAAGGTTCGCGAGCTCTATCCATCATGCGGCGTACAGCCTCAACGGAGCTCCGCAGACAAGGCCGATTTTCAAGTCTATCGTTGAAGGAGACGTCGTGAAGATTTACGTCTACTTTGACGATGCGGTTGTCGGCAGCGTCTCAAACGTGCAGCTCGTCGACAATGACGGCGATGTGGTCGCGCTGACCGACAGGGTCTTTACGAAACCACAAAGCAAGGGGCTCTATGTAGCCTTTAAGTACCGCTTTACAGAAATGGAGGTTGAAAGTGTTGAATCCTTATAGCAAAGTCGGATGGAAAGACCATGTCGTCGACGAGGAAACGGGCGAAGTCATCCAGAACGGGACGCCGCTGAGCGAGAACAATCTCGGTCATATGGACGACGGCATCCAGGCAGTCACCGCGCAGACCATAACTCAGGATGCCTCTATTGCACAGCTTCAGGCTGAGCTCAAGGTCGTCAAGGATGCAACCTTGAATAATATGACCAACAACGTGTTTATTGAGAACTTCAGCTCGCTCAGCAACATCAAGCTCAGCAACGGCATCTATGACCCGGTGGCGCGGAAAATCTATGTATAAAGTGGCGTGCCCGAGGAGGGAGCTGAGCTGCATGATAGGGAACTTGTTCAGTGAATTGGTTCCTTTATGCGACGGTGATTGCTCCGGCCTCAAGGATGATGACTTCATCATCTCCGGCATCATCACAGGGACAGACAAGAAAGCGACAATCAAGCTCACCGACTACGGATGCGAGTATTACGGAGACGTCCAAGAACTTGAGAGATTGCGGGAAAAGAGGTGTTTGATTCGTGGAGCCTTCCATGCTTCAGAAGAAAGCTGAAATCTTCCTTGACAGGATTTATCCCCTTTTGAGGAACTTCCCGCAGTCCGAGAAGTTTTGCCTCTGCCAAGAGATAAAACAGGCATGTTACAGGGTCATCCGAAACACTATGATGTACAGCGCACTCAAGACGGATGACCGCATCCATTACCTCCGGGAGGTGGACGCAGACCTGAAGCTCCTGCTCATTCATTTTGGGATGGCGAGGAATCAGAAGTACATCACCCAAAAGAAAGCCTATGAGCTGCAAGAGAAAATCTCCGAGCTCGGGCGCATATGCGGGGGTCTGATAAAGGCCCACTACGGGAAAAAGTAACTACTCACAGGGTTGTCCCTGTTTGACCGCTAACCGTGCGATTCGCGGCTACAATTCGGCCCGCTATTGGAACAACAATGGGCAGTCGAATCGCAACGACAACGTCGGCTGGCGGCCCGCCCTGTAAGTCTTTCGTCCGATGCGGTCACGGCTTCATCGGCGAGTCCTTGTTATACTTCAAGGGAGGGGCAATCCTTCACTGTGGAAACGGTGTAAACACATGAACAATGTCATAACTGCCAAGCCGCTTCATGAAAGGGATGCCATTATGACGAACACTACTAAAAGCCCGCTGTTTGACGCAGTTGTTGACTACGACAACATAGCGAAAGGATACCGTGAGACACAACGAGGAGCGCGGAAATTCCAAAAGGAAGCCGTCATCTTCGATATGTGCAGGGAGAGGAATCTCGTCCACTTGTGGCGAGACCTCAAGGATGAAGAATATGAGGTCGGGAAGTACATTCGATTCAAGGTTTTCGAGCCGAAAGAGAGAAATATCTCCGCTCCTCATATTCGGGACAAGACCGTGCAATTCGCGGTTCACAGCGTTCTCAAGGAAGTCTATAAGCCGGTATTTATCAAAGGCTCGTTTGCTTGCCAAGAGGACAAAGGGAATCACAGGGCGGTCGAACACCTTCAGCATAACATGAGGTTGTGCAAATGGAAGCACGGCGGAGGATGGATTCTCAAAATAGATGTCAAAAAGTTCTTTTACTCTATCGACAGGGACATCCTGAAGAGAATCCTTCAAAAGAAAATCAAGGACGAAAAACTTCTCCGGCTCCTTAACAAAATCATTGACTCAAGCCCGGAAGGAGAAAAAGGAATACCGCTCGGGAACGTGACCTCGCAGGACATGGCGAACATCTACCTCGACAAGCTCGACCAGTATTGCGTGAGGTTCCTCAAGGTGAAGTATTACACCCGGTACATGGACGATGTTTGCATCGTGACGCCAACGAAGGAACAGGCCCAGGAGTACCTCAAAAAAATCAAGACGTTCCTTGAGGAGCGACTCGGGCTTGAGACTAACCAAAAGACCAAGATTTTCCCGTTGGAGCAGGGCGTCAATGCCTATGGCTTCAAAATCTGGACGACTCACCGCCTATTGAGGGATAAATCAAAACAGGCGATGAAGCGACGCATTAAGCGTATGGACGAAAAGCAAAAGGCCGGGGAAATGACCAAGAAGGAAGTCGTTCAGGCCGTGAGCTCATGGCTCGGATATGCACGCTGGTCATGCAGCTTCAACCTCTGCAAGAAGATTTTCGCACCATACCCCTATATCAAAGTGGAAGGAGAGATTTATTTTGGCAGAATATCTCGGAACAATCAATCTCGGCGGCCTGTACAAGAGCGGAGTAATCCAACCTCGCCCCACTAAACCGTGGCGCATCAGCTCCGCGCCGACAGGTCAGAGTACAGTCGGAGACATTGCCGACTTTAACACCTTGACCACGATGTCAAGCTGGACTATCGGCAACACTCCGGGAACTGAAGCGAATCAGCTCAAATGGCACAAAATCAAGGACGGAGACAAGACCCTTCTTATTTGTGACAGGGTCATCCTGGCTAATGTGTCGTGGGACGACCTCAACGGCGACAATCGTATTTTTGGCAAAACCATCACTATTGACGGGGCCGAGTACAAGCTGAGAGCTCTGACGGGCGGCAGCAACTACAGGAGCGGAACGGACGCCTACTCCGGCGGTTCTCCGGCTACAAACGAGTGGGACAGATTCGTCACCCGCGAGGAGGTCATCACAGGGCTCCCTGCTCCCACTTCGGCAGACCTTGACTCTACCCTTGCAACGGCTGACTACACGAGCACTCATGGCGATTTTTGGCATTGGGCGGGTATGTATTCATGGTGTCAAGAGACCTACACAGGCAACACCGCTACCCGTGCGCTTCGCGGCTACATTTCGGCCCGCTATTGGAACAACAATGGGCAGTCGAATCGCACCGACATCGTCGGCTGGCGGCCCGTCCTTGAAGTACTGAATACTGCCCCATTGATTTCTGACATAGACCGAAATCTCGGGGACAAAAACGCGGACTTTGTAATCACCTACACGGTCAATGACACCGATGCGTCCGACGTGCTCACAGTAACGGAATACCGCGACGGCGTGCAGACAAACACCTTCACGAATGCAGTCCGGGGGCAAACATACAGCATCAACGTCCCGGTCACAAGCCTCAGCCTCGGCACTCATACCGTCTCCGTAACGGTCAATGACGGCAAGGGCGGCACGGCTACAAGAGTATGGACGTTCCAAAGAGTGAACGCAGCTCCGACCGTCTCGGGAAGTGACCAAAACCTCGGGGATAAAAACCTCGGCTTTCAGATTGAGTACACGGTTAATGACACGGACGGAGACACACTGACAGTTGTCGAGAAACTCAATACTGAAACGCTCAGAACGATAAACAACGCCCCGAAAGGACAGACGCTCACGCTTGAAATCACGAACGAAAAGCTCTTCAGCTTAGCTCTCAACTCGGTCAACACGGCTCGGATTGAGGTCAGCGACGGCAAGGGTGGCACGGCGTACAGGACATACACTTTCAAGCGCGTAAACGCCGCGCCGAGCATCTCGGGAGTGGATGAAGACCTCGGTCAACAGACGGGAGCCTTCTCAAAGACCTACATTGTGAACGACGTCGAAGGCGATGCGGTGATTATCACCGAAAAAATTGACGATACTGTCATCCGAGCATACACCGCAGAGCTCGGCACAGAGGCCACAATCACCCTCACGGAGGAAAAGTGGCTCATGCTGACAAACGGGTCACACTCCCTCAAGATTGAGGCTGTAGACACCAATTTTGCGACGTCGATTAGAGTCTTCAACTTCAGCAAGAACGAGACGGAAATCCTGTTCGAGTTCCCGACTCCGTTCGAGACCGATGCGATGGCAACCAAAGTCCTTGTCACTCCAACATGGCACATCGAGGGCGCGGAGGCCTACGTGTACGCTTGTAATAACGCTTTTGACGACAATCCGACATGGGAAGACATCACAGCGCAGGTCTTCATCAACCGAGTCTATAACTTCATCAATGCGGAGAAAACGGCGACAAGATGGGGCGTAAACATCCGCTTCCATATTGTCAAAAACCCCGGATATGAAGGCGAAGTCTCAATAAATGGATTTGGAGGTGCGTTTGAGTAATGCCTGAATTGTTAAATCCAAAGCCTCTCTCTGAAATCAAGAGGGAAAAGGTAGAAAAGGCCCAAGAACTAAATATCGACCTCTATGAGGCCGTGGCCGGACTGTTTGAGGAATTGCTTGAAGCAAATGCAAGGATTGCCGCGCTTGAAGAGCGTGTCAATACACTAACACAAGGAGGCGGGCAGTAATGGCAGCAGTCAAGAATTACATGATTCCCGTATACGCTGCACTCATTAAGAGGGAGAAAAGGGACATCGAGTCCCTCCCTGAAGAGTACATCGTCCCGGTGGCTGAGTATCTGGCGGCTGAAGTGGAAGGCGCATAGACCGCTTAAACCGGGCAAGACAAAAGGAGGGGCGGCCTCGCGGCTGCTCCCTCCCGGATGTCTTAAATGGCCTCGCTCTTTTGCATGAATCACCCCCTCCGGGGCGGTCGATGCAAGCGAACGATACCTCGGAAATACTTCTGAGAAACGGTGTAATTTTTGCCAAAAATCTTGTCCCTTTTTGCCAAAAATTTTGTCCGGCTACA
NC_015172.1	TR	+	552158	552207	552151	552220	0	3	ACCGCTACCCGTGCGCTTCGCGGCTACATTTCGGCCCGCTATTGGAACAACAATGGGCAGTCGAATCGCA
NC_015172.1	VR	-	*	*	2639857	2639926	0	3	ACCGCTAACCGTGCGATTCGCGGCTACAATTCGGCCCGCTATTGGAACAACAATGGGCAGTCGAATCGCA
NC_015172.1	TR	+	552158	552207	540874	553965	0	0	GAGGATGTCCGGGTCAAGAACAAAATCATCAAGGAAGTCCGCAAAGAGGGCCTTCAGCTCTTGCAGGACGACATCGACCTTGAAGATATGCAAAACGAGCTCGAAACAAGGGCGAAGTTCATGCAGACTCCTCTCGACGAGATGGTCAAGCTGAAGGAAATCTCCTCGGCCACAATCACAGTCCCGGAAGGACAGGACATCATCACGACCGAGAAAATGCCCGTCACCATCCGCTATGTGTCCAGAGGATACATCAGGGAAATCGAAGTCGACCTCGGCAGAACGAAGCCGAGCGCAAGCTAAGAAAGGAGGCTTGATTAGGATGTCATTGAAAGTAAACGGCAAAACATACGATTGGGCCGACGTCGATATTAAGCTCCCGGGTCTCACGATTGAGTTTCAGGAAATTTCCTACGACGACGAGCTGGAAAAGGAGCTCGCCTACGGCAAGGGTCAGAAACCGAGAGGCTACGGAGAAGGCAACTACAAGGCCGAAGGCAAGGTCAGCCTCCTCCGCGACGATTATGACGCGCTGCTTGACTACTGCAAAAGCAAAGGGACACCGCTCTTCAAGCTGGTCATCCCGAAGATTGTCGTCTCCTACGCCAACGAGGGAGACCGCACAAGGAGCGATGTGCTCAATACCGTCACGTTCACCAAACGCAGCAACAAGGCGGCGCAGGGAGACAAAAGCATCAAGGTTGACCTTGACATGCTTATCGTGGACGGAATCGAGAGCGACGGCGTTAAAGCCCTGTAATATCTCAAAATAAATGTCAAAGGAGGATTATGCAATGGAAGACAAGAGCATCAAAACCAACGAGGCCGAGGTTAAAAAAGGCGGGTCTGGAGCACTTAACACCGAGGAGCTCAAGACAAAACACGGCAAGGTTTATCAGCTTGATTTAACCCTCACCCCGGACGATGACACGGAGATTGAGGTCTCCTATATCTTCAAGAAGCCGACCACGGCGAGCTATGACCGTTATGTTAAGACGGCGGCCAACGGAATGACGAAGGCGCTCAAGACCTTCATGTTTGACAACATCATCCCTGAGCACCGCGACAGATTGGAGGCCGACCTTGAGGAATACCCGGCCCTTACCTTGAGCGCGGGCGAAAAGCTGCTCTCCATGCTCGGGCTGTCTAAGACCGCAAATTTAATGAAGCTGTAGAAGAGCAGCTCGGGAGGGTGAGGACGGACTTTGTTGAGGCGGCGACGCTTGAGATTTACAGGTTCGTCCCCCCTGCTCTTCTGCCGGATAATATCGGGGAGCTGCATTTTGATGAATTCCTTGCGCTCCTCGCCCGGGCAAGGTACATCGAAGAGGTTGAGGAGGACATTGTTGCGAGAGCTATCTCGAAGGTGTTCTCGGAATAAAAAACCGACCTCTTTATCAAAGGGTCGGTGTTTGTCTGGTAATCCATGCTTTATATAGTTTGGTCGCGTTCCTCCCGGCCTGGAAGATGCTCTCTTTGTCCTTGTCCTTCTGCCTTCCCATCGTGTTTTGATGGCCTACCCATAAGGCATAGGGAATCGTATAGACCATAAGCGGAACATATACAAGGACGGAGATGGCAGCTCCGGCGCACAGGGCGAATATGAGAACTTTGAGCATTACGATTATCAAGGTCATGGTAATCCCTCCTTTGCCTAATTATACCATACGAAAGGGGTGAGGAATAGTGTGAGCTTAGAATCCGTTTTCAAGCTGTCCCTCATTATGAACATGGTCGACCACCTGACAGGCCCGATGGGCCGTGTGCAGTCTTCGGTCGGCGGCTCTGTCTCGAAGCTTCAGAGCATGGAGCAGACCTTCGGCGACATGACCAAGACCGGGGCGGCGATGGCGGGTATCGGCGCACAGATAACCGCCTCAGCTCTCGCCCCGGTGGAGGCAACCTTCGCGACAAAAAGGGCTCTCGGTGAGCTTGCCTCGGTGGGCGTCAAAGACCTCGGCGTCCTTGAGGATGCGGCGCGCAGCTTCTCCGAACAGTGGGCCGGGACATCGAAAGCCGACTTCATCACGGCGGCCTATGACATCAAGAGCGGCATCTCCTCCCTTACGGATGCGGGCGTCGCCGGGTATACGGAGCTTGCAGGTATCACCGCGAAGGGAACAAAGTCCAGCATCGCGGAGATGACAAACCTCTTCGCCACGGGTTACGGCATATACAAGAACTTCTATTCCGACCTTTCGGATATGGAGTTCGGGGAAGTGTTCTCGGCGGGGATTGCGGCTTCGGTCAAGAACTTCAAGACCACGGGCTCAGGGATGGCACAAGCGATTCAGACCCTCGGGGCCTCGGCAACGACGGCCAACGTGCCCCTTGAGGAGCAGCTCTCTATATTGGGTATGCTTCAGGCCACAATGAGCGGAGCCGAGGCGGGAACGAAATACAAAGCTTTCCTCCGCTCGGCTGTCAAAGGCGGCGAGGAGCTCGGCCTCAAGTTCACGGACGCGAACAACCAGCTCCTCTCTATGCCGGAAATCCTCGGTAAACTCCGGGGCAAGTTCGGAGAGACGATGGACGCAGCCGAAAAAATGCAACTGCAAAAAGCTTTCGGTGATACGGAGGCGGTCGCCCTCATTGACCTCATGTACTCCAAGACGGGAGACTTGCAGAACAACATCCTCGGCCTTTACTCGTCGATGGGCGAAGGAGTCGGGGCCGCCCGGGAAATGGCGTCGGCTATCAACGACACGGAGCCCGAGAAGTACCAGCGGTTACAGCAACGCATCCAGAACGTCAAGGAGTCCATCGGCAACAGCCTCCTCCCCACCGTCAACGAACTGCTCGGCAGGGGCGAGGAAGTCCTGACAAAGGTTGGCTCATGGATTGAGAAGAATCAGGAGCTCGTCAAAGTCATCATGATTATTGTGCTCGCACTGGGAGGCTTCCTGATGGTGGCCGGGACGACAATCGCGGTCGTCGGCGGCGTGGGGCTTGTGTTCACCAAGACGGCGGGACTTGCGACAGGTTTTTACCGGGCGATACGGGGAATCCCCGACCTGCTTACAACTATCCAAATAAAGGCCCTGTATGCCGGGGACGGTCTAAAGAGAGGCTTCAGCGCGGTTAAGACCTTTGCCTCGTCGGCGGTTACTGGCATCAGAAACGTCGCCGTCAATATCGCAAGCATGGCGAGGACGGCAGCCATTAACGGGGTCACGGCATTAAAGAACATGGCCCTCGGCCTTGTGGGGATGGCAAAGCAAGCAATCACGACGGCGGTGACAGCGATGCCCGAGCTTATCGCCTCGGTGTGGAGCTTCACGGCGGCCCTGCTCGCGAATCCTATCACGTGGATTATTATAGGCATCGTCGCTTTAGTGGCCGCGATTATTCTACTCTGGCGGAATTGGGACTCGGTGGTCTCGTGGATACAAGGCGTTTGGAACGGCTTCGTCAACGGCATAAAGGCCGGGTTTGACTGGATTCGGAATCTCTTCTCGGGGATGCCGACCTGGCTGCAAATAGCAATCGCCGCATTCCTGCCGTTCATAGGGATTCCGATGCTCATTATCACGCATTGGGACTCAATAGTCGCCTTCTTCTCGAATATGTGGACCCGCATCAAGGAAGGCTTTGTCAACGGCATCAATGCAATCAAGGAATTCTTTATGGGTGTTCCGGCGTTCTTCAGGGAAAGCGGCGCGAGAATCATCGACACCCTCGTTGAAGGCATCAAGAGCGCGGCCATGAAGCCCGTCGAGGCGGTAAAAGGCATCTTCCAGAAGGTTAGAAAGCTTCTTCCGTTCTCGGATGCGAAGGAAGGGCCTCTCGCGGAGCTGACGCTTTCGGGGCACAGGACAATGTCCACGCTGGCGCAGGGCATCGAACAGGGTGCAGACCTCCCGGCTCAAGCCGTGGAGAAGGGGCTCGGCAAAATTGACACGACAGGAGGCCGGGAGCCTGTCAAGAAGGTCAACCTCAAGGAAATCTCCCGGGAGAAAGAAACATCGGAGACGACCACGGAAAGAGACAGGCGCATCATCATCGAGAAACTGCTCCTAAACGTGGACTTCTCCAAAATCAAAGAGCTCCCGCTGCTCCTCAAGCTCCTCAAGGAGATTGAGGACTACGTCAACAGCAACGGGCTCGTCGCTGAAGGGGAGGGATAATCTTGATATTTGTCGACGACAGTTCGATTAAAGTGAGCGGGGTTATCCTCCCCGGCCTCATCAAGAGTATAGAGGTCAGGGATGACGCTCTCATCGAAGAGCAGACAGTCGAAGGGAGCTCCGCGAAGGCGAAACAGGCAGAGGGGTACGAGGACGCAAAGGTGACGATTGAGCTCATCCTAGAAGACGGCCCCAACGCCACGAGGAAAGAGAAGCTCGACAAGATACAAAACCTTTTCAAAAAGGCAGGACAGGAGAAGCCTGTCGTTCATGAAATCATCAACGAGCACACGGCAGCGCGCCGGGTCAAGAAGGTCATCTTCAAGAGCCTCAGCTCGAAGGAGGAAAGCAAAAAGGAGCAGCTCACGGTGAGCCTTGAGTTCTGGTCGTACAATCCAATGACCATCACGGCGACAAAATCCAAGAGCGGCAGCTCGCAGACGAGCACCTCATCGGCGGTAAGCAAGCTCGACCCGGCATATCAAAGCTATTTGAGCGGCAGCCGGGGGACGGCTCCCAAGACCAACAACTCCCCCGCTGTGGATGACGTAAGCACGACGGCCTATGCGAACAGGCTCTCAATGATGCCGTACTAAGGAAGTGATTCTAAGAGTGGAAACGGCTGAATTATTCTATCCCGAAATCAGCGTAGAGCTCGGGAAATACACCTTCAGGGAAGGCGTAGAAATCGAGGTTTATTCAAGCAAAGACAGTTACTTTGATTGGGCGAAGGTGAGGTTTACCCGGCAGTTCAAAGAGAAGCTCACTCTCGACGTCAAAGAAAAGGCCCTCATCCAGCTCGGTTACAACGGGGTTTTCGACGATGTCTTCGAAGGATATATCACCAAGCCGTATGACAGCGGCGGTTACATGAACGAAATCCTCCTCAAGGACGACATGATTCTCCTTGAGGAAACGGCCATTAACAACACGTTTTTAGATGCGACGCCGCAGGAGATTATCTCCTTTTGCCTCGCAAAGGCCGGGGTTCAGAAGATGAAGCTTTCGGCGGCGGCACATCCGGCAAAGGCGCGAATCCCCATCTTTCAAAAGAACGTGGTCTCGGTCATTAACGAGATACACGCCGCATGGGGAATCGCTGAGAAGTTTTTCTTTTCGGGCGGAGTCTTCTATTGGGGAGAGAAGCCCGAACAAACAAAGGTTTTCTCGTTTGAGTACGGGACGAACATCATCACCCTCAACAGGCCGGGGGGCGTGTGGGAACTCGAAACGGTCTCCGCACCGTTCATCAAGCACTCGCACAAAATAAGCGTTTCACACCCGCAGGTGTCCGGCGAGTTCGAGGTCAAGAAGGTCGTCTTTACTACCAACGAGGCGGGGTTCATCCGCACCTACATCTATTTTTAACCGAAGGAGGGAGAGCAATGCTTGAGGAAATGGTCAAAAGTGTAATAGCAAAGCAGCTCGCCGCCGACTTCCCTCACTTGCAGCTCCCCGGCCTTATGCGTGCAAGGGTCACAAGAGCAGCGTCCACGGGCGAGTGGTACGAATACAGCCTCAAGATTCTTGACAAAACGGGCGAGATTGACGAACGCTTCCCGGAGATTCCCGGAGTGCTTTCCAAGGTAAACGTCGAGCTCGGGAAAACCGTCGCGGTCGGCCTTCTGTACGGTGAGCTCAATCCGTGCATTATCGGGGAGGTGGTTTGATGGCAGGGTTAAACGACACAGACATTAAGCTTGACCCCTCGTGGCAGCTCACCCAGGCGGCCACTGGCGACGCGCCTCTTGTGTCCGGGTTCGACTGCATCATGCAGGACATCCGGCTTGAGGCTATGACACAGGCGGGCGAGCTCTTCTATGATACTGAGTGGGGATGGTCGCTTCTCGACTTCGTGCAGAGCGAGGACGACGAGCTCACCATCATAGAGGTCGGGGAGCGCATAAGAGAAAAGCTTGAAAGAAGAGAAATCGTCGACTCTGAGACCATCTCAACCGAGGTAAAGCTTGAGGATGACGCGCTCAAGGTGTTCACTACCTTTTGCTTTATCGGGGATTCTCAGACCTACAGCGTGAGCGTCACGGTCGACAGGGTAAATGTGGAGGTGATTGAAATTGATTGATGAAAAGGTTCTTGACGAGATTCTTCCCGTCCCGGACATCGAGAAGCTCAAGGAGGAGACGGTCGCGCAGCTTAAAAGCGAGGGCTTCTCAATAACGAACTTCAGCTCGGGCGGCATCTTTTACACCCTCTTGATGATAGTCCTCCGCATCCGCATCGAGCTCATCAACCTCCTCCGCCGTGTGCTCAATAACATGTTTGTCGCTCATGCTGAGGGGATATGGCTCAAGCTCAAAGCGGCGGACTTCGGCAAGAAACAAAAGGAAGCCCTCAAAACGCAAGGCTATGTCACTGTGACAAGGGGAGAAGGCGCGGAGGCCGTTCGCATTGCCAAAGGGCACGTCTTCAAGACCATCAAGGACGTCAACGGCGAGGAGCTCCGATTCTTTGTCCTGAAGGATACCGTCCTTCAGAAGGGCGCGGAGACGGTCGGCGTCCTCGTGGAGGCCGAACGGGAGGGCTCAAGGTACAATGTACCACCCGGGCAGATAACGCGCTCCCTGACGCATTTAGAGGGCGGCTGCACGGTCTCCAATGGTTCTGACTGGATAGTCCGGGAAGGCAGCGACATTGAGGACGTTGAGAGCCTCCGGGAGCGCACCCTCCGCTCGTGGTCTGAGCTTGCCACAAGGCCCATCGCCGAGAAGTATCAAAACGCTTGTGAACAGGTTCCGGGCGTGCTCTTTGTCAAGGTGAACGATATGCACCCGAGAGGTCAAGGAACGGTCGACATCATCGTCACAGGGACGGCGGGAGAAGCGACGGAGGGCCTCCTTGCACAGGTGCGGGCCGAGGTCGACAAGATTATCGGCAACTATGACGACGTGCTCGTGAAGAGCTCTACGACCATAGAGCAGCCTGTCTCCGTAACCGTGACCATCCCGGACACCGTTTCGGATGACGGCATCGCCGACAGCGTGAAGGCTGCTATCTCGGAGCTGCTTCAGATACGGAAAAACCGGGAGCTCAACGAGCTCACTCACGCCGACATCGTCCACGCTGTCAAAAGCAAGGTCGCATCCGTCCGCAATGTCAAGGTTACGGTTCCAAGTGAGGACGTCTTCCTTGACAGCGACAAGGTCATCATCCTCGGTGAGGTATCGGTGACAGTGGAAAGGACGTGAGGCGATGGCGAGATTTGAGAGGTTCGGCGAGTACATGTTCAGCCTCCTCTTTACTCCGCTGAGGAAAGGGAAAAAGGCAGCGAATCAGTTCTATATCTTTTTCAAGGTCGTCGGGAAGCTGTTTGACGACACCAAGAGGGACATCTTCCGGGTGCGGGCCGAGTCAATGGTCATCAGCGCAAGCGAGGTCATGCTCCCGGAACACGGTAAAGACCGGGAAATGCCCCGGCTCAAGGGCGAGGATGCCGAAGCCTACAGGACACGGCTTTCCATGAAGGCCATTATCGCGGAGCAGGCCGGGACAAGGCCGGGCGTCCTCCTTGCCCTCAAGGCTCTCGGATATGAACAATCCTACATAGAGCCGTTTTATAAGACAGACCCGGAGAGATGGGCTGAGTTTATCATCTTCCTCCGGGGCAAGAATCCGAGTGGCGTCAATGACATCCGCATCATAGACGCCGAGGTGATGAAGGTCAAGGAAGCGAGTGCAAAGCCTAACTACGGTGTGGACAGCGGAAACGTCATCGGAATCCGTTCCAAGGAGCAGACGGGATTTTCCCGTTATCCCCTTTGCGGGACTATCGTGTGCGGCGTCTTCCCGATCGCGGTGTGTGTCGGCCATATGGTCGCCTCGGCGGGCGTGGCTCAGTCCCAAAGCGGCGGAGCTATCAAGGATTATCCTCTGACAGGCCGGACAATGACATCGCGGAGGATATACCACGAGGAGAATTGTTCGCTTTATTATGGCTTTGATTCCGTCTCGGAGGTCAAGTCTTCGGCCCGCGATGGTGAAGTGACTTATCCTCTCGCATCAGAGAAAACCATGACGAAAGGAGATGAATGACCATGAAGACATTGACGGGCATCGGCCTAAACAAACAGGCCCAAAGGTTCGCGAGCTCTATCCATCATGCGGCGTACAGCCTCAACGGAGCTCCGCAGACAAGGCCGATTTTCAAGTCTATCGTTGAAGGAGACGTCGTGAAGATTTACGTCTACTTTGACGATGCGGTTGTCGGCAGCGTCTCAAACGTGCAGCTCGTCGACAATGACGGCGATGTGGTCGCGCTGACCGACAGGGTCTTTACGAAACCACAAAGCAAGGGGCTCTATGTAGCCTTTAAGTACCGCTTTACAGAAATGGAGGTTGAAAGTGTTGAATCCTTATAGCAAAGTCGGATGGAAAGACCATGTCGTCGACGAGGAAACGGGCGAAGTCATCCAGAACGGGACGCCGCTGAGCGAGAACAATCTCGGTCATATGGACGACGGCATCCAGGCAGTCACCGCGCAGACCATAACTCAGGATGCCTCTATTGCACAGCTTCAGGCTGAGCTCAAGGTCGTCAAGGATGCAACCTTGAATAATATGACCAACAACGTGTTTATTGAGAACTTCAGCTCGCTCAGCAACATCAAGCTCAGCAACGGCATCTATGACCCGGTGGCGCGGAAAATCTATGTATAAAGTGGCGTGCCCGAGGAGGGAGCTGAGCTGCATGATAGGGAACTTGTTCAGTGAATTGGTTCCTTTATGCGACGGTGATTGCTCCGGCCTCAAGGATGATGACTTCATCATCTCCGGCATCATCACAGGGACAGACAAGAAAGCGACAATCAAGCTCACCGACTACGGATGCGAGTATTACGGAGACGTCCAAGAACTTGAGAGATTGCGGGAAAAGAGGTGTTTGATTCGTGGAGCCTTCCATGCTTCAGAAGAAAGCTGAAATCTTCCTTGACAGGATTTATCCCCTTTTGAGGAACTTCCCGCAGTCCGAGAAGTTTTGCCTCTGCCAAGAGATAAAACAGGCATGTTACAGGGTCATCCGAAACACTATGATGTACAGCGCACTCAAGACGGATGACCGCATCCATTACCTCCGGGAGGTGGACGCAGACCTGAAGCTCCTGCTCATTCATTTTGGGATGGCGAGGAATCAGAAGTACATCACCCAAAAGAAAGCCTATGAGCTGCAAGAGAAAATCTCCGAGCTCGGGCGCATATGCGGGGGTCTGATAAAGGCCCACTACGGGAAAAAGTAACTACTCACAGGGTTGTCCCTGTTTGACCGCTAACCGTGCGATTCGCGGCTACAATTCGGCCCGCTATTGGAACAACAATGGGCAGTCGAATCGCAACGACAACGTCGGCTGGCGGCCCGCCCTGTAAGTCTTTCGTCCGATGCGGTCACGGCTTCATCGGCGAGTCCTTGTTATACTTCAAGGGAGGGGCAATCCTTCACTGTGGAAACGGTGTAAACACATGAACAATGTCATAACTGCCAAGCCGCTTCATGAAAGGGATGCCATTATGACGAACACTACTAAAAGCCCGCTGTTTGACGCAGTTGTTGACTACGACAACATAGCGAAAGGATACCGTGAGACACAACGAGGAGCGCGGAAATTCCAAAAGGAAGCCGTCATCTTCGATATGTGCAGGGAGAGGAATCTCGTCCACTTGTGGCGAGACCTCAAGGATGAAGAATATGAGGTCGGGAAGTACATTCGATTCAAGGTTTTCGAGCCGAAAGAGAGAAATATCTCCGCTCCTCATATTCGGGACAAGACCGTGCAATTCGCGGTTCACAGCGTTCTCAAGGAAGTCTATAAGCCGGTATTTATCAAAGGCTCGTTTGCTTGCCAAGAGGACAAAGGGAATCACAGGGCGGTCGAACACCTTCAGCATAACATGAGGTTGTGCAAATGGAAGCACGGCGGAGGATGGATTCTCAAAATAGATGTCAAAAAGTTCTTTTACTCTATCGACAGGGACATCCTGAAGAGAATCCTTCAAAAGAAAATCAAGGACGAAAAACTTCTCCGGCTCCTTAACAAAATCATTGACTCAAGCCCGGAAGGAGAAAAAGGAATACCGCTCGGGAACGTGACCTCGCAGGACATGGCGAACATCTACCTCGACAAGCTCGACCAGTATTGCGTGAGGTTCCTCAAGGTGAAGTATTACACCCGGTACATGGACGATGTTTGCATCGTGACGCCAACGAAGGAACAGGCCCAGGAGTACCTCAAAAAAATCAAGACGTTCCTTGAGGAGCGACTCGGGCTTGAGACTAACCAAAAGACCAAGATTTTCCCGTTGGAGCAGGGCGTCAATGCCTATGGCTTCAAAATCTGGACGACTCACCGCCTATTGAGGGATAAATCAAAACAGGCGATGAAGCGACGCATTAAGCGTATGGACGAAAAGCAAAAGGCCGGGGAAATGACCAAGAAGGAAGTCGTTCAGGCCGTGAGCTCATGGCTCGGATATGCACGCTGGTCATGCAGCTTCAACCTCTGCAAGAAGATTTTCGCACCATACCCCTATATCAAAGTGGAAGGAGAGATTTATTTTGGCAGAATATCTCGGAACAATCAATCTCGGCGGCCTGTACAAGAGCGGAGTAATCCAACCTCGCCCCACTAAACCGTGGCGCATCAGCTCCGCGCCGACAGGTCAGAGTACAGTCGGAGACATTGCCGACTTTAACACCTTGACCACGATGTCAAGCTGGACTATCGGCAACACTCCGGGAACTGAAGCGAATCAGCTCAAATGGCACAAAATCAAGGACGGAGACAAGACCCTTCTTATTTGTGACAGGGTCATCCTGGCTAATGTGTCGTGGGACGACCTCAACGGCGACAATCGTATTTTTGGCAAAACCATCACTATTGACGGGGCCGAGTACAAGCTGAGAGCTCTGACGGGCGGCAGCAACTACAGGAGCGGAACGGACGCCTACTCCGGCGGTTCTCCGGCTACAAACGAGTGGGACAGATTCGTCACCCGCGAGGAGGTCATCACAGGGCTCCCTGCTCCCACTTCGGCAGACCTTGACTCTACCCTTGCAACGGCTGACTACACGAGCACTCATGGCGATTTTTGGCATTGGGCGGGTATGTATTCATGGTGTCAAGAGACCTACACAGGCAACACCGCTACCCGTGCGCTTCGCGGCTACATTTCGGCCCGCTATTGGAACAACAATGGGCAGTCGAATCGCACCGACATCGTCGGCTGGCGGCCCGTCCTTGAAGTACTGAATACTGCCCCATTGATTTCTGACATAGACCGAAATCTCGGGGACAAAAACGCGGACTTTGTAATCACCTACACGGTCAATGACACCGATGCGTCCGACGTGCTCACAGTAACGGAATACCGCGACGGCGTGCAGACAAACACCTTCACGAATGCAGTCCGGGGGCAAACATACAGCATCAACGTCCCGGTCACAAGCCTCAGCCTCGGCACTCATACCGTCTCCGTAACGGTCAATGACGGCAAGGGCGGCACGGCTACAAGAGTATGGACGTTCCAAAGAGTGAACGCAGCTCCGACCGTCTCGGGAAGTGACCAAAACCTCGGGGATAAAAACCTCGGCTTTCAGATTGAGTACACGGTTAATGACACGGACGGAGACACACTGACAGTTGTCGAGAAACTCAATACTGAAACGCTCAGAACGATAAACAACGCCCCGAAAGGACAGACGCTCACGCTTGAAATCACGAACGAAAAGCTCTTCAGCTTAGCTCTCAACTCGGTCAACACGGCTCGGATTGAGGTCAGCGACGGCAAGGGTGGCACGGCGTACAGGACATACACTTTCAAGCGCGTAAACGCCGCGCCGAGCATCTCGGGAGTGGATGAAGACCTCGGTCAACAGACGGGAGCCTTCTCAAAGACCTACATTGTGAACGACGTCGAAGGCGATGCGGTGATTATCACCGAAAAAATTGACGATACTGTCATCCGAGCATACACCGCAGAGCTCGGCACAGAGGCCACAATCACCCTCACGGAGGAAAAGTGGCTCATGCTGACAAACGGGTCACACTCCCTCAAGATTGAGGCTGTAGACACCAATTTTGCGACGTCGATTAGAGTCTTCAACTTCAGCAAGAACGAGACGGAAATCCTGTTCGAGTTCCCGACTCCGTTCGAGACCGATGCGATGGCAACCAAAGTCCTTGTCACTCCAACATGGCACATCGAGGGCGCGGAGGCCTACGTGTACGCTTGTAATAACGCTTTTGACGACAATCCGACATGGGAAGACATCACAGCGCAGGTCTTCATCAACCGAGTCTATAACTTCATCAATGCGGAGAAAACGGCGACAAGATGGGGCGTAAACATCCGCTTCCATATTGTCAAAAACCCCGGATATGAAGGCGAAGTCTCAATAAATGGATTTGGAGGTGCGTTTGAGTAATGCCTGAATTGTTAAATCCAAAGCCTCTCTCTGAAATCAAGAGGGAAAAGGTAGAAAAGGCCCAAGAACTAAATATCGACCTCTATGAGGCCGTGGCCGGACTGTTTGAGGAATTGCTTGAAGCAAATGCAAGGATTGCCGCGCTTGAAGAGCGTGTCAATACACTAACACAAGGAGGCGGGCAGTAATGGCAGCAGTCAAGAATTACATGATTCCCGTATACGCTGCACTCATTAAGAGGGAGAAAAGGGACATCGAGTCCCTCCCTGAAGAGTACATCGTCCCGGTGGCTGAGTATCTGGCGGCTGAAGTGGAAGGCGCATAGACCGCTTAAACCGGGCAAGACAAAAGGAGGGGCGGCCTCGCGGCTGCTCCCTCCCGGATGTCTTAAATGGCCTCGCTCTTTTGCATGAATCACCCCCTCCGGGGCGGTCGATGCAAGCGAACGATACCTCGGAAATACTTCTGAGAAACGGTGTAATTTTTGCCAAAAATCTTGTCCCTTTTTGCCAAAAATTTTGTCCGGCTACA
NC_015172.1	VR	-	*	*	2636239	2649330	0	0	GAGGATGTCCGGGTCAAGAACAAAATCATCAAGGAAGTCCGCAAAGAGGGCCTTCAGCTCTTGCAGGACGACATCGACCTTGAAGATATGCAAAACGAGCTCGAAACAAGGGCGAAGTTCATGCAGACTCCTCTCGACGAGATGGTCAAGCTGAAGGAAATCTCCTCGGCCACAATCACAGTCCCGGAAGGACAGGACATCATCACGACCGAGAAAATGCCCGTCACCATCCGCTATGTGTCCAGAGGATACATCAGGGAAATCGAAGTCGACCTCGGCAGAACGAAGCCGAGCGCAAGCTAAGAAAGGAGGCTTGATTAGGATGTCATTGAAAGTAAACGGCAAAACATACGATTGGGCCGACGTCGATATTAAGCTCCCGGGTCTCACGATTGAGTTTCAGGAAATTTCCTACGACGACGAGCTGGAAAAGGAGCTCGCCTACGGCAAGGGTCAGAAACCGAGAGGCTACGGAGAAGGCAACTACAAGGCCGAAGGCAAGGTCAGCCTCCTCCGCGACGATTATGACGCGCTGCTTGACTACTGCAAAAGCAAAGGGACACCGCTCTTCAAGCTGGTCATCCCGAAGATTGTCGTCTCCTACGCCAACGAGGGAGACCGCACAAGGAGCGATGTGCTCAATACCGTCACGTTCACCAAACGCAGCAACAAGGCGGCGCAGGGAGACAAAAGCATCAAGGTTGACCTTGACATGCTTATCGTGGACGGAATCGAGAGCGACGGCGTTAAAGCCCTGTAATATCTCAAAATAAATGTCAAAGGAGGATTATGCAATGGAAGACAAGAGCATCAAAACCAACGAGGCCGAGGTTAAAAAAGGCGGGTCTGGAGCACTTAACACCGAGGAGCTCAAGACAAAACACGGCAAGGTTTATCAGCTTGATTTAACCCTCACCCCGGACGATGACACGGAGATTGAGGTCTCCTATATCTTCAAGAAGCCGACCACGGCGAGCTATGACCGTTATGTTAAGACGGCGGCCAACGGAATGACGAAGGCGCTCAAGACCTTCATGTTTGACAACATCATCCCTGAGCACCGCGACAGATTGGAGGCCGACCTTGAGGAATACCCGGCCCTTACCTTGAGCGCGGGCGAAAAGCTGCTCTCCATGCTCGGGCTGTCTAAGACCGCAAATTTAATGAAGCTGTAGAAGAGCAGCTCGGGAGGGTGAGGACGGACTTTGTTGAGGCGGCGACGCTTGAGATTTACAGGTTCGTCCCCCCTGCTCTTCTGCCGGATAATATCGGGGAGCTGCATTTTGATGAATTCCTTGCGCTCCTCGCCCGGGCAAGGTACATCGAAGAGGTTGAGGAGGACATTGTTGCGAGAGCTATCTCGAAGGTGTTCTCGGAATAAAAAACCGACCTCTTTATCAAAGGGTCGGTGTTTGTCTGGTAATCCATGCTTTATATAGTTTGGTCGCGTTCCTCCCGGCCTGGAAGATGCTCTCTTTGTCCTTGTCCTTCTGCCTTCCCATCGTGTTTTGATGGCCTACCCATAAGGCATAGGGAATCGTATAGACCATAAGCGGAACATATACAAGGACGGAGATGGCAGCTCCGGCGCACAGGGCGAATATGAGAACTTTGAGCATTACGATTATCAAGGTCATGGTAATCCCTCCTTTGCCTAATTATACCATACGAAAGGGGTGAGGAATAGTGTGAGCTTAGAATCCGTTTTCAAGCTGTCCCTCATTATGAACATGGTCGACCACCTGACAGGCCCGATGGGCCGTGTGCAGTCTTCGGTCGGCGGCTCTGTCTCGAAGCTTCAGAGCATGGAGCAGACCTTCGGCGACATGACCAAGACCGGGGCGGCGATGGCGGGTATCGGCGCACAGATAACCGCCTCAGCTCTCGCCCCGGTGGAGGCAACCTTCGCGACAAAAAGGGCTCTCGGTGAGCTTGCCTCGGTGGGCGTCAAAGACCTCGGCGTCCTTGAGGATGCGGCGCGCAGCTTCTCCGAACAGTGGGCCGGGACATCGAAAGCCGACTTCATCACGGCGGCCTATGACATCAAGAGCGGCATCTCCTCCCTTACGGATGCGGGCGTCGCCGGGTATACGGAGCTTGCAGGTATCACCGCGAAGGGAACAAAGTCCAGCATCGCGGAGATGACAAACCTCTTCGCCACGGGTTACGGCATATACAAGAACTTCTATTCCGACCTTTCGGATATGGAGTTCGGGGAAGTGTTCTCGGCGGGGATTGCGGCTTCGGTCAAGAACTTCAAGACCACGGGCTCAGGGATGGCACAAGCGATTCAGACCCTCGGGGCCTCGGCAACGACGGCCAACGTGCCCCTTGAGGAGCAGCTCTCTATATTGGGTATGCTTCAGGCCACAATGAGCGGAGCCGAGGCGGGAACGAAATACAAAGCTTTCCTCCGCTCGGCTGTCAAAGGCGGCGAGGAGCTCGGCCTCAAGTTCACGGACGCGAACAACCAGCTCCTCTCTATGCCGGAAATCCTCGGTAAACTCCGGGGCAAGTTCGGAGAGACGATGGACGCAGCCGAAAAAATGCAACTGCAAAAAGCTTTCGGTGATACGGAGGCGGTCGCCCTCATTGACCTCATGTACTCCAAGACGGGAGACTTGCAGAACAACATCCTCGGCCTTTACTCGTCGATGGGCGAAGGAGTCGGGGCCGCCCGGGAAATGGCGTCGGCTATCAACGACACGGAGCCCGAGAAGTACCAGCGGTTACAGCAACGCATCCAGAACGTCAAGGAGTCCATCGGCAACAGCCTCCTCCCCACCGTCAACGAACTGCTCGGCAGGGGCGAGGAAGTCCTGACAAAGGTTGGCTCATGGATTGAGAAGAATCAGGAGCTCGTCAAAGTCATCATGATTATTGTGCTCGCACTGGGAGGCTTCCTGATGGTGGCCGGGACGACAATCGCGGTCGTCGGCGGCGTGGGGCTTGTGTTCACCAAGACGGCGGGACTTGCGACAGGTTTTTACCGGGCGATACGGGGAATCCCCGACCTGCTTACAACTATCCAAATAAAGGCCCTGTATGCCGGGGACGGTCTAAAGAGAGGCTTCAGCGCGGTTAAGACCTTTGCCTCGTCGGCGGTTACTGGCATCAGAAACGTCGCCGTCAATATCGCAAGCATGGCGAGGACGGCAGCCATTAACGGGGTCACGGCATTAAAGAACATGGCCCTCGGCCTTGTGGGGATGGCAAAGCAAGCAATCACGACGGCGGTGACAGCGATGCCCGAGCTTATCGCCTCGGTGTGGAGCTTCACGGCGGCCCTGCTCGCGAATCCTATCACGTGGATTATTATAGGCATCGTCGCTTTAGTGGCCGCGATTATTCTACTCTGGCGGAATTGGGACTCGGTGGTCTCGTGGATACAAGGCGTTTGGAACGGCTTCGTCAACGGCATAAAGGCCGGGTTTGACTGGATTCGGAATCTCTTCTCGGGGATGCCGACCTGGCTGCAAATAGCAATCGCCGCATTCCTGCCGTTCATAGGGATTCCGATGCTCATTATCACGCATTGGGACTCAATAGTCGCCTTCTTCTCGAATATGTGGACCCGCATCAAGGAAGGCTTTGTCAACGGCATCAATGCAATCAAGGAATTCTTTATGGGTGTTCCGGCGTTCTTCAGGGAAAGCGGCGCGAGAATCATCGACACCCTCGTTGAAGGCATCAAGAGCGCGGCCATGAAGCCCGTCGAGGCGGTAAAAGGCATCTTCCAGAAGGTTAGAAAGCTTCTTCCGTTCTCGGATGCGAAGGAAGGGCCTCTCGCGGAGCTGACGCTTTCGGGGCACAGGACAATGTCCACGCTGGCGCAGGGCATCGAACAGGGTGCAGACCTCCCGGCTCAAGCCGTGGAGAAGGGGCTCGGCAAAATTGACACGACAGGAGGCCGGGAGCCTGTCAAGAAGGTCAACCTCAAGGAAATCTCCCGGGAGAAAGAAACATCGGAGACGACCACGGAAAGAGACAGGCGCATCATCATCGAGAAACTGCTCCTAAACGTGGACTTCTCCAAAATCAAAGAGCTCCCGCTGCTCCTCAAGCTCCTCAAGGAGATTGAGGACTACGTCAACAGCAACGGGCTCGTCGCTGAAGGGGAGGGATAATCTTGATATTTGTCGACGACAGTTCGATTAAAGTGAGCGGGGTTATCCTCCCCGGCCTCATCAAGAGTATAGAGGTCAGGGATGACGCTCTCATCGAAGAGCAGACAGTCGAAGGGAGCTCCGCGAAGGCGAAACAGGCAGAGGGGTACGAGGACGCAAAGGTGACGATTGAGCTCATCCTAGAAGACGGCCCCAACGCCACGAGGAAAGAGAAGCTCGACAAGATACAAAACCTTTTCAAAAAGGCAGGACAGGAGAAGCCTGTCGTTCATGAAATCATCAACGAGCACACGGCAGCGCGCCGGGTCAAGAAGGTCATCTTCAAGAGCCTCAGCTCGAAGGAGGAAAGCAAAAAGGAGCAGCTCACGGTGAGCCTTGAGTTCTGGTCGTACAATCCAATGACCATCACGGCGACAAAATCCAAGAGCGGCAGCTCGCAGACGAGCACCTCATCGGCGGTAAGCAAGCTCGACCCGGCATATCAAAGCTATTTGAGCGGCAGCCGGGGGACGGCTCCCAAGACCAACAACTCCCCCGCTGTGGATGACGTAAGCACGACGGCCTATGCGAACAGGCTCTCAATGATGCCGTACTAAGGAAGTGATTCTAAGAGTGGAAACGGCTGAATTATTCTATCCCGAAATCAGCGTAGAGCTCGGGAAATACACCTTCAGGGAAGGCGTAGAAATCGAGGTTTATTCAAGCAAAGACAGTTACTTTGATTGGGCGAAGGTGAGGTTTACCCGGCAGTTCAAAGAGAAGCTCACTCTCGACGTCAAAGAAAAGGCCCTCATCCAGCTCGGTTACAACGGGGTTTTCGACGATGTCTTCGAAGGATATATCACCAAGCCGTATGACAGCGGCGGTTACATGAACGAAATCCTCCTCAAGGACGACATGATTCTCCTTGAGGAAACGGCCATTAACAACACGTTTTTAGATGCGACGCCGCAGGAGATTATCTCCTTTTGCCTCGCAAAGGCCGGGGTTCAGAAGATGAAGCTTTCGGCGGCGGCACATCCGGCAAAGGCGCGAATCCCCATCTTTCAAAAGAACGTGGTCTCGGTCATTAACGAGATACACGCCGCATGGGGAATCGCTGAGAAGTTTTTCTTTTCGGGCGGAGTCTTCTATTGGGGAGAGAAGCCCGAACAAACAAAGGTTTTCTCGTTTGAGTACGGGACGAACATCATCACCCTCAACAGGCCGGGGGGCGTGTGGGAACTCGAAACGGTCTCCGCACCGTTCATCAAGCACTCGCACAAAATAAGCGTTTCACACCCGCAGGTGTCCGGCGAGTTCGAGGTCAAGAAGGTCGTCTTTACTACCAACGAGGCGGGGTTCATCCGCACCTACATCTATTTTTAACCGAAGGAGGGAGAGCAATGCTTGAGGAAATGGTCAAAAGTGTAATAGCAAAGCAGCTCGCCGCCGACTTCCCTCACTTGCAGCTCCCCGGCCTTATGCGTGCAAGGGTCACAAGAGCAGCGTCCACGGGCGAGTGGTACGAATACAGCCTCAAGATTCTTGACAAAACGGGCGAGATTGACGAACGCTTCCCGGAGATTCCCGGAGTGCTTTCCAAGGTAAACGTCGAGCTCGGGAAAACCGTCGCGGTCGGCCTTCTGTACGGTGAGCTCAATCCGTGCATTATCGGGGAGGTGGTTTGATGGCAGGGTTAAACGACACAGACATTAAGCTTGACCCCTCGTGGCAGCTCACCCAGGCGGCCACTGGCGACGCGCCTCTTGTGTCCGGGTTCGACTGCATCATGCAGGACATCCGGCTTGAGGCTATGACACAGGCGGGCGAGCTCTTCTATGATACTGAGTGGGGATGGTCGCTTCTCGACTTCGTGCAGAGCGAGGACGACGAGCTCACCATCATAGAGGTCGGGGAGCGCATAAGAGAAAAGCTTGAAAGAAGAGAAATCGTCGACTCTGAGACCATCTCAACCGAGGTAAAGCTTGAGGATGACGCGCTCAAGGTGTTCACTACCTTTTGCTTTATCGGGGATTCTCAGACCTACAGCGTGAGCGTCACGGTCGACAGGGTAAATGTGGAGGTGATTGAAATTGATTGATGAAAAGGTTCTTGACGAGATTCTTCCCGTCCCGGACATCGAGAAGCTCAAGGAGGAGACGGTCGCGCAGCTTAAAAGCGAGGGCTTCTCAATAACGAACTTCAGCTCGGGCGGCATCTTTTACACCCTCTTGATGATAGTCCTCCGCATCCGCATCGAGCTCATCAACCTCCTCCGCCGTGTGCTCAATAACATGTTTGTCGCTCATGCTGAGGGGATATGGCTCAAGCTCAAAGCGGCGGACTTCGGCAAGAAACAAAAGGAAGCCCTCAAAACGCAAGGCTATGTCACTGTGACAAGGGGAGAAGGCGCGGAGGCCGTTCGCATTGCCAAAGGGCACGTCTTCAAGACCATCAAGGACGTCAACGGCGAGGAGCTCCGATTCTTTGTCCTGAAGGATACCGTCCTTCAGAAGGGCGCGGAGACGGTCGGCGTCCTCGTGGAGGCCGAACGGGAGGGCTCAAGGTACAATGTACCACCCGGGCAGATAACGCGCTCCCTGACGCATTTAGAGGGCGGCTGCACGGTCTCCAATGGTTCTGACTGGATAGTCCGGGAAGGCAGCGACATTGAGGACGTTGAGAGCCTCCGGGAGCGCACCCTCCGCTCGTGGTCTGAGCTTGCCACAAGGCCCATCGCCGAGAAGTATCAAAACGCTTGTGAACAGGTTCCGGGCGTGCTCTTTGTCAAGGTGAACGATATGCACCCGAGAGGTCAAGGAACGGTCGACATCATCGTCACAGGGACGGCGGGAGAAGCGACGGAGGGCCTCCTTGCACAGGTGCGGGCCGAGGTCGACAAGATTATCGGCAACTATGACGACGTGCTCGTGAAGAGCTCTACGACCATAGAGCAGCCTGTCTCCGTAACCGTGACCATCCCGGACACCGTTTCGGATGACGGCATCGCCGACAGCGTGAAGGCTGCTATCTCGGAGCTGCTTCAGATACGGAAAAACCGGGAGCTCAACGAGCTCACTCACGCCGACATCGTCCACGCTGTCAAAAGCAAGGTCGCATCCGTCCGCAATGTCAAGGTTACGGTTCCAAGTGAGGACGTCTTCCTTGACAGCGACAAGGTCATCATCCTCGGTGAGGTATCGGTGACAGTGGAAAGGACGTGAGGCGATGGCGAGATTTGAGAGGTTCGGCGAGTACATGTTCAGCCTCCTCTTTACTCCGCTGAGGAAAGGGAAAAAGGCAGCGAATCAGTTCTATATCTTTTTCAAGGTCGTCGGGAAGCTGTTTGACGACACCAAGAGGGACATCTTCCGGGTGCGGGCCGAGTCAATGGTCATCAGCGCAAGCGAGGTCATGCTCCCGGAACACGGTAAAGACCGGGAAATGCCCCGGCTCAAGGGCGAGGATGCCGAAGCCTACAGGACACGGCTTTCCATGAAGGCCATTATCGCGGAGCAGGCCGGGACAAGGCCGGGCGTCCTCCTTGCCCTCAAGGCTCTCGGATATGAACAATCCTACATAGAGCCGTTTTATAAGACAGACCCGGAGAGATGGGCTGAGTTTATCATCTTCCTCCGGGGCAAGAATCCGAGTGGCGTCAATGACATCCGCATCATAGACGCCGAGGTGATGAAGGTCAAGGAAGCGAGTGCAAAGCCTAACTACGGTGTGGACAGCGGAAACGTCATCGGAATCCGTTCCAAGGAGCAGACGGGATTTTCCCGTTATCCCCTTTGCGGGACTATCGTGTGCGGCGTCTTCCCGATCGCGGTGTGTGTCGGCCATATGGTCGCCTCGGCGGGCGTGGCTCAGTCCCAAAGCGGCGGAGCTATCAAGGATTATCCTCTGACAGGCCGGACAATGACATCGCGGAGGATATACCACGAGGAGAATTGTTCGCTTTATTATGGCTTTGATTCCGTCTCGGAGGTCAAGTCTTCGGCCCGCGATGGTGAAGTGACTTATCCTCTCGCATCAGAGAAAACCATGACGAAAGGAGATGAATGACCATGAAGACATTGACGGGCATCGGCCTAAACAAACAGGCCCAAAGGTTCGCGAGCTCTATCCATCATGCGGCGTACAGCCTCAACGGAGCTCCGCAGACAAGGCCGATTTTCAAGTCTATCGTTGAAGGAGACGTCGTGAAGATTTACGTCTACTTTGACGATGCGGTTGTCGGCAGCGTCTCAAACGTGCAGCTCGTCGACAATGACGGCGATGTGGTCGCGCTGACCGACAGGGTCTTTACGAAACCACAAAGCAAGGGGCTCTATGTAGCCTTTAAGTACCGCTTTACAGAAATGGAGGTTGAAAGTGTTGAATCCTTATAGCAAAGTCGGATGGAAAGACCATGTCGTCGACGAGGAAACGGGCGAAGTCATCCAGAACGGGACGCCGCTGAGCGAGAACAATCTCGGTCATATGGACGACGGCATCCAGGCAGTCACCGCGCAGACCATAACTCAGGATGCCTCTATTGCACAGCTTCAGGCTGAGCTCAAGGTCGTCAAGGATGCAACCTTGAATAATATGACCAACAACGTGTTTATTGAGAACTTCAGCTCGCTCAGCAACATCAAGCTCAGCAACGGCATCTATGACCCGGTGGCGCGGAAAATCTATGTATAAAGTGGCGTGCCCGAGGAGGGAGCTGAGCTGCATGATAGGGAACTTGTTCAGTGAATTGGTTCCTTTATGCGACGGTGATTGCTCCGGCCTCAAGGATGATGACTTCATCATCTCCGGCATCATCACAGGGACAGACAAGAAAGCGACAATCAAGCTCACCGACTACGGATGCGAGTATTACGGAGACGTCCAAGAACTTGAGAGATTGCGGGAAAAGAGGTGTTTGATTCGTGGAGCCTTCCATGCTTCAGAAGAAAGCTGAAATCTTCCTTGACAGGATTTATCCCCTTTTGAGGAACTTCCCGCAGTCCGAGAAGTTTTGCCTCTGCCAAGAGATAAAACAGGCATGTTACAGGGTCATCCGAAACACTATGATGTACAGCGCACTCAAGACGGATGACCGCATCCATTACCTCCGGGAGGTGGACGCAGACCTGAAGCTCCTGCTCATTCATTTTGGGATGGCGAGGAATCAGAAGTACATCACCCAAAAGAAAGCCTATGAGCTGCAAGAGAAAATCTCCGAGCTCGGGCGCATATGCGGGGGTCTGATAAAGGCCCACTACGGGAAAAAGTAACTACTCACAGGGTTGTCCCTGTTTGACCGCTAACCGTGCGATTCGCGGCTACAATTCGGCCCGCTATTGGAACAACAATGGGCAGTCGAATCGCAACGACAACGTCGGCTGGCGGCCCGCCCTGTAAGTCTTTCGTCCGATGCGGTCACGGCTTCATCGGCGAGTCCTTGTTATACTTCAAGGGAGGGGCAATCCTTCACTGTGGAAACGGTGTAAACACATGAACAATGTCATAACTGCCAAGCCGCTTCATGAAAGGGATGCCATTATGACGAACACTACTAAAAGCCCGCTGTTTGACGCAGTTGTTGACTACGACAACATAGCGAAAGGATACCGTGAGACACAACGAGGAGCGCGGAAATTCCAAAAGGAAGCCGTCATCTTCGATATGTGCAGGGAGAGGAATCTCGTCCACTTGTGGCGAGACCTCAAGGATGAAGAATATGAGGTCGGGAAGTACATTCGATTCAAGGTTTTCGAGCCGAAAGAGAGAAATATCTCCGCTCCTCATATTCGGGACAAGACCGTGCAATTCGCGGTTCACAGCGTTCTCAAGGAAGTCTATAAGCCGGTATTTATCAAAGGCTCGTTTGCTTGCCAAGAGGACAAAGGGAATCACAGGGCGGTCGAACACCTTCAGCATAACATGAGGTTGTGCAAATGGAAGCACGGCGGAGGATGGATTCTCAAAATAGATGTCAAAAAGTTCTTTTACTCTATCGACAGGGACATCCTGAAGAGAATCCTTCAAAAGAAAATCAAGGACGAAAAACTTCTCCGGCTCCTTAACAAAATCATTGACTCAAGCCCGGAAGGAGAAAAAGGAATACCGCTCGGGAACGTGACCTCGCAGGACATGGCGAACATCTACCTCGACAAGCTCGACCAGTATTGCGTGAGGTTCCTCAAGGTGAAGTATTACACCCGGTACATGGACGATGTTTGCATCGTGACGCCAACGAAGGAACAGGCCCAGGAGTACCTCAAAAAAATCAAGACGTTCCTTGAGGAGCGACTCGGGCTTGAGACTAACCAAAAGACCAAGATTTTCCCGTTGGAGCAGGGCGTCAATGCCTATGGCTTCAAAATCTGGACGACTCACCGCCTATTGAGGGATAAATCAAAACAGGCGATGAAGCGACGCATTAAGCGTATGGACGAAAAGCAAAAGGCCGGGGAAATGACCAAGAAGGAAGTCGTTCAGGCCGTGAGCTCATGGCTCGGATATGCACGCTGGTCATGCAGCTTCAACCTCTGCAAGAAGATTTTCGCACCATACCCCTATATCAAAGTGGAAGGAGAGATTTATTTTGGCAGAATATCTCGGAACAATCAATCTCGGCGGCCTGTACAAGAGCGGAGTAATCCAACCTCGCCCCACTAAACCGTGGCGCATCAGCTCCGCGCCGACAGGTCAGAGTACAGTCGGAGACATTGCCGACTTTAACACCTTGACCACGATGTCAAGCTGGACTATCGGCAACACTCCGGGAACTGAAGCGAATCAGCTCAAATGGCACAAAATCAAGGACGGAGACAAGACCCTTCTTATTTGTGACAGGGTCATCCTGGCTAATGTGTCGTGGGACGACCTCAACGGCGACAATCGTATTTTTGGCAAAACCATCACTATTGACGGGGCCGAGTACAAGCTGAGAGCTCTGACGGGCGGCAGCAACTACAGGAGCGGAACGGACGCCTACTCCGGCGGTTCTCCGGCTACAAACGAGTGGGACAGATTCGTCACCCGCGAGGAGGTCATCACAGGGCTCCCTGCTCCCACTTCGGCAGACCTTGACTCTACCCTTGCAACGGCTGACTACACGAGCACTCATGGCGATTTTTGGCATTGGGCGGGTATGTATTCATGGTGTCAAGAGACCTACACAGGCAACACCGCTACCCGTGCGCTTCGCGGCTACATTTCGGCCCGCTATTGGAACAACAATGGGCAGTCGAATCGCACCGACATCGTCGGCTGGCGGCCCGTCCTTGAAGTACTGAATACTGCCCCATTGATTTCTGACATAGACCGAAATCTCGGGGACAAAAACGCGGACTTTGTAATCACCTACACGGTCAATGACACCGATGCGTCCGACGTGCTCACAGTAACGGAATACCGCGACGGCGTGCAGACAAACACCTTCACGAATGCAGTCCGGGGGCAAACATACAGCATCAACGTCCCGGTCACAAGCCTCAGCCTCGGCACTCATACCGTCTCCGTAACGGTCAATGACGGCAAGGGCGGCACGGCTACAAGAGTATGGACGTTCCAAAGAGTGAACGCAGCTCCGACCGTCTCGGGAAGTGACCAAAACCTCGGGGATAAAAACCTCGGCTTTCAGATTGAGTACACGGTTAATGACACGGACGGAGACACACTGACAGTTGTCGAGAAACTCAATACTGAAACGCTCAGAACGATAAACAACGCCCCGAAAGGACAGACGCTCACGCTTGAAATCACGAACGAAAAGCTCTTCAGCTTAGCTCTCAACTCGGTCAACACGGCTCGGATTGAGGTCAGCGACGGCAAGGGTGGCACGGCGTACAGGACATACACTTTCAAGCGCGTAAACGCCGCGCCGAGCATCTCGGGAGTGGATGAAGACCTCGGTCAACAGACGGGAGCCTTCTCAAAGACCTACATTGTGAACGACGTCGAAGGCGATGCGGTGATTATCACCGAAAAAATTGACGATACTGTCATCCGAGCATACACCGCAGAGCTCGGCACAGAGGCCACAATCACCCTCACGGAGGAAAAGTGGCTCATGCTGACAAACGGGTCACACTCCCTCAAGATTGAGGCTGTAGACACCAATTTTGCGACGTCGATTAGAGTCTTCAACTTCAGCAAGAACGAGACGGAAATCCTGTTCGAGTTCCCGACTCCGTTCGAGACCGATGCGATGGCAACCAAAGTCCTTGTCACTCCAACATGGCACATCGAGGGCGCGGAGGCCTACGTGTACGCTTGTAATAACGCTTTTGACGACAATCCGACATGGGAAGACATCACAGCGCAGGTCTTCATCAACCGAGTCTATAACTTCATCAATGCGGAGAAAACGGCGACAAGATGGGGCGTAAACATCCGCTTCCATATTGTCAAAAACCCCGGATATGAAGGCGAAGTCTCAATAAATGGATTTGGAGGTGCGTTTGAGTAATGCCTGAATTGTTAAATCCAAAGCCTCTCTCTGAAATCAAGAGGGAAAAGGTAGAAAAGGCCCAAGAACTAAATATCGACCTCTATGAGGCCGTGGCCGGACTGTTTGAGGAATTGCTTGAAGCAAATGCAAGGATTGCCGCGCTTGAAGAGCGTGTCAATACACTAACACAAGGAGGCGGGCAGTAATGGCAGCAGTCAAGAATTACATGATTCCCGTATACGCTGCACTCATTAAGAGGGAGAAAAGGGACATCGAGTCCCTCCCTGAAGAGTACATCGTCCCGGTGGCTGAGTATCTGGCGGCTGAAGTGGAAGGCGCATAGACCGCTTAAACCGGGCAAGACAAAAGGAGGGGCGGCCTCGCGGCTGCTCCCTCCCGGATGTCTTAAATGGCCTCGCTCTTTTGCATGAATCACCCCCTCCGGGGCGGTCGATGCAAGCGAACGATACCTCGGAAATACTTCTGAGAAACGGTGTAATTTTTGCCAAAAATCTTGTCCCTTTTTGCCAAAAATTTTGTCCGGCTACA
NC_015172.1	RT	+	550741	551287	AAGAGAGAAATATCTCCGCTCCTCATATTCGGGACAAGACCGTGCAATTCGCGGTTCACAGCGTTCTCAAGGAAGTCTATAAGCCGGTATTTATCAAAGGCTCGTTTGCTTGCCAAGAGGACAAAGGGAATCACAGGGCGGTCGAACACCTTCAGCATAACATGAGGTTGTGCAAATGGAAGCACGGCGGAGGATGGATTCTCAAAATAGATGTCAAAAAGTTCTTTTACTCTATCGACAGGGACATCCTGAAGAGAATCCTTCAAAAGAAAATCAAGGACGAAAAACTTCTCCGGCTCCTTAACAAAATCATTGACTCAAGCCCGGAAGGAGAAAAAGGAATACCGCTCGGGAACGTGACCTCGCAGGACATGGCGAACATCTACCTCGACAAGCTCGACCAGTATTGCGTGAGGTTCCTCAAGGTGAAGTATTACACCCGGTACATGGACGATGTTTGCATCGTGACGCCAACGAAGGAACAGGCCCAGGAGTACCTCAAAAAAATCAAGACGTTCCTTGAGGAGCGACTCGGGCTTGAGACTAA
NC_015312.1	TR	+	6844925	6844949	6844925	6844954	0	0	CCGGCAACATCTGCCGCTGCACCGGCTACA
NC_015312.1	VR	+	*	*	5410246	5410275	0	0	CCGGCAACATCTGCCGCTGCACCGGCTACA
NC_015312.1	TR	+	6844925	6844949	6844925	6844954	2	1	CCGGCAACATCTGCCGCTGCACCGGCTACA
NC_015312.1	VR	-	*	*	2801098	2801127	2	1	CCGGCAACCTGTGCCGCTGCACCGGCTACC
NC_015312.1	RT	+	6863205	6863351	CGAGCAGTACCCGCCGCCCGTAGGGACCGGAGACCTCGATGGCGACGGGCGCGCCGTCGCCGAACCGGCTGGTGCCTGCGTCCCAGCCGGCCCCGAGCGAGTCCCGCACACCGCGGAGCGAGCGGTCCAGCGCGTCCTCGTCGACCG
NZ_GL890521.1	TR	-	478693	478730	478666	478787	24	0	CGTGTTGCTAAATTAGGTGGTAAATGGAATAATGGCTCTAATTGTGGAGCATGGTATCTTAATTGGAATAATACCTCCTCTAATCGCAATCGGAATATCAGCAGTCACTTACTATATGTGCA
NZ_GL890521.1	VR	-	*	*	478969	479090	24	0	CGTGTTGCTAGGTTGGGTGGTGGATGGGATTATGGCTCTGTTTGTGGGGCATGGTGTCTTTATTGGAATGGTGCCTCCTCTAATCGCTATCGGTATGTCGGCGGTCGCTTGCTGTATGTGCC
NZ_GL890521.1	RT	-	477558	478095	TACATACAGTGCAATTCCCAAACGAGGAGCACAGCCTATTGTAAATCAGCTAAGAGGCTACTGGAAAGAAGTCAAAAAGGATGGAAAGGTAGTAAGTAAGAAATGGATCCCCAGCGTGTTGGTATCGGATCCAGAGGGAACAGCCTATTGCTTAAAAATGGATGTTCGTAAGTATTATCCTACTATGGTACATGAGGTACTGAAAGAGAAGTTTAGAAAGCTATTCAAGGATAAGGAGCTTATCTGGCTTTTGGATGAAATCATTGACAGTATAAGCACATGCCCAGCATCGGAGGAGAACATTGAGATCCTTACAGAGTTTGGTATGTGCGTAAATGTGATGGTGGATGATACTGGCAGAGAGTTTATTGACGGTGTAGGGATACCGATAGGAAACTACCTATCACAATATTGTGGAAATTTTAATCTATCTCCGCTGGCTCACTGGCTTAAGGAGGAGAAGAAAGTAAAGTATCAATATTTCTACATGGATGATCTGGTTATTTTAGGATCCTCTAAAGAAGAACTACACAAGCTC
NC_021021.1	TR	+	359089	359114	359085	359117	9	1	GACACGGCCGGCAAGATCAACAAGGACATCAAG
NC_021021.1	VR	+	*	*	2014853	2014885	9	1	GACGTGGCCGGCGCGCTCGACCCGGTCATCGAG
NC_021021.1	TR	+	359089	359114	359086	359116	10	1	ACACGGCCGGCAAGATCAACAAGGACATCAA
NC_021021.1	VR	+	*	*	2276606	2276636	10	1	TCGCGGCCGGCCAGCTCGGAGGGGACGTCCA
NC_021021.1	TR	+	359089	359114	359086	359118	8	1	ACACGGCCGGCAAGATCAACAAGGACATCAAGG
NC_021021.1	VR	-	*	*	803548	803580	8	1	ACGCGGCCGGCATGCTCACCGCCGACGTCATGG
NC_021021.1	TR	+	359089	359114	359088	359117	9	1	ACGGCCGGCAAGATCAACAAGGACATCAAG
NC_021021.1	VR	-	*	*	553794	553823	9	1	ACGCCCGGCATGTTCGACGCGGGCCTCTGG
NC_021021.1	RT	-	366262	366746	GCGCGATGTCATGGGCGAGCACGGTCGTGGCGGCCTCGTCGACCACCTCGGGCTCCACCATCACGCGCACCTCGCGGCCGGCCTGGATGGCGTACGTGCGCTCCACGCCCTTGTACGAGTTGGCGATCTCCTCGAGCTTCTCGAGACGCTTGATGTAGGCGTCGAGCGTCTCCTTGCGGGCGCCGGGGCGGGCGGCCGACACGGCGTCGGCGGCCTGCACGAGCACGGCGAGCACGCTCGAGGGCTCCACGTCGTTGTGGTGCGCCTCGATGGCATGGACGATGTCCTGCTTCTCGCCGAAACGGCGCGCCAGGTCGGCGCCGATGACGGCATGGCTGCCCTCGACCTCGTGGTCGACGGCCTTGCCCAGGTCGTGCAAGAGCCCCGCGCGCTTGGCCGGGATGGGATCGAGCCCGAGCTCCGCGGCCATGACGCCCGAGAGGTAGGCCACCTCGAGCGAGTGGTTCAGCACGTTCTGGCCGTAG
NC_021030.1	TR	+	163388	163412	163381	163412	9	1	AACTACATCGTCAACAACGACAAGTCGAACGT
NC_021030.1	VR	+	*	*	1279297	1279328	9	1	CACTACCTCGTCAGCGACGCTTCGTCGTTCGT
NC_021030.1	TR	-	171126	171163	171106	171181	12	1	AATGCCGGCTTTTCGTACGCGAATACGAATAACACGGCTTCGAATACGAATGCGAATGTCAGCTCCCAGCTATGCA
NC_021030.1	VR	-	*	*	207149	207224	12	1	CATGCCGGCTTTTCGTACGCGTCTACGAATTACGCGGCTTCGTATACGACGGCGACTGTCGGCTCCCGGCTTTGCT
NC_021030.1	TR	-	171126	171163	171106	171219	20	0	GGGGCGTGCTTTTCGGCGGTAATGCGAATAACAGCGCGAATGCCGGCTTTTCGTACGCGAATACGAATAACACGGCTTCGAATACGAATGCGAATGTCAGCTCCCAGCTATGCA
NC_021030.1	VR	-	*	*	171697	171810	20	0	GGGGCGTGCTTTTCGGCGGTGCTGCGTATTCCGGCGCGTATGCCGGCTTTTCGTGCGCGAGTGCGAGTAGCGCGGCTTCGAATACGGGTGCGTATGTCGGCTCCCGGCTTTGCT
NC_021030.1	RT	-	170198	170709	CTATTTGGGTTTCGACCTTCACGGCGGACACTTATAGCTGCATTAAGAACCGGGGGATTCATGCGGCCGCGAAGAAGGTAAAACAGGCCCTACGGGAAGACCCGGAAGGTACTACGTTTTGTTTGAAATTGGATATTCGCAAGTTCTACCCTTCGATTAACCACGACGTGCTAAAATCCATTCTGCGCCGCAAGTTGAAGGATAAAAGGCTACTTCGCCTACTTGACGAAATTATAGATTCGGCGGACGGCGTACCTATCGGAAACTACCTAAGCCAATATTTCGCTAACCTCTATTTAACCTACTTCGACCATTGGATAAAGGAACAGAAGCGGGTAAAGCACTACTTCCGCTACGCGGACGATATTGTAATACTTGCTTCGGATAAATCCTACCTTCATTCCTTAATGGGCGAAATTAGGGCGTATTTGGGGGATTTGAAATTAGAGGTTAAAGGGAATTGGCAAGTTTTCCCCGTAGCGGCTCGCGGTATCGACTTCGTAGGATATGTA
NC_016776.1	TR	+	2439085	2439134	2438997	2439180	16	0	GCGTCGGGGTATCGCAACTATTCCAATGGCGGGGCGAACAACGTTGGCAGCTACGGCTACTGTTGGTCGGCGGTTCCGAACAACCAGAACAACGGTCGCAACCTGAACTTCAACTCGTCGAACGTGAACCCGTTGAACAACAACAATCGGGCGTACGGGTTTGGGGTGCGTTCTTCCCAAGAAT
NC_016776.1	VR	+	*	*	2437587	2437770	16	0	GCGTCGGGGTATCGCGTCTGTTCCACTGGCGGGGCGGCCAACGTTGGCAGCTACGGCTCCTGTTGGTCGGCGGTTCCGCACAACCAGTACTACGGTCGCAACCTGGCCTTCAACTCGTCGAACGTGTACCCGTTGAGCAACAGCGATCGGGCGTACGGGTTTGGGGTGCGTTCTTCCCAAGAAT
NC_016776.1	RT	+	2439431	2440094	TGAAGCGAGAAATTTTTGCCTCGGATTTCAGGGACAGGGTAGTGCATCATCTGTTGTATAATTATATTTCTCCTATGTTTGAGGGCAGAATGATTTTTGACAGTTATTCATGTCGCCGAGGAAAGGGGACAAGTCAGGGAATAGCACGCCTGGAACACCACATACGCAGTTGTACGCAAAATTATCGTTATAGTGCCTATATATTAAAACTGGACTTAAGGGGGTATTTCATGAGTATCAGGAAGGATCGTCTGTACGATCTTATCTGCAAGGGACTGGAACGATATAGAAGAAGCCGGAAACAAAAAGAATGCCCGGATATGGAACTGATAGATTTCCTGCTAAGACAGATTATATTCAGAAATCCCCAGCGGGATTGCCGGATACGGGGTAGCGCGGAAGATTGGGAAGGACTTCCACCCACGAAAAGTTTGTTCAATTCTCCGGAAGGTGTGGGACTTCCCATAGGAGATTTGACATCCCAGCTGTTCAGTAACATCTATTTGGGGGAGTTGGATGGATATGTGAAGCGTGTTTTACGCTGTAAACATTACGGGCGTTATGTGGATGATTTTTTTATTGTCCATCCAAGCAAACGCTATCTAAAGGAACTGATTCCATGGATACGGGAATTCTTGAAGGAAGAATTGGAGTTGGAGTTGCA
NZ_GL890865.1	TR	-	4396	4420	4366	4430	10	0	AACAACAACTCGCCGGACAACAGGAACAACAACAACGGTTTCCGGGTAGTTTGTTCCTAGGCGTG
NZ_GL890865.1	VR	-	*	*	6004	6068	10	0	CGCAACTACTCGCCGGACCCCAGGTACAGCTCCTACGGTTTCCGGGTAGTTTGTTCCTAGGCGTG
NZ_GL890865.1	RT	-	4719	5357	AAACCTCGCTTTATCTCAGCTGCTCCCTACCGCGACCGAGTCGTTCACCATGCTCTGTGCAACATCATTGTTCCCATTTTCGAGCGCAGTTTCATCGGTGACTCCTACGCTAACCGGGTCGGTTTTGGTACCCACCGTGCCCTCCGCCGTTTTACCAAATTTGCCCGCTCTAGTAACTATATTCTTCAGTGCGACATTCGCAAATACTTTCCCAGTATAGACCATACCATCCTCAAATCCTTGCTCCGTCGCCAGCTCAAATGTCGGGAAACCCTCTGGTTACTTGACACCATTATTGACAATAGCAACAAACAAGAACTCATCATTGACTATTTCCCCGGTGACGATTTACTTTCCCCCCTCAACAGGCGACGAGGCTTACCCATTGGCAACCTCACCAGTCAGTTGTTTGCTAACGTCTATCTCAACGGCTTCGACCACTTTCTCAAAGAACAAGTCAAAGCAACTAAATATATCCGCTATGTGGATGATTTTGCCCTATTTGCTGATAATCGCACCTTTTTAGCATCAGCCAAACTAGCGATAGAAGACTATCTTGCCAACCTCAGGCTCAAACTTCATCCCATCAAAACTCAGCTATTTGCCACCAAACAGGGAGCGAATTTTCTCGGCTTCCAC
NZ_ADOP01000028.1	TR	-	29373	29422	29357	29473	16	0	GAGCGTATGCCGTATCGCGGTGGCAATTGGAACAACACGTCCAATGCTGGGCTTGGAGCGCTCAACTTCAACAACTCACGCACGAATGCGAACAGCAATATTGGTTTCCGTCCAGCT
NZ_ADOP01000028.1	VR	-	*	*	29919	30035	16	0	GAGCGTCTGCCGTCTCGCGGTGGCAATTGGAGCAACACGTCCGCTGCTGGGCTTGGAGCGCTCTTCTTCCACAACTCTCGCACGGGTGCGGGCAGCTCTCTTGGTTTCCGTCCAGCT
NZ_ADOP01000028.1	RT	-	28424	29044	AAGCGCCGGTTAATATCAGCGCCCAATTTTCGCGATCGCGTTGTGCACCGCGCCATTTTTAATGTTATAGAGCCACTATTCGACAAAACATTTATCCATCACTCTTATGCGTGCCGAAACAACAAAGGCGCGCACAGAGGGGCTGATGTGGCGCAAAGGCAAATCCAGAAAATAGAACGCAAGCATGGAGCGGCCTACGCACTAAAGGCTGATATAAGCAAATACTTCTCAAGCGTTGATCATGCAATATTAAAGCGACTATTGAGCAATAAAATAAAATGCGAAATGACATTAACGTTACTGCATTACATTATTGACGCAAGCCCAAGCGACAGCCCAGGCGTTGGTATGCCGCTGGGCAATTTAACCAGCCAGATATTCGCTAACGTGTACTTACATGAGCTTGACTGGTTCGCCAAGCATATCCTTAAAATCAAAAACTACTCACGTTACATGGATGATTTTGTGGTTATACATCACTGCAAGCGCTACCTGCATACCCAGCGAATAGCCATACAGCACTTTTTACAAAGCGCCTTAAGGCTAAAGACAAACAGTAAAACGCAAGTTTTTCCGATTGCAAAAAACGGCGGCAGATCACTTGATTTTTTAGGCTATAGA
NZ_ADOP01000022.1	TR	-	25337	25386	25321	25437	12	0	AATCGATTCCCGCTACGTGGCGGCAACTGGAACAATGGCTCGAACGCTGGGCTGGGCGCGCTCAATCTGAACAATGCGCGTTCGAATGCGAACAGTAATATCGGTTTTCGTCCCGCT
NZ_ADOP01000022.1	VR	-	*	*	25867	25983	12	0	GCTCGATTCCCGCTACGTGGCGGCGTCTGGAACTATGGCTCGAACGCTGGGCTGGGCGCGCTCGATCTGAGCTATGCGCGTTCGTATGCGAACAGTGCTTTCGGTTTTCGTCCCGCT
NZ_ADOP01000022.1	RT	-	24388	25008	AAGCGCAGGCTAATTTCAGCGCCGCACTTTAAAGACCGTGTTATACATCGAGCAATTTACAATGTAATTGAGCCGTTATTCGACAAACGATACATGCACGATTCTTACGCATGCAGAACAGGCAAGGGCGCACATGCCGGAGCCGACAGGGCGCAGCTATTTATTAAGCAGGTGGAAAGCGAAAGCGGCAAAGCGTATGCGCTAAAAGCCGACATAAGCAAGTACTTTTCAAGCATTGATCACCAGGTATTAAAAAATATATTGGGCGCCAAGTTAAAATGCCAAAAAACAAAAAGCCTGCTTTTTTACATTATCGACAACAGCCCAAGCGACGCAGTGGGCGTAGGTATACCGCTCGGAAATTTAACGAGCCAAATATTTGCAAACATCTACCTTCATGAGCTAGATCACTTTGCAAAGCACACGCTAAAAGCAAAGCGATATATTCGCTATATGGACGACTTTGTAATGATACATAAGAGCAAGTCGCAGCTTAACGAGTGGAGAAATTTAATCGAAGAGTTTTTATATAAAAACCTACGGCTAAAAACAAACAGCAAAACGCAGGTGTTCCCAATAGCAAAAACGAACGGCCGATCACTCGACTTTTTAGGCTATAGA
NC_015572.1	TR	+	1367052	1367101	1367051	1367202	1	3	ACTTACGACGCCAACGGCAATATCGCCAGCCGCACCGACTTCAACGGCAACCTCGGCTGCTACGCCTACGACCTGAGCCGCAACCTGGAAACCGTCCGCGTCGAAGGCCTGGCGGCGGGATCGACCTGCCCGGCGGATTTAGCCGCCTACAC
NC_015572.1	VR	-	*	*	3791814	3791965	1	3	GGCTACGACGCCAACGGCAACATCGCCAGCCGCACCGACTTCAACGGCAACCTCGGCTGCTACGCCTACGACCTGAGCCGCAACCTGGAAACCGTCCGCGTCGAAGGCCTGGCGGCGGGATCGACCTGCCCGGCGGATTTAGCCGCCTACAC
NC_015572.1	RT	+	1371706	1372244	GCTGGAGCCGATGTTTGAACCGCATTTTTCGCCGCATAGTTACGGTTTTCGTCCCGGACGGAATCCACACCAAGCGGTACAGGCGGCGCAAAGCATCATAAACAGTGGTAAGTCGTATGTGGTGGATATTGATCTGGAGAAATTCTTTGACCGAATCCATCATGACCGGCTGATAGCCCGAATAGGGCAACGGATCACCGACAAACGGATACTGCGCCTGATCGGACTGATGCTGCGAAGCGGCATCATGATCAACGGCGTGGTGGTTCGGAGCGAGGAAGGCACGATGCAAGGCGGGCCGCTAAGCCCCTTGCTGAGTAACATTGTGCTGGACGAACTGGATAAAGAACTGGAAAAACGCGGCCTGGAATTTTGTAGGTTTGCCGATGACTGCAATATCTTCGTGAAGTCACAAAAAGCGGCGGAACGTGTGATGGAAACGGTCAGCCAGTTCATAGAAAGCAAGCTCAAGCTCAAGGTGAACCGGGCGAAAAGCCAAGTGGCAAGATCAGAAAGGGTAAAGTTTTTGGGCTTTACGG
NC_017578.1	TR	-	49187	49250	49167	49305	18	0	AAACGCGCGCGGTTGGCCGACCAACAACAACTATTGGTCGGTGACACCTGATGGTTCTAACTATTACAACGTGAACCTCAACAATGGTAACGTCAACAGCAACAATCCGAGCAACACGAACTACGCATCCTGCGTCTCA
NC_017578.1	VR	-	*	*	50067	50205	18	0	TAGCGCGCGCGGTTGGCCGGCCAACACCTACTATTGGTCGGTGACACCTGATGGTTCTGGCTATTACGGCGTGGACCTCAGCAATGGTTACGTCAGCAGCAACGGTCCGGGCGACACGTACTACGCATCCTGCGTCTCA
NC_017578.1	RT	+	48092	48595	AACTTAGAGAAATATATGCCCCCGCATTTAGAGATCGCATAGCTCAAATGTGGATTGCACTACAAATGGCACCTATTATGGAAAATCAATTCATTGATGACACCTATGCCAATAGAAAAGGTAAAGGAACTCTTGCTGCTATTGCAAAAGTTCAAAAACTAATGCGCCAACCAAGACACACTTGGGGGCTACAGCTCGACATTTACAGTTATTTCAACAGCATTAATAAAAAAGAGCTTCTGACGCAACTATACAATCTCATTTACAATTCAAATTTAAGCGCATTGCGCCAATATTGCCTAGCAAATCTGATAGAAAAGATCATAGAACAGGATGCCACGAAGCTACAAAACGAGCGAACTGGAGACCAATACTTACTTAACCAAATCCCGCTCCATAAGAAACTACAGTTTAACAATACGCAACAGGTTGGGTTGCCAATCGGTAGCGTTACTAGCCAACTCTTCGGTAATTTTTACCTTAACAACCTTGACCACGAAATAA
NZ_AFOY02000004.1	TR	-	19794	19854	19793	19868	19	3	CGCAGCGCTCCGCCAACAACGCATTCAACATGAACTTCGATGATGGCAACTCCAACAACAACGACAAGAACAACGA
NZ_AFOY02000004.1	VR	-	*	*	27040	27115	19	3	CGCAGCGCTCCGCCGACTTCGCGTTCACCATGGTCTTCGGTGGTGGCTACTCCTACTACGGCGGCGTCAAGGTCAA
NZ_AFOY02000004.1	TR	-	19794	19854	19768	19869	14	0	TCGCAGCGCTCCGCCAACAACGCATTCAACATGAACTTCGATGATGGCAACTCCAACAACAACGACAAGAACAACGAGCTCCGCGTCCGCCCCGTCCGCAGA
NZ_AFOY02000004.1	VR	-	*	*	20466	20567	14	0	TCGCAGCGCTCCGCCGACTACGCATTCCTCATGCTCTTCGATGATGGCTACTCCGACACCAGCGGCAAGAGCTACGAGCTCCGCGTCCGCCCCGTCCGCAGT
NZ_AFOY02000004.1	RT	-	19086	19574	AAAGCCCGCGAGGTTTGGGCGGCAGCGTTCAGGGACCGCGTCGTCCACCACCTGCTGTACAACCGTGTGGCACCGCGCTTCTACGCCAGCTTCATAGCGGACAGTTGCGCCTGCATCCCAGAGCGCGGCACGCTGTACGCTGCTAAACGGCTTGAGGCAAAAATCCGCAGCGCCAGTCAAAACTGGTCGAAGCCGATTTTCTACCTGAAGTGCGACCTGGCCAACTTCTTCGTTGCGATCGACAAAGAGGTCCTGCGCAAGCAGTTGGCCGCCAAGATCACCGAACCTTGGTGGTTGGCACTCGCCGAACAGATCCTGATGCACGACCCTCGCGAAGACTATGAAGTGCGCAGCCCGGCCCATCTGTTCAACCGGGTACCGCAGCACAAACGCCTCACCGCGCAGCCGGCACGCCTCGGTCTGCCGATCGGCAACCTGTCATCGCAATTCTTTGCCAACGTGTACCTCGACGCGCTGGACCAGTTCGCC
NZ_GL945019.1	TR	-	170949	170998	170911	171000	6	0	CCTCGAACGCGTGGTACGTGAACATGAACAACGGCAACGTGAACACGAACAACAAGACTAACGCAGGCAGGGTTCGTCCCGTTTCCGCAA
NZ_GL945019.1	VR	-	*	*	171640	171729	6	0	CCTCGAACGCGTGGTACGTGACCATGACCTACGGCAGCGTGAACACGAACAGCAAGACTACCGCAGGCAGGGTTCGTCCCGTTTCCGCAA
NZ_GL945019.1	RT	-	170138	170713	GTGTTGCGTGAAGTATTTGCTGCTGCTTATATCGACCGTGTCGTACACCACTGGATCGATCTTCGCCTTGACCCGATTTTGGAGGAACGCTTTCAGGCACAGGGAAACGTTTCAAAGAATTGCCGGATAGGGGAAGGATGCCTGTCTGCAGTTATGCGTATGGACGAAATGATTAAAGAAGTCAGCAAGAACTACACACAGGACGCATACATCTTTAAAGGTGATTTAAAAAGTTTTTTTATGTCCATGTCGAAGTCTCTATTATGGGAAATGATTGATATATTTGTTCGCGACAATTACAAGAAAGACGACATCGAATGTTTGCTGTATCTGCTTCGGATTGTCATATTCCACCAGCCACAAAAAAAATGTCGTAGGAAGTCTCCCTTACATCTATGGGATAAACTGCCGAAAGACAAAAGTCTGTTTTACAGCAGCCCGGAACGTGGCGTCGCCATTGGCAATCTTCCTTCTCAAAAGTTTGCGAATTTCATAGGCTCGGTGTTTGACTATTATGTGACTGTAATATGCGGGATAAAGCACTATGTGCGTTTTGTCGATGACTTTGGTTTTGTC
NZ_GL945045.1	TR	-	475742	475811	475723	475840	13	0	AGTCCGTGTGGTCTATCGCGGGTACAACAATGCGAACGCGAATGGCGGTGTGTCGAATGCGAATGCGAATAACGATGCTTCGAATACGAATGCGAATATCGGCTCGCGTCTGGAAATC
NZ_GL945045.1	VR	+	*	*	502018	502135	13	0	GGTCCGTGTGGTCTGTCGCGGGTGCTACAATGCGAGCGCGAATGGCGGTGTGTCGCATGCGTATGCGAATAACGATGCTTCGAATACGGATGCGGGTATCGGCTCGCGTCTGGCCTTC
NZ_GL945045.1	TR	-	475742	475811	475723	475836	12	0	CGTGTGGTCTATCGCGGGTACAACAATGCGAACGCGAATGGCGGTGTGTCGAATGCGAATGCGAATAACGATGCTTCGAATACGAATGCGAATATCGGCTCGCGTCTGGAAATC
NZ_GL945045.1	VR	+	*	*	502627	502740	12	0	CGTGTGGTCTGTCGCGGGTGCTACAATGCGAGCGCGAATGGCGGTGTGTCGCATGCGTATGCGAATAACGATGCTTCGAATACGGATGCGGGTATCGGCTCGCGTCTGGCCTTC
NZ_GL945045.1	RT	-	474820	475204	AACCGGTGCAAGCATCAAAAGGCGCGGTACTCATGATCTGATGAACTGCATACGTACCGATTTGCAAAAAGACCCGGAAGGCACACTTTACGCATACAAGTTTGACATCCGTAGGTTTTACGACAATGCGCGGCAGGACTTTGTTATGTGGTGCTTCCGGAGGGTGTTCAAGGACGAAAGGCTGTTGGTGCTACTGGAGCGGTTTGTTAAGCTGCTGCCGGAAGGTATAAGCTTCGGACTGCGCAGTTCACAAGGGGCAGGAAATCTGCTTCTGTCTGTATTTTTAGACCACTATCTGAAGGATAAGTACGGGGTTCGTTATTACTATCGCTATTGCGATGACGGACTGGTACTCGGTAAAACGAAAGCGGAATTGTGGAAGATT
NZ_GL945046.1	TR	-	31187	31224	31166	31287	13	0	AGTCTTCGTGTCCGCCTCTCCGGTGCTAACGCTAACAATGGCACGAATGCAGGGGCGTTTGCTACGAATACGAACAATGCAGCCTCGAATTCGAATGCGAATGTGTCCGCTCCCCTATACTT
NZ_GL945046.1	VR	-	*	*	31532	31653	13	0	GGTCTTCGTGTCCGCCTCTCCGGTGCTGACGCTAACTATGGCGCGTATGCGGGGGCGTTTGCTGCGAATACGTTCGATGCAGCCTCGCATTCGAATGCGAATGTGTCCGCTCCCCTCTGCTT
NZ_GL945046.1	RT	-	30211	30801	AAAGAACGGAAGATCTTTAAACTGCCGTTTCGGGATCGTGTCGTTCATTGGGCTATCATGCAGGTGATTGAACCGATATGGCTCTCCAATTTCACCCGTGATACCTATTCCTGTATCCGTGGGCGTGGTATTCACCCTCTTTTATACAAGCTCCGCCGTGATTTGCAAGCGGATCCGGATGGAACCCGGTACTGCCTGAAAATTGATGTGCGCAAGTTTTATCCAAGCATAGACCATGAGATCATGAAACGGGTGATCCGCCGGAAGCTGAAAGATGCCCGGTTGCTCGCCTTGCTTGACGGCATCGTGGACTCGGCGGAGAACGGAGTACCCATCGGAAATTATCTCTCCCAATTCTTTGCCAACCTCTATTTGTCGGAGCTGGATCATGTCATTAAAGAAGAAATGGGCATCCGGTACTATTATCGTTTTGCGGATGATATTGTCCTGCTGGACGGGGATAAAGGGAAACTCCACGGAACCCTCGTGTTTATCAACCACTACCTGAACAATGAACGTGCCTTGAGTATAAAGCCGAATTATCAGGTCTTCCCGGTAGAGAGCAGGGGTGTCAATTACGTGGGATACGTG
NZ_GL945090.1	TR	+	164195	164232	164137	164255	19	0	ACTCGTGTGGTGTATCGGTCGAACAACAACGCGAACGCGTTAGGCGGTGTTTCGTATGCGAACGCGAATAACGATTCATCGAACACGAATGCGAACATCGGCGTTCGGCTTGCAAACAA
NZ_GL945090.1	VR	+	*	*	122903	123021	19	0	TCTCGTGTGGTGTTTCGGTCGAGCAACTACGCGGCCGCGTTGGGCGGTGTTTCGTATGCGTCCGCGTTTTACGATTCATCGGTCACGTATGCGTACATCGGCGTTCGGCTTGCCTTCAA
NZ_GL945090.1	TR	+	164195	164232	164137	164255	15	0	ACTCGTGTGGTGTATCGGTCGAACAACAACGCGAACGCGTTAGGCGGTGTTTCGTATGCGAACGCGAATAACGATTCATCGAACACGAATGCGAACATCGGCGTTCGGCTTGCAAACAA
NZ_GL945090.1	VR	+	*	*	163853	163971	15	0	TCTCGTGTGGTGTATCGGTCGTACTACTACGCGAACGCGTTAGGCGGTGTTTCGTGTGCGAACGCGAGTTACGATTCATCGTTCACGTATGCGTACATCGGCGTTCGGCTTGCCTTCAG
NZ_GL945090.1	RT	+	164755	165168	GGCATTTGAAAGTACGTTTTATCCGGACTACTTCCGCATCCATTAAAAACAGGGGAACGCATGACCTTTTACAGTATATCGTTAAAGATATAAAGGATGATCCCGAAGGAACCCTGTTCGGGTACCAGTTCGATATAACGAAATTCTATGAGAGCGTAGACCAGGACGTTTTGCTGGATGCAGTGAAAAGGATGTTCAAGGATAAAATATTGATCGGAATCCTGGAAGAGTGCATCCGCATGATGCCTAAAGGCGTAAGTATCGGGCTAAGATCATCACAGGGGCTTTGTAATTTGCTTCTATCCATTTACCTGGATCACCGGTTAAAGGATCAGGAGGCGGTAGCACATTATTACCGGTATTGTGACGATGGTCTGGTGCTTTCCGGTAGTAAGAAATACCTTTGGAAGGTTA
NZ_GL945094.1	TR	+	239748	239797	239702	239808	9	1	GGTGCCCTTTTGTCTGCTAATGCGAATAATGGTGCGAATGCGGGTTTCGGTTATCTGAATGCGAATAATCGTTCCTCGAATGCGAATGCGAACATTGGGTTCCGCTT
NZ_GL945094.1	VR	+	*	*	196691	196797	9	1	GGTGCCCTTTTGTCTGCTTATGCGACTTATGGTGCGAATGCGGGTTTCGGTGTTCTGAATGCGATTTATCGTTCCTCGAGTGCGAATGCGCACCTTGGGTTCCGCTT
NZ_GL945094.1	TR	+	239748	239797	239711	239808	13	0	TTGTCTGCTAATGCGAATAATGGTGCGAATGCGGGTTTCGGTTATCTGAATGCGAATAATCGTTCCTCGAATGCGAATGCGAACATTGGGTTCCGCTT
NZ_GL945094.1	VR	+	*	*	239510	239607	13	0	TTGTCTGCTCATGCGTATAATGGTGCGACTGCGGGTTTCGGTTCTCTGATTGCGTTTTATCGTTCCTCGCATGCGTCTGCGTACTTTGGGTTCCGCTT
NZ_GL945094.1	RT	+	240321	240804	GACAGGATAGTACACCATTGCATTATCAATGTGTTGGGGCGTTACTGGACTAACTTCTTCATTGCGAATACATACGCTTGTATCAAAGGGCGTGGTATTCATAAATGTATGGAGGATGTGCATACGGCTTTAATCATAGACAGAAAAGGTACAAGGTTCTGTTTGAAGATTGACATCAAGAAGTTCTATGATAACATAGACCACGCAGCATTGAAAAGGATAATCCGCTACACTATAGCGGATGAACAACTGTTAAGGCTGTTGGATAAGATAATAGATAGTAACGGTAAAGACAAGGGGCTGCCAATAGGCAATTTCACAAGTCAATATTTGGCTAATCTCTATTTAGCATATTTCGACCATTGGGTTAAAGAAGAACTGGCTAAGATAGTGATGAAGCGTTTTGGGGTGAAAATCTACTACTATCGCTATATGGATGATATGGTGATACTATGCGCTGACAAAGAGGCACTGCATTTCGTAC
NZ_GL945342.1	TR	-	75725	75779	75713	75796	18	0	GACTTCCTATGTTCAGATTGTTAACAGTAATGGTAACGTGAACTACAACGATTGCAATTGGAACGATTATGGAGTTCGTCCGTT
NZ_GL945342.1	VR	-	*	*	94592	94675	18	0	GGCTTCCTATGTTCAGTTTGTTCGCAGTCGTGGTGGCGTGGACTGCTACGTTTGCGGTTGGTTCGGTTATGGTGTTCGTCCGTT
NZ_GL945342.1	TR	-	75725	75779	75713	75795	11	0	ACTTCCTATGTTCAGATTGTTAACAGTAATGGTAACGTGAACTACAACGATTGCAATTGGAACGATTATGGAGTTCGTCCGTT
NZ_GL945342.1	VR	-	*	*	76302	76384	11	0	TCTTCCTATGTTCAGGTTGTTGACTGTGGTGGTTACGTGGACTGCAACGATTGCAATTGGGACGGTTATGGAGTTCGTCCGTT
NZ_GL945342.1	RT	-	74784	75413	AGATATAACAGATTTAAAGTATATGAACCGAAAGAGAGAATTATAGAAGCAGGAAGTTTTAAAGACAAAATTGTGCAGCACAGTTTATGTGATAATGTGCTTCTTCCTATTTTAAGTAATGAATTTATATATACGAATTATGCCGGACAAATAGGAAAAGGAACATTGTTTGGTTTGGATTGTCTGAAATATCAAATGTATTTAGCATATCAGAAATACGGATATGATTGTTGGATTATTAAAGGTGATATTAAAAAATTTTTCTATAATATTGATCATAATATTCTGAAAGATATTGTTTCATATTTTATATCTAATCCAGATACGTACTGGTTATGTGAAAAATTTATTGATAGCACAAGCGGAAATGGCTTGCCTCTTGGAAATCAAGTTAGTCAGGTATTTGCTTTATTATATTTGTCTGGTTTTGATCATTTTATAACTGGAGAGTTGGGTGTCAAATATTATGGAAGATACATGGATGATTTCTATTTAATTGTGGAATCAAAGCAATATGCAAAATATTGTTTGTGTGCAATAGAAGATTTTGTAAACACACTAAATCTTGAATTGAACGGCAAAACTCAGATTATACCTTTTAAAAACGGAATTAAATTTTGTGGTTTTCAT
NZ_CP007806.1	TR	-	2201795	2201844	2201793	2201897	0	1	GCGTTGTTGATGGTTGTGATTGCTTTGTCTGCTGCTTTTTGAGTGGAGATGTTAACACCTCTTGTGTCATCAACGTCTGTAGCGGCAGCTTTAGCTACTGTAATA
NZ_CP007806.1	VR	-	*	*	2203285	2203389	0	1	GCGTTGTTGATGGTTGTGATTGCTTTGTCTGCTGCTTTTTGAGTGGAGATGTTAACACCTCTTGAGTCATCAACGTCTGTAGCGGCAGCTTTAGCTACTGTAATA
NZ_CP007806.1	RT	-	2203675	2204507	ATAGAACTTACTTTTCGATCTGAAGAATTATTATCTACCTGGATAAAAATTATATATTTTCCCACATTATAATACATCTCATAGCCACCATAGGCTTCATTATTATAAGCATTCGTTGGTTCGCCTAAGCCTTGTCGAATATCATGTTCTGTAAGCTGAACATTGTAATAGGTTGGTTCGACCGTTATTCGGTTAAGCTTAGTAGTTGGCTTTACTTGATTTAATTCTTCTCCGCAGGAATCATGGTCATAAAAGAAATTGGCAGTGGTCTTAGGATGGTCATAGCTATACGTCCAGCATTCAACATTTGCCACTTTAGGTTTTCCATAGGCTTTTTCGATTTCATTGTAAGCGGTTCCTATTGAAGTCTTGATACCTTTCAGCTTACCTTTTTCCGCTTGCTCTTTTATATCGAGGAGCAGTTTTCTCTTGGTCGAATCGAGGGGTTCTGTAGATTTAACAGTAGGTTTGTCTGTAGTTGCTTTGCTTATTACCCCTGAATCAGTTGAGTTTCCTTCTTCTGTTTTTCTTATTCTTTTCTTTTCTGTCGCCACTTCTTTTTTCTCTTCTGAAATTTGGATGTCGACGTCCTTGTCTGCTTGTTTCGATATAGAACAGCCTACTAATAATAGCGAGATAGCTGTAAAATATTGCGAATATATGTGCTACTTTTATTATGTGCCATCTTCTTATAAGAGAAATCTTTCTATTGTCGATGACATAAAATAATGACAACGCCCTTATAATTGTAAGATACTGGTCATTTTACTTCAACACAACTTTGATGATATTTTAATGGAGGACTCTAGTCTTTTACGCAAATAAAAAAGACC
NZ_GL949760.1	TR	-	239685	239734	239667	239734	8	0	TTGGCCGCGCTGAATCTCAACAATGCGCGCTCCAACTCGAATACGAATATCGGGCTGCGGCTCTCGCG
NZ_GL949760.1	VR	-	*	*	240250	240317	8	0	TTGGCCGCGCTGTTTCTCATCATTGCGCGCTCCAGCTCGAATGCGTATCTCGGGCTGCGGCTCTCGCG
NZ_GL949760.1	RT	-	238674	239224	CTATTTGGGAAAAGCGCTTCATATCGGACAGCTATGCATGTCGCGTGGGTAAAGGCACTCACCGCGCGGCGGATAAGGCCCAGGCCATGCTAGGCGAGTGTCTCCGGAGTCACGGTAAGGTTTATGTGCTGAAGGCAGACATCGCGAAGTATTTCGCTAGCATCGATCACGTAATAGCCAAGAGCCTACTAAATCGTGCAATTAAGTGTCCGCGAACAATTCTGCTGCTAGAAGCGATGATCGATACTTATCACGAGCCAGGAAAGACAGGGAAAGGCATGCCGATAGGCAACTTAATTAGCCAGCTGCTAGCTAACGTCTATCTGGATGCACTTGATCAGCATGTAAAGTGCCGGCTAAGCGAGCGATGGTATTGTCGGTATATGGATGATTGGCTGATTATCGGGCCGGATAAGCAACACTTGCATAAAAGGCGCATCGAGCTGGACTGGTGGCTCGCAGAGCATCTGGCGCTGGAAACTAACCATAAAACCAGCGTTTTTCCAGTAAGCCCAGCAAATGGCCGAGGCTTGGATTTCGTTGGTTACCAC
NC_015856.1	TR	+	3948590	3948639	3948569	3948676	8	0	CGCAGAACGCCGCCAACCCCGACTATGCATGGATGCAGAACTTCAACAATGGCAACCAGAACAACAACCACAAGTCGAATGAGTACAGAGCTCGTGCTGTCCGCAGAT
NC_015856.1	VR	+	*	*	3946837	3946944	8	0	CGCAGGACGCCGCCCTCCCCGACTATGCATGGATGCAGTACTTCGACAATGGCTACCAGGACAACAACCGCAAGTCGAATGAGTACAGAGCTCGTGCTGTCCGCAGAT
NC_015856.1	TR	+	3948590	3948639	3948569	3948676	16	0	CGCAGAACGCCGCCAACCCCGACTATGCATGGATGCAGAACTTCAACAATGGCAACCAGAACAACAACCACAAGTCGAATGAGTACAGAGCTCGTGCTGTCCGCAGAT
NC_015856.1	VR	+	*	*	3947418	3947525	16	0	CGCAGGGCGCCGCCTACCCCGACTTTGCATGGGTGCAGTACTTCGTCCATGGCAACCAGCTCGACGGCCACAAGTCGGTTGAGTACAGAGCTCGTGCTGTCCGCAGAT
NC_015856.1	TR	+	3948590	3948639	3948570	3948676	11	0	GCAGAACGCCGCCAACCCCGACTATGCATGGATGCAGAACTTCAACAATGGCAACCAGAACAACAACCACAAGTCGAATGAGTACAGAGCTCGTGCTGTCCGCAGAT
NC_015856.1	VR	+	*	*	3947856	3947962	11	0	GCAGAACGCCGCCAGCCCCGACTATGCATGGATGCAGGACTTCGGCTATGGCGACCAGTACTACAGCCACGAGTCGTATGAGTACAGAGCTCGTGCTGTCCGCAGAT
NC_015856.1	RT	+	3948885	3949379	AGCCGCGGGAAGTCTGGGCGGCCGATTTCCGTGACCGCGTGGTGCACCACCTGTTGTATAACCGTATTTCCCCACGTTTTTATGCGGCATTTATCAAGGATACCTGCGCCTGCATTCCGGGGCGCGGCACCATGTATGCAGCCCAGCGCCTGGAAGCGAAGATCCGCAGCGCTACCGAGAACTGGTCGAAGCCTGTCTGGTACCTGAAATGCGACCTCGCCAATTTCTTCGTCAGCATCGATAAAAATGTGCTGCACAAACAGATCGCTGTTCGGGTGACGGAACCATGGTGGATGAGGCTTGCTGAAACGATCCTGTTTCACGATCCGCGCCAGAACTATCAGCTGCGCGGAGCATCTGCTCTGATCGAGCTCGTGCCACCACACAAGCGCCTGACCAATCAGCCGGCACATCTTGGCCTGCCGATCGGTAACCTTTCATCGCAATTTTTTGCCAACATTTACCTTGATGCGCTCGACCAGCATGTCAAGCACC
NZ_GL988634.1	TR	+	58941	58990	58891	59012	12	0	AAATGCTGTGCTATTGGGCGCGAACTGGGACAACTCTGGCTTCGCTGGGGCTCGCGCGTCGAACTGGAACAACGAGCCGTGGAACTCGAACGACAATGTGGGCGCTCGCGGCCTCTGTGACC
NZ_GL988634.1	VR	+	*	*	58346	58467	12	0	TGGTGCTGTGCTATTGGGCGCGAACTGGGGCAACTCTGGCTTCGCTGGGGCTCGCGCGTCGAGCTGGGGCAACGAGCCGTGGGGCTCGGGCGACAGTGTGGGCGCTCGCGGCCTCTGTGACC
NZ_GL988634.1	RT	+	59365	59955	AAAAGAGAACAATTTCAGCTTTGCCATTCATTGACCGAGTGGTTCAACACGCAATCAACAACGTGATTGAGCCTATTTTTGAGCGAACGTTTTACAGACAGAGCTACGGATGCAGAACAGGCAAAGGAACCCACAAAGGTGCGATTGATTGTCAGGCCATTGCAAGACGGCTAGGCAAGAAGCAAGAAAGCGTTTGGGTGTTAAAGACAGATTTTAGTGGTTACTTCTACAACATAGACAGAGCGATTCTTCATTCAAGAATCAGAGCAAAGATTTCATGCAAAGAAACGCTAAGCCTGATTGAGAAGTTCATCGAACCAACCGGAACAGGCATCCCTATTGGAAACCTAACGAGCCAATTATTTGCCAACGTTTACGGAACCATTGCTGACGAATGGTTATTGCATCACGCAAAACGCTCTAATTTCCTGCGTTATATGGATGACATCGTCATTTTTGGCAGCTCACAACAAGAGCTTTTAAGTCTCCAGCGGGAATTCGAAGCCTTTTGCAAAGAGAGCATGAAGCTAAACTTGTCGCACTGGAACGTTCAGAACATTTCAAGAGGCGTCAATTTCTTAGGATATCGAA
NZ_AFXI01000001.1	TR	-	1038935	1038984	1038899	1038998	14	1	CGCAGAACGGCCCGAACAACGCGTGGATCCAGAACTTCGACGATGGCAACCAGAACAACGACGACAAGGACAACGCACGGCCCGCTTTCGCCGTCCGCAG
NZ_AFXI01000001.1	VR	-	*	*	1040292	1040391	14	1	CGCAGGACGGCCCGAACGGCGCGTGGGTCCAGCACTGCGGCGATGGCAGCCAGCTCACCGGCGACGAGGTCACCGCACGGCCCGCTTTCGCCGTCCGCAG
NZ_AFXI01000001.1	TR	-	1038935	1038984	1038899	1038998	16	0	CGCAGAACGGCCCGAACAACGCGTGGATCCAGAACTTCGACGATGGCAACCAGAACAACGACGACAAGGACAACGCACGGCCCGCTTTCGCCGTCCGCAG
NZ_AFXI01000001.1	VR	-	*	*	1039606	1039705	16	0	CGCAGGACGGCCCGAGCCTCGCGTGGTTCCAGCGCTTCGGCGATGGCGACCAGAACGGCGGCGTCAAGGGCCTCGCACGGCCCGCTTTCGCCGTCCGCAG
NZ_AFXI01000001.1	RT	-	1037614	1038719	GCCTCCATCTGCTTTGTCGTGACTCACCCGAAGCACCGCGAGGTGTGGGCCGCCGACTTCAGAGACAGAATCGTCCACCACCTGCTGTACAACCACATCGGCCCACGCATCGAGCGCTCCTTCATTGTTGATAGCTGCGCCTGCATCAAGGGCCGCGGCACACTCTATGGTGCCCAGCGCCTGGAGAAGAAGGTGCGCAGCATTACCCGCAACTGGAAACGCCGCGCCTTCTACCTGAAGTGCGACCTGGCCAACTTCTTCATCTCCCTCGACAAGCGGGTGCTCGAGCAGCAACTGGTCGCACGCATCCCTGAGCCAACCTGGCGGGCACTTGCCCTGCAGATCCTCTGGCACGACCCGCGCACCAACTACGAAACCCGCAGCCCCACCCGCTTGCTGAATCGCGTGCCGCAGCACAAGCGGCTCACCGCCCAGCCAGCGTACCTGGGCCTGCCTATCGGCAACCTGTCGTCGCAGTTCTTCGCCAACGTGCACCTCGACGCGCTGGACCAGTTCGTGAAACACCAACTGCGCGTGAAGCACTACATCCGCTACGTCGATGACTTCGTTCTGCTGTCCGAGTCTCCCCAACAACTGAATGCCTGGCACAACCAGATCGAGGCGTTCCTGGCCGACACGTTACATGCCCGACTCAACCCTGCGAAGACCGTGCTCCAGCCCATCGCCCGCGGGATCGACTTCGTTGGCCAGGTAATCCTTCCGCACCGCCGCGTCACCCGCCCGCGCACCGTGGAAACCGCCCTGCGCCGGGTCAGCACTGCTCCCGCCGAGCAGTTGCACGCAACCGCCAACAGCTACTTCGGACTGCTAGGCCAGGCAAGCCACAGCCACAACGATCGCCGGCAGCTCGCCAGGATGGTACAGCGCCGCGGACGGACGGTATCCGCCAACCTGCGCAAGACTTTCAAGGGGGCCGCATGAGCCAGAAGACCCAACCCGACAGCATGCCCTACGCCGAGGCGGTCGACCTTCCAGAGATCAGCGTGGAGCACTCCACCGAGTTTCTGACCGGTTCCGCACCGTGCGCCGGCGTATCCCGGCCACTGCCCGCCGCCTGGCTCGGGCAGCGCGGCATCTACCGCTCC
NZ_AFXK01000001.1	TR	-	1008331	1008380	1008295	1008394	13	1	CGCAGAACGGCCCGAACAACGCGTGGATCCAGAACTTCGACGATGGCAACCAGAACAACGACGACAAGGACAACGCACGGCCCGCTTTCGCCGTCCGCAG
NZ_AFXK01000001.1	VR	-	*	*	1009688	1009787	13	1	CGCAGACCGGCCCGCTCAGCGCGTGGATCCAGGGCTTCGGCGATGGCTACCAGCTCTACGACTACAAGGGCTACGCACGGCCCGCTTTCGCCGTCCGCAG
NZ_AFXK01000001.1	TR	-	1008331	1008380	1008295	1008394	16	0	CGCAGAACGGCCCGAACAACGCGTGGATCCAGAACTTCGACGATGGCAACCAGAACAACGACGACAAGGACAACGCACGGCCCGCTTTCGCCGTCCGCAG
NZ_AFXK01000001.1	VR	-	*	*	1009002	1009101	16	0	CGCAGCACGGCCCGTTCAGCGCGTGGATCCAGGGCTTCGGCGGTGGCACCCAGGACTTCGACGTCAAGGGCTTCGCACGGCCCGCTTTCGCCGTCCGCAG
NZ_AFXK01000001.1	RT	-	1007010	1008115	GCCTCCATCTGCTTTGTCGTGACTCACCCGAAGCACCGCGAGGTGTGGGCCGCCGACTTCAGAGACAGAATCGTCCACCACCTGCTGTACAACCACATCGGCCCACGCATCGAGCGCTCCTTCATTGTTGATAGCTGCGCCTGCATCAAGGGCCGCGGCACACTCTATGGTGCCCAGCGCCTGGAGAAGAAGGTGCGCAGCATTACCCGCAACTGGAAACGCCGCGCCTTCTACCTGAAGTGCGACCTGGCCAACTTCTTCATCTCCCTCGACAAGCGGGTGCTCGAGCAGCAACTGGTCGCACGCATCCCTGAGCCAACCTGGCGGGCACTTGCCCTGCAGATCCTCTGGCACGACCCGCGCACCAACTACGAAACCCGCAGCCCCACCCGCTTGCTGAATCGCGTGCCGCAGCACAAGCGGCTCACCGCCCAGCCAGCGTACCTGGGCCTGCCTATCGGCAACCTGTCGTCGCAGTTCTTCGCCAACGTGCACCTCGACGCGCTGGACCAGTTCGTGAAACACCAACTGCGCGTGAAGCACTACATCCGCTACGTCGATGACTTCGTTCTGCTGTCCGAGTCTCCCCAACAACTGAATGCCTGGCACAACCAGATCGAGGCGTTCCTGGCCGACACGTTACATGCCCGACTCAACCCTGCGAAGACCGTGCTCCAGCCCATCGCCCGCGGGATCGACTTCGTTGGCCAGGTAATCCTTCCGCACCGCCGCGTCACCCGCCCGCGCACCGTGGAAACCGCCCTGCGCCGGGTCAGCACTGCTCCCGCCGAGCAGTTGCACGCAACCGCCAACAGCTACTTCGGACTGCTAGGCCAGGCAAGCCACAGCCACAACGATCGCCGGCAGCTCGCCAGGATGGTACAGCGCCGCGGACGGACGGTATCCGCCAACCTGCGCAAGACTTTCAAGGGGGCCGCATGAGCCAGAAGACCCAACCCGACAGCATGCCCTACGCCGAGGCGGTCGACCTTCCAGAGATCAGCGTGGAGCACTCCACCGAGTTTCTGACCGGTTCCGCACCGTGCGCCGGCGTATCCCGGCCACTGCCCGCCGCCTGGCTCGGGCAGCGCGGCATCTACCGCTCC
NZ_JH114142.1	TR	-	232680	232717	232653	232752	14	0	ATAACAGTGCGAATGCGAATGGCGGTCTCGTCTTTGCGAATGCGAATAACGCATCATCGCAGTCGAACTCGAACGTCGGTTCTCGGCTTGCAAACAGAAA
NZ_JH114142.1	VR	-	*	*	232876	232975	14	0	ATTACGGTGCGTATGCGAATGGCGGTCTCGTCTTTGCGTATGCGAATTTCGCATCATCGCAGTCGTACTCGAACGTCGGTTCTCGGCTTGCCTTCCGTGG
NZ_JH114142.1	RT	-	231799	232153	GACAGCAGCATCTATCAAACAACGTGGTATGCACGACCTTAAAACCTATATAGAAAAGGATATACAGCTCTATCCAAAGGAAATGAAGTATATCTATAAGTTTGATATTAAAAAGTTCTATCCTACGATACAGCAGGATTTTGTGATGTACTGTATCAGACGAGTATTTAAAGACAAACGTCTCATTAGTATCTTAGAGGTTTTTGTCAGACTACTTCCTAATGGCTTAAGTATGGGACTTCGTTCATCACAAGGACTTGCAAATCTTTTGCTTTCTTTGTATCTGGACCACTACCTAAAAGACCGCTATGGCATTAAGCATTTCTATCGCTATTGTGACGATGGTGTTATTGCA
NZ_JH114304.1	TR	+	403703	403752	403663	403769	7	0	TACTCCGGCGGCAATTGGGGCAACGGCTCCACTGCGGGCGTGTTCCTCGTCAACTTCAACAATACGGCGTCGAACCTGAACGCGAACATCGGTTGCCGCCTCGCAAA
NZ_JH114304.1	VR	+	*	*	401887	401993	7	0	TACTCCGGCGGCTATTGGGGCGACGGCTCCACTGCGGGCGTGTTCCTCGTCGACTTCGGCAGTACGGCGTCGAACCTGAGCGCGAACATCGGTTGCCGCCTCGCAAA
NZ_JH114304.1	RT	+	404147	405015	AGATGCGGCTTATTCAGGCCCCGCCTTTTGCGGACAGGGTAGTTCATCACGCGCTGGTCCGGGTGATCAATCCCGCGTTTGAAGAGCGGTTCATCCACGACAGCTATGCCTGCCGCAAAGGCCGGGGGACTCTGGCCGCCGGGAAGCGGCTGACACATTTTTTGCGCTGTGCGGCCATGAGCGCGACTGGAAAACGGCGGAGCGTCTATGTCCTGAAAGCCGACATCAGCAAATATTTTCCAAACATCAACCACGACATTCTCATGTCCGTTCTGGCCCGCACCGTGGGCGACGAGGGCGCGCTGTGGCTCATGGAACGGATTGTGCGCGAGAACGGTTTTGAGGACTGCGGCCTGCCCATCGGCGCCCTGACCTCTCAACTGTTCGCCAACGCCTATCTGGACGTGCTCGACCACTACATCAAGGACGAGTTGGGCGTGCGCTGGTATGTCCGATACATGGATGATTTTGTCATCGTGAGCACCGACAAGCGGCAGTTGCAGGAGTTGCGGACCAAGATCGAGGTTGTGTTGTGGGAACGGCTGCGGCTGCGGCTGAACCCGAAGACGGCGATTTTTCCGGCCTCGCACGGAACGGACTTTGCCGGATACCGGCACTGGACCACGTTCCGCCTGCCCCGGAAGCGGAACATCCGGCGCGCCCGGCGTAAGTTTCGCCTGCTGCGGCGGCTCTATGCCGAGGGCAAGGTTGACGTTCCTTTTGTCCGGGCGCGCGTCATGTCCTTCCTGGGCTACACGCGGCACTGCAAGGCGCGCAGGACGGTTGATAGCGCGCTTTCCGAATTGGTTTTGAAAAAAGAGTGAGGCTCCTTATGCGCTTCTATGGCCTGCATTTTGTGGGCAGCGACA
NZ_AGFD01000005.1	TR	+	21158	21207	21120	21209	19	2	TTGGTTTTGGTCGTCTTCGCCCAATGCCAATAATAGTAACCATGCGTGGAACGTGAACTTCAATAACGGTCATGTCAACAATAACAACAA
NZ_AGFD01000005.1	VR	+	*	*	20313	20402	19	2	TTGGTTTTGGTCGTCTTCGCCCTATGCCGGTAGTAGTGTCCATGCGTGGCTCGTGGGCTTCAGTAACGGTCGTGTCGGCGGCTTCAAGGA
NZ_AGFD01000005.1	TR	+	21158	21207	21116	21246	22	1	AGGGTTGGTTTTGGTCGTCTTCGCCCAATGCCAATAATAGTAACCATGCGTGGAACGTGAACTTCAATAACGGTCATGTCAACAATAACAACAAGAACAATACAAACCGGGTGCGTCTCGTTCGCGCGCGA
NZ_AGFD01000005.1	VR	+	*	*	23204	23334	22	1	CGGGTTGGTTTTGGTCGTCTTCGCCCTATGCCAATAATGGTGGCCGTGCGTGGTACGTGTACTTCCATTACGGTCTTGTCAACCACTACTCCAAGGGCTATGCCGTCCGGGTGCGTCTCGTTCGCGCGCGA
NZ_AGFD01000005.1	RT	+	21444	22148	AAAATCGAGAGGTATATGCCGCGCACTACCAAGATCGGGTGGTGCATCATTGGCTTGTCAGAGAACTGGAAGCGTTGATAGATCGGGATTTTATTCATGATGCGGCGGCGAATCGAACGCAACGTGGCACCCATTTTGCCGTTGCTCGCTTGCAACGCTTCATGCGTTGCTATCACACTAAAGCATGGTTTTTGCAGTTGGATATCAGTAATTTCTTCAACAGCATCCATCATCCCACCTTGTTGGCGCTGTTAGCGCATAAGCTGGCAAAAGCGCAGCGTCGGCATGGCCTCTCAAGCGCTAAAGCAGGTGTGCTGTTTGAGGTTGCACAGCGCATTATCGAGCAACCGTGTGCCTTGCAGGCTATCCATATCAGTGCCAAGGAGGCGTATCAACGGGTTCCCATGCACAAACGTCTGGAATGCGCCCCTCCTCATACGGGATTGCCCATTGGTAATCTGACAAGCCAGTTTTTTGCTAACCTTTATCTTAATGAATTGGATCAATTTATCAAACATCAACTGCGCTGTCGGCACTATGTTCGTTATGTCGACGATTTTATCATATTGCATGCGCACGCCCGGCAGTTGCAACACTGGCAAGATGCCATTGCAAGCTTCTTGCATGATACGCTGCATCTAAGACTTAAAACCCCCGTGACGCTAGCGCCCATACAAAATGGTGCCAATTTTCTAGGCTATATTG
NZ_JH376517.1	TR	+	194073	194122	194019	194144	10	0	CTCTGGCGGCGCTGATAGCGGGCGGCAACTGGAACAATGGGGCGAATTGCGGCGCTCGTGCCGTGAATTGCAACAATTACCCGTGGAATGTCAATACGAACATTGGCGCTCGTGGGGCGTGTGACT
NZ_JH376517.1	VR	+	*	*	193458	193583	10	0	CTCTGGCGGCGCTGATAGCGGGCGGCGACTGGGACGATGGGGCGAATTGCGGCGCTCGTGCCGTGGATTGCGGCCTTTACCCGTGGTATGTCAATACGAACGTTGGCGCTCGTGGGGCGTGTGACT
NZ_JH376517.1	RT	+	194526	195170	AATACCATTACTTTAAGGTGTACGAACCGAAAGAGCGGCAGATAATGGCGCTGCCGTTCTATGACAGGGTGGTACAGCACGCCATAAACAACGTGTTAGAGCCTATATTTGATAAGCGGTTTATATCGCAGTCTTACGCCTGCCGGAAAGGTAAAGGTATGCACGCTGCGTCTGATACGCTAAAAGAGTGGCTGTATGAGTGGAACAAATACCACACAGACCAGCCGCTTTATGCTATCAAGGCAGATATACACCACTATTTTCAAAGCATAGACCATGCGGTATTAAAAACTGAAATACGTAAGGTTATAAAAGACGCTGGGGTACTGGCATTGCTGGACAGGATAATAGACCACAACGGCAATATGCCGGACGGCGTAGGGATACCAGTAGGAAACCTTACCAGTCAGTTATTTGCAAATATCTATTTGGACGCATTAGACCAGTTTATTAAGCATGAGCTGGGCGTAGAGGCGTACATACGCTATATGGACGACTTTGTAATATTAAGCCCAGACAAGGAACAGCTGCGCAGCTGGCTTGCACGGATAGAGCAATTCTTACGGGAAGAGCTTAAGTTAGAGTTTAACCCGAAAACTACCATACTGGCAGCAAAGAACGGTATAGACTTTGTAGGCTACAAAC
NZ_JH376528.1	TR	-	41930	41979	41914	42018	18	0	TATCGCGGGGGCAACTGGAACAACGGTGCGAACGCTGGTGTGTTCTACCTCAACGGCAACAACTCCCGCAGCAATGCGAACACGAACATCGGCTTCCGTGCCGCT
NZ_JH376528.1	VR	-	*	*	81068	81172	18	0	TATCGCGGGGGCTCCTGGGCCAGCGGTGCGCGCGCTGGTGTGTTCTCCCTCTACGGCAACGGCTCCCGCAGCCTTGCGGGCACGGCCGTCGGCTTCCGTGCCGCT
NZ_JH376528.1	RT	-	40754	41416	AAGAAACGGCTCGTCATGGCTCTGGGCTTCCGGGATCGTGTCGTGCAGTGGGCGATCTACCTCCAGACAAACCAGTACCTCGACAATGGTATGATATACCACAGCTACGGGTGCAGGGTGGGAAAAGGAACCACCAGAGCAGCCGACCGGCTTCAATACTGGTGCACGCTCGTGGATCGGAAGCCGGGCAAATGGTACTACCTGAAACTGGATGTATCAAAGTATTTTTACCGGGTGGATCACCGGGTACTGCTCGACATACTCCGCCGGAAGTTCCCGAACGAGGACGGCTACCTCTGGCTTATGGAAACAATTATAAATTGCGACCATACACCCTTTGGACTGCCTCCGGGAAAGTCCGCCGACGAGATCCCACCGTCTGAAAGACTGTTCGAGGTAGGTATGCCGATCGGAAACCTCACAAGCCAGCTACTCGCGAACGTCTGCCTCAATGAGCTGGATCAGTATATCAAGCACGAGCTGAAAGCCCATTTTTACGACAGATACATGGACGACATGGCGCTGCTCTATCCTGACGCGGCCACGCTGAACCGGTGGAGGGCTGCGATCGAGAAGTATCTGAACGAAGTCCTGCACCTCGAATTGAACAGCAAAACCACGATCGGGCTCGTCAAGCACGGGATCACCTTCGTGGGCTGCCGA
NZ_JH376605.1	TR	+	46644	46713	46614	46731	15	0	AGTCCGTGTGGTCTATCGCGGGTACAACAATGCGAACGCGAATGGCGGTGTGTCGAATGCGAATGCGAATAACGATGCTTCGAATACGAATGCGAATATCGGCTCGCGTCTGGAAATC
NZ_JH376605.1	VR	-	*	*	20318	20435	15	0	GGTCCGTGTGGTCTATCGCGGGTGCTACAGTGCGCACGCGTATGGCGGTGTGTCGAATGCGAGTGCGTATTACGATGCTTCGTATTCGTATGCGAATATCGGCTCGCGTCTGGCCTTC
NZ_JH376605.1	RT	+	47251	47635	ACCGGTGCAAGCATCAAAAGGCGCGGTACTCATGATCTGATGAACTGCATACGTACCGATTTGCAAAAAGACCCGGAAGGCACACTTTACGCATACAAGTTTGACATCCGTAGGTTTTACGACAATGCGCGGCAGGACTTTGTTATGTGGTGCTTCCGGAGGGTGTTCAAGGACGAAAGGCTGTTGGTGCTACTGGAGCGGTTTGTTAAGCTGCTGCCGGAAGGTATAAGCTTCGGACTGCGCAGTTCACAAGGGGCAGGAAATCTGCTTCTGTCTGTATTTTTAGACCACTATCTGAAGGATAAGTACGGGGTTCGTTATTACTATCGCTATTGCGATGACGGACTGGTACTCGGTAAAACGAAAGCGGAATTGTGGAAGATTC
NZ_JH376870.1	TR	+	861751	861804	861740	861815	15	0	ACATCCAGTATGTCAACTCCAACGGCAACGTGAACTACAACGACTGTGGTTGGAACGATAGGGGTGTTCGCCCGTT
NZ_JH376870.1	VR	+	*	*	841592	841667	15	0	GCGTCCGGTGTGTCGACTCCGACGGCAGCGTGGGCTGCGTCGGCTGTGGTTGGTACGATGGGGGTGTTCGCCCGTT
NZ_JH376870.1	TR	+	861751	861804	861732	861815	13	0	GGCTTCTTACATCCAGTATGTCAACTCCAACGGCAACGTGAACTACAACGACTGTGGTTGGAACGATAGGGGTGTTCGCCCGTT
NZ_JH376870.1	VR	+	*	*	861144	861227	13	0	GGCTTCTTGCGTCCGGTGTGTCCGCTCCGACGGCTACGTGAGCTACCGCGACTGTGGTTGGGACGTTAGGGGTGTTCGCCCGTT
NZ_JH376870.1	RT	+	862116	862745	AGTATAATGAGTTTACGGTTTATGAACCAAAAGAAAGAATAATAAAATCTGGTTCATTTGTAGATAAAATAGTGCAACATAGTTTATGTGACAACGTACTCTTGCCGTGTTTAAAAACTGAATTTGTACCAAATAACTTTGCTGGACAAGTGGGAAAGGGGACTTTATTTGGTTTGGATTGGCTTAGAGCACAAATGTATCTAGCATATCATAAATACGGATATGATTGTTGGATTGTAAAAGCTGATATTAGCAAATTCTTTTACAGTATTGACCATGACATATTGAAGGATATGGTGCGATATTTTTTAAAGGATGACGATGTATACTGGCTATGTGAGAAGTTTATTGATAGCACTAAGGGGTTCGGTCTTCCATTGGGAAATCAATTAAGTCAAGTGTTTGCACTTTTATATTTATCGGGACTTGACCATTTTATCACAGGAGAATTAGGTGTGAAATATTATGGAAGGTATATGGACGATTTCTACTTGATTGTTGAATCAAAAGAATATGCGAAATGGTGTCTGTCTACAATATATGAATTTGCTCATAGTCTCGGACTTGAGTTAAATGGAAAGACACAGATTATACCTTTCAAGAATGGTATTAAATTTTGTGGATTTCATA
NZ_JH379027.1	TR	-	3298525	3298559	3298509	3298564	13	0	AACAATGGCAATACGAACTACAACAACGCTTCGAACTCTAATGGAGTTCGTCCGGA
NZ_JH379027.1	VR	-	*	*	3348297	3348352	13	0	TACGATGGCAATGCGGCCTGCGGCCCCGCTTCGGACTCTCATGGGGTTCGTCCGGA
NZ_JH379027.1	TR	-	3298525	3298559	3298509	3298564	11	1	AACAATGGCAATACGAACTACAACAACGCTTCGAACTCTAATGGAGTTCGTCCGGA
NZ_JH379027.1	VR	-	*	*	3299677	3299732	11	1	GGCAATGGCGCGGCGGACTTCAGCAACGCTTCGGACTCTTATGGAGTTCGTCCGGT
NZ_JH379027.1	RT	-	3298370	3298513	CCGGATTCTCTGCCTAACCAACAGAGAAGGAGACATTGTCCTTTCCGAATGGATATGATAATTACGTCAAATATGTAAGAAGCCAGAAGTTTTATGGAAGATACATGGATGACTGGTATATCATGAATCCGAGTAAAGAAGAAC
NZ_AESD01001019.1	TR	-	753	802	725	844	15	0	ATGCTGCGTGGCGGTTCGTGGAACAATAATCCGTCGAATTGTCGCTCTGCCAATCGTAACAATAACGATCCGGGCAACCGCAACAACAATATCGGATTTCGAGTTGTCGTTGTGAGGAGA
NZ_AESD01001019.1	VR	-	*	*	2376	2495	15	0	GTGCTGCGTGGCGGTTCGTGGTACGATTATCCGTCGAATTGTCGCTCTGCCAATCGTGGCTATAGCGTTCCGGGCCTCCGCGACGACTATATCGGATTTCGAGTTGTCGTTGTGAGGAGG
NZ_AESD01001019.1	RT	-	883	1714	AAAAGGCGAATGATTTCAGCAGCCCCCTATCGGGATAGAGTGGTTCATCATGCCTTATGTGCTGTTATAATGCCCATTTTCGAGAGAACCTTCATTTCTGATTCCTATGCCAATCGTCAAGGTTACGGAACTCATAGAGCGTTGAGAAAATTTACCCAATTTGCTCGTTCAAGTCAATATGTTTTGCAGTGTGATATTAAGAAATTTTTTCCTAGTATTGACCATGAAATTCTCAAGGTGCAAATTCGTCGAAAAATCAAATGTAAAGATACCCTGTGGTTAATTGAGACAATTATTGATAGTAGTAATCCACAAGAAACAGTGATTGATTATTTTCCCAAAGACGATTTAGTGTCACCTGTGATGAGGCGAAAAGGCTTACCCATTGGTAATTTAACCAGTCAGTGGATGGGGAATATTATGATGAATCCCTTTGATCATTTTGTTAAAGAGCAACTGAAAGTATCTAAATACTTAAGATATGTGGATGACTTTGCCTTGTTTAGTGACGATCCTTTCTTATTGCAAAATGCCCTTTGGAAAATTGAAGATTATTTAGCAACTTTAAGATTAAAACTTCATCCCATGAAAACCCAACTCTGTGAAACAAAACAGGGAGTAAACTTTGTAGGCTTTCGGGTTTTTCCTGATAAAATAAGAGTCAGGAGCGAAAATTTAAAACGTGCTAGGAGGCGGTTGAAACGCTTGCAAGAAGATTATCGAAATGGTAAAGTTAGTCGTAAAGATGTCTTAAATTCTCTTCAAAGTTGGGAAGCTCATTTAAAACATGGGGATACTTACCAACTCAGACAAAAGATATTTGCATCTCTTT
NZ_CM001374.1	TR	+	77968	77993	77952	78093	24	0	ATTGCTGGCAACTACTGGAGTTCTACCGAGAACTCGAACAATCCCCAGAACAACGCGTGGAATCAGTTCTTCGCTACTGGCGGCGGCAGCAATCAGAACAACGACAATAAGAACAATCCAAATGGGGTTCGTTGCGTACGGG
NZ_CM001374.1	VR	+	*	*	77245	77386	24	0	CTTGCTGGCTACTACTGGAGTTCTTCCGAGTTCTCGCTCGATCCCCAGTACGGCGCGTGGGTTCAGTTCTTCGCTACTGGCGGCGGCAGCAATCAGAGCGGCGCCGGTAAGGGCAATCCGGTTGGGGTTCGTTGCGTACGGG
NZ_CM001374.1	RT	+	78347	79213	GCTCCATTGCTTTTGTGATTGACAAGCCGGTGAAGCGCGAAATCTTTGCCGCTGATTTTCGTGACCGCATCGTGCATCATTTGATTATCCGTAAACTGAGCCCTTTGTTTGAACGCGCGTTTATTTATGACAGCTATGCTTGCCGTAAAGGCCGGGGCGCACGGCTTGGCATTCAACGGGCCGACCGTTTTATCCGTCAGTGTTCCCGGCAATATACGCAGGATTGCTATGTGTTGCGCTTGGATATTCAGGGATTTTTCATGGCCATCGACAAACGCATCTTATGGACAAGGCTCTATCATTTCATTGGGCAGCGGTATTTTTCCCCGGATAAGCCGCTTTTACTTTGGTTATGTCATAGGGTGCTGGCAAACAACCCAACCAAAAATTGTTTTATCAAAGGCGGACGCCAAAAATGGGTTGGATTCCCAACGGATAAAAGCTTGTTCCACGCCAAACCCCATTGCGGCTTACCTATCGGAAATTTGACCAGCCAGACTTTTGCCAACTTCTATTTAAACCCACTTGACCATTTCATCAAACACGATTTGGGTGTGCGTTTCTATGGTCGCTATGTTGATGATTTTATTCTGGTACATACGGACAAAGAGCATTTGAAGCAATTAATTCCAGTGATTAAAACCTTTCTGGCAACAGAGCTTAAATTAACGCTTCATCCTAAAAAAATATACCTCCAGCATTACAGCAAAGGCATTCAGTTTCTTGGGGTTGTTATCAAGCCGCATCGCATTACCTCTGGCCGCCGCACCAAAGGGAATTTTTATGAAGCCATCGCAAAGCATAACACTGTTGCTAAAGACCATAAACCCACCAAAGAAGAACAAGTCGCTTTCTTGTGCAGTATGA
NZ_HG938370.1	TR	-	1604213	1604262	1604175	1604264	10	0	CCGGCTGGGCGTGGTACCAGAACTTCAACAACGGCAACCAGAACAACAACGAACAGAACAACCGGTTGCGCGCCCGAGCCGTCCGCAGAT
NZ_HG938370.1	VR	-	*	*	1606824	1606913	10	0	CCGGCTGGGCGTGGTCCCAGTACTTCACCAACGGCGACCAGGTCAACAACGGACAGCTCATCCGGTTGCGCGCCCGAGCCGTCCGCAGAT
NZ_HG938370.1	TR	-	1604213	1604262	1604175	1604264	11	0	CCGGCTGGGCGTGGTACCAGAACTTCAACAACGGCAACCAGAACAACAACGAACAGAACAACCGGTTGCGCGCCCGAGCCGTCCGCAGAT
NZ_HG938370.1	VR	-	*	*	1605317	1605406	11	0	CCGGCTGGGCGTGGTACCAGTACTTCGACGACGGCATCCAGCACGACACCGGACAGCGCAGCCGGTTGCGCGCCCGAGCCGTCCGCAGAT
NZ_HG938370.1	TR	-	1604213	1604262	1604212	1604265	10	0	TCCGGCTGGGCGTGGTACCAGAACTTCAACAACGGCAACCAGAACAACAACGAA
NZ_HG938370.1	VR	-	*	*	1604868	1604921	10	0	TCCGGCTGGGCGTGGTACCAGTACTTCTACGACGGCACCCAGGGCAGCTACGGC
NZ_HG938370.1	RT	-	1603305	1603988	AAGCCGCGCGAAGTCTGGGCGGCAGCGTTTCGCGATCGCATCGTGCACCACCTGCTCTACAACCGGATCGGCCCGCGCTTCGAACGGTCGTTCATCGCCGACTCGTGTGCCTGCATCAAGGGCCGCGGCACGCTGTACGCCGCGCAGCGCCTGGAAGCGAAAGTACGCTCCATCACGCAAAACTGGTCGCGGCGAACGTTTTACCTGAAGTGCGATCTCGCGAACTTCTTCGTCAGCATCGACAAACGGATCCTGCTCGAGCTACTGCTCGCGAAGATCTCCGAGCCATTTTGGCGATCGTTGACCGAGACCGTGCTGATGCACGATCCGCGAGTCGACTACGAGTACCACGGCGATCCCGCCATGATGGAGCTCGTGCCACCCCATAAACGGCTGCTCGAACAGGCACCACACCTCGGGCTGCCGATCGGGAACCTGTCGAGCCAATTCTTCGCGAACGTCTATCTCGATGTGCTCGACCAGCGTGCGAAGCATGTTCTCGGCGCGCGACACTACATCCGGTACGTCGACGATTTCGTGTTTCTCCACGAATCGCCAGCGCGGCTGAACGAGATCCTCGCCGACGTCACGGCCTTTCTGCCGGAACGGCTCGGTGCGCGGATCAACCCGCGCAAGACTATCCTGCAGCCGATCGACCGCGGCATCGACTTCGTCGGCCAGGTC
NC_016593.1	TR	+	434357	434406	434327	434435	1	0	GCGATGGTTGGAGATGGTGTGAACGATGCACCAGCTCTTGCAGCTTCAACCGTTGGTGTGGCAATGGGTGGTGCTGGAACCGATACAGCCCTAGAAACAGCCGATATTG
NC_016593.1	VR	+	*	*	614898	615006	1	0	GCGATGGTTGGAGATGGTGTGAACGATGCACCAGCTCTTGCAGCTTCAACCGTTGGTGTGGCAATGGGTGGTGCTGGAACCGATACAGCCCTTGAAACAGCCGATATTG
NC_016593.1	TR	+	434357	434406	434081	434435	1	0	TTAGGAACGGAAAAAGAAATTCTGGCGTTAATTGCCGTGGCAGACGAAATAAGAGAATCATCCAAAGAGGTTATTCGAAAACTTCATCAAGTCGGTATTGAAAAAACGGTAATGTTGACAGGGGATAACCAAAGAACAGCCGAAGCCATCGGAAAACAAGTCGGCGTTTCCGATATTAAAGCCGATTTACTTCCAGAAGATAAACTGAATTTCATCAAAGAGCTTCGTGACAAGCATCAAAGCGTGGCGATGGTTGGAGATGGTGTGAACGATGCACCAGCTCTTGCAGCTTCAACCGTTGGTGTGGCAATGGGTGGTGCTGGAACCGATACAGCCCTAGAAACAGCCGATATTG
NC_016593.1	VR	-	*	*	2380760	2381114	1	0	TTAGGGACGGAAAAAGAAATTCTGGCGTTAATTGCCGTGGCAGACGAAATAAGAGAATCATCCAAAGAGGTTATTCGAAAACTTCATCAAGTCGGTATTGAAAAAACGGTAATGTTGACAGGGGATAACCAAAGAACAGCCGAAGCCATCGGAAAACAAGTCGGCGTTTCCGATATTAAAGCCGATTTACTTCCAGAAGATAAACTGAATTTCATCAAAGAGCTTCGTGACAAGCATCAAAGCGTGGCGATGGTTGGAGATGGTGTGAACGATGCACCAGCTCTTGCAGCTTCAACCGTTGGTGTGGCAATGGGTGGTGCTGGAACCGATACAGCCCTAGAAACAGCCGATATTG
NC_016593.1	RT	+	437007	437153	GCTCACGCCGATCTTTGACCCATCCTTTTCGGAACACAGCTACGGGTTTCGTCCCGGTCGAAGAGGACACGACGCGGTGAAAAAGGCGAAGCAGTATATTCAGGAAGGATATACATGGGTGGTAGATATCGACTTGGAAAAGTTCTT
NZ_JH414706.1	TR	+	696034	696083	695991	696101	17	0	GCGTATGTCGGCGGCAACTGGAACAATGACCTTATGGTCGGTCCTTTCTACGCTAATCTGAACAATACGGCGTCCAATTCGAACTCGAACAATGGCGCGGCTCTATCTTAT
NZ_JH414706.1	VR	+	*	*	695776	695886	17	0	GCGTTTGTCGGCGGCTACTGGAACGTTGACCTTTTGGTCGGTCCTTTCTGCGCTGCTCTGAACGATACGGCGTCCTATTCGGCCTCGTACGTTGGCGCGGCTCTCTCTTGT
NZ_JH414706.1	RT	+	696574	697078	AGCTATGCAAGTCTTCCGGGCAGAGGTGCCCATAAAGGAAAACAGGTAATTGAGAAGTGGATCAGGACTGACTCGAAGAATTGCAAGTATGTCCTCAAAATGGATATTCGTCATTTCTTCGATTCTATCCCACACGATCGTTTGAAAGCCAAGTTGAAGAAGACCGTTCATGACGAGAAGATGCTGGAGTTATTATTCCGCATTATTGATGTCACAGAGGTTGGTATTCCACTTGGCTTTTATACTTCTCAATGGCTTTCTAACTGGTATTTGCAGGGTTTAGATCATTTCATCAAGGAGCAGCTCTGTGCTGTGCACTATATGCGCTACATGGATGACATGGTCGTTTTCGGAAGCAACAAGAGGGTTTTGCACCGCATGAGACAAGCAATTTCCGATTATCTGGAAATGGAGCTTGGCTTGGAACTTAAAGCGAATTGGCAAGTCTTTCGCTTTTCTTATGGCAACAACCAGGGGCGTGATCTGGACTTCATGGGCTTTCGTT
NZ_AHHG01000042.1	TR	-	2554	2603	2513	2617	10	0	CTAGTGAAGCTACTTCTAATGCGAACAACCTGAACTTTAATAGCAGTAGTGTAAATGTGAACAATAACAATCGTACGAACGGTTTTTCTGTTCGTTGTGTTGCAG
NZ_AHHG01000042.1	VR	-	*	*	3696	3800	10	0	CTAGTGAAGCTACTTCTACTGCGCACTACCTGAGCTTTACTAGCAGTAGTGTAAATGTGTACGATATCTATCGTACGTACGGTTTTTCTGTTCGTTGTGTTGCAG
NZ_AHHG01000042.1	RT	-	1590	2316	AGAAGCATCGCCTTTATAGTGGAAGAACCTGTTAAGCGAGAGATTTTTGCTGCTAATTTTAGAGATCGTGTAGTTCATCATTTGGTCTACCAATTAATAAATCCTTTACTAGATAAACAATTTATTAATGACAGCTATAGCTGTCGAAAAGGTAGAGGTACATATTATGGAATATTAAGAGCCTATGAGAATTTAAAAGAAGTAACGAATAATTTTACAGGTGAAGCTTACATTTTAAAACTTGATATTCAAGGTTATTTTATGAATATTAATAAAAATATACTTTATGATAAGCTTACAAAGATTATAAATGAGGAGGATTTTAATAATAGCATTGCTAATGATATGACTTATAATAAAGTAAAAAATAGTGTTATTAGTTATCAACTTCTTTTTGATCTTTTAAGAACAATTATATACAATACTCCAGAAAATAATTTTATTATTAAGGGTAAACTATCTGATTGGAATGGTTTACCCAATAGTAAAAGTTTATTTAAATCAAAGAAGGGTTGTGGTTTACCAATTGGAAATCTTACATCACAGCTATTTAGTAATGTATATCTCAATAGTTTTGATCATTATTTAAAGAATGAGTTGGGAGTAAAATATTATGGGCGCTATGTAGATGATTTTTATATTTTTCATCGATCTAAGAATTATCTTAAATATATTATTAGGGAATCTCGCAATTATCTTTTAAAAGAGGGACTAGAGCTTCATCCTA
NZ_JH590868.1	TR	-	415020	415083	415000	415100	19	0	GCTCCCCGAACTCGAATGACAACAACGCGTACAACATCAACACCGACGGCACCGTGAACAACAACAACGTGTACAACGCCAACTTCGCGCCGCGTCCCGCT
NZ_JH590868.1	VR	-	*	*	434851	434951	19	0	GCTCCCCGAGCTCGAATGGCGGCGGCGCGTACGTCGTCCGCACCGGCGGCACCGTGAACGACGGCTACGTGTACCGCGCCTACTTCGCGCCGCGTCCCGCT
NZ_JH590868.1	TR	-	415020	415083	415000	415120	22	0	CGCCGTCAACTGGGGCCTGCGCTCCCCGAACTCGAATGACAACAACGCGTACAACATCAACACCGACGGCACCGTGAACAACAACAACGTGTACAACGCCAACTTCGCGCCGCGTCCCGCT
NZ_JH590868.1	VR	-	*	*	413037	413157	22	0	CGCCGTCCGCTGGGGCCTGCGCTCCCCGTACTCGCTTGGCGGCGTCGCGTACAGCTTCAACACCGGCGGCACCGTGGACGGCAGCGGCGTGTACCGCGCCGACTTCGCGCCGCGTCCCGCT
NZ_JH590868.1	RT	-	413905	414567	AAGAAGCGGCTTATCCAGGCCCCGACGTTCCGGGACAAGGTGGTGCAGCACGCGCTCACGGATTACATCGTCTACGACGAGCTGGCCCGGAGCTTCATGCTGAACACCTACGCGGCCCAGTACGGCAAGGGGACCCACTACGGGCTGGAGATGCTGAAACGGCACATGAGGACCTATTTCCTGCGGCGGAAGGGCGCGGACGAGGCGGCACGCAAGGCCGCCGGTCTGCCCCACCGGCCCATGGAGGAATGGGACTACGCCGAGGGCTGGGTCATCAAGGGCGACATCCGCCATTTCTTCCAGAGCATCGACCACCGGCGGCTCAAGGCCGCGCTGGAACCCCGGTTTCCCGACCCGGACATCCGGGCGCTGATGTGGCGATACATCGACGCCGTGGACGAGGGCCTGGCCCTGGGACACCAGACGAGCCACATCTACGCGGTGTTCTACGTTAGCTCCTTCATGCACTATGTGGGTGAGAAGCTGCACCTGCCGCTGGCAGGGATGTATATGGACGACTGGTATGTGATCTGCCCGGATAAGGCGACAGCGGTTGAGGCTCTGCACCTTGCAAGGCTTGAATTTGCCAAGCTGGGCCTGGAGCTGAACGACAAGACCAACATCTTCCCCTTGCAAAACGGCATCGACTTCTGCGGCTTCCAC
NZ_JH590875.1	TR	-	14012	14059	13992	14113	13	0	ACTGGAACTGGCGGCTGCGGTCCCCGAACTCTGGCAACGCGAACAACGTTCGCAACGTCAACACGGACGGCAGCGAGAACAACAACAACGCGTACAACGGCAACGTCGGCGTCCTGCCGCTT
NZ_JH590875.1	VR	-	*	*	12034	12155	13	0	ACTGGTACTGGCGGCTGCGGTCCCCGTACTCTGGCATCGCGTACAGCGTTCGCATCGTCTACTCGGACGGCAGCGAGAACAACTACTACGCGTACGTCGGCTACGTCGGCGTCCTGCCGCTT
NZ_JH590875.1	RT	-	13022	13630	AAGCGCCGCCTGATCCAGACGAACAGCTTCAAGGACAAAATCGTCCAGCACGCCTTCTGTGATCAGGTCCTGTATGACGCGCTGACCAAGCCCTTCATCCTGGACAACTACGGCAGCCAGGTGGGCAAAGGCACGCACTTCGGGCTGAATCGGCTGCGCGACTTCATGCGTGAATACTACCGCAAAAACGGCTTTTCTGCTGACGGCTGGGTACTGAAAGCGGACGTCCGCCACTACTTCCAATCCATCCGGCCCGACGTGCTGAAAAAGGACGTTGCGAAGTATCTGCACGATCCTGACTGTCTGACGCTTGCCTACCAGATCATTGACAGCGCGCCGGACCCGCTGGGCATCCCCATCGGGAATCAATCGTCCCAAATCTTTGCGCTGCTATATCTGAATCAGCTGGATCACCTCTGCAAAGAGCAGCTGCGCTTCCGGTATTACGGCCGATATATGGACGACTTCTACATCATCTGTGAGAGCAAGGAACGGCTGCAGGAGGCCCTGGTGGTGATCCGGCAGCACCTGGCCGAGCGCGGGCTGGAGCTGAATAAAAAGACAAACATCTTCCCGCTGCGCAACGGTCTGGACTTCCTGGGCTTCCAC
NC_019892.1	TR	-	1499183	1499208	1499180	1499209	6	1	CAACGGCAAGATCGTCGGCATCGGCAAGGC
NC_019892.1	VR	+	*	*	5434078	5434107	6	1	CGCCGGCCGGGTCGTCGGCAGCGGCGAGGC
NC_019892.1	RT	+	1489878	1492466	AGCAAAGGCCGCTGGGGATCGCAACGATCCGGGACCGCGTGGTGCAGATGGCGGTGGTTCTGGTCTTGGAGCCGATCTTCGAGGCCGACCTGCCTCCGGAACAACACGCTTACCGGGCGGGCCGCAGTGCCCTGGACGCTGTGAGGCAGGTCCATGGGCATGTGAGCATGGGGCATAATGATGTGGTGGACGCCGATTTGTCCGGCTATTTCGACAGTATCCCGCACTCGGAGCTCCTGAAATCGCTGTCACGACGCATCAGCGACCGGCACCTCCTGGGGCTGATCAAGATGTGGCTGGTGGCCCCGGTGGAAGAGACCGACGATCGGGGTCGGACGCGCCGAACGACTCGGAACAAGGATGAGGGCCGGGGCAGCCCGCAAGGGTCTCCTCTGTCACCGTTACTCGCTAACATTTATATGCGTCGGTTCATTGTGGGCTGGAAGCTCCTCGGACACGAACAACGGCTCGACGCTCATGTCGTCAACTATGCGGATGACTGTGCGCCACGAAGGTGTGAAAGGACGACTTTCAGGAGCGTCCCGGAACGCCATGCTGCGTGAGAGATGAGGGTAGGTCCCTCGGGATCGGGTTGCAGGACCAGATTCCAAATCACCCGAAGCGGCTTGGATTAAGAGTCCTGGTCGTGAGCGTTCGGGAAAAGGCCGGTCTGAACCGGTCAGATAAGAACCGAGAAGGCGAACGCAAGTGAACCACCGATGAGGCGTCGAAAGCGTAGGGACGTCATCGAAACCAGGCTCCAGTCGTTGGCCTGGGATGCAGTCAAGGCGGGACCTGCTTACGGCCTTGATGGTGACCGGCGTAAAGGTGGCGCGAGCTCGGTTCAGGCTCTCGCGGGGAACGTGGGAACCTGTCGTCACGATGCCAAGGGAGATGCCCAAGTGGAGGCCCCACGAGGTCAAAGTCCCGATGCGTGGCACAGGGGCGGATCAACCCGTAGTAGCGTTGAAGCCTGGTAATGCGGGTGGAGCGAAGGGGTTGAATGGTTCAGCCAAGGGATGGATCAACCAGCGATGGGAGGAATTCATGCCGGAAGCGAAGTCGTGCGTCAAGGCCCACGCGAGAGGCAAAAGTCAACCAGCGATGGGAGGAACCGATGCCTGAAGCGAAGCCTTACGCGATTTCCAAACAGGTGGTCTACGAGGCCTACCTGAAGGTCAAGGCGAACCACGGGGCGGCCGGGGTGGACGGGCAGTCGATCGAGGCGTTCGAGACCGACTTGAAGGGTAACCTCTACAAGATCTGGAATCGGATGTCCTCGGGCAGCTACTTTCCACCGCCGGTGCGGCTCGTGGAGATCCCGAAAGCCGATGGGGGTTCAAGGCCGCTGGGGATTCCCACGGTCGGCGATCGCGTGGCTCAGATGGTCGTCAAGATGCATCTGGAGCCGCTGGTGGAGCCGCACTTCCATCCCGACTCCTACGGGTATCGACCCGGACGATCGGCGCTGGATGCGGTGGCCGCCGCGCGGGAGCGGTGCTGGCGGTCCGACTGGGTGATTGATCTGGATATCAAAGGTTTCTTTGACAATCTCGATCATGAACTAGTCATGAAGGCAGTCTGTCATCACGTGAACGAACCATGGGTCCTGCTGTACATCGAGCGGTGGCTGAAAGCCCCCGTTCAGAAGCAGGACGGTCGTCGAGAAGAGCGTACGAAGGGCTCGCCCCAGGGGTCGATTGTTTCGCCCTTGTTGGCCAATCTCTTCATGCACTATGCGTTCGATCTCTGGATGGCCCGGAGCTTTCCGGACATCCACTTCGCGCGTTATGCGGACGATGTGATCATTCACGCGAAGAGCCGGGCTCAAGCGGAACACGTGCTCGAAGCGGTCCGGGCACGTCTGAAGGAGTGCCGTCTTGAGCTTCACCCTGAGAAGACCAAGATCGTGTACTGCCAGGACGATGACCGGAGGGGCCAGCATGAACACATCAAGTTCGACTTCCTCGGCTACACCTTTCGGCCCCGGCGGGCCAAGAATCGATGGGGGAAGTTCTTCGTGAGCTTCATCCCAGCGATCAGCCACAAGGCCGCCAATGCGATCCGCGAGACGATCCGAGACTGGCGGCTGGCCGCCATCCGGAACAATCAGTCTCTGGAGGAGATCGCGGGGCTTGTGAATCCTTCGGTACGAGGGTGGGTGAACTACTACGGTCGGTTTTACCGGTCGGCGCTCACTCCGGTTCTCCGACACCTGGAGCGTGTCTTGGTCAAATGGGCGCAGCGGAAATACAAACGGTTGAGGCGTCACTCCATCAACGCAGCCCACTGGCTGGGTCAAGTGGCGCGACGCGATCCGAATCTGCTGGTTCTCTGGCAGATCGGGATTCGACCAGCGACTGGATCATAAGAGCCGGATGAGGCGAGAGCCTCCCGTCCGGATCCGAGAGGGCCTGGGGGTGCAATTCCCCCGGGCTACTCGACTTGTGATCTGCTGTCGTGGCACCGCTGCCGAAGCGATGGCCACGATGCGGAGCATGATGTTGAAGCTGCGGCTGACGGTGAACGAGACGAAGACGCGGTTGTGCCGTGTCCCTGAGGAAACGTTCGACTTCCTGGGGTATACGA
NZ_AHHB01000028.1	TR	-	112864	112913	112826	112926	15	0	GCAGGCCGACCCCTCTAACGCGTGGAATCAGAATTTCAACAATGGCAACCAGAACAACAACAACCGCTCGTACGAGGGCCGCGCCCGCGCCGTCCGCAGAT
NZ_AHHB01000028.1	VR	-	*	*	114778	114878	15	0	GCAGGCCGCCCCCTCTACCGCGTGGCTTCAGCTTTTCAGCCTTGGCTACCAGCTCTACAACGGCCGCTCGTACGAGGGCCGCGCCCGCGCCGTCCGCAGAT
NZ_AHHB01000028.1	TR	-	112864	112913	112826	112926	13	0	GCAGGCCGACCCCTCTAACGCGTGGAATCAGAATTTCAACAATGGCAACCAGAACAACAACAACCGCTCGTACGAGGGCCGCGCCCGCGCCGTCCGCAGAT
NZ_AHHB01000028.1	VR	-	*	*	113886	113986	13	0	GCAGGCCGCCCCCTCTGACGCGTGGCATCAGGATTTCTACTATGGCGGCCAGGACTACTTCAGCCGCTCGTACGAGGGCCGCGCCCGCGCCGTCCGCAGAT
NZ_AHHB01000028.1	TR	-	112864	112913	112826	112926	14	0	GCAGGCCGACCCCTCTAACGCGTGGAATCAGAATTTCAACAATGGCAACCAGAACAACAACAACCGCTCGTACGAGGGCCGCGCCCGCGCCGTCCGCAGAT
NZ_AHHB01000028.1	VR	-	*	*	113487	113587	14	0	GCAGGCCGCCCCCTCTGTCGCGTGGATTCAGGGTTTCGGCAATGGCCTCCAGGACGACGACTACCGCTCGTACGAGGGCCGCGCCCGCGCCGTCCGCAGAT
NZ_AHHB01000028.1	RT	-	111950	112633	AAAGCGCGCGAGGTGTGGGCGGCCGATTTCCGTGATCGCGTCGTGCACCACCTGCTGTACAACAAGATTTCGCCACGCTTTTACGGCAGCTTCATCAAGGACACCTGCGCCTGCATCCCTGGGCGCGGCACGATGTACGCAGCCAAACGCCTCGAGGCGAAGATCCGTAGCGTCACGCAGAACTGGGCACGGCCAGCGTTCTATCTCAAGTGCGACCTGGCCAACTTCTTCGTCGCCATCGACAAGGACGTGCTGCGCGGGCAGATCGCCGCTCGCGTCAGCGAGCCATGGTGGCTGCGCCTGGCCGAAACGATCCTGTTTCACGACCCACGCGAGAACTACCAGCTGCGCGGCGCGCCCGAGTTGCTGGCGCGCCTACCAGCGCACAAACGCCTGGTCAATCAGCCGGCGCACCTGGGCCTGCCGATTGGTAACTTATCGTCGCAGTTCTTCGCCAACATCTACCTCGATGCGCTGGACCAGCACGCCAAGCACCGCATTGGCGCCAGGCACTACATCCGCTACGTCGACGACTTCCTGCTGCTGCACGAATCGCCGCAGTGGCTGGGTGCGGCGCTGGCCGACATCAATGAGTTCCTACCGCGCGTGCTGCACGCCAACCTTAATCCCACCAAGACGATTCTGCAGCCGATCGCACGCGGCGTCGACTTCGTTGGCCAGGTC
NZ_JH600068.1	TR	-	2485391	2485440	2485374	2485500	15	0	ACCGCGAGCGCGTATTTCCCGATCGTCGGGGGCAACTGGAGCGATAGTGCGAATGCCGGCCTTTGGTACGTCAACTGCAACAACTCCGCCTCTGATACGAACACGAACATCGGCGCGCGCCTGGCGA
NZ_JH600068.1	VR	-	*	*	2485930	2486056	15	0	CCCGCGAGCGCGTATTTCCCGATCGTCGGGGGCAGCTGGGGCGATGGTGCGGGTGCCGGCCTTTGGTACGTCCTCTGCGTCAACTCCGCCTCTGGTGCGAGCACGAGCGTCGGCGCGCGCCTGGCGA
NZ_JH600068.1	RT	-	2484408	2485010	AAACGGCGAGAGATCCAGGCCCCGCCGTTCTCGGATCGGGTTGTCCACCATGCGCTGGTACGGGTTGTCGAGCCTTTGTTCGAGCGCCGCTTTATCCATCACAGCTACGCCTGCCGCACGGGCAAAGGGACGCAGCGGGCGGTCGAAGCCGTGCAGAGCATGGCCCGGATCGCAAAGCGGAACTGGGGGACCCCCTACGTCGTCAAGGCAGACATCAAAAGCTTCTTCGCTTCGATCCGCCACGAGACCCTCTTCCGCCTGGTCGGCCGGGTGGTCTCCTGCCCACGGACCCTGGCCCTGTGGCGGGTCATCGCGTCGGGATATGGGCATCATGACGGCGTCGGCCTGCCCGTCGGAGCACTGACCAGCCAGCTGGGAGCCAACCTCATGCTGGATTGGCTGGACCACGTCATGACCGACCAGCACGGGCTGGGCCAGTATGTCCGGTACATGGACGATTTCGTGATCCTCGCGCCCTCCAAGGCCGCCGCCTGGGAAAGGCTGGAGCAGGCGGCGCGCGTTATCGCCGGTCTTGGCTTGGCGCTCAATCCCAAGACGGCCATCTTCCCGCTGCGCAGCGGGGTGGACTTTTGCGGATATCGG
NZ_AFNE01000030.1	TR	-	1522	1569	1497	1626	16	1	ATGCCTACAACTGGTGGTTGCGTACCCCGAACCCCTCTAATGCCAACAACGAGCGCAACGTCAACACTTCGGGCGCGTTGAACAACAACAATGCGAACAATGCCTACGGCGCCCCGGCGGATTGCATAAT
NZ_AFNE01000030.1	VR	-	*	*	2145	2274	16	1	GTGCCTACACCTGGTGGTTGCGTACCCCGTACCCCTCTAATGCCAGCACCGAGCGCAGCGTCCTCACTTCGGGCGCGTTGAACGGCAGCCTTGCGAGCCATGCCGACGGCGCCCCGGCGGCTTGCATAAT
NZ_AFNE01000030.1	RT	-	540	1145	AAGCAGAGGCACATCACCGCTACAAGGATCCGAGACAGGCAGGTGCAGAGAAGTTTCTGCGATGCCACAGTATATGATGCTATTACAAGATCATTCATAGCTGATAACTGCGCTTGCCAGAAAGGCAGAGGAACACACTACGCCCTTGAGCGTTTGAAGGAGCATCTGCGCAGATACTACCGCGTCAGCAAGAGCAACGAGGGCTACTACCTCAAGTGTGACGTGCATCACTTCTTTGAAAGCATAGATCACAGCATAGCGAAGCAGCAGATCGCAAAGCGCATCACAGACGAGCATCTTCAGAAGATGCTCTATGATATTATCGACAGCTTCCCCGGTGAAAAGGGAATAGGCCTCGGCAGTCAGGTGAGTCAGCTCATAGCCTTGATGTATCTCGACGAGATGGACCACATTATCAAAGAGAAACTTCGGATCAAGCACTACGTCAGATACATGGATGACTTCATACTTATAGATCAGAGCTGTGAGAAGCTCAGGGAGGTCCTGATGATTATCAGGGCGCATCTCAGCAGTCTCGGACTGAGCCTCAATAAAAAGACCATGCTTCAGAAACTGCCGCATGGCATAGTATTTCTCGGCTGGAAG
NC_015431.1	TR	+	980138	980163	980135	980173	12	1	ATAATAACAGCAATTATAACACTAATAACAAAATAATAA
NC_015431.1	VR	+	*	*	137987	138025	12	1	ATCTTTCCAGCTGTTATTACACTATTAATTAACTTATTA
NC_015431.1	TR	+	980138	980163	980135	980170	13	1	ATAATAACAGCAATTATAACACTAATAACAAAATAA
NC_015431.1	VR	+	*	*	328421	328456	13	1	TTTATTGCTGCAATTATTTCAGTAATTGCTCCATTA
NC_015431.1	TR	+	980138	980163	980134	980167	11	1	TATAATAACAGCAATTATAACACTAATAACAAAA
NC_015431.1	VR	+	*	*	353211	353244	11	1	TTTTTTAACAGCTTTTATAGCAATAATTGCAGCT
NC_015431.1	RT	-	973011	973568	TTACATTTTGAAAGTGGATATCCATATATTTTATTTGAAGATACTGTTAATAGAAGAAATGCTCATGATAAAAAAGGAAGAATTATTATGAGTAATTTATGTAGTGAAATTGTTCAAGTAAGTACAGCAAGCGAATATAGTTCTGATTTATCATTTATAAAAACTGGAGAAGATATTTGTTGCAATTTAGGTAGTTTAAATATTGATAAGATGATGAAATCTGGAAAAGAATTTTCAGATTCTATTTATAATGCTATATCTGCTTTAGATATTGTGTCAAGAAACTCAGATTTAAGTGCTGCTCCTTCAATTCAAAAAGGAAATGCACAAAATCATGCTGTTGGATTAGGAGCTATGAATTTACATGGATTTTTAGCAACTAATAAAATTATGTATGATTCACCTGAAGCTGTTGATTTTACTAATATGTTCTTTTATACAGTTGCTTATAATGCTTTTAAAGCTTCAAATAAATTAGCTCAAGAATTTGAAAAATTTGCTTCATTTGATGAATCAAGATTTGCTGATGGTTCTTGATTTGATAAATATACTAAATGT
NZ_AIDA02000092.1	TR	+	31747	31796	31695	31799	14	0	AATCGACTCCCGCTACGTGGCGGCAACTGGAACAATGGCTCGAACGCAGGCTTGGGCGCTCTCAACCTCAATAATGCTCGCTCGAATACGAACAGTAACATCGGT
NZ_AIDA02000092.1	VR	+	*	*	31134	31238	14	0	GATCGACTCCCGCTGCGTGGCGGCAGCTGGTACAGTGGCTCGAGCGCAGGCTTGGGCGCTCTCCACCTCAATAGTGCTCGCTCGGGTACGGGCGGTAGCATCGGT
NZ_AIDA02000092.1	RT	+	32125	32745	AGCGCAGGCTGATATCCGCACCGCATTTTAGAGACAGAGTGATTCATCGCGCTATCTACAATGTCATTGAGCCGCTATTTGATAAACGATACATCTATGATTCTTATGCATGCCGGAGAAATAAAGGCACACACAAGGGTGCAGATAGAGCGCAAAAATTCATTAGAAGAGTAGAATCCAAACACGGCAAGGCGTATGCGTTAAAAGCGGATATCTCGCGTTACTTTTCAAGCATTGATCATCACATATTGAAGAGTATTTTGAACGCAAAACTGCAATGCAACCGAACCAAATCGCTACTGTTCTACATCATAGATAACAGCCCAAGCGAGGCGTTAGGCGTTGGAATCCCGCTTGGTAACTTAACAAGTCAGATATTTGCTAACGTTTATCTCAACGAGCTCGACCAATACGTCAAGCGAACGCTAAAGGTTAAAGAGTACGTTCGCTACATGGATGACTTCACGATCATCTATCACGACAAGCACCAACTTCACGAATGGCGAAAAGAGATAGAGTTATTTCTTTGGCAAAGGCTCAGGCTAAAAACCAACAGTAAGACGCAAGTGTTTCCTATTGCAAAACAGAATGGACGATCACTCGATTTTCTTGGCTATCGAA
NZ_AIDC02000107.1	TR	-	92215	92264	92198	92312	9	0	CGCTTCCCCCTTCGCGGTGGCAACTGGAACAACGCGGCTAATGCTGGTCCGGCGGCTGTCAACTGCAACAACGAGCGTTCGAACGCGAACAGCAACATCGGGGGTCGCTTCGCTT
NZ_AIDC02000107.1	VR	-	*	*	92739	92853	9	0	CGCTTCCCCCTTCGCGGTGGCCGCTGGAGCAACGCGGCTCTTGCTGGTCCGGCGGCTGTCCACTGCAACGACGAGCGTTCGAACGCGGGCAGCAACATCGGGGGTCGCTTCGCTT
NZ_AIDC02000107.1	RT	-	91247	91873	AAAAAAAGGCTGATATCAGCACCGCCATTTGCCGATCGGGTTGTACATCATGCCATTCACAAGGTTGTTGAGCCTGTTATCGATAAACGGTTTATACATGATAGTTATGCGTGTCGAGCGGGGAAAGGAACGCACAAGGGGGTAAGTAGAGCTCAAAAATTCATGCGGATAGTTAAGAGAAATCACGGACGCGTTTATGTATTTAAGGCTGATATATCGAAATACTTCGACAGCATAAACCACAACACACTAAAGCACATACTCTCTAGGCACATTAACTGCCCGAGAACATACTCGCTACTGTGCGCCATTGTTGATGGTCCAAACCCGAAATCTGAGCGTCTTGGTGTGGGAATACCTATAGGCAATCTTACTAGTCAACTTTTCGCCAACCTGTACCTTAACGAACTAGATCAATATGTGAAGCATTCACTAAGAGAAAAGTATTACATCAGGTACATGGATGACTTTGTAATTATCCATCATGACAAGGCTCACCTACAGAGGGTTCGGGCTGATGTTGAGCGGTGGCTGTTCGAGAATCTTCAGTTAAAAACAAACCACAAAACACAAGTGTTTCCGGTATCAAAGCACCGGGGGAGATCGCTGGATTTCCTTGGTTATCGT
NZ_AJIN01000036.1	TR	-	115669	115718	115622	115813	20	0	ACTTCCCTGCTTCGGGCTTACGCAACAACAATGATGGTTCGCTCAACAACGTCGGCAACAACGGTTATTATTGGTCGGCGGTTCCGAACAACACGAACAATGGTTGCAACCTGAACTTCAACTCGGGCAACGTGAACCCGCTGAACAACAACACTCGTACCTATGGGTTCGCGGTTCGGGCTGTCTCAGAAT
NZ_AJIN01000036.1	VR	-	*	*	117288	117479	20	0	ACTTCCCTGCTTCGGGCTTACGCTACAGCAATGTTGGTTCGCTCGGCAGCGTCGGCTACTACGGTTATTATTGGTCGGCGGTTCCGTACAACACGTACAATGGTTGCAACCTGTTCTTCTACTCGGGCAGCGTGTACCCGCTGTTCGGCTACACTCGTACCTATGGGTTCGCGGTTCGGGCTGTCTCAGAAT
NZ_AJIN01000036.1	RT	-	114711	115395	CCTTGCATCTGCTTTATCACGTTTGATCCTGTACAACGAGAGATATTTGCCTCGTCGTTTAAGGATCGTGTGGTGCATCATTTATTGTTCAACTACATTGCACCACTGTTTGAAACAACGTTTATACACGATAGTTACTCGTGCCGTGTGGGGAAAGGGACTTTGATGGGTGTGGAACGGTTTGAACACCACCTGCGTAGCTGCACGCAGAACTATACTCGATCAGCTTACGTGCTGAAACTTGACATACAAGGGTATTTTATGAGTATTCCGAAACGTGAACTGCGGGAGTTGTTGCGCAAAGAGATGGATAAGAAGCCGCAATGGAACAAGATGATTGACCGTGGGCTGGTTGATTTCCTAATTGACTGCATTCTGCTGCGCGACCCTACGAGTGATGTGCGCATTGTTGGGGGCGAGGAGGATTGGGAGGGATTGCCACCCTCAAAGAGTCTCTTCCGTTCGACAAAAGGTACAGGGCTACCCATTGGCGACCTCACGTCACAGCTATTTAGTAACATTTATCTGAATCAGCTTGACCAGTTTGCTAAACGTCAGCTACACTTAAAGCATTATGGACGATATGTTGACGATTTTTATGTTATAGATACTGACCATCGTAAGCTGGCGAGATTGATAGGGCTGTTTCGTGATTATCTGCATGATGAGTTACACCTTACGTTGC
NZ_AJST01000001.1	TR	+	568944	568969	568940	568969	2	0	AACAGGAGCAACTGGTGTAACGGGGACAAC
NZ_AJST01000001.1	VR	+	*	*	569282	569311	2	0	TACAGGAGCGACTGGTGTAACGGGGACAAC
NZ_AJST01000001.1	TR	+	568944	568969	568940	568969	2	0	AACAGGAGCAACTGGTGTAACGGGGACAAC
NZ_AJST01000001.1	VR	+	*	*	572846	572875	2	0	TACAGGAGCGACTGGTGTAACGGGGACAAC
NZ_AJST01000001.1	TR	+	570324	570373	570324	570378	5	2	CCGACTGGTGTAACGGGATCAACTGGAGTAACAGGATCAACAGGTCCAACAGGAG
NZ_AJST01000001.1	VR	+	*	*	570684	570738	5	2	CCAACTGGTGTAACGGGATCAACTGGTGTAACTGGCTCAACTGGTTCAACGGGAG
NZ_AJST01000001.1	TR	+	570324	570373	570324	570378	6	3	CCGACTGGTGTAACGGGATCAACTGGAGTAACAGGATCAACAGGTCCAACAGGAG
NZ_AJST01000001.1	VR	+	*	*	571251	571305	6	3	CCAACTGGTGTAACTGGCTCAACTGGTGTAACTGGCTCAACTGGTTCAACGGGAG
NZ_AJST01000001.1	TR	+	573552	573577	573548	573577	4	1	AACTGGTGTAACAGGACCAACTGGAGCAAC
NZ_AJST01000001.1	VR	+	*	*	568742	568771	4	1	ACCTGGGGTTACAGGCCCAACTGGCGCAAC
NZ_AJST01000001.1	TR	+	573552	573577	573543	573577	4	0	GGAATAACTGGTGTAACAGGACCAACTGGAGCAAC
NZ_AJST01000001.1	VR	+	*	*	569628	569662	4	0	GGGGTAACTGGTGTAACTGGGCCAACTGGAGCAAC
NZ_AJST01000001.1	TR	+	573552	573577	573539	573577	5	1	AACGGGAATAACTGGTGTAACAGGACCAACTGGAGCAAC
NZ_AJST01000001.1	VR	+	*	*	570002	570040	5	1	AACGGGAATAACTGGTGTGACTGGCCCAACTGGGGCGAG
NZ_AJST01000001.1	TR	+	573552	573577	573543	573577	5	1	GGAATAACTGGTGTAACAGGACCAACTGGAGCAAC
NZ_AJST01000001.1	VR	+	*	*	574182	574216	5	1	GGCCTAACTGGTGTAACTGGTCCAACTGGAGTGAC
NZ_AJST01000001.1	TR	+	574230	574279	574230	574282	7	3	ATAACAGGAGCAACGGGATCGACAGGAGCGACTGGGGGAACGGGAACAACAGG
NZ_AJST01000001.1	VR	+	*	*	569667	569719	7	3	TTAACGGGTGCAACGGGATCGACAGGATCGACTGGGGTCACGGGTGTAACCGG
NZ_AJST01000001.1	RT	+	560951	561919	GACGATCGTTCTTGATGAAGCGGATCAGCTCGTGACACAGGAACACCGCGAAACGATGAAAAAAATCATTAAAACGACGCTGAAAGACCGACAGCTTTTAAGCTTTTCCGCTACGCTGCAGCCGGAAACAGAACAGGTGCTGAATACCATCGCGCACGAACCGGCCGTTTTGAAAGTGGAGCGGAATACGGCGGAAAAAGCGCGCGTCACACATCAATATCTCGTCTGCGATCAGCGGGATAAAGTAAAGCTATTGCAAAAGCTGTCACGGCTGAACGGCATGCAGGCGCTCGTGTTCGTCAGAGATATCGGAAATTTAAGCGTCTATGCGGAAAAACTTGCCTATCATCACGTGGACCTCGGCATCCTGCACGGAGAAGCGAAAAAAATGGAGCGGGCAAAGATATTATCAGCGTTTGAGCGGGGAGAATTTCCGCTGCTTCTGGCGACTGACATAGCGGCGCGCGGACTCGATATCGATGATCTTCCGTACGTCATTCACGCGGACATACCGAATGAAGCCGGATATATCCACAGATCCGGCCGGACGGGGCGGGCCGGTAAAGAAGGAACCGTACTCAGCCTTGTCACGCCGATGGAAGAATCCAAACTGAAAAAAATGGCCAAATCACTCGGAATTGAGCTGAAAGAGGCCGTTTATTCAGGCGGAAAATTATCTGAGAAATAAGAAACGGAGGGCGGGAAGCCCTTCTTTTTTTATTGTGAAATAATAGAAAAGGTTCAGGCGGGGGCGGGAAGATGGTTTCAATAGACAGATTTCAAATATTGAAGGAACCTGAGCTGAAAATAATTGAACACTGGTTTAAGAACGATAATATCAGACGGAGAATGGATGCGATGCTGCCATTAGATGCGTGGTATGCACGATTGATTAAAGATGAAAACGATACTGTCATGATGGGCAGCTTCCGGCAGGCATGGTCTCTATAGAGTTTGTGGAGGAGCGGG
NZ_JH651384.1	TR	+	3379171	3379195	3379167	3379204	10	0	AACCGCAACAACAACACGCCGGACAACCGGAACAACAA
NZ_JH651384.1	VR	-	*	*	1053078	1053115	10	0	GACCGCAGCCACGACACGCCGGTCCCCCGGATCAACCT
NZ_JH651384.1	RT	+	3378288	3378819	AAGAACGCCTGATCCACGCCGCCTATTTTGAAGACCGGGTTTTGCATCATGCCATCATGAATTTGGCTGAACCGGTGTTTGAGCGCTGTTTGGTAGGTTCCACCTATGCCTGCCGCCCGGAAAAAGGGGTGCACAAAGCCATCCAGCAAGTGCAAGCCAACCTGCGGCGCTATCCGTGGTATGTGAAGGTAGACATTTCCGGCTATTTTCCCAATATCGACCATCATCTCCTGTTCGGGCTGCTGCAACGCCGTTTCAAGGGCGATGACTTTCTCTACCTGCTGTGGCGCATTATCGACTCGTACCATGCCGCGACGGGCAAGGGCTTGCCGATTGGCTCCCTGACTTCGCAACATTTCGCCAACCACTATCTGGATGGCGCTGACCGCTTCCTGCTGGAAAGCCTCAAAGTCAGGGCGCACGTCCGATACATGGATGATACGCTGCTCTGGTGTGACAGCCGGGAAGAAGCGAAAGCCAAACTGGCGGAACTGCGCGGCTGGTTGTATGAGCAGCGCCGCTTGCAGGTCAA
NZ_JH724206.1	TR	-	836706	836755	836690	836802	18	1	AGCTGGTTCTTTGGGGCGGTAATGCGAATAACGGTGCGAATTGCGGCCTCGCTTATGCGAACTCGAATAACGATTGGTCGAACTCGAATGCGAATATCGGCTCTCGCCATACT
NZ_JH724206.1	VR	+	*	*	821292	821404	18	1	GGCTGGTTCTTTGGGGCGGTGATGCGCTTTCCGGTGCGTATTGCGGCCTCGCTTATGCGCACTCGGGTAGCGATTGGTCGTACTCGACTGCGGGGTTCGGCTCTCGCCTTGCT
NZ_JH724206.1	TR	-	836706	836755	836691	836802	14	0	AGCTGGTTCTTTGGGGCGGTAATGCGAATAACGGTGCGAATTGCGGCCTCGCTTATGCGAACTCGAATAACGATTGGTCGAACTCGAATGCGAATATCGGCTCTCGCCATAC
NZ_JH724206.1	VR	-	*	*	836978	837089	14	0	AGCTGGTTCTTTGGGGCGGTGCTGCGCATGACGGTGCGGGTTGCGGCCTCGCTTATGCGTACTCGAGTCACGATTGGTCGAACTCGGATGCGTATGTCGGCTCTCGCCTTGC
NZ_JH724206.1	RT	-	835569	835966	TACAAGTGCGTGTATCAAGGGAAAGGGATTACATTTTGGAGTAAGGAGAATGAAACGTTTTCTTCACCGGTACCCGGAATACAAATGGTTCGTAAAGACTGATTTCAAAAAGTTCTATCAAAGTATTCTTCATGAGCTTATTGTTGCTGCATTGAGAAGGAAATTCAAAGATGAACGATTTATTAAATTGATCGAGATAGCTGTTTTATCGTATGACAGCGGAACAGAGTTAGTTGACGTATTGGAGAATGAAGTTGAACGGAAGAAGAGGTGTTCCGATTGGAGCATTTACAAGCCAACCTATCGGGAATTTTGCGGCAAGCCGGATAGATCATACAATGAAGGAGAAATATCGTGTCAAATGCCTGCATAGATATTGCGATGATAATGTTATGCTG
NZ_JH724207.1	TR	+	558333	558402	558303	558420	17	0	AGTCCGTGTGGTCTATCGCGGGTACAACAATGCGAACGCGAATGGCGGTGTGTCGAATGCGAATGCGAATAACGATGCTTCGAATACGAATGCGAATATCGGCTCGCGTCTGGAAATC
NZ_JH724207.1	VR	-	*	*	532007	532124	17	0	GGTCCGTGTGGTCTATCGCGGGTGCTACTATGCGAGCGCGGATGGCGGTGTGTCGCATGCGCATGCGGATCACGGTGCTTCGAGTACGCATGCGAGTATCGGCTCGCGTCTGGCCTTC
NZ_JH724207.1	RT	+	558940	559324	ACCGGTGCAAGCATCAAAAGGCGCGGTACTCATGATCTGATGAACTGCATACGTACCGATTTGCAAAAAGACCCGGAAGGCACACTTTACGCATACAAGTTTGACATCCGTAGGTTTTACGACAATGCGCGGCAGGACTTTGTTATGTGGTGCTTCCGGAGGGTGTTCAAGGACGAAAGGCTGTTGGTGCTACTGGAGCGGTTTGTTAAGCTGCTGCCGGAAGGTATAAGCTTCGGACTGCGCAGTTCACAAGGGGCAGGAAATCTGCTTCTGTCTGTATTTTTAGACCACTATCTGAAGGATAAGTACGGGGTTCGTTATTACTATCGCTATTGCGATGACGGACTGGTACTCGGTAAAACGAAAGCGGAATTGTGGAAGATTC
NZ_CP017311.1	TR	-	955318	955367	955315	955371	0	3	CTTCGAGTTCGTGTTCCATTTCAACCGCGCCAGCCGCAAGCCGAACAAGATCGTGCC
NZ_CP017311.1	VR	-	*	*	1005307	1005363	0	3	CTTCGAGTTCGTCTTCCACTTCAACCGCACCAGCCGCAAGCCGAACAAGATCGTGCC
NZ_CP017311.1	RT	+	954411	955803	CCTCGTCGGTCTGGCCCTCGTTGACCAGCTCGTCGCCCGCCAGCAATTCGGCCAGCGCATCGGCGTCGAAGCCGGTCAGGTCGAGGTCGAAGCCTTCGTCCTGCAAGCCTTCCAGTTCGACGCGCAGCAATTCTTCATCCCACCCGGCGTTCTCGGCGATGCGGTTGTCCGCGATCACCAGCGCGCGACGCTGCGTTGGCGTCAGATGGTCGAGCACGACTACCGGCACGGTGTCGAGGCCGAGCTTCTGCGCGGCGGCCAGTCGTCCATGACCGGCGACGATCACGCCGTCGCTGCCCGCGAGGATGGGGTTGGTGAAACCGAACTCCACGATGCTGGCGGCGATCTGCGCCACCTGCGCATCCGAATGCGTGCGCGCGTTGCGAGCGTAGGGCACGAGCTTCGGCGTGGGCCACTGCTCGATCTTGTCGGCCAACCAGTTCATGCCGCCACCTCGACTTCGCGTTCGGCGGCGACCTCGTCGAAGCTCTGGCCGGTGGCCAGCAGGGTGATGGCGGTGTCGGGATGGTTCTGCCGGAAGCGCCGGATAGCGACATCGACGTACTCCGGCGCGATCTCAATGCTCCGGCAAATGCGACCGGTGCGCTCGGCGGCCAGCATCGTGCTGCCGCTGCCACCGAACGGCTCGAACATCACATCGCCCTCGGTGGTGAAGGACTCGATGACGAACTGCGGCAGTGCGACCGGGAACACGGCGGGATGGTCGATGCCTTCGCCGATCTTCCCTTTGTGGCGCATGACGCGGATCACCGAGTCGGGGATGCGCATGTCCTGCGTCGGCTGGCCTGCGTGCGTCCAGCCGTTGACCTCGCCATCCTTGCCGCGCATCGCGGTGGACGAGCCGTCTGCGCGCAGGTGCGTTTCCTGCCCGGCGAACTTGCAGGGCACGATCTTGTTCGGCTTGCGGCTGGCGCGGTTGAAATGGAACACGAACTCGAAGCTGGGCGCGAGACGGCCCTGCCAGTCGCCGGGCATTCCCGGCCCCTGATCCCAGACGTACCAGCCGAAGCGCCGCCAGCCCTGCGTGCGCATCCAGCCGAGCCACGCCTCCCAATACGGGACGAACTCGTTGTCGCGGTGGATCAGGCCGAGGTTGACCAGCACCTGGCCGTCGTCGGCCATCGGCAGGCGCGCGAACACGCCGCGCATCAGGCCATCCCAATCGGCGATGCCACCGGAGGTGTAATCGCGCTGGTTGCCGTAGGGCGGCGACGTGAAGCACAGCGCCGCGCGCTCGTCCGCCATCAGCGTGGCAACCACATCGGCATCGGAAGCGTCGCCGCAAATCAGGCGATGCGCGCCGATGGCCCAGACGTCGCCCGCGCGGGACACCGGCGTGGCCGGAGCATCAGGCACTTCGTCGGCGTCATCC
NZ_AJWX01000011.1	TR	+	163500	163560	163484	163587	15	0	TCGCAGCGCTCCGCCAACAACGCATTCAACATGAACTTCGATGATGGCAATCAGAACAACAACGACAAGAACAACGAGCTCCGCGTCCGCCCCGTCCGCAGATT
NZ_AJWX01000011.1	VR	+	*	*	162105	162208	15	0	TCGCAGCGCTCCGCCTACGGCGCATTCGGCATGTACTTCGATGTTGGCTCTCAGTACTACTACGACAAGGGCGACGAGCTCCGCGTCCGCCCCGTCCGCAGATT
NZ_AJWX01000011.1	TR	+	163500	163560	163484	163585	16	0	TCGCAGCGCTCCGCCAACAACGCATTCAACATGAACTTCGATGATGGCAATCAGAACAACAACGACAAGAACAACGAGCTCCGCGTCCGCCCCGTCCGCAGA
NZ_AJWX01000011.1	VR	+	*	*	162783	162884	16	0	TCGCAGCGCTCCGCCTACCTCGCATTCTCCATGTACTTCGATGTTGGCTATCAGCTCCGCAACGTCAAGTACGACGAGCTCCGCGTCCGCCCCGTCCGCAGC
NZ_AJWX01000011.1	RT	+	163774	164454	AAGCCCGAGAGGTCTGGGCTGCGGACTTCAGGGACCGAATCGTCCACCACCTGCTGTACAACCATGTGGCACCGCGCTTCTACGCCAGCTTCATAGCGGACAGCTGCGCATGCATTCCGGGGCGCGGCACGCTGTACGCCGCTACCCGGCTTGAGTCGAAGATCAGGAGCGCCAGCCAGAACTGGTCGAAGCCGGTCTTCTACCTGAAATGCGACCTGGCTAACTTCTTCGTGGCTATCGACAAGCAGGTGCTACGCCGGCAGCTTGCCGCCAAGATCGATGATCCGTGGTGGCTGGCCCTGGCCGAGCAGATCCTCATGCACGATCCGCGCTGGGATTACGAGGTGCGCAGCCCACGCCACCTATTCGCCAGGGTGCCGCAACACAAGCGCCTGGCCGCGCAGCCGGAGCACCTCGGGCTGCCCATCGGCAACCTGTCCTCGCAGTTCTTCGCCAACGTCTACCTGGACGCCCTGGACCAGTTCTGCAAGCACCGCCTTGGCGTGAAGCATTACGTCCGGTACGTCGATGACTTCGTGCTGCTGCACGAATCACCGCAGCAGCTGAATGTCTGGCTGGCAGAGATTGAGGCCTTCCTGCCGAAGCTGGGCGCCAAACTGAACCCGACCAAGACCATCCTGCAGCCCGTCGACCGTGGTGTGGACTTCGTCGGGCACGTGA
NZ_AJXW01000043.1	TR	-	34116	34165	34058	34181	18	0	AGCGTCGTCCCCCTCGGACTACGCGTGGAACGTCAACTTCAACAACGGCAACGCCAACTACAACCACCAGAACAACAACGGGCGGGTGCGGGCGGTGCGGTCGGTGTCGTCGCCGGCGTCCGGT
NZ_AJXW01000043.1	VR	-	*	*	38123	38246	18	0	TGCGTCGTCCCCCTCGGACTACGCGTGGCTCGTCTCCTTCTACCTCGGCAGCGCCCACTGCGACCTCCAGGGCAGCGTCGGGCGGGTGCGGGCGGTGCGGTCGGTGTCGTCGCCGGCGTCCGGT
NZ_AJXW01000043.1	TR	-	34116	34165	34058	34184	17	0	GATAGCGTCGTCCCCCTCGGACTACGCGTGGAACGTCAACTTCAACAACGGCAACGCCAACTACAACCACCAGAACAACAACGGGCGGGTGCGGGCGGTGCGGTCGGTGTCGTCGCCGGCGTCCGGT
NZ_AJXW01000043.1	VR	-	*	*	34701	34827	17	0	GCTAGCGTCGTCCCCCTCGGTCTGCGCGTGGGGCGTCGACTTCAGCAGCGGCGGCGCCGACTACGACCGCCAGCCCGACGACGGGCGGGTGCGGGCGGTGCGGTCGGTGTCGTCGCCGGCGTCCGGT
NZ_AJXW01000043.1	RT	-	33161	33883	GCCACCACCTGTTTCATCGCGACCAAACCCAAGGCGCGGCAGATCCACGCGCCCGACTTCGCCGACCGCATCGTGCACCACTGGTTGGTGCCGCAGCTCGAAGCCATCTTTGAACCGGGCTTCATCGACCACAGCTACGCCAACCGCACCGGCAAAGGCACCCATGCGGCTGTCACCGCGCTGCGCACCATGGTGCGCCAGGTGCATAGCGGCCAAGGCGGCGGCTGGTACCTGCAGCTCGACATCCGCAACTTCTTCAACAGCGTGCACCGCCCCACCCTCTACCGCATGCTCAAGCAGCGCATGCAGCGCCGCGGCGTGTCGCTCACCGTCCAGCGGGTCACCCATGCCCTGCTGCGCCAGTCCGTCGAACACCAGGGCGTGGTGCACCGCTCCACAGCCGCCGAGCGCGCCCGCGTACCAGCCCACAAGCGGCTGGAGAACGCCGCCCCGGGCTGCGGCCTTCCCGTCGGCAACCTGTCGTCGCAGTTCTTCGCCAACGTCTACCTCGACGCGCTCGACCAGTTCGTTAAACACACCCTGCGCGCGCCGCGCTACCTGCGCTACGTCGATGACTTCGTGCTCGTTCACCACAGCCGCGAGCAACTGCAGCAGTGGCTGGGCCAGATCACCACGTTCCTGCGCGACACACTCAAGCTGGAACTGAAAGCCGATATCCGTCTGCGCCCGCTCACCGACGGCATCGACTTCCTCGGCTACGTC
NC_018011.1	TR	+	605483	605520	605430	605541	20	0	TGTCCTGTTCAGCGGTAATGCGAATAACAGCTCGAATGCCGGTTTTGCGTATGCGAATTCGAATAACACGCCCTCGAATACGAATGCGAATATCAGGTCTCGCCAATGATTT
NC_018011.1	VR	+	*	*	604885	604996	20	0	TGTCCTGTTCGGCGGTGCTGCGCATTACGGCTCGTCTGCCGGTTTTGCGTATGCGAATTCGTCTAACGCGCCCTCGGATACGGTTGCGTTTATCTGGTCTCGCCTTTGCTTT
NC_018011.1	RT	+	605968	606497	GATATGGGTTTCGGTCTTCACAAAAGACACATATAGCTGCATCAAGGGCCGCGGGATTCACGGAGCGATGCGGAATGTCAAGCGGGCCATCAAAGACCGGGAAAACGCCCGATATTGCCTCAAAATCGACATCCGGAAGTTCTACCCGTCGATAGACCACGACGTATTGAAAACCATCATCCGCCGCAAAATCAAATGCAAGGATACGCTCGCCCTGCTCGATACGATCATCGACAGCACCGACGGCGTGCCTATCGGCAACTATTTGAGCCAATACTTCGCAAACCTGATGCTCGCCTACTTCGATCATTGGATCAAGGAGGAGAAGCGGGTGCGGAACTATTTCAGATATGCCGACGACATGGTATTTCTCGCCTCCACGAAAGAGGAGCTGCACATCCTGCTGGCCGACATCAAGAAGTATCTCGCGGCCTTGAAATTGACACTGAAAGGCAATGAGCAGATATTTCCGATTGCCGAGAACCGGGCGGACAAGCACGGGCGCGGCCTCGATTTCGTCGGATTCGTAT
NZ_JH692065.1	TR	+	110925	110974	110920	111011	11	0	CTCCGGCTGGGCGTGGTACCAGAACTTCAACAACGGCAACCAGAACAACAACCACCAGAACAACGAGTTGCGCGCCCGCGCCGTCCGCAGAT
NZ_JH692065.1	VR	+	*	*	100721	100812	11	0	CTCCGGCTGGGCGTGGTACCAGTACTTCACCAACGGCCTCCAGGACGGCTACCACCAGAGCCTCGAGTTGCGCGCCCGCGCCGTCCGCAGAT
NZ_JH692065.1	TR	+	110925	110974	110922	111011	10	0	CCGGCTGGGCGTGGTACCAGAACTTCAACAACGGCAACCAGAACAACAACCACCAGAACAACGAGTTGCGCGCCCGCGCCGTCCGCAGAT
NZ_JH692065.1	VR	+	*	*	109795	109884	10	0	CCGGCTGGGCGTGGTACCAGCACTTCGGCAACGGCAACCAGCACGACCGCCACCAGGTCACCGAGTTGCGCGCCCGCGCCGTCCGCAGAT
NZ_JH692065.1	TR	+	110925	110974	110920	111011	10	0	CTCCGGCTGGGCGTGGTACCAGAACTTCAACAACGGCAACCAGAACAACAACCACCAGAACAACGAGTTGCGCGCCCGCGCCGTCCGCAGAT
NZ_JH692065.1	VR	+	*	*	110279	110370	10	0	CTCCGGCTGGGCGTGGTTCCAGGACTTCACCAGCGGCACCCAGAGCACCCACCACCAGGGCAACGAGTTGCGCGCCCGCGCCGTCCGCAGAT
NZ_JH692065.1	RT	+	111199	111882	AGCCGCGCGAAGTCTGGGCGGCAGCGTTTCGCGATCGCATCGTGCATCACCTGCTTTACAACCGGATCGGCCCGCGCTTCGAGCGTTCGTTCATCGCCGACTCGTGCGCATGCATCAAGGGACGCGGCACGCTGTATGCCGCCGAACGTCTGGAATCGAAGGTGCGATCGATCACGCAGAACTGGTCGATACGCGCGTTCTATCTAAAGTGCGATCTCGCGAACTTCTTCGTCAGCATCGACAAGTGCATCCTGCTCGACCTGCTGCTCGCGAAGATCTCCGAGCCGTTCTGGCGCGCGCTGACCGAGCGCGTGCTGATGCACGATCCGCGGGACGACTTCGAATACCACGGCGATCCGGTGATGATGCAACTCGTGCCACCGCATAAGCGCCTGATGGAACAAGCCGAGAACCTCGGACTGCCGATCGGAAACCTGTCGAGCCAGTTCTTCGCGAACGTATACCTCGACGTGCTTGACCAGCGCGCGAAGCATATTCTCGGCGCGCGGCATTACATCCGATATGTCGACGATTTCGTGTTCCTGCACGATTCACCGGCGCGCCTGAATGAAATTCTCGCCGACGTGACGACATTCCTTCCGGAACGCCTCGGCGTGCGGATCAATCAGCGAAAGACGATTTTGCAGCCGGTAGACCGCGGCGTCGACTTCGTCGGTCAGGTAA
NZ_AKBZ01000002.1	TR	-	190127	190176	190089	190178	6	1	CCTCGAACGCGTGGTACGTGAACATGAACAACGGCAACGTGAACACGAACAACAAGAATAGCGCAGGCAGGGTTCGTCCCGTTTCCGCAA
NZ_AKBZ01000002.1	VR	-	*	*	190818	190907	6	1	CCTCGAGCGCGTGGGACGTGAACATGCCCAACGGCTACGTGTACACGAACAGCAAGAATAGCGCAGGCAGGGTTCGTCCCGTTTCCGCAA
NZ_AKBZ01000002.1	RT	-	189316	189886	GCGTGAAGTATTTGCTGCCGCCTATATTGATCGTATTGTGCATCACTGGATCGACCTCCGCCTTGACCCGATTTTGGAAGAACGCTTTCAAGCACAAGGAAACGTTTCAAAGAACTGCCGTATAGGTGAAGGATGCCTGTCCGCTGTCATGCGCATGGACGAAATGATCAAAGAAGTCAGTGAGAACTATACACAGGACGCATACATCTTTAAAGGTGATTTAAAAAGCTTTTTTATGTCCATGTCAAAGTCTCTGCTATGGGAAATGATTGATATATTCGTTCGCGACAATTACAAGGGAGATGACATCGAATGTTTGCTGTATCTGCTCCGGGTTGTCATATTTCACCAGCCACAAAAAAAATGTCGCAGGAAGTCTCCCTTACATCTATGGGATAAACTGCCGAAAGACAAAAGTCTGTTTTACAGCAGCCCGGAACGTGGTGTCGCCATTGGTAATCTTCCTTCTCAAAAATTTGCGAATTTCATAGGTTCGGTGTTTGACCATTATGTGACTGTGATATGCGGGATAAAACACTATGTGCGTTTTGTCGATGACTTTGGCTTTGTC
NZ_AKBZ01000005.1	TR	-	301414	301451	301390	301508	18	0	ACTCGTGTGGTGTATCGGTCGAACAACAACGCGAACGCGTTAGGCGGTGTTTCGTATGCGAACGCGAATAACGATTCATCGAACACGAATGCGAACATCGGTGTTCGGCTTGCAAACAA
NZ_AKBZ01000005.1	VR	-	*	*	342710	342828	18	0	TCTCGTGTGGTGTATCGGTCGAGCAACAGCGCGTACGCGTTTGGCGGTGTTTCGTGTGCGTTCGCGAGTTACGATTCATCGAGCACGGGTGCGGTCATCGGTGTTCGGCTTGCCTTCAA
NZ_AKBZ01000005.1	TR	-	301414	301451	301390	301508	17	0	ACTCGTGTGGTGTATCGGTCGAACAACAACGCGAACGCGTTAGGCGGTGTTTCGTATGCGAACGCGAATAACGATTCATCGAACACGAATGCGAACATCGGTGTTCGGCTTGCAAACAA
NZ_AKBZ01000005.1	VR	-	*	*	301676	301794	17	0	TCTCGTGTGGTGTATCGGTCGTACTACGACGCGAGCGCGTTAGGCGGTGTTTCGTGTGCGAGCGCGAATAACGTTTCATCGCTCACGTATGCGTTCATCGGTGTTCGGCTTGCCTTCAG
NZ_AKBZ01000005.1	RT	-	300477	300890	CGGCATTTGAAAGTACGTTTTATCCGGACTACTTCCGCATCCATTAAAAACAGGGGAACGCATGACCTTTTACAGTATATCGTTAAAGATATAAAGGATGATCCCGAAGGAACCCTGTTCGGGTACCAGTTCGATATAACGAAATTCTATGAGAGCGTAGACCAGGACGTTTTGCTGGATGCAGTGAAAAGGATGTTCAAGGATAAAATATTGATCGGAATCCTGGAAGAGTGCATCCGCATGATGCCTAAAGGCGTAAGTATCGGGCTAAGATCATCACAGGGGCTTTGTAATTTGCTTCTATCCATTTACCTGGATCACCGGTTAAAGGATCAGGAGGCGGTAGCATATTATTACCGGTATTGTGACGATGGTCTGGTGCTTTCCGGTAGTAAGAAATACCTTTGGAAGGTT
NZ_JH724088.1	TR	+	107046	107083	107016	107131	13	0	GCCGTTGTGTTTTGCGGTCTGGCAACAACTCGAATGCGAACAGCGGTCTCGCTTATGCGAACGCGAACAATGCATCTTCGAACTCGAACACGAACTACGGGGCGCGGCTGAAATTC
NZ_JH724088.1	VR	+	*	*	106007	106122	13	0	GCCGTTGTGTTTTGCGGTCTGGCAGCTACTCGAATGCGTACAGCGGTCTCGCTTGTGCGTACGCGTACTATGCATCTTCGTACTCGAGCACGAGCTACGGGGCGCGGCTGGCCTTC
NZ_JH724088.1	RT	+	107738	108128	ACCGCTGCTTCCATACAGGGGCGTGGCCCGCATGGGTTGTTTCATCAGATACAAGCTGCAATGGCAGAAAATCCTAATCTCAAATATTACTATCAAAGCGACTACAAAGGATATTATGACAGTATTAATCACGAAACTTTAATTTCTATTATTAAAAGATATGTAGGCGATCCTCTTCTTTTGCCCATTCTTGAAAATTTTGTGAAGGCACTCTATCCTGATGGAGAATGTGGTATCAGTAAGGGATTGCGATCGTCTCAATTCCTCGGTAATCTTTATCACAATGATATTGACCACCGTATGATTGATGTGCATGGAGCAAGATATTACTTTCGATTCTGCGATGACATTTTTATTCTTGGAGAAAGTAAACGCGAGTTGTGGAGGTTAC
NZ_JH724090.1	TR	+	430611	430660	430565	430671	16	0	GGTGCCCTTTTGTCTGCGAATGCGAATAATGGTGCGAATGCGGGTTTCGGTTATCTGAATGCGAATAATCGTTCCTCGAATGCGAATGCGAACATTGGGTTCCGCTT
NZ_JH724090.1	VR	+	*	*	387361	387467	16	0	GGTGCCCTTTTGTCTGCGTTTGCGATTTATGGTGCGTTTGCGGGTTTCGGTTGTCTGGATGCGGGTGGTCGTTCCTCGTCTGCGCATGCGAACTTTGGGTTCCGCTT
NZ_JH724090.1	TR	+	430611	430660	430564	430671	15	0	TGGTGCCCTTTTGTCTGCGAATGCGAATAATGGTGCGAATGCGGGTTTCGGTTATCTGAATGCGAATAATCGTTCCTCGAATGCGAATGCGAACATTGGGTTCCGCTT
NZ_JH724090.1	VR	+	*	*	430363	430470	15	0	TGGTGCCCTTTTGTCTGCGACTGCGCTTGGTGGTGCGAGTGCGGGTTTCGGTTTTCTGTATGCGATTTATCGTTCCTCGTTTGCGTATGCGTACTTTGGGTTCCGCTT
NZ_JH724090.1	TR	-	439317	439341	439317	439349	12	1	CAACAACAATGATAAAAACGACAACAAGAAGAA
NZ_JH724090.1	VR	-	*	*	250480	250512	12	1	CTTCAACTATGGGAATGCCGGCAGCATGCAGCA
NZ_JH724090.1	TR	-	439317	439341	439317	439349	11	1	CAACAACAATGATAAAAACGACAACAAGAAGAA
NZ_JH724090.1	VR	-	*	*	91210	91242	11	1	CAACAACAGTGATCCGCTCAACATCACGCGGAG
NZ_JH724090.1	RT	+	431225	431667	TTACTGGACTAACTTCTTCATTGCGAACACATACGCTTGTATCAAAGGGCGTGGTATTCATAAATGTATGGAGGATGTGCATACGGCTTTAATCATAGACAGAATGGGTACACGATTCTGTTTGAAGATTGACATCAAGAAGTTCTATGATAACATAGACCACGTAGCATTGAAAAAGATAATCCGCTACACCATAGCGGACGAACAACTGCTAAGGCTGTTGGATAAGATAATAGATAGTAACGGTAAAGACAAAGGGCTGCCAATAGGCAATTTCACAAGCCAATATTTTGCTAATCTCTATTTGGCATACTTCGACCATTGGGTTAAAGAGGAACTGGCTAAGATAGTGATGAAGCGTTTTGGAGTGAAAATCTACTACTATCGCTATATGGATGATATGGTGATACTATGCGCTGACAAAGAGGCACTGCATTTCGTAC
NZ_JH724091.1	TR	-	230150	230199	230129	230246	14	0	GCCGTGTGGTCTATCGTGGCAACAACAACGCGAACCCGAATGGCGGTGTTTCGATGTCGAATGCGAACAACGATTCCTCGAATACGAACACGAACATCGGTTCTCGTCTGAACAACAA
NZ_JH724091.1	VR	-	*	*	230499	230616	14	0	GCCGTGTGGTCTATCGTGGCAACCACTACGCGAACCCGAATGGCGGTGTTTCGATGTCGAATGCGGGCAGCGATTCCTCGCATACGAGCACGTACATCGGTTCTCGTCTGGCCTTCCG
NZ_JH724091.1	RT	-	229217	229601	CACCTCCGCCAGTATCAAGAGACGGGGGATGCACGACCTCCTGGCGTATGTCCGCCGTGACATGGCCGAAGACCCTGATGGTACACGTTACTGTTACAAGTTTGACATCACCAAATTCTACGAGAGCGTGAAGCAGGATTTTGTGATGTATTGCGTCAGCCGGGTGTTCAAGGACGCAAAGCTCGTGACCATGCTGGAGAGCTTTATCCGCCTGATGCCTGAAGGTCTGAGTATCGGCCTGCGCAGCTCGCAGGGGCTGGGCAATTTGCTTTTGTCTGTGTATCTGGACCATTATCTGAAGGACAGGTATGCCGTGCGTCATTTCTACCGCTATTGTGATGACGGCGTCGTACTGGGTAAAACGAAAGCGGAACTGTGGAAGATT
NZ_JH724111.1	TR	+	819772	819821	819724	819835	16	1	AGCTGGTTCTTTGGGGCGGTAATGCGAATAACGGTGCGAATTGCGGCCTCGCTTATGCGAACTCGAATAACGATTGGTCGAACTCGAATGCGAATATCGGCTCTCGCCATAC
NZ_JH724111.1	VR	+	*	*	819437	819548	16	1	AGCTGGTTCTTTGGGGCGGTTGTGCGTATGACGGTGCGGGTTGCGGCCTCGCTTCTGCGCACTCGTCTTACGATTGGTCGAACTCGACTGCGTACCTCGGCTCTCGCCTTGC
NZ_JH724111.1	TR	+	819772	819821	819724	819836	16	1	AGCTGGTTCTTTGGGGCGGTAATGCGAATAACGGTGCGAATTGCGGCCTCGCTTATGCGAACTCGAATAACGATTGGTCGAACTCGAATGCGAATATCGGCTCTCGCCATACT
NZ_JH724111.1	VR	-	*	*	835109	835221	16	1	AGCTGGTTCTTTGGGGCGGTTCTGCGAATCTCGGTGCGTATTGCGGCCTCGCGTATGCGTACTCGGATTTCGGTTGGTCGTACTCGACTGCGTATCTCGGCTCTCGCCTTGCT
NZ_JH724111.1	RT	+	820561	820958	ACAAGTGCGTGTATCAAGGGAAAGGGATTACATTTTGGAGTAAGGAGAATGAAACGTTTTCTTCACCGGTACCCGGAATACAAATGGTTCGTAAAGACTGATTTCAAAAAGTTCTATCAAAGTATTCTTCATGAGCTTATTGTTGCTGCATTGAGAAGGAAATTCAAAGATGAACGATTTATTAAATTGATCGAGATAGCTGTTTTATCGTATGACAGCGGAACAGAGTTAGTTGACGTATTGGAGAATGAAGTTGAACGGAAGAAGAGGTGTTCCGATTGGAGCATTTACAAGCCAACCTATCGGGAATTTTGCGGCAAGCCGGATAGATCATACAATGAAGGAGAAATATCGTGTCAAATGCCTGCATAGATATTGCGATGATAATGTTATGCTGG
NZ_JH724115.1	TR	-	281704	281753	281683	281800	14	0	GCCGTGTGGTCTATCGTGGCAACAACAACGCGAACCCGAATGGCGGTGTTTCGATGTCGAATGCGAACAACGATTCCTCGAATACGAACACGAACATCGGTTCTCGTCTGAACAACAA
NZ_JH724115.1	VR	-	*	*	282053	282170	14	0	GCCGTGTGGTCTATCGTGGCAACAACTACGCGAACCCGTATGGCGGTGTTTCGATGTCGTATGCGGACTACGATTCCTCGTATACGTACACGAGCATCGGTTCTCGTCTGGCCTTCCG
NZ_JH724115.1	RT	-	280771	281155	CACCTCCGCCAGTATCAAGAGACGGGGGATGCACGACCTCCTGGCGTATGTCCGCCGTGACATGGCCGAAGACCCTGATGGTACACGTTACTGTTACAAGTTTGACATCACCAAATTCTACGAGAGCGTGAAGCAGGATTTTGTGATGTATTGCGTCAGCCGGGTGTTCAAGGACGCAAAGCTCGTGACCATGCTGGAGAGCTTTATCCGCCTGATGCCTGAAGGTCTGAGTATCGGCCTGCGCAGCTCGCAGGGGCTGGGCAATTTGCTTTTGTCTGTGTATCTGGACCATTATCTGAAGGACAGGTATGCCGTGCGTCATTTCTACCGCTATTGTGATGACGGCGTCGTACTGGGTAAAACGAAAGCGGAACTGTGGAAGATT
NZ_JH724132.1	TR	-	282949	282998	282928	283045	15	0	GCCGTGTGGTCTATCGTGGCAACAACAACGCGAACCCGAATGGCGGTGTTTCGATGTCGAATGCGAACAACGATTCCTCGAATACGAACACGAACATCGGTTCTCGTCTGAACAACAA
NZ_JH724132.1	VR	-	*	*	283298	283415	15	0	GCCGTGTGGTCTATCGTGGCTACAGCTACGCGAACCCGAATGGCGGTGTTTCGATGTCGTATGCGAACTACGATTCCTCGGGTACGTACACGAGCATCGGTTCTCGTCTGGCCTTCCG
NZ_JH724132.1	RT	-	282016	282400	CACCTCCGCCAGTATCAAGAGACGGGGGATGCACGACCTCCTGGCGTATGTCCGCCGTGACATGGCCGAAGACCCTGATGGTACACGTTACTGTTACAAGTTTGACATCACCAAATTCTACGAGAGCGTGAAGCAGGATTTTGTGATGTATTGCGTCAGCCGGGTGTTCAAGGACGCAAAGCTCGTGACCATGCTGGAGAGCTTTATCCGCCTGATGCCTGAAGGTCTGAGTATCGGCCTGCGCAGCTCGCAGGGGCTGGGCAATTTGCTTTTGTCTGTGTATCTGGACCATTATCTGAAGGACAGGTATGCCGTGCGTCATTTCTACCGCTATTGTGATGACGGCGTCGTACTGGGTAAAACGAAAGCGGAACTGTGGAAGATT
NZ_JH724134.1	TR	+	825524	825573	825476	825587	16	1	AGCTGGTTCTTTGGGGCGGTAATGCGAATAACGGTGCGAATTGCGGCCTCGCTTATGCGAACTCGAATAACGATTGGTCGAACTCGAATGCGAATATCGGCTCTCGCCATAC
NZ_JH724134.1	VR	+	*	*	825189	825300	16	1	AGCTGGTTCTTTGGGGCGGTTGTGCGTATGACGGTGCGGGTTGCGGCCTCGCTTCTGCGCACTCGTCTTACGATTGGTCGAACTCGACTGCGTACCTCGGCTCTCGCCTTGC
NZ_JH724134.1	TR	+	825524	825573	825476	825588	16	1	AGCTGGTTCTTTGGGGCGGTAATGCGAATAACGGTGCGAATTGCGGCCTCGCTTATGCGAACTCGAATAACGATTGGTCGAACTCGAATGCGAATATCGGCTCTCGCCATACT
NZ_JH724134.1	VR	-	*	*	842022	842134	16	1	AGCTGGTTCTTTGGGGCGGTTCTGCGAATCTCGGTGCGTATTGCGGCCTCGCGTATGCGTACTCGGATTTCGGTTGGTCGTACTCGACTGCGTATCTCGGCTCTCGCCTTGCT
NZ_JH724134.1	RT	+	826313	826710	ACAAGTGCGTGTATCAAGGGAAAGGGATTACATTTTGGAGTAAGGAGAATGAAACGTTTTCTTCACCGGTACCCGGAATACAAATGGTTCGTAAAGACTGATTTCAAAAAGTTCTATCAAAGTATTCTTCATGAGCTTATTGTTGCTGCATTGAGAAGGAAATTCAAAGATGAACGATTTATTAAATTGATCGAGATAGCTGTTTTATCGTATGACAGCGGAACAGAGTTAGTTGACGTATTGGAGAATGAAGTTGAACGGAAGAAGAGGTGTTCCGATTGGAGCATTTACAAGCCAACCTATCGGGAATTTTGCGGCAAGCCGGATAGATCATACAATGAAGGAGAAATATCGTGTCAAATGCCTGCATAGATATTGCGATGATAATGTTATGCTGG
NZ_JH724154.1	TR	+	803809	803858	803808	803872	11	1	CTCGCTTATGCGAACTCGAATAACGATTGGTCGAACTCGAATGCGAATATCGGCTCTCGCCATAC
NZ_JH724154.1	VR	+	*	*	803521	803585	11	1	CTCGCGTATGCGGACTCGAATCTCGCTTGGTCGTACTCGTCTGCGACTGTCGGCTCTCGCCTTGC
NZ_JH724154.1	TR	+	803809	803858	803761	803873	14	0	AGCTGGTTCTTTGGGGCGGTAATGCGAATAACGGTGCGAATTGCGGCCTCGCTTATGCGAACTCGAATAACGATTGGTCGAACTCGAATGCGAATATCGGCTCTCGCCATACT
NZ_JH724154.1	VR	-	*	*	819153	819265	14	0	GGCTGGTTCTTTGGGGCGGTAATGCGAATTCCGGTGCGGGTTGCGGCCTCGCTTGTGCGACCTCGGATAGCGATTGGTCGACCTCGTCTGCGAATATCGGCTCTCGCCTTGCT
NZ_JH724154.1	RT	+	804598	804995	ACGAGTGCATGTATTAAGGGAAAAGGACTTCATTTTGGAGTAAGGAGAATGAAAAGTTTCCTTCGCCGGTACCCGGAATACAAATGGTTCGTAAAAACTGATTTTAAAAAGTTTTATCAAAGTATTCTTCATGAGCTTATTGTTGCTGCATTGAGAAGGAAATTTAAAGATGAACGATTTATTAAACTGATTGAGATAGCTGTTTTATCGTATGACAGCGGAACGGAGTTAATTGACGTATTGGAGAATGAAGTTGAACGGAAAAAGAGGTGTTCCAATTGGAGCATTTACAAGTCAACCTATCGGCAATTTTGCGGCAAGTCGGATAGATCATACAATGAAGGAGAAATATCATGTCAAATGCCTGCATAGATATTGTGATGATAATGTTATGCTGG
NZ_JH724215.1	TR	+	2575935	2575984	2575887	2575998	14	0	AGCTGGTTCTTTGGGGCGGTAATGCGAATAACGGTGCGAATTGCGGCCTCGCTTATGCGAACTCGAATAACGATTGGTCGAACTCGAATGCGAATATCGGCTCTCGCCATAC
NZ_JH724215.1	VR	+	*	*	2575600	2575711	14	0	AGCTGGTTCTTTGGGGCGGTGCTGCGCATGACGGTGCGGGTTGCGGCCTCGCTTATGCGTACTCGAGTCACGATTGGTCGAACTCGGATGCGTATGTCGGCTCTCGCCTTGC
NZ_JH724215.1	TR	+	2575935	2575984	2575887	2575999	18	1	AGCTGGTTCTTTGGGGCGGTAATGCGAATAACGGTGCGAATTGCGGCCTCGCTTATGCGAACTCGAATAACGATTGGTCGAACTCGAATGCGAATATCGGCTCTCGCCATACT
NZ_JH724215.1	VR	-	*	*	2591285	2591397	18	1	GGCTGGTTCTTTGGGGCGGTGATGCGCTTTCCGGTGCGTATTGCGGCCTCGCTTATGCGCACTCGGGTAGCGATTGGTCGTACTCGACTGCGGGGTTCGGCTCTCGCCTTGCT
NZ_JH724215.1	RT	+	2576724	2577121	ACAAGTGCGTGTATCAAGGGAAAGGGATTACATTTTGGAGTAAGGAGAATGAAACGTTTTCTTCACCGGTACCCGGAATACAAATGGTTCGTAAAGACTGATTTCAAAAAGTTCTATCAAAGTATTCTTCATGAGCTTATTGTTGCTGCATTGAGAAGGAAATTCAAAGATGAACGATTTATTAAATTGATCGAGATAGCTGTTTTATCGTATGACAGCGGAACAGAGTTAGTTGACGTATTGGAGAATGAAGTTGAACGGAAGAAGAGGTGTTCCGATTGGAGCATTTACAAGCCAACCTATCGGGAATTTTGCGGCAAGCCGGATAGATCATACAATGAAGGAGAAATATCGTGTCAAATGCCTGCATAGATATTGCGATGATAATGTTATGCTGG
NZ_JH724216.1	TR	+	562337	562406	562307	562424	15	0	AGTCCGTGTGGTCTATCGCGGGTACAACAATGCGAACGCGAATGGCGGTGTGTCGAATGCGAATGCGAATAACGATGCTTCGAATACGAATGCGAATATCGGCTCGCGTCTGGAAATC
NZ_JH724216.1	VR	-	*	*	536011	536128	15	0	GGTCCGTGTGGTCTATCGCGGGTGCAGCTATGCGCACGCGAGTGGCGGTGTGTCGCATGCGAATGCGAGTTACGATGCTTCGTATACGTATGCGAGTATCGGCTCGCGTCTGGCCTTC
NZ_JH724216.1	RT	+	562944	563328	ACCGGTGCAAGCATCAAAAGGCGCGGTACTCATGATCTGATGAACTGCATACGTACCGATTTGCAAAAAGACCCGGAAGGCACACTTTACGCATACAAGTTTGACATCCGTAGGTTTTACGACAATGCGCGGCAGGACTTTGTTATGTGGTGCTTCCGGAGGGTGTTCAAGGACGAAAGGCTGTTGGTGCTACTGGAGCGGTTTGTTAAGCTGCTGCCGGAAGGTATAAGCTTCGGACTGCGCAGTTCACAAGGGGCAGGAAATCTGCTTCTGTCTGTATTTTTAGACCACTATCTGAAGGATAAGTACGGGGTTCGTTATTACTATCGCTATTGCGATGACGGACTGGTACTCGGTAAAACGAAAGCGGAATTGTGGAAGATTC
NZ_JH724314.1	TR	+	3022913	3022962	3022897	3022975	11	0	GTTCCGAACAACCAGAACAACGGTCGCAACCTGAACTTCAACTCGTCGAACGTGAACCCGTTGAACAACAACAATCGGG
NZ_JH724314.1	VR	+	*	*	3021488	3021566	11	0	GTTCCGAACCGCCAGAACCACGGTCGCTACCTGCTCTTCTCCTCGTCGTACGTGAACCCGTTGAACATCAACACTCGGG
NZ_JH724314.1	RT	+	3023259	3023922	TGAAGCGAGAAATTTTTGCCTCGGATTTCAGGGACAGGGTAGTGCATCATCTGTTGTATAATTATATTTCTCCTATGTTTGAGGGCAGAATGATTTTTGACAGTTATTCATGTCGCCGAGGAAAGGGGACAAGTCAGGGAATAGCACGCCTGGAACACCACATACGCAGTTGTACGCAAAATTATCGTTATAGTGCCTATATATTAAAACTGGACTTAAGGGGGTATTTCATGAGTATCAGGAAGGATCGTCTGTACGATCTTATCTGCAAGGGACTGGAACGATATAGAAGAAGCCGGAAACAAAAAGAATGCCCGGATATGGAACTGATAGATTTCCTGCTAAGACAGATTATATTCAGAAATCCCCAGCGGGATTGCCGGATACGGGGTAGCGCGGAAGATTGGGAAGGACTTCCACCCACGAAAAGTTTGTTCAATTCTCCGGAAGGTGTGGGACTTCCCATAGGAGATTTGACATCCCAGCTGTTCAGTAACATCTATTTGGGGGAGTTGGATGGATATGTGAAGCGTGTTTTACGCTGTAAACATTACGGGCGTTATGTGGATGATTTTTTTATTGTCCATCCAAGCAAACGCTATCTAAAGGAACTGATTCCATGGATACGGGAATTCTTGAAGGAAGAATTGGAGTTGGAGTTGCA
NZ_JH724226.1	TR	+	346552	346589	346522	346637	18	0	GCCGTTGTGTTTTGCGGTCTGGCAACAACTCGAATGCGAACAGCGGTCTCGCTTATGCGAACGCGAACAATGCATCTTCGAACTCGAACACGAACTACGGGGCGCGGCTGAAATTC
NZ_JH724226.1	VR	+	*	*	345513	345628	18	0	GCCGTTGTGTTTTGCGGTCTGGCTACAGCTCGGGTGCGTTCAGCGGTCTCGCTTGTGCGAGCGCGTACAGTGCATCTTCGGACTCGAGCTCGGGCTACGGGGCGCGGCTGGCCTTC
NZ_JH724226.1	RT	+	347244	347634	ACCGCTGCTTCCATACAGGGGCGTGGCCCGCATGGGTTGTTTCATCAGATACAAGCTGCAATGGCAGAAAATCCTAATCTCAAATATTACTATCAAAGCGACTACAAAGGATATTATGACAGTATTAATCACGAAACTTTAATTTCTATTATTAAAAGATATGTAGGCGATCCTCTTCTTTTGCCCATTCTTGAAAATTTTGTGAAGGCACTCTATCCTGATGGAGAATGTGGTATCAGTAAGGGATTGCGATCGTCTCAATTCCTCGGTAATCTTTATCACAATGATATTGACCACCGTATGATTGATGTGCATGGAGCAAGATATTACTTTCGATTCTGCGATGACATTTTTATTCTTGGAGAAAGTAAACGCGAGTTGTGGAGGTTAC
NZ_JH724242.1	TR	+	308989	309026	308959	309053	9	0	GCCGTTGTGTTTTGCGGTCTGGCAACAACTCGAATGCGAACAGCGGTCTCGCTTATGCGAACGCGAACAATGCATCTTCGAACTCGAACACGAAC
NZ_JH724242.1	VR	+	*	*	307950	308044	9	0	GCCGTTGTGTTTTGCGGTCTGGCGGCAACTCGAATGCGAGCAGCGGTCTCGCTTATGCGAACGCGAGCAGTGCATCTTCGTACTCGCTCACGTAC
NZ_JH724242.1	RT	+	309683	310073	ACCGCTGCTTCCATACAGGGGCGTGGCCCGCATGGGTTGTTTCATCAGATACAAGCTGCAATGGCAGAAAATCCTAATCTCAAATATTACTATCAAAGCGACTACAAAGGATATTATGACAGTATTAATCACGAAACTTTAATTTCTATTATTAAAAGATATGTAGGCGATCCTCTTCTTTTGCCCATTCTTGAAAATTTTGTGAAGGCACTCTATCCTGATGGAGAATGTGGTATCAGTAAGGGATTGCGATCGTCTCAATTCCTCGGTAATCTTTATCACAATGATATTGACCACCGTATGATTGATGTGCATGGAGCAAGATATTACTTTCGATTCTGCGATGACATTTTTATTCTTGGAGAAAGTAAACGCGAGTTGTGGAGGTTAC
NZ_JH724244.1	TR	-	443007	443056	442991	443103	19	0	AGCTGGTTCTTTGGGGCGGTAATGCGAATAACGGTGCGAATTGCGGCCTCGCTTATGCGAACTCGAATAACGATTGGTCGAACTCGAATGCGAATATCGGCTCTCGCCATACT
NZ_JH724244.1	VR	+	*	*	422900	423012	19	0	GGCTGGTTCTTTGGGGCGGTGGTGCGGATTGCGGTGCGTATTGCGGCCTCGCTTTTGCGTACTCGTCTAACGATTGGTCGGGCTCGGATGCGCCTTTCGGCTCTCGCCTTGCT
NZ_JH724244.1	TR	-	443007	443056	442992	443103	15	0	AGCTGGTTCTTTGGGGCGGTAATGCGAATAACGGTGCGAATTGCGGCCTCGCTTATGCGAACTCGAATAACGATTGGTCGAACTCGAATGCGAATATCGGCTCTCGCCATAC
NZ_JH724244.1	VR	-	*	*	440186	440297	15	0	AGCTGGTTCTTTGGGGCGGTACTGCGGCTGACGGTGCGCGTTGCGGCCTCGCTTGTGCGTACTCGAATATCGCTTGGTCGAACTCGCGTGCGTATATCGGCTCTCGCCTTGC
NZ_JH724244.1	RT	-	441870	442267	TACGAGTGCATGTATTAAGGGAAAAGGACTTCATTTTGGAGTAAGGAGAATGAAAAGTTTCCTTCGCCGGTACCCGGAATGCAAATGGTTCGTAAAAACTGATTTTAAAAAGTTTTATCAAAGTATTCTTCATGAGCTTATTGTTGCTGCATTGAGAAGGAAATTTAAAGATGAACGATTTATTAAACTGATTGAGATAGCTGTTTTATCGTATGACAGCGGAACAGAGTTAGTTGACGTATTGGAGAATGAAGTTGAACGGAAAAAGAGGTGTTCCAATTGGAGCATTTACAAGTCAACCTATCGGCAATTTTGCGGCAAGTCGGATAGATCATACAATGAAGGAGAAATATCATGTCAAATGCCTGCATAGATATTGCGATGATAATGTTATGCTG
NZ_JH724245.1	TR	+	11879	11928	11842	11948	15	1	TATCGTGGCAACAACAACGCGAACCCGAATGGCGGTGTCTCGATGTCGAATGCGAACAACGATTCCTCGAATACGAACACGAACATCGGTTCTCGTCTGAACAACAA
NZ_JH724245.1	VR	+	*	*	11467	11573	15	1	TATCGTGGCACCAGCTACGCGCACCCGCATGGCGGTGTTTCGATGTCGTATGCGTACAACGATTCCTCGTATACGAGCACGAACATCGGTTCTCGTCTGGCCTTCCG
NZ_JH724245.1	RT	+	12442	12855	GCCATTTGCGGAAGCGTTTCATCCGCACCACCTCCGCCAGTATCAAGAAACGGGGGATGCACGACCTTTTGGCGTATATCCGCCGCGACATGGTTGAGGATCCGGACGGCACGCGGTACTGTTACAAGTTCGACATCACCAAGTTTTACGAAAGTGTGAAGCAGGATTTTGTGATGTATTGCGTGAACCGCGTGTTCAAGGACAAGAAACTCATCGCCATGCTTGACAATTTTGTCCGGTTGATGCCTGACGGGTTGAGTATCGGCCTGCGTAGCTCGCAGGGCTTGGGTAATTTGCTTTTGTCTGTGTTTTTGGACCATTATTTGAAGGACAGGTATGCCGTGCGTCATTTCTACCGCTATTGTGATGACGGCGTCGTACTGGGTAAAACGAAAGCGGAATTGTGGAAGATTC
NZ_JH724307.1	TR	-	252326	252363	252302	252420	20	0	ACTCGTGTGGTGTATCGGTCGAACAACAACGCGAACGCGTTAGGCGGTGTTTCGTATGCGAACGCGAATAACGATTCATCGAACACGAATGCGAACATCGGCGTTCGGCTTGCAAACAA
NZ_JH724307.1	VR	-	*	*	252588	252706	20	0	TCTCGTGTGGTGTATCGGTCGGGCAGCGGCGCGAGCGCGTTGGGCGGTGTTTCGTATGCGGTCGCGGGTTACGATTCATCGTACACGTATGCGAGCATCGGCGTTCGGCTTGCCTTCAG
NZ_JH724307.1	RT	-	251389	251802	CGGCATTTGAAAGTACGTTTTATCCGGACTACTTCCGCATCCATTAAAAACAGGGGTACGCATGACCTTTTACAGTATATCGTTAAAGATATAAAAGCTGATCCCGAAGGAACCCTGTTCGGGTACCAGTTCGATATAACGAAATTCTATGAGAGCGTAGACCAGGACGTTTTGCTGGATGCAGTGAAAAAGATGTTCAAGGATAAAATATTGATCGGAATCCTGGAAGAGTGCATCCGCATGATGCCTAAAGGCGTGAGTATCGGACTAAGATCATCGCAGGGGCTTTGTAATTTGCTTCTGTCTATTTATCTGGATCACCGGTTAAAGGATCAGGAGGCAGTAGCACACTATTACCGGTATTGTGACGACGGTCTGGTGCTTTCTGGTAGCAAGAAATACCTTTGGAAGGTT
NZ_JH724268.1	TR	-	1049921	1049981	1049904	1050017	21	0	TACTGGTCCTCCTCGGAGTTCTACAACAATCCGGCGAACAACGCTCTTTATGTGAATGTGAACAACGGCAACGTGAACAACAACAATAAGAACAACAGAAATAGTTACGTGCGT
NZ_JH724268.1	VR	-	*	*	1052382	1052495	21	0	TACTGGTCCTCCTCGGAGTTCTACTACGTTCCGGCGGACTACGCTCTTTGTGTGGATGTGCGCAACGGCCGCGTGCTCTTCAGCAATAAGCGCGACAGATTTAGTTACGTGCGT
NZ_JH724268.1	TR	-	1049921	1049981	1049890	1050017	17	0	TACTGGTCCTCCTCGGAGTTCTACAACAATCCGGCGAACAACGCTCTTTATGTGAATGTGAACAACGGCAACGTGAACAACAACAATAAGAACAACAGAAATAGTTACGTGCGTCCGGTCTTGGCTTT
NZ_JH724268.1	VR	-	*	*	1050623	1050750	17	0	TACTGGTCCTCCTCGGAGTTCTGCGACCTTCCGGCGAGCGGCGCTCTTTATGTGAGTGTGAGCGGCGGCAACGTGTACAACTACAGTAAGGACGACAGGAATAGTTACGTGCGTCCGGTCTTGGCTTT
NZ_JH724268.1	RT	-	1048927	1049658	CGTTCCATCGCTTTCATTATCAACAAACCCGTGAAACGGGAGATTTTCGCCGCCGACTTCCGCGACCGTGTTGTACACCACCTCATAGCCCACAGGCTCGTTCCGCTTTTGGAAGAGAAGTTCATCGATGACAGTTACAGTACCCGCAAGGGAAAGGGTACGCTCTACGGCATAGAACGGGTGGAAGAACATATCCGGCTCTGCTCCGAGAACTACACGCGGGATTGCTATATCCTGAAAATAGACATCCGTTCGTTCTTCATGAAAATATCGAAGAGGCGGCTGTATGACCTGACCGAAGAACTCTTGCACGAACGCTACGGGGGAAACGACCTGGCGATACTGCTCTATCTGCTCCGTGAGACGATATTCAACCGTCCGGAAAAGAACTGCATCCGCAAGACGCCTCCCCAAAGCTGGCGCGGATTGCCCAAAGACAAGAGCCTGTTCCATTCCGACGGCTCGTGCGGACTGCCTATCGGCAACCTGACAAGCCAGTTGCTCGCCCTTAACTTCCTGGACGGACTGGACCATCTCATCAGCGAAGAATGGGGCGTGAAGCACTACGGCAGGTATGTGGACGACATGGTGCTTGTCCATCCCTCGAAAGAGCACCTGATAGAGGTGAAAGCGAAAATTGCCGGCTGGCTCTCCGAACACGGGCTGTCGCTGCACCCGCGCAAGATCTATCTGCAACATTACACGAAAGGTGTCCTGTTTATCGGAGGGATG
NZ_JH724283.1	TR	-	676544	676581	676525	676601	15	0	ATCATGCAGGCTTCGGTTATGCGAATACGAATAACACCCCCTCGAATACGAATGCGAATGTCAGCTCTCAGCTATGA
NZ_JH724283.1	VR	-	*	*	715566	715642	15	0	ATCGTGCGGGCTTCGGTTCTGCGCTTACGATTAACGCCCCCTCGGATACGTATGCGCTTGTCGGCTCTCGGCTTTGG
NZ_JH724283.1	TR	-	676544	676581	676522	676636	20	0	GGGTGTCCTTTTCAGCGGTAATACGAATAATGGCGATCATGCAGGCTTCGGTTATGCGAATACGAATAACACCCCCTCGAATACGAATGCGAATGTCAGCTCTCAGCTATGATTT
NZ_JH724283.1	VR	-	*	*	676720	676834	20	0	GGGTGTCCTTTTCGGCGGTAATACGCATCCTGGCGATCTTGCGGGCTTCGGTTATGCGCGTACGGATTACGCCCCCTCGGCTACGCTTGCGACTGTCGGCTCTCGGCTTTGTTTT
NZ_JH724283.1	RT	-	675574	676121	CTATATGGGTGTCCTTATTTACAGAAGATACCTATTCTTGCATTAAGGATCGTGGTATTCATAAAGCAGCAGATAAAGTAAAGAAGGCTTTGAAAGAAGATCCAGAACATACTACTTACTGCTTGAAAATGGATATAGTGAAGTTCTATCCAAGTATAGACCATGATATTTTGAAAACAATATTACGGAAGAAAATCAAAGATAAAGATCTGCTTTGGTTGCTTGATGTGATTATAGACAGTGCTGATGGCGTACCCATAGGGAACTATCTAAGTCAGTATTTTGCTAATATTTATCTGGCTTACTTCGATCACTGGATAAAAGAGGTTAAGAAGGTAAGATATTACTTTAGGTATGCAGATGATATTGTGATTTTAGGCGATGATCCTAAACAGCTTCACAAACTCCGTATAGAGATTGAAGAATATCTGCATGATAATTTAAAGCTATCACTTCGTAAAGTGGATCCTAAAACTGGAAAAAAGAAATGGAAGTTTCAAGTATTCAAAATTGATACCCATAGAGGTATTGATTTTGTCGGGTATGTC
NZ_JH724296.1	TR	-	526624	526673	526603	526722	19	0	AGGCCGTGTGGTCTATCGTGGCAACAACAACGCGAACCCGAATGGCGGTGTTTCGATGTCGAATGCGAACAACGATTCCTCGAATACGAACACGAACATCGGTTCTCGTCTGAACAACAA
NZ_JH724296.1	VR	-	*	*	526973	527092	19	0	CGGCCGTGTGGTCTATCGTGGCAACGGCTACGCGTACCCGTATGGCGGTGTTTCGGTGTCGTATGCGTACAGCGATTCCTCGAATACGGGCACGATCATCGGTTCTCGTCTGGCCTTCCG
NZ_JH724296.1	RT	-	525704	526088	AACGTCGGCATCTATCCAGGGACGCGGCACCCATGACCTGATGAAGTTCATCTGTCGTGACATGGAAACGGATCCGGAAGGGACAGGGTATGGTTATAAGTTTGACATTCACCATTTTTATGACAATGTACGTCAGGATTTTGCTATGTGGTGCTTTGCCCGTGTTTTCAAGGACAAGAAACTGCTTGGAATTCTCAATTCCTTTATAATGATGCTTGACAGCGGTATCAGTTTCGGGCTTAGAAGCTCGCAGGCTACCGGTAATTTACTCCTGTCTATTTTTTTAGACCATTATTTGAAGGATAAGTACAGTGTCCGTCATTTCTATCGTTATTGTGATGACGGTCTTGTACTTGGTAAAACGAAAGCGGAACTGTGGATGATT
NZ_JH724079.1	TR	+	2179408	2179445	2179350	2179468	18	0	ACTCGTGTGGTGTATCGGTCGAACAACAACGCGAACGCGTTAGGCGGTGTTTCGTATGCGAACGCGAATAACGATTCATCGAACACGAATGCGAACATCGGCGTTCGGCTTGCAAACAA
NZ_JH724079.1	VR	+	*	*	2139014	2139132	18	0	TCTCGTGTGGTGTATCGGTCGTACAGCAACGCGTACGCGTTGGGCGGTGTTTCGTATGCGAGCGCGAGTGTCGATTCATCGGGCTCGAGTGCGTACGTCGGCGTTCGGCTTGCCTTCAA
[truncated: 2,445,560 more chars]
