# Supplementary material for: Discovery and characterization of the evolution, variation and functions of diversity-generating retroelements using thousands of genomes and metagenomes
Source: BMC Genomics. 2019 Jul 19;20:595. doi: 10.1186/s12864-019-5951-3 (PMC6642488; doi:10.1186/s12864-019-5951-3)
Supplement: Supplementary file 16 — Data 2. 656 unique DGRs from human microbiomes. URL: http://cgm.sjtu.edu.cn/index/pub/software/MetaCSST/supplementary/Supplementary_Data_2.gtf (GTF 881 kb) [file 12864_2019_5951_MOESM16_ESM.gtf]

ERR1730257_scaffold39104	TR	-	1457	1494	1434	1549	30	0	AATCACTCATCTTAGCAGTAAATGGAATAACAGTTCTAAAACTGGTACTTTCTATTGGAATCTTAATAATGACACTTCTAATCGTAATCGTAATATCAGCAGTCACCTAGTAAATG
ERR1730257_scaffold39104	VR	-	*	*	1634	1749	30	0	AGTCGCTCGTCTTGGCGGTGTTTGGTATGGCGGTTCTATTGCTGGTGCTTTCTGTTGGAATCTTGATGTTGACGCTTCTAGTCGTTATCGTACTATCGGCGGTCGCCTGGTGTATG
ERR1730257_scaffold39104	RT	-	220	1018	TGATTGAACCAATATTAATAAAAAATTTTATACCTGATACATTTTCAGCTATTCCAGGAAGGGGAATACATAAAGCACTACATAGAGTTGAAAAAGCAGTTCAAACAGATGTAAAAGGAACTCAATATTGTTTAAAAATAGATGCTAAAAAATATTATCCATCTATAAATCATGAAATTTTAAAAAATAAATATCGAAAACTTTTTAAAGATAAAGATTTAATTTGGTTATTAGATGAAATTATTGATTCAACACCAGGTGATACAGGAATACCAATTGGAAATTATATTTCACAATATAGTGGCAATTTCTATTTTTCTTCATTTGACCATTGGATAAAAGAAGAAAAGCATATTAAATATTATTTCAGATATATGGATGACATAGTTATATTAGCCGAATCAAAAGAAAAATTACATCAATTAAGAAAAGAAATCGATGTATATTTTAAAACAAAATTAAAATTAAAAATTAAAGAAAATTGGCAAGTGTTCCCAACATTTGTAAGGGGAATTGATTATGTAGGATATAGAACATTTTTAAATTACAAGTTATTAAGNNNNNNNNNNNNNNNNNNNNNNNNNNNNNNNNNNNNNNNNNNNNNNNNNNNNNNNNNNNNNAAAATCAACTTGCAAAAATTTTAAAAGCAAAATGAATAAAATTAGAAATAAAATAAAAAGTGGTAATGAAATTAATTATTCAGAATGGTGTTCAATCAATTCTTATAAAGGATGGTTGATTCATTGTGATAGTTATAGATTACACAAGAAATATATAGAACCACTTGAATTTCATTCTA
ERR1730266_C12402965	TR	+	523	572	503	602	17	0	CGCGGTGATTGCTGGCGGCAACCTCAATGATGGCCGGAACTACGGCCCTCGTTACTTCAACTGCAACAATGCCCCGTCGAACTCGAACTGGAACCGCCGC
ERR1730266_C12402965	VR	+	*	*	288	387	17	0	CGCGGTGCTTGCTGGCGGCGGCCTCGATGCTGGCCGGGGCTGCGGCCCTCGTTACTTCGGCTGCGGCGATGCCCCGTCGACCTCGGACTGGGTCCGCCGC
ERR1730266_C12402965	RT	+	1109	1592	AACTGCGGCAGCGTCCCCGGGCGCGGCGCGCACTACGGAAAGAAGCACATCGAGAAGTGGTACAAGCTGGACAGGAAGAACACAAAATATTGCGCAAAGCTCGACATCCGAAAATTCTACCCATCGACTAAGGCTCCGGCCGTTATGCAGGAACTGCGGCACGTTATCAAGTGCAAGCGGATGCTGCGGCTGTGCGAGACGGTGCTGAACAGCTCGGACGGCCTGCCGATTGGCAATTACACCTCACAGTGGTTTGCGAACTTCCTTCTGCAGCGGCTCGACCATTTTATCAAGGAAGTGCTCCACATACGGTATTTTGTCCGGTACATGGATGATATGTGTCTCTGGGCATCGAGTAAAAAGCTCCTGCACAGAGCGGTAAAAGCAATCGAGAGGTTTCTGGCGGGTCTCGGCCTTGTGCTAAAGGCCAACTGGCAGATATTCCCGACGGCTGCCCGCGCGGTGGATTTTCTTGGATTCCGAT
ERR1730267_scaffold8961	TR	-	2182	2229	2162	2262	12	0	CGCCGAATTCCGGCAACTCGTACAATGTGCGCAATGTCAACACTTCGGGGGCGTTGAACAACAACAACGCGTACAACGGCAACAGGGGCGTGCGTCCGCTT
ERR1730267_scaffold8961	VR	-	*	*	22	122	12	0	CGCCGTATTCCGGCCTCTCGTGCAATGTGCGCTATGTCTACGCTTCGGGGGCGTTGAACTACTACAACGCGTACCTCGGCAACGGGGGCGTGCGTCCGCTT
ERR1730267_scaffold8961	RT	-	1190	1822	CCCTACAACACATTCAAGGTTTACGAACCGAAAGAACGGGTTGTAATGTCGAACAGCTACAAAGACAAGGTTGTGCAACATGCGCTTTGTGATAATGTACTTGAACCGAGGGTGCGAAGCACCTTCATAAAAGACAATTACGCTTCACAGGTTGGAAAAGGAACGCACTTCGGCCTTGAACGGCTGGAAGGATTTATGCGGAGGTTTTACCGTGTACGAGGTGTTGACGGTTGGGTATTGAAATGCGACATATCAAAGTATTTCTATAATATCAAGCACGACGCGTTAAAATCCTTAATCCGCAAGTATATTTCCGATCCTGATTGCCTTTGGTTGCTGGATATGATAATAGACAGCACCGAAGGCAATGTAGGAATTCCGATCGGCAACCAGTCTTCACAAATATTCGCCCTTCTCTATCTTTCTTCGCTGGATCACATGGTAAAAGAGAAGTTAGGCATAAAATTTTATGGCCGATACATGGACGATTTTTATTTGATCCACGAAGATAAAGAATATTTGCGCTATTGCTGGAAGGAGATTGAAAGACATGTAAACGAATTAGGGCTTTCGCTGAATGCGAAGACAAATATTTACCCGTTGAAAAACGGAATTGATTTTTTGGGCTTCCAT
ERR1730267_C9990884	TR	+	1473	1522	1445	1533	13	0	AATGCGAATAATGGTGCGAATGCGGGTTTCGGTTATCTGAATGCGAATAATCGTTCCTCGAATGCGAATGCGAACATTGGGTTCCGCTT
ERR1730267_C9990884	VR	+	*	*	1243	1331	13	0	TATGCGCATCGTGGTGCGGGTGCGGGTTTCGGTTGTCTGGTTGCGAATATTCGTTCCTCGAATGCGTATGCGTACCTTGGGTTCCGCTT
ERR1730267_C9990884	RT	+	2046	2529	GACAGGATAGTACACCATTGCATTATCAATGTGTTGGGGCGTTACTGGACTAACTTCTTCATTGCGAATACATACGCTTGTATCAAAGGGCGTGGTATTCATAAATGTATGGAGGATGTGCATACGGCTTTAATCATAGACAGAAAAGGTACAAGGTTCTGTTTGAAGATTGACATCAAGAAGTTCTATGATAACATAGACCACGCAGCATTGAAAAGGATAATCCGCTACACTATAGCGGATGAACAACTGTTAAGGCTGTTGGATAAGATAATAGATAGTAACGGTAAAGACAAGGGGCTGCCAATAGGCAATTTCACAAGTCAATATTTGGCTAATCTCTATTTAGCATATTTCGACCATTGGGTTAAAGAAGAACTGGCTAAGATAGTGATGAAGCGTTTTGGGGTGAAAATCTACTACTATCGCTATATGGATGATATGGTGATACTATGCGCTGACAAAGAGGCACTGCATTTCGTAC
ERR1730269_scaffold40424	TR	-	2413	2476	2390	2505	17	1	GGTACTGGAGTAGCAGTGAGAACAGTCAGAACAACAGCTGGAACGTGAACTTTAGTAATGGCAACTTCAACAACAACAACAAGTACAACAGTAACATGGTGAGGGCGGTTGCAGCA
ERR1730269_scaffold40424	VR	-	*	*	3161	3276	17	1	GGTACTGGAGTAGCAGTGAGGGCAGTCAGTACAGCAGCTGGACCGTGAGCTTTAGTGGTGGCTACTTCAACGGCAACGGCAAGGGCTACAGTGGCATGGTGAGGGCGGTTGCAGCA
ERR1730269_scaffold40424	RT	-	1475	2233	ACAAGTACTTGTTTTATAGTTACCCGTCCTAAATTACGGGAAGTGTTTGCTGCAAATTTCCGTGACCGTATTGTACAACATTGGTTGTGCCTACGCTTAGAGCCACTGTTTGAGGCACGTTTTGTTGAGCACGGAAATGTATCATTTAACTGTCGAAAGGGTTTTGGAACATTTGCATGTATCGATCAGTTGACAAAAAATACTATTGAAGTCTCTGATAATTATTCCCATGAGGCTTGGTATGCTCAATTTGATATTAAAGGATTTTTCATGTCAATTGATTGTGAATGCTTATTAAAGTACTTATTGCCATTTATCAAAGAAAAATGGAACTATTGGAAAGGAACTATATATGAACAGGATTTAGATTTAGTGCTTTGGCTTACAGAAGTAATTGTACGACATCGTCCACAAGATGATTGCATACGCCAAGGGAATTTAAAATTATGGAGAATACTACCTAAAAACAAAANNNNNNNNNNNNNNNNNNNNNNNNNNNNNNNNNNNNNNNNNNNNNNNNNNNNNNNNNNNNNNNNNNNNNNNNNNNNNNNNNNNNNNNNNNNNNNNNNNNNNNNNNNNGCTTGTTTTACATTGAATGGATGAGAGGTGAACCAATAGGCAACCTAACCAGTCAATTATTCGCCAATTTTTATATGTCATTTTTTGATGAATGGGCTATTAAAGCAGCAGAAGAAAGAGGAGCCAAATATGTACGTTTTGTAGATGATTTTAGCTTTGTGTGCAAAACTAAGGAAGATG
ERR1730271_scaffold31951	TR	-	1138	1187	1119	1232	17	0	GGTGCCCTCCTGTCTGCTACTGCGAATAATGGTACGAATGCGGGGTTCGGTTATCTGAATACGAATAATCGCTCCTCGAATGCGAATGCGAACATTGGGTTCCGCTTATACCGT
ERR1730271_scaffold31951	VR	-	*	*	1311	1424	17	0	GGTGCCCTCCTGTCTGCTCCTGCGATTTCTGGTACGCTTGCGGGGTTCGGTTGTCTGAGTACGTATCATCGCTCCTCGTTTGCGCATGCGTACTTTGGGTTCCGCTTGTGCCGT
ERR1730271_scaffold31951	RT	-	84	589	TACTTATGCTTGTATCAAAGGGAGAGGAATACACAAATGTATGNNNNNNNNNNNNNNNNNNNNNNNNNNNNNNNNNNNNNNNNNNNNNNNNNNNNNNNNNNNNNNNNNNNNNNNNNNNNNNNNNNNNNNNNNNNNNNNNNNNNNNNNNNNNNNNNNNNNNNGAAGATGTCAATAAGGCTCTATTATCTGACAAAAGAGGTACTAAATACTGTCTGAAAATAGATATAAGGAAATTCTATGATAATGTAGATCATGGGTGCCTTAAGAAAATTATCCGCTATACAATAGCAGATGATCAGTTGTTAAGACTGTTGGATAAGATCATTGATAGTAACGGTAAAGATGTCGGTCTGCCTATAGGGAACTATACAAGTCAATACCTGGCTAATTTATACCTGGCTTATTTTGATCACTTTGTCAAGGAAGATCTAAAGGTTAAATATTACTATAGATATATGGATGATATAGTGGTGTTGTCGGGTAGCAAGGACGAACTTCATAATATA
ERR1730271_C15174950	TR	-	957	1004	937	1007	7	0	GCATTGTCAACTCCTCGGGCGAAGTGAACAACAACAATGCGTACAACGGAAACGGCGTAGCCCCCGATTGT
ERR1730271_C15174950	VR	-	*	*	1564	1634	7	0	GCATTGTCAACTCCTCGGGCGAAGTGAGCAGCACCGGTGCGTACAACGGATACGGCGTAGCCCCCGCTTGT
ERR1730271_C15174950	RT	-	53	591	TCGGGACATTGTAGCCACAAGGTTAAAAGACCGACAATTTCAGCGTTCGCTCTGCGACAACGGCTTTTATGAGCAGATTACAAAATCCTTTATAACAGATAATTGCGCTTGCCTCAAGGGGCGCGGTGTAGACTATACGCTAAACCGTATGACCGCACATTTGCGGCGGTATTATATCGCGCACGGTTGCGACGGTTGGGTGCTTAAATGTGATATACGGCATTATTTCCAAAGCATACGGCACGACGTAGCAAAGGCGCCAATACGCAAGCGGGTTACAGATACTCAAATTGCGGAGCGGGCTTGCGAAATTGTGGACTCTTTCGGAAAAATCGGGTTAGGGCTCGGCTCCCAGGTATCGCAGCTTGTAGCTCTTGCCGTCCTGGACGACCTCGACCATTTCATAAAGGAGCGGTTGAGAATAAAGCATTATATCCGATATATGGACGACTTTATTTTAGTACACGAGGACAAAGAGTATTTGCGACAATGCAAAAAGGAAATCGAGGCGCGCCTATTCGCCCTCGGCTTACAGCTCA
ERR1730271_C15186662	TR	+	1453	1496	1432	1496	9	0	AACTCGTCTTCCGGGTGGCACGTGCTCTATGTGGGTGGCAACTGGAACAACGGCTCGAACGCGGG
ERR1730271_C15186662	VR	+	*	*	1164	1228	9	0	GGCTCGTCTTCCGGGTGGCGCGTGCTCTATGTGGGTGGCGACTGGGGCGGCGGCTCGAGCGCGGG
ERR1730271_C15186662	TR	+	1499	1548	1498	1562	9	0	TTGCTGTGCTTCAACGCGAACAACACGTCGTCGAACTCGAACTCGAACATCTCTGCGCGTCTACT
ERR1730271_C15186662	VR	+	*	*	1230	1294	9	0	TTGCTGTGCTTCGGCGCGAGCAACGCGTCGTCGGGCTCGTACTCGAGCATCTCTGCGCGTCTCCT
ERR1730271_C15186662	RT	+	2019	2152	TCGTGTGCCAGTATTCCAGGCAGAGGCGGCGCAAGAGCCGTGAGACAAATCGGGCGTATGGTACAGCGCCGCACGAAGAGCAGTAAATACGCCGCTCAGTGTGATGTGCGGAAGTTCTATGACAGCATCCCGCC
ERR1730257_C10044608	TR	-	1159	1208	1145	1254	14	0	GCTGGTGATCTCTGGCGCTAACGTGAACAACGGTACGAATGCCGGACCTTTCTACCGGAACTGTAACAACGGTACGGGTAATCTGAACTGGAACATCGGCGGTCGCCCAC
ERR1730257_C10044608	VR	-	*	*	1404	1513	14	0	GCTGGTGCTCTCTGGCGCTAGCGTGCACTACGGTACGAATGCCGGACCTTTCTACCGGTCCTGTGACAACGGTACGGGTTCTCTGTCCTGGTGCATCGGCGGTCGCCCTC
ERR1730257_C10044608	RT	-	172	650	ACGCATTTGTTCGCATTTTCAAACAGATCGTTCTGCATAGCGCCTATCCGTTCAGCTGCGGATGCGTGCCTGGAAAAGGAACGCACGGAGCAAAGACCGCGATCGAGAAGTGGATCAGGAAGGATCCGAAGCATACCAAGTACGTCCTGAAGCTGGACGTCCGAAAATGCTATCCAACCATGAACCACGAAGAACTCCGGAAGAAGCTGCAGCGCAGGATAAAAGATAAGAAGTTCCTGCGCCTGGCAGATCGGATCATCGCGAGCTTTCAACAGCCGATGGCCACGCACGAAAGACTGCTGCCGGAGACCGATGCGGTAGGCATCCCGGTCGGACTCTTTACCTCGCCATGGTTCTGCAACTTTTTCTTTCAGGACATCGACCACAAGGTCGCCGAGAAAACCGGAGCCGCGCACAACGTGAGATACGTGGATGACATGGTCTTGTTTGATTCAAGCAAACGACGACTGCACAAAGCT
ERR1730273_C14094864	TR	+	282	331	262	374	16	0	CGCGGTGATTGCTGGCGGCAACCTCAATGATGGCCGGAACTACGGCCCTCGTTACTTCAACTGCAACAATGCCCCGTCGAACTCGAACTGGAACCGCCGCGCGCGTCTTTCTT
ERR1730273_C14094864	VR	+	*	*	47	159	16	0	CGCGGTGCTTGCTGGCGGCGGCCTCTATGGTGGCCGGGACTGCGGCCCTCGTTGCTTCCTCTGCAACATTGCCCCGTCGGCCTCGGGCTGGAGCCGCCGCGCGCGTCTTTCTT
ERR1730273_C14094864	RT	+	831	1292	TCTCGAACCCGTGTTTATGCGCGGGATGTGCGAAACGAACTGCGGCAGCGTCCCCGGGCGCGGCGCGCACTACGGAAAGAAGCACATTGAGAAGTGGTACAAGCTGGACAGGAAGAACACAAAATATTGTGCAAAGCTCGACATCCGAAAATTCTACCCATCGTCTAAGGCCCCGGCCGTTATGCAGGAACTGCGGCACGTTATAAAGTGCAAGCGGATGCTGCGGCTGTGTGAGACGGTGCTGAACAGCTCGGACGGCCTGCCGATTGGCAATTACACCTCACAGTGGTTTGCGAACTTCCTTCTGCAGCGGCTCGACCATTTCATCAAGGAAGTGCTCCACATACGGTATTTTGTCCGGTACATGGATGATATGTGTCTCTGGGCATCGAGCAAAAAGCTCCTGCACAGAGCGGTAAAAGCAATCGAGAAGTTTCTGGCGGGTCTCGGCCTTGTGTTAAA
ERR1730275_C11129702	TR	+	282	334	263	340	9	1	AACGGTACGAATGATGGTTTGCGCTACTTGAATGTGAACAACACTGCCGGGAATGCCAACTGGAACATCGGGGCCGCC
ERR1730275_C11129702	VR	+	*	*	0	77	9	1	AACGGTACGGCTGATGGTTTGCGCTCCTTGACTGTGAACGCGACTGCCGGGAATGCCTACTGGGGCATCGGGGCCGCC
ERR1730275_C11129702	RT	+	897	1318	GGTATTAGAGCCAATCATCACAGCCACAGCCTATCCATACTCCTGCGGTTCGTTCCCAAAGCGTGGAGCACACTACGGAAAGAGACAGATAGAGCGGTGGCTTTTGCATGACCCGAAGGGAACACGGTGCTTCGCAAAGATGGATATCCGGCACTTTTATGATAGTATCCGGCTGAAAATTCTGATGAGGGAACTGGCAATCCGAATCAAGGATGACTGGTTTTTATACATCATCGGATTATGCCTACAGGGATTTAATAAAGGAATCCCTCTCGGGTTTTACATCAGCCAGTGGTTGGCAAATTACCTCTTAGAACCACTCGACCGACTGATTACAGAGGTGCTCGGTCTGCCAAAGCTGCAAAGGTACATGGACGATATCGTCATATTCGCAAGCAGCAAGAAAGTCCTCCAGAGAGCCA
ERR1730276_C14584533	TR	+	365	414	318	434	14	0	CCGTGCGCTGGTTGGCGGTAATTGGGACGACAGGTCGTCGTGCGGCTCGCGTTCGGTCAATCTGAATAACTTGTCGTCTAACCGTAATGGCAACAACGCTGGGCGGGGCACGTCTGA
ERR1730276_C14584533	VR	+	*	*	77	193	14	0	CCGTGCGCTGGTTGGCGGTGATTGGGTCGACGGGTCGTCGTGCGGCTCGCGTTCGGTCTCTCTGAATGACTTGTCGTCTTACCGTGGTGGCCGCTGCGCTGGGCGGGGCGCGTCTGA
ERR1730276_C14584533	RT	+	838	1352	ACTGGAACCGATTTTTGATAAGCTCATGATAAAAGATAGTTATGCTTGCCGAAAAGGAAAAGGACAGCACGCGGGAAGTACTCGATGTATGGAAATGGTGCGACGGAACAAATATTGCTTGAAATGTGATATCAGTAAATTCTATCCATCTGTCAATCATGCCATATTAAAAAGAATCATCCGGCATAAAATCAAAGACAAGAAACTGTTGGGCCTGCTCGATGAAATTATCGACAGCACCCACACAGAAACGAACGTCCCCATTGGAAACTATTTATCTCAATGGTTTGGGAATCTGTATATGAATGAGATTGACAAATATGTCAAGCAAACATTGCATTTTAAAGACTACATCCGTTATTGTGATGACTTCTGTTTTTTTTCGAATGATAAAGATGAACTGCGAAAAATAAGGACGTGGCTACCGGAATACCTGGATAAGCAGCTAAAACTTAGACTGAGTAAGTGCCAGCTTTTCCCTACATCACAGGGCGTCGACTTCTTGGGCTATCGGC
ERR1730276_C14589353	TR	-	1454	1503	1435	1530	13	0	AGCTGGAACAACACTTCCAACGCGGGCGTTTCCAAAGTGAACCTCAACAATGTGCGCGGCAACCGCAACGGCAACATTGGGCGGCGCTCGGCTTTT
ERR1730276_C14589353	VR	-	*	*	2174	2269	13	0	TGCTGGAACAACACTTCCAGCGCGGGCGTTTCCGCAGTGTACCTCGGCTTTGTGCGCGGCAGCCGCAGCGGCGACGTTGGGCGGCGCTCGGCTTTT
ERR1730276_C14589353	RT	-	350	1006	GTGCTGCGCATGGCGATGGCGCTACACTACCCTGACCGCGTTGTGCAGTGGGGGATTTACCAGATCGTTTTCCCTATTTTTGACAAAGGCTTTATACCGGACAGCTATGCTTGCCGCAAAGGCAAGGGCGCACATGCAGCGCTGGATCATCTGCAATATTGGATGAGACAGGCGGACAGGGGCGGCCCAGCCTACACTCTGAAACTGGATGTTTCAAAGTATTTTTATCGCATTGACCACGAGATTCTTTTGAGGATCATCGGGAAGAAAATTACAGACCCGCGCATGATGTGGCTTTTCCGCGTGATCCTGCATAGCGACCAAACCAAATTTGGCTTGCCGGAGGGGATGAGCGCAGATGAGGTGCCGCCGGAGTGCCGATTGGAGGACGTGGGCGTCCCCATTGGCAACCTGACCTCACAGATGTTCGCCAATATATACCTTGATACTTTGGATCAGTTTGTGAAACACACGCTGCACATCCACTGGTATATCCGGTACATGGACGACATTATTATCGTCGGGCACGACAAGCAGGAGCTTGCCAGAATCCGGGATGAGATCGGAGCATTCCTGCGCCGGGAGCTAAATTTGGCCTTGAACAGAAAAACCAGCATCCAGCCATTGAAGCAGGGCGTGGAGTTTGTAGGAATGAAG
ERR1730279_C10135318	TR	-	1377	1426	1360	1472	14	0	ACGCGCTTTCTTTTCTGGTTGCAGCTGGAACAACCCCTCCAACGGCCTCGGCTCGTTCAACGGCAACAACCCGCGGTCCAACGTGGACGATGATATCGGTTTCCGCGCCGCTT
ERR1730279_C10135318	VR	-	*	*	2055	2167	14	0	GCGCGCTTTCTTTTCTGGTTGCGGCTGGAGCGACCCCTCCTACGGCCTCGGCTCGTTCCACGGCAGCCGCCCGCGGTCCGGCGTGGGCGGTGTTATCGGTTTCCGCGCCGCTT
ERR1730279_C10135318	RT	-	322	1018	ATATCATGTTGGCGAACTTCACCAATTTTATGAATACTACCCCAAGAAGCGCATCATCAGCAGCCTGCCGTTCTATGACCGAGTGATAAACTGCGGAGCCTATAATGTTCTGTGGCCTATCTATTTGAAGTCTATGTACGAGTACAGCTACGGAAGCATCGATGGACGAGGGCCTCTAAAGGCGGCTTTTGACATTCAGCAATGGATGCGAAACGCAGCAAGGATGAATGGAGATTGGCGGGTCGTCAAGCTTGACATTGCCAAATTCTTCTTTCGGATTCCTGTTGATGTTCAGCTGCGAGAACTTACTCGTCCGCTGGACGACCCAGATATGGTGTGGTTTCTCGAAACGGCCGTCCGGGCGGATGGTCGTCCGTTGGGGCTTCCTGTTGACTGCACCGACGTAACCACAGCTGAACGCATATCCGGTGTTGGGATGCAGTGCGGGTCAATCATAAGCCAGATGACGGGAAATGTTGTTCTCACACCTCTGGATCACTACATCAAGCGAACGATGCACATTCCGTACTATGCACGGTTTATGGATGATATGCTTCTGTTGGTCGATGGAAAAAAGGCGGCTTGGGAAGCTGTGGAAGAGATTGACGGATACCTCCGTGAAAATCTCGGCTTGCAGCTTAACAACAAAACTGCCGTTATTCCTCTCGGCCATGCAGTCGAGTTCGTTGGCCGTAAG
ERR1730265_C8953451	TR	-	1452	1501	1435	1547	11	0	GCTGGTGCTGTGGGGCGGTAACGCGAATAACGGCTCGAATGCGGGTGTCGGTTATGCGAATACGAATAACGCCTGGTCGAACTCGAACGCGAACATCGGCTCTCGCCATACAA
ERR1730265_C8953451	VR	-	*	*	1747	1859	11	0	GCTGGTGCTGTGGGGCGGTTACGCGAATACCGGCTCGACTGCGGGTGTCGGTTATGCGTATACGGATTACGCCTGGTCGAACTCGAACGCGAACTTCGGCTCTCGCCTTGCCT
ERR1730265_C8953451	RT	-	287	875	TTGCCTGCGTGCCTGGTAAGGGCTTGCATTTCGGGGTGAAGCGGATGAAGATGATGCTTCGGAGATATCCGGAATACCGGTGGTACTGGAAGACTGACTACAAGAAGTATTATCAGTCCATCCCGCACGAAGTCATCCTTTCCGTCTTCACCCGGAAATTCAAGGACCCGCGATTCCTGAAACTTCTGGAAGCAGCGATCCTGAACTACGAGACCGAACAGGACATCCTTGACATGCTGGACGATGAAACGGAAAAGAAAGCGCGGCGTTCCAATCGGCGCCTTTACAAGTCAGCCGATAGGCAACTTTGCTGCAAGCCCGATTGACCACCACATGAAGGAAATCCGACGGTGCAAGTGTTACCTGCGGTATTGCGATGACACAACCGGCCTTGCCAGGACAAAAGGGGAAGCATGGAATGACTTGAACGAATTCTGCCGTCTGTCAGAAAAAGCCGGTCTGGTTGTCAAGGCAAGCATGATGGTCGCACCGATAGCAAGCGTTTTCGGTGATGGCAAAAACAAGAAACGACGTAAGCGGCAAAGAAGCCACCGCAAACGGAAGACGGATTGATTTTCTCGGCTACTGC
ERR1730265_C8965809	TR	+	544	593	495	611	25	0	AATGTCACTAAATTAGGTGCTAATTGGAATAATGGCTTGAATACCAGTGCTTTCTATTGGAATCTGAATAATGCTTCTTCTAATCGTAATCGGAATATCAGCAGTCAGTTAGTAAAT
ERR1730265_C8965809	VR	+	*	*	267	383	25	0	CGTGTCCCTATATTGGGTGCTCATTGGGCTGATGGCTTGGCTGCCGGTGCTTTCTATTGGTCTCTGGATAGTGCTTCTTCTAATCGTAGTCGGAGTATCGGCGGTCGGTTGGTGTAT
ERR1730265_C8965809	RT	+	1109	1694	ACATACAGTGCAATACCAAACAAGGGTATTCATGCAGCATACAAGAAGTTACGGTTGGCGGTTGACACCGTGCCGGAAGAAATGATCTATTGCTTGAAAATAGACTGTAAGAAATTTTACCCTTCCATTGACCACGAAACACTAAAACAGAAGTTCAGACGGAAGTACAAAGACCCTGAACTGCTTGAACTGATTGATGAAGTAATTGATTCAATCAGCACTTGTCCGGCAACGGATGAAAACATTGAATTTTATCGGTCTTGTGGTAATGAAATCAAGATAGTGAAGGTAAACGGCAAGGACTTCATTGAAGGTGTCGGTATTCCAATAGGGAATTACTTTTCACAGTATGACGGGAATTTCTTCTTGTCAGGTTTTGACCACTGGATAAAAGAAGTTAAACGGGTAAAACACTATTACCGTTATATGGATGATATTTGTATTTTCGCAAGCACAAAAGAAGAACTGCATCAGTTGCTTGCAGAAATCAATGAATACTTCATACAGAATTTGAAATTAAGAATAAAAGGGAACTATCAGATATTCCCTTCATTCATCCGGGGTATTGATTTTGTTGGATATAGAA
ERR1730257_scaffold42293	RT	67.84	-	408	894	CTATCTGGGTTTCTATATTTACGGCTGATACCTATAGTTGTATAAAAGGAAGAGGTATTCATGGCATTGTTCCTAAATTAAAAAAAGCATTAAAATATAATGTGGAGGAAACAAAATATTGTTTAAAACTCGATATCAAAAAGTTTTATCCTTCTATAGATCATAATATCTTAAAGAAAATTATTAGAAAGAAAATTAAAGATAAAAGACTATTGAAACTACTAGATGAGATTATTGATTCTGCACCTGNNNNNNNNNNNNNNNNNNNNNNNNNNNNNNNNNNNNNNNNNNNNNNNNNNNNNNNNNNNNNNNNNNNNNNNNNNNNNNNNNNNNNNNNNNNNNNNNNNNNNNNNNNNNNNNNNNNNNNNNNNNNNNNNNNNNNNNNNNNNNNNNNNNNNNNNNNNNNNNTAAAAAGGTGAAGTTTTATTATAGATATGCTGATGATATAGTTATTCTATATTCAAATAAAGAATTTTTACATAATTTA
ERR1730257_scaffold42293	TR	22.27	-	1333	1370	TGCAACTCGAACAATAGCGTTTCTAATTCCAATGCCAA
ERR1730257_scaffold42293	DGR	90.11	*	408	1370	TAAATTATGTAAAAATTCTTTATTTGAATATAGAATAACTATATCATCAGCATATCTATAATAAAACTTCACCTTTTTANNNNNNNNNNNNNNNNNNNNNNNNNNNNNNNNNNNNNNNNNNNNNNNNNNNNNNNNNNNNNNNNNNNNNNNNNNNNNNNNNNNNNNNNNNNNNNNNNNNNNNNNNNNNNNNNNNNNNNNNNNNNNNNNNNNNNNNNNNNNNNNNNNNNNNNNNNNNNNNCAGGTGCAGAATCAATAATCTCATCTAGTAGTTTCAATAGTCTTTTATCTTTAATTTTCTTTCTAATAATTTTCTTTAAGATATTATGATCTATAGAAGGATAAAACTTTTTGATATCGAGTTTTAAACAATATTTTGTTTCCTCCACATTATATTTTAATGCTTTTTTTAATTTAGGAACAATGCCATGAATACCTCTTCCTTTTATACAACTATAGGTATCAGCCGTAAATATAGAAACCCAGATAGGTTCCATTATGTTCATAATTGCATGATGGACTATTCTGTCTGGGTAGTAAGGAAGTCTAAATATTTCTCTTTCTTTTGGCTCATATATTTTAAATATCTTATATGGAGAAGTTTTAAAAGTTCCATTTTTAAGTTGTTCATGTAACCTTCTTATATTATCTTCTCTATTTTTATCATGTTTCATTACTCCGAAACTACGAGTTTTACCTTTTCTAGCTTTTGAATCTGCTAGATTAAGGTTATCAATATCAATTATTTTATCAAATAAATCATTAATCCTTTTCATATTTCTGTTTTCTAATGGAAATTTTCGGTTTAATTGTTGTTGCAATACCTACTAATATCCTCTGAAGATTTTCTTTTTTGCCTAGAGGCACGGTCTTCACAAGTATATATTAGTTGTAAATATTCATGAAAACACTAAGCTGACCGCTGACATTGGCATTGGAATTAGAAACGCTATTGTTCGAGTTGCA
ERR1730267_C9922166	TR	14.03	+	285	334	ATAACGGTTACAACTTGAACTTCAACAGTGGTAACGTGAATCCATCCAAC
ERR1730267_C9922166	RT	136.18	+	606	1142	TATTGAGAGAAGTTTTTGCCTCTCAGTTCAGAGATCGAGTAGTTCATCATCTTCTGTTTAATTATATCGCTCCAATCTTCGAGGCCCAGTTCATCTATGATAGCTATTCCTGTAGGAAAGAAAAAGGAACGTTATTTGGAATAGAAAGATTAGAACATCATATTCGTTCTTGTACAAATAACTATACAGAGAACGCTTTCGTCCTTAAACTAGATATTCAAGGTTACTTTATGAGTATAAACAAACATATACTCTATAATATAATATGTAATAAACTTTTTGCTTATTGGGAAAAGCATGGGTGTGATTGCAGTAAACCTGTTGGTAACCTGGAATTTATCTTGTGGCTTGTTAAGATCATCATATTTAAAGACCACACTCTCGATTGCAAGATAATTGGAGACAAGAAAGATTGGATGCTTCTTCCTGCTTCAAAAAGTCTCTTTAATCAGCCTAAAGATGTTGGTTTACCAATTGGTGATTTGACAAGCCAGCTTTTCAGCAATATATATCTTAATGAGTTGGATCAAATGATTA
ERR1730267_C9922166	DGR	150.21	*	285	1142	ATAACGGTTACAACTTGAACTTCAACAGTGGTAACGTGAATCCATCCAACAACAACAATCGCGCGAACGGGTTTAGTGTTCGCTGTGTCCAAGCATTTACTAGGCAATAAGTTTATTCTATGTCCTCATTATCATTTACACAACAATTAAGAAACGACGTTTTTCAAGCTTATGAAGATGCAAGGAAAAACAAGAGAAATACCACTGCTCAATTAGAATTTGAGAAAGATGCGGAGCAAAATCTGATAGAACTTTTTCACGAATTATTGGATGGTACTTATCTTCCTGGTAAGTCCATCTGCTTTCTCTCATATTCACCAGTATTGAGAGAAGTTTTTGCCTCTCAGTTCAGAGATCGAGTAGTTCATCATCTTCTGTTTAATTATATCGCTCCAATCTTCGAGGCCCAGTTCATCTATGATAGCTATTCCTGTAGGAAAGAAAAAGGAACGTTATTTGGAATAGAAAGATTAGAACATCATATTCGTTCTTGTACAAATAACTATACAGAGAACGCTTTCGTCCTTAAACTAGATATTCAAGGTTACTTTATGAGTATAAACAAACATATACTCTATAATATAATATGTAATAAACTTTTTGCTTATTGGGAAAAGCATGGGTGTGATTGCAGTAAACCTGTTGGTAACCTGGAATTTATCTTGTGGCTTGTTAAGATCATCATATTTAAAGACCACACTCTCGATTGCAAGATAATTGGAGACAAGAAAGATTGGATGCTTCTTCCTGCTTCAAAAAGTCTCTTTAATCAGCCTAAAGATGTTGGTTTACCAATTGGTGATTTGACAAGCCAGCTTTTCAGCAATATATATCTTAATGAGTTGGATCAAATGATTA
ERR1730269_scaffold38758	RT	17.56	-	294	767	AACAGCAGCTTCCATCAAGGGAAGAGGACCACAAGGCTTGTTTCATGCCATTCAAGCCTCAATGAGAGCAAATCCAAATCTAAAATACTTCTATCAATCAGACTATCAAGGCTATTATGACAATATCGTTCATAGCATATTGATAGACAAAATCAGAAAATACNNNNNNNNNNNNNNNNNNNNNNNNNNNNNNNNNNNNNNNNNNNNNNNNNNNNNNNNNNNNNNNNNNNNNNNNNNNNNNNNNNNATCGCTGACCCGATTTTGATGCCGATATTGGAGAATTTTGTCAAAGTGCTATATCCCGATGCAGATGCCGGTATCAGCAAGGGGCTTCGTTCTTCCCAGTTTTTCGGGAACCTGTATTTGAACGACCTTGACCATGCGATGATAGAACAGCACGGAGCATCGTATTATTTCCGATTTTGTGATGACACCTTTATCCTCGGCGAAAGCAAAAAGGAGTTGTGGAGACTA
ERR1730269_scaffold38758	TR	31.78	-	1383	1420	GCGAACGCGAACAACGCATCTTCGAACTCGAACACGAA
ERR1730269_scaffold38758	DGR	49.34	*	294	1420	TAGTCTCCACAACTCCTTTTTGCTTTCGCCGAGGATAAAGGTGTCATCACAAAATCGGAAATAATACGATGCTCCGTGCTGTTCTATCATCGCATGGTCAAGGTCGTTCAAATACAGGTTCCCGAAAAACTGGGAAGAACGAAGCCCCTTGCTGATACCGGCATCTGCATCGGGATATAGCACTTTGACAAAATTCTCCAATATCGGCATCAAAATCGGGTCAGCGATNNNNNNNNNNNNNNNNNNNNNNNNNNNNNNNNNNNNNNNNNNNNNNNNNNNNNNNNNNNNNNNNNNNNNNNNNNNNNNNNNNNGTATTTTCTGATTTTGTCTATCAATATGCTATGAACGATATTGTCATAATAGCCTTGATAGTCTGATTGATAGAAGTATTTTAGATTTGGATTTGCTCTCATTGAGGCTTGAATGGCATGAAACAAGCCTTGTGGTCCTCTTCCCTTGATGGAAGCTGCTGTTGTCTCTATCAGAATGGGAGTAAGTTTTTCCTCTATGATTTCCATAATGGCATTGCTGCCCATCCTTTCAAAGACAGCAGGGGCTTGGACTGTCCGTATTTTAGGACCGTCCTTCGTTTCAAAGGATTTCAGCGTGTTGATTCGGAAAGTTCCATTGCCTATCTGCTCTTTCATTTTTGCAAGTATGGTATCCCGGTTGAGTACATATCGTGCCTGGCGTGCTGTGTACTTCTTTCCATCAATTAAGACCGAGTTCCTTTTTTCTGCTTCGGTAGAGGATTGGCTGAGGTTTGACAGCACACGCTTGAATGACGACAACAGGTTTTCTTCCGTTATTATTTCGGGGATGAGGTTGTATAAAGGATAACTGACCGAAGGTGTTCCCCCGGTCAGTCCTATAAAATTGTCCGTATCATCATAGACCGCCTTCCGGTCTCGTGAGGAGAATATGAAACCCTCCTCACTTGTGGTTAAAGATATGTTCCGGCTTTCCATAAATAATATATTATAATGCTTTTGCCGAGGCGCGAACCCCTCGGAGAATATAATTGCCCAACTCGTAGGCGTATAGGGTCTCCGATTAGTTAACCATCAGAATTTGAGCCGACCACCGTAGTTCGTGTTCGAGTTCGAAGATGCGTTGTTCGCGTTCGC
ERR1730269_C11744230	TR	47.60	+	285	334	TTTCGATGTCGAATGCGAACAACGATTCCTCGAATACGAACACGAACATC
ERR1730269_C11744230	RT	44.68	+	883	1267	ACCTCCGCCAGTATCAAGAGACGGGGGATGCACGACCTCCTGGCGTATGTCCGCCGTGACATGGCCGAAGACCCTGATGGTACACGTTACTGTTACAAGTTTGACATCACCAAATTCTACGAGAGCGTGAAGCAGGATTTTGTGATGTATTGCGTCAGCCGGGTGTTCAAGGACGCAAAGCTCGTGACCATGCTGGAGAGCTTTATCCGCCTGATGCCTGAAGGTCTGAGTATCGGCCTGCGCAGCTCGCAGGGGCTGGGCAATTTGCTTTTGTCTGTGTATCTGGACCATTATCTGAAGGACAGGTATGCCGTGCGTCATTTCTACCGCTATTGTGATGACGGCGTCGTACTGGGTAAAACGAAAGCGGAACTGTGGAAGATTC
ERR1730269_C11744230	DGR	92.28	*	285	1267	TTTCGATGTCGAATGCGAACAACGATTCCTCGAATACGAACACGAACATCGGTTCTCGTCTGAACAACAATCGAAAGGAAATTTTAATCGGCGTACAACACCGGGGACTTGTCCCCACCGTGGTGCCGAGGGGGGCAAGCCGCAGTAACAGCGGTCCGTAAGGGCCGGAAAACTGAAAAATAAAGTGTCGGGTAGGGTTTGGTAGGCCGGAAACGGTTCGAAGAAGCCGGGCCCGGGGGATTGAAGGCCCCGTATTAAAAGCAATAAACAGTAATTTATGCGCAGGGTTGGGTATATCATCGAGGAGATCGTGGAGCCTTCCAACATGGAGGCTTCCTTCCGGCAGGTCCTTCGCGGCAGCAAGCGTAAACGCAGCCGCCAGGGGTGCTATCTGCTCGCGCATAAGCCCGAGGTGTTGGAGGAGCTGGTCGCGCAGATCGCATCCGGTACTTTCCGCGTGAAGGACTACCGTGAACGCGAGATCATCGAGGGCGGCAAGCTACGCCGCATTCAGGTGATCCCGATGAAGGACCGCATCGCCGTGCATGCCATCATGGCGGTGGTGGACCGCCATCTGCGGAAACGTTTCATCCGTACCACCTCCGCCAGTATCAAGAGACGGGGGATGCACGACCTCCTGGCGTATGTCCGCCGTGACATGGCCGAAGACCCTGATGGTACACGTTACTGTTACAAGTTTGACATCACCAAATTCTACGAGAGCGTGAAGCAGGATTTTGTGATGTATTGCGTCAGCCGGGTGTTCAAGGACGCAAAGCTCGTGACCATGCTGGAGAGCTTTATCCGCCTGATGCCTGAAGGTCTGAGTATCGGCCTGCGCAGCTCGCAGGGGCTGGGCAATTTGCTTTTGTCTGTGTATCTGGACCATTATCTGAAGGACAGGTATGCCGTGCGTCATTTCTACCGCTATTGTGATGACGGCGTCGTACTGGGTAAAACGAAAGCGGAACTGTGGAAGATTC
ERR1730270_scaffold470	TR	7.95	+	329	378	CGGCTAACGTCAACGGCTATTACTGGTCGGCTACGACCAACAACAACAAC
ERR1730270_scaffold470	RT	132.06	+	704	1382	TCAAACGCGAGATTTTCGGAGCGAATTTCCGGGATCGCATCGTTCACCGTCTGATCCATGACCAGATCGCTCCGCTTTTCGAGCGGACCTTCATCGCCGACTCCTATTCGTGCCGAAAAGGGATGGGGACGCTTTACGCCATTCGGCGGCTCGATCATCATATCCGCAGTTGTTCGCGCAATTATTCGCGGCCGTGCTGGGTGCTCAAACTCGACGTGCAGGGCTACTTTTTCTCTATCGACCGCAAGATCCTCTACGCCATGCTGCGCAGTTATCTCGAACGTCATTGGACGGCATATTGCGCCGCGCAGCCGGCCGGACGTTACATGCTCGATTCGGAGCTGCTGTTCTATCTGCTCGAACGGGTGATTTTCCACGATGCGACGCAAAACTGCATCGTGCGCGGATCGCGAAAGGTGTGGGCCGATTTCCCTCCGAGCAAAAGTCTTTTTCACGCTGCGCCCGACTGCGGTCTTCCCATCGGCAATCTGACTTCGCAGTTGTTCAGCAATATCTACATGGATCGCTTCGACCAGTGGATGAAACGGGAGCTGAAAGTGCGTCATTACGGCCGTTATGTGGATGATTTTTATATCGTGCACGAGGATGCCGGTTATTTGAAATCGTTGATTCCCGTGATCCGCGATTTTCTGCGCGAGGAGTTGCATCTGACGCTTCA
ERR1730270_scaffold470	DGR	140.01	*	329	1382	CGGCTAACGTCAACGGCTATTACTGGTCGGCTACGACCAACAACAACAACAACGCGTTCTACATGAGCGTTACGCCTACCGGTTCATCGGTGACGAACAACAACAAGACGAACTTGTATTCCGTGCGTTGTGTCCGTAGCGTGTGCGCGAGAACAGGCAAACCCTCTTTTTAAGAACGCAGAATTATGAACTACGATCTTTTGGATACCCTATTCCAAGCGTATTTCGATGTCCGGAAAGGCAAACGCAATACGGTCAATCAGCTCCGCTACGAGCTGAATATGGAGCACGAGCTGCTGGAGCTTTACGACGACATCGTCTCGCGTCGGTATAATCCTTCGCGCAGCATTTGTTTCCTGTTGACGGAGTTGGAGATCAAACGCGAGATTTTCGGAGCGAATTTCCGGGATCGCATCGTTCACCGTCTGATCCATGACCAGATCGCTCCGCTTTTCGAGCGGACCTTCATCGCCGACTCCTATTCGTGCCGAAAAGGGATGGGGACGCTTTACGCCATTCGGCGGCTCGATCATCATATCCGCAGTTGTTCGCGCAATTATTCGCGGCCGTGCTGGGTGCTCAAACTCGACGTGCAGGGCTACTTTTTCTCTATCGACCGCAAGATCCTCTACGCCATGCTGCGCAGTTATCTCGAACGTCATTGGACGGCATATTGCGCCGCGCAGCCGGCCGGACGTTACATGCTCGATTCGGAGCTGCTGTTCTATCTGCTCGAACGGGTGATTTTCCACGATGCGACGCAAAACTGCATCGTGCGCGGATCGCGAAAGGTGTGGGCCGATTTCCCTCCGAGCAAAAGTCTTTTTCACGCTGCGCCCGACTGCGGTCTTCCCATCGGCAATCTGACTTCGCAGTTGTTCAGCAATATCTACATGGATCGCTTCGACCAGTGGATGAAACGGGAGCTGAAAGTGCGTCATTACGGCCGTTATGTGGATGATTTTTATATCGTGCACGAGGATGCCGGTTATTTGAAATCGTTGATTCCCGTGATCCGCGATTTTCTGCGCGAGGAGTTGCATCTGACGCTTCA
ERR1730270_C21220387	RT	17.78	-	6	390	AACCGGTGCAAGCATCAAAAGGCGCGGTACTCATGACCTGATGAACTGCATACGTACCGATTTGCAAAAAAATCCGGAAGGCACGCTTTACGCATACAAATTTGACATCCGGAGGTTTTATGACAATGCGCGGCAGGACTTTGTTATGTGGTGCTTCCGGAGGGTGTTCAAGGACAAAAGGCTGTTGGTCTTGTTGGAGCGGTTTGTTAAGCTGCTGCCGGAAGGTATCAGTTTCGGACTGCGCAGTTCACAAGGGGCAGGAAATCTGCTTCTGTCTGTATTTTTAGACCACTATCTGAAGGATAAGTACGGGGTTCGTTATTACTATCGCTATTGCGATGACGGACTGGTACTCGGTAAAACGAAAGCGGAATTGTGGAAGATT
ERR1730270_C21220387	TR	37.05	-	931	974	TCGAATGCGAATGCGAATAACGATGCTTCGAATACGAATGCGAA
ERR1730270_C21220387	DGR	54.83	*	6	974	AATCTTCCACAATTCCGCTTTCGTTTTACCGAGTACCAGTCCGTCATCGCAATAGCGATAGTAATAACGAACCCCGTACTTATCCTTCAGATAGTGGTCTAAAAATACAGACAGAAGCAGATTTCCTGCCCCTTGTGAACTGCGCAGTCCGAAACTGATACCTTCCGGCAGCAGCTTAACAAACCGCTCCAACAAGACCAACAGCCTTTTGTCCTTGAACACCCTCCGGAAGCACCACATAACAAAGTCCTGCCGCGCATTGTCATAAAACCTCCGGATGTCAAATTTGTATGCGTAAAGCGTGCCTTCCGGATTTTTTTGCAAATCGGTACGTATGCAGTTCATCAGGTCATGAGTACCGCGCCTTTTGATGCTTGCACCGGTTGTCCGGATATAACGTTTTTGCAGGTGGCGGTCCACCACATTCATGATGGCAAACACAGCGATGCGGTCTTTCATGGACAGGATCTGCAAAATACGTTTTTTACCGTATTCTTCAATTTCCCTCTCATGGTAGCCGCCCAGCCGGAATGAGCCGTCCGCAATGGAAGCCGTCAGTTCGGTGATAATCTTCTCCCTATGGGCAAGCAGGAATCGTCCCTGCCTTGACCTCTTACGATCGGTTCCGCGAAGTACCGAATCGAATGCCTCCGACATATTGGAGTATTCGATGATTTCCTCGATAATATATCCTTCCCTGCGCATAAGCTATTGGTTAATAAACATGGAAGATGAGGGCCTTCCTTTCCCCGGGTCTGACTTCTTCGAACTGATAACAGCCTACCAAACTCCACCCGACGCGTGATTTTTCAGCTTTCCACCTTTTCTGGTGCTGTTGCTGTGGCTTGCTCCCCTCGGCACCGCTTCGGGGACACGTCCCCGCTGCTGTACGCCGATTTGTTAGATTTCCAGACGCGAGCCGACATTCGCATTCGTATTCGAAGCATCGTTATTCGCATTCGCATTCGA
ERR1730270_C21326924	TR	33.49	+	188	237	CTTTCTATTGGAATCTCAACAATGCCACTTCTAATCGCAATCGGAATATC
ERR1730270_C21326924	RT	82.47	+	787	1336	ACATATTCAGCGATACCGGGCAAGGGGATTCACGCCGCCTTGCATGATGTTCAAGAAGCAATGCGGAAAGATGTTCCCAACTGTCAATTCTGTTTCAAGTTGGATGTGCGGCACTTTTACCCATCCATAAATCACGCAATCCTAAAGGCAAAGTTCAGAAAGTTGTTCAAAGACGCTGAATTGCTTTGGTTATTGGATGAGATCATAGACAGCATATCCACGGCAAGTATCGAGGATATGCGCAACATCTGGTTACTTGATGAAGATATTGACCCGGAAACAGGTATCCCGATTGGTAATTATCTGTCGCAGTATTGCGGTAATTTCTACTTATCTTCGTTTGATCATTGGCTCAAAGAGAAAATGCACGTCAAGCACGCTTTCCGCTATATGGACGATATTGTTATTTTCGGAAGCAGTAAAGAAGCACTTCACAAACTGCAAAAGGAAGTTAAACGATACTTCAAAACGGAACTGCATTTGACTGTAAAAGGTAACTGGCAAATCTTCCCGACTTATGTTCGTGGACTGGATTTTGTGGGGTACAGAT
ERR1730270_C21326924	DGR	115.96	*	188	1336	CTTTCTATTGGAATCTCAACAATGCCACTTCTAATCGCAATCGGAATATCAGCAGGCAGTCAGTAAATGCACGATACAGCCGGGGTAAACCAAAACGCCCCGGCTGTTTCTATATAATCTCTGTATTCTTGAATACCCTGCCACATGGCAAAACAGTCAGCCCGAAAGGGAAGTTAAAAATAACTTTTAGCTGTATTGGTAGACTTTGAAAATTAACTTTCAAACAATTTTCAGAGGTTGAAGATTCGGTTTCAAGTGCATACAAAAGGAACATTCAATAAATGAAGCGTTACGGAAATCTTTATCAAAAGATTTGCTCAATGGACAATTTGAAAGAAGCGCACAGGAACGCGAGAAAAGGAAAGGGCTGGTATGCTGAAGTAAAAGAGGTTGACACGCACCTTGAAGAATACTTAATCAAACTTCAGAAGATGCTTGTCAATCACACTTATCACACATCCCCTTATGAAAAGTTCATAAGGAAAGAAAACGGAAAAGAACGGGAAATTTTCAAACTCCCTTACTTCCCGGATCGTATTTGTCAATGGGCGATTTTGCAAGTCATTGAACCGTACTTGTTGCGAAACATGACAAGCACCACATATTCAGCGATACCGGGCAAGGGGATTCACGCCGCCTTGCATGATGTTCAAGAAGCAATGCGGAAAGATGTTCCCAACTGTCAATTCTGTTTCAAGTTGGATGTGCGGCACTTTTACCCATCCATAAATCACGCAATCCTAAAGGCAAAGTTCAGAAAGTTGTTCAAAGACGCTGAATTGCTTTGGTTATTGGATGAGATCATAGACAGCATATCCACGGCAAGTATCGAGGATATGCGCAACATCTGGTTACTTGATGAAGATATTGACCCGGAAACAGGTATCCCGATTGGTAATTATCTGTCGCAGTATTGCGGTAATTTCTACTTATCTTCGTTTGATCATTGGCTCAAAGAGAAAATGCACGTCAAGCACGCTTTCCGCTATATGGACGATATTGTTATTTTCGGAAGCAGTAAAGAAGCACTTCACAAACTGCAAAAGGAAGTTAAACGATACTTCAAAACGGAACTGCATTTGACTGTAAAAGGTAACTGGCAAATCTTCCCGACTTATGTTCGTGGACTGGATTTTGTGGGGTACAGAT
ERR1730271_scaffold24027	TR	16.50	+	176	241	TTTCAACAATGGAGCTAACTGTGGCTTTTGGTATTGGAATTTGAACAATGACTCTTCCATTGCGAA
ERR1730271_scaffold24027	RT	61.86	+	727	1122	AATTTTTAAACCTGCATTTTATCCTGACCAATGTATTCATTGGAGTTTGATGTTAAAATTACAACCATTACTTGAAAAAGGAATGTATGAATATTGTTGTGCCTCTGTACCAAACAGGGGTATTCATTATGGTGGAAAATATATAAAAAAAATACTTAAAGATGATAGAAAAAATACAAAATATTGTTTAAAATTAGATATAAAAAAGTTCTATCCAAGTATTGATAAATTTTGTATGAAAAGAAAATTTAGAGCTATCATAAAAGATTATGATGTATTAGAGTTGATTGACAATATTATAGATAGTTCTGATGCAGGGTTACCTATTCGGAAATTACACAAGTCAGTGGTTTGCTAATTTTTACTTGCAGAGTTTAGACCATTATATTAAAGAAG
ERR1730271_scaffold24027	DGR	78.35	*	176	1122	TTTCAACAATGGAGCTAACTGTGGCTTTTGGTATTGGAATTTGAACAATGACTCTTCCATTGCGAATGTTAACAGGGGTTNNNNNNNNNNNNNNNNNNNNNNNNNNNNNNNNNNNNNNNNNNNNNNNNNNNNNNNNNNNNNNNNNNNNNNNNNNNNNNNNNNNNNNNNNNNNNNGCCGTGTTCTTATTTTTGAAATAAAAATTATTTACACATCATTTTCCTTGCCCCTTGGCAAAAATAGAGTCGAAACTGGATTGGCCTAGTAAATCCATTATGATGTGAAAAGCCGATAGACAAAAATAAGAAACCAGGAGAAAGTCAATGAAGAGAAAAGGAAATTTTTATAATGATATTTGTAACAGACAAAATATTAAAATGGCTATATTAAGAGCTTCAAATAAAAAACATTCAAGGAAAAATGTTGTAAAGATTGTCAGTAATATTGATTATTATGTGGAAGAATTACATAATATGCTGATTAACAAACAAATAAAATTAAGCCCATATAAAAAGATGAAAATTCACGATGGAGCAAATAAGAAAGAAAGAGTAATTTTTAAACCTGCATTTTATCCTGACCAATGTATTCATTGGAGTTTGATGTTAAAATTACAACCATTACTTGAAAAAGGAATGTATGAATATTGTTGTGCCTCTGTACCAAACAGGGGTATTCATTATGGTGGAAAATATATAAAAAAAATACTTAAAGATGATAGAAAAAATACAAAATATTGTTTAAAATTAGATATAAAAAAGTTCTATCCAAGTATTGATAAATTTTGTATGAAAAGAAAATTTAGAGCTATCATAAAAGATTATGATGTATTAGAGTTGATTGACAATATTATAGATAGTTCTGATGCAGGGTTACCTATTCGGAAATTACACAAGTCAGTGGTTTGCTAATTTTTACTTGCAGAGTTTAGACCATTATATTAAAGAAG
ERR1730271_scaffold36019	RT	58.90	-	1206	1686	ATCTGCTGCAAGTATAAAGGGAAGGGGAATGCACTATCTCCACCACATCGTGGAAAACGACATCCATGAATGCGAGGAACACCTGTATTACTATCAATGTGACATATATCATTTCTACGACTCTATCAATCAAGATTTGATGTATGCCGATTTGAAGGAATATGTGAGCGACCCTATCATATTAAAAATCTTTTCAAACTTTGTTCATCTGCTGTCCAATGGCCTTTCAAAGGGCCTAAGAAGCTCACAATGCTTTGCAAACCTTCACCTGTCACCAATAGACCACTATATGAAGGAGATTGTGGGCGTTCGCTATTATTACAGATATTGTGATGACATAGTGATGATGTCCACTGATAAGAGAGAACTTTGGAAGTGGCGTGACATATTGCATGAAGAACTCTCTAAGCTTGGACTTCACATCAAGCCAAGTGAAGCTGTTAGGCCTGTAAGCGTTGGACTTGACTATTTGGGATATGTC
ERR1730271_scaffold36019	TR	20.87	-	2197	2234	GCGAATGCGAATGGCGGTCTCGCTTATGCGAATGCGAA
ERR1730271_scaffold36019	DGR	79.77	*	1206	2234	GACATATCCCAAATAGTCAAGTCCAACGCTTACAGGCCTAACAGCTTCACTTGGCTTGATGTGAAGTCCAAGCTTAGAGAGTTCTTCATGCAATATGTCACGCCACTTCCAAAGTTCTCTCTTATCAGTGGACATCATCACTATGTCATCACAATATCTGTAATAATAGCGAACGCCCACAATCTCCTTCATATAGTGGTCTATTGGTGACAGGTGAAGGTTTGCAAAGCATTGTGAGCTTCTTAGGCCCTTTGAAAGGCCATTGGACAGCAGATGAACAAAGTTTGAAAAGATTTTTAATATGATAGGGTCGCTCACATATTCCTTCAAATCGGCATACATCAAATCTTGATTGATAGAGTCGTAGAAATGATATATGTCACATTGATAGTAATACAGGTGTTCCTCGCATTCATGGATGTCGTTTTCCACGATGTGGTGGAGATAGTGCATTCCCCTTCCCTTTATACTTGCAGCAGATGTCGCTATCACTGTGGGATAGACATATTTCTCAAAGACGCTCATAATTGCATGGCAGCCTATTCGGTCCACAACTGGAGGTGCTTGCACGTCCCTTTCCTTTGGCCCATCTTTCACATGGAGGTTCTTGAAACCTGTGATTTGAAAACTTCCATCCGTGATGTGATCATGGAGGTAGTCGATGATGGCATCCTTTTTCTTTTTTATTCTTTCCTTTTGTTCTGGCTTCAAGTCTCTCACCACATAGTCAAAGCTTTCACTTAGATTCTCATGGGTGACAATCTCTGGAACCAGGTTGTTCAATGTCTTAAAATCTGTCATAAGCCTTCAGGACTCCAATTTATGTTTCGGCTTTCCACAATATTGTGCTGTTGCCGTGGCTCAGGGTTCTCGCATGTACGATGGGCAAGCACGTTGCCGATTGCATGGGTGCGATGAAGCTGTCTAAAGACAGGTAGTTCTTAATTCGAGACGAGTGCCGATGTTCGTATTCGAGTTCGATGAAGCGTTGTTCGCATTCGCATAAGCGAGACCGCCATTCGCATTCGC
ERR1730271_C15166178	TR	51.96	+	57	104	TGTCAACTCTGACGGTTCTCTGAACAACAACAATGCGAACAACGGCAA
ERR1730271_C15166178	RT	77.28	+	257	1107	GCTGGTACAGCTATACACGGCGGATTTTTTATGTATGGACGTAAAAACCAAAGTTTGCAGTTTTGAATCACTCTATAAGGCAATGATGATCTGCAAGTCAAACGTGCTGTGGAAAGACAGCGTAGCGGGATGGGTCAGTAATGGCTTGTCCAACTGCCTGAAACTGCACGAGGACTTGTTGACGGGCAAGTACAAAATCAGCACATATAGCCGTTTCGTGATCTACGAGCCGAAACGCCGCGATGTCACCAGCACCCGGTTCAAAGATCGGGTTTTCCAGCGCAGCCTGTGCGACAACTATCTGACGGCGGAGGTATCCCGTTCCTTTATATGGGATAACGCCGCCTGCATGAACGGCAAGGGCACACAGTTTGCACGGAAAAGGCTGAAATGTCACCTGCAACGCTACTGGCGTAAGTACGGGATGAACGGCTACACGCTGAAAATGGACTTGCACAATTTCTTCGGCAGCACACCGCATTCCGTGGTGAAAGCCGCCATCGCAAAGCGCGTATCCGATCCGTGGGCGTATAACGAGGTTTGCCGGATCATAGACAGTTTTGACCACGGGCCTGATCCTACGGTGGGCATGGGGCTGGGCAGTCAGGTAACACAGCTAAGTCAATTAGCTGTACTGGATGACCTAGACCATTTCATCAAGGAGCAGCTTCACATCAAGTTCTATGTGCGGTACATGGATGATCTCATCTTATTGCACCCGGATAAGGCGTACTTGCGATACTGCTGGATGGAAATTGAAAAGCGGCTGCAAGCTCTGGGGCTTACGTTGAATACCCGCAAAACTCAGATAGCACCCATCAAACAGCCCATCCGTTTTCTGGGCTTCTCGT
ERR1730271_C15166178	DGR	129.24	*	57	1107	TGTCAACTCTGACGGTTCTCTGAACAACAACAATGCGAACAACGGCAATGGCGGCGTGGCCCCGGATTGTGAGTAATGCGAGAAAGTAGTAAGTTGTGCCTATTCTGAAAAGGCCCTCCGAACCGAGTGCGCTCACACAAGGAGCCGTTATCCCAGCCGATAAAGGCGAAAACAGAACGCCGATGCTGTCAGCTTTAAGAGCTGGTACAGCTATACACGGCGGATTTTTTATGTATGGACGTAAAAACCAAAGTTTGCAGTTTTGAATCACTCTATAAGGCAATGATGATCTGCAAGTCAAACGTGCTGTGGAAAGACAGCGTAGCGGGATGGGTCAGTAATGGCTTGTCCAACTGCCTGAAACTGCACGAGGACTTGTTGACGGGCAAGTACAAAATCAGCACATATAGCCGTTTCGTGATCTACGAGCCGAAACGCCGCGATGTCACCAGCACCCGGTTCAAAGATCGGGTTTTCCAGCGCAGCCTGTGCGACAACTATCTGACGGCGGAGGTATCCCGTTCCTTTATATGGGATAACGCCGCCTGCATGAACGGCAAGGGCACACAGTTTGCACGGAAAAGGCTGAAATGTCACCTGCAACGCTACTGGCGTAAGTACGGGATGAACGGCTACACGCTGAAAATGGACTTGCACAATTTCTTCGGCAGCACACCGCATTCCGTGGTGAAAGCCGCCATCGCAAAGCGCGTATCCGATCCGTGGGCGTATAACGAGGTTTGCCGGATCATAGACAGTTTTGACCACGGGCCTGATCCTACGGTGGGCATGGGGCTGGGCAGTCAGGTAACACAGCTAAGTCAATTAGCTGTACTGGATGACCTAGACCATTTCATCAAGGAGCAGCTTCACATCAAGTTCTATGTGCGGTACATGGATGATCTCATCTTATTGCACCCGGATAAGGCGTACTTGCGATACTGCTGGATGGAAATTGAAAAGCGGCTGCAAGCTCTGGGGCTTACGTTGAATACCCGCAAAACTCAGATAGCACCCATCAAACAGCCCATCCGTTTTCTGGGCTTCTCGT
ERR1730272_scaffold11815	TR	27.92	+	294	343	CGAACGCGTGGAATCTGAACTTTGGCGACGGCAACCTCAACAACTGGAAC
ERR1730272_scaffold11815	RT	33.43	+	735	1042	CGCGAAGTGTTCGCTGGTCAGTTTCGTGATCGCATTATCCACCACTATATCGCACTGAGACTCGAACCCCTGTTTGAGTCTCAGTTTTCTGACCGTACATACAACTGCCGGAAAGGCAAGGGCCAGCTGGCTGGTATCAGGCAGCTTCAGGAGGATATTATGGAAGTGAGCGAGAATTATACAGAAGATGCCTACGTGATGGGGATCGATCTGAAGGGATTCTTTATGAGCATCTATAAGCCGCTTCTTGCTAAGATGGTAGATGATTTCATCGTAAGGAATTACCATGGGGATGACAAGGAAGATCT
ERR1730272_scaffold11815	DGR	61.35	*	294	1042	CGAACGCGTGGAATCTGAACTTTGGCGACGGCAACCTCAACAACTGGAACAATAAGGTTAAGGATAAGAATCATGTTCGCCCGGTGTCAGCATTAAATTAAGAAGATATAAGCAGACAGATATTAAAATGATAGANNNNNNNNNNNNNNNNNNNNNNNNNNNNNNNNNNNNNNNNNNNNNNNNNNNNNNNNNNNNNNNNNNNNNNNNNNNNNNNNNNNNNNNNNNNNNNNNNNNNNNNNNNNNNNNNNNNNNNNNNNNNNNNNNNNNNNNNNNNNNNNNNNNNNNNNNNNNNNNNNNNNNNNNNNNNNNNNNNNNNNNNNNNNNNNNNNNNNNNNNNNNNNNNACTATATGAGTAACCTCGTTCAGTTGCTCGATGAAATCAATTCGCGTCAATATAAGATCGGCAAATCTATCTGCTTTGTTGTTAGATACCCTCGCTACCGCGAAGTGTTCGCTGGTCAGTTTCGTGATCGCATTATCCACCACTATATCGCACTGAGACTCGAACCCCTGTTTGAGTCTCAGTTTTCTGACCGTACATACAACTGCCGGAAAGGCAAGGGCCAGCTGGCTGGTATCAGGCAGCTTCAGGAGGATATTATGGAAGTGAGCGAGAATTATACAGAAGATGCCTACGTGATGGGGATCGATCTGAAGGGATTCTTTATGAGCATCTATAAGCCGCTTCTTGCTAAGATGGTAGATGATTTCATCGTAAGGAATTACCATGGGGATGACAAGGAAGATCT
ERR1730273_scaffold27234	RT	114.90	-	569	1193	CTATTTGGGTTTCGACCTTCACGGCGGACACTTATAGCTGCATTAAGAACCGGGGGATTCATGCGGCCGCGAAGAAGGTAAAACAGGCCCTACGGGAAGACCCGGAAGGTACTACGTTTTGTTTGAAATTGGATATTCGCAAGTTCTACCCTTCGATTAACCACGACGTGCTAAAATCCATTCTGCGCCGCAAGTTGAAGGATAAAAGGCTACTTTGCCTACTTGACGAAATTGTAGATTCGGCGGACGGCGTACCTATCGGAAACTATCTAAGCCAATATTTCGCTAACCTCTATTTAACCTACTTCGACCATTGGATAAAGGAACAGAAGCGGGTAAAGCACTACTTCCGCTACGCGGACGATATTGTAATACTTGCTTCGGATAAATCCTACCTTCATTCCTTAATGGGCGAAATTAGGGCGTATTTGGGGGATTTGAAATTAGAGGTTAAAGNNNNNNNNNNNNNNNNNNNNNNNNNNNNNNNNNNNNNNNNNNNNNNNNNNNNNNNNNNNNNNNNNNNNNNNNNNNNNNNNNNNNNNNNNNNNNNNNNNNNNNNNNNNNNNNNNGGAATTGGCAAGTTTTCCCCGTAGCGGCTCGCGGTATCGACTTCGTAGGATATGTA
ERR1730273_scaffold27234	TR	35.95	-	1611	1648	GCGAATACGAATAACACGGCTTCGAATACGAATGCGAA
ERR1730273_scaffold27234	DGR	150.84	*	569	1648	TACATATCCTACGAAGTCGATACCGCGAGCCGCTACGGGGAAAACTTGCCAATTCCNNNNNNNNNNNNNNNNNNNNNNNNNNNNNNNNNNNNNNNNNNNNNNNNNNNNNNNNNNNNNNNNNNNNNNNNNNNNNNNNNNNNNNNNNNNNNNNNNNNNNNNNNNNNNNNNNCTTTAACCTCTAATTTCAAATCCCCCAAATACGCCCTAATTTCGCCCATTAAGGAATGAAGGTAGGATTTATCCGAAGCAAGTATTACAATATCGTCCGCGTAGCGGAAGTAGTGCTTTACCCGCTTCTGTTCCTTTATCCAATGGTCGAAGTAGGTTAAATAGAGGTTAGCGAAATATTGGCTTAGATAGTTTCCGATAGGTACGCCGTCCGCCGAATCTACAATTTCGTCAAGTAGGCAAAGTAGCCTTTTATCCTTCAACTTGCGGCGCAGAATGGATTTTAGCACGTCGTGGTTAATCGAAGGGTAGAACTTGCGAATATCCAATTTCAAACAAAACGTAGTACCTTCCGGGTCTTCCCGTAGGGCCTGTTTTACCTTCTTCGCGGCCGCATGAATCCCCCGGTTCTTAATGCAGCTATAAGTGTCCGCCGTGAAGGTCGAAACCCAAATAGGCTCTAAGACGTTCATTATAGCGTGGTGCAAAATACGGTCGGGAAAGTAAGGCAAGCGGTATATTTCCCGTTCTTTGGGTTCGTAAATAGTGAATACGTCGTACTTCGATGTATGGAAAGTACCGTTTAGCAAGGTTTCGCGCAACTTCAAAAGGTTCGCTTCCCGGTTTTTGTCGTGTTCGATAACTCCGTACGTGCGTAACTTACCCTTACGGGCCTTTTCGTCCGCAAGCTGCAAGTTCTCGATAGAACAAACCTTTTCGTACAAGTTACCTATTCGCTTCATCGCGCTACTTATTTGCTGATTTCTTAGGGAATGTTCGGGAAGTCCTACTAATACCCCTTAAATAGTTGTTGTTTTTTGCCAAGTGGCAAGGTTTTTACCCCGTTAAAAATCTGCATAGCTGGGAGCCGATATTCGCATTCGTATTCGAAGCCGTGTTATTCGTATTCGC
ERR1730274_scaffold30231	TR	35.12	+	258	362	CGCTAACAACTGGTGGGAGCGTTCTCCTAATTCTGGCAACAGCAATAATTTCTGTAATGTCAACAGCAACGGCAACGCCAACAATAACAACGCCAACAACAGTAA
ERR1730274_scaffold30231	RT	32.77	+	924	1583	CGGCATATTCGGAGCGTTCATATCTCCGAGCGCGTAGTGCAGAGATGTCTTTGCGACAATATACTTGTCCCTGTGTTTTCTCACTCATTTGTTTTTGATAACGCCGCAAGCCTGAAAGGCAAAGGTGTTGATTTTGCTATGGACAGGCTGGATAGGCNNNNNNNNNNNNNNNNNNNNNNNNNNNNNNNNNNNNNNNNNNNNNNNNNNNNNNNNNNNNNNNNNNNNNNNNNNNNNNNNNNNNNNNNNNNNNNNNNNNNNNNNNNNNNNNNNNNNNNNNNNNNNNNNNNNNNNNNNNNNNNNNNNNNNNNNNNNNNNNNNNNNNNACTTGCATAGATTCTATCGAAAGTTTGGCGTCGAAGGCGTAGAATCTGGCGGTGTTCTCACGGGCGATTTCTCCGATTTCTTTAACAGTGCGCCGCACTCTATTATCTATAGAGAAGCGGAACGCAGGATACATGACGGTGATGTGCGTCGTATTGCCTGCCAGTTCATGGAGGACTTCGGAGATGTTGGTTTTGGACTTGGCAGTCAGGTATCGCAGATAGATGCGCTTATGGTCGCAAGCCCGCTTGACCACTTCATAAAGGAACAGCTACACATCAAATACTATGGAAGATATATGGATGACTTCTATCTGATACATGAGAACAGAGAATATCT
ERR1730274_scaffold30231	DGR	67.89	*	258	1583	CGCTAACAACTGGTGGGAGCGTTCTCCTAATTCTGGCAACAGCAATAATTTCTGTAATGTCAACAGCAACGGCAACGCCAACAATAACAACGCCAACAACAGTAATGGCGTCGCTTTCGGATTCTGTAGGTCTATAGGTCAATCAAAGTAACCCTCGTGGCGAAATTTGTACTTCTGCAGAAGGGAGACTTGTTCCTGTAGCATAGTGAAATATGCTCAAAACAGTGTGTCGATGATATGCACCGGATGACGCTTCTTGCATGGCCGATGAATACGGGAATAGTCGGTTTCATGGTGCGGACTACGCAGTTAGAATTCCCGCCTACAATAAGACTGTACGGCACACCCAATTTTCTTGTATATAAGGGATGAGGTATGAACAGTAAGGAAAGACATGACATCAGATATCAGCGCAGAGTGGCGGCTCGTCAGGCGAAAAGGATTGCCTACAGTGAAAGCTTTGGCCGTTATGAAGATGTGTTCTCCTATGAGCACCTTTATCAGGCGGGCAAAAACTGCTGCAAAGGGGTTATGTGGAAGAATAGTACACAAAGCTATATGAGCCGCATTACCACAAACACCGCCAGCACGCATGACGCATTGTTGCGCAGAGAGTTCAGGAGCCGTGGCTTCCATGACTTTGACCTAATTGAGCGCGGAAAACTACGGCATATTCGGAGCGTTCATATCTCCGAGCGCGTAGTGCAGAGATGTCTTTGCGACAATATACTTGTCCCTGTGTTTTCTCACTCATTTGTTTTTGATAACGCCGCAAGCCTGAAAGGCAAAGGTGTTGATTTTGCTATGGACAGGCTGGATAGGCNNNNNNNNNNNNNNNNNNNNNNNNNNNNNNNNNNNNNNNNNNNNNNNNNNNNNNNNNNNNNNNNNNNNNNNNNNNNNNNNNNNNNNNNNNNNNNNNNNNNNNNNNNNNNNNNNNNNNNNNNNNNNNNNNNNNNNNNNNNNNNNNNNNNNNNNNNNNNNNNNNNNNNACTTGCATAGATTCTATCGAAAGTTTGGCGTCGAAGGCGTAGAATCTGGCGGTGTTCTCACGGGCGATTTCTCCGATTTCTTTAACAGTGCGCCGCACTCTATTATCTATAGAGAAGCGGAACGCAGGATACATGACGGTGATGTGCGTCGTATTGCCTGCCAGTTCATGGAGGACTTCGGAGATGTTGGTTTTGGACTTGGCAGTCAGGTATCGCAGATAGATGCGCTTATGGTCGCAAGCCCGCTTGACCACTTCATAAAGGAACAGCTACACATCAAATACTATGGAAGATATATGGATGACTTCTATCTGATACATGAGAACAGAGAATATCT
ERR1730274_C13263990	RT	210.14	-	121	750	CCGTATAACTGCTTCTATGTGCATGAACCGAAGGAACGGCTGATCATGTATAACAGCTTCCGCGACAAGATCGTTCAGCACTGTTTATGTGAACAGGTCCTTGAACCGGTCCTTTCGAAGACGTTCATCTATGACAACTACGCAAGTCAGAAGGGCAAAGGGACCCACTTCGGCCTTGACCGCCTGAAGTCGTTCATGTCGGCCTACTACCGGAAGAACGGCGTCGAAGGTTGGGTATTGAAGTGCGACGTCCGAAAGTATTTCTATCGTATCAATCACGACGTTCTGAAAAGCCAACTTCGCCGGCTGATCAAGGACCGCGACGTCCTGTGGCTTTTGGATATGATCGTCGATTCCACGGAAGGACCAGGTATTCCGATCGGGAACCACACTTCACAATGGTTCGCGATCCTGTACCTGTCCGACATGGACCACATGATCAAGGAACGTCTGGGAATCAAGTATTATGGCCGCTACATGGACGACTTCTATTTGATACACGAAGACAGGGCCTATTTGCAGTTCTGCCTTGAAGAAATCCGCCGGTTCCTGGTCCCGATGGGCCTGGAACTGAACCAGAAGACGGCTATATTCCCGTTATCCCAGGGAATCGACTTCCTGGGCTTTCGG
ERR1730274_C13263990	TR	56.93	-	1135	1182	ATGTCAACACGGACGGCAGTCTGAACAACAACAACGCGTACAACGGCA
ERR1730274_C13263990	DGR	267.07	*	121	1182	CCGAAAGCCCAGGAAGTCGATTCCCTGGGATAACGGGAATATAGCCGTCTTCTGGTTCAGTTCCAGGCCCATCGGGACCAGGAACCGGCGGATTTCTTCAAGGCAGAACTGCAAATAGGCCCTGTCTTCGTGTATCAAATAGAAGTCGTCCATGTAGCGGCCATAATACTTGATTCCCAGACGTTCCTTGATCATGTGGTCCATGTCGGACAGGTACAGGATCGCGAACCATTGTGAAGTGTGGTTCCCGATCGGAATACCTGGTCCTTCCGTGGAATCGACGATCATATCCAAAAGCCACAGGACGTCGCGGTCCTTGATCAGCCGGCGAAGTTGGCTTTTCAGAACGTCGTGATTGATACGATAGAAATACTTTCGGACGTCGCACTTCAATACCCAACCTTCGACGCCGTTCTTCCGGTAGTAGGCCGACATGAACGACTTCAGGCGGTCAAGGCCGAAGTGGGTCCCTTTGCCCTTCTGACTTGCGTAGTTGTCATAGATGAACGTCTTCGAAAGGACCGGTTCAAGGACCTGTTCACATAAACAGTGCTGAACGATCTTGTCGCGGAAGCTGTTATACATGATCAGCCGTTCCTTCGGTTCATGCACATAGAAGCAGTTATACGGGGAAAGGCGGTATTTGTGGCGCTGAAGCATGACCTGAATGAACAGAAGGTTTTCCAGGACGTTCGCTTCGTACTTGCACACGGAATACTTCCACCGTTTCCCTTTGCGCGCTTCTGTAAACGATTGATATAGATTGTTGAAGTCTGTTACAGACGCGAAGTCATGGGTGGGCGTTCCATGATCTTTCATAATAGAAAAATCCTCCTTGACGCTGATAGTCCGGCCGTCGCTGTTGAAGGCCTTTCGTCGTCAATCATGTATTTACCGAAGGGACTGTCGCGGCCCTTCGGAAGGAAACGATCTCCTTTGTTGGTGATACTCTGTTTTCAGGCTTTCCGCCCTAATCAGTCCCGTTTTCCACCAAATCCGGCCGGACGCCGTTGTTGCCGTTGTACGCGTTGTTGTTGTTCAGACTGCCGTCCGTGTTGACAT
ERR1730274_C13316494	TR	50.41	+	236	345	CGTTTCCTTTAAGCCGTGTGGTTTTTCGTGGGTACAATAACTCGAATGCGAATGGTGGTGTGTCGTACGCGAATGCGAATAACGATGCCTCGAACTCGAACTCGAATATC
ERR1730274_C13316494	RT	43.59	+	886	1270	ACTTCGGCCAGCATCAAAAAACGTGGCTCGCACGATCTGATGGCGTATATTCGCCGTGATATGAAAGAAGATCCGGAAGGCACGCGGTTCTGTTATAAGTTTGACATCAAGAAGTTCTACGAAAGCGTGAAACAAGATTTCGTGATGTATTGCGTGAACCGGATATTCAAGGACAGGAAGCTCATCGCCATGCTGGATAACTTTGTCCGGCTGATGCCTGAGGGTATCAGTATCGGCCTGAGGAGTTCACAGGGACTGGGCAATTTGTTGTTGTCTGTTTATTTAGATCATTTTTTGAAAGATAAGTACGGTATCCGTTATTACTACCGCTATTGTGATGACGGTGTCGTGCTCGGTAAAACGAAAGAGGAATTGTGGAAGATTC
ERR1730274_C13316494	DGR	94.00	*	236	1270	CGTTTCCTTTAAGCCGTGTGGTTTTTCGTGGGTACAATAACTCGAATGCGAATGGTGGTGTGTCGTACGCGAATGCGAATAACGATGCCTCGAACTCGAACTCGAATATCGGTTCCCGTCTGAACAACAATCGAAGGAAATTAAAATCGGCGTACAACACCGGGGACTTGTCCCCACCGTGGAGCCGAGGGGAACAAGCCCCAGTAACAGCGGCCCGGAAGGGTTGGAAAACTGAGAAATCAAGCGTCGGGTAGAGTTTGGTAGGCCGCAAGGCTCGAAGAAGTCAGGCCCGGGAGATTGAAGGCCGTGTGGCCGTAATGTGATATGATATGCGTAGAGAAGGTTACATAATAGAAGAGATTATAGAACCGTCCAATATGGAGGATTCCTTTGATCAAGTCCTTCGCGGCACTAAAAGAAAGCGTAGCCGCCAAGGGCGTTACCTGCTTGCGCATAAGGAAGAAGTATTGGATGAACTGACCGCATCGATCGCATCCGGAAGTTTCCGGGTGAAAGATTATCATGAACGGGATATAGTGGAAGGTGGTAAGTTACGGCGTATTCAGGTACTAAGCATGAGAGACCGTATCGCCGTACACGCTATCATGACCATCGTAGACAAGCGTTTGAGGAAACGGTTTATCCGAACCACTTCGGCCAGCATCAAAAAACGTGGCTCGCACGATCTGATGGCGTATATTCGCCGTGATATGAAAGAAGATCCGGAAGGCACGCGGTTCTGTTATAAGTTTGACATCAAGAAGTTCTACGAAAGCGTGAAACAAGATTTCGTGATGTATTGCGTGAACCGGATATTCAAGGACAGGAAGCTCATCGCCATGCTGGATAACTTTGTCCGGCTGATGCCTGAGGGTATCAGTATCGGCCTGAGGAGTTCACAGGGACTGGGCAATTTGTTGTTGTCTGTTTATTTAGATCATTTTTTGAAAGATAAGTACGGTATCCGTTATTACTACCGCTATTGTGATGACGGTGTCGTGCTCGGTAAAACGAAAGAGGAATTGTGGAAGATTC
ERR1730276_C14510262	RT	72.39	-	106	582	TAATATTTAAACCAAGTTTCTATCCAGATCAAATCATCCATTGGGCTCTAATGCAAAATATACATTATCTTCTTGAAAGAGGAATGTATGAATATACATGTGCATCTGTACCTAGGCGTGGGATACATTATGGAGCCAAATATATTAAGAAAATATTAATTGCAGATAAAAAGAATACAAAGTATGCTTTGAAATTAGATATAAAAAAATTTTATCCTAACATAGATAAAGAAATAATGAAGAAAAAATTTAGAAAGATTATTAAAGATAGAGATACATTAGAATTAATAGATTTAATCATAGACAGCTCGGAAAGTGGATTACCTATACGGTAACTTCACTTCACAATGGTTTGCAAACTTTTACTTACAGGAATTAGATCATTACATTAAAGAAGAACTAAAGGCTTCTTACTATATAAGATATATGGATGATATGGTGCTATTTCACAGAAATAAGAAAGAGTTGCACAAAATA
ERR1730276_C14510262	TR	56.93	-	953	1002	TTGTTCTACTGGAACTTGAACAACGCTTCTTCGAATGCGAATTGGAACAT
ERR1730276_C14510262	DGR	129.32	*	106	1002	TATTTTGTGCAACTCTTTCTTATTTCTGTGAAATAGCACCATATCATCCATATATCTTATATAGTAAGAAGCCTTTAGTTCTTCTTTAATGTAATGATCTAATTCCTGTAAGTAAAAGTTTGCAAACCATTGTGAAGTGAAGTTACCGTATAGGTAATCCACTTTCCGAGCTGTCTATGATTAAATCTATTAATTCTAATGTATCTCTATCTTTAATAATCTTTCTAAATTTTTTCTTCATTATTTCTTTATCTATGTTAGGATAAAATTTTTTTATATCTAATTTCAAAGCATACTTTGTATTCTTTTTATCTGCAATTAATATTTTCTTAATATATTTGGCTCCATAATGTATCCCACGCCTAGGTACAGATGCACATGTATATTCATACATTCCTCTTTCAAGAAGATAATGTATATTTTGCATTAGAGCCCAATGGATGATTTGATCTGGATAGAAACTTGGTTTAAATATTATTCTTTCTTTTTTCCTTACGCCATCGTGAATTACCATGTTTATATATGGACCTGGTATATATGTCTTATTAATAAGCTTATCATATATTTCATCATCATAAAAGCTGATATTATCTTATATTTTATTCACACCATTTCTACCTTTTTTTCCTTTTGATGAATTTATAATAGCTATTCTTATATTCTCTTTTTTTATTATTTGTTCATATATGTTACCAATTCTCTTCATTGAATACCTGGCTTTCTTATTTTGTCTACCGACTTTTCGCTTAAAAGAAACTACTAAGCCAGTCCAGTTTCGACATTATTTTTAGCAAGTGCTATGGAAAGTGATGTGTAATGATTTAACAAAATAAGTAGGCGAGCCCCGATGTTCCAATTCGCATTCGAAGAAGCGTTGTTCAAGTTCCAGTAGAACAA
ERR1730277_C14958761	TR	53.66	+	71	123	TCTTTTACTTGAATTTGAATAATGGTTCCGGCAATTCGAACTGGAATTACGGG
ERR1730277_C14958761	RT	51.80	+	587	969	TGCTGTGCTTCAGTTCCAAACCGAGGCATACATTATGGGGGAAAATATATAAAAAAAATATTGGTAAATGATAGAAAAAATACAAAATATGCTTTAAAACTTGATGTGAAAAAATTTTATCCATCGATAAATAAAGAAATAATGAAAAGAAAGTTTATGAGAGTTATAAAAGATAGAGATACTTTAGATCTTATTGAAAAAATAATTGATAGCTCCGAAAATGGACTTCCAATCCGGAAATTATACTTCACAATGGTTTGCAAATTTTTATTTGCAAGATGTAGACCATTTTATAAAGGAAGAAATGAAGGTAAAATATTATTTAAGATATATGGATGATATGTTACTTTTTCACAGAAACAAGAAGGAATTGAAGAAAATAA
ERR1730277_C14958761	DGR	105.46	*	71	969	TCTTTTACTTGAATTTGAATAATGGTTCCGGCAATTCGAACTGGAATTACGGGGCTCGCCTACTTATTTTAAATTATTTTTACACATCATTTTCCATAGCACTTGCTAAAAATTGAGTCGAGACTGGACTGGTCTAGTAGCTCCTTTTGAGCGAAAAATCGGTAGACGAAATAAGAAAAACCAGGAGGAAAAGTGAAAAGAGTAGGGAATATATATGAAAAAATAACAAAAAAGGAAAATATTAGACAAGCTATTATAAATGCATCAAAAGGAAAAAAAGATAGGAACGGTGTAATTAAAATATTAGACAATGTCAATTTTTATGTTGATGAAATATACAATATGCTTATCAATAAAACATATACACCAAGTCCATATATAAAAATGCTAATTCACGATGGTGCAAGAAAAAAAGAAAGAATTATATATAAACCAAAATTTTATCCGGACCAGATTATTCATTGGGCATTGATGCAGCAGATACAACCAATAATTCAAAAAGGAATGTATGAATATTGCTGTGCTTCAGTTCCAAACCGAGGCATACATTATGGGGGAAAATATATAAAAAAAATATTGGTAAATGATAGAAAAAATACAAAATATGCTTTAAAACTTGATGTGAAAAAATTTTATCCATCGATAAATAAAGAAATAATGAAAAGAAAGTTTATGAGAGTTATAAAAGATAGAGATACTTTAGATCTTATTGAAAAAATAATTGATAGCTCCGAAAATGGACTTCCAATCCGGAAATTATACTTCACAATGGTTTGCAAATTTTTATTTGCAAGATGTAGACCATTTTATAAAGGAAGAAATGAAGGTAAAATATTATTTAAGATATATGGATGATATGTTACTTTTTCACAGAAACAAGAAGGAATTGAAGAAAATAA
ERR1730277_C15010181	TR	12.89	+	435	484	ACAATGTGTGCAATGTGAACAACTCTAACTTGAACAACAACAACTATAAC
ERR1730277_C15010181	RT	35.02	+	987	1560	CATATAATAAGTTTGTGGTATATGAGCCAAAAGAGCGACAAATAGTAAGTCAGGGAATTCAAGATAAAGTTATAAATCACCTAGTTGCTAGATATATACTTTATCCAGCAATTTTACCATGTCTTATAGAAACTAATGTTGCTAGTAGAAAATATAAAGGAACTAAAGCTGGTATAAAATATCAACAGGAATTTATAAGAAAATGTAATATAAAATATAAAACATATTATGTGTTAAAATGTGATATTTCAAAGTTTTTTGCGAGTATAGACCATGAAATATTAAAACAAAAATTGACTAAAAGAATAAAAGACAAAGAAGCTTTAAAAATTGTATTTGATTTAATAGACAGTAATGAACAAGGTTTGTATATAGGTTCTATGGCAAATCAAATTTTAGCAATTTTTTATCTGAATGATTTGGATAAATTTATAAAAGAAAAACTGAAGATTAAACAGTATGTACGTTATCAAGATGATATGCTTTTGTATCATGATTCTAAAAAATATTTGCAATATTGCTTTAAAGAAATAGAAAATTTTTTAGCAAAGGAAAAGCTGAAATTGAATTTAAA
ERR1730277_C15010181	DGR	47.91	*	435	1560	ACAATGTGTGCAATGTGAACAACTCTAACTTGAACAACAACAACTATAACAATACGAACGGCCTTGGTCCCCTAGATTCCCTGAAATAATGTGGATATCTTCACTAAGGTGGAGTATGAGAATCTTCAGAGAAACAAACCAATTCCCTTAATTAGGATGTATACGCCTAATTATAAAACAAAAATAGATGACAAAGTTTGTTAGTAAAGAAATTGAAAGGGAGCTTATGTCTAGTACTATTTTTAAGGCTCTGCTAACCACAGGCCTTTTTATTTTATATATTAGAAGAATTTTTGTTTTACAATGTAAGGCAAAATAAAATGGCTAGAATATAAAAGAGTAGAATTTAAGACTAAGCTTTAAAGTGGTGTATGAAAAGATTAGGAAATTTGTATGAAAATATATATGATTTGGATAATATTGAAAAAGCATATAAAGAAGTTTGTAAAAACACAAGAAATGAAAGAAAAGTATTTAACATGAAGCAATACAAGGCAATTTATATTTCAAGAATTTACAATACATTAGTAAATAGAGAATATAAAGTAGGGCCATATAATAAGTTTGTGGTATATGAGCCAAAAGAGCGACAAATAGTAAGTCAGGGAATTCAAGATAAAGTTATAAATCACCTAGTTGCTAGATATATACTTTATCCAGCAATTTTACCATGTCTTATAGAAACTAATGTTGCTAGTAGAAAATATAAAGGAACTAAAGCTGGTATAAAATATCAACAGGAATTTATAAGAAAATGTAATATAAAATATAAAACATATTATGTGTTAAAATGTGATATTTCAAAGTTTTTTGCGAGTATAGACCATGAAATATTAAAACAAAAATTGACTAAAAGAATAAAAGACAAAGAAGCTTTAAAAATTGTATTTGATTTAATAGACAGTAATGAACAAGGTTTGTATATAGGTTCTATGGCAAATCAAATTTTAGCAATTTTTTATCTGAATGATTTGGATAAATTTATAAAAGAAAAACTGAAGATTAAACAGTATGTACGTTATCAAGATGATATGCTTTTGTATCATGATTCTAAAAAATATTTGCAATATTGCTTTAAAGAAATAGAAAATTTTTTAGCAAAGGAAAAGCTGAAATTGAATTTAAA
ERR1730278_C11968042	RT	65.13	-	851	1456	AAGCGCCGCACCATCGTGAGCGTGGGCTTCGCCGACCGCGTGTTCCAGCGCAGCCTCAACGACAACAGCATCTACCCGCGCATGGTGCGCGGCTTCATATCGGACAACGCGGCATGCCGGAAGGGCAAGGGCACCGACTACGCCCGCGAGCGCTTGAAGGAGTTCATGCGCCGCCACTACCGCAAGAACGGGCCGAACGGCTGGGTATGCCAGATGGACGTGGCGGGCTACTACCCGAACATGCGGCACGAGACGGCCGAAGCGGCGTTCGCCCACAAACTGCCGCCCGAGATCATGGCCATGGCCAGGGCGGTCATGCGGAACCAGTACCCGGGCGAGGTCGGCTACAACCCGGGCAGCCAGATGATACAAATCGCGGGCATCAGCGTGCTGGACCCGCTGGACCACATGGCCAAGGACCTCATGGGCATCAGGAACTACATCAGGTACATGGACGACGCCGTGGCCATCCTGCCCACCCGCGAGGAGGCCGAGCGCGCCCTGGAAGCGTTCGGCGACACCCTGCATAACCTGGGTTTCGAGCTGAACCCGAAGAAATCGCGCGTGTACCCGTTGCGGGACGGCGTGCCGTTCCTGGGCTTCGAC
ERR1730278_C11968042	TR	44.42	-	1843	1895	GTTCATCGTGAACTCGTCGGGCAACGTCAACAACAACAACGCGCAGAACGCGA
ERR1730278_C11968042	DGR	109.55	*	851	1895	GTCGAAGCCCAGGAACGGCACGCCGTCCCGCAACGGGTACACGCGCGATTTCTTCGGGTTCAGCTCGAAACCCAGGTTATGCAGGGTGTCGCCGAACGCTTCCAGGGCGCGCTCGGCCTCCTCGCGGGTGGGCAGGATGGCCACGGCGTCGTCCATGTACCTGATGTAGTTCCTGATGCCCATGAGGTCCTTGGCCATGTGGTCCAGCGGGTCCAGCACGCTGATGCCCGCGATTTGTATCATCTGGCTGCCCGGGTTGTAGCCGACCTCGCCCGGGTACTGGTTCCGCATGACCGCCCTGGCCATGGCCATGATCTCGGGCGGCAGTTTGTGGGCGAACGCCGCTTCGGCCGTCTCGTGCCGCATGTTCGGGTAGTAGCCCGCCACGTCCATCTGGCATACCCAGCCGTTCGGCCCGTTCTTGCGGTAGTGGCGGCGCATGAACTCCTTCAAGCGCTCGCGGGCGTAGTCGGTGCCCTTGCCCTTCCGGCATGCCGCGTTGTCCGATATGAAGCCGCGCACCATGCGCGGGTAGATGCTGTTGTCGTTGAGGCTGCGCTGGAACACGCGGTCGGCGAAGCCCACGCTCACGATGGTGCGGCGCTTCGGCCTCGTTATGTCGAACTCTCGCGTCTTGCCGCAGCGGAACGTGCCCGCCTGCAGCTTGCGGCTCATGGCCAGCGTGCGCTCTGACAGGTTCAGCATGTAGCTGGCGGCGCTTTCCTTCCATATGACGCCGCGCCGGCACTTCTTCGCGCTCTCCCTCAAAGCGAGGAACCCGACGACGCCGTTCAGCTCGCCGGGTTCCAGTTCTGGTGTGGGTCCGGGGCGCGCGATAGCCGCCCGCGTTCCAGCCGCGTCGGCGTCGCCCCGGCGTTGTTCGGCCCTCTCGGGCTCGGGGTCGCGGCTCCCCGCGCCGGTTTCGCCCCGCTCCGCGGCTGCGCCGCAGGCTTCGGTGGGGCTTGCTCCGGTCCGGTCGGGAGCGCAGCGATTCGCGTTCTGCGCGTTGTTGTTGTTGACGTTGCCCGACGAGTTCACGATGAAC
ERR1730282_scaffold31532	RT	9.24	-	15	211	AGACCGAGTTGCCAAGCACGCCCTCTGCAATGTCATTCGCCCGATCATTGAACGCGGGTTCTACGCCCATTCCTATGCCTGCATTGATGGGCGCGGCGCGCACAAAGCAAGTCATGACCTGTCACGCTGGTATTACCGCCTGTACAGGGAATGGGACGGCAATGTGTGGGTGCTAAAGGGCGATATTCACAGCTATT
ERR1730282_scaffold31532	TR	23.70	-	816	865	GCCCGCACTGTGAATTGCAACAATTACCCTTGGAACGTCAACACCAATGT
ERR1730282_scaffold31532	DGR	32.94	*	15	865	AATAGCTGTGAATATCGCCCTTTAGCACCCACACATTGCCGTCCCATTCCCTGTACAGGCGGTAATACCAGCGTGACAGGTCATGACTTGCTTTGTGCGCGCCGCGCCCATCAATGCAGGCATAGGAATGGGCGTAGAACCCGCGTTCAATGATCGGGCGAATGACATTGCAGAGGGCGTGCTTGGCAACTCGGTCTTTGAATGGCAGGGCGCGAATGATTCTTTCTTTCGGCTCGTAGATGGTGAAAGACCGATAAGGCTGCGGGTGATATGTACACGTNNNNNNNNNNNNNNNNNNNNNNNNNNNNNNNNNNNNNNNNNNNNNNNNNNNNNNNNNNNNNNNNNNNNNNNNNNNNNNNNNNNNNNNNNNNNNNNNNNNNNNNNNNNNNNNNNNNNNNNNNNNNNNNNNNNNNNNNNNNNNNNNNNNNNNNNNNNNNNNNNNNNNNNNNNNNNNNNCTTGAAATCTTCCTGCAATTCCAAAAGGTTTTCCGACAGGCGGGCGGTGTAGGCAAGTACCTCGGTGCGGTATCGTTTGTTTTTGCGTGCCTTTCGGTATGCTTTCAGCAGATTTTCATAGGTGTAAATTTGATCGTAAATGTTATTGATGCGTTTATGCCCCATAAGGCAACACGGCTCCCTCTTTTGCATGGGCTACTTGCGGCAGCCGTCCTTTTTGATGTTTGCCGGGTATTGCCCCGAACAGGCCGAATCCTCTGACTTCTTGAAAAGTCTGTCGGTAAAGCCTTGACCGTACCGATCTGCCCCGCGTAATAATAGAAGTCACAGGCCCCGCGCACGCCCACATTGGTGTTGACGTTCCAAGGGTAATTGTTGCAATTCACAGTGCGGGC
ERR1730282_C9385686	RT	149.14	-	2567	3232	AAGCGCCGCCTGGTAATGGCGCTGGACTACCGAGACAGGGTCGTGCAATGGAGCGTTTACCAACTGCTTTATCCCTACTTTGACCGGCGGATGATTGAGGACAGCTATGCGTGCCGGAGAGGCAGAGGCAGCCACAAGGCAGTGGCCCGCCTACAATACTGGCTGCGCCAGATAGACCGCATGCCAAACGGAAAAGAATGGTACTACCTAAAAATAGATGTATCCAAATACTTCTATCGCGTAGACCACGACGTCCTGCTGCGGATTTTGCGCCGCCACATAGCAGACCCCGGACTGCTGGACTTGCTGGCCGGAATCATAAACAACCCGGATGAACCGTTCGGACTGCCGCCAGGCATGAAGCCGGAGGATGCAGACTTCGAGGCGTGGCTCTACGACGTAGGAATGCCCATCGGAAACCTGCCGTCGCAGCTATTCGGAAACGTAGTTCTGAACGAACTTGACCAGTTTGTGAAGCACCGCCTCAAAGCGCGGAAATACGAGCGCTACATGGACGACGGCCTGTTCTTGAGCGACAGCAAGGAAACCCTGAACGCCTGGAAGCAGGCCGTGGGCGACTACCTACGCCAGGAACTGCACTTAGACCTGAACGACAAAACGGCCATACGCCCCGTGACGATGGGCATTGAATTTGTGGGTCGCCGG
ERR1730282_C9385686	TR	26.32	-	3698	3780	TATCGCGGTGCGAACTGGAACAATTCGGACGCCTCTGTTTTCAACGTCAACCTGAACAACCCGCGCTCGAATTCCAACAGTAA
ERR1730282_C9385686	DGR	175.46	*	2567	3780	CCGGCGACCCACAAATTCAATGCCCATCGTCACGGGGCGTATGGCCGTTTTGTCGTTCAGGTCTAAGTGCAGTTCCTGGCGTAGGTAGTCGCCCACGGCCTGCTTCCAGGCGTTCAGGGTTTCCTTGCTGTCGCTCAAGAACAGGCCGTCGTCCATGTAGCGCTCGTATTTCCGCGCTTTGAGGCGGTGCTTCACAAACTGGTCAAGTTCGTTCAGAACTACGTTTCCGAATAGCTGCGACGGCAGGTTTCCGATGGGCATTCCTACGTCGTAGAGCCACGCCTCGAAGTCTGCATCCTCCGGCTTCATGCCTGGCGGCAGTCCGAACGGTTCATCCGGGTTGTTTATGATTCCGGCCAGCAAGTCCAGCAGTCCGGGGTCTGCTATGTGGCGGCGCAAAATCCGCAGCAGGACGTCGTGGTCTACGCGATAGAAGTATTTGGATACATCTATTTTTAGGTAGTACCATTCTTTTCCGTTTGGCATGCGGTCTATCTGGCGCAGCCAGTATTGTAGGCGGGCCACTGCCTTGTGGCTGCCTCTGCCTCTCCGGCACGCATAGCTGTCCTCAATCATCCGCCGGTCAAAGTAGGGATAAAGCAGTTGGTAAACGCTCCATTGCACGACCCTGTCTCGGTAGTCCAGCGCCATTACCAGGCGGCGCTTTGGTATGTATACCCACAGCCGCCTGTAAGGCCCAGTGCGGTAGGTTCCGGCCCGCATTTCCTCGCCGGTCTGGATCAGGTTGTGTTCCAGGTCGTCCTGATACTGCATGATGACGGGCCGTGTTCTTTTGCCCCGGCGGGCGTTGCGGTTGGCTTCCTGCAGCCACTCCCAGCTGCTGATTAGTTCCAGGGCGCCTGGGCCTATTACCACCCGGCCGTCCTCGGTTCGTATCTCGACGGCCTTGCCGTCGGTCATATAGTCCATAAAGGTTTTGTATTCACCGGCGCTGCGTGTGGCGTTTCCGTCTCCGCAGCAATTCAGATTTTCTCCTGGGCTGTCGGCCCAGGAATAGAAACGCGCCCCTTTTGGCCTGGCACATCGACCGTCGCCCTGGGGCGGCGGCCCTCGTATCAAGTGCAGGTCTGCACCGTGTGCTGTTGGCGAAAAGCGGAACGGCCCCCGATGTTACTGTTGGAATTCGAGCGCGGGTTGTTCAGGTTGACGTTGAAAACAGAGGCGTCCGAATTGTTCCAGTTCGCACCGCGATA
ERR1730260_C13761738	TR	35.12	+	161	265	CGCTAACAACTGGTGGGAGCGTTCTCCTAATTCTGGCAACAGCAATAATTTCTGTAATGTCAACAGCAACGGCAACGCCAACAATAACAACGCCAACAACAGTAA
ERR1730260_C13761738	RT	26.45	+	789	885	GCTTCCATGACTTTGACCTAATTGAACGCGGAAAACTACGGCATATTCGGAGCGTTCATATCTCCGAGCGCGTAGTGCAGAGATGTCTTTGCGACAA
ERR1730260_C13761738	RT	25.08	+	889	993	ACTTGTCCCTGTGTTTTCTCACTCATTTGTTTTTGATAACGCCGCAAGCCTGAAAGGCAAAGGTGTTGATTTTGCTATGGACAGGCTGGATAGGCACTTGCATAG
ERR1730260_C13761738	DGR	86.65	*	161	993	CGCTAACAACTGGTGGGAGCGTTCTCCTAATTCTGGCAACAGCAATAATTTCTGTAATGTCAACAGCAACGGCAACGCCAACAATAACAACGCCAACAACAGTAATGGCGTCGCTTTCGGATTCTGTAGGTCTATAGGTCAATCAAAGTAACCCTCGTGGCGAAATTTGTACTTCTGCAGAAGGGAGACTTGTTCCTGTAGCATAGTGAAATATGCTCAAAACAGTGTGTCGATGATATGCACCGGATGACGCTTCTTGCATGGCCGATGAATACGGGAATAGTCGGTTTCATGGTGCGGACTACGCAGTTAGAATTCCCGCCTACAATAAGACTGTACGGCACACCCAATTTTCTTGTATATAAGGGATGAGGTATGAACAGTAAGGAAAGACATGAAATCAGATATCAGCGCAGAGTGGCGGCTCGTCAGGCGAAAAGGATTGCCTACAGTGAAAGCTTTGGCCGTTATGAAGATGTGTTCTCCTATGAGCACCTTTATCAGGCGGGCAAAAACTGCTGCAAAGGGGTTATGTGGAAGAACAGTATACAAAGCTATATGGGCCGCATTACCACAAACACCGCCAGCACGCATGACGCATTGTTGCGCAGAGAGTTCAGGAGCCGTGGCTTCCATGACTTTGACCTAATTGAACGCGGAAAACTACGGCATATTCGGAGCGTTCATATCTCCGAGCGCGTAGTGCAGAGATGTCTTTGCGACAATATACTTGTCCCTGTGTTTTCTCACTCATTTGTTTTTGATAACGCCGCAAGCCTGAAAGGCAAAGGTGTTGATTTTGCTATGGACAGGCTGGATAGGCACTTGCATAG
ERR1730260_C13792103	RT	93.30	-	74	603	CTATATGGGTTTCCGTGTTCACGGCTGATACGACATCATGTATCAAGGGAAGAGGAATAACGGAGGCGTATAAGAGGACAAGACGGGCTTTGTCCGATCGTGAATCCGTCTATTGCCTCAAGGTTGATATCCGCAAATTCTATCCGTCAATAGACCATGAGGTGTTGAAAGGCATCGCTCGGAAGAAGATCAAGGACGATCGCTTGCTTATGTTGTTGGATGAGATCATCGATTCCGCTCCCGGCGTTCCGATCGGGAACTATCTTAGCCAATATCTTGCGAATCTTTATCTCGCCTATCTGGATCACGAGATAAAGGAGATTATAGATATAAGGCATTATATCAGATACGCGGATGACATGACTTTTTTCCATCATGATAAGTGTTTCTTGAGAAACGTATTACTTCCGTGGCTTATCGATAGATTGGCCGTGTTGAAGTTGGAGCTGAAAGGGAATTACCAGATATTTAAGATCGCTGAGAGAAGATCGGATAAAAGCGGCCGTGGTATAGATTTCGTGGGGTTCGTT
ERR1730260_C13792103	TR	26.08	-	1050	1108	TCGAATGCAGGCCTCGCTAACGTGAATACGAATAATGCGCCTTCCGATGCGAATCGTAA
ERR1730260_C13792103	DGR	119.38	*	74	1108	AACGAACCCCACGAAATCTATACCACGGCCGCTTTTATCCGATCTTCTCTCAGCGATCTTAAATATCTGGTAATTCCCTTTCAGCTCCAACTTCAACACGGCCAATCTATCGATAAGCCACGGAAGTAATACGTTTCTCAAGAAACACTTATCATGATGGAAAAAAGTCATGTCATCCGCGTATCTGATATAATGCCTTATATCTATAATCTCCTTTATCTCGTGATCCAGATAGGCGAGATAAAGATTCGCAAGATATTGGCTAAGATAGTTCCCGATCGGAACGCCGGGAGCGGAATCGATGATCTCATCCAACAACATAAGCAAGCGATCGTCCTTGATCTTCTTCCGAGCGATGCCTTTCAACACCTCATGGTCTATTGACGGATAGAATTTGCGGATATCAACCTTGAGGCAATAGACGGATTCACGATCGGACAAAGCCCGTCTTGTCCTCTTATACGCCTCCGTTATTCCTCTTCCCTTGATACATGATGTCGTATCAGCCGTGAACACGGAAACCCATATAGGTTCCATGACGTTCATTATGGCATGATGCAATATCCTGTCCGGATAATAAGGGAGCTTGAAGATGATCCTTTCTTTTGGCTCATAGATGGTATCAGTCCGGTACTTGGAAGTCTTGAATGTGCCATCCAGCAGAGACTTTAGCAAACGGCTTAGATTACCCTCTTTGTCCTTGTCAAACAACCTTATGCCGTATGAATCCTTCTTTCCCCTTCGGGCTTTCATGTCCGCAAGTATCAAGTTGTCCATATTCGCTATCTTATCAAATAAATTCCCTATTCTCTTCATTTTATTGTCATTAATTTGCTTTTTATCATAGGGAGTCTTCGGTTTCCCTACCAACACCCTTTATATGGGGAGACTTTTTTCGCCAAGAGGCGAGGCCACCATCCCTGTTTGTTATCTAAATATCTTTTCCCCTCTCTAAAAGTATAGGCGCGAACCGATGTTACGATTCGCATCGGAAGGCGCATTATTCGTATTCACGTTAGCGAGGCCTGCATTCGA
ERR1730261_scaffold27104	RT	21.62	-	5	138	CACCTCCGCAAGCATCAAAGACCGGGGAATGCACGACCTGATGGATTATATCCGTAAGGACATGAAGCAAGACCCCAAAGGGACACGGTATTGTTACAAGTTCGATATCTCTAAGTTTTACGAGAGTGTCGGAC
ERR1730261_scaffold27104	TR	9.55	-	723	772	GTGTCGAATGCGAATGCGAATAACGATGCGTCGAACACGAACACGAATGT
ERR1730261_scaffold27104	DGR	31.17	*	5	772	GTCCGACACTCTCGTAAAACTTAGAGATATCGAACTTGTAACAATACCGTGTCCCTTTGGGGTCTTGCTTCATGTCCTTACGGATATAATCCATCAGGTCGTGCATTCCCCGGTCTTTGATGCTTGCGGAGGTGGTACGTATGAACCTCTTCCGAAGGTGACTGTCCACAATGGCCATGATGGCATGGACGGCGATGCGGTCTCTCATGGATAGTACTTGGATACGGCGGAGCTTGCCTCCCTCCGTGATGGTTCTTTCCCGGTAGCCGCTCACCTTGAAACTGCCTTCAGCAATTTGTGCCGACAGTTCCTTGATGACCTCTTCCTTGTGCGCAAGCAGGTATTTTCCCTGGCGGCTTTTCTTCCGCTTGGAGCCGCGGAGCACCTGGACGAACGATTCTGACATGTTGTCGTAGTCAACTATCTCTTCCACGATGTGACCTTCTCTTCGCATAAGCGTCTTCATTTTTCAGTTAAACATCAGAAGGATTTGGCCTTCCTTCCTCCGGGCACTGCTTCCTCGAACCGCCGCGGACACACCGCCACCGCCACGGCCTACTAAACCCTCCCGACACGTGATTTTTCAGCTTTCCAAAACTTTCCAATTCTTTGAGGATTAGAAAGAATTGCTGTTGCTGTGGCTTGCCTCCCTCGGCACCGCCGTGGGGACACGTCCCCTGTACTGTACGCCGATAGTTTGATTTCCAGACGCGAGCCGACATTCGTGTTCGTGTTCGACGCATCGTTATTCGCATTCGCATTCGACAC
ERR1730264_C11091235	TR	14.58	+	117	166	TGTTCAACTTGAACCTCAACAATCCGCGCTCTAATTCGTGGACGAACAAC
ERR1730264_C11091235	RT	177.62	+	592	1254	AGAAGCGGTTAGTGATGGCCTTGCCATACCCTGACCGGATCGTGCAATGGTCACTGTACCAATACCTCAATCCGGTTTACGACCGGCTATTTATTGAGGACTCCTATGCCTGTCGCAAAGGCAAGGGAAGCCACAAGGCCGCAGCACGGTTACAATACTGGATGCGGCAAGTAGACCGGAAACCGGGGCCGGGATGGTACTACCCGAAACTGGATATAAGCAAGTTCTTTTACCGTGTGAACCATGCGAAGCTACTGAAAATTTTGGCAAAGCGTATCAAAGACCCGAAGTTGATGAAGTTCCTCGGAAGCGTGGTAAACAGCAGAGCAGAGCCGTTCGGGTTGCCCCGCGGCAAAGCCCCGCAAGATACCCCGCCGGAGGAATGGTTGTACGATGTGGGGATGCCGATAGGCAATCTCACTTCTCAACTCTTCGCCAATATTTACATGAACGAACTTGACCAGTATTGCAAGCACGCTCTGAAAATCCACTACTACATCCGGTACATGGACGACATTGTGATCCTTGGGGAGAACAAGGAAACCTTGCACGAGTGGAAAGCGAAGATCGAAACATTCCTGCATGAAGAGTTGGAGCTTGACCTGAACAATAAAACCTGCATCCGACCGGTGCGGATGGGCGTGGAGTTTGTTGGTGTGCGCA
ERR1730264_C11091235	DGR	192.20	*	117	1254	TGTTCAACTTGAACCTCAACAATCCGCGCTCTAATTCGTGGACGAACAACGGGGGCCGTTCCGCTTTACACCACAAGAACATTTTTGTTCGGCGGGATTCCACGCCGGATATGGGGGCTGTGATCTACGGGTCGCAGTCGGTGTGTGGGTCTAAAGGAATCCGTTTCCGTTCCGGTCGTGCCGACCGGAAAAAATATGTATTGCCGCGAAAACGGAAACGCTACGCGCGGCGCGGTGGAATTGAGGGCAGAAATGCCAAACGAAATAAACACGATTCAAAATGCGTGGAATGTGATCTGCGAGTTTGAATACCTCGTAGAAGCTGACCACTCAGCCCGCAAGGGCAAACGATACCGGGCGGAAGTGCTGGCGTTTACTGCAAATCTGGAACACAATCTGTTTCAGATTCAAGAGCAGATGATCGCCGTGGACTGTCCGCTCGGCCCATACCGGAAACTGTGGGTGTCCGTGCCGAAGAAGCGGTTAGTGATGGCCTTGCCATACCCTGACCGGATCGTGCAATGGTCACTGTACCAATACCTCAATCCGGTTTACGACCGGCTATTTATTGAGGACTCCTATGCCTGTCGCAAAGGCAAGGGAAGCCACAAGGCCGCAGCACGGTTACAATACTGGATGCGGCAAGTAGACCGGAAACCGGGGCCGGGATGGTACTACCCGAAACTGGATATAAGCAAGTTCTTTTACCGTGTGAACCATGCGAAGCTACTGAAAATTTTGGCAAAGCGTATCAAAGACCCGAAGTTGATGAAGTTCCTCGGAAGCGTGGTAAACAGCAGAGCAGAGCCGTTCGGGTTGCCCCGCGGCAAAGCCCCGCAAGATACCCCGCCGGAGGAATGGTTGTACGATGTGGGGATGCCGATAGGCAATCTCACTTCTCAACTCTTCGCCAATATTTACATGAACGAACTTGACCAGTATTGCAAGCACGCTCTGAAAATCCACTACTACATCCGGTACATGGACGACATTGTGATCCTTGGGGAGAACAAGGAAACCTTGCACGAGTGGAAAGCGAAGATCGAAACATTCCTGCATGAAGAGTTGGAGCTTGACCTGAACAATAAAACCTGCATCCGACCGGTGCGGATGGGCGTGGAGTTTGTTGGTGTGCGCA
ERR1730264_C11102603	TR	22.69	+	435	472	CGAATGCGAACAGCGGTCTCGCTTATGCGAACGCGAAC
ERR1730264_C11102603	RT	17.69	+	1122	1512	ACGGCTGCATCCATACAAGGACGCGGACCGCATGGTCTGTTCCATCAGGTGCAGGATACATTGGCAGAGAACCCCAATATACACTATTATTATCAAAGCGATTATAAAGGATATTATGACAGTATTGACCATGATATATTAATCTCCACAATCAGGCGATATGTCGGAGACCCTGTCTTATTGCCTATTCTTGAAAATTTTGTCAAAGCACTATATCCCAACGGGAAGCATGGCATAAGCAAAGGACTGCGTTCCTCACAATTCTTTGGAAACCTTTACCATAATGATATTGATCACCGGATGATTGATGAATATGGTGCAAAACATTACTTCCGTTTTTGTGATGACATCTTTATTCTCGGTGAGAGTAAACGTGATTTGTGGAAATTGC
ERR1730264_C11102603	DGR	40.38	*	435	1512	CGAATGCGAACAGCGGTCTCGCTTATGCGAACGCGAACAACGCTTCATCGAACTCGAACACGAACTACGGGGCGCGTCTGAAATTCTGTTGGTTAAATTAATCGGAGACCCTGCACAGGTACGAGATTACCACCGCCATTCTCCGAGGGATTCGAGCCTCGGCAACAGCATGATAATATATATTTATTAATGGAAAGCCGGAACATATCTTTAACCACATGTGGGGAGAGGTTGGACCACTCCCCACGAGACCGGAAGGCGGTCAGCGATATATACGATTTATTCCAACCGGCCGTAGCTGCAACTGCGGTCTGTTATCCGTTATATAATCTCATACCGGAGATTATATCCGATGAGAATTTGGAAAGGTCATTCAAGCGTGTCATGGCAAATCTGAGAAGTGCAGATACCCGAAGCGGAAATCGGCAAAGAGAGATAGCTGTAATAGATGGCATTGAATGTTCACCAAGAATGGCCCGTTATGTAAAAAACAAGCATAAGATACTTGATGCGCTGAAAGAACAGATAGGTAACGGCACATTCCGTATAAAGAACCTCAAGTCGTTTACTGTGGATGACGGACCGAAAGTAAGAATTGTGCAAGCCCCGTCAGTCATAGAGCGTATTGGAAGCAATGCGATTATGGAGCCGTTGGAAAAGCATCTTTCACCCCTATTGATAGAAACAACGGCTGCATCCATACAAGGACGCGGACCGCATGGTCTGTTCCATCAGGTGCAGGATACATTGGCAGAGAACCCCAATATACACTATTATTATCAAAGCGATTATAAAGGATATTATGACAGTATTGACCATGATATATTAATCTCCACAATCAGGCGATATGTCGGAGACCCTGTCTTATTGCCTATTCTTGAAAATTTTGTCAAAGCACTATATCCCAACGGGAAGCATGGCATAAGCAAAGGACTGCGTTCCTCACAATTCTTTGGAAACCTTTACCATAATGATATTGATCACCGGATGATTGATGAATATGGTGCAAAACATTACTTCCGTTTTTGTGATGACATCTTTATTCTCGGTGAGAGTAAACGTGATTTGTGGAAATTGC
SRS011134_Baylor_scaffold_29667	TR	+	790	837	753	860	17	1	GAACGCCTAACTACTCGAACGCCAACAACGCTCGGAATGTCAACTCGGATGGTAGTTTGAACAACAACAATGCTTACAATGGTAACAATGGCGTTCGTCCCGATTTGA
SRS011134_Baylor_scaffold_29667	VR	+	*	*	2723	2830	17	1	GAACGCCTAACTACTCGAACGCCTACTACGCTCGGAATGTCAGCTCGGTTGGTAGTTTGGGCGACGGCTCTGCTCGCGGTGGTTACATTGGCGTTCGTCCCGCTTTGA
SRS011134_Baylor_scaffold_29667	RT	+	1183	1812	AGTATCACACTTTCAAAGTTTATGAGCCAAAGGAACGAGATGTCATGTCAAACTCTTTTCGAGACAAGGTGGTGCAGCATTCATTATGCGACAATGTACTCGAAATCCTGCTGAGAAAGAACTTCCTCTACGACAATTACGCATCACAGGTCGGCAAGGGTACAGACTTCGGGCTAAATCGCTTGGACGGTTTTATGCACAAGTTCTACCGACAACACGGCTTGGAGGGATGGGTGTTGAAGTGCGACATCCGAAAGTACTTTTACAGTATTCCTCACGAGTATCTGAAAAGGATTTTAGAGCCGTATGTACCCGAAGAGGATGTCAGGTGGCTGTTATGGTACATCATTGATTCTACCGCAGACCCCGGCATACCGATAGGCAATCAGAGCAGTCAGCTTCTCGCTGTTTTGTGCCTGAGTCCCTTAGACCATTTCATCAAAGAGAAGTTGGGTATCAAGTACTACGGTCGATACATGGATGACTTCTACCTTATTCATGAGGACAAGGAGTATCTGAAACAGTGCTTGAAGGACATAGGAATGTTCCTCGCTCCGATGGGGATGCAACTGAATCAAAAGACTCAGATATTTCCATTGAAAAACGGTATTGACTTTCTTGGTTTTCATA
SRS011239_Baylor_scaffold_4178	TR	-	6062	6111	6045	6176	18	0	ACGCGAACGTCGTCGGCTCTGTCCTTGCGGTTGGCGGGGATTGGAACAACACGACGATCGCGGGTTTGTGGAATTGGAACGGTAATTACAATCCGTCGAACGCGAACTCGAATATCGGGGGTCGCATTTAAT
SRS011239_Baylor_scaffold_4178	VR	-	*	*	6274	6405	18	0	ACGCGTACGTCGTCGGCTCTGTCCTTGCGGTTGGCGGGGTTTGGAGCCGCACGACGATCGCGGGTTTGTGGTTTTGGAACGGTTCTTACGATCCGTCGGGCGCGGGCTCGATTATCGGGGGTCGCCTTTGCT
SRS011239_Baylor_scaffold_4178	RT	-	5129	5609	TTGTTGCGGCAGTATTCCGAACCGCGGCGGCATTGACGCGAAGGCGTACATCGAAACGGCTATACGCGACGAAAAAATGCGCTACGTTGCAAAACTCGACGTATCAAAGTTTTTCGACAGTGTCCGCCCGTCTATATTGCTCGATATGCTTAAACGGAAAATCAAAGACGACAAGTTTTTACGTCTTGTCGGACAAGTCCTCGAAAACGGCGGCGATCATCTACCTATCGGATATTATACGTCGCAATGGTTTTCAAATTTCTACTTGGAGGGTTTAGACCACTATATCAAAGAAGTATTGCACGTCAAATACTACGTCCGATACGTTGACGATATGGTTTTGATAGACTCTAACAAACGAAAGTTGCATAAAGCAGTAAAAGCGATCGACGACTATTTGCACGGTATCGGCTTAAAGATAAAAGATAATTGGCAAGTTTGGAAAATTAACTCGCGTCCGATTGATTTTGTCGGGTATCGG
SRS011239_Baylor_scaffold_5769	TR	+	22897	22934	22839	22957	19	0	ACTCGTGTGGTGTATCGGTCGAACAACAACGCGAACGCGTTAGGCGGTGTTTCGTATGCGAACGCGAATAACGATTCATCGAACACGAATGCGAACATCGGCGTTCGGCTTGCAAACAA
SRS011239_Baylor_scaffold_5769	VR	+	*	*	22554	22672	19	0	TCTCGTGTGGTGTATCGGTCGTACAGCAGCGCGTGCGCGTTAGGCGGTGTTTCGTCTGCGGTCGCGAGTTACGTTTCATCGAGCACGTATGCGAGCATCGGCGTTCGGCTTGCCTTCAG
SRS011239_Baylor_scaffold_5769	RT	+	23458	23871	GGCATTTGAAAGTACGTTTTATCCGGACTACTTCCGCATCCATTAAAAACAGGGGAACGCATGACCTTTTACAGTATATCGTTAAAGATATAAAGGATGATCCCGAAGGAACCCTGTTCGGGTACCAGTTCGATATAACGAAATTCTATGAAAGCGTAGACCAGGACATTTTGCTGGATGCAGTGAAAAAGATGTTCAAGGATAAAATATTAATCGGAATCCTGGAAGAGTGCATCCGCATGATGCCTAAAGGCGTAAGTATCGGGCTAAGATCATCACAGGGGCTTTGTAATTTGCTTCTATCCATTTACCTGGATCACCGGTTAAAGGATCAGGAGGCAGTAGCACACTATTACCGGTATTGTGACGACGGTCTGGTGCTTTCCGGTAGTAAGAAATACCTTTGGAAGGTTA
SRS011239_Baylor_scaffold_8091	TR	-	3192	3229	3170	3292	13	0	AGGCTTCGTGTCCGCCTCTCCGGTGCTAACGCTAACAATGGCACGAATGCAGGGGCGTTTGCTACGAATACGAACAATGCAGCCTCGAATTCGAATGCGAATGTGTCCGCTCCCCTATACTTT
SRS011239_Baylor_scaffold_8091	VR	-	*	*	3534	3656	13	0	GGGCTTCGTGTCCGCCTCTCCGGTGCTGACGCTAACTCTGGCACGGATGCGGGGGCGTTTGCTACGTATACGGACAATGCGGCCTCGTATTCGGATGCGAATGTGTCCGCTCCCCTCTGCTTT
SRS011239_Baylor_scaffold_8091	RT	-	2216	2806	AAAGAGCGGAAGATATTCAAACTGCCATTCCGTGATCGTGTCGTTCATTGGGCGATAATGCAGGTGATTGAACCGATATGGCTCTCCAATTTTACCCGTGATACATACTCTTGCATCCGTGGGCGTGGTATTCATCCTCTTTTATACAAGCTTCGCCGTGATTTGAAAGCGGATCCGGAGGGAACCCGGTACTGCCTGAAAATCGATGTGCGCAAGTTTTATCCGAGTATTGACCATGAGATCATGAAACAAGTGATCCGCCGGAAACTGAAAGATGCCCGATTGCTCGCCTTGCTTGACGGTATCGTGGACTCGGCGGAGAACGGGGTGCCCATCGGGAACTATCTCTCCCAATTCTTTGCCAACCTCTATTTGTCCGAGCTGGATCATGTCATTAAAGAAGAAATGGGTATCCGGTACTATTATCGTTTTGCGGATGATATTGTCCTGCTGGATGGGGATAAAGGGAAACTCCACGGAACCCTTGTGTTTATCAACCACTACCTGAATAATGAACGTGCTTTGAGTATAAAACCTAATTATCAGGTTTTCCCGGTAGAGAGCAGGGGTGTCAATTACGTGGGATACGTG
SRS011239_Baylor_scaffold_9817	TR	+	17478	17525	17443	17546	11	1	ACCCCGAACGCCGGCAACGCGAACAACGTGCGGAATGTCAATTCCGACGGCAGTCTGAACTGGAACAATGCGTACAACGGCAACAACGGCGTTCGCCCGGATTT
SRS011239_Baylor_scaffold_9817	VR	+	*	*	19419	19522	11	1	ACCCCGAACGCCGGCGGCGCGCACAACGTGCGGAGTGTCGATTCCGACGGCGGTCTGGGCTGGAACAATGCGGACAGCGGCAACAGCGGCGTTCGCCCGGCTTT
SRS011239_Baylor_scaffold_9817	RT	+	17934	18533	AGGAACGCCTGATCATGTATAACGGCTTCCGGGACAAAATTATTCAGCACAGCCTATGCGACAACGTCCTGGAACCGCGCCTTGCGAAGACGTTCATACTTGACAACTACGCCAGTCAGAAAGGCAAAGGAACACATTTCGGCCTGGACCGTCTGAAAGCGTTCATGCAACGATATTACAGGCAGTTCGGGGCGGACGGCTGGGTCTTGAAGTGTGACATAAGAAAATACTTTTACAGTATCAATCACGACGTTTTGAAGTCACAACTTCGCCGGATCATCGACGATCCCGGCGTGTTGTGGCTTCTTGACTTGATTATCGACTCCACGGAAGGACCGGGAATCCCGATCGGGAACCACACTTCACAATGGTTCGCGGTCCTGTACCTGTCCGGCCTGGACCACATGATCAAGGAACGTCTGGGAATCAAGTTTTACGGCCGATATATGGACGACTTCTTCCTGATCCACCCGGACAAGGACTATCTGATTTACTGTCTGGAAGAAATCAAAAAGTTCCTGGTCCCGCTGGGCCTGGAATTGAATCACAAAACGGCCGTGTTCCCGCTGACCCAGGGGATCGACTTCCTGGGCTTCCGGA
SRS011239_Baylor_scaffold_20665	TR	+	20778	20852	20753	20867	15	0	GTCGCTTCAACTATTGGCTTCGTGGTGTGAGGAGTGCGACTAACTTCGCTAATGTGAACAACAACGGTAATGCGAACAACAACAACGCCTCTAATTCTAATGGTGTTCGCCCGAT
SRS011239_Baylor_scaffold_20665	VR	+	*	*	19861	19975	15	0	GTCGCTTCTACTATTGGCTTCGTGGTGTGAGGGGTGCGACTGACTTCGCTTTTGTGTACTCCAACGGTTATGCGATCAACTACTACGCCTCTAATTCTTTTGGTGTTCGCCCGCT
SRS011239_Baylor_scaffold_20665	RT	+	21232	21822	CATCTTCTGAATTTATTATCAATGAACGTGGTAAAGTTCGACCAATTACAGGACTACAAATGTCTGACAGAGTAATTCGTCATTCTCTTTGTGATAACGTTTTATCTCCATCTCTCATAGATTATCTTATTTATGATAATGGTGCTTCTCTTAAGGGCAAAGGCATTGATTTTAGTCGAAAACGCTTTGAAGAACATTTACATAAATATTATCGAATGTATGGTAATGACGGATATATTTTATTGATGGATTATAGTAAGTTTTACGATAATATTCCACATGATATAGCTTATCGAGAAATTGCCAAGCATGTGAATGATGAATTTTCTCTTTTATGAATGATGAAGAATTTTCAAATTGTATGAATGTTCCATTTAATTCAACTGAATATAGATTGAAAATTCCTAAATCTGCTCATACTGGCGAAAAGTATATGCGCAAATCTGTAAATATTGGGGATCAATGTTCTCAAATTATAGGTATCTTTTATCCAACACCTGTAGATAATTTTGTAAAAATTGTAAAAAGTCAGAAATTTTATGGAAGGTATATGGATGACAGTTATGTTATCCACCGTGACAGAGAATTTTT
SRS011239_Baylor_scaffold_29301	TR	+	7411	7458	7370	7475	13	0	TTGCGCACCCCGAACACTGGGAACGGCAACAACGTGCGCAACGTGAACACGGACGGCAGCCTTAACAACAACAATGCGTGCAACAGCAATGGCGTGCTGGCGGATT
SRS011239_Baylor_scaffold_29301	VR	+	*	*	6704	6809	13	0	TTGCGCACCCCGTACACTGGGAACGGCGTCCTCGTGCGCAACGTGATCACGGACGGCAGCCTTGTCAGCAACTATGCGTGCAGCAGCTATGGCGTGCTGGCGGCTT
SRS011239_Baylor_scaffold_29301	RT	+	7902	8493	AGGTGCGGGACATTGTAGCCACGCGGCTGCGCGACCGGCAATTCCAGCGGGCGCTTTGCGACGCGGTGCTTTATCCCAGCATTACGCGGAGCTTTATCTACGACAATGGTGCATGTCAGCGCGGTAAAGGCGTAGACTTCGCCCTTGACCGCATGACGGCGCACCTGCAACAATACTACCGGGAGCAAAAACAAGCGGCAGAAGCCGCCACCGGGCATCGGCTGGGAAGGTTCTGCCCTGGCGGTTGGGTGCTGGCGTGCGACGTGCGGCATTTCTTCGACAGCACGCCCCACGCAGTTGCCAAGGCGGCTGTGGCGAAGCGCGTATACGACAGCGAGACCGTCCGGCATAACGCCCGGATCATCGACAGCTTTGGCGGCGAGCGCGGCATCGGGCTGGGCAGTCAGGTGAGCCAACTCAACCAACTGGCCGTGCTGGACACGCTTGACCACCGCATCAAGGAAACGCACCGCATCCGGCATTATCTGCGCTACATGGACGACCTTGCGCTGATTCATAGCGACCGAGAGAAGTTAGAGCAGGTGCTGGCTGACATCCGCACGCAGATGGCAGCGCTAGGGCTGGAGCTGAA
SRS011243_Baylor_scaffold_48301	TR	-	5818	5870	5785	5886	11	0	AAGCGAGAATAGTCAGCATAACAGTTGGATATTGAACTTTGGTAGTGGCAACTTGAACAACAACAACAAGTACAACAGTAACTATGTACGTCCTTGCACAGC
SRS011243_Baylor_scaffold_48301	VR	-	*	*	6592	6693	11	0	AAGCGAGTATAGTCAGCATTACAGTTGGATATTGTACTTTGGTAGTGGCAACTTGGGCTACAACCGCAAGTGCAACAGTTACTGTGTACGTCCTTGCACAGC
SRS011243_Baylor_scaffold_48301	RT	-	4991	5621	ACTTCTACTTGTTTTATGGTTACTTTCCCAAAACTTAGGGAAGTTTTCGCTGCAAATTTCAGAGATAGAATAATTCACCATTGGATTTGCCTAAGACTCAACCCTTTGTTTGAAAAAAGAAATGAGGATCTCGGTAATGTGTCACACGCATGTAGAAAAGGCTATGGAACTATATCCGCTATAAAACAAGTGGAAGCTGGAATTGAGAAAGTTTCACATAATATGCAGAAAGAGGCATGGATTTACAAAGGAGATATAGTGGGTTTCTTTATGAACATAAACAAACAAAAAATGTTTGAAGTACTTAAAGAGCTCATAGAAAAGAAGTATTTTGCATCAGACAAAAGTATCTTGCTTTTCCTTGTTAAGGTTACAGTGTTTCATTCTCCTGAGAAGAATTGTTTTATTAAATCCCCATTTGAATTATGGAAAAAGATAAAACCAGATAAATCTCTTTTCTATAATGGAGAAGGGATAGGTGAGCCCATAGGAAACCTAACCACTCAGTTGTTTGCAGGATACTATATGAGTTTTCTCGATGAATTCGTAGAACGACTTTTTGAAAGAAAAAATTATAGTTATACCCGAAGTGTAGATGACTTTGTAATTGTTTGCGATGATAGGGCATTCT
SRS011271_WUGC_scaffold_27850	TR	+	25963	26034	25960	26049	16	1	CGTCGTTTCTTCGGCTAACTTTGCCAATGTGAACAACAATGGCAATACGAACTACAACAACGCTTCGAACTCTAATGGAGTTCGTCCGGA
SRS011271_WUGC_scaffold_27850	VR	+	*	*	24831	24920	16	1	CGTCGTTTCTTCGGCTGGCTTTGCCGGTGTGAGCAGCAATGGCAATGCGACCTCCAACGGCGCTTCGTCCTCGCATGGGGTTCGTCCGGT
SRS011271_WUGC_scaffold_27850	RT	+	26392	27447	GATCGCATTGTCCGACATTCTCTGTGCGATGAGGTTTTACTTCCAGAAGTTAGAAAACATATCATTTATGATAACTGCGCATCTATCAAGGGGCGCGGAATTTCACAACAGAGAAAACGATTCGAAATCCATCTCCACAAATACTACCAATTATACGGAAATGACGGTTATATTCTATTCGGTGACTTTTCAAAGTTCTATGACAATATTATCCATGAGATTGCTAAACGAGAATTGTTGAAGCTGTTCAATGACGATGAGTTTATTGACTGGCTTTTAACGTTGATATTTAAAGGTTTCCAGATCGATGTTTCGTATATGTCTGACGAGGAATACGAGACCTGTATGATCGATACTTTCAATAAACTGGAGTATCGGAATATTCCAAAAGAGAAGCTCACTGGCGAAAAGTGGATGGAGAAGTCCGTCAATATTGGGGATCAACTTTCACAAGTCATTGGAATTTATTATCCATATCCGATTGACAATTACGTCAAGTATGTGCGTCAGCAGAAATTTTATGGAAGGTATATGGACGATTGGTACATCATGAATCCCAGTAAAGAAGAGCTTGAAAACTTGCTCGAAAACGTCTGTAAAATAGCAGCCGAACTTGGAATCCATATCAATCGTAAGAAAACCAGAATCGTTAAGATTTCGAGCAAATACAAATTCTTGCAAATCAAGTACACACTTACGGATACAGGTAAAGTCATCAAACGAATAAACCCGGATCGAGTTACCGCAATGCGTAGAAAACTCAAGAAACTTGCCGTTAAGGTTGAAAATGAAGAAGCGGATTACGACAATGTCGAAAATATGTTTCGAGGTTGGATGGGAGGACATTATAAACTCTTATCCAGAGAACAACGAAAGAATTTAATACAGCTTTACGAAGACCTATTTAGTAAGGAAATCACAATAGTCAACAAGAAGCTGATTGTTTCTGATAGGTCTGCATGATTGCACATAAAGAAGGAGGAAAACGATGGAACCATGGTTTCAGGTTGTACTTACGATCTTTAGCTCAGTTCTTGCATCTTCTGGGCTGTGGGC
SRS011271_WUGC_scaffold_28429	TR	-	3002	3051	2979	3088	8	0	AGCGGGCGGCAACTGGAACAATGGGGCGAATTGCGGCGCTCGTGCCGTGAATTGCAACAATTACCCGTGGAATGTCAATACGAACATTGGCGCTCGTGGGGCGTGTGACT
SRS011271_WUGC_scaffold_28429	VR	-	*	*	3540	3649	8	0	AGCGGGCGGCAACTGGGCCGATGGGGCGAATTGCGGCGCTCGTGCCGTGAATTGCTCCCTTTACCCGTGGAATGTCAATACGTACATTGGCGCTCGTGGGGCGTGTGACT
SRS011271_WUGC_scaffold_28429	TR	-	3563	3587	3540	3589	0	1	TTACCCGTGGAATGTCAATACGTACATTGGCGCTCGTGGGGCGTGTGACT
SRS011271_WUGC_scaffold_28429	VR	-	*	*	2979	3028	0	1	TTACCCGTGGAATGTCAATACGAACATTGGCGCTCGTGGGGCGTGTGACT
SRS011271_WUGC_scaffold_28429	RT	-	1954	2598	AAATACCATTACTTTAAGGTGTACGAACCGAAAGAGCGGCAGATAATGGCGCTGCCGTTCTATGACAGGGTGGTACAGCACGCCATAAACAACGTGTTAGAGCCTATATTTGATAAGCGGTTTATATCGCAGTCTTACGCCTGCCGGAAAGGTAAAGGTATGCACGCTGCGTCTGATACGCTAAAAGAGTGGCTGTATGAGTGGAACAAATACCACCCAGACCAGCCGCTTTATGCTATCAAGGCAGATATACACCACTATTTCCAGAGCATAGACCATGCGGTATTAAAAACTGAAATACGTAAGGTTATAAAAGACGCTGGGGTACTGGCATTGCTGGACAGGATAATAGACCACAACGGCAATATGCCGGACGGCGTAGGGATACCAGTAGGAAACCTTACCAGTCAGTTATTTGCAAATATCTATCTGGACGCATTAGACCAGTTTATTAAGCATGAGCTGGGCGTAGAGGCATACATACGCTATATGGACGACTTTGTAATATTAAGCCCAGACAAGGAACAGCTGCGCAGCTGGCTTGCACGGATAGAGCAATTCTTACGGGAAGAGCTTAAGTTAGAGTTTAACCCGAAAACTACCATACTGGCAGCAAAGAACGGTATAGACTTTGTAGGCTACAAA
SRS011271_WUGC_scaffold_31262	TR	+	20412	20437	20411	20442	9	1	GAACAGGAACAACGCCTACAACGGCAACAACG
SRS011271_WUGC_scaffold_31262	VR	+	*	*	3426	3457	9	1	GTTCTGGAACGTCGCCAGCACCGGCGACGACG
SRS011271_WUGC_scaffold_31262	RT	+	20819	21502	AGGAGCGGCTCGTCCTCGCCATCGACTTCGAGGGCAAAGTCGTCCAGCACTCGCTCTGCGACAACGTCCTCGAGCCGGCGTTCTCCCGGCGCTTCATCCGGGACAACTATGCCGGCCAGATCGGCAAAGGCACCCACGACGGCCTCGACCGTCTGGCTGCGGCCATGCGCCACTATTTCTTCAGCAGAAAGGCAGCGGACGAAGCAGCCCGCAAGGCTGCCGGCCTGCCGCCCCGGCCGATGAACGAGTGGTACTACGCCGACGGCTGGGTACTGAAGGGCGATTTTTCAAAGTTCTTTTACACCCTGCTCCATTCCTACTGTTACGAAACGGCCCGCCGGGCCCTGAAGTGGCTGAAGGATCCAGAGCTGATCGACTTCGCCGAGTGGCTGCTGTGGCTCATAATCGACAGCACGCCAGACCCCGGCATCCCGATCGGCAACCAGTCGAGCCAACTGCTCGCGCTGCTCTATCTGGACGCCTTCGACCACTGGCTGCGGGATGACCGCGGCCTCGTATATGGCAGGTATATGGACGACTTTTACATCATCCACAGCGACAAGCTGCTGCTCCGGCAGATACTCAAGGAGATCGAGGCGTACATCAAGCCGCTCGGCCTTCGGCTGAACGGCAAGACGCAGATCCTCCCACTGAAGAACGGCATCGACTTCCTCGGCTTCCACA
SRS011271_WUGC_scaffold_36635	TR	+	1898	1958	1861	1985	24	0	TACTGGTCCTCCTCGGAGAACTACAACAATCCGGCGAACAACGCTCTTTATGTGAATGTGAACAACGGCAACGTGAACAACAACAATAAGAACAACAGAAATAGCTACGTGCGTCCGGTCTTGGC
SRS011271_WUGC_scaffold_36635	VR	+	*	*	1129	1253	24	0	TACTGGTCCTCCTCGGAGGACTACCGCCGTCCGGCGAGCTTCGCTCTTTGTGTGTGTGTGGACTTCGGCGGCGTGTACGGCTACAGTAAGAACCGCAGAGATAGCTACGTGCGTCCGGTCTTGGC
SRS011271_WUGC_scaffold_36635	RT	+	2222	2953	GTTCCATCGCTTTCATTATCAACAAACCCGTGAAACGGGAGATTTTCGCTGCAGACTTCCGCGACCGTGTGGTACACCACCTCATAGCCCGCAGGCTCGTTCCGCTTTTGGAAGAGAAGTTCATCAATGACAGCTACAGCACCCGCAAGGGAAAAGGTACGCTCTATGGCATCGAACATGTGGCGGAACATATCCGGCTCTGTTCGGAAAACTACACGAAAGAGTGCTACATCCTGAAAATAGACATCCGTTCGTTCTTCATGAAAATATCGAAGAGGCGGCTGTATGACCTGACCGAAGAACTCTTGCACGAACGCTACGGGGGAAACGACCTGGCGATACTGCTCTATCTGCTCCGTGAGACTATATTCAACCGTCCGGAAAAGAACTGCATCCGCAAGACGCCTCCCCAAAGCTGGCGCGGATTGCCCAAAGACAAGAGCCTGTTCCATTCCGACGGCTCGTGCGGACTGCCTATCGGCAACCTGACAAGCCAGTTGCTCGCCCTTAACTTCCTGGACGGACTGGACCATCTCATCAGCGAAGAATGGGGCGTGAAGCACTACGGCAGGTATGTGGACGACATGGTGCTTGTCCATCCCTCGAAAGAGCACCTGATAGAGGTGAAAGCGAAAATTGCCGGCTGGCTCTCCGAACACGGGCTGTCGTTGCACCCGCGCAAGATCTATCTGCAACATTACACGAAAGGTGTCCTGTTTATCGGAGGGATGA
SRS011302_Baylor_scaffold_18868	TR	+	25179	25237	25155	25247	23	0	TAAGCAGTAATGCTAGTAATAGCACGAATGCTAGGTTACTCAATGTTAATTCTAACAATGAGCTTAGCAATGCTAATGCTAATGTCAGTACAC
SRS011302_Baylor_scaffold_18868	VR	+	*	*	25006	25098	23	0	TAGGCGGTAATGCTGGTCATGGCGCGCTTGCTGGGTTGCTCTCTGTTAGTTCTAACCTTGGGCTTAGCTATGCTGCTGCTGGTGTCGGTACTC
SRS011302_Baylor_scaffold_18868	RT	+	25666	26177	TATTTGGGTATCATCTTTCATTAAAGGAACTTATAGTTGTATAAAAAATCGTGGTATACATAAAGCTCTGAAAGATGTTAAGTTCGCACTGAAAGATGAAGCCAATACAAAATACTGTCTTAAGTTAGATGTCAGAAAATTTTATCCTTCAATAGATCATGATATATTAAAATAGCTAATAAGAAGAAAAGTAAAAGATAAGAAACTATTAGTTATATTAGATGAAATAATAGATTCTGCATAGGGAGTACCTATCGGTAATTACTTATCACAATTCTTTGCTAACTTATATCTTACATATCTTGATCACTGGATTAAAGAAGAGAAACATATAAAATACTATTTCAGGTACGCAGACGATATAGTAATATTAGGAAAAGACAAAGAAGAACTACGCCAGTTGTTCAAAGACATGAAAGAGTACATTGAAACTAAACTCAATATAAAGTTTAAAGACAATTGGCAGATATTCAAAGTAGATTCTAGAGGAATAAACTTTGTAGGATATAGAG
SRS011302_Baylor_scaffold_23596	TR	+	2383	2446	2344	2465	16	0	ACGCTGCCATTTGGTGGCTGCGCTCTCCGAACACCAACAATAACAACAACGTCTGGAACGTCAACACCGATGGCTCCAACAACAACAACTGGTACAACAACTCCTATGGTGTTCGCCCCGCT
SRS011302_Baylor_scaffold_23596	VR	+	*	*	4373	4494	16	0	CCGCTGCCATTTGGTGGCTGCGCTCTCCGAGCACCGGCAATGGCTACTACGTCTGGTACGTCAACACCGATGGCTCCGGCAGCAGCAGCTGGTACTACTACTCCTATGGTGTTCGCCCCGCT
SRS011302_Baylor_scaffold_23596	RT	+	2871	3485	AGCGCCGCATGGTACACGCCCCCGCATTTGTGGACAAGGTGGTGCTGCACGCGCTGGTCGATAACATCCTGTATGATGCCCTGACAAAGAGCTTTATCCGGGACAGCCACGCCAGCCAGACCGGAAAAGGCACAGACGACGGCCTGATGCGCCTGAAAACCCACATGGTGGACTATTACCGCCGTGAGGGCCACGGCGCGGACGGCTGGGTGCTGAAAGGCGACGTGCGGCATTTCTTCGCCAGCATCGACCACCGGAAGCTAAAACGCAAGCTCAAAGCCGTGCTGGACAAGCGCGGCGTTGACCCGCGTGTCTATGAGCTGCTTTGCATCTACATCGACGTGATGGAGGACGGCTTGCCACTGGGCTACCAGACGAGCCAGCTTTTCGCCCTCATGTTTTTGGACGAGTTCGACCACATCATCAAAGAAAAGTACCGCATCAAATACTATGGCCGATACATGGATGATTTCTACATCATCTGTTCAGACAAGCGGAAATTGCAGTGCATTCTCCGGGATGTGCGGGCGCTTATGGACAGTTACGGACTTGAGCTGAACCAGAAAACCGCCATTTTCCCGCTGCGGAACGGTATTGATTTTCTGGGATTCCATA
C4772571	TR	+	696	743	686	762	11	0	ATTTCGCCAATGTCAACAACAACGGTAATGCGAACTACAACAACGCTTCCAATTCTAATGGCGTTCGCCCGGATTTC
C4772571	VR	+	*	*	0	76	11	0	TTTTCGCCAATGTCAGCGGCAGCGGTAATGCGACCTGCGACAGCGCTTCCAATTCTTATGGCGTTCGCCCGGCTTTC
C4772571	RT	+	1036	1789	CAACTACAAACTTCACCTTGCATGAACGAGGAAAGCTCCGGCGTATTACAGGCGAACAGGTTCAAGACAGAATCGTGAAACACGCTCTCTGTGACGAGGTTTTGAATCCTCTGATTGAACCACACCTCATTTATGACAATGGAGCAAGCGTTGTCGGAAAAGGTATCGCTTTTACTCGTAAGAGGTTGCTCACCCACCTTCGGAAATATTATGCACAGCATGGTAGCAACGAAGGGTACATTCTTCTGATAGACTTCTCGAAATACTACGACAATATCAGACATGATGTGTTGTTGAAGTTGTTTGAGCAGTATGTCGATGATGAACACGCCCTATGGCTTCTGCGAAAGACCGTAGAACGCTCAAGGATTGATGTATCGTACATGAGCGATGAAGAATACGAACACTGTCTCGACAGGTTGTTTGATTCTCTCCTCTATCAGTATATGAACCCGAAGCTGTTCACAGGCGAAAAGTTCATGGGGAAGCACCTTAATATCGGAGACCAAGTGGCACAGACCGCCGGAATCTCTTACCGAATACGAATTGATAATTATGTCAAAATCGTTCGAGGTGTGAAATTCTACGCTGGCTACATGGACGATAGTTATGCTATCCACGAGAGCAAAGAGTTCTTACAGGAGCTTCTTGAGGACATTATCGAGATAGCGAACGAACTCGGAATCACGGTCAATACCCGGAAGACGAGAATCTGTAAGCTCTCCGAGCATTGGCGATTTCTTCAAGTTCAATA
SRS011586_WUGC_scaffold_7434	TR	+	6607	6656	6559	6672	15	0	GAGTGTTCCAACACGGCGGTAATTGGAATAATGGGTCGAATTGCGGTCTCTTTACGGCTAATTTGAACAACACTTCGTCTAATTCCAACACGAACATTGGCTCTCGCCTACTTT
SRS011586_WUGC_scaffold_7434	VR	+	*	*	6345	6458	15	0	GTGTGTTCCTACTCGGCGGTAATTGGCGTGATGGGTCGCTTTGCGGTCTCTTTACGGCTATTTTGGACTACACTTCGTCTATTTCCTACACGATCATTGGCTCTCGCCTGCTTT
SRS011586_WUGC_scaffold_7434	RT	+	7072	7490	TCTCAAGCCGATTATTGAGAAATCGTCCTACCGATGGAGTTGCGCCAATATCCCCAACCGGGGCATTGACCTTGCTTGCAAGGGTGTGGAGAGAGCCACTGTGCGGGACAGGAAACACGCAAAATATTGCGTGAAAATGGACATTAGCAAGTTCTACCCATCTATTCCTCATGGCAAGCTGAAAGCCCGACTGCGGGAGAAAATCAAAGACGAAAAGGCTTTGCAAATCATCTTCAAGGTGATTGACTCCCACAATCCGGGGCTTCCCATCGGGAACTATACTTCCCCTTGGCTGGCAGAACTATACCTGCAACCGCTGGATTACCTTATCAAGCAAAAGCACCGAATACGGCACTATATCCGCTACGCTGACGATCTGGTGCTGATAGACAGCAACAAACGAAAGCTGAGGAAAGCCC
SRS011586_WUGC_scaffold_10335	TR	+	615	664	562	685	10	0	TTTGGCAGCGCTGATAGCGGGCGGCAACTGGAACAATGGCGTTAATGCGGGCGCACGTGCCGTGAATTGCAACAATTACCCGTGGAATGTCAACACGAATATCGGCGTGCGTGGGGCGTGTGAC
SRS011586_WUGC_scaffold_10335	VR	+	*	*	0	123	10	0	TTTGGCAGCGCTGATAGCGGGCGGCGACTGGAGCCTTGGCGTTGATGCGGGCGCGCGTGCCGTGAGTTGCAGCAATTACCCGTGGAATGTCAGCACGAATGTCGGCGTGCGTGGGGCGTGTGAC
SRS011586_WUGC_scaffold_10335	RT	+	1093	1707	AAGAGAGGCAGATAATGGCGCTGCCGTTCTACGACAGAGTAATACAGCACGCTATAAACAATGTATTAGAGCCTATTTTTAATAAAAGGTTTATTTGCCATTCTTACGCCTGCCGGAAAGATAAAGGTATGCACGCTGCCTCTGATACGCTGCAACGCTGGTTATATGATTGGGACAAGTACCATAAAGACCAGCCGCTATATGCAATCAAAGCAGACATACACCACTATTTCCAGAGTATCACGCATGAGATACTTAAGGCAGAAATCAGAAATATTATCAAGGACAAGCAAGCGCTTGTATTGATAGAGCGGATAATAGACCATAACGGGCAGATGCCGGACGGCGTAGGGATACCAGTAGGAAACCTTACCAGCCAGCTTTTTGCTAATATTTATCTCAATAAGTTAGACCAGTACGCAAAGCATATGCTGGGCGTTGGCATGTATGTGCGGTATATGGACGATTTTATAATACTTAGCCCAGACAAGGAAAAGCTGCGGTACTGGCTGGCAGAAATTGAAAGATTTTTAAGGGACGAGCTGCGGTTAGAGCTGAACCCTAAGACGACGATTTTAGCCGCAAAGAACGGCATAGATTTTGTTGGATACAAGC
SRS011586_WUGC_scaffold_18705	TR	-	9384	9402	9354	9417	14	0	ATTGCGGTCACGATTCGTCGAACTCGAACGCGAACAACGGTTCGCGTCTAGCAAACAAAGAAAA
SRS011586_WUGC_scaffold_18705	VR	-	*	*	9712	9775	14	0	ATTGCGGTCACGATTCGTCGTACTCGTACGCGTACTACGGTTCGCGTCTAGCCTTCCGCGGTCG
SRS011586_WUGC_scaffold_18705	RT	-	8467	8851	CACATCTGCCAGTATCAAAGGCCGGGGAGTACATGACCTGTTGGCATATATCCGCCGTGACCTGATGGAAGATCCGGATAATACACGGTACTGTTACAAGTTTGATATAACCAAATTTTATGAGAGTATCAAGCCGGATTTTATCATGTACTGTGTGGGGCGGATTTTTAAGGACAAGAAGCTTATCTCCATTCTTGAGGGTTTTGTCCATATGATGCCAGAGGGTATCAGTATCGGGCTGAGAAGTTCTCAAGGTTTGGGAAACTTGCTATTGTCTGTATTTTTAGACCATTATTTGAAAGACAGGTACGGTGTTCGTCACTTTTACCGGTATTGTGACGATGGTGTCGTGCTCGGAAAAACGAAAGCGGAATTGTGGAAGATT
SRS011586_WUGC_scaffold_34656	TR	-	3970	4007	3948	4063	23	0	GCGGTGTCCTGTTCAGCGGTAATGCGAATAACAGCGCGAATGCCGGTTTTGCGTATGCGAATTCGAATAACACGCCCTCGAATACGAATGCGAATGTCAGGTCTCGCCAATGATTT
SRS011586_WUGC_scaffold_34656	VR	-	*	*	4500	4615	23	0	GCGGTGTCCTGTTCGGCGGTTGTGCGCATTACGGCGCGGCTGCCGGTTTTGCGTGTGCGGATTCGTATTGCGCGCCCTCGAGTACGTCTGCGTCTGTCGGGTCTCGCCTTTGCTTT
SRS011586_WUGC_scaffold_34656	RT	-	2993	3522	CGATATGGGTTTCGGTCTTCACGAAAGACACGTATAGCTGCATCAAGGGGCGCGGCATTCATGGAGCGATGCGGAATGTCAAGAGGGCTATCAAAGACCGGGAAAACGCCCGATATTGCCTCAAAATCGACATCCGGAAGTTCTACCCGTCGATAGACCACGACGTATTGAAAGCCATCATCCGCCGCAAAATCAAATGCAAGGATACGCTCGCCCTGCTCGATACGATCATCGACAGCACCGACGGCGTGCCTATCGGCAACTATTTGAGCCAATACTTCGCAAACCTGATGCTTGCCTACTTCGACCATTGGATCAAGGAGGAGAAGCGGGTGCGGTACTATTTCCGATATGCCGATGACATGGTATTTCTCGCCTCCACGAAAGAGGAACTGCACATCCTGCTGGCCGACATCAAGAAGTATCTCGCGGCCTTGAAACTGACGCTGAAAGGCAACGAGCAGATATTTCCGATTGCCGAGAACCGGGCGGACAAGCACGGGCGCGGCCTCGATTTCGTCGGGTTCGTG
SRS012273_Baylor_scaffold_5202	TR	+	46016	46053	46005	46071	11	0	CTTCGGTTATGCGAATACGAATAACACCCCCTCGAATACGAATGCGAATGTCAGCTCTCAGCTATGA
SRS012273_Baylor_scaffold_5202	VR	+	*	*	7372	7438	11	0	CTTCGGTTATGCGCATTCGTATAACGCCCCCTCGGATACGATTGCGCATGTCGGCTCTCGGCTTTGG
SRS012273_Baylor_scaffold_5202	TR	+	46016	46053	45960	46074	22	0	GGGTGTCCTTTTCAGCGGTAATACGAATAATGGCGATCATGCAGGCTTCGGTTATGCGAATACGAATAACACCCCCTCGAATACGAATGCGAATGTCAGCTCTCAGCTATGATTT
SRS012273_Baylor_scaffold_5202	VR	+	*	*	45654	45768	22	0	GGGTGTCCTTTTCGGCGGTTCTGCGCATTATGGCGCTCCTGCGGGCTTCGGTTTTGCGCATACGCATGACGCCCCCTCGAGTACGGCTGCGAGTGTCGGCTCTCGGCTTTGTTTT
SRS012273_Baylor_scaffold_5202	TR	+	46016	46053	45979	46059	19	0	AATACGAATAATGGCGATCATGCAGGCTTCGGTTATGCGAATACGAATAACACCCCCTCGAATACGAATGCGAATGTCAGC
SRS012273_Baylor_scaffold_5202	VR	+	*	*	45781	45861	19	0	GATGCGGCTTATGGCGATCGTGCGGGCTTCGGTTGTGCGTCTGCGCGTGACGCCCCCTCGTATACGGATGCGCATGTCGGC
SRS012273_Baylor_scaffold_5202	RT	+	46476	47023	TATATGGGTGTCCTTATTTACAGAAGATACCTATTCTTGCATTAAGGATCGTGGTATTCATAAAGCAGCAGATAAAGTAAAGAAGGCTTTGAAAGAAGATCCAGAACACACTACTTACTGCTTGAAAATGGATATAGTGAAGTTCTATCCAAGTATAGACCATGATATTTTGAAAACAATATTACGGAAGAAAATCAAAGATAAAGATCTGCTTTGGTTGCTTGACGTGATTATAGACAGTGCCGATGGCGTACCCATAGGGAACTATCTAAGTCAGTATTTTGCTAATATTTATCTGGCTTACTTCGATCACTGGATAAAGGAGGTTAAGAAGGTAAGATATTACTTTAGGTATGCAGATGATATTGTGATTTTAGGCGATGATCCTAAACAGCTTCACAAACTCCGTATAGAGATTGAAGAATATCTGCATGACAATTTAAAGCTATCACTTCGTAAAGTGGATCCTAAAACTGGAAAAAAGAAATGGAAGTTTCAAGTATTCAAAATTGATAGCCATAGAGGTATTGATTTTGTCGGGTATGTCT
SRS012273_Baylor_scaffold_8246	TR	-	6308	6330	6306	6338	3	1	ATTCTTCGGGCGCGTTGAACTACAGCTACGCGT
SRS012273_Baylor_scaffold_8246	VR	-	*	*	6212	6244	3	1	TTTCTTCGGGCGCGTTGAACTACGACTTCGCGT
SRS012273_Baylor_scaffold_8246	TR	-	8330	8377	8329	8389	11	0	ACAACGTGCGCAATGTCAATTCTTCGGGCGCGTTGAACAACAACAACGCGTACAACGGCAA
SRS012273_Baylor_scaffold_8246	VR	-	*	*	6296	6356	11	0	ACAGCGTGCGCTATGTCGATTCTTCGGGCGCGTTGAACTACAGCTACGCGTGCCGCGGCGT
SRS012273_Baylor_scaffold_8246	TR	-	8330	8377	8310	8410	16	0	CGCCGAATTCCGGCAATTCGTACAACGTGCGCAATGTCAATTCTTCGGGCGCGTTGAACAACAACAACGCGTACAACGGCAATAGGGGCGTGCGCCCGCTT
SRS012273_Baylor_scaffold_8246	VR	-	*	*	6183	6283	16	0	CGCCGTATTCCGGCTATTCGTACGTCGTGCGCTGTGTCCTTTCTTCGGGCGCGTTGAACTACGACTTCGCGTACCACGGCGTTGGGGGCGTGCGCCCGCTT
SRS012273_Baylor_scaffold_8246	RT	-	7338	7970	CCATACAACACGTTCAAGGTGTACGAACCAAAAGAACGCGTTGTTATGTCGAACAGCTACAAAGACAAGGTAGTGCAACATGCACTTTGCGACAACGTTTTGCAACCGCGCGTCGCGCCGTCGTTCATCAAAGACAACTACGCGTCGCAAGTGGGAAAAGGAACGCATTTCGGGCTTGATCGGCTGGAAGAGTTCATGCGCCGCTTCTACCGCAAACACGGCGTTGACGGCTGGGTGTTGAAGTGCGACATACGCAAATACTTCTATTCCATCCAGCACGACACCTTAAAGGGCTTGATCCGGAAATATATTGACGATCCCGAATGCCTTTGGTTGCTGGACATGATAATTGACAGCACCGAAGGCAACGTAGGAATTCCGATCGGCAATCAGTCTTCGCAGATTTTCGCCCTGCTTTACCTTTCCCCGCTGGATCATTTCATCAAGGAAAAATTGGGCGTGAAGTTCTACGGTCGATATATGGACGATTTTTATTTGATCCACGAAGACCGCGAATATTTGCGCCATTGCTGGAAGGAGATTGAAGAGCATGTAAACAAAATCGGGCTTGCGCTGAACGAGAAAACGAACATATACCCGTTGAAGAACGGAATTGATTTTTTGGGCTTTCAC
SRS012273_Baylor_scaffold_34301	TR	-	6473	6534	6454	6570	13	0	CGTTTGCCGATCTGCGGGGGCAACTGGAACAACACTTCCAATGCTGGCGTGTTCAACGTGAACCTGAACAACCCTCGGACTAACGCCAACGGCAACATCGGTTTCCGCTCCGCTTTA
SRS012273_Baylor_scaffold_34301	VR	-	*	*	7103	7219	13	0	CGTTTGCCGCTCTGCGGGGGCCGCTGGAACAGCGCTTCCAATGCTGGCGTGTTCTACGTGAACCTGAGCGACCCTCGGACTAACGCCGGCGGCAGCCTCGGTTTCCGCTCCGCTTTT
SRS012273_Baylor_scaffold_34301	RT	-	5360	6019	AAGAAAAGGATGATAATGTCCATCAAATTTAAACACAGAGTTGTTCAATGGGCGATATACAGAGTTATCAATCCTATGCTGATTAAGGGATATATCAAGGATTCTTACGGATGTATCCCGGAAAGAGGACCACTGACCGCTATGTTTCGGCTTAAATACTGGTTGGAACAGGTGAACCGTAAGGATGAGCAGTGGTATTACTTAAAGCTAGATATAAGCAAATATTTTTACCGAATATCTCACCGGATACTAAAGAAAATACTTGCAAAGAAAATTAAGGACCAGCGGTTACTGAAATTGCTGGAATCAATTATAGATTGCAAACATACACCGTTTGGATTGCCGCCAGGACGTTCACCAGGGGAAGTGCCTTTGGAAGAACGTCTTTTTGATGTCGGAATGCCTATCGGAAATCTGTTATCACAGGTGTTTGCGAATGTATATCTGGACGCACTGGATCAGTTCTGCAAGAGGGAATTGCAAATTCATTGTTATGTCCGATACATGGATGATGTGATTATTCTCAGTAGTAGCAAGGCACAGCTCCAGGAATGGAAAGTCAGAATTGCTTCTTTTCTGGAAACGGAGTTGGAACTGCAGCTAAACAATAAAACTTGTATCCGGCCAATAAATCAAGGTATTGAATTTGTTGGATACAGG
SRS012273_Baylor_scaffold_36765	TR	-	8620	8672	8598	8721	15	0	CCGCCGTGAACTGGGGCCTGCGCTCCCCGAACTCCGACGCCAACAACGCGTACTACGTGAACACCGACGGCACGCTGAACAACAACAACGTGTACAACGCCAACTTCGCGGCTCGCCCCGCTTT
SRS012273_Baylor_scaffold_36765	VR	-	*	*	6639	6762	15	0	CCGCCGTGGGCTGGGGCCTGCGCTCCCCGTACTCCGACGCCCGCAGCGCGTACTGCGTGGACACCGACGGCACGCTGTTCTACAACTACGTGTACTACGCCGTCTTCGCGGCTCGCCCCGCTTT
SRS012273_Baylor_scaffold_36765	RT	-	7509	8168	AAAAAGCGGCTCATTCAGGCACCCAGCTTCCGGGACAAGGTGGTACAGCGGGCGGAAAACGACTTTGTGATCTACCCGGAATTGAGCCCAAGTCTGACCCGGAACACCTACGCCGCCCAAAGGGGCAAGGGGACGCACCAAGGCGTCGAGCACCTGGCGGAGAACATGCGGACCTACTTCCTGCGGCGGAAGGGGGCGGACGAGGCGGCACGCAAGGCCGCCGGTCTCCCCTACCGGCCCATGGAGGAGTGGGACTACGCAGACGGCGCGGTCATCAAGGGGGACGTGCGGCACTTCTTCCAGAGCATCGACCACGAGCGGTTGAAGCGGGCGCTGGCCGAGCGCTTCCCGGACAAGAGGATGCAGAGGCTCATGTGGGCGTACATCGACCAGGTGGAGGGGCTGGCCCTGGGACACCAGAGCAGCCACATCTTCGCGGTGTACTTCACCCACAGCATCATGCACTTCATCAACGAGAAGCTGGGCCTGGCCCTGTCCGGCATGTACAACGACGATTGGTATGTGATCTGCCCCGACATGGAGACAGCCCGGGAGGCCCTGCGGCTGACCCGGGAACGGTTTTCCGGGCTGGGGCTGGAGCTGAACCAAAAGACGAACATCTTTCCCCTGCGAAACGGCATCGACTTCTGCGGATTTCAT
SRS013476_Baylor_scaffold_6811	TR	+	2586	2635	2565	2678	16	0	AAACAACCGAGAACTCGGCTACGAACGCGTGGAATCTGAATTTCAGTAACGGCAATCGCTGGAACAATACTAAGGCGACGAACAAGAATCGGGTTAGGCCGGTTACAGCATTAT
SRS013476_Baylor_scaffold_6811	VR	+	*	*	1918	2031	16	0	GCTCTACCGAGTACTCGGCTACGTACGCGTGGTATCTGCATTTCAGTAGCGGCCGTCGCTGGAACGGTACTAAGGCGACGGACAAGACTCGGGTTAGGCCGGTTACAGCATTCT
SRS013476_Baylor_scaffold_6811	RT	+	2849	3464	GTTCTATCGCGTTTATCGTTGATCATCCCGTCTACCGGGAGGTGTTCGCTGCTGACTTTAGAGATCGAATTATACACCATTATATCGCATTGCGTATAGAACCGCTGCTTGAAGCACAGTTTACAAATCGCACTTTTAATTGCCGTAAAGGAAAAGGAACTTTGTATGGTGTGAAAAGGCTGCATGAGGATATACGGATGTGCAGCGATGGTTATACAAAGGATTGCTATATATTGAAAATGGATATTAAAAGCTTCTTCATGTCCATATCAAAAAAGCTACTAAACAAGCGTATGGATGAGTTTATACGCGAAAACTATAACGGTCCGGATAAAGAAGACCTGCGTTATCTGTCATCCATTACCATCCTGCATAATCCGGAAGAAAACTGCATACGTAAATCTCCTGAGACAAAATGGCGTTTTCTTCCTCCAGGGAAAAGCCTGTTTTTACAAGATAAGGACCTTGGTTTAGCTATAGGCAATCTTACATCACAGCTTTACGCTAACTTTTATCTGGACCCATTCGATCATTATCTGGAAGATACGTTAGGTTTTGTATTTCACGGAAGATACGTGGATGATTTCTATATAGTGGATGAAAATAAAGACAAGCT
SRS013687_Baylor_scaffold_21615	TR	+	24164	24213	24110	24238	28	0	AAGGTTTCTTAATTACTAAATTAGGCAGTAAATGGAATAATGGCTCTAATTGCAGTTTCAATCTGAATGGTAATAATACCTCTGGTAATCGCAATCGTAATATCAGCAGTCACTTACTATATGTGCATA
SRS013687_Baylor_scaffold_21615	VR	+	*	*	23876	24004	28	0	ACGGTTTCTTGATTGCTAAGTTGGGCGGTCTATGGGGTAGTGGCTCTAGTTGCGGTTTCGATCTGAGTGGTAGTAGTGCCTCTGGTTATCGCTATCGTAGTATCGGCGGTCGCTTGCTGTATGTGCCTC
SRS013687_Baylor_scaffold_21615	RT	+	24840	25377	ACCTATAGTGCAATCCCTAACAGAGGGATCCAGCCTATTATCAATCAATTACGAGGGTATAAGAAAAAGATTAAGAAAGATGGAAAAGTAGTAGCGGAGAAGTGGATACCCAGTATTTTAGTATCAGATCCAGAGGCTACAAAGTATTGCTTAAAGCTGGATGTAAGAAAGTATTATCCCAGCATTGTACACGATGTACTAAAGGCTAAGTATAGAGAGCTCTTTAAGGATGAGGAGCTTATCTGGTTAATGGATGAGATCATAGATAGTATTAGTACTTGTCCAGCCACAGAGGAAAATATAGAGATCCTCCAGAGGCTAGGTGTGGCGGTAAATATTATCATAGACGATAACGGTAGAGAGTTTGTGGATGGCGTAGGTATTCCTATTGGAAACTATGTTAGCCAGTATGACGGTAATTTTAATCTATCTGTAGTAGATCACTGGCTCAAAGAGGTTAAGGGCGTTAAGTACTACTTTAGATACATGGATGATATGGTTATTTTCGGTAGCAGTAAAGAGGAATTACACAAACTCA
SRS013687_Baylor_scaffold_21809	TR	-	1047	1096	1007	1109	13	0	CGAGTACAGCGCGACCAACGCGTGGAATTTGAACCTCAACAACGGCAACGCGAACAACAACACTAAGGCAACGAACAAGAACAGAGTTAGGCCAGTTTCAGCA
SRS013687_Baylor_scaffold_21809	VR	-	*	*	28186	28288	13	0	CGAGTACAGCGCGACCTACGCGTGGCGTTTGCGCCTCAACAACGGCTACGCGGGCAGCAGCACTAAGGCAACGGGCAAGTACAGAGTTAGGCCAGTTTCAGCA
SRS013687_Baylor_scaffold_21809	TR	-	1047	1096	1007	1109	14	0	CGAGTACAGCGCGACCAACGCGTGGAATTTGAACCTCAACAACGGCAACGCGAACAACAACACTAAGGCAACGAACAAGAACAGAGTTAGGCCAGTTTCAGCA
SRS013687_Baylor_scaffold_21809	VR	-	*	*	1715	1817	14	0	CGAGTCCAGCGCGACCTACGCGTGGGGTTTGAGCCTCAACATCGGCTACGCGTACGGCAGCACTAAGGCAACGAGCAAGTTCAGAGTTAGGCCAGTTTCAGCA
SRS013687_Baylor_scaffold_21809	RT	-	312	819	AAATCTATTTGCTTTATCGTTACACGTCCGAGGTACCGGGAAGTATTCGCCGCTGCTTTCGAGGATAGAATTATACACCACTGGATAGCGATACGTTTAGAGCCGCTATTTGAGCGGATATTTAGCCCGCGTACATTTAACTGCCGAAAAGAAAAAGGGCAGCTGTACGGCGTTAATATGCTGGTAAACGATATAAAGACGTGCAGCCGGAACTATACGCGCGACTGCTACGTTATGAAACTGGATTTGCAGGGTTTCTTTATGAGCATTAACAAAGCGATGCTGGCTAAGATGGTGGACGATTTCGTAGTAGAGACGTACACCGACGAAACCGATAAAGAGACGCTGCGCTACCTATGCCGCACCGTAGTGCTACACGAACCCGAATATAATTGCGAGCGACACAGCCCGTTAGGATATTGGGACTACATACCGGCTAACAAATCGCTTTTTACGAATGGGCGCGGCTACGGTGTGGCTATAGGTAATCTGTTTTCGCAGTTATTCG
SRS013687_Baylor_scaffold_54985	TR	+	25461	25498	25404	25523	19	0	GTGGTGTCCTGTTCAGCGGTAACGCGAATAACAGTGCGAATGCAGGTCTCGCTTATGCGAATTCGACTAACACCCCCTCGAATACGAATGCGAACATCGGTTCTCACCTATGCTTTAAAA
SRS013687_Baylor_scaffold_54985	VR	+	*	*	24790	24909	19	0	GTGGTGTCCTGTTCGGCGGTTACGCGGATAACGGTGCGTATGCGGGTCTCGCTTATGCGCGTTCGACTTACGCCCCCTCGAATTCGTCTGCGCACGTCGGTTCTCGCCTTTGCTTTATAC
SRS013687_Baylor_scaffold_54985	RT	+	25957	26489	GATATGGGTCAGGACTTTCACGCACAATACATTTTCATGCGTTAAAGGGCGTGGGATTGAGGGATGTGCCCGTCATATAGATAAAATCATTGAGAAATACAGAGGAAAGCCCATGTACTGTCTCAAAATTGACATAACAAAATATTATCCCTCCATAGACCATGAAACCTTGAAAAAGATTGTGCGCAGGAAGATAAAGGACAAAGACCTTTTATGGCTTCTTGACGAAATCATAGACAGCGCACAAGGTCTTCCAATCGGGAACTATCTCTCACAATATCTCGCAAACCTGTTCTTGTGCTATTTCATGCACCGTGTGAATGAAGTATTGAAACTTGACGCAGCCGAATACGCTGATGACATCACATTTTTCGCCACATCAAAAGAACAATTGCGGGAAGCGTTCAAAGAGATAAAAAGAATACTTGAAGAAGAACTGAGGCTGAAAATAAAGGGAAATTATCAGATATTTCCTATCGCAAAGAACCGTTATGATAGAAACGGGCGTGCGCTTGATTATGTCGGTTATATGT
SRS013687_Baylor_scaffold_59360	TR	+	48560	48597	48541	48616	12	0	AATGCCGGGCTTTCGTACGCGAATACGAATAACACGGCTACGAATACGAATGCGAATATCGGCTCTCAGCTATACT
SRS013687_Baylor_scaffold_59360	VR	+	*	*	9870	9945	12	0	AATGCCGGGCTTTCGTACGCGCGTACGAATAACGCGGCTACGTATACGGCTGCGTCTTTCGGCTCTCGGCTTTGCT
SRS013687_Baylor_scaffold_59360	TR	+	48560	48597	48541	48616	16	1	AATGCCGGGCTTTCGTACGCGAATACGAATAACACGGCTACGAATACGAATGCGAATATCGGCTCTCAGCTATACT
SRS013687_Baylor_scaffold_59360	VR	+	*	*	12798	12873	16	1	TCTGCCGGGCTTTCGTGCGCGTATGCTTATTGCACGGCTACGTCTGCGTATGCGACTATCGGCTCTCGGCTTTGCT
SRS013687_Baylor_scaffold_59360	TR	+	48560	48597	48504	48616	15	0	GGGTGTCTTGTTCGGCGGTAATGCGAATAACAGCGCGAATGCCGGGCTTTCGTACGCGAATACGAATAACACGGCTACGAATACGAATGCGAATATCGGCTCTCAGCTATACT
SRS013687_Baylor_scaffold_59360	VR	+	*	*	47959	48071	15	0	GGGTGTCTTGTTCGGCGGTAATGCGTATAACGGCGCGCTTGCCGGGCTTTCGTACGCGTATACGCATTACTCGGCTACGAATACGACTGCGTCTGTCGGCTCTCGGCTTTGCT
SRS013687_Baylor_scaffold_59360	RT	+	49020	49555	TATATGGGTGTCTATTTTCACGGCGGACACTTATAGTTGCATAAAAGGGCGTGGCATACAAGCGGCGGCAAATAAGTTAAGGCGCGTTATAGACAGAGATAAGGCAGGCTGCGCGTATTGCTTGAAAATAGACATACGCAAATTTTACCCTTCCATAGATCACACCGTACTAAAGTCCATTGTTCGCCGGAAGATTAAGGACACACGGCTACTCAATCTTTTGGACGAAATAATAGACAGTGCGGAAGGCTTACCGATTGGCAACTACCTTAGCCAATATTTAGCGAATCTTGTACTTACCTACTTCGACCATTGGGTAAAGGAAGTAAAGCGGGTAAGGTACTATTTCAGATACGCCGACGACATTGTAGTATTGCATAGCGACAAAAAGACGCTTCACGCTTTGCTGGCAGAGTTTGAAAGCTACTTGGCGGCTAACGTAAAGCTGGAAATCAAACAGAACAAACAAGTCTTTCCGGTGGCACACGACCACCGCGACAGCTTCGGGCGTGGTATTGATTTCTTGGGCTATGTAT
SRS013951_WUGC_scaffold_8022	TR	+	30017	30066	29995	30087	8	0	AACAACGGCGTGTATTGCGGTTCACGGGCCGTCAATTGCAACAATTACCCGTGGAACGTGAACACGAACATTGGCGTGTGGTGCGTGTGTGAC
SRS013951_WUGC_scaffold_8022	VR	+	*	*	29351	29443	8	0	AACGACGGCGTGTGTTGCGGTTCACGGGCCGTCGGTTGCATCAATTACCCGTGGAACGTGCACACGGGCATTGGCGTGTGGTGCGTGTGTGAC
SRS013951_WUGC_scaffold_8022	RT	+	30431	31072	CATACACCATATTTAAAGTGTGGGAACCAAAAGAAAGGTTAATCATGGCACTGCCGTTTTATGACAGAGTAGTGCAGCACATGATTGTAAATATCATAGGGCCAGTATTTGAACAGGGCTTTTATTATCACTCTTATGCTTGCCGTGAGGGAAAGGGGATGCACGCAGCAAGTGAACAGTTATCACAATGGATGTATGAATTGATGATAAAAGAGGGATTGCGGCTCTATGGATTTAAAGGGGATATACACAAATATTTTGCATCCATTCCACACAATAAATTAAAAGAAGAAAACAGGCGATACATAGGGGACAAGAAAGCCCTGTATTTAATGGACGGTATTATTGATAAAAACGGAATACTGCCGGACGGTGTAGGAATACCAGTTGGAAATCTTACAAGCCAGTTATTTGCCAATGTATATGGGAATAAACCGGACAAGTTTGTGAAGCATACCTTACACGCAAAGTATTACATCAGATATATGGATGATTTTATAATACTTTCCGCAGACCTGGAACAGTTGAAAGAATGGCGGAAACGGATAGAAGAATTTTTAGAAAAAGAAATGGAGTTACAAATAAATCCCAAAAGTACCATTTTATATGCCGGAAATGGGATTGATTTTTGCGGATATATCC
SRS013951_WUGC_scaffold_8981	TR	-	1829	1854	1825	1863	4	1	ATGCGCGCTATGTCTACACGGACGGCAGTCTGATCAACA
SRS013951_WUGC_scaffold_8981	VR	-	*	*	2004	2042	4	1	GTGCGCGCTATGTCTACACGGACGGCAGTCTGTACGGCA
SRS013951_WUGC_scaffold_8981	TR	-	3972	4019	3971	4053	13	0	ACCCCGAACGCCAGCAACGCGAACAATGCGCGCTATGTCAACACGGACGGCAGTCTGAACAACAACAACGCGTACAATGGCAA
SRS013951_WUGC_scaffold_8981	VR	-	*	*	27072	27154	13	0	ACCCCGCACGCCGGCGACGCGGACACTGCGCGCTGTGTCAGCACGGGCGGCAGTCTGAACGACGACGACGCGTACCGTGGCAA
SRS013951_WUGC_scaffold_8981	TR	-	3972	4019	3968	4053	11	0	ACCCCGAACGCCAGCAACGCGAACAATGCGCGCTATGTCAACACGGACGGCAGTCTGAACAACAACAACGCGTACAATGGCAACAA
SRS013951_WUGC_scaffold_8981	VR	-	*	*	26966	27051	11	0	ACCCCGAACGCCAGCGACGCGTACAATGCGCGCTATGTCAGCACGGACGGCAGTCTGGACAGCGACTACGCGTACGGTGGCCACTA
SRS013951_WUGC_scaffold_8981	TR	-	3972	4019	3950	4019	14	0	ATGTCAACACGGACGGCAGTCTGAACAACAACAACGCGTACAATGGCAACAATGGCGTTCGGCCGGATTT
SRS013951_WUGC_scaffold_8981	VR	-	*	*	26848	26917	14	0	CTGTCGGCGCGGACGGCGGTCTGAACGACGACGACGCGTACTATGGCGGCGGTGGCGTTCGGCCGGCTTT
SRS013951_WUGC_scaffold_8981	TR	-	3972	4019	3949	4053	13	0	ACCCCGAACGCCAGCAACGCGAACAATGCGCGCTATGTCAACACGGACGGCAGTCTGAACAACAACAACGCGTACAATGGCAACAATGGCGTTCGGCCGGATTTG
SRS013951_WUGC_scaffold_8981	VR	-	*	*	1784	1888	13	0	ACCCCGTACGCCAGCTACGCGGACTATGCGCGCTATGTCTACACGGACGGCAGTCTGATCAACAGCTACGCGTTCAGTGGCATCTATGGCGTTCGGCCGGCTTTG
SRS013951_WUGC_scaffold_8981	RT	-	2960	3589	CCTTATAACTGCTTCATTGTGAAAGAACCGAAAGAACGGCTGATCATGTATAACAGCTTCCGCGACAAAATCGTTCAGCACAGTCTTTGCGATAATGTCCTGGAACCGTACCTTTCGAAAACTTTCATATACGACAACTACGCAAGCCAGAAAGGCAAAGGAACGCACTTCGGACTTGACCGCCTGAAATATTTCATGTCGAGGTACTACCGGCAGAACGGGGCGGACGGCTGGGTCCTGAAATGCGATATTCGAAAGTATTTTTACAGTATCAATCACGACGTTCTGAAAGAACAGCTTCGCCGGCTTATCAAAGACCGCGACGTCTTGTGGCTTCTGGATATGATCATAGATTCCACCAAAGGACCAGGAATCCCGATCGGGAACCATACTTCACAGTGGTTCGCCGTTCTGTACCTGTCCGGAATGGATCACATGATCAAGGAACGTCTGGGAATCAAAATGTACGGCCGCTACATGGACGACTTCTATTTGATTCACCCCGACAAGGACTATCTTCGTTATTGCCTGGAAGAAATCAAGAAGTATCTGGTCCCTTTAGGACTGGAATTGAATCAAAAGACGGCCATTTTCCCCTTAACCCAGGGAATCGACTTCCTGGGATTTAGG
SRS013951_WUGC_scaffold_15927	TR	-	6132	6181	6132	6225	15	3	TGCCTATCCGGGGTTCGAGTTTCAACAACACTTCCAACGGTGGCGCTGGTGCGCTGAACTTGAACAACGCCCGTTCTAACGTCAACAACAACGT
SRS013951_WUGC_scaffold_15927	VR	-	*	*	6948	7041	15	3	TGCCTTTCCGGGGTTCGGGTTTCTACGGCGCTTCCAACGGTGGCGCTGGTGCGCTGTACTTGAACCGCGCCCGTTCTTTCGTCTTCANCGAAAG
SRS013951_WUGC_scaffold_15927	TR	-	6132	6181	6115	6225	14	0	TGCCTATCCGGGGTTCGAGTTTCAACAACACTTCCAACGGTGGCGCTGGTGCGCTGAACTTGAACAACGCCCGTTCTAACGTCAACAACAACGTTTCGCTCCGTTCCGCTT
SRS013951_WUGC_scaffold_15927	VR	-	*	*	6835	6945	14	0	TGCCTTTCCGGGGTTCGTGTTTCTACTACACTTCCGGCGGTGGCGCTGGTGCGCTGTACTTGCGCCTCGCCCGTTCTTACGTCAGCAGCAACGTTTCGCTCCGTTCCGCTT
SRS013951_WUGC_scaffold_15927	RT	-	4286	5644	AAAAAGCGCATGATTATGTCACTCACTTTCAAAGACCGGGTGGCGCAGCACGCTATATATAGCCAGCTGAACCCATATTTTGAAAAGCAGTTCATTTCTGACAGCTACGCTTGCAGAGTAGGCAGGGGAACACACAAAGCGGTCAACCGCCTGCATGATTGGTTGAAGCAGACTGACCGGAAGCCGCAGCGTTTCTATTATTTGAAACTGGATATTGCAAAGTATTTTTACCGGATAGACCATGAAGTATTGATGGATATTTTGCGGAAGAAGATTGCTGATGAAGATTTGTTGCACGTCTTGTCAGTAATAATAAACTGCGAAGACACAAACTTTGGTCTGCCGCTGGGTGCCGACATTGGCGACGTGGCGTTTGATGAATTACTGGGAGAAGTTGGGCTGCCTATCGGCAATCTGACTTCACAAATGTTTGCAAATTTGTACTTGAACGAACTTGACCAGTTCTGCAAACACAAACTGCACCTGCATTATTACATACGCTATATGGACGACATTATTATTTTACACCCAGACAAAAAGTATCTGGAAAAGATAAAGAACAAAATTGCGGACTTTCTGGGAAGCAAGCTGCATTTGCAGCTTAACAAGAAAACTTGCATAAGACCAACCAGCATGGGCATTGAGTTTGTGGGCTTCCGCATTTGGTCAACACACATAAAATTGCGCAAAAAGACGGCAAAGAAGCTGAAACGACGTTTGAAATATATGTTTGCAGCATATCACGCCGGAGAGATTGACAAAGATACACTGGATAGGTCCGTTGCTTCATACCGGGGCATATTACAGCACTTCAACAGCTACGGTATGCGCCAGAGCCTAAACGAACTGTACTTGCAGGAAATGGGCAAGCCATATCCAGAACCGGAGAAGAAGCCAGCCAACAAATGCGGTCTATTCTGCGGATATTACGGCAGCGCTGATGATTATATCAAGCAGCCAGAAGAAAAGGAGGTGACGGACAGTGGAAGCAATACAGACGCTTAACCCAGCGGACGTCTGGAAAATGGTACAGAAAGCTATTGTGTGGCTTGCGGGAATTGGGATTGTTATTGACATAACGCCGGGAATTAAAGTACAGCCCGTGCGTTGGTTGATTAAACAGCTGGGAAATCTTATGAACCACGACATGAAAGAACAACTGGACCAGCTGCAAAAAGATTTTACAGACCACAAGGTTGACAGCTGGCGTATGGAAATTCTGGAATTTCAAAGCAGTTGCATAAATCACAGACGCCATACAAAAGAAGAGTTCGACCATATCATTGACATACTGGCAAAGTATGACAAGTACATCAAAGACCGCAAGTTGACAAATGGGCAAGTTGACGTTGCGCATGA
SRS013951_WUGC_scaffold_18139	TR	-	47964	48001	47944	48023	15	0	CGCGAATGCCGGCTTTTCGTACGCGAATACGAATAACACGGCTTCGAATACGAATGCGAATATCGGCTCCCAGCTATGCA
SRS013951_WUGC_scaffold_18139	VR	-	*	*	35124	35203	15	0	CGCGTCTGCCGGCTTTTCGTGCGCGTATACGGCTAACGCGGCTTCGTATTCGACTGCGTTTATCGGCTCCCTGCTTTGCT
SRS013951_WUGC_scaffold_18139	RT	-	47035	47546	CTATTTGGGTTTCGACCTTCACGGCGGACACTTATAGCTGCATTAAGAACCGGGGGATTCATGCGGCCGCGAAGAAGGTAAAACAAGCCCTACGGGAAGACCCGGAAGGTACTACGTTCTGTTTGAAATTGGATATTCGCAAGTTCTATCCTTCGATTAACCACGACGTGCTAAAATCCATTCTACGCCGCAAGTTGAAGGATAAAAGGCTGCTTTGCCTACTTGACGAAATTATAGATTCGGCGGACGGCGTACATATCGGAAATTATCTAAGCCAATATTTCGCTAACCTCTATTTAACCTACTTCGACCATTGGATAAAGGAGAAGAAAGGCGTAAAGTATTACTTCCGCTACGCGGACGATATTGTAATACTTGCTTCGGATAAATCCTACCTTCATTCCTTAATGGGCGAAATTAGGGCGTATTTGGGGGATTTGAAATTAGAGGTTAAAGGGAATTGGCAAGTTTTCCCCGTAGCGGCTCGCGGTATCGACTTCGTAGGATATGTA
SRS013951_WUGC_scaffold_47656	TR	-	5328	5377	5310	5430	12	0	GCTGGCTTGTGCTGTATGTGGGCGGCAACTGGGACAACGGCTCGAATGCGGGCCTGTTCTACTTCAACGGCAACAACAGCTCGTCCAACTCGAACAGCAACATCGGCGCTCGACACCTTTT
SRS013951_WUGC_scaffold_47656	VR	-	*	*	5537	5657	12	0	GCTGGCTTGTGCTGTATGTGGGCGGCGGCTGGGACTACGGCTCGTATGCGGGCCTGTTCTACTTCTACGGCGACAGCAGCTCGTCCGACTCGGACAGCCTCATCGGCGCTCGACTCCTTTT
SRS013951_WUGC_scaffold_47656	RT	-	4476	4857	CAGCTGCGCGTCCATTCCGGGGCGGGGCGGCGCAAGGATACGCAAGTACCTTGCTCACGCCATGAGCTGCGACCCCAAAGGGACCAGATATGCCTGCGAGATGGACATCCGACACTTTTACCCGAGCGTCCCAATCCGGAGACTCATCCGCGCCCTTGGCCGCAAAATCAAGGACAAGCGGTTTCTTCGGCTCATCTGGGCCATTCTCAAGAGCTGCGGGCAGGGGCTGGCTATCGGATACTACATCTGTCAATGGCTAGCAAACTTTTATCTGGAAAAACTCGACTGGATGTTAGCTAGGATGCCAGGTGTGAAATATTACACTCGGTACATGGACAACATCACAATGCTCGGGCCAAATAAACGGATGCTGCACAGGGCG
SRS013951_WUGC_scaffold_62110	TR	-	7179	7232	7166	7280	12	0	GCGTTTGCCGATTTGCGGGGGCAACTGGAACAATGGTGCCAACGCTGGTGTCTTCAACTTGAACCTCAACAATCCCCGCTCCAATGCGAACTGGAACATCGGTTTCCGCTCCGCT
SRS013951_WUGC_scaffold_62110	VR	-	*	*	7797	7911	12	0	GCGTTTGCCGCTTTGCGGGGGCAGCTGGAACGATGGTGCCAACGCTGGTGTCTTCCGCTTGTACCTCGGCCATCCCCGCTCCTATGCGTACTGGACCATCGGTTTCCGCTCCGCT
SRS013951_WUGC_scaffold_62110	RT	-	6142	6740	TACTCAATCCTATAGTTTGTAAAGGGATGATTAGTGATACCTATTCCTGCATAGAAGATAGAGGACAACTTAAATCTATGCAGAGATTAGCAGGGTGGGTTGATTTTGTAGAGAAAAGCGGTGAACGTTGGTACTATCTGAAAATGGATGTGGAGAAATTCTTCTATCGAATGGATCATGAGGTGCTTATGAGCATAATCCGGAAAAAGATAGGGGACAAGGAAGCGGTTAGATTCCTTGAACATTATGTGTGCCATGCTTCCAGAGCATTTGGACTTCCGCTTGGAGTAAAGTCACCACTGGAAATATCGGATAAAGAAATGCTGTGGGATGTAGGGATTGCCATAGGTGGCGGATTGTCACACATGTATGGCAATATGTATTTAAACCCTATGGATCAAATGGCAAAGAGAAAAGAGGGCATACAGTATTATATTCGTTATATGGATGATGTGATTATTCTATCAACGGACAAGGAGCTGCTACACAGGTACAAGAATATGTTTTCTGATTTTTTAGGCGATGTTCTGAAACTTCGATTAAATAATAAAACAGCAATTCGACCTGTCTCACATGGCATGGAGTTTGTTGGTTATACT
SRS013951_WUGC_scaffold_64263	TR	-	1213	1257	1194	1263	12	0	AAACCGTTGTTGCTCCATCCGGCAATATCAACAACAACAATTACAACAACAGCAACGGTGTTCGCCCATT
SRS013951_WUGC_scaffold_64263	VR	-	*	*	2318	2387	12	0	TTGCCGTTGTTGCTCCATCCGGCAATTTCAGCATCAGCAGTTACGACGGCAGCAACGGTGTTCGCCCGTT
SRS013951_WUGC_scaffold_64263	TR	-	1213	1257	1194	1259	13	0	CGTTGTTGCTCCATCCGGCAATATCAACAACAACAATTACAACAACAGCAACGGTGTTCGCCCATT
SRS013951_WUGC_scaffold_64263	VR	-	*	*	1701	1766	13	0	CGTTGTTGCTCCGTCCGGCGATATCGGCCGCAGCATTTACTGCAACTGCGACGGTGTTCGCCCGTT
SRS013951_WUGC_scaffold_64263	RT	-	91	923	CCGTACAACGAATTTAAGGTTTACGAACCGAAAGAAAGAGTGATTAAATCGTGTTCTTTCAAAGACAAAATCGTCCAACATTGCTTATGCGACGAGATTTTGCATCCTGCATTAAGGGATCGCTTTATTAGTACGAATTATGCAGGGCAGCAGGGGAAAGGTACTCATTTTGGAATGGATTGCTTGAAAGAGCAAATGATTGATTTTTATGAAGAACATAGACTTGATGGCTGGATTCTTAAATGTGACATTAAAAAGTTTTTCTACCAGATAGACCATGAGATCCTGAAAAGAATTGTTGACTATCACTTTCCAGATGAGTACACAAAATGGTTGAATCACCTGTTTATTGAAAGCACAGAAGGTCTGGGGCTTCCACTCGGGAATCAGGTAGCTCAGGTATATGCACTTCTGATGCTAGATGGTATGGATCACTTCATTACCGAAACACTTGGAATTTCCAGATATGGAAGATACATGGATGATTTTTACCTGATTTATACAGATAAAGAGTATTTGAAGTTTTGCTTGGAGCAGATTCGAGATTTTCTTGGAAGTCTGGGACTTGAATTGAATGGAAAGACACAGATTGTCCCATTCAAATGTGGAATAGCATTTACAGGTTTTCATCACTACGTAACATTGGACGGAAAATACATAAGAAAATTGAGTGGCACAAACAAACGAAAGATGCGTAAGAAAATCAGGAAATGGTCAGAACTGGTTAGATCCGGGAAAATGAAGGAAGAAAAATTTTTTGAGAAATACAACGCTTGGAAAAACCATGCATTACATGGAAATTGCATTAAGTTATGCCATTCGATGGATTTATA
SRS013951_WUGC_scaffold_69149	TR	+	41571	41620	41531	41635	13	0	TATCGCGGGGGCAACTGGAACAACGGTGCGAACGCTGGTGTGTTCTACCTCAACGGCAACAACTCCCGCAGCAATGCGAACACGAACATCGGCTTCCGTGCCGCT
SRS013951_WUGC_scaffold_69149	VR	+	*	*	2164	2268	13	0	TATCGCGGGGGCAACTGGAACAGCGGTGCGTACGCTGGTGTGTTCTCCCTCTACGGCGCCTACTCCCGCAGCCATGCGGGCACGTCCGTCGGCTTCCGTGCCGCT
SRS013951_WUGC_scaffold_69149	TR	+	41571	41620	41521	41635	18	0	GCGCTGCGTGTATCGCGGGGGCAACTGGAACAACGGTGCGAACGCTGGTGTGTTCTACCTCAACGGCAACAACTCCCGCAGCAATGCGAACACGAACATCGGCTTCCGTGCCGCT
SRS013951_WUGC_scaffold_69149	VR	+	*	*	40938	41052	18	0	GCGCTGCGTGTTTCGCGGGGGCAACTGGGGCGGCGGTGCGAACGCTGGTGTGTTCTGCCTCGACGGCGCCGGCTCCCGCGGCGGTGCGGGCACGGACCTCGGCTTCCGTGCCGCT
SRS013951_WUGC_scaffold_69149	RT	+	42133	42795	AGAAACGGCTCGTCATGGCTCTGGGCTTCCGGGATCGTGTCGTGCAGTGGGCGATCTACCTCCAGACAAACCAGTACCTCGACAATGGCATGATATACCACAGCTACGGGTGCAGGGTGGGAAAAGGAACCACCAGAGCAGCCGACCGGCTTCAATACTGGTGCACGCTCGTGGATCGAAAGCCGGGCAAATGGTACTACCTGAAACTGGACGTATCAAAGTATTTTTACCGGGTGGATCACAGGGTACTGCTCGACATACTCCGCCGGAAGTTCCCGAACGAGGACGGATACCTCTGGCTTATGGAAACGATTATAAATTGCGACCATACGCCCTTCGGACTGCCTCCGGGAAAGTCCGCCGACGAGATCCCACCGTCTGAAAGACTGTTCGAGGTAGGTATGCCGATCGGAAACCTCACGAGCCAGCTACTCGCGAACGTCTGCCTCAATGAGCTGGATCAGTATATCAAGCACGAGCTGAAAGCCCATTTTTACGACAGATACATGGACGACATGGCGCTGCTCTATCCTGACACGGCCACCCTGAACCGGTGGAGGACTGCGATCGAGAAGTATCTGAACGAAGTCCTGCACCTCGAATTGAACAGCAAAACCACGATCGGGCTCGTCAAGCGCGGGATCACCTTCGTGGGCTGCCGGA
SRS014235_WUGC_scaffold_833	TR	-	79700	79737	79690	79750	12	1	AGGTCTATTCAATCTTAATTCCAATAATGAGGTTAGTAATTCCAATGCTAATATCAGTTCT
SRS014235_WUGC_scaffold_833	VR	+	*	*	15073	15133	12	1	GGGTCTATTCTCTCTTTATTCCCACACTGGGGTTAGTGCTTCCAATGCTGATGTCGGTTCT
SRS014235_WUGC_scaffold_833	TR	-	79700	79737	79690	79762	15	0	TAGCGGCAAAGCAGGTCTATTCAATCTTAATTCCAATAATGAGGTTAGTAATTCCAATGCTAATATCAGTTCT
SRS014235_WUGC_scaffold_833	VR	-	*	*	79905	79977	15	0	TGGCGGCCCGGCGGGTCTATTCACTCTTAATTCCGCTAGTGGGGTTGGTGCTTCCAATGCTACTATCGGTTCT
SRS014235_WUGC_scaffold_833	RT	-	78699	79182	GACTTACAGTTGTATTAAGAAAAGAGGAATTCACAAAGTTCTTAAGTAGATATAGCATGATCTAAAAGATAGAGAAAATACTAAATACTGTCTTAAAATAGATGTTAGAAAGTTTTATCCTTCAGTAGATCATGATATATTAAAACAAATAATTAGAATAAAAGTTGCAGATAGAGAACTATTATAGTTACTAGATGAAATAATAGATTCTTCAGAAGGAGTACCTATTGGTAATTACTTATCTTAGTTCTTTGCCAATCTGTATCTATCTTACTTTGATCACTGGGTTAAAGAAGATAAAAACATAAAGTATTATTATAGATATGCAGATGATATAGTAATACTTTATAAAGATAAAGAGTCTTTGCAGACATTACTTAGAGATATAAAGTAGTATTTAAAAGATAACTTAAAACTATAGTTAAAGAATAACTATTAGGTATTCCCAATAGAAAGTAGAAGTATAGATTTTGTTGGATATAAA
SRS014235_WUGC_scaffold_9135	TR	+	288	337	268	355	13	0	CAATGGTCTGAAAGTCGGGGCTTTCTACCTGAATTTGAACAATGCCGTCTCGAACACGAACTGGAACATCGGCGCCGCGCTATCTTGT
SRS014235_WUGC_scaffold_9135	VR	+	*	*	0	87	13	0	CAATGGTCTGAGAGTCGGGGCTTTCTACCTGCGTTTGGACTCTGCCGTCTCGTACGCGGACTGGGGCTTCGGCGCCGCGCTTTCTTGT
SRS014235_WUGC_scaffold_9135	RT	+	921	1520	GCAAGCTGGACATCCGCCACTTCTACCAGAACATCGACCACGACGTTCTGAAGAACTGGCTCCACGAGAAGATCCGCCCGGGCAAGATCCGGGACCTCTGCGACCTCATCATCGACGGCGTGGAGGAAGGCATCCCGCTGGGATTTTACACCAGCCAATGGTTCAGCAATTTTCTATTACAGCCACTCGACCACCTGATCATGGAGGAGCTGCACGTCTCGCACTGGTGCCGCTATGTGGACGACATCACCATCTTCGGAGGGAACAAGAAAGTCATCCACGCAGCCATGGCCGAGATCGACCGCTATTTGTGGGAGAATTTCCGCCTCCAGGTGAAGGACAACTGGCAAGTCTTCCGCATGGAGTACACCGTCACGGAGTACGCCATCGAGTGCGAGAAGCTGGCCGACCTTTACGCCCTGGCCGAAGTGCTGCCGGCGAAGTACCGGCTCAAAATGCACCAGGGGCGCCGGAAGATCTTCATCAAGGCCAACGCCAAGAGCGAGACCACGATGGACGAGCTCCTGGAGAAGTATGGAGCAACCGCGGAGACTGTTCGCATGACACATGGGAGGCCGCTGGACTTTATGGGCTTCGAGT
SRS014235_WUGC_scaffold_22079	TR	-	8469	8516	8449	8516	9	1	NTGTCAACAGCAACGGCAACGCCAACAACAACAACGCCAGCAACTCGAATGGCGTGGCCTTCGGATTC
SRS014235_WUGC_scaffold_22079	VR	-	*	*	0	67	9	1	GTGTCAGCAGCGACGGCGACGCCAGCTACCTCAACGCCAGCAACTCGTATGGCGTGGCCTTCGGCTTC
SRS014235_WUGC_scaffold_22079	RT	-	7387	7963	GGCTTTTACGAGTTTGACATTTACGATCGTGGAAAATGGCGCCATATCCGCAGCGTCCATATTACAGAGCGCGCCGTTCAGAGAAATCTCTGCGACCAGGTTATCACAAAGGTTTTTCAGCCAGCTTTTATCTATGACAACGCCGCGAGCATCAAAGGTAAAGGCATCGACTTCGCGATGGACCGTCTTAACTGCCACTTGCAGCGACATTTCCGCAAGCACGGTCTCAAAGGCGGTATTCTCGTCTTCGACTTCAAGGATTACTTCGGCTCGGCGCAGCACTGGACCGTCCAGAACGAGCTTGCTCGTCGTGTTCACGACCCGGAGACCAGAAAGCTCGCGAATGACTTCCTTGAGAACTTCGGCCCAGTCGGGTACGGCCTTGGCAGTCAAATCTCGCAAAACGCGGCGCTCATGCTGCCGAACAAGCTCGACCATATTATCAAGGAAGAGCTTCGCATTAAGGGCTACGGCCGGTATATGGACGATGGCTATTTGATTCACGAGGATATTCACTATTTGGAGTATTGCCTCGAGAGAATCAAAGAGGTCTGCGCCGAGCTGGGTATCACGCTCA
SRS014235_WUGC_scaffold_22330	TR	-	6387	6434	6382	6478	18	0	GCGGCTGCGGTCCCCGAACTCTGGCAACGCGAACAACGTTCGCAACGTCAACACGGACGGCAGCGAGAACAACAACAACGCGTACAACGGCAACGTC
SRS014235_WUGC_scaffold_22330	VR	-	*	*	4491	4587	18	0	GCGGCTGCGGTCCCCGTACTCTGGCATCGCGGGCAGCGTTCGCGTCGTCTACTCGGACGGCAGCGGGAGCAGCAGCGACGCGTTCTACGGCCNCGTC
SRS014235_WUGC_scaffold_22330	TR	-	6387	6434	6386	6437	13	1	GCAACGTCAACACGGACGGCAGCGAGAACAACAACAACGCGTACAACGGCAA
SRS014235_WUGC_scaffold_22330	VR	-	*	*	4447	4498	13	1	GCCNCGTCTTCGCGGTCGGCAGCGAGAGCAGCACCTACGCGCACTACGGCCN
SRS014235_WUGC_scaffold_22330	TR	-	6387	6434	6367	6478	13	0	GCGGCTGCGGTCCCCGAACTCTGGCAACGCGAACAACGTTCGCAACGTCAACACGGACGGCAGCGAGAACAACAACAACGCGTACAACGGCAACGTCGGCGTCCTGCCGCTT
SRS014235_WUGC_scaffold_22330	VR	-	*	*	4335	4446	13	0	GCGGCTGCGGTCCCCGTACTCTGGCTACGCGGACAGCGTTCGCAACGTCGACACGGACGGCAGCGAGAGCTACAGCGACGCGTACGTCGGCCGCGTCGGCGTCCTGCCGCTT
SRS014235_WUGC_scaffold_22330	RT	-	5397	6005	AAGCGCCGCCTGATCCAGACGAACAGCTTCAAGGACAAAATCGTCCAGCACGCCTTCTGTGATCAGGTCCTGTATGACGCGCTGACCAAGCCCTTCATCCTGGACAACTACGGCAGCCAGGTGGGCAAAGGCACGCACTTCGGGCTGAATCGGCTGCGCGACTTCATGCGTGAATACTACCGCAAAAACGGCTTTTCTGCTGACGGCTGGGTACTGAAAGCGGACGTCCGCCACTACTTCCAATCCATCCGGCCCGACGTGCTGAAAAAGGACGTTGCGAAGTATCTGCACGATCCTGACTGTCTGACGCTTGCCTACCAGATCATTGACAGCGCGCCGGACCCGCTGGGCATCCCCATCGGGAATCAATCGTCCCAAATCTTTGCGCTGCTATATCTGAATCAGCTGGATCACCTCTGCAAAGAGCAGCTGCGCTTCCGGTATTACGGCCGATATATGGACGACTTCTACATCATCTGTGAGAGCAAGGAACGGCTGCAGGAGGCCCTGGTGGTGATCCGGCAGCACCTGGCCGAGCGCGGGCTGGAGCTGAATAAAAAGACAAACATCTTCCCGCTGCGCAACGGTCTGGACTTCCTGGGCTTCCAC
SRS014235_WUGC_scaffold_37056	TR	+	44811	44848	44794	44868	8	2	TGCGGGCTTCGGCTATGCGAATTCGACTAACGCCCCCTCGAATACGTATGCGAACATCGGCTCTCGCCTTTGCTT
SRS014235_WUGC_scaffold_37056	VR	+	*	*	5757	5831	8	2	TGCGGGCTTCGGCTTTGCGGATTCGCATTACGCCCCCTCGCATACGAGTGCGCACCTCGGCTCTCGCCTTTGCTT
SRS014235_WUGC_scaffold_37056	TR	+	44811	44848	44808	44868	4	1	ATGCGAATTCGACTAACGCCCCCTCGAATACGTATGCGAACATCGGCTCTCGCCTTTGCTT
SRS014235_WUGC_scaffold_37056	VR	+	*	*	5871	5931	4	1	ATGCGAATTCGTATAGCGCCCCCTCGTATACGTATGCGAACGTCGGCTCTCGCCTTTGCTT
SRS014235_WUGC_scaffold_37056	TR	+	44811	44848	44810	44874	5	2	GCGAATTCGACTAACGCCCCCTCGAATACGTATGCGAACATCGGCTCTCGCCTTTGCTTTATACC
SRS014235_WUGC_scaffold_37056	VR	+	*	*	44709	44773	5	2	GCGCATTCGAGTAACGCCCCCTCGATTGCGAGTGCGAACTTCGGCTCTCGCCTTTGCTTTATACC
SRS014235_WUGC_scaffold_37056	TR	+	44811	44848	44805	44858	0	3	GCTATGCGAATTCGACTAACGCCCCCTCGAATACGTATGCGAACATCGGCTCTC
SRS014235_WUGC_scaffold_37056	VR	+	*	*	44990	45043	0	3	GCTATGCGAATTCGAATAACACCCCCTCGAATACGAATGCGAACATCGGCTCTC
SRS014235_WUGC_scaffold_37056	TR	+	44987	45036	44977	45047	13	0	AATGCAGGCTTCAGCTATGCGAATTCGAATAACACCCCCTCGAATACGAATGCGAACATCGGCTCTCACCT
SRS014235_WUGC_scaffold_37056	VR	+	*	*	5755	5825	13	0	TATGCGGGCTTCGGCTTTGCGGATTCGCATTACGCCCCCTCGCATACGAGTGCGCACCTCGGCTCTCGCCT
SRS014235_WUGC_scaffold_37056	TR	+	44987	45036	44959	45047	17	1	AATGCGAATAACGGTGCGAATGCAGGCTTCAGCTATGCGAATTCGAATAACACCCCCTCGAATACGAATGCGAACATCGGCTCTCACCT
SRS014235_WUGC_scaffold_37056	VR	+	*	*	44673	44761	17	1	NCTGCGGATCACGGTGCGTCTGCGGGCTTCGGCTGGGCGCATTCGAGTAACGCCCCCTCGATTGCGAGTGCGAACTTCGGCTCTCGCCT
SRS014235_WUGC_scaffold_37056	TR	+	44987	45036	44959	45047	9	0	AATGCGAATAACGGTGCGAATGCAGGCTTCAGCTATGCGAATTCGAATAACACCCCCTCGAATACGAATGCGAACATCGGCTCTCACCT
SRS014235_WUGC_scaffold_37056	VR	+	*	*	44774	44862	9	0	NATGCGGATAACGGTGCGACTGCGGGCTTCGGCTATGCGAATTCGACTAACGCCCCCTCGAATACGTATGCGAACATCGGCTCTCGCCT
SRS014235_WUGC_scaffold_37056	RT	+	45460	45992	AATATGGGTTTCGGTGTTCACGACGGACACGTTTTCTTGCATCAAAAATAGGGGTATAAACGGGTGTATGCTGAAAGTAGATAAAGCGTTGAAAGACGTGGAGAACACCCGATATTGCCTGAAAATCGACGTTAAGAAATTCTATCCGAGTATCGACCATGATGTGCTGAAACAAATCGTGCGCCGTAAAATCAAATGCCCGGACACGCTGGCTCTACTCGACCAAATCATAGATAGTGCCGCCGGTGTCCCTATCGGCAATTACCTGTCGCAATATTTCGCCAACCTGTTCCTCGCATACTTTGACCATTGGATAAAAGAGGAGGTCGGTGTCAAATATTATTTCAGGTATGCCGACGACATGGTTTTTCTGCACAAGGACAAGGCGTTCCTGCATGATTTACTCACACAGATAGATGCCTATCTCCGTGACAACCTGCATTTGACGATAAAGGCAAATTACCAGGTATTCCCTATCGCTAAAAATCGCAGCGATAAGCACGGGCGGGGGCTGGATTTCGTCGGGTTCGTTT
SRS014235_WUGC_scaffold_45837	TR	+	5301	5350	5254	5359	10	1	CGCCCTTCTCGGCGGCGGCAACTGGAACAATGGCGTTCACGCCGGGGCGCGCGCCGTCAACTTGAACAACTACCCGTGGAACGTGAAAACGAACATCGGCGCGCGG
SRS014235_WUGC_scaffold_45837	VR	+	*	*	4691	4796	10	1	CGCCCTTCTCGGCGGCGGCAGCTGGTACCATGGCGTTCGCGCCGGGGCGCGCGCCGTCAGGTTGAGCAACTACCCGTGGGACGTGACCACGGACATCGGCGCGCGG
SRS014235_WUGC_scaffold_45837	RT	+	5826	6428	AGAAGCGGTTAATCTCCGCCCTTCCGTTCGCCGATCGCGTCGCGCAACACGCGATCAACAATATTTTAGAACCGCTGATAGATCGGCGGTTTTATTATCATTCCTACGCTTGCCGCAAGGAAAAGGGAATGCACAAGGCTTCCGAAGTGCTGACGAAATGGCTTTACGATGAAACCTTCGACGGAAAACCGCTGTACGCGATCAAAGCGGACATTCACCATTACTTTCAATCAATCGACCACGAAAGGCTGAAAGCGACGATCCGGCGGATCATCAAGGACGAAGAAGCGCTTGCGCTTCTCGATAAAATCATCGACAACGGCGGCACGGACGGCAAGGGAATTCCCGTCGGAAACCTTACGTCACAGTTATTCGCGAATTTATATCTTGATCGGCTGGACAAGTATTTGAAAGAAACCTTGCACGTTCGGCATTATATACGCTATATGGACGACTTCGTTATCCTTTCGCCCGACAAGGCGTATTTGCGGGATTTGTTGCAGAAGATCGAATTCTTCCTTGCTTCGGAATTGGGCTTGCTTCTCAATCCGAAAACAACGATCCTTAATTGCAAGAACGGCGTTGATTTCTGCGGATACAGAC
SRS014235_WUGC_scaffold_70569	TR	-	3303	3357	3277	3405	17	0	GGTTTTGGTCGTCCTCGGAGAACTCCGGCAACAACGCCCGGAACTGGAACGTGAACTCCGATGGCAACGTGAACTGCAACTGGAACAATAAGAACATCAACAACGACGTGCGACCTGTTCTAGCTTTTT
SRS014235_WUGC_scaffold_70569	VR	-	*	*	6013	6141	17	0	GGTTTTGGTCGTCCTCGGAGTACTCCGGCTACGACGCCCGGCGCTGGCGCGTGAACTCCGATGGCTACGTGCGCTGCTACTGGAGCTATAAGGACATCCGCAGCGACGTGCGACCTGTTCTAGCTTTTT
SRS014235_WUGC_scaffold_70569	TR	-	3303	3357	3277	3405	21	0	GGTTTTGGTCGTCCTCGGAGAACTCCGGCAACAACGCCCGGAACTGGAACGTGAACTCCGATGGCAACGTGAACTGCAACTGGAACAATAAGAACATCAACAACGACGTGCGACCTGTTCTAGCTTTTT
SRS014235_WUGC_scaffold_70569	VR	-	*	*	4153	4281	21	0	GGTTTTGGTCGTCCTCGGAGGACTCCGGCGACTACGCCCGGGACTGGGACGTGCGCTCCGATGGCCGCGTGCGCTGCCTCTGGGGCAATAAGCGCATCAGCGGCGGCGTGCGACCTGTTCTAGCTTTTT
SRS014235_WUGC_scaffold_70569	RT	-	2313	3014	GTCATGCGGGAGGTGTTCGCTCCGGCGTTCGAGAGCCGCGTGGTCGATCATCTGATTGCCCGCAAGATCGAACCGCTGCTGGAAGAGCGGTTCATCGACGACAGTTACAGCACGCGCAAGGGCAAAGGCACGCTCTTTGGCATCGAGCGGATGGAACGGCACATCCGGGCCTGTTCGCACAATTATACCCGCGATTGCTACGTGATGAAGCTCGACATCCGGTCGTTTTTCATGGATCTGCCCAAACGGGAGTTGTACGACCGCATGGCGGCGTTCCTGCGCGAGCGTTACGACGCACCCGACCTGCCGACGCTGCTCTGTCTGCTGCGGGCGACCTATTCGGATTGTCCGCAGCAGCATTGCGTGCGGCGGAGTCCGCTTGCGGCATGGGACAAGCTGCCGCCCCGCAAGAGTCTCTTTAACGGCGATGCAGAGCACGGATTGGCCATCGGGCGTCTCACGTCGCAGTTGGGAGCTTTATTCTATCTCGATCCGCTCGATCATCTGGTCACCGAAGCATGGGGCGTACCCCATTACGGCCGTTACGTGGACGACATGGTATTCGTGCATGAAAGCCGCGAACACCTGATCGGCGTGGCAGAGAAGGTTCGCACATGGCTGCGGGAGAACGGATTGCAGTTGCATCCGAAGAAATTCTACCTGCAACATTACACCCGAGGCGTGGCTTTCATCGGCGGCGTG
SRS014235_WUGC_scaffold_99120	TR	-	40307	40356	40297	40367	7	0	CCAATGCTGGTCTTTGGTATTGGAATGGTAACAATTCCGCGTCCAACGCGAACTCCAACATCGGCGGTCGC
SRS014235_WUGC_scaffold_99120	VR	-	*	*	155	225	7	0	CCAATGCTGGTCTTTGGTATTGGGATGGTGACCATTCCGCGTCCTACGCGAGCTCCAGCGTCGGCGGTCGC
SRS014235_WUGC_scaffold_99120	RT	-	39377	39776	GTATGTCGCAAAGCTGGATATATCGAAGTTCTTTAACAGCGTAAAGCCCACAATTTTAATCGGTATGCTTCGCAGAAAAATAAAGGACGAGAGGGTGATTGACCTTATCGGGAAAATCTTGAAGAATGGCGGAGATTGCCTCCCGATAGGGTACTACACCTCGCAATGGTTTTCCAACTTCTTTTTAGAGGGTTTCGACCACTTTGTAAAGGAAGTGTTGAAAATCAAATATTACGTCCGCTATGTGGACGATATGGTGCTGATAGACACCAACAAAAGAAAACTGCGCAAGGCGATAATGGAGATTGAAAAATATCTCAACGGCATAGGCTTGAAGCTCAAACCGAATTACCAGGTATGGAAGGTGCATAGCCGCCCGATAGACTTCGTGGGGTTTAGG
SRS014235_WUGC_scaffold_119803	TR	-	82724	82782	82714	82789	17	0	TAATAGCACGAATGCTAGGTTACTCAATGTTAATTCTAACAATGAGCTTAGCAATGCTAATGCTAATGTCAGTACA
SRS014235_WUGC_scaffold_119803	VR	+	*	*	26525	26600	17	0	TAATGGCGCGGCTGCTGGGTTTCTCCATGTTTATTCTCACTATGGGCTTAGCTATGCTCTTGCTTATGTCGGTACT
SRS014235_WUGC_scaffold_119803	TR	-	82724	82782	82713	82805	23	0	TAAGCAGTAATGCTAGTAATAGCACGAATGCTAGGTTACTCAATGTTAATTCTAACAATGAGCTTAGCAATGCTAATGCTAATGTCAGTACAC
SRS014235_WUGC_scaffold_119803	VR	-	*	*	82862	82954	23	0	TAGGCGGTGGTGCTAGTAATGGCGCGGCTGCTGGGTTTCTCGCTGTTAGTTCTGGCCATGGGCTTGGCTATGCTGCTGCTAATGTCGGTACCC
SRS014235_WUGC_scaffold_119803	RT	-	81786	82297	CTATTTGGGTATCATCTTTCATTAAAGGAACTTATAGTTGTATAAAGAATCGTGGTATACATAAAGCGTTGAAAGATGTTAAGTTCGCACTGAAAGATGAAGCCAATACAAAATACTGTCTTAAGTTAGATGTCAGAAAATTTTATCCTTCAATAGATCATGATATATTAAAATAGCTAATAAGAAGAAAAGTAAAAGATAAGAAATTATTAATTATATTAGATGAAATAATAGATTCTGCATAGGGAGTACCAATTGGTAATTACTTATCACAATTCTTTGCTAATCTATATTTAACATATCTAGATCACTGGATCAAAGAAGAAAAACATATAAAATACTATTTCAGATACGCAGATAATATTGTAATACTTCATGGAGACAAAGACTATTTAAGATAGTTATTTAAGGATATGAAGTAGTACTTAGAAGAAAGACTTAATATCAACTTTAAAGACAACTGGCAAATATTTAAAGTTGACGATAGAGGAATAGATTTCGTAGGGTATAAG
SRS014287_WUGC_scaffold_38207	TR	-	900	949	890	997	13	0	GCCTTTGCTCTTTTTGGTGGCAACCTGAACAACGGCCGTCATTGCGGCGCGTTTTACGTGAACTTGAACAACGAGGCTGGTAACGCGAGGTGGAACATCGGGGCTTCT
SRS014287_WUGC_scaffold_38207	VR	-	*	*	1131	1238	13	0	GCCTTTGCTCTTTTTGGTGGCGCCCTGTCCGCCGGCCGTCTTTGCGGCGCGTTTTTCGTGGACTTGAACAACGTGGCTGGTCACGCGAGGTGGGCCATCGGGGCTTCT
SRS014287_WUGC_scaffold_38207	RT	-	61	338	ATGTGAAGCAATTTTACGCCAGTGTTCCACAGGGTAAATTAATTGAAAAGCTTAAATCTAAAATCAAAGATTTTAAATTCATGCGGATTGTTGAAAATGTTATACATTGCGTGTCAAATGGCTTACCGCTTGGTTTTTATACCTCTGTATGGCTTGCTAACTGGTATTTAAGTGAACTTGACCATAAAATTAAATCGCTTGGCATTGAACTGAAATATGCACGTTATGTTGACGATATGGCTATATTTTGTGCAAGCAAAAAGAAATTGCGCAAGGTA
SRS014459_WUGC_scaffold_14203	TR	-	5956	5993	5912	6001	18	0	ATAACGACTCGAATACGAATGGCGGTGTGGCGTATGCGAATGCGAATAACGATGCCTCGAACACGAATTCGAACTACGGTTCGCGTCTCA
SRS014459_WUGC_scaffold_14203	VR	-	*	*	6247	6336	18	0	CTCGCGTCTCGGGTACGTTTGGCGGTGTGGCGTATGCGCATGCGTTTAGCGGTGCCTCGTACACGTATTCGTACTGCGGTTCGCGTCTCG
SRS014459_WUGC_scaffold_14203	RT	-	4947	5475	TGTTCTTTACAGGGAAGTTTTAGGCGGTATGATGATTCGCGACACGTATGCCAGCCTGCCTAAGCGTGGTATTCATGACGGTTTGAACAGGCTTCGAAAAGCATTAAAAGACCGTTCGAATACAGAATACTGCCTAAAACTTGACCTGAAGAAGTTCTACCACTCCATCGACCAGGATGTCCTGATAGAACTGCTCCGCCGTAAAATCAAAGACGAAACACTGATGCAGACCCTTATCCGTATTATCCGAAGTTATGGTCCCGGTCTGGCAATTGGCTATCACTCCAGCCAGTTGCTCGGTAACTTTTACCTTTGCCTGTTGGATCACTACATGAAAGCGGAATTAGGCGTAAAGTATTATTTCCGGTATTGTGATGATATTGTCGTTCTTGGCCCGAATAAAGCGTATCTGCATGACATTTTCGACAAATTACGTTCCCTGGTAGAAAATAAACTTCACCTGACCATCAAACAGAACTGGCAGATATTCCCGGTGGAAGCCCGCGGTATTGACTTCTTAGGCTATGTT
SRS014459_WUGC_scaffold_17576	TR	-	6330	6379	6330	6436	18	0	TAAACGCAGAACGTCCGCTTGCGCTCGGCTAATCGTGGCAATTCGTACAATACGTGGTACGTGAACTCTAGCGGCAACGTCAACAACAACAACGCGAACTGGGCCAA
SRS014459_WUGC_scaffold_17576	VR	-	*	*	7067	7173	18	0	TCACCGCAGCACGTCCGCTTGCGCTCGGCTTATCGTGGCGATTCGTGCAATGCGTGGTACGTGTACTCTAGCGGCTCCGTCGGCAGCTACGGCGCGTACTGGGCCAG
SRS014459_WUGC_scaffold_17576	TR	-	6330	6379	6310	6421	11	0	CGCTTGCGCTCGGCTAATCGTGGCAATTCGTACAATACGTGGTACGTGAACTCTAGCGGCAACGTCAACAACAACAACGCGAACTGGGCCAATCGCTGCGCCCCGGATTGTG
SRS014459_WUGC_scaffold_17576	VR	-	*	*	6954	7065	11	0	CGCTTGCGCTCGGCTTATCGTGGCGGTTCGTACATTACGTGGTGCGTGAACTCTAGCGGCACCGTCAGCTACAACTACGCGTACTGGGCCAATCGCTGCGCCCCGGCTTGTG
SRS014459_WUGC_scaffold_17576	TR	-	6975	7022	6974	7030	8	3	TACGTGGTGCGTGAACTCTAGCGGCACCGTCAGCTACAACTACGCGTACTGGGCCAA
SRS014459_WUGC_scaffold_17576	VR	-	*	*	7067	7123	8	3	TGCGTGGTACGTGTACTCTAGCGGCTCCGTCGGCAGCTACGGCGCGTACTGGGCCAG
SRS014459_WUGC_scaffold_17576	RT	-	5347	5885	CACTGTACCCAATAATGACAAATTCGTTCATTCGTGATAATTGGGCCTGCCAGCGTGGCAAGGGTACCGATGATGCGAGAGACAGGATGAAACTATTTCTGCAGAGGATGTACCGGAAGTACGGTACAGAATTTTACGGTCTGCAGATAGATGTGCATGGGTATTATCCGAATATGCGGCACGACTTAACCAACGCAATGTTGGAAAGAAAGTTGGAACCGGAAATAGCAAAACGAGCCATTGATGTACTCGACGGACAGTACGCCGGAGATGTTGGGTATAACCCAGGAAGTCAGATGGTTCAGATTGTTGGCATATCGGCATTGGACGATCACGACCACAAAATCAAGGAAGAATTGGATGTGGACGAGTTCGGAAGATATATGGACGATTCGCTTGCGTTCCACCCTTCCAGGGAATACCTGGAATACTGCAGAAAGGTGATCGGCGAGATATTGGCTGAGAAAGGGTTAGAGTTCAACCCGAAGAAAACGAAGGTATTTTGCATTACAGACGGTTTCACATTTTTAGGATTCAAG
SRS014459_WUGC_scaffold_31762	TR	+	44449	44510	44411	44528	11	0	GCGTTTGCCGATTTGTGGGGGCAACTGGAACAACACTTCCAACGCTGGTGTGTTCAATGTGAACCTGAACAACCCTCGGTCCAACTCCAACAGCAATGTTGGCTTTCGCTCCGCTTTA
SRS014459_WUGC_scaffold_31762	VR	+	*	*	43734	43851	11	0	GCGTTTGCCGATTTGTGGGGGCTACTGGAGCGACACTTCCTACGCTGGTGTGTTCAATGTGAACCTGCACGACCCTCGGTCCAACTCCTCCAGCGGTGTTGGCTTTCGCTCCGCTTTC
SRS014459_WUGC_scaffold_31762	TR	+	44449	44510	44411	44526	14	0	GCGTTTGCCGATTTGTGGGGGCAACTGGAACAACACTTCCAACGCTGGTGTGTTCAATGTGAACCTGAACAACCCTCGGTCCAACTCCAACAGCAATGTTGGCTTTCGCTCCGCTT
SRS014459_WUGC_scaffold_31762	VR	+	*	*	60115	60230	14	0	GCGTTTGCCGATTTGTGGGGGCTACTGGAACAGCACTTCCGACGCTGGTGTGTTCCGTGTGCACCTGGACAGCCCTCGGTCCGACTCCGGCGGCTCTGTTGGCTTTCGCTCCGCTT
SRS014459_WUGC_scaffold_31762	RT	+	45353	45617	GGTATGCCGATTGGTAATCTTCTGTCACAGTTGTTTGCAAATGTCTACCTCAACGAATTAGATCAGTATTGCAAGAGGGAATTGCAGATCCGGTTCTATATCCGTTATATGGATGATGTAATTATTTTGTGCAATAGCAAATTACAACTCAGAATTTGGAAAGATCAGATAGAACAATTCTTATTGCGAGAGTTGGAACTGCATTTGAATAAAAAGACTTGCATACGCCCTATCGGACAAGGAATTGAATTTGTAGGATACCGTA
SRS014459_WUGC_scaffold_35466	TR	-	2973	3022	2973	3031	13	1	AATGCAGGTGTCAGCTACTCGAATACGAATAATACGGCGTCGAATACGAATGCGAATAT
SRS014459_WUGC_scaffold_35466	VR	-	*	*	40780	40838	13	1	CCTGCGGGTGTCGGCTGCTCGAATACGTATAATGCGGCGTCGTCTGCGCATGCGTCTAN
SRS014459_WUGC_scaffold_35466	TR	-	2973	3022	2954	3031	18	0	AATGCAGGTGTCAGCTACTCGAATACGAATAATACGGCGTCGAATACGAATGCGAATATCGGTTCTCAGCTATGCTTA
SRS014459_WUGC_scaffold_35466	VR	-	*	*	40693	40770	18	0	CCTGCGGGTGTCGGCTTCTCGTATACGTCTTTTACGGCGTCGTATACGTCTGCGCTTTTCGGTTCTCGGCTTTGCTTA
SRS014459_WUGC_scaffold_35466	TR	-	2973	3022	2948	3068	25	0	GGGTGTGTTGTTCAGCGGTTCTTCGAATAATGGTGCGAATGCAGGTGTCAGCTACTCGAATACGAATAATACGGCGTCGAATACGAATGCGAATATCGGTTCTCAGCTATGCTTATAAAAA
SRS014459_WUGC_scaffold_35466	VR	-	*	*	3141	3261	25	0	GGGTGTGTTGTTCGGCGGTTCTTCGTTTGATGGTGCGATTGCGGGTGTCGGCTGCTCGTATACGGCTTATACGGCGTCGTATACGGCTGCGGCTGTCGGTTCTCGGCTTTGCTTTTTACCG
SRS014459_WUGC_scaffold_35466	RT	-	1972	2486	CGATTTGGGTTTCAGTCTTCACAAATGACACCTATTCTTGCATCAAGAATAGGGGAATACATGCAGCCGCTAAACGGGTCAAATATGATTTAAAGACAGACCCGGAAGGCACAATTTATTGTCTAAAGATAGATGTTCGCAAGTTTTATCCTTCTATTGATCACGATATACTAAAACAGGTTATTCGCAGAAAAATAAAGGATAAACGCTTGCTTTGGTTACTTGACGAAATTATTGATTCGGCCGACGGTGTACCTATTGGGAATTACTTATCCCAATATTTCGCCAATTTATATCTTGCTTATTTTGATCATTGGATCAAAGAAGTCAAGCAAGTAAGATATTTCTATCGCTATGCCGATGATATTGTGATTCTATCTTCAAGCAAAGAATCACTTCACGCCTTATTGCGTGAAATGCGGGTTTACCTTCGGGACAATTTGAAATTGAAAATCAAGCACAATTTTCAAGTATTTCCGGTCGATTCACGGGGGATTGACTTTTTAGGATACCGC
SRS014459_WUGC_scaffold_77554	TR	+	3245	3294	3197	3309	13	1	GGTTGCCTATCCGTGGGTCGGCGTTCAACAATACTTCTAATTCGGGTCCGTCCGCTCTCAACTTGAATAACCCTCGTTCCAACTCGAACGACAACATTGGTTTCCGCTCCGCT
SRS014459_WUGC_scaffold_77554	VR	+	*	*	2543	2655	13	1	GGTTGCCTTTCCGTGGGTCGGCGTTCGACCTTACTTCTGGTTCGGGTCCGTCCGCTCTCTACTTGGCTAACCCTCGTTCCACGTCGCACGACCACGTTGGTTTCCGCTCCGCT
SRS014459_WUGC_scaffold_77554	RT	+	3733	4392	AGAAAAGGCTCATTATGTCCTTGCCATTTAAGGACAGGATAGTACAATGGGCGATTTACAGGCAGTTATTTCCGTTGTACGAAAAGACATTTATCTTTGATTCCTACGCCTGTCGCAAGGGCAAGGGAACACATAAGGCAGCCGACAGGTTACAGTATTGGTTAAGGCAGACTGAAAGGAAGCCGGAACGGTACTATTATCTGAAAATGGATATATCAAAGTATTTCTACAGGGTAGACCACGATATTTTATTAAAGATTTTAGCACGCAGGATTAAAGACCAACGATTACTTAACCTGTTAGAAAAGATTATAAATTGCGAATCTATGAATTTTGGATTACCGCCCGGAAAAGAGCCGGACGAAGTGGCAGTATCGGACAGATTGAGCAACAAGGGGATGCCGATAGGCAACCTTACCTCACAGATGTTTGCAAACATTTACCTTAATGAGGTAGACCAATACGCAAAACATGAGTTGGGATTGCATTACTACATCCGATATATGGACGATATTATCATACTCCACCACGATAAAAAGTATTTGGCAGAGGTCAAAGAGTTGTTAAGGGCGTTCTTATCAGACGAATTAAGGTTAGATTTGAATAATAAAACGACTATCAGACCGTGTAGTATGGGCGTTGATTTTGTAGGCTTTAGAA
SRS014459_WUGC_scaffold_87987	TR	+	321	370	295	383	14	0	CGTGAACAACGGGACGAACTCGGGTCCGTTCAACCGGAACTGCAACAACTCGGCTACGAACTCGAACTGGAACATCGGCGGTCGCCCAC
SRS014459_WUGC_scaffold_87987	VR	+	*	*	0	88	14	0	CGTGAACTACGGGTCGTACTCGGGTCCGTTCTACCGGAACTGCGGCCGCTCGGCTACGTACTCGTACTGGTCCGTCGGCGGTCGCCCTC
SRS014459_WUGC_scaffold_87987	RT	+	854	1325	TTTCCGGATCAGTGCATTCATCACGCATTTGTCCTGGTATTTAAGGAAGTCGTGGAGCATGGCTCCTACGAGCATAGCTGCGGATGCGTGCCAGGGAAAGGAACCGACGGAGCCCGAAAGGTTATAAAGCGCTGGGTTGTAAACGATCCAAAAGGGACGAGTAAAGTCGCTGTCCTGGATGTGAAGCAGTGCTATCCGACGCTGCCACATGAACAGCTCCGTCTGAAGCTGGAAAAGCGTATCAAGGACCGGAAGTTCCTGCGGCTTGCCTTTAAGATTATAGCCAGCTATCAGCAGGCCATGGCAAACAAGACGCAGCTGCTGCCGGAAACTATCGCAGTCGGAATTCCCGTCGGCTTATACACGTCTCCCTGGTTTTTAAACTTTTTCTTTCAGGACCTGGACCACCTGATCGCAGAGAAGTGTGGCCTCAGTCATCTCGTAAGATACGTTGATGATATGGTCCTGTTCG
C2697151	TR	+	1301	1350	1301	1364	11	2	TTGTTGCGCCGTCCGGCTATGTCAACTACAACAACTGTAACAACAACAACGGTGTTCGCCCATT
C2697151	VR	+	*	*	792	855	11	2	TTGTTGCGCCGTCCGGCCTTGTCAAGTACTACTACTGTTTCTACTGCGGCGGTGTTCGCCCGTT
C2697151	RT	+	1636	2468	CGTACAATGAATTTAAGGTTTATGAACCAAAGGAAAGAGTGATTAAGTCGTGTTCTTTTAAAGATAAAGTAGTACAGCATTGCTTGTGCGACAATGTGTTGCACCCACAATTATCCGGTGAATTTATTAGAACGAATTATGCCGGTCAGACAGGAAAAGGCACACATTTTGGAATGGACTGTTTGAAAGAGCAAATGCTTGAATTTTACAACCAGCACGGGCTTGACGGTTGGATTTTGAAATGCGATATTACGAAGTTTTTCTATCAAATAAACCACGATATTCTGAAAGACATAGTTGATTACTATTTTAATGATGAGTATACAGTGTGGCTGAATCATCTATACATTGACAGTACTGACGGTTTGGGGCTTCCGCTTGGCAATCAAGTGGCGCAAGTATACGCATTACTTATGCTGAATGGATTAGACCATTTTGTAACAGGTGAGTTAGGAGTGAATCTGTATGGCAGATATATGGACGATTTTTATTTGATAGCGCCGAGCAAAGATTATTTGAAATGGTGTCTTGAATGTATTCGGCGGTTTGTGGAAAGCCTTGGACTATCACTAAACGGTAAAACGCAAATAATTCCGTTTAAAAGTGGGATTTTATTTACAGGCTTTCATCATTATGCTACAAAAGACGGAAAGTGCATAAGAAAATTAACGAGTACTAATAAGCGCAGAATCCGAAAGCGACTGCGTAAGTGGTGTGAGTTGGTTAAAACAGGAAGAATGACAGAGAAGAAGTTTTATGAAAGATATAATGCGTGGAAGAATCATGCGTTGCATGGGAATTGCATAAAGTTGTGCCGTTCAATGGATTTATAT
SRS014613_WUGC_scaffold_3234	TR	+	28504	28559	28427	28596	33	0	CGGTTACCGGAACAGCAATGGCACGATGAACAACGTTGGCAAGAACGGGAACTACTGGTCGCGTACACCCAATGGAAACAACGGCTACAACTTGAACTTCAACAACAATGGCAACATCAACATTAACAACAACAATCGCAACAACGGCCAGTCCGTGCGGTGTGTTAAAG
SRS014613_WUGC_scaffold_3234	VR	+	*	*	26987	27156	33	0	CGGTTTCCGGTACGGCGGTGGCGCGCTGAGCAGCGTTGGCGAGAGCGGGCTCTACTGGTCGCGTACGCCCTATGGAGACTACGGCTACGGCTTGTACTTCAACTCCAATGGCTACATCGGCATTGACTACCGCTATCGCAACCGCGGCCTGTCCGTGCGGTGTGTTAAAG
SRS014613_WUGC_scaffold_3234	RT	+	28828	29565	TGAAACGGGAAATCTTCGCTGCCGACTTCCGCGACCGTGTGGTGCATCATCTGGTTTATAACTACATCATGCCCATTTTTGAGAGAACGTTTATCACCGACAGTTATTCATGCCGCAAAGGTAAAGGCACACTGTATGGTGTGGAAAGGCTTGAGCATCACATACGCAGTTGCAGCCATAACTATACGGACTTGGCTTATGCACTGAAGATGGATATACAGGGTTATTTCATGAACATCAACCGCAAACACCTGCTGGAAACCGTCAAGGAAGACTTGATGAAATACTCCTTCCGGGAATCTGATACGGGGCAATGCTGGAAAGATAAACTGGACTACAGCCTTGTCTTTTTCCTGCTGGAAGAAATCATCCTGACAGACCCGACGAACAATTGCATCATCAAGGGGAAGAAATCGGACTGGAAGGGATTGCCCGACAACAAAAGTCTCTTCAAGACACCTTCCGACTGTGGATTGCCCATCGGTAACCTCACCTCCCAGCTTTTCAGCAATATCTACCTGAACCGGCTGGACCAGATGGTGAAAAGACAGCTGCGCGAAAAGCACTACGGACGCTATGTGGACGACAGCTACATTATTAACCGTTGCTATGCGACGCTCCGTATGCACAAGGAAACCATCCGCCGGTATTTGCATGAGGAATTGGGACTCACTTTGCATCCTAAGAAATCCAAAATCGTAAGGTGCTGTTATGGCATTGATTTTCTGGGAGTATTTG
SRS014613_WUGC_scaffold_3983	TR	+	18365	18412	18344	18434	19	0	ATCCGCTGCCAATTTTGCCAATGTCAACAACAACGGCAATGCGAACTACAACAACGCTTCCAACGCTAACGGTGTGCGTCCCGATTTCAAT
SRS014613_WUGC_scaffold_3983	VR	+	*	*	17665	17755	19	0	ATCCGCTGCCTTTTTTGCCTATGTCCGCACCGGCGGCAATGCGGGCTGCAGCTTCGCTTCCTACGCTTACGGTGTGCGTCCCGCTTTCTCT
SRS014613_WUGC_scaffold_3983	RT	+	18863	19414	CGCAAGCCAGGTTGGCAAAGGTATTGACTTTGCACGGAAGCGGCTACTGACTCATTTGAGGAAGTATTACAGTCAGCACAAGTCCAACGATGGCTACATACTGCTTATCGACTTCTCAAAGTATTACGACAACATACAGCATGACCGCCTGATGGAACAGTTTGAGAAGTATATCCATGACCCAAACGCATTGAACTTTCTTCGCAAGGTGATTGACCGTTCAAAGGTTGATGTGTCCTACATGACGGATGAAGAATATGCGGTGTGCATGGATACCCTGTTCAACTCCTTGGAGTATGAAAAGGTGGATAAAACCTTGCGAACAGGTGAGCGGTATATGTATAAGCACCTGAACATAGGTGACCAGGTGGCGCAGGTTGCCGGGATTATCTACCCGATACCGATTGATAACTATGTCAAGATAGTACGGGGTGTGAAGTTCTATGGGAGGTATATGGATGACAGCTATGCAATTCACGAAAGCAAGGAATTTCTTGAGGACTTGCTTCAAGGGATAATCGCCATTGCAAACGAACTGGGTATTACGGTGAA
SRS014613_WUGC_scaffold_25426	TR	+	3937	3984	3915	4003	12	0	CGAACGCCAACAACGTCCGCAACGTCAATTCGGACGGCTCTTTGAACAACAACAACGCGTACAACGGCAACAATGGCGTTCGCCCGCTT
SRS014613_WUGC_scaffold_25426	VR	+	*	*	5848	5936	12	0	CGAGCGCCAACGGCGTCCGCAGCGTCACTTCGGACGGCTCTTTGAGCAACGGCAGCGCGTACGGCGGCAACGATGGCGTTCGCCCGCTT
SRS014613_WUGC_scaffold_25426	RT	+	4373	4921	AGCGCCGCGTGGTTATGTCGAACAGCTACAAAGACAAGGTTGTTCAACATTCGCTTTGCGATAACGTGCTTGAACCGATNNNNNNNNNNNNNNNNNNNNNNNAAGAGTTCATGCGGAGGTTTTACAGAAAGAACGGAATTGACGGCTGGATACTGAAAGGCGATATTTCAAAGTATTTCTATTCGATCCGGCACGACGTTTTGAAAACCTTAATCCGCGAGAAGATAACCGATCCGGACGTTTTGTGGCTTGTCGATCTTATCATCGACAGCACCGAAGGCAACGTCGGAATACCGATCGGCAATCAAACTTCACAGCTTTTCGCCCTTCTCTACCTTGACGGGCTGGATCACTTCGTAAAGGAAAAGCTGGGTATCAAATATTACGGGCGCTATATGGACGACTTCTTTTTGATCCATCACGACAAAGCATATTTGCAGGAGTGCCGGAAGCAGATTGAAGCGTTCGTACAGGCGCGCGGGCTTTCGCTGAACGCGAAAACAAATATCTTTCCCTTAAAACACAGCGTTGATTTCTTGGGCTTTCATA
SRS014613_WUGC_scaffold_26360	TR	+	40890	40943	40879	40962	6	3	AACAACAATTTCGTTATTGTCTGGACGGATGGCAACAACAACAATAACAATGCCAATAATTCTGGTGGGTTGCGGCCCGGATTT
SRS014613_WUGC_scaffold_26360	VR	+	*	*	39875	39958	6	3	AGCACCAATTTCGTTATTGTCTGGACGAAGGGCAACAACACCAATACCAATGCCACGAATTCTGGTGGGTTGCGGCCCGGCTTT
SRS014613_WUGC_scaffold_26360	RT	+	41489	42044	AAATCCGCCCGATAGATGCCCCGCACATTACGGATCGACAAATCCACAAAACCCTGTGTAATGAAGTCCTGATCCCGTTGTATTCACCTTCCATGATCTATGACAACGGGGCAAGCCAAAAGGGAAAGGGCCTTCATTGGCAGTTCAAACGGATCAAACAACAGCTTCATTGGCATTACCGGAGGTATGGCCGGGAAGGTGCGGTTTTACTGTTGGATTTGAAAGGCTTTTTCCCGAATGCGCCCCATGCGCTTCTGTACCAACGGCACCAAGAACTAATTCTAAACCCCAATCTTCGGGCCTTGGCTGATACTGTAATACAGAATTCCCCATGCCCGACACCGGGCCGGGGATTGCCCTTGGGAGTGGAACCATCACAGCAAGAAATGGTTGCCTTACCCAGCGCAATAGATAATTGGATTAAATGTCAAGCCGGGGTTCACTGTTTCGGCCACTACATGGACGATTATTATTTAATCTTTCCTGATGTGGAAGCCCTGAAGAAACTTGGGCATGAGGTTGTTCGGCGGTTTGAAGCTCTCGGAATTCGAGTGAA
SRS014683_WUGC_scaffold_22791	TR	+	24233	24282	24183	24291	15	0	GGCGGTGACCCTTCGGTTCGGTAATTGCAACAATGGGTTCATCGACGGCCCGCGTGCGCGTAATTGGAACAATGACGCTTCTAATGCGAACTGGAACATTTCCGCTGCC
SRS014683_WUGC_scaffold_22791	VR	+	*	*	23918	24026	15	0	GGCGGTGACCCTTCGGTTCGGTCTTTGCAACGATGGGTTCATCGCCGGCCCGCGTGCGCGTTTTTGGGGCGATGACGCTTCTTGTGCGGACTGGGGCCTTTCCGCTGCC
SRS014683_WUGC_scaffold_22791	RT	+	24791	25338	GATTCTTGAACCGATAATCACGGCTACGTCATATCCCTATTCCTGCGGTAGCTTTCCGAAGAGAGGAGCTCATTATGGCAAGAAAAGATTACTTAAATGGATAAGAGATGGAACTAACATCAAGTATTTTGGAAAAATCGACATTAGACATTTCTATGACAATATCAGAATTGACACACTGATGAGAGAGCTTGCTATCAGAATTAGTGACACATGGTTTCTGTATGTAATTAGAATATGCATGGCCGGTTTTTCAAAAGGTATTCCACTCGGATTCTATGTATCACAGTGGCTGGCCAACTATTTGCTGGAACCGCTTGACGAGTTTATCAGGAAGCTGGGCTTTGAAAAATATATGCGTTACATGGATGACATGGTATTTTTCGGCACCGCAAAGAAAAAGATTCATGCAGCAATTACTCAGATCAGAATGTTTATAGGAAGGCGCTACCGACTTAAGCTGAAACATAACTATCAGGTCTGCAGGTTTTATTATGAATCAAAGAGGCGTGCAGTTGGAAGACCGCTCGATTTTATGGGATTTCTGT
SRS014683_WUGC_scaffold_30844	TR	+	5099	5157	5085	5184	17	0	CACCCCGAACACGAACAACACCAACAACGTGTACTACTTGAACACCAATGGCAATGTCAACAACAACAACTATAACAATTCTAACGGCTCCCGCCCCGCT
SRS014683_WUGC_scaffold_30844	VR	+	*	*	6899	6998	17	0	CACCCCGTACACGAACAGCACCGGCTTCGTGTACTGCTTGTACGCCTATGGCAATGTCAGCAACTACTACTGTAGCAATTCTGGCGGCTCCCGCCCCGCT
SRS014683_WUGC_scaffold_30844	RT	+	5609	6205	AGAAAAGACTGGTGCAGGCACCGGCCTTTGTCGATAAAGTTGTGCAGCACGCGCTGGTGGACAATCTGCTCTATGAGCGCATCACCCGCAGCTTTATTTTGGACAACTACGCATCCCAGAAAAACAAGGGTATGCACTTTGGCCTTGACCGGCTCAAATACTTTCTCACCGATTACTACCGCAAGCAGCACACCGCTGAGGGCTGGATCTTGAAAGCCGATGTGCGGCACTTCTTTGCAAGCATAGACCATGACAAGCTCAAGGAAAAGCTGAAACGGCTGGAACTTGAGCCTGTTGTTTATGACCTGCTGTGCATTTACATTGACTGCTCAGACGGCCTACCGCTGGGCTATCAGACCTCTCAGCTTTTCGCCCTGCTTTATCTTGACGAATTTGACCACTTTGTAAAAGAACGGCTGCACATTCGTTACTACGGCAGATACATGGATGACTTTTTCCTGATCTGCCCAGATAAAGCGTACCTGCAATATTGCCTCAAGGAAATCAGAGCTTTCATGGCCACGCTGGGCCTTGAGCTAAACGAGAAAACGCAGATCTTCCCGCTCAGAAACGGTATTGATTTTCTTGGCTTTCACA
SRS014923_WUGC_scaffold_51758	TR	+	2272	2321	2259	2359	18	0	GTCAATAGGGGAGGCAATTACAACAACAGCAACAATTACACGAGCAATCGCAACAACAACAATACTTCCAACAGCAACGATAACATTGGCTTTCGTCCACT
SRS014923_WUGC_scaffold_51758	VR	+	*	*	45	145	18	0	GTCAGTAGGGGAGGCGTTTACGTCAACAGCAACCGTTACACGAGCTATCGCTACGACGGCACTACTTCCTACAGCTACGATCTCGTTGGCTTTCGTCCACT
SRS014923_WUGC_scaffold_51758	RT	+	1446	1831	GACAGAATAGTACACAGATGGATAGTAGACAATTTTTTAGAACCAATATTTGTACCACAGTTTATAAATACATCATTTGCATGTTTAAAAGAAAAAGGAATGCATAGAGCATGTATATATGTAAAAAATACAATGAAACATTGCAAAAAAATATGGAAAAACTACTACATTTTAAAAATGGATATAGCAAAATATTTTGACAATATAGATAAAGAAATATTATTAAAAATATTAGAAAGAAAAATAAAAGACGATAAATTAATGTGGCTTATAAAAGAAATATTATATGCAAAAAAAAGAGAAAAAGGACTAGAAATACGGAAACTATACATCACAAATGTTTGCAAATATATATTTAAACGAAATAGACCAATTTGTAAAACATA
SRS014923_WUGC_scaffold_59580	TR	+	8721	8765	8717	8783	13	0	AGTATGTCAATGACGATGGCAACGTCAACTACAACTGGTGTAGCAATGATTTTGGCGTGCGTCCGTT
SRS014923_WUGC_scaffold_59580	VR	+	*	*	8168	8234	13	0	TGTATGTCCTTGGCGATGGCGGCGTCCGCTACTTCTGGTGTAGCGTTGGTTTTGGCGTGCGTCCGTT
SRS014923_WUGC_scaffold_59580	RT	+	9083	9715	CATACAATCAATTTAAAATTTACGAACCGAAAGAGCGGATAATAAAATCCTGCTCTTTCAAAGACAAAATTGTGCAGCACAGTATGTGTGACAATGTATTGCTGCCGAAGTTGAAGTCTGAATTTATACAAACGAATTATGCAGGGCAAAAGAACAAAGGGACGCTTTATGGATTGGATTGTTTGAGCGCTCAGATGCAATTGGCATATTACAAATACGGTTACAATTGCTGGATTGTAAAGGGTGATATTAGAAAGTATTTTTACAGTATTAATCATGCAATCTTAAAAGACATTGTTCGATTTTTTATAGAGGACAACGACTTGTACTGGCTATGCGAGAAATTTATTGATAGCACAAATGAAGAAGTTGGTTTGCCGTTAGGAAATCAGATCAGCCAAGTGTTTGCCCTGTTGTACTTGTCAGGTTTGGATCGTTTTGTAACAGGAGAATTGGGCGTCAAATACTACGGAAGGTATATGGACGACTTTTATCTAATTGTTGAAAGTAAGCAATATGCGAAACAATGTTTAAATTGTCTGTATGATTTTATAGATACGCTCAATTTAGAATTAAATGGCAAGACACAGATTATTCCATTTAAAAACGGTATTGATTTTTGCGGATTTCATA
SRS014979_WUGC_scaffold_8813	TR	-	1455	1502	1454	1512	15	1	AACGTGCGCTACGTGAACTCGGACGGGAGCCTCAACAACAACAACGCGTACAACGGCAA
SRS014979_WUGC_scaffold_8813	VR	-	*	*	31851	31909	15	1	TTCGTGCGCTGCGTGCGCTCGGTCGGGGGCCTCAGCCACGTCTACGCGTACTACGNCGG
SRS014979_WUGC_scaffold_8813	TR	-	1455	1502	1434	1512	12	0	AACGTGCGCTACGTGAACTCGGACGGGAGCCTCAACAACAACAACGCGTACAACGGCAACAGGGGTGTGCGCCCGGCTT
SRS014979_WUGC_scaffold_8813	VR	-	*	*	31765	31843	12	0	TTCGTGCGCTGCGTGGACTCGGGCGGGGGCCTCATCAACCGCCGCGCGTACAACGGCAGCAGGGGTGTGCGCCCGGCTT
SRS014979_WUGC_scaffold_8813	RT	-	458	1063	AAGCGACGTCTCATCCAGACGAACAGCGTCAAGGACAAAATCGTGCAACACGCCTTTTGTGACAACATCCTTTACCCCGTCCTGAGCCGCCCCTTTATCCTGGATAACTACGGGAGCCAAGTCGGAAAGGGGACCCACTTCGGCCTCGACCGCCTCCGTGACTTCATGCGGGAGTATTACCGGAAGCACGGGAGCGCCGACGGCTGGGTCCTGAAAGCGGATGTCCGGCACTACTTCGCCAGCATCCGGCACGACATTCTCAAGCGAGATGTCAATAAGCTGCTCACGGACCCACGGAGCCGGGCCTTGTCCGACGCTATCATAGATAGCACCCCTGATAATGTCGGCATCCCCATAGGAAATCAATCGTCCCAGGTGTACGCCCTATTGTATCTGAATGAACTCGACCACTACGTCAAAGAAGTCCTCCGAATGCGGTACTATGGCCGCTACATGGATGATTTTTATATCATCTGCGAGAGTAAGGAGGCGCTTCGTGAAGCGTGGAGGAAAGTCGAGCAGCTCTTGACCCCGAGGGGCCTTGAGCTAAACCAGAAGACACAGATCTTCCCCTTGCGGAACGGCCTGGACTTTTTGGGCTTCCAC
SRS014979_WUGC_scaffold_34243	TR	-	9392	9418	9385	9431	8	0	ATTGGAACAATGCTGCCGGGAATGCGAACTGGAACATCTCTGCCGCC
SRS014979_WUGC_scaffold_34243	VR	-	*	*	9623	9669	8	0	CTTGGCACGCTGCTGCCGGGCCTGCGAGCTGGCACATCTCTGCCGCC
SRS014979_WUGC_scaffold_34243	RT	-	8328	8878	TTATATTGGAGCCGATCATAACAGCCACTTCATATCGGTATTCATGCGGCAGTTTTCCAAAGCGGGGAGCACACTATGGAAAGAAATTTATCATGAAAATATTGAGAAGCGGTAAAGGTATAAGAAACTTCGGGAAGATCGACATCCGACATTTTTATGACAATATCAGAATCAATATCCTGATGAAAGAGCTTGCTATCAGAATAAAGGATAACTGGTTTTTGTACATCATCCGGCTATGCTTAAAGGGATTCAAGAAAGGGATTCCATTAGGATTTTATATATCACAATGGCTTGCAAATTACATCTTAGAGCCGCTTGATAAATTTATTACAGAGAAGCTGGGCTTAGATAAGTTCGTCCGGTACATGGACGACATGATATTTTACGACAATGCCAAGAAAAATCTGCAGAGAGCAATTGCTGAAATCAGGATCTTTATCGGACACAGGTACCGACTGAAACTGAAAGACAATTATCAGGTATGCCGTTTCTTTTACGAAAGCAAGAAAAGGGAAATCGGCAGACCGCTTGATTTCATGGGCTTTCAG
SRS015133_WUGC_scaffold_33140	TR	-	14541	14588	14527	14590	13	0	CGTTGTTTCGCCGGTTGGCGACATCAACAACAGGAACTACAATAACAGCAACGGTGTTCGCCCA
SRS015133_WUGC_scaffold_33140	VR	-	*	*	15658	15721	13	0	CGTTGTTTCGCCGGTTGGCGGCATCGACTCCGGGATCTACGATGGCGGCTGCGGTGTTCGCCCG
SRS015133_WUGC_scaffold_33140	TR	-	14541	14588	14527	14594	10	0	AAACCGTTGTTTCGCCGGTTGGCGACATCAACAACAGGAACTACAATAACAGCAACGGTGTTCGCCCA
SRS015133_WUGC_scaffold_33140	VR	-	*	*	15036	15103	10	0	TTTCCGTTGTTTCGCCGGTTGGCGGCATCAACTTCGGGAACTACGTTAACAGCATCGGTGTTCGCCCA
SRS015133_WUGC_scaffold_33140	RT	-	13624	14224	AAAGAGCGAGTGATAATGTCCTGCTCATTCAAAGATAAGGTTGTTCAGCATTGTTTGTGTGATAATATCTTGCATCCACGATTGCAAAATGTGTTCATTGAAACTAATTCTGCCGGGCAAGTTGGTAAAGGTACGTTATTCGGTATGGATAAGTTGAAAGAACAAATGCTGGCATTCTATAGAGAACATAGAATAGACGGTTGGATTTTGAAATGCGACATTGCAAAATTCTTTTACAGTATCAACCATGAGGTCTTGAAAGATATTGTGGATTACTATTTTCCGAATAGTTATACAACATGGTTGAACCACTTGTTTATTGATAGCACGAACGGTTTTGGACTTCCACTAGGAAATCAAGTTGCACAAGTATATGCCTTAATGATGTTGGACTGCATTGATCATATGATAACTGGAGAGCTTGGAATCAGATATTACGGTCGATATATGGATGATTTCTATTTGATACACTACGATAAATCATATTTGAAATACTGCCTTCTTTATATAGAAGAAATGGTTTCAAGTTTAGGATTATCACTGAATGGGAAAACACAAATTTGTCCGTTCAAAAATGGTATTCGGTATCTTGGGTTTCATC
SRS015133_WUGC_scaffold_40856	TR	-	2832	2898	2812	2911	13	1	CTCCCCGAACACGAACAACACCAACAACGCCTACTACTTGAACACCAATGGCAATGTCAACAACAACAACTGCAACAATACCAACGGGTCCCGTCCCGCT
SRS015133_WUGC_scaffold_40856	VR	-	*	*	991	1090	13	1	CTCCCCGTACACGAACTACACCAACGTCGCCCACTACTTGTACTCCAATGGCAATGTCGGCAGCAGCAGCTGCAACAATACCTTCGGGTCCCGTCCCGCT
SRS015133_WUGC_scaffold_40856	RT	-	1789	2385	AAGAAAAGACTTGTGCAGGCTCCGGCTTTTGTGGACAAGGTTGTGCAGCACGCTGTGGTGGATAATATTCTCTATGAGCGTATCACCAACAGCTTTATCTTGGATAACTACGCCTCACAGAAAAACAAGGGACTGCACTTTGGCTTGGATAGGCTCAAAGGATTTTTAACCGATTACTGGAACAAAAACCACACCGCAGACGGTTGGGTGCTCAAATGCGATGTGCGGCATTTCTTTGCCAGCATCGACCACGACAGGCTCAAGGAAAAGCTCAAAAAGCTGGACCTTGAGCCTGCGCTTTATGACCTTTTGTGTGTCTATATTGACTGCTCAGACGGTCTGCCGCTTGGTTATCAGACAAGCCAACTGTTTGCCTTGCACTACCTGGATGAGTTTGACCACTTTGTAAAAGAAAAGCTCCATATCCGCTACTATGGCAGATACATGGATGACTTTTTCCTCATCCACCCGGACAAAGAATATTTGCAGTATTGCCTCACGGAAATACAGGCATTTATGGCATCTCTTGGTCTGGAACTCAATGAGAAAACACAGATTTTCCCGCTTAGACATGGGATGGACTTTCTTGGCTTTCAC
SRS015190_WUGC_scaffold_9329	TR	-	4364	4413	4349	4413	5	2	AACAATGCGTGGAAATTGAACATGAATAACGGTAACAGGAACAACAACAATAAGAACAACAACAA
SRS015190_WUGC_scaffold_9329	VR	-	*	*	4603	4667	5	2	AACAATGCGTGGAAATTGGATATGAGTGACGGTAACAGGAATGCCAACAATAAGAACAACAACAA
SRS015190_WUGC_scaffold_9329	RT	-	3372	4106	AGATCTATCGCCTTTATTGTCAGCGAGCCGGTGCAGCGGGAAGTATTTGCCGCCGATTTCCGCGACAGAATCGTACATCATCTGATTATTAATAAGCTGAACCATTTGTTTGAGGCGCAGTTTATTAATGACAGTTACAGCTGTCGGGAGGGAAAAGGAACCCAGTACGGGGTTAACCGGATTGCCGAATTTATCCGCCTTTGTTCGGAGAATTATACCAAAGACTGTTATATCCTGAAGATGGACATACAGTCTTTTTTTATGAGCATTGACAAGGCTATCTTGTTTCGGAAACTGCGCGAATTTGTGCTGGAGAATTATCACGAATCGGACCGTTTGCTGCTGATTGAGCTGATTTATAAGGTGATTTTCAACAACCCGGAAGACAACTGCTATATCAAGGGCCGCCGCAGCGACTGGAAAGGGCTGCCGAAGTCTAAAAGCCTGTTTACGGTGGCAAAGGGGAAGGGGTTGCCGATCGGTAATCTGACTTCGCAGATTTTTGCCAATTTTTATCTTAATTTCTTTGACAAGTTTGTGGTGGAAACCTGCGGCGTCAAATATTACGGGCGCTATGTCGATGACTTTGTGATTGTGCATGAGGACAAAGCTTTTCTGCTGGGGCTGAAAGACAGGCTGAAAGAGTTTATTCAGCGGGAGCTGGTAATGACCCTGCATCCTAAAAAGGTTTATTTGCAGCATTATACCAAAGGCGTTAAGTTTATCGGCGCGGTG
SRS015190_WUGC_scaffold_20240	TR	+	11209	11239	11186	11276	7	0	GCTTCCAGCAGTTGGAACGTGAACTTCAACAACGGCAACGTCAACACGAACAACCGCCAGAACGCGAACCGGGTTCGTCCCCTCGCCGCAA
SRS015190_WUGC_scaffold_20240	VR	+	*	*	10429	10519	7	0	GCTTCCAGCAGTTGGACCGTGTACTTCAACTACGGCAACGTCACCACGAACTACCGCCAGTACGCGTACCGGGTTCGTCCCCTCGCCGCAA
SRS015190_WUGC_scaffold_20240	RT	+	11480	11811	CGGGAGGTTTTTGCCGCCGCTTTCATTGATCGTGTTGTCCATCACTGGATCGCTCTTCGTATCGAGCCGATTTTAGAGGAACGTTTTCGGGAACAAGGGAACGTCTCGAAGAACTGTCGGAAAGGTGAGGGATGTCTGTCTGCCGTGCACTATCTGAATAACATGATAGTCGAGGTCAGTGAGAATTATACTGCCGATGCGTACATTTTCAAAGATGACCTGTTCAGTTTCTTCATGTCTATCTCGAAATCGTTGGTATGGGAAATGCTGAACATATTCGTAAGGGACAATTATAAAGGCGATGATATTGAATGTCTGCTTTACCTTCTAGC
SRS015190_WUGC_scaffold_24113	TR	-	49671	49708	49657	49717	11	1	TCTCGTTCTGTCAATTGTAATAATGGCTCGTCTAATGTCAATTCCAATTACTCTGCACGCA
SRS015190_WUGC_scaffold_24113	VR	-	*	*	49935	49995	11	1	TCTCGTTCTGTCGGTTGTCATTATGACTCGTCTAATGTCCTTTCCCTTTGCTCTGCGCGCG
SRS015190_WUGC_scaffold_24113	RT	-	48859	49232	CTATATGGGATAACCTTTTTATTTCTGATAGTTATGCTTGTAGAAAGAATAAAGGTCAACATAAAGGAAGTCAAAAATGTATGGAATTTGTTCGTAAAAATAAGTATTGTTTAAAATGTGATATTAGTAAATTTTATCCATCTATAAATCATGAAATATTAAAATTAATTATTCGTAAGAAAATAAAATGTAAACGCACTTTAAATTTATTAGATACCATTATTGATAGTATTGATGGAGAAACAAATATTCCTATTGGTAATTATCTTAGTCAATGGTTTGGAAATTTATATTTAAACGAATTAGATATGTTTATGAAACAAGATAATAAGATTAAATGTTATATTCGTTATTGTGATGATTTTCTTTTATTT
SRS015190_WUGC_scaffold_30078	TR	-	11576	11634	11558	11665	14	0	GCCTCTTGTGGGCGGCAACTGCAACAACGGGCTGAATTGCGGGGCTTACGTGAACTTGAACAACACCGCTGGCAATGCGAACTGGAACATTGCGCCCGGTCATTCTTA
SRS015190_WUGC_scaffold_30078	VR	-	*	*	11792	11899	14	0	GCCTCTTGTGGGCGGCAGCTGCAACGACGGGCTGGTTTGCGGGGCTTGCGTGACCTTGAGCCACACCGCTGGCGGTGCGGACTGGAGCATTGCGCCCGGTCTTTCTTG
SRS015190_WUGC_scaffold_30078	RT	-	10547	10969	TATAAGCTGGATATACGGCATTTCTTTGAGAGTGTGCCGCACAGAAGATTAAAGAAAGCACTAAAACGGAAAATCAGAGATAGGGAGTTACTAAAGAAATTATTTATTATCATAGACAGCCATAAACCGGGGCTGCCATTGGGCTATTACCCGTCACAGTGGTTCGGTAATTTTTATTTGCAGCCACTAGATCACTTTATCATGGAGCAGTTACATGTAAAGCATTACATACGGTATATGGACGATATGGTTATATTCGGAAACAATAAAAAGGAACTGCATAAAGCGAGGCTGCAAATTGAGAAATTCATAACGGAAGAGCTGGGATTACAAATAAAGAAAAACTGGCAGGTATTCCGTTTTGACTATGTAGACAGAAAAGGCAAGCGCAGAGGCAGACCGTTGGACTTTATGGGGTTCAAA
SRS015217_WUGC_scaffold_6606	TR	+	42003	42050	41982	42069	20	0	AACCGCCGCTAACTTCGCTAATGTGAACAACAACGGGAATGCGAACAATAACAACGCTTCTAACTCTAATGGCGTTCGCCCCGATTTC
SRS015217_WUGC_scaffold_6606	VR	+	*	*	2954	3041	20	0	ATCCGCCGCTGCCTTCGCTTTTGTGAGCACCGGCGGGGATGCGAGCGATATCCGCGCTTCTGCCTCTTTTGGCGTTCGCCCCGCTTTC
SRS015217_WUGC_scaffold_6606	TR	+	42003	42050	41992	42069	15	0	AACTTCGCTAATGTGAACAACAACGGGAATGCGAACAATAACAACGCTTCTAACTCTAATGGCGTTCGCCCCGATTTC
SRS015217_WUGC_scaffold_6606	VR	+	*	*	3048	3125	15	0	CTCTTCGCTGGTGTGACCAACTCCGGGAATGCGTGCCGTAACAACGCTTCTCACTCTCTTGGCGTTCGCCCCGCTTTC
SRS015217_WUGC_scaffold_6606	TR	+	42003	42050	41982	42069	18	1	AACCGCCGCTAACTTCGCTAATGTGAACAACAACGGGAATGCGAACAATAACAACGCTTCTAACTCTAATGGCGTTCGCCCCGATTTC
SRS015217_WUGC_scaffold_6606	VR	+	*	*	41218	41305	18	1	CACCGCCGCTAGCTTCGCTCGTGTGGGCAGCTACGGGGATGCGATCTATTACGGCGCTTCTGGCTCGTATGGCGTTCGCCCCGCTTTC
SRS015217_WUGC_scaffold_6606	TR	+	42003	42050	41992	42069	14	0	AACTTCGCTAATGTGAACAACAACGGGAATGCGAACAATAACAACGCTTCTAACTCTAATGGCGTTCGCCCCGATTTC
SRS015217_WUGC_scaffold_6606	VR	+	*	*	41313	41390	14	0	GTCTTCGCTGATGTGAACGGCGACGGGGGTGCGAGCAATTACAGCGCTTCTCACTCTATTGGCGTTCGCCCCGCTTTC
SRS015217_WUGC_scaffold_6606	RT	+	42345	43038	CCTGTAGCAGTTTCCCTCTTAATGAACGGGGTAAGACCCGCTTTATTACGGGCGAACAGATACGGGACAGAATTGCCAAACATTCTTTATGTGATGAAGTCTTGACTCCCGCAATTAAAGACCACCTCATCTACGATAATGGCGCAAGCCAGAAAGGTAAAGGAATTGACTTTACCCGCCGCAGGTTAGAAGCGCACCTGCACAGGTTCTTCCGGGAGAATCAGAGTAACGATGGTTATATCTTGCTGATGGATTTCTCAAAATACTATGACAACATTCGACATGACAAACTCATGGAGTTGTTTGAAAAGTACGTTGATGACGATACAGCACTCTGGTTCCTGGAAAAGATTGTAGACAATGAGAAGGTGGATGTGTCCTACATGAGTGATGAAGAATATGAGTCCGCTATGGACGATGTATTTAACTCACTGGAACACGAAAAGGTTGATAAGAGCCTGCTGACCGGGAAGAAGTTCTTGCGAAAACACTTGAACATAGGTGACCAGGTAGCACAGGACGCAGGGATTGCTTATCCCATACCGATTGACAACTACATAAAGATTGTAAAAGGCGTGAAATTTTATGGCAGATACATGGATGACAGTTATGTGATTCACAAAGATAAGGAGTTTCTGAAAGGGCTACTTACAGAGATTGTGGAAATCGCACAAGACCTGGGTATTACCGTGAA
SRS015217_WUGC_scaffold_12599	TR	+	635	684	626	699	9	0	ATGCGGGTCTGTTCGCCTTGAACGGCAACAATCCCCGCTCGAACTCGAACTGGAACCTCGGCTTCCGCTCCGCT
SRS015217_WUGC_scaffold_12599	VR	+	*	*	0	73	9	0	CTGCGGGTCTGTTCGCCTTGTACGGCACCCGTCCCCGCTCGGACTCGTACTGGGGCCTCGGCTTCCGCTCCGCT
SRS015217_WUGC_scaffold_12599	RT	+	1126	1721	TCTATATGAGCCAATTCAGAGAGGATTCATAACTGACACATACGCATGTGTTACGGACAGAGGACAGCACGAAGCGGTTAGGAGACTTGCTTCGTGGTTTCATGAGTTTAATGGTAGAGGACAGTATGCGTATTATTACAAGTTTGATGTTAGAAAATTCTTTTACCGGATTGACCACGAAGTTTTGATGAATATCATTAAAAAGAAGATCTCCGACAAATACACTGTAGAGCTTATGCGGTACTATATGTGCAGCACACAGCGACCGTTCGGGATGCCACTTGATGGCAACCATCTTACAATTACGGACGATGAAATGCTCTGGGATAAGGGAATCGCCATAGGAGGCGGACTGTCACACATGATTGGGAATATGTATCTTGATCAGCTGGACCAGTACGCAAAAAGAACCTTGGGGATAAAAAAATACATCCGATTTGCAGATGATATCATTATCACTGATACAGATAAGGGAAAGCTGAAGGAATATGGGAAACTGCTCACTCAGTTTCTCAATGAAAAACTGCTACTTGAATTTAATGATCGGTGTGCACTCCGGCCAAACAGGTGTGGGTGTGAGTTCGTGGGATGCGTAA
SRS015217_WUGC_scaffold_34622	TR	+	623	648	614	670	14	0	CGAATAACACCCCCTCGAATACGAATGCGAATATCGGTTCTCACCTATGCTTTAAAA
SRS015217_WUGC_scaffold_34622	VR	+	*	*	0	56	14	0	CGGCTTGCGCCCCCTCGGATACGGGTGCGGATTTCGGTTCTCGCCTTTGCTTTATAC
SRS015217_WUGC_scaffold_34622	RT	+	1104	1636	GATTTGGGTCAGGACTTTCACGCACAATACTTTTTCATGTGTCAAGGGACGTGGAATAGAGGGGTGTGCCCGGCATATAGATAAAATCATTGAGAAGTACAAAGGCAAGCCATTATACTGTCTTAAAATTGATATAACCAAATATTATCCCTCCATTAACCATGAAGTCTTAAAAAAAATTGTACGCCGGAAGATAAAAGACAAAGACCTACTGTGGCTTCTTGATGAAATTATTGACAGCGCAGAGGGGCTTCCTATCGGGAACTATCTTTCACAATATCTCGCCAACCTGTTCTTGTGCTATTTCATGCACCGTGTGAACGAAGTATTGAAACTTGACGCAGCCGAATACGCTGATGACATCACGTTTTTCTCTTCATCAAAAGAACAACTGCGGGAAGCGTTCAAAGAGATAAGAAAAATGATTGAAGATGAACTAAAACTGAAAATCAAAGGAAACTATCAGATATTCCCAATAGCAGCCAACCGTTATGACAAACACGGGCGTGCGCTTGATTATGTCGGTTACAAGT
C2391720	TR	+	7972	8021	7924	8039	13	0	GTGGTGTGTTGTTCAGCGGTAACGCGAATAACGGTGCGAATGCAGGTCTCGCCTATGCGAACTCGAATAACACCCCCTCGAATTCGAATACGAACATCGGTTCTCACCTATGCTTT
C2391720	VR	+	*	*	7294	7409	13	0	GTGGTGTGTTGTTCGGCGGTCACGCGCATGACGGTGCGGCTGCGGGTCTCGCCTATGCGAACTCGAATAACGCCCCCTCGACTTCGAATACGCGCATCGGTTCTCGCCTTTGCTTT
C2391720	RT	+	8468	9051	TCTTGAACCGATTTGGGTCAAGACTTTCACTTACAACACTTATTCCTGTGTCAAGGGGCGTGGCATTGAGGGCTGCGCTCGTCAGGTTGACAAGATAATCAGGGATTTCAATGGCAAGCCGCTCTACTGTCTGAAAATTGACATCAAGAAGTACTACCCCTCAATCAGCCACAGAGTGACAAAGAGGCTTGTACGCAGAAAAATCAAGGACACTGACCTGTTGTGGCTTCTTGATGAGATTATAGACAGCGCAGAGGGACTTCCCATCGGAAATTATCTCAGTCAATATCTTGCGAACCTGTACCTGTGTTATTTCATGCATTGGGTTAACGAGAAACTGCCTGAACTTGTCAGACAGGCTTTGAACCTGAAAGAAAGACCGCACATCGCCTGTGTTGAGTACGCTGATGACATCCCGTTTCTCGCCGAGAGCAAGGAAGTCCTTCATGAGGTCTTCAAGTTCATCAAAGACTATCTTGAAAACGACCTTGAACTGACAATCAAAGGGAATTATCAGATATTCCCCATAGCGAAGAACCGTCAGGACAGGCACGGTCGTGCGCTTGATTATGTCGGGTATCAGT
SRS015264_WUGC_scaffold_13179	TR	+	2486	2532	2427	2535	17	1	ACGCCTGCAACTGGTGGCTCCGCTCCGTGAATGCGAGCAACACGAACAACTTCTGCAATGTGAACACGGACGGGTCTGCGAACAACAACAACGCCTACAATTCGAATGG
SRS015264_WUGC_scaffold_13179	VR	+	*	*	1545	1653	17	1	CCGCCTGCTCCTGGTGGCTCCGCTCCGTGTATGCGGGCCACACGATCAGCTTCTGCCGTGTGGACACGGACGGGTCTGCGATCAGCTACTACGCCTACTATTCNACTGG
SRS015264_WUGC_scaffold_13179	TR	+	2486	2532	2434	2556	19	0	CAACTGGTGGCTCCGCTCCGTGAATGCGAGCAACACGAACAACTTCTGCAATGTGAACACGGACGGGTCTGCGAACAACAACAACGCCTACAATTCGAATGGCTTCGCGCCGGGATTTAAGAA
SRS015264_WUGC_scaffold_13179	VR	+	*	*	1647	1769	19	0	CNACTGGTGGCTCCGCTCCGTGAGTGCGAGCAGCGCGAGCTCCTTCTGCTATGTGGACACGGACGGGTCTGCGAGCAGCTACTACGCCTACCGTTCGTATGGCTTCGCGCCGGGCTTTAAGGT
SRS015264_WUGC_scaffold_13179	RT	+	3147	3717	AGGTGCGGAACATCGACGCGCTGCCCATCCAGGAGCGGGCCATCCAAAAATGCCTGTGCAAGAACCTTCTGACGGAGGTTTATTCCAGGAGCTTCATCTACGACAACAGCGCGAGCCTGAAAGACCGGGGCATGGACTTCCAGCTCCGGCGGCTCAGGAAGCACCTGCAGGACCATTACCGGCGCTATGGGACTGAGGGCGGTATCTACCAGTTCGACTTCAAGAATTATTTCGGGAGCCTGCCGCACGAGGAGATCAAGCGGCGGGCGCGGAAGAAGATCATGGACGACCGGTTATACACATTGTTCTGCGACTTTGTGGATGATTTCCGGCTGATGAAGACCGCCGACAAGGAAGCACACCGGGGCGTGGGCCTGGGCAGCGAGGTATCGCAGATCATCGCCCTTGACTACGCCAGCCCCATCGACCATTACGTGAAGGACGTGCGCGGCATCCACGGGTACGGGCGGTATATGGACGACGGGTATGTGATCAGCAATTCCTTGGAGGAACTGGAAGACATCAAGCGCAACTTGTACCGCCTGGCTGAGGCGCTGGGCATCGCCATGAG
SRS015264_WUGC_scaffold_57793	TR	-	14770	14819	14746	14874	13	0	TGGCTTGCACGCGCTCATTGGCGGTGGCAACTGGAACAACGGGGTTCACGATGGTTCGCGGACTGTGAATTGCAACAATTATCCGTGGAACGTGAACACGAACATTGGCGTGTGGTGCGTCTGTGACTA
SRS015264_WUGC_scaffold_57793	VR	-	*	*	15379	15507	13	0	TGGCTTGCGCGCGCTCGTTGGCGGTGGCCACTGGAGCTACGGGGTTCACGATGGTTCGCGGACTGTGAGTTGCAGCACTTATCCGTGGAGCGTGCGCACGGACATTGGCGTGTGGTGCGTCTGTGACTC
SRS015264_WUGC_scaffold_57793	RT	-	13756	14367	AAAGAGCGTATAATCATGGCTTTGCCATTTTACGATAGGGTTATCCAACATATGATTGTCAATTACATAGAGCCGATATTTGAGCATCAGTTCATCTACCATTCCTATGCTTGCAGAAAAGGGAAAGGTGCTCACAGAGCCAGCAAGCAGTTGACAAGGTGGTTATATAATCTGGAAGTTGTGCAAGGTAAATCAGTCTATGTACTGAAAGCCGACATACACCATTACTTCCAGAGCATAGACCACAAGGTTCTGAAAAGAGAAATTAGAACCTACATTAAAGACAAGGACTTACTCGTAATCCTTGACCGGATAATAGACCATAATGGGATATTCCCGGACGGTGTCGGCATACCGGTTGGAAATCTTACGAGCCAACTATTTGCCAACGTGTATTTACACCGATTGGATATGTTCGTAAAACATACACTTCATGCAGAACACTACATGAGATATATGGATGATTTTGTGATTATATCAGAGGATCTTGAACAGTTGAAACGGTGGGAGAAACAGATAGAAATATTCCTTGCGGATGTTCTTAAATTACAATTAAATCCAAAAACAACCATTGTTTATGCAAAGAACGGAGTGGATTTTGTTGGATATAGG
SRS015264_WUGC_scaffold_66109	TR	-	3199	3265	3168	3287	18	0	AAGCCGGGTGGTCTATCGGTCGAACAACAATGCGAACGCGAATGGCGGCGTGTCGTACGCGAACACGAACAACGATTCGTCGAACACGAACGCGAACATCGGCTCTCGGCTCGCAAACAA
SRS015264_WUGC_scaffold_66109	VR	-	*	*	3462	3581	18	0	GCGCCGGGTGGTCTATCGGTCGAGCAGCTATGCGAACGCGAATGGCGGCGTGTCGTTCGCGTACTCGCACTACGATTCGTCGAGCACGATCGCGAGCATCGGCTCTCGGCTCGCCTTCCG
SRS015264_WUGC_scaffold_66109	RT	-	2173	2760	AAACGCCGGACGATACAGGTGATCCCATTGAAGGATCGCATCGCCGTAAATGCGGTTATGCGAGTCGTGGACGAGCATCTGCACCGGCGGTTCATCCGGACGACCGCAGCATCGATCCGCAACCGCGGGATGCACGACCTGATGGAGTATATCCGGCGCGATATCGCTCAAGACCCCGACGGAACCCGTTACTGCTATACCTTCGACATCCGTAAATTCTACGAAAGCGTCGATCAGCAGGTCGCCATTGCCGCCGTCCGGCGGGTGTTCAAAGACGAACGGCTGCTGACGATACTCGACGGCTTCATCCACATGATGCCGCACGGGTTGAGCATGGGGCTGCGCTCCTCGCAAGGGTTGGCCAACTTAATCCTCTCGATCTACCTCGACCACGAACTCAAGGATCGCCTCGGCGTCCGCTACTACTATCGCTACTGCGACGACGGCCGCGTGCTGGCCGCCTCGAAAGCGGAGTTGTGGGCCGTGCGCGATGCGGTGCATCGATGCGTCGAAGCCATCGGGCTGGAAGTGAAACCCAACGACCGGATCACTCCCGTCGAGGAGGGTATCGACTTCCTCGGCTACGTG
SRS015369_Baylor_scaffold_6444	TR	-	2830	2879	2792	2881	5	0	CCTCGAACGCGTGGTACGTGAACATGAACAACGGCAACGTGAACACGAACAACAAGACTAACGCAGGCAGGGTTCGTCCCGTTTCCGCAA
SRS015369_Baylor_scaffold_6444	VR	-	*	*	3519	3608	5	0	CCTCGAGCGCGTGGTACGTGAACATGAACTACGGCAACGTGGGCACGAGCAACAAGACTAACGCAGGCAGGGTTCGTCCCGTTTCCGCAA
SRS015369_Baylor_scaffold_6444	TR	-	3569	3593	3568	3601	0	1	CGCGTGGTACGTGAACATGAACTACGGCAACGTG
SRS015369_Baylor_scaffold_6444	VR	-	*	*	2841	2874	0	1	CGCGTGGTACGTGAACATGAACAACGGCAACGTG
SRS015369_Baylor_scaffold_6444	RT	-	2357	2589	TCGTGAAATTTTTGCTTCCGCTTATGTTGATCGTGTAATACAACATTGGGCTGATCTACGCCTTGATCCTATTTTGGAAGAGCGTTTTCAGGCACAGGGAAATGTTTCAAAAAATTGCCGTATTGGTGAAGGAGCACTTTCGGCTGTTATCTATCTGAATGGGATGATCATGGAAGTCAGTGAAAATTATACGAAAGACGCATACATTTTCAAGGGTGATTTCAAAAGCTTTT
SRS015578_WUGC_scaffold_31117	TR	+	1291	1328	1232	1350	28	0	CAAGATTACTCAATTAGGCAGTAATTGGAATAATGGTTCTAATGCAGGTAGTTTCTATTGGAATTTGAATAACAGTGTTGGGAATCGTAATCGTAATATCAGCAGTCACTTAGTAAATG
SRS015578_WUGC_scaffold_31117	VR	+	*	*	1014	1132	28	0	CAGGATTGCTCGGTTGGGCGGTGGTTGGAATTATGGTTCTGATGCGGGTGGTTTCTGTTGGAGTTTGTATGGCGGTGTTGGGGATCGTGGTCGTAATGTCGGCGGTCGCTTGGTGTATG
SRS015578_WUGC_scaffold_31117	RT	+	1883	2432	ACCTTTTCAGCAATACCTGACAGGGGAATTCACAAAGGACTTAGCAGGGTAAAGAAAGCAGTCCAACATGATGTTCCAAACTGTCAATATTGTCTGAAGATAGATGCAAGACATTATTATCAATCAGTGAATCATGACATTCTGAAACAGAAATACAGAAAAATGTTCAAAGACAATGACCTTCTTTGGATTCTTGATGAAATCATTGATTCAATCAACACAGCAGAAGATGAAGACCTTGTTTCAATATATCTGTTAGATGAAGACATTGACCCAAACACAGGGATTCCAATTGGAAACTATCTGTCACAGTACAGTGGGAATTATTACTTCAGTGATTTTGACCATTGGATGAAAGAAGTCAAGCATGTCAAATATTACTTCAGATATATGGATGACATTGTGATTCTTGCAAGAACTAAGGAAGAACTGCATCAGTTGCTGAAAGAAATCAATGAATACTTCCATAACAATATGAAGTTAGAAATCAAGAAGAATTATCAAGTGTTTCCAACTTATGTCAGGGGTATTGATTACCTTGGTTATAGGG
SRS015663_WUGC_scaffold_27774	TR	+	8978	9027	8924	9063	24	0	AAAACAGCACTAACACGAATAGCAGTAATGCTTACCCTTGTACTAATAGAGGAGGCAACTACAACAATTCCAACAACTACACGAGTAATCGTAACAACAACAATGCGACTAACAGTAACAACAACATTTCCTTTAGGCCC
SRS015663_WUGC_scaffold_27774	VR	+	*	*	6694	6833	24	0	AATACAGCACTAGCACGCTTAGCAGTAGTGCTTACCCTTGTACTTTTAGAGGAGGCTACTACGACTATTCCAGCTTCTGCACGAGTAGTCGTATCTGCAGCACTGCGACTGACAGTAGCTACAGCATTTCCTTTAGGCCC
SRS015663_WUGC_scaffold_27774	RT	+	8168	8703	TTTAGTTCCGTATTTTGTACCAACATTTATATCAACAACATATGCATGTTTAAAAGATAGAGGTATGCATAAAGCTTGTTTGGATGTGCAAAAAGCAATGCTACATTGTAAAAGAACATGGAATGAATACTATATACTAAAAATGGATATAAAGAAATATTTTGAAAATATAAATAAAAATATATTATATAGAATATTGAAAAAGAAAATAAAAGATCAAAAATTATTATGGTTAATAAATGAAATAGTATTTTCAAATGAAGGTATAAAAAACTTACCAATAGGAAACTATACTTCACAAATGTTTGCCAATATATATTTAAATGAACTAGACCAGTATATAAAACATAAACTACATTGCGAGTATTATTATAGGTACATGGATGATGGAATTATTTTAATAAAAACAAAAGAGCAAGCAAAAGAAATACTAGAGAACATAAAAATATTCTTAAAAGAAAACTTAGAATTAGAGCTAAATAAAAAAACACAAATATTTAAAAGCAAACAAGGAGTGAATTTTTGCGGTTATAAAA
SRS015663_WUGC_scaffold_46419	TR	+	6088	6137	6074	6137	11	1	ATCCAGCTCGCCTCGCAACGCAATGAATTTGAATTACAACAATCGTTCAATGAACAACAACAAT
SRS015663_WUGC_scaffold_46419	VR	+	*	*	5259	5322	11	1	CTCCAGCTCGCCTCGCCACGCTATGAGTTTGAATTGCAACTATCGTTCAGTGAGCAGCAGCTAC
SRS015663_WUGC_scaffold_46419	RT	+	6630	7192	TGTATTTCTGACCCCTTTCTTTGAGCAGATATATGTACCTAGAAACTGTGCATGCCGAAAAGATAAAGGTACGGATTACGCTGCCAACTGTCTGAAAGCAGACTTGAAGTATTATTATCGAGAGAACGCTGAGTCAAATTCAGGATATGTTTTAAAGGCAGACATTCATCATTATTTTCAAAGTATTGACCATGATATATTGAAGCGTATGCTCCATCCAATACTTCCAGATGGAGAAGTCAAAGACTTCCTGTTCTACATTATTGACAGTTTTGACAAGGGAGGTCTTCCATTAGGCAATCAGACAAGCCAACTACTGGCACTGTATTATCTTCATCCAGTGGATGTACTGCTTCAGAACAAGTATGGTGTAATGTTTGATTACGGTGCCTTGTTTTCAAGATACATGGATGATCTGGCACTGATTGCAGAGGATAAACAGACTTTGATCGATGCATACAGAGATATCAATTTTATCTTAAGGAATGCATTGAATCTATGCTTCAACGATAAGACGAGTATCCATCCATTAAAGAATGGGATTGGTTTTCTTGGATGGAACT
C3121131	TR	-	3649	3696	3629	3713	14	0	CTCGAACAATACGTGGTATGTGAACTCCGATGGTAACGTCAACAACAACAACGCGAACTGGGCTAATCGCTGCGCTCCGGATTGT
C3121131	VR	-	*	*	4284	4368	14	0	CTCGCACAATACGTGGTGTGTGACCTCCGGTGGTAGCGTCGGCGTCAGCTACGCGTACTGGGCTAGTCGCTGCGCTCCGGCTTGT
C3121131	RT	-	1686	3202	CTCTATACCCGATTATGACAAAACAGCTCATTCGTGATAATTGGGCTTGCCAGAAAGGAAAGGGAACGGACGATGCAAGGGATAGAATGAAAATATTTCTGCAAAGGATGTACCGGAAATATGGCACAGATTTCTATGGTTTACAATGCGACATTCATGGATATTACCCGAATATGAGGCATGACCTTACAAAAGAATTGTTCCGGGATAAACTGGACGATTGGCTGTATGAGCAGACTGCAACTGTTCTTGACGGACAGTACGCAGGGGATGTGGGATATAATCCTGGCAGCCAAATGATACAGATAGCCGGTATTACATTTCTAAGTGAGTACGACCATATGATGAGGGAGCAGACCGAAGCCGAGGATTACGGCAGATATATGGATGATTCAACACTGTTCCATCCATCAAAAGAATATCTGGAAAACCTAAAATTGATAAATGAGAAATACCTTGCAAGCAGGGGAATGGAGTACAACTCGAAGAAAACGAAAGTATTCAGCATTAAAGAGGGCTTTACATTCCTGGGATTCAAGTATCGGTTGACGGATACTGGAAAAGTTATCATGACAGTCAGCTCGGAGAAAGTCAAAGAAAGGCGCAGAAAGCTCCGTAAGCTGGTGAGGAAAGCCAAAAGAGGCGAAATCACAAAGGCGAAAGTAGATGACTGTTATCAAGCATGGAGGAGCCATGCGAGCAAAGGAAATTCCTTTCACCTTATACGCCGCATGGACAAATTTTACAAGAGTTTATGGAATGACCAAGAAACGGAGGTAACTGACAATGAGAATTAAGCAGATGGACGGCAGTATTTATGATAGCCGGGCGAATGAAAACCTGCGTGCAACAGTTGCAGAGCAGGCAGCCACGATTGATTATCTGGCTATGATGGCAGATATTGATATTCCGACAGAAGATAAAAACGAAATGGGAGGCGTAGACGATGAGTGATACACAGAACATGGAACAGGCGCAGGAAGTACAGCACAGTCCTAAATTTGAGGACATCAAAGGTTACCATGACAGCGGTTTCTGGAACGCCGCCATGGTAAAAAATGCTGTCAAGAAAAAGAGAATCACAGCAGAAGAATATACGGAGATTACCGGAAAGGAATACCAGTAAGAGGAGGGAAAAAGCAGGTGCTTTGCAGAAGTCCACCTGGCATAATGCCTTATGAATAAAATATCGATACCGCCCTTGTCAGAATATTACAACTTTGACCGGTTGGAGGATGCGGCAAGGGAATTACATCTGAATACAGAAGAGCAGGAGAATGAAGAAAAATTATTCAACCTGCATAACCATTTGATATGGCATTCGTACCGTCCTTTCGAGGATGCGCTTACGGATGCCATTTTCAGTGTTGTTATTCAGAAAATAATTGAGGATTACAACCTTACTCCGCAGGACGCACCGGCTGACTACCGGGATTTGTTGGAGTGAGAGAAAGGAAGTATAGGACAATGGATTTATTTTCATTAGCCATCGCCATAGGGATTCCATCGGCAATCAC
SRS015782_WUGC_scaffold_28253	TR	+	157	194	154	204	10	1	ATTGTAATTCGAATAATACAGTCAGTAATTCGAATGCTAATTATGGTTCAC
SRS015782_WUGC_scaffold_28253	VR	+	*	*	13	63	10	1	ATTGTGCTTCGGGTCATGCGGTCTGGCATTCGAATGCTAATTATGGTTCGC
SRS015782_WUGC_scaffold_28253	RT	+	599	1113	TATATGGGAGAAGATATTTATTGCACATACTTATGCTTGTAGAAAGAATAAAGGTATTCACAAAGCAGCACAAGATATAAAGAAAGTACTGAGGAAAGATGTAGTTAATACTCAATATTGTTTAAAATTAGATATTAAGAAATTCTATCCTTCTATAGACCATGAGATTCTTAAGTCCATAGTAAGAAGAAAAATAAAAGATACTAAAGTATTAAAATTGTTAGATGAAATAATTGATTCAGCACCAGGAGTACCTATTGGTAATTACTTATCACAGTACTTTGCTAATCTATATCTAGCTTACTTTGATCATTGGATTAAAGAATGTAAGAAAATAAAATACTATTTCAGATATGCTGATGATATAGTAATCTTTAGTAAAGATAAAGAGAGTTTACACACTTTAATCAAAGATATAATAGAATATTTAAATATCAATTTAAAACTAACAGTAAAGAGCAACTATCAAGTATTTCCTTTAGATTCAAGAGGATTAGACTTTGTAGGATATAAAT
SRS015782_WUGC_scaffold_40748	TR	+	4242	4291	4197	4311	19	0	ATCGTGTTATCCGTGGTGGCAATTACAACAATAATGGAAACAATTATCCTGTCGCCTATCGCAATTACAACAATCCTAATAACAACTATAACAACACTGGTTTTCGTGCCACGCT
SRS015782_WUGC_scaffold_40748	VR	+	*	*	2568	2682	19	0	GTCGTGTTATCCGTGGTGGCCTTTACTACAATAATGGTTTCAGTTATCCTGTCGCCTGTCGCGGTTTCGACTTTCCTAATAGCTACTATAGCATCACTGGTTTTCGTGCCACGCT
SRS015782_WUGC_scaffold_40748	RT	+	3378	3980	AAGAAAGAATAATTATGGCATCAGAATATAAGGATAGAGTAGTACATCAATGGTATGTCGAAAAATTTATAAAGCCATACTTTGTACCACAATTTATTAGTACATCATATGCTGGAATAGAAGGAAGAGGAATGCATAAAGCATCTAAAGATGTTCAAAAAGCAATGAGAAGTGCAAAATCTAAATGGAAGAATTATTACATATTAAAAATGGATGTTACAAAGTATTTTCAAAATATAGACAAAAGAATACTTTGGGAAATATTAAAAAGAAAGATGAAGGATAAAAAGTTACTATGGTTAACTAGAAAAATTTTATTATCTACAGAAGGCATGGTAGGACTTCCTTTAGGTAATTATACATCTCAAATGTTTGCTAATATATATTTAAATGAATTAGATCAGTATGTTAAACACAAATTAAAATGCAAATATTATTATAGATATATGGATGATATGGTTATAATGTGCGAAAATAAAGAAATTGCAAAAGATAGCTTAAATAATATAACTAAATTTTTAAAAGAAAATTTAAAATTAACTTTAAACTCAAAAACAAGAATTTTCAAAGATATACAAGGGGTTAATTTTTGTGGTTATAAAA
SRS015893_WUGC_scaffold_42257	TR	+	38953	39002	38906	39020	11	1	GCGGTGTGTGTTGCGTGCTTGTAACAATGCGAATGCGAATGGAGGTCTCGTTTATGCGAATGCGAATGACGCTTCTACGAATTCGAATACGAACGTCGGTGCCCGTCTTGCAATC
SRS015893_WUGC_scaffold_42257	VR	+	*	*	14323	14437	11	1	GCGGTGTGTGTTGCGTGCTTGTGGCGATGCGTATGCGTATGGAGGTCTCGTTTATGCGAATGCTCATGACGCTTCTACGAGTTCGAGTACGTACGTCGGTGCCCGTCTTGCCTTC
SRS015893_WUGC_scaffold_42257	TR	+	38953	39002	38904	39020	18	0	AGGCGGTGTGTGTTGCGTGCTTGTAACAATGCGAATGCGAATGGAGGTCTCGTTTATGCGAATGCGAATGACGCTTCTACGAATTCGAATACGAACGTCGGTGCCCGTCTTGCAATC
SRS015893_WUGC_scaffold_42257	VR	+	*	*	38671	38787	18	0	GGGCGGTGTGTGTTGCGTGCTTGTAGCAGTGCGTGTGCGAGTGGGGGTCTCGTTTTTGCGTATGCGTATGGCGCTTCTACGGATTCGGTTACGGGCGTCGGTGCCCGTCTTGCCTTC
SRS015893_WUGC_scaffold_42257	RT	+	39514	39865	TCAGCAGCGAGCATAAAAGGAAGAGGAATGCATAAGCTGTTTAGAAAAGTAAGAAGTGATATAGGTCATGACTTTGAAGGAACAAAATATTACTATAAATGTGATATTAAGAAGTTCTACCAGAGCATTGACCAAAAGCAAATGAAGAAGGTAGTAAGAAGGTACATAAAGGACAAGCAATTATTACCGATATTAGATAGCTTTATAAATCTCATGCCTTCTGGCTTATCTATTGGTTTACGTTCCTCACAGTGCTTTGGAAACATTCTGTTAAGTAGGCTTGACCATAGAATGAAAGAAAATGAGCATGTAAGATATTACTATAGGTATTGTGATGACATCGTTTTACTTT
C2397089	TR	-	12553	12590	12544	12649	14	0	AAAGCCGTGTTGTCGGGCGTTCGAATAACAGTGCGAATGCGAATGGCGGTCTCGTCTTTGCGAATGCGAATAACGCATCATCGCAGTCGAACTCGAACATCGGTTC
C2397089	VR	-	*	*	12767	12872	14	0	GGAGCCGTGTTGTCGGGCGTTCGTTTAGCAGTGCGGGTGCGTATGGCGGTCTCGTCTTTGCGTATGCGAGTTACGCATCATCGCAGTCGCTCTCGAGCATCGGTTC
C2397089	RT	-	11672	12026	GACAGCAGCATCTATCAAACAACGTGGTATGCACGACCTTAAAACCTATATAGAAAAGGATATACAGCTCTATCCAAAGGAAATGAAGTATATCTATAAGTTTGATATTAAAAAGTTCTATCCTACGATACAGCAGGATTTTGTGATGTACTGTATCAGACGAGTATTTAAAGACAAACGTCTCATTAGTATCTTAGAGGGTTTTGTCAGACTACTTCCTAATGGCTTAAGTATGGGACTTCGTTCATCACAAGGACTTGCAAATCTTTTGCTTTCTTTGTATCTGGACCACTACCTAAAAGACCGCTATGGCATTAAGCATTTCTATCGCTATTGTGACGATGGTGTTATTGCA
C3531371	TR	+	1846	1895	1816	1938	16	0	ACTATTGGTCGGCAGTTCCGAACAACACGAACAACGGTTGCAACCTGAACTTCAACTCGGGCAACGTGAACCCGCTGAACAACAACAATCGGACCTATGGGTTCGCGGCGCGTCCGGTCTCAG
C3531371	VR	+	*	*	234	356	16	0	TCTATTGGTCGGCAGTTCCGAGCAACACGGGCAGCGGTTGCTACCTGTACTTCTACTCGGGCGGCGTGTACCCGCTGTACGGCAACGATCGGACCTTTGGGTTCGCGGCGCGTCCGGTCTCAG
C3531371	RT	+	2159	2843	CTTGTATCTGTTTTATTACGTTCGACCCTGTGCAGCGTGAGATTTTTGCCTCTTCATTTAAGGATCGTGTGGTACATCATCTGCTCTTTAACTATATAGCACCGCTGTTTGAAACAACGTTTATATATGATAGTTACTCTTGCCGTGTGGGTAAAGGAACGTTGAAGGGTGTGGAACGATTTGAGCATCATTTGCGTAGTTGTACACAGAATTATACACAATCAGCGTACGTGCTGAAGCTTGATATAAAAGGATACTTTATGAGTATTCCTAAGCGTGAATTGCGAGAACTATTACGTAAGGAGATGGATAGAAAACCTGAATGGAATAAGAAATTCGACCGCCAGCTGGTTGATTTCCTTATAGATAGTATTCTTCTGCGTGACCCTACAAGTGATGTACGCATCGTTGGGGGGAAGGAGGATTGGGAGGGATTACCGCCTTCAAAGAGTCTCTTCCGTTCTGCAAAGGGGTCAGGGCTTCCTATTGGTGATCTGACATCGCAGCTGTTTAGTAATATTTATCTTAATCAGCTTGACCAGTTTGCTAAACGTCAGTTGGGCTTGAAGTATTATGGCCGTTATGTAGACGACTTTTATGTTATAGATACTGACCACCGTAAACTGGCAAGATTGATAGGGCTGTTTCGTGATTATCTGCATGATGAGTTGCATCTTACGTTACA
SRS015960_WUGC_scaffold_18811	TR	-	8016	8042	8005	8057	7	0	GAACTGCAACAACGGCTCTGGTAATTCGAACTGGAACATCGGCGGGCGCCCAC
SRS015960_WUGC_scaffold_18811	VR	-	*	*	8274	8326	7	0	GGACTGCAACGGCGGCTCTGGTGCTTCGAACTGGAGCATCGGCGGGCGCCCTC
SRS015960_WUGC_scaffold_18811	RT	-	7077	7525	ATGCATTCGTTCAGGTATTCAAAGAAATCGTGATGCATGGAGCCTACGAGTACAGCTGCGGTTGTGTTCCAGGAAAAGGAACCGACGGAGCGAGGAAAATCATAGAGCATTGGATCGCAAAGGATCCGGCAGGAACCAGCAAAGTCGCGCAGATCGATGTAAAGCAATGCTATCCGAGCATCCCGCATGAGGAGCTCCGGAAGAAGCTGGAAAAGAAAATCAAAGACCGTAAGTTTTTAAGATTAGCTTTTAAAATTATCGCAAGCTATCAGCAGGCCATGGCCACACATACCCGTATGCTACCGGAGATTGATGCAGTCGGCATCCCGGTAGGGCTTTACACGTCGCCATGGTTCCTCAACTTTTTCTTTCAGGATTTAGACCACGAGCTCAAAGAAGTATGTGGAGTCCGACATCTCACCAGATACGTCGACGACATCATCCTGTTT
SRS016018_WUGC_scaffold_5573	TR	-	15955	15992	15936	16051	13	0	AAGAGCTGGTCTTTTGGGGCGGTAATGCGAATAACGGTGCGAACTGCGGCTTGGCGTATGCGAACTCGAATAACGCTTGGTCGAACTCGAATGCGAATGTCGGCTCTCGCCTTGCT
SRS016018_WUGC_scaffold_5573	VR	+	*	*	2	117	13	0	AAGAGCTGGTCTTTTGGGGCGGTAATGCGGATAACGGTGCGCGCTGCGGCTTGGCGTCTGCGTACTCGTTTTACGCTTGGTCGTCCTCGGATGCGTCTGTCGGCTCTCGCCTTGCT
SRS016018_WUGC_scaffold_5573	RT	-	14938	15362	AGATATTTACAAGAGTCTTATTCTCGATACGAGTGCTTGCATAAAGGGAAAAGGACTGCATTTTGGAGTCAAACGCATGAAGATGTTTTTGCGTAGGTATCCTGAATACAAGTGGCTTGTAAAGACTGATTTCAAAAAGTTTTATCAGAGTATTCCACACGAAGTTGTGATTAATGCTTTTCGCCGAAAATTCAAAGACGAGAAGTTTATAAAGTTGATTGAGATTGCATTGTTGAGTTATGATAGCGGAAAAGAGTTAATTGATATTTTGGAAAATGAAGAACTTCGGAAAGAGAGCTGTACCGATTGGAGCGTACACAAGCCAACCAATCGGAAATTTCGCAGTAAGCCCGATAGACCACAGGTTCAAAGAACAGTATAAGGTCAAATGCTTGCATCGGTATTGTGATGATAACGTGATGCTT
SRS016018_WUGC_scaffold_12973	TR	+	2759	2822	2738	2838	12	2	GCTCCCCGAACACGAACAACACCAACAACGCCGTTTACTTGAACACCAATGGCAATGTCAACAACAACAACTGCACCAACACCACAGGGTCCCGCCCCGCT
SRS016018_WUGC_scaffold_12973	VR	+	*	*	4557	4657	12	2	GCTCCCCGAACACGAACGGCACCAACTACGCCGTTGGCTTGAACTCCAATGGCAATGTCTACAACAACCGCTGCACCGACGCCTACGGGTCCCGCCCCGCT
SRS016018_WUGC_scaffold_12973	RT	+	3260	3857	AGAAAAGGCTGGTGCAGGCACCCGCTTTTGTGGACAAGGTGGTCCAGCACGCCATAGTGGACAATCTCCTCTATGACCGCATCACCCGCAGTTTCATCCTGGACAACTACGCATCCCAAAAGAACAAGGGCCTGCACTTCGGCCTGGACCGGCTCAAAGGATTTTTCACGGACTACTGGAATAAGCACCACACCGCTGAGGGCTGGGTGCTCAAGTGTGATGTCCGCCATTTCTTTGCAAGCATCAACCATGACAAGCTCAAGGAAAAGCTCAAAAAGCTGGACCTTGAGCCTGTTGTTTATGACCTGCTTTGCATCTATATTGACTGCTCTGACGGCCTGCCGCTGGGGTATCAGACATCACAGCTCTTTGCCCTCCTTTTCTTGGATGACTTTGACCACTTCGTCAAGGAACAGCTCCACATCCAATACTATGGCCGCTACATGGATGACTTTTTCCTCATCCACCCGGACAAGGAATACCTGCAATTCTGCCTCCGGGAAATACGGGCCTACATGGATAGCCTGGGGCTGGAACTGAATGAGAAAACCCCAAATCTTTCCCATCCGCAACGGCATTGACTTTTTGGGCTTTCACA
SRS016018_WUGC_scaffold_20700	TR	+	419	468	372	483	10	0	TGTCCTCCACGTCGGTGGCAACTGGAACAACGGCGGCAATGCCGGCCTTTTCTACTTCAACGCGAACAACTCGTCTTCCGACACGAACTCCAACGTCGGCGCGCGACTACTT
SRS016018_WUGC_scaffold_20700	VR	+	*	*	0	111	10	0	TGTCCTCCACGTCGGTGGCAACTGGGACTACGGCGGCGGTGCCGGCCTTTTCTGCTTCAACGCGAGCAACTCGTCTTCCGGCACGTACTCCAGCGTCGGCGCGCGACTCCTT
SRS016018_WUGC_scaffold_20700	RT	+	885	1367	GATGCTGGTGACGGCCATGAAACCGGTGCTTATGCGCGGGATGCACCCGTGGTCCTGCGCGTCGATTCCCGGACGTGGTGGAAAGCGAATCCACAAGAAGATCCGCGGCGCGCTCCGCAATGACCCGAAGGGGACGAAGTACGCCGCGGAGCTGGACGTCGCACAGTATTACCCCAGCATCTCCGGCAAGCGGCTGATCTGGGCGCTGGCGCGGAAGATCAAGGACAAGCGCTTTCTGCGGACGGTCTATTCCATCATCGAATCCTGCGGCGGCGGGCTGGCTATCGGGTATTACATCTGCCAATGGCTGGCGAACTTTTATCTGGAGCCTCTGGACCAGTACATCATGACGCTGCCGGGCGTGAAGTATATGACCCGCTACATGGACAACATCACCCTGCTCGGGCCGAATAAGAAGCAGCTGCACAAGGCACGGAAGCTGATCGCCGCATTCATGCAGCAGCGGCTCGGCCTGTCCATGAA
C1203245	TR	-	5865	5902	5842	5943	14	0	AGCGTGGTAACGGCAATTCGTCGAATGCTTCCGCTCGTTACGTGAATGCGAACAACCAGCTGTCGAATACGAATGCGAACTACGCTGGCGGCTTACAAATGA
C1203245	VR	-	*	*	6072	6173	14	0	TGCGTGGTAACGGCGCTTCGTCGGCTGCTTCCGCTCGTTACGTGTATGCGAACACCCAGCTGTCGAATACGGCTGCGAACTCCGCTGGCGGCTTCCAGGTGC
C1203245	RT	-	5042	5402	CTGTTACAACTGCATAAAAGGGCGGGGAATCAACGCAAGTAGAAAACGGTACGATCCTGTCAGGCAGATCAAAAGGATTATTGGAAGGTATCGCCCGTGGGGATATTTGCAGCTGGATATCCGCAAATGCTATGAATCGACTCGCCCGGAGATCCTGTTCGCCCGTCACGAAGCGATCTGGAAGGATAAGCGAATACTGCGCTATCTGCAAAGAGTTTCTTTCTGTGATATAGGACTGCCGATTGGTACTCCTTCGTCTCCGATGAACCAGCATATCATGATGATGGCCTTCGACAGGTTTATCCGTAAGGATCTGAAGATCAGACACTATGTAAGGTATGCGGATGATATCATCCTGTTC
SRS016086_WUGC_scaffold_26885	TR	+	12884	12921	12848	12944	13	1	CAAAGTCCCGTGTGGTCTTCCGTGGTTACAACAATGCGAACGCGAACGGTGGCGTTGCGTACTCGAATGCGAACCACGATGCCTCGGGTTCGTGGTC
SRS016086_WUGC_scaffold_26885	VR	+	*	*	12532	12628	13	1	CTGCGTCCCGTGTGGTCTTCCGTGGTTGCTACTATGCGTACGCGGGCGGTGGCGTTGCGTTTTCGGTTGCGAGCCACGATGCCTCGGGTTCGTGGTC
SRS016086_WUGC_scaffold_26885	RT	+	13489	13870	ACCGCAGCCAGCATAAAGAAAAGAGGGATGCACGATCTCTCCCTATATATGCGAAGAGATATAGCTGAAAACCCTGAGGGTACACGATATGCCTACCAATTCGACCTAAAATCTTTCTATGACATGATAGAAGGCGACTTCATCATGTCATGTGTCAGGCATTTATTCAAAGACAAAAGGCTGATAGATATTCTTTCGAGCTGCGTATACTCCCATGAGGGACTTGTAAAAGGCAGGAGGAGTTCCCAAAGTTTAGCGAACCTGCTCCTCTCCGTTCATCTCGACCACTATCTCAAGGACGAACTGGGTGTGCGTTATTTCTATCGATACTGCGATGATGGGCTTGTTCTCTCCCACAGCAAGGAATATCTTTGGCAAATCA
SRS016095_WUGC_scaffold_7254	TR	+	4441	4490	4397	4583	26	1	ATTCTTGCCTGCGGCTGGCAACCGTTGGAACGAGAATGTCAACAACAGTGGGTCGAACGGCAACTACTGGTCGGCTTCGTTGAACGAGAACAACAGCAACAACGCTTACAACCTCAACTTCAACAGCGGTAACCGGAACCTGAACAACAATCGCAACAACGGGTTCTCCGTCCGCCCCGTCACAGAA
SRS016095_WUGC_scaffold_7254	VR	+	*	*	2987	3173	26	1	CTTCTTGCCTGCGGCTGGCGGCCGTTGGTACGAGAATGTCTACATCAGTGGGTCCGGCGGCTACTACTGGTCGGCTTCGTTGGGCGAGAGCTGCAGCAGCAACGCTTACTACCTCGACTTCTACAGCGGTCACCGGCGCCTGTACAACCTTCGCTACGACGGGTTCTCCGTCCGCCCCGTCACAGAA
SRS016095_WUGC_scaffold_7254	TR	+	4495	4544	4452	4583	20	0	AACGGCAACTACTGGTCGGCTTCGTTGAACGAGAACAACAGCAACAACGCTTACAACCTCAACTTCAACAGCGGTAACCGGAACCTGAACAACAATCGCAACAACGGGTTCTCCGTCCGCCCCGTCACAGAA
SRS016095_WUGC_scaffold_7254	VR	+	*	*	3042	3173	20	0	GGCGGCTACTACTGGTCGGCTTCGTTGGGCGAGAGCTGCAGCAGCAACGCTTACTACCTCGACTTCTACAGCGGTCACCGGCGCCTGTACAACCTTCGCTACGACGGGTTCTCCGTCCGCCCCGTCACAGAA
SRS016095_WUGC_scaffold_7254	RT	+	4712	5497	TTTTGAACAGAATTTGGAAGAAGAATTGATTCGATTGAGGAACGAAATCGTAGACCGGACTTATGTGCCCCGTCCGTCTTCTTGTTTTGTAATCTCCGAACCTAAAAAACGGGAAATCTTTGCCGCTGATTTTCGTGATAGAATTGTGCATCATTTGTTTTATAATTATACCTATGAACTGTTTGAGCGTTCTTTTATTCATGATAGTTATAGTTGCCGTATAGGAAAAGGTACGCACTATGGCATAGAACGTCTGAAACATCATATCCGCAGTGAGTCTCGAAACCATAGTCGTTCATGTTTTGTACTTAAACTCGATATAGAAGGATATTTCATGCATATAGAAAGAGAAAAGCTGCTGTCTGTCTGCCGACATACTATCTTTTCGATGCTGTCTCATGCTTCTAATCAAAAAGGCAAAACATGGAGAGAGGTTTTAGACTTGTCTTTGATTGACTTCCTGATGGAGAAGATTATAATGAATGACCCGGTTGATGGGTGTATTGTGAAAGGGCGCAAAAGTGATTGGAAAGGACTTCCAGCCAACAAGAGCTTGTTTGGAAGCCCGGCGGGATTCGGACTACCGATAGGAAATCTTACATCCCAATTATTCAGTAATGTATACTTAAATGTGCTTGATCAATTCGTGAAACGCCAATTACATTGCAGATATTATGGACGGTATGTGGATGATTTCTATTTTGTGTCGGCTGATCGTAAACGATTACGACAATATAAAGTGGCTGTGACTTGAATGTTGTCGGAAGAATTGAAACTGAATGTTCA
SRS016095_WUGC_scaffold_16169	TR	-	1908	1955	1908	2011	15	0	AACGCAGAACGTGCGCTTGCGCTCGGCTAATCGTGACAACGCGTGCAATACGTGGAATGTGAACAGCTCGGGCAACGTCAACAACAACAACGCAGTCAACGCGC
SRS016095_WUGC_scaffold_16169	VR	-	*	*	2554	2657	15	0	AGCGCAGAACGTGCGCTTGCGCTCGGCTCCTCGTGGCTACGCGTGCTATACGTGGCTTGTGTCCAGCTCGGGCGGCGTCAACTACAGCTACGCAGTCAACGCGC
SRS016095_WUGC_scaffold_16169	RT	-	929	1467	CCATCTATCCGGCAATGACCAAGAGCTTCATCCAACATAATTGTGCCTGTCAGAAAGACAAGGGCACGGACTATGCAAGGGCGGTGCTTGATGAGTTCCTACATCGACATTACAGGAAGTACGGACGGGCAGGCGGAGTCTTGCAGGTGGATGTACATGGATATTATCCCAACATGAAGCATCAGGTCGCAAAGGACAAGTTCAAGAAACACCTTGAGCCGGACATCTACAAGCGAGCGGAGGCGGTACTGGAAGATCAGTATGAGGGCGATGTCGGATATAATCCGGGAAGTCAGATGATACAGATAGCAGGAATCTCCGTACTTGATGAATTAGATCATTTCATCAAGGAACAGCTCGGAATCAAGAGATATCTGAGATACATGGATGATTTTCTACTGATGCACGAAGACCTTGAGTACCTTGAATACTGCAAAGACAAGGTGATTGAGAAATTGGCTGAATATGGCTTTGAACCGAACCCTAAAAAGACAAAAGTGATACCGATAACAGAAGAAATCCTCTTCCTTGGTTTCTAT
SRS016095_WUGC_scaffold_35851	TR	+	15979	16038	15958	16069	18	0	GGTGTATCGGTCGAACAACAATGCGAATGCTAATGGCGGTGTTTCGTATGCGAATGCGAATAACGATTCATCGAATGCGAACACGAACATTGGTTGTCGGCTCGCAAACAAT
SRS016095_WUGC_scaffold_35851	VR	+	*	*	15666	15777	18	0	GGTGTATCGGTCGTACAGCCATGCGGATGCTTATGGCGGTGTTTCGTTTGCGAATGCGTATAGCGATTCATCGCGTGCGAGCACGGGCATTGGTTGTCGGCTCGCCTTCCGT
SRS016095_WUGC_scaffold_35851	RT	+	16591	16894	ACGTCAGCTTCTATCAAAAATCGTGGAACGCATGACCTTCTGAACTATATCCGTAGGGATTTGCAGAATGATTACGAAGGTATGCGTTACGCTTACAAGTTTGATATTACGAAATTCTATGAAAGTATATCGCAGGACTTTATGATGTATTGTTTACGGAGAATGTTTAAGGAAAAGGTTCTATTGACCATACTTGAGCGTTTTATCCGTATGATGCCTGATGGGTTGAGTATCGGGCTACGTTCATCACAAGGATTTGGCAATATGCTTCTTTCGATGTTTCTTGACCATTATCTCAAAGACC
C1587581	TR	-	2730	2779	2710	2836	21	0	TAAACGCAGAACGTCCGCATGCGTAGCGCTAATCGTGGCAACTCGTACAATACGTGGTACGTGAACTCGAGCGGCAACGTCAACAACAACAACGCGAACAACTCTATGCGCTGCGCGCCCGATTGTG
C1587581	VR	-	*	*	3400	3526	21	0	TCAGCGCAGGGCGTCCGCGTGCGTAGCGCTCGTCGTGGCCTCTCGTGCAGTACGTGGTGCGTGTACTCGAGCGGCGACGTCGACAGCAACGGCGCGCACTACTCTATGCGCTGCGCGCCCGCTTGTG
C1587581	RT	-	1735	2273	CAATATACCCGCAAATGACAAAAGGTTTTATAAATACTAACGTAGCCTGCCAAAAAGGAAAAGGCACAGACCTAGCCAGAGAGATACTTAAAGAGTATTTAAGGGCTATGTATAGGAAGTGCGGCAAGAATTTTAGCGTATTACAATGCGACATACACGGCTATTATCCGAATATGCAGCACGAGACAGCACGCCAGACATTTAGAAAAGGATTAGAGCCACACATATACAAAAGAGCTAATCGAGTGCTCACGAACCAGTACGCGGGAGAAGTTGGCTATAACCCTGGTTCACAAATGATACAAATAGCGGGAATATCAGTATTAAGCCCGATAGACCATTTTATTAAAGAACGGCTACACATAAAGTACTATATACGATATATGGACGACTTTATACTACTACACGAAAGCGAGCAGTACTTAGAATACTGTAAGCAGGAGATAGACAAGCGCTTACACGTTATGGGCTTTGAATTTAACCCAAAGAAAACACACGTATATAGCGTAGGTAAGTGTATACCATTTTTAGGCTTTAAC
SRS016335_WUGC_scaffold_5786	TR	+	9801	9845	9776	9898	27	0	AAAAGGCCAACAGTACCAACAACAGGGTGTATAGGGGTGGCAATTACAACAACAATGGCGACAACAATCCAGCAGACAATCGTAACAACAACAATCCGACTAATAGTAACAACAATTATGGTT
SRS016335_WUGC_scaffold_5786	VR	+	*	*	7784	7906	27	0	TGGAGGCCTACAGTACCGACTACAGGGTGTATAGGGGTGGCTATTGCTACAACAGTGGCGACTTCTATCCAGCAGACTTTCGTCTCTACAGCAATCCGACTTGTAGTTACTCCTTTTGTGGTT
SRS016335_WUGC_scaffold_5786	RT	+	8970	9516	AAAGAAGAAAAATAGAAGCTTCACGATATATGGATAGAATTGTACATAGATGGATAGTAGATAGTTTCTTAAATAGATACTTTGTAAATCAATTTATAAATACATCATATGCGTGTATAAAAAATAGAGGAATGCATAAAGCGTCTATAGACGTACAAAATACAATGAAACATTGTAAAAGAATATGGCAAAATTACTATATTTTAAAAATGGATATTCGAAAATATTTTCAGAATATAGATAAAGATATTTTAATGAATATTTTAAAAAGAAAAGTAAAAGAAGAAAAACTAGTAAAACTATTAGAAAAAATAGTGTATTCAAATTCAGGTAAAAAAGGACTTCCAATAGGTAATTATACCTCGCAAATATTTGCAAATATATACTTAAATGAAATAGACCAATATATAAAGCACGAGCTTAAGGTAAAATACTATTTTAGATATATGGATGATTCGATTTTATTTGTAAAAACAAAGAAAGAAGCCATTGAACTTTTAGAAAAAATTAAAAATTATTTAAAAATAAAATTGGAATTAGAATTAAA
SRS016335_WUGC_scaffold_32876	TR	+	3760	3785	3760	3908	25	1	GGAGCTGCAATGTGAACTCGTCCAACGTGAACTGTAATGCCTCCGATTTCAACTGCAACGTCAACTCGAATGGCAACGTGAACTGCAACGATAACGGTACTAACGAGAACTGCAACGTGAATGGTGATGGCTCTGTCAACTGTGGCTAG
SRS016335_WUGC_scaffold_32876	VR	+	*	*	3363	3511	25	1	TGAGCTGCCGTGTGGGCTCGTCCGACGTGGGCTGTATTGCCTCCGATTTCTACTGCCGCGTCTACTCGAATGGCGGCGTGAGCTGCTCCGATGGCGGTGCTGGCGAGAACTGCTACGTGAATGGTGGTGGCTCTGTCGACTGTGGCTAG
SRS016335_WUGC_scaffold_32876	TR	+	3829	3878	3761	3908	25	0	GAGCTGCAATGTGAACTCGTCCAACGTGAACTGTAATGCCTCCGATTTCAACTGCAACGTCAACTCGAATGGCAACGTGAACTGCAACGATAACGGTACTAACGAGAACTGCAACGTGAATGGTGATGGCTCTGTCAACTGTGGCTAG
SRS016335_WUGC_scaffold_32876	VR	+	*	*	3364	3511	25	0	GAGCTGCCGTGTGGGCTCGTCCGACGTGGGCTGTATTGCCTCCGATTTCTACTGCCGCGTCTACTCGAATGGCGGCGTGAGCTGCTCCGATGGCGGTGCTGGCGAGAACTGCTACGTGAATGGTGGTGGCTCTGTCGACTGTGGCTAG
SRS016335_WUGC_scaffold_32876	RT	+	4874	5343	TATGTGTGCTACTAGAGTCAATAAAGGTAGTGGATATGCAATTAAGCTAATGAAAAAATATCTAAATGATATTAAACTAAAATATAATAAATTTTATATTTTAAAAATAGATATTAAAAAATATTTTTATAATATAGATCATGACATATTAAAAAGAATATTAAATGATAATATTAAAGATAAAGATGCTCTAAATATATTATTTAAAGTGATTGATTCAACTAATGAGGAGTATATTAATAAAAGAATTATTAAGTTAAAAGAAAATAGAATAAATCATTTAAATAGTGATAAATTGATTTATGAAACTAAAAATATTCCATTGTATTATTATAATAAAGGATGTGGAATAGGTGACCAAACATCACAAGCATTTGGACTTATATACTTGAATGAAATATGTCATTATATTAAAGAAGAATTACATATTTCATATTTCATTAACTACATGGATGATTTCATAATCATTC
SRS017191_Baylor_scaffold_11226	TR	+	671	720	657	737	9	0	TTCGAACGCTGGCCCTTCCGCGTTGAACTTGAACAACGAACGTTCGAACGTCAGGACGAACCACGGCTTTTTCTCCGCTTA
SRS017191_Baylor_scaffold_11226	VR	+	*	*	0	80	9	0	TTCGAACGCTGGCCCTTCCGCGTTGCTCTTGAACCACGGTCGTTCGTTCGTCTGGACGAACCTCGGCTTTTTCTCCGCTTA
SRS017191_Baylor_scaffold_11226	RT	+	1207	1810	AGCCGCGAATTATTATGGCGCTGGAATATCCGGATCGCGTTGTTCAATGGGCCTATTACCAGATCTTAAACCCGTTATTCGATAAGCAGTTTATAACGCACAGTTACGGTTGTAGACAAGGGAAAGGCACAACAAAAGCGCGCGATCAGCTTCAACGCTGGCTTCGAAAAGTGAATCGAAGTGGAAAAACCTGGTACGTGTTAAAGCTTGACATTTCAAAATATTTCTATCGCGTGGATCACGCGGTTTTGATGGATATATTATCACGAAAAATCAAGGACGAAGAAATTCTTCGCGACCTTTACAAACTGATAAATTGTGAAAATACGGCGTTCGGCCTTCCGGCTGGCGTGCAACCGGAACTTTGCAACGAAGAAGACTGGCTTTTTGATCGCGGTATGCCAATCGGAAACCTTACAAGCCAGATGTTCGCGAATATCTATCTAAACGAATTAGATCAATACTGTAAACACGAACTTGGAATCCATCTGTTTATTCGATACGTGGACGACATTATTATCTTGTGGCCGGATAAAGAGGAATTGAAGGGAATCCTGGATAATATAAAAAACTTCCTGGAAGAACGCCTTCACCTGGAACTAAA
C1746428	TR	+	11069	11106	11016	11126	16	0	CTTTGCACGCTTTGGCAGCAATGGCAATAACGGCTTGCACGTGGGCTGCGCTTTGAATTTGAACAATGCGCTTTCTAACTCGAATTGGAATTACGGGCTGGGCTTAACTTA
C1746428	VR	+	*	*	10794	10904	16	0	CTTTGCTCGCTTTGGCTGCGTTGGCTATTACGGCTTGCTCGTGGGCTGCGCTTTGATTTTGAGCTATGCGCTTTCTAACTCGTTTTGGTTTTACGGGCTGGGCTTGACTTG
C1746428	RT	+	11603	12104	AGCTGCGGCAGCATACCGAAGAGAGGCGCACACTATGGACAGAAGCGTATAAAAAAATGGTTAAGAAGAGACATAAAGAATACAAAATATATATTCAAAATGGATATTAAGCATTTTTACGAGAGCGTAGACAAAGAGGTATTAAAAGCAATGCTTAAGCGGAAAATAAAGGACTGGCAGGCGCTGGAACTGATATATACAGTAATAGACGGCTGCGAGAAAGGTTTACCGCTGGGGAATTATACAAGTCAGTGGTTCGCAAATTTCATGCTGACAGAGTTAGACCACTATATAAAAGAACAGTTGCACGCAAAATATTACATGCGGTATATGGACGATATAGTAATATTTGGCGGCAATAAAAAGGAATTGCATAAAATGCACAGAGCCATAGAGCAGTTTTTACGGGACAAGCTGCATTTAAGGATAAAAGAAAACTGGCAGGTATTCAGACTTGAATATAAGGGAAGAGGCAGACCGCTTGATTTTATGGGCTGGCAGT
C1825501	TR	-	796	845	783	889	22	0	ACGTACTGTCGGGTACGAATTGGAGTAATGCCTCGAATGCTGGGGTCACGTACTTGAATTGCAATAATGTCACGTCGAATGTGAATTCGAATATCGGCACTCACTTA
C1825501	VR	-	*	*	971	1077	22	0	TCGTGCTGTCGGGTTCGCGTTGGAGTCATGCCTCGGATGCTGGGGTCGCGTGCTTGTGTTGCCATCATGTCGCGTCGCTTGTGTATTCGACTGTCGGCGCTCGCTTG
C1825501	RT	-	178	311	TACCTATGCAAGCATAGAAAATAGAGGGTTGCATATGGGGGCTAAAAGAGTAAAAAAAGCAATGTTAAAAGACCCAGAGGGTACAAAGTATTGTTTAAAAATTGATATGAAAAAATACTATCCAAGCATAGATA
SRS017521_Baylor_scaffold_5328	TR	-	3954	4003	3921	4009	13	0	GCGTCGAACCGTGCGAACCGTGGGTACAACTCGGCCCGCAACTGGAATTGGAACAACTCGTCCAATCGGAACGCGAACCTCGGTTTCCG
SRS017521_Baylor_scaffold_5328	VR	-	*	*	1897	1985	13	0	GCGTCGCACCGTGCGTACCGTGGGTGCAACTCGGCCCGCCTCTGGTCTTGGTACATCTCGTCCTATCGGCACGCGCTCCTCGGTTTCCG
SRS017521_Baylor_scaffold_5328	RT	-	2785	3426	AAGCGGAGAGACCTCTCTATTCCACAGCTCCGGGACAAGGTGGTGCAGCTCGTCATCCACGAGGAGCTACAAAATATGTTCCGGCCCGTGTTCATCAACGGCTCGTTTGCTTGCCAGTACGGGAGAGGCCCGATCCGCGCCGCCTTCAAGGTGCAGCACGACATGAGGGTCGCCCGGATGAAATGGGGCGACAACGCGGCGATCATCAAGATCGACGCCCGCAAGTTCTTTTATTCCATCGACCGCGCTCTGCTCAAGAAAATCCTTGCGAAGCGGTTCAAGAAGCTCAAGAAGAAACGCCCGGAGACCTATGAGGATCTCCTCCGCTTCTATCGGCTTCTTTGCAAAGTGATCGACAGCTCGCCGGAGGGCGAGACGGGCATCCCTCTCGGGAATGTCAGCTCCCAGGACTTCGCGAACATCTACCTCAACGAGCTCGATCAGTTTTGCGTCCGCTTTCTCGGCGCGAAGCTCTACACCCGGTACATGGACGACATCGTCATCGTTGCGCCGGACAAGGAGACCGCCCGGGAATGGCTGGCGAAAATCAAGGTATTCCTCCGCGAGAGGCTACACCTTGACACCAACAAAAAGACAAAGGTTTTCTATATGCGGCAGGGCGTGAACGCCTACGGCTTCAAA
SRS017521_Baylor_scaffold_11741	TR	-	11403	11452	11362	11545	19	0	TTCCCTGCGGGGGGCTATCGTAACAACTCCAATGGGAACACGAACAACGCAGGCAACAACGGTTACTCGTGGTCGGCTTCGTCCAACAATACCACGAACGCGTACAACCTGAACGTCAATTCGGGCAATGCGAACTGGAACAACAACAACCGCAACAACGGGTTCACCGTGCGTTGTATCCGAG
SRS017521_Baylor_scaffold_11741	VR	-	*	*	12823	13006	19	0	TTCCCTGCGGGGGGCTATCGTGACAGCTCCAATGGGGGCACGAGCTACGCAGGCAACACCGGTTACTCGTGGTCGGCTTCGTCCAGCTATACCACGAACGCGTCCTTCCTGTACGTCAATTCGGGCAATGCGTACTGGAACGACGTCAGCCGCAGCAACGGGTTCACCGTGCGTTGTATCCGAG
SRS017521_Baylor_scaffold_11741	RT	-	10442	11144	CCGTCTTATTGCTTTATCGTTGACAAACCCGTCAAGCGAGAAGTTTTCGCCTCACAGTTCCGTGACCGGGTCGTGCATCACCTGCTATTTGATTATATCAACCCCGTCTTTGAGAAGCGTTTTATCTTCGACAGCTATTCGTGTCGTCTAGGAAAGGGGACTTTGGCGGGGATTGAACGTCTGGAACATCATATCCGATCCTGTACGCAGAATTACACGACTCATGCCTGGATACTGAAACTGGATTTGCAAGGGTACTTCATGAGCATAGACAAGAAGAGGCTCTATGAAATCGTATCTGAGACACTGCGCAAGCATTGGAACCAAACTCCTCCGGTAGCATCCACGCCTTCCACTGATCCGGATTTTATTGACTATCTGCTGCGTGGTATCATATTCAAGGATCCGAAAGAGAACGTGATTATTCGTACTCCTATGGATAAATGGGAGGGGCTACCCTTATCGAAGAGCTTATTGTATTCGTGTACCGGTAACGGATTACCTATCGGTGATCTTACCTCACAGCTATTTAGTAATATCTATATGGGCGTCTTTGATGAGTATGTCAAGCGTATCCTGCATATCAGGCATTATGGTCGTTATGTCGATGATTTCTATGTGGTACATGCGTGCAAGGGCTATCTTACTGACTTGATTCAGATTTTTCACCGCTTTCTGGAAGAAAAGCTCAGTCTGATTTTAC
SRS017701_Baylor_scaffold_11281	TR	+	46808	46845	46789	46864	13	0	AATGCCGGGCTTTCGTACGCGAATACGAATAACACGGCTACGAATACGAATGCGAATATCGGCTCTCAGCTATACT
SRS017701_Baylor_scaffold_11281	VR	+	*	*	8225	8300	13	0	AATGCCGGGCTTTCGTGCGCGTTTACGTATACCGCGGCTACGTATACGTATGCGTATTTCGGCTCTCGGCTTTGCT
SRS017701_Baylor_scaffold_11281	TR	+	46808	46845	46789	46864	12	0	AATGCCGGGCTTTCGTACGCGAATACGAATAACACGGCTACGAATACGAATGCGAATATCGGCTCTCAGCTATACT
SRS017701_Baylor_scaffold_11281	VR	+	*	*	11153	11228	12	0	TCTGCCGGGCTTTCGTGCGCGGCTACGAATAACGCGGCTACGTCTACGCATGCGAATATCGGCTCTCGGCTTTGCT
SRS017701_Baylor_scaffold_11281	TR	+	46808	46845	46752	46864	18	0	GGGTGTCTTGTTCGGCGGTAATGCGAATAACAGCGCGAATGCCGGGCTTTCGTACGCGAATACGAATAACACGGCTACGAATACGAATGCGAATATCGGCTCTCAGCTATACT
SRS017701_Baylor_scaffold_11281	VR	+	*	*	46207	46319	18	0	GGGTGTCTTGTTCGGCGGTTTTGCGGCTAACGGCGCGCTTGCCGGGCTTTCGTGCGCGTATACGTCTAACACGGCTACGCATTCGAATGCGCGTATCGGCTCTCGGCTTTGCT
SRS017701_Baylor_scaffold_11281	RT	+	47268	47620	TATATGGGTGTCTATTTTCACGGCGGACACTTATAGTTGCATAAAAGGGCGTGGCATACAAGCGGCGGCAAATAAGTTAAGGCGCGTTATAGACAGAGATAAGGCAGGCTGCGCGTATTGCTTGAAAATAGACATACGCAAATTTTACCCTTCCATAGATCACACCGTACTAAAGTCCATTGTTCGCCGGAAGATTAAGGACACACGGCTACTCAATCTTTTGGACGAAATAATAGACAGTGCGGAAGGCTNNNNNNNNTGGGTAAAGGAAGTAAAGCGGGTAAGGTACTATTTCAGATACGCCGACGACATTGTAGTATTGCATAGCGACAAAAAGACGCTTCACGCTTTGC
SRS017701_Baylor_scaffold_17293	TR	+	6262	6314	6247	6323	14	0	AACAGCAATAATTTCTGTAATGTCAACAGCAACGGCAACGCCAACAATAACAACGCCAACAACAGTAATGGCGTCGC
SRS017701_Baylor_scaffold_17293	VR	+	*	*	5399	5475	14	0	GGCGGCAGTGCTTTCTGTATTGTCAACAGCTACGGCAACGCCAACTTTAACTACGCCACCAGCAGTATTGGCGTCGC
SRS017701_Baylor_scaffold_17293	RT	+	6876	7369	CGGCATATTCGGAGCGTTCATATCTCCGAGCGCGTAGTGCAGAGATGTCTTTGCGACAATATACTTGTCCCTGTGTTTTCTCACTCATTTGTTTTTGATAACGCCGCAAGTCTGAAAGGCAAAGGTGTTGATTTTGCTATGGACAGGCTGGATAGGCACTTGCATAGATTCTATCGAAAGTTTGGCGTCGAAGGCGTAGAATCTGGCGGTGTTCTCACGGGCGATTTTTCCGATTTCTTTAACAGTGCGCCGCACTCTATTATCTATAGAGAAGCGGAACGCAGGATACATGACGATGATGTGCGTCGTATTGCCTGCCAGTTCATGGAGGACTTCGGAGATGTTGGTTTTGGACTTGGCAGTCAGGTGTCGCAGATAGATGCGCTTATGGTCGCAAGCCCGCTTGACCACTTCATAAAGGAACAGCTACACATCAAATACTATGGAAGATATATGGATGACTTCTATCTGATACATGAGAACAGAGAATATCT
C1905669	TR	+	399	457	372	478	16	0	CTGCTGGCGGTAACGTGAACAATGGCACGAACGCAGGTGCGTCCAACTCGAATGCGAACAACGCAGCTTCGACTACGAATGCGAACTACTCGTCGCCCCTATACTTT
C1905669	VR	+	*	*	0	106	16	0	CTGCTGGCGGTTGCGTGTACAGTGGCACGTACGCGGGTGCGTCCCTCTCGAATGCGAACCTCGCGGCTTCGACTACGTTTGCGGACTACTCGTCGCCCCTCTGCTTT
C1905669	RT	+	841	1428	AACGCCGCGAAATCTACAAGCTGCCTTTTCGTGACCGTGTTGTACAGTGGGCAATCATGCAGGTGCTTGAACCCGTCTGGACGCCACAGTTCACCTCGAACACCCATGCCTGCATCCGCGGGCGCGGTATTCACTCGCTGCTTCGGCAGTTGCGCACCGACCTGCGCCGTGACCCTGACGGGACGCGGTACTGTCTTAAAATCGACGTGCGCAAGTTCTATCCCTCCATCGACCACGGCATACTCAAACAGGTCATTCGGCGCAAGTTGAAAGACCCCGACGTGCTTTGGCTTCTGGACGGCATCATAGATTCGGCCAGCGGCGTGCCTATCGGCAACTACATTTCCCAATATTTCGCCAACCTGTACCTTTCGGAACTCGACCACCTGTTAAAGGAAGACGTCGGGGTGCGGTACTATTACCGTTACGCCGACGATATAGTGCTGCTTTCCGACAGCAAGGAGTATTTAAGCGGCGTTCTGGTATATATCAACCATTACCTGAATGAAAGCCGCCTGCTCACGCTGAAAAGCAACTTCCAAATCTATCCCGTGGAAAGTCGGGGCATCGATTTCGTCGGTTACGTGA
SRS017821_Baylor_scaffold_7037	TR	-	56303	56340	56281	56400	20	0	CTTCGTGTCCGCGCGGCTGGCGGTAACGCTAACAATGGTGCGAATGCAGGCACGTTCTACTCGAATGCGAACTATACGGCTACGAATGCGAATGCGAACTACTCGTCGCTCCTATACTTT
SRS017821_Baylor_scaffold_7037	VR	-	*	*	56676	56795	20	0	CTTCGTGTCCGCGCGGCTGGCGGTGTCGCTAGCCTTGGTGCGATTGCGGGCGCGTTCTACTCGGTTGCGGACTATGCGGCTGCGTATGCGGGTGCGCACTGCTCGTCGCTCCTCTGCTTT
SRS017821_Baylor_scaffold_7037	RT	-	55337	55924	AAGCGGCGTGAAATCTACAAGCTGCCATTTAAAGACCGAGTGGTTCAGTGGGCCATAATGCAGGTGCTTGAGCCAGTATGGACCCCACAGTTCACAGCAGACACACACGCCTGTATCCGTGGACGTGGCATACACTCGTTACATAAGCGGCTGCATGAAGATTTGGCGGCAGACCCGGAGGGTACGCGCTACTGTCTGAAACTTGATGTAAAGAAATTCTATCCGAGCATTAGCCACGAAATCCTTAAATCAGTTTTGCGCCGTAAAATCAAAGACCCCGATGTTCTTTGGTTGCTTGACGGCATTATCGACAGTGCGCCGGGTGTACCAATCGGCAATTACATTTCCCAATACTTCGCTAATCTTTATTTGTCGGAACTCGACCACCGAATCAAGGAGGTGGCCGAGGTGCGGTATTATTACCGTTATGCCGATGATATTGTCGTACTTGCCGGAGAAAAACCGGTTTTGCATGGTGTGTTGATTTTCATCAATGACTACCTGCAAACGGAGCGGAGTTTGTCGATAAAAAGCAATTACCAGATTTTCCCGGTAGAAAGCCGGGGAATTGATTTTGTCGGCTATGTC
SRS017821_Baylor_scaffold_20533	TR	+	23249	23298	23210	23316	17	0	ATGTCGGCGGCAACTGGAACAATGACCTTATGGTCGGTCCTTTCTACGCTAATCTGAACAATACGGCGTCCAATTCGAACTCGAACAATGGCGCGGCTCTATCTTAT
SRS017821_Baylor_scaffold_20533	VR	+	*	*	22995	23101	17	0	TTGTCGGCGGCTACTGGAACTATGCCCTTATGGTCGGTCCTTTCTGCGCTTATCTGAGCGGTACGGCGTCCGCTTCGGGCTCGGACATTGGCGCGGCTCTCTCTTGT
SRS017821_Baylor_scaffold_20533	RT	+	23789	24293	AGCTATGCCAGTCTTCCGGGCAGAGGTGCCCATAAAGGAAAGCAGGTAATTGAGAAGTGGATCAGGACTGACCCGAAGAATTGTAAGTATGTCCTCAAAATGGATATTCGTCATTTCTTCGATACTATTCCACACGATCGTTTGAAAGCCAAGTTGAAGAAGACCGTTCATGATGAAAAGATGCTGGATTTACTATTTCGCATTATTGATGTCACAGAGGTTGGTATTCCACTTGGCTTTTATACTTCTCAATGGCTTTCTAACTGGTATTTGCAGGGTTTAGATCATTTCATCAAGGAGCAGCTCTGTGCCGTGCACTATATGCGCTACATGGATGACATGGTCGTTTTCGGAAGCAACAAGAGGGTTTTGCACCGCATGAGGCAAGCAATTTCCGATTATCTGGAAATGGAGCTTGGCTTGGAACTTAAAGCGAATTGGCAAGTCTTTCGCTTTTCTTATGGCAACAACCAGGGGCGTGATCTGGACTTCATGGGCTTTCGTT
C2492782	TR	+	679	728	647	754	12	0	CGCTTCTGTCAGGAGTGGCAACTCGACTAATTGCGTGAACGTCAACAACAACGGGAACTCCAACAACTGGAACGCCAGCAACGAGCTTTACGTCCCGGTCTGATTCCA
C2492782	VR	+	*	*	0	107	12	0	CGCTTCTGTCAGGAGTGGCGGCTCGACTAATTGCGTGCACGTCAGCGACATCGGGCACTCCGACTACTGGTACGCCAGCAACGAGCTTTACGTCCCGGTCTGCTTCCG
C2492782	RT	+	1237	1756	GTTTTATTTGCTTTGATATATGCGAACGCGGCAAGCTGAGACACATCAAAAGCGTGCATTTTTCTGAGAGGGTTGTGCAAAAATCATTTTGTACCAACATTCTATACCCTACCTTCACACGCTCCCTGATTTACGACAACGGGGCGAGCCAGAAAGGAAAAGGCACGCAGTTCGCGCTCGACAGACTGACAACTCACTTGCGGAGACATTTCAGGAAATACGGACGCGAAGGCGGCATACTTCTGATTGACTTCTCGGACTACTTCGGGAATGTGGCGCATGAGCCACTTTTTAAGATATACCGGCAGATCTTCACAGATCCCCGCGTCATAGCTCTGGGAATGAGATTTATCTCTGCCTTCGGCGATAAAGGTCTCGGGCTGGGAAGCGAAACGAGTCAGATCAATGCCGTAATGCTTCCGAACCGCGCGGACCATTACGCGAAGGAAGTGCTCAGGATCCGAGGCTATGGCAGATATATGGACGACTCCTGCCTACTGCACCATAGCATTGCATATCT
SRS018351_Baylor_scaffold_1004	TR	+	28547	28604	28536	28614	11	0	AACGTCCGCAACGTGAACTCGGACGGGACGCTCAACAACAACAACGCGTACAACGGCAACAACGGCGTCCGCCCGGCTT
SRS018351_Baylor_scaffold_1004	VR	+	*	*	15	93	11	0	CTCGTCCGCAACGTGTACTCGGACGGGGCGCTCAGCTACGGCATCGCGTACAACGGCTACATCGGCGTCCGCCCGGCTT
SRS018351_Baylor_scaffold_1004	TR	+	28547	28604	28545	28614	12	0	AACGTGAACTCGGACGGGACGCTCAACAACAACAACGCGTACAACGGCAACAACGGCGTCCGCCCGGCTT
SRS018351_Baylor_scaffold_1004	VR	+	*	*	101	170	12	0	NGCGTGAACTCGGACGGGGCGCTCTACATCGACTACGCGTTCAGCGGCAGCCTCGGCGTCCGCCCGGCTT
SRS018351_Baylor_scaffold_1004	TR	+	28547	28604	28507	28614	16	1	TGCGCTCCCCGAACGCGTCGAACTCGAACAACGTCCGCAACGTGAACTCGGACGGGACGCTCAACAACAACAACGCGTACAACGGCAACAACGGCGTCCGCCCGGCTT
SRS018351_Baylor_scaffold_1004	VR	+	*	*	30499	30606	16	1	TGCGCTCCCCGCGCGCGTCGGGCTCGTACAGCGTCCGCCACGTGTACTCGGACGGGACGCTCTACGACGACAGCGCGCACGACGGCGGCGACGGCGTCCGCCCGGCTT
SRS018351_Baylor_scaffold_1004	TR	+	28547	28604	28518	28614	15	0	AACGCGTCGAACTCGAACAACGTCCGCAACGTGAACTCGGACGGGACGCTCAACAACAACAACGCGTACAACGGCAACAACGGCGTCCGCCCGGCTT
SRS018351_Baylor_scaffold_1004	VR	+	*	*	30615	30711	15	0	GACGCGTCGAGCTCGTACAGCGTCCGCAGCGTGGGCTCGGACGGGACGCTCATCTACGACGGCGCGTACAACGGCGGCAGCGGCGTCCGCCCGGCTT
SRS018351_Baylor_scaffold_1004	RT	+	28203	29612	GTTCTGGAATGCCTCATAGAGGCGAACGAGATATTCCCTCGCAGCGCCGCAGAGACAGCAGAACGCCTCGACCTTCAAAAGAGAGCTCTTACGAAATGTAAGCTCCTCCTCAACCTACTCGACATAGCCCTCGAAAGGGGCTACATCGACATCCGCCGCTGCGAGGACTGGACGAAGAAGATACTCGACGTCAAGAACCTCACAGCTTCGTGGCGGAAAAAGGATGCAGCGCGGTTCAGCCCGAAAGGCTGACGGCGTTTCATTGGGGTATTCCTTGTACGGCATCGACTTTTGTTGTGCGTAGTGCGCTCCCCGAACGCGTCGAACTCGAACAACGTCCGCAACGTGAACTCGGACGGGACGCTCAACAACAACAACGCGTACAACGGCAACAACGGCGTCCGCCCGGCTTCGGTGGAATTTACCGCGACCAAGTAGACCCCGCTGCGGCGGGGCCGAAAGCAGAGGCCCACCCATCAAAGGAAGGAATATCCCGTCCAAAGGCATACCGCCGAGGATAAACACATAGCACCGACGCCCCGGAGCCCGCAAGGGCCTCGGGGCTTTTGCGGTGTTCGGAGGAGCCCAAGCAGATGCAGAAAACGAAGGTCAATTTTGATACCGTCTACGAATTTGAAACGCTCTACAACGCCTACCGGGCATCCCGGCGCGGCAAGAGGTGGAAGAACACCGTCGCCAAGGTGGAGATGAACGCCCTCGAGGCTATCGCCGTCCTGCAAGAGGAGTTGAGCACCGGCACATACCGCCCCGGCGGCTACCGGGAGTTTTATGTCTTCGAGCCAAAGAAAAGGCTCATTCAGACCAACTCCTTCAAGGACAAAATCGTCCAACACGCCTTTTGCGACACCATTCTCTACGACGTCCTCACCCGTCCTTTCATTCTCGACAACTACGGCTCGCAGATAGGCAAGGGAACCCACTTCGGCCTCAACCGGCTACGCGACTTCATGCGGGAGTATTACCGCAGGCACGGCAGCGCAGACGGATGGGTACTGAAAGCGGACGTCCACCACTACTTCGCCAGCATCCGGCACGACATCCTCAAGCAGGACGTCCGGGAGCTGCTCGACGACGAAAGGAGCCTCGCGCTCACCGACCTCATCATCGACAGCACACCGGGCAACGTCGGCATCCCAATAGGCAACCAGAGCAGCCAAGTATTCGCGCTCTTATACCTCAACAAGCTCGACCACCTCATGAAAGAGGGCTTCCGCTTCCGCTACTACGGGAGATACATGGACGACTTCTACATCATCCACGAAAGCAAAGACACCCTCCGGGCCGCATGGAAGGCCATATCGGAGCACCTCGCGGAGCGAGGGCTCGAGCTCAATGACAAGACGCAGATATTTCCCCTCCGTAACGGACTGGATTTTCTCGGCTTCCACA
SRS018427_Baylor_scaffold_441	TR	-	1223	1281	1212	1307	25	0	AAATCAGCAGTAACTCAGACAATGAGTCTAATGCAGGTTTGTTCAATTTGAATTCTAACAATGAGTTAGACAATTCCAATGCTAATGTCAGGACAC
SRS018427_Baylor_scaffold_441	VR	-	*	*	1450	1545	25	0	TAATCGGCAGTTACTCGGACTATGGGTCTGGTGCGGGTTTGTTCGGTTTGCGTTCTCTCGATGGGTTGGACCGTTCCGCTGCTCATGTCGGGACTC
SRS018427_Baylor_scaffold_441	RT	-	455	895	GAATATAATGCATTTATAATTAGAGAACCTAAAGAAAGATTAATATTTAGATTACCTTATTATCCAGATAGAATAGTACATCATGCTGTAATGAATATAATGGAACCTATATGGGTATCTATCTTTATTAAAGATACTTATAGTTGCATTAAACACAGAGGTATTCACGAAGCATTACATAATGTTAAAGAAGCTTTAAAAGATGTAGATAATACTACTTATTGTCTTAAGTTAGATATCAGAAAGTTCTATCCTAGTATAGATCATGNAGACTCAGCAGAAGGTGTGCCTATTGGTAACTACTTATCTTAGTTCTTTGCTAATGTCTACTTAACTTACTTTGATCATTGGATTAAAGAATAGAAACAGGTTAAATATTACTTTAGATATGCAGACGATATAGTGATATTGCACAATGATAAAGAGTATTTGTGGAAACTA
SRS018739_WUGC_scaffold_59882	TR	-	3161	3210	3119	3246	24	1	AAGTATTGGTCGTCGTCGCAGAATTCCAACAACAATAATAACGCGTGGAACGTAAATTTCAGTGACGGCAACGTGAACAACAATAACAAGAACAATAATAATCGTGTTTGTTGTCTAGCAGGATTTTA
SRS018739_WUGC_scaffold_59882	VR	-	*	*	4340	4467	24	1	TGGTATTGGTCGTCGTCGCAGGGTTCCGGCGGCAATAATTACGCGTGGTACGTAGATTTCAGTGGCGGCAGCGTCTACAGCGATTTCAAGATCTATGATCCTCGTGTTTGTTGTCTAGCAGGCTTTTA
SRS018739_WUGC_scaffold_59882	RT	-	2181	2835	GTACGGCGTGAAATTTTTGCCGCCCCTTTCCGCGATAGAATTGTGCATCATATTTTAATCGGCCGCCTTAATACTGCTTTTGAAAAATACTTTATCCGCGACAGCTATGCGTGCAGGGTTGGAAAGGGTACCCATGCTGCTATCCGTAAGGTAGAACATAACATAAAAAGTGAAAGCAATAATGGGCATAAAGAAACATATATCCTCAAACTTGATATAAAAGGGTTTTTTATGAGTATTGATCGGAATATTTTATGGCAAAAACTTGAATCGTTTATCGACAGTCAGTATAAAACCGATTCTGATAATTCAGCGGATTTTGAAAAATATCTTGCCAAGGCTATTATTTTTAATAACCCCACGCAACACTGCATATTTAAAAGCAAAAAAGCAGAATGGGAACCGCTTCCGCGTAATAAGAGTATGTTTACGGCACAGCCGGACTGTGCATTACCAATCGGTAATTTAACCAGTCAAGTTTTTGCTAATTTTTATCTTTCAGCATTTGATCACTATATAAAACACACGCTCAAGTTTAAAAGATATGTACGCTATGTAGATGACTGTGTTTTTGTAAGCCGTAACATCGATGAGCTAAAAACAATTATCCATCTGTCAAAAAAATTCTTAAAGGATGAATTACACCTTACACTGC
SRS019030_Baylor_scaffold_2022	TR	-	1665	1714	1627	1716	6	0	CCTCGAACGCGTGGTACGTGAACATGAACAACGGCAACGTGAACACGAACAACAAGACTAACGCAGGCAGGGTTCGTCCCGTTTCCGCAA
SRS019030_Baylor_scaffold_2022	VR	-	*	*	2356	2445	6	0	CCTCGAACGCGTGGTACGTGTACATGAGCATCGGCAACGTGAGCACGAACGACAAGACTACCGCAGGCAGGGTTCGTCCCGTTTCCGCAA
SRS019030_Baylor_scaffold_2022	RT	-	854	1429	GTGTTGCGTGAAGTATTTGCTGCTGCTTATATCGACCGTGTCGTACACCACTGGATCGATCTTCGCCTTGACCCGATTTTGGAGGAACGCTTTCAGGCACAGGGAAACGTTTCAAAGAATTGCCGGATAGGGGAAGGATGCCTGTCTGCAGTTATGCGTATGGACGAAATGATTAAAGAAGTCAGCAAGAACTACACACAGGACGCATACATCTTTAAAGGTGATTTAAAAAGTTTTTTTATGTCCATGTCGAAGTCTCTATTATGGGAAATGATTGATATATTTGTTCGCGACAATTACAAGAAAGACGACATCGAATGTTTGCTGTATCTGCTTCGGATTGTCATATTCCACCAGCCACAAAAAAAATGTCGTAGGAAGTCTCCCTTACATCTATGGGATAAACTGCCGAAAGACAAAAGTCTGTTTTACAGCAGCCCGGAACGTGGCGTCGCCATTGGCAATCTTCCTTCTCAAAAGTTTGCGAATTTCATAGGCTCGGTGTTTGACTATTATGTGACTGTAATATGCGGGATAAAGCACTATGTGCGTTTTGTCGATGACTTTGGTTTTGTC
SRS019030_Baylor_scaffold_39776	TR	+	1417	1466	1373	1477	14	1	CGCCTATGTCGGTGGCAACTGGAACAATGACCTGAATTGCGGTCCGTTCTACGCCAATCTCTATAATGAACCGTCGAATACGAACACCAACATCGGTGCGGCCCT
SRS019030_Baylor_scaffold_39776	VR	+	*	*	1096	1200	14	1	CGCCTATGTCGGTGGCTACTGGAACATTGACCTGGGTTGCGGTCCGTTCTGCGCCGTTCTCTATAATGTGCCGTCGTTTGCGGACATCGACATCGGTGCGGCCCT
SRS019030_Baylor_scaffold_39776	RT	+	1965	2346	AGCTACGCCAGCATCCAGCGGCGAGGCGCCCACAAAGCCAAGAAAGTCATCGAGAAGTGGATCAACACTGATCCAAAGAACGTAAAGTATGTCCTGAAAATGGACATCCACCACTTCTTTGACAGTATTCCGCATGATATTCTCAAGCGGATGCTCACAAGAAAAATCCACGATGAACGGATGCTTGAGCTGCTATTCAAGATCCTCGATGTGACGGAGGTTGGCCTGCCGCTTGGGTTTTACACCTCGCAATGGCTGTCCAACTGGTTTTTGCAGGGACTGGATCATTTCATTAAGGAACAGCTACACGCGGTCCACTATGCGCGCTATATGGACGACATGGTCATTTTCGGGTCAAACAAGAAGGTTTTGCACCAAATCA
SRS019161_WUGC_scaffold_62155	TR	-	39493	39556	39492	39615	18	0	CTGGCTTGCGTCTTCGTATGTGAATGCGAACTCTAACAATTCGAACTTTGGTTTGCGCAATGTGAACTCTGATGGCAACGTGAACAACTATAACTTGTGGAACTCGAACGGTAACACTAACAAC
SRS019161_WUGC_scaffold_62155	VR	-	*	*	40724	40847	18	0	CTGGCTTGCGTCTTCGTATGTGAATGCGTACTCTACCATTTCGAGCTTTGGTTTGCGCTATGTGAACTCTGATGGCAGCGTGCTCAGCTATAGCTTGTGGGACTCGCACGGTAGCGCTTGCTNC
SRS019161_WUGC_scaffold_62155	TR	-	39493	39556	39467	39558	12	0	CAATGTGAACTCTGATGGCAACGTGAACAACTATAACTTGTGGAACTCGAACGGTAACACTAACAACCCTTCGTTAGGCGTGCGTGCCGTAG
SRS019161_WUGC_scaffold_62155	VR	-	*	*	40633	40724	12	0	CGGTGTGGACTCTGCTGGCGACGTGTACCTCTATAGCTTGTGGAACTCGGACGGTAACACTTACAGCCCTTCGTTAGGCGTGCGTGCCGTAG
SRS019161_WUGC_scaffold_62155	RT	+	38739	39022	TATATTTTAAAAGCTGATGTAAGTAAATTTTTTGCAAGTATTGACCATGATATTTTAAAAGAAAAACTCAAAAGAAAAATAAACGATGTAGAGGCATTAAAAATTGTTTTTGATATAATAGATAGTGAAGAAAACGGTTTAGGAATAGGTGCTATGACAAGCCAAGTTTTGGCAATTTTTTATTTAAATGATTTAGACCATTATATTAAAGAAGTGTTAAAAATAAAATACTATGTAAGATATCAAGATGATTTTTTATTATTTCATCATTCAAAAGAATATTT
SRS019267_WUGC_scaffold_17819	TR	+	377	414	373	429	5	0	TACCTCAATGGTAACAATGCGGTCTCGAACGCTAACGTGAACTGGTCGTCGCCCCTA
SRS019267_WUGC_scaffold_17819	VR	+	*	*	0	56	5	0	TACCTCAGTGGTAGCAATGCGGTCTCGAACGCTTACGTGTACTGGTCGTCGCCCCTC
SRS019267_WUGC_scaffold_17819	RT	+	876	1408	TTATTTTACGAGATCCTTCTCCGCGTATACCTACGGAGGGGTGAAAGGACGCGGTCCCCACGCCTACATGAGGATGATCCGGAAGGTCTTGAGAAAATATCCGGAACGTACCACCGACTATCTCCTGTGCGATATCCACCACTTCTATCCGACTGTCAATCACCCGGTACTGAAAAGCCAGCTCAGAACACGTATCAAGGATAATCATTTATTGCAAAGGTTTGATGAGATCATTGACAGCGTCGAGGGGGATACCGGTATGTTTCCCGGCACGAAGCTGGCGCAGTTCTTCTCGCTTGTCTATCTTTATCTTTTCGATCACGATTTGAAGCGGTGCTTCCATGTCGGGGAATGCCCGGCTTTGGTTGAGTACTACACGAAAAGGTATATCGAGGAAAGTATCGCAACGGCCAAAACAGAACATGATTATGAGGAGTTATCCAAAGGGATTCAATATCTCTCGGACAGGTTCAAGGGATATCTGAACCGTCTGGACTTCTGTTACCGTCTCGCCGATGATGTCTTGATACTGC
SRS019397_WUGC_scaffold_9888	TR	+	217	242	197	251	7	0	CGCTGTGAATGTCAACAATCTTGTGTCGAATACGAACTGGAACATTTCCGCGCGC
SRS019397_WUGC_scaffold_9888	VR	+	*	*	0	54	7	0	CGCTGTGGATGTCAGCAATCTTGTGTCGAGTACGTACTGGTCCGTTTCCGCGCGC
SRS019397_WUGC_scaffold_9888	RT	+	748	1393	TCTTGCGGATCCATAAAAGGACGCGGCGCGCATTATGGGAAGAAATACATTGAACGCTGGATCAGAAATGACCGGAAAAACACGAAGTATGTTTTGAAAATTGACGTTCGCCATTTCTTCGAGAGCATACCACACGACAGATTAAAAGCAAAACTGCGTAGAGTGATTGCAGATGAAAAAACACTGCGCCTGCTGGACATTATTATTGACACTGTGCCGGAAGGTTTGCCGCTGGGCTATTATACAAGTCAATGGCTGGCGAATTTTTATTTGCAAGACTTAGATCATTACATAAAACAGGAGATCTGGAAACCGGAAAAGGAAAAGAAGACAGCGCAATATATCGCCAGAACAAAGAGAAAAGGGAAAACAGCCGGGAAAGTGCCGAAATATGCTTGCGGCGTAAAATATGGCGTCCGGTATGTTGACGATATAGTGTGTTTCGGAGCAAACAAAAGAGATCTGAAAGTCGCGCTGGAGAGGATCGAAGCATTTTGCGAAGAAAAGCTGGGTCTAATCATAAAAGACACAAAACAGATATTCCCATTATCGAAGGAATACGAAGTGGAGACAATCGACAGACACGGGAAAAAGAAAATAGTAACAAGGGAGATCGGACGCGCACTGGACTTCATGGGCTTTCTGT
SRS019582_WUGC_scaffold_36453	TR	+	7	78	0	93	17	0	GAACACGAACAACACCAACAACGCCTGGAGGCTGAACTCCAATGGCAATATCAACAACAACAACTGCAACAACTCCAACGGGTCCCGCCCCGCT
SRS019582_WUGC_scaffold_36453	VR	+	*	*	1837	1930	17	0	GCGCACGTACGACACCGACTACGCCTGGGGGCTGGACTCCGATGGCAATATCTACTACGGCAACTGCAACGGCTCCCTCGGGTCCCGCCCCGCT
SRS019582_WUGC_scaffold_36453	RT	+	538	1134	AAAAGAGATTGGTGCAGGCCCCGGCCTTTGTTGATAAAGTGGTCCAGCACGCATTGGTGGACAACCTCATCTATGAGCGCATCACCAACAGTTTCATTCTGGATAACTACGCATCCCAGAAAGGCAAAGGGCTCCACTTCGGCCTGGACCGGCTGCGTGGATTTTTCACGGAATACTGGAACAAATACCGCACGGCGGAGGGCTGGGTCCTCAAGGCAGATGTGCGGCATTTCTTTGCGTCCATTGACCACGACAAGCTCAAGGAAAAGCTCAAAAAGCTGGACCTTGAGCCCATCGTTTTTGACCTGCTGTGTACCTACATAGACAGCACGGACGGCCTGCCGCTGGGCTACCAGACCAGCCAGCTTTTTGCCCTGCTGTTCCTGGATGAGTTTGACCACTTCGTCAAGGAGCGGCTCCACATTCGCTGGTATGGCAGGTACATGGATGACTTTTTCCTCATCCACCCGGACAAGGACTATTTGCAATTCTGCCTCAAGGAAATCCGGGCCTTTATGGCCAGCCTGGGGCTGGAGCTCAATGAGAAAACCCAGATTTTCCCCATCCGCAACGGGATTGATTTTCTGGGCTTTCACT
SRS019582_WUGC_scaffold_36692	TR	+	333	382	279	396	23	0	AAAAGCGAGTGTTCCAACACGGCGGTAATTGGAATAATGGCTCGAATTGTGGTCTCTTTACGGCTAATTTGAACAACACTTCGTCTAATTCCAACACGAACATTGGCTCTCGCCTACT
SRS019582_WUGC_scaffold_36692	VR	+	*	*	10	127	23	0	GTTGGCGTGTGTTCCAGCGCGGCGGTGATTGGGTTATTGGCTCGTTTTGTGGTCTCTTTACGGCTCTTTTGAACGGCGCTTCGTCTTTTTCCAACACGAGCGTTGGCTCTCGCCTGCT
SRS019582_WUGC_scaffold_36692	TR	+	333	382	332	398	11	3	CTCTTTACGGCTAATTTGAACAACACTTCGTCTAATTCCAACACGAACATTGGCTCTCGCCTACTTT
SRS019582_WUGC_scaffold_36692	VR	+	*	*	116	182	11	3	CTCTCGCCTGCTNCTTTGTACGGCACTTCGTCTTATTCCAGCACGGACTTTGGCTCTCGCCTGCTTT
SRS019582_WUGC_scaffold_36692	RT	+	669	1186	GATTCGCATGGATTTTCTTTCTCCGTACAAGACCCGTATTATCAAAGACGGGTTATCCGGGAAAGAACGGGAGTTGCAAGTACCGGCATTTTATCCTGGCCAATGCGCTCACCATGCTATCATGCAGATTCTAAAGCCCATTATCGAAAGATCGTCCTATCATTGGAGCTGTGCCAACATTCCCAACCGGGGAATCGACCTTGCTTGCAAAGGTGTGGAAAGAGCTACTGTACGGGATAAGAAACACGCAAAATACTGTGTGAAGATGGATATAAGCAAATTTTATCCCTCTATTCCTCACGGTAAGCTGAAAGCTCGTCTACGAGAAAAGATCAAGGACGAAAAGGCGTTGCAAATCATTTTCAAGGTGATTGATTCCCACAGTCCCGGACTTCCTATCGGAAATTATACTTCCCCTTGGCTGGCAGAACTATACCTGCAACCGCTGGATAATCTTATCAAACAAAAACACAGAATCCGACATTATGTTCGTTATGCTGATGATCTGGTTTTGATAG
C3121827	TR	+	714	751	657	772	15	0	ACCGTGTGTTGTCTCGTGGTGGTAACAATGCGAATGCGAATGCTGGTGTTGCGTACACGAATGCGAATAACGACGCTTCGAATGCGAATACGAATATCGGGTCGCGTCTCGACTAA
C3121827	VR	+	*	*	424	539	15	0	ACCGTGTGTTGTCTCGTGGTGGTAGCTATGCGAGTGCGGGTGCTGGTGTTGCGTTCACGCATGCGAATAGCGACGCTTCGGGTGCGAATACGCTTATCGGGTCGCGTCTCGCCTTC
C3121827	RT	+	1040	1694	AATGTTGCTGCCGCTTTTGACCACGTTGTCAGAGGCGAAAGGCAGGAATACGAAGAAGGAAAAGAACTTCTTGCGAAACGTGAAGAAGTGATAGCGCAGCTACAGCATGAGATAGCGACAGGAACCTTTACCGTCGAGGAATACAATGAGGTAGAGATCAAGGAGTATGGCAAGGTAAGGCGCTTGCAGATAGTCAAGATGATAAAGAGGATTGGCTGTTTTGCCATTATGCAGATAGTCGATATACACCTGCATCGAAGATATATCCGCACAACCAACGCCAGCATCAAGGGCAGGGGAATGCATGATATGATGCATCAGATCCGGAAGGCAATCCGAGAGAACCCGAAGTTAAAGTATGCCTACCAGTTCGATATCCGGCATTTCTACGACAGTATTCAGCATCAGCTTGCGAAGAATTCTTTCGAACATGTCTTCAAGGACGCGACGTTGCTTAAGATACTTGGTAGTCTTACAGATATGCTTGATGAGGGTATCAGCTTCGGCTTGCGCTCCTCTCAGGCTACAGGCAACCTAGTGCTATCCATCCACCTAGACCATCCGCTAAAGGACGAGCTGGGAGCCAAGTACTTCTTCCGCTACTGCGATGATGGGCTTGCACTTGCTGAGACTAAGGCGGAGCTGTGGCTGATAA
SRS019601_WUGC_scaffold_39244	TR	+	1011	1030	1009	1078	12	0	TCTCGCTTATGCGAACGCGAACAATGCATCTTCGAACTCGAACACGAACTACGGGGCGCGGCTGAAATTC
SRS019601_WUGC_scaffold_39244	VR	+	*	*	0	69	12	0	TCTCGCTTTTGCGTCCGCGTACTATGCATCTTCGAGCTCGTACACGTACTTCGGGGCGCGGCTGGCCTTC
SRS019601_WUGC_scaffold_39244	RT	+	1688	2078	ACCGCTGCTTCCATACAGGGGCGTGGCCCGCATGGGTTGTTTCATCAGATACAAGCTGCAATGGCAGAAAATCCTAATCTCAAATATTACTATCAAAGCGACTACAAAGGATATTATGACAGTATTAATCACGAAACTTTAATTTCTATTATTAAAAGATATGTAGGCGATCCTCTTCTTTTGCCCATTCTTGAAAATTTTGTGAAGGCACTCTATCCTGATGGAGAATGTGGTATCAGTAAGGGATTGCGATCGTCTCAATTCCTCGGTAATCTTTATCACAATGATATTGACCACCGTATGATTGATGTGCATGGAGCAAGATATTACTTTCGATTCTGCGATGACATTTTTATTCTTGGAGAAAGTAAACGCGAGTTGTGGAGGTTAC
SRS019787_WUGC_scaffold_25006	TR	+	6995	7044	6945	7059	14	0	GCGTTTGCCGATTGCCGGAGGCAACTGGAACAATGGTGCCAATGCGGGTGTGTTCAACTTGAACCTCAACAATGCTCGTTCTAACTCGAACAGCAACATCGGCTTCCGCTCCGCT
SRS019787_WUGC_scaffold_25006	VR	+	*	*	6251	6365	14	0	GCGTTTGCCGATTGCCGGGGGCATCTGGCTCGATGGTGCCTCTGCGGGTGTGTTCTACTTGGACCTCCGCAATGCTCGTTCTTACTCGAACAGCGGCATCGGCTTCCGCTCCGCT
SRS019787_WUGC_scaffold_25006	RT	+	7508	8167	AGAAAAGAATGATAATGTCAATCGCCTTTGAACATCGTGTGGTTCAGTGGGCGATTTATAGAGTTGTCAATCCTATGCTGATTAAGGGATATATCAAGGACTCGTATGGCTGCATACCCGGCAGAGGAGCGTTGGGAGCAATGACTCGTCTGAGAGGTTGGTTGGAGTATGTCAGCAAGAAAGATGGAGATTGGTACTATCTGAAACTTGACATCAGCAAATATTTTTACCGGATTTCGCATCGGGTACTCAAGAATATTCTCCGTAAGAAAATCAAGGATGAGAGATTGCTTGAGGTTCTGTTCGGGATAATTGATTGCAAGCACACTCCATTCGGATTGCCGCCCGGCAAATCCCCGGGAGATGTACCGTTGGAGGAGAGGCTGTTTGATGTAGGTATGCCGATAGGAAACCTGCTCAGTCAGATGTTTGCGAATATCTACTTGAATGAACTCGACCAGTTCTGTAAGAGAGTCTTGGGTATCAAGTATTATGTCCGGTATATGGATGACATCATTATTTTGAGTAACAGCAAGGCACAACTCCATGAATGGAGATGGACGATAGATGCTTTCCTTGAGAAAGAACTTGAGTTAAGCCTTAATCAGAAAACCTGCATCAGACCTATCAATCAAGGCATTGAATTTGTAGGATACAGAC
SRS019787_WUGC_scaffold_26812	TR	+	3695	3732	3630	3758	27	0	TGGCTTTATAGTTACTCAACTTGGCGGTAAATGGAATAATGGCAGTAATTGCTCACCTTTCTATCTGAATGTGAATAATACCTCAGGTAATCGTAATCGTAATATCAGCGGTCAGTTGCAATATGTACC
SRS019787_WUGC_scaffold_26812	VR	+	*	*	3369	3497	27	0	TGGCTTTATGGTTGCTCTGCTTGGCGGTAGGTGGGATTATGGCGGTTCTTGCTCGCCTTTCTCTCTGCATGTGGCTGATACCTCGGGTGATCGTGGTCGTACTCTCGGCGGTCGGTTGCTGTATGTACC
SRS019787_WUGC_scaffold_26812	RT	+	4296	4902	ACATATAGTGCAATTCCCGGAAAGGGGATACAGCCTATAGTAAATGATCTTAGAGGATACTATAAGACAAAACGTGTAGACGGTAAAAAGAAATCCGTGTGGGTTCCGTCAATACTCCTCACTGATGAGGAGAATACAAGGTACTGTTATAAGATTGATCTCCACCACTATTACCAGTCCATAAATCACGAAGTCCTCAAACAGAAGTTTAGAAAAGTATTTAAAGATCCTGAGCTCCTATGGTTACTGGATGAGATAGCAGACAGTATAAATACAGCTACAGAGGAGGATCTTATTGAGTTGTCTCTGTCTGGAGAGATAGAGGTTGATCCTAACACAGGGATCCCTATAGGGAACTATATGAGCCAATACAGCGGCAATTTTTATCTTAGTTCTTTCGATCACTGGGTTAAAGAAGAATTACACGTTAAGCACTATTACAGATATATGGATGATGTAGTTATCTTTGCCTCATCAAAAGAGGAGTTACATGAAATTCATAGAAAAGTAACGGCTTACACAAGAGATTATTTATACCTAAATATTAAAGGCAATTATCAGATATTCCCTACAAAAGTGAGAGGTGTTGATTTTGTAGGCTACAGGT
SRS019910_WUGC_scaffold_5688	TR	-	3860	3909	3842	3939	13	0	GCGAATCGTGGCAACGGCAACAATGCCTTCAACGTGAACTCCAGCGGCAACGTCAACAACTGGAACGCGATCAACGCGAATCGCTGCGCCCCGGATTG
SRS019910_WUGC_scaffold_5688	VR	-	*	*	4468	4565	13	0	GCGTATCGTGGCGGCGGCAACAATGCCTTCAACGTGACCTCCAGCGGCAACGTCGGCACCTGGGGCGCGGTCAGCGCGATTCGCTGCGCCCCGGCTTG
SRS019910_WUGC_scaffold_5688	RT	-	2545	3396	CTGTTTATCCAGCAATGACACGGAGCTTCATCCGGCAAAACGCGGCCTGTCAGACCGGCAAAGGTACCGACTGGGCGCGCAAGCAGGTCAAGCTCATGATGGAGCGCGAATACCGGCAGCACGGCGCTGATGGCTATGTGCTGTTGGTAGATATCCGGCACTATTACGACACGATGCCCCATGACGTGGCAAACCGCTGCTTTGAGCGGCATCTGCCGCCAAGTGTGCATAACCGCGTGCGTGAGGTGCTGGATCGTCAATATACCGGCGAGGCCGGTTATAATCCGGGCAGCCAGATGGTGCAGCTTGCCGGGATCTCGGTGCCCGACCCCATAGATCACTACATCAAGGAGCGCCTGCGGGCGAAAAAGTACGTCCGTTTTATGGATGNNNNNNNNNNNNNNGGCGGGAGGCGATCCGCGCCCGGTACGCTGCCGATGGCATGGAGCTGCACCCGACCAAGACCAAGATCGTCAGGCTAAAGGATGGATTCCGTTTTCTAGGTTTCATCTACCGCTTGACCCCGGCGGGCAAGGTCGTTATGACCGTTGACCCGCAGAATGTCAAGGCCGAGCGCAAGCGCCTGTTTCGGCTTGCCCAGCTCATCAAGGCAGGAGAGAAACCGGCATCTGCCCTGTATGAGCAGTATGGATCATGGAAAGCCCATGCCGCTAAAGGCAACTCGCAGCAGCTGCTGCAGCGCATGGATCAATACGTTAAAACTCTGCTGGAGGGGATAACTACATGAAAATTGTTCACAACACTGGCGACATCAAGACCGCCGCCGAAAACGAAAACCGGGACGCGGATTTGGCACAGATCGCGTCTATGGTGGACTTCCTGTGCATTCTG
C2114308	TR	+	787	846	765	877	25	0	AGGTGTATCGGTCGAACAACAATGCGAATGCTAATGGCGGTGTCTCGTATGCGAATGCGAATAACGATTCATCGAATGCGAACACGAATATTGGTTGTCGGCTCGCAAACAAT
C2114308	VR	+	*	*	475	587	25	0	TGGTGTGTCGGTCGGGCAGCGGTGCGAGTGCTGCTGGCGGTGTCTCGTGTGCGTATGCGAGTAGCGGTTCATCGAGTGCGGACGCGGGTATTGGTTGTCGGCTCGCCTTCCGT
C2114308	RT	+	1205	1700	GAACTTGTTGTAGATATTCTTTCAAGACAAATACAAGATGGTACTTTCCGAATATCAGGTTATAAAGAACGGATAGTGACAGATGGACCAAAAGACAGGAAGGTTCAAGCAATACCGATAATAGAGAGGATTGGCGTAAATGCGATAATGAGCGTTGTTGAGCAAAGGGTATTCCGTAAATACATACGCACAACTTCCGCTTCTATTAAGAATAGAGGAACTCATGACCTTCTTAATTATATTCGTAGAGACATACACCAATACCCAGAGGAGATGAGGTATGTCTATAAGTTTGATATTACGAAGTTCTATGAAAGCATATGGCAAGACTTCATGATGTATTGTTTACGCAGAATGTTCAAAGATAAGATTTTGCTTACTATTCTTGAGCGTTTTGTGCGAATGATGCCCGAAGGGTTAAGTATTGGGTTACGTTCTTCTCAGGGGTTTGGAAATATGCTTCTTTCGATGTTTCTTGACCATTATTTGAAAGATG
C4249812	TR	+	2368	2417	2351	2457	14	0	TCTTCGTGGATATAACTACAACACTAATTCTGACAACTGGTATACTGGCAACCGTAGTAACAACAATCCTACTAACTCCAACGATAACTATGGTTCGCGTGTTGGCT
C4249812	VR	+	*	*	65	171	14	0	TCTTCGTGGATATGCCTACTTCACTATTTCTGACAGCTGGTATGCTGGCTACCGTAGTAACGACTATCCTACTTACTCCTACGATCGCTATGGTTCGCGTGTTGGCT
C4249812	RT	+	1493	2110	AAGAAAGAAGAATACTAGCGGCATCATTTAAAGATAGAATATTACATACATGGTATGTAAAGGAGTTTATTGAAAAAATATTTGTACCTCAGTTTATATCAACATCGTATGCCTGTATAAAAGGAAAAGGAATGCATAAATGTGTAGTGGATATAAAGAAGGCAATGTATAAGCTATATAAAAGGTGGGAAAAAGGGTATATAATAAAAATGGATGTATCAAAATTCTTTTTTAGCATAAATAGAAAAATATTGTATGAAATAATAAGTAAAAAAGTAAATGATAAAAACTTTTTAAAATTTACATATACATTGCTAGAGAGTACAAAAGAATATGACGATATAGTAGAAAAAGGAATACCAATTGGAAATTATACATCACAAATGTATGGAAATATATATTTAAATGAGGTAGATAGGTATATAAAGAGTGAATTAAAGTGTAAATATTATTATAGGTATATGGATGATAGTTGCATAATATGCGAAAGTAAAGAAAAAGCAAAAGAATTACTTTGCAAAATAAATAAATTTTATATAGAAAAATTAGATTTAAAGTTAAATAGTAAAACAAATATATTTCCACTAAAACAAGGAATAAAGTTTTGTGGATACACAA
C4259500	TR	+	1327	1376	1327	1394	11	0	TTGTTTCGCCGTCCGGCAACATCAACAACAACAATTGCAACAACAACAACGGCGTGCGCCCATTCTGT
C4259500	VR	+	*	*	229	296	11	0	TTGTTTCGCCGTCCGGCTGCATCAGCAACTACCATTGCTACGACATCTTCGGCGTGCGCCCTTTCTGT
C4259500	TR	+	1327	1376	1321	1388	14	0	AATCGGTTGTTTCGCCGTCCGGCAACATCAACAACAACAATTGCAACAACAACAACGGCGTGCGCCCA
C4259500	VR	+	*	*	815	882	14	0	GTTCGGTTGTTTCGCCGTCCGGCTACGTCGACCTCAACGTTTGCGGCAACGGCATCGGCGTGCGCCCA
C4259500	RT	+	1665	2294	CATATAACGAATTTAAGGTCTACGAGCCTAAAGAACGATTGATACGTTCTTGTTCGTTTAAGGATAAGGTTGTTCAGCATTGCTTATCTGATACGATTTTACATCCAAGACTGGAAAACCAGTTTATCAAGACAAACTATGCCGGGCAGAAAAACAAAGGAACATTGTTCGGCATGGATTGTCTGAAAAAACAGATGTTAGAGTTTTACCAAAAACACAAGTTAGATGGATGGATTTTGAGATGTGATGTAACTAAATTCTTTTATAGTATCGACCACGAGATATTAAAAGATATAGTTGACTATTACTTTCCGGACAATTATACAATGTGGCTTAACCATTTGCTTATTGATAGCACAGATGGTATCGGGGTGCCATTAGGAAACCAAGTGGCTCAAATATATGCTCTGCTTATGCTTGACGGATTAGACCATATGGTTACTGGCGAACTTGGAATCAATCTTTATGGAAGATATATGGATGATTTCTATTTGATACACCATGATAAGGAATATTTGAAATGGTGTCTTGATTTCATAAATCAGTTTGTAGAAAGCCTTGGTTTGACGCTAAACGGTAAAACGCAAATTGTTCCGTTCAAGTGTGGAATACCTTTTCTAGGATTCCACC
SRS020328_Baylor_scaffold_6632	TR	-	1759	1796	1748	1848	27	0	TAAGTAAAAAAGTAGTAACTCTGACAATAGCAGCAAAGCAGGTCTATTCAATCTTAATTCCAATAATGAGGTTAGTAATTCCAATGCTAATATCAGTTCAA
SRS020328_Baylor_scaffold_6632	VR	-	*	*	1962	2062	27	0	TTTGTCAATAGGTGGTCACTCTGGCTATGGCGGCCAGGCGGGTCTATTCTCTCTTAATTCCCATGATGGGGTTGGTTTTTCCTATGCTAGTATCGGTTCTC
SRS020328_Baylor_scaffold_6632	RT	-	1088	1471	GACTTATAGTTGTATCAAGAAAAGAGGAATTCACAAAGTTCTTAAGTAGATATAGCACGATCTGGAAGATAGAGAGAATACTAAATACTGTCTTAAGATAGATATTAGAAAGTTTTATCCTTCAGTAGATCACGATATATTAAAACAAATAATTAGAATAAAAGTTGCAGATAGAGAACTATTATAGTTACTAGATGAGATAATAGATTCATCATATAGAGTACCTATTGGTAATTACTTATCTTAGTTCTTTGCTAATCTGTATCTATCTTACTNNNNNNNNNNNNNNNNNNNNNTTTAAAAGATAACTTAAAACTATAGTTAAAGAATAATTATCAGGTATTCCCAGTAGAAAGTAGAAGTATAGATTTTGTTGGATATAAA
SRS020328_Baylor_scaffold_37240	TR	+	1134	1183	1090	1205	17	0	GTGGGTGGCCAGTCCCTCTGCTAATAATACTAACAATGTAATGAATGTGAACTACAACGGCAATGTTAACAATAACAACTATAACAATAACAACAATGGTTTTCGTCCGCTAGATT
SRS020328_Baylor_scaffold_37240	VR	+	*	*	0	115	17	0	GTGGGTGGCCAGTCCCTCTGCTAATCGTACTAACGATGTAGTGTATGTGGGCTGCAGCGGCGATGTTAACTATAACAACTGTAACGCTAGCAACTATGGTTTTCGTCCGCTAGTTT
SRS020328_Baylor_scaffold_37240	RT	-	1736	2176	CCCTATAACAAATTTATAATTTATGAACCAAAAGAGAGACTAATAGTAAGTCAAAATGTGCAAGATAAAATTGTTAACCATTTGGTTGCAAGATATATTTTATATCCGGCACTTTTACCCTGTTTATTAGATATTAATGTAGCAAGCAGAAAAAATATGGGTACTAGCAAAGGATTAGAACTTGCTCGAAATTTTCATCAAAAATGTAAAATAAAATATCAAAATTACTATGTACTAAAATGTGATATTAGTAAATTTTTTGCAAATATTGATCACGATATTTTAAAAGAAAAATTACTAAGAAGAATTAAGGATAAAGACGCTCTAAAAATCGTTTTTGATATTATTGATAGTAATGAAGAAGGGCTTTTTATTGGTTCTATGACAAGCCAAATTCTTGCAATTTTTTATCTAAATGATATGGATCATTTTATAAAAGAA
SRS020869_Baylor_scaffold_3601	TR	-	3293	3342	3257	3367	17	0	TTGGTCCTCTTCTGAGAATTCAAATAACAATTCCTGAATACTCAATATGAATAATGGTAACCGTAACAACAACAATAAGAACAACAACAACTACGTGCGATGTTTCCAGCT
SRS020869_Baylor_scaffold_3601	VR	-	*	*	4	114	17	0	TTGGTCCTCTTCTGAGTATTCAAGTAACGATTCCTGGGTACTCTCTATGGATAATGGTTACCGTGACGGCAACGATAAGTACAACTACGGCTACGTGCGATGTTTCCAGCT
SRS020869_Baylor_scaffold_3601	RT	-	2343	3012	CGGTCAATTGCCTTTGTCGTACAGAAACCTGTCCAGCGGGAAGTCTTTGCCGCCGATTTTCGCGACAGGATAGTGCATCACTTGATAATAAATAAGCTGAATCCGTTGTTTGAAGAGTACTTCAGTGACGGAAGCTACAGCTGCCGGGCCGGTCGCGGCACTCTGTATGGAGTCAGGAATATTGCTGCTGCCGTAAAAGAATGTTCTGCCGGTTATACGCGAGACTGTTATATACTTAAACTGGACATCCGTTCATTTTTTATGAGCATTGATAAAAACATCTTATACCAAATGCTGCATGCATTTATCACGGAAAAATACCGTCAGCCCGATCAGCGTATAATATTATCTCTGGTGCGTCGGATTGTTTATTACAATCCGGAAGATGCCTGCATAATCAAAGGCCGGCGCTCTGATTGGAACGGTTTGCCTTGTCACAAAAGTTTATTTTGGTCAAGCCGGCACTGTGGCTTGCCGATAGGTAATTTGACATCGCAGGTTTTTGCCAATTTTTATCTTGACCGGTTGGACAAGTTTGTCACGGAAGAATTGGGATTTAAATACTATGGCCGGTATGTTGACGATTTTATCTTGATACACCCCAATAAAAAAGCATTGCTTGAGGCCCGGCAAAAAATTGACGTTTTTCTGCAAATGAAGTTGAAACTGA
C2197865	TR	+	1418	1471	1381	1483	11	0	TACCCCGAACGCCGGGAACAGTAACAACGTTCGCAATGTGAACAATACGGGTAATCTGAACAACAACAATGCGAACAACAGCAATGGGGTTGCCCCGGATTGT
C2197865	VR	+	*	*	768	870	11	0	TACCCCGAACGCCGGGAGCAGTAACTACGTTCGCGGTGTGAACGGTACGGGTAGTCTGAACTACAACGATGCGAACAACAGCTATGGGGTTGCCCCGGCTTGT
C2197865	RT	+	1860	2477	AAGAAAGAGACATTGTAAGTACAAGAATCAAGGACAGAGTATTTCAGAGAAGTCTATGTGATAACTACTTTTACGATACCATGACAAAATCTTTTATCTATGATAACTGTGCTTGTCAGGACGGGAGAGGAACAGAGTTCGCAAGGAAAAGGCTGATCTGCCACCTACAGAAATATTACCGGAAACAAGGTACGGAAGGGTGGGTACTCAAAGCAGACTTGAAGAATTTCTTCGGTAGCACCTCTCATGAACTGGCTTACTCAGCAGTAACAAAGAGGGTCAATGATGAATGGGTGAACGGAGAAATCAAGCGAATCATTGACAGCTTCAATCAAGGTGATGATCCAGAGGTAGGCATGGGTCTTGGTTCAGAAACGACACAGCTTATACAGTTAGCAGTCTTAGATGACTTCGACCATTTTATAAAAGAGCAACTTCATATTAAGCACTACGTCCGGTACAACGATGATTTCATTATCATCCATGAGGATAAGGCTTATTTACAGGAGTGTTTGATAAAGATTGACGCTTGGATATCTTCAAGAGGTTTGAAACTGAGTCCGAAGAAAACACAGCTTTTCAAGGTGACTCAGGGTATCAAGTTTCTGGGTTTCCGCT
C2204032	TR	-	3581	3609	3564	3629	10	0	ACCGTTGTTCTTCCGTCTGGCAACATCAACAACAACAATTGCAACAACAGCAACGGTGTTCGCCCA
C2204032	VR	-	*	*	4073	4138	10	0	ACCGTTGTTCTTCCGTCTGGCAACTTCGGCTGCAACATTTGCTACGACGGCGACGGTGTTCGCCCA
C2204032	RT	-	2662	3291	CCGTATAACAAATTCAAAATATACGAGCCGAAAGAGCGAGAAATCAAGTCCTGCGCTTTTAAGGACAAAGTGGTTCAGAATTGTCTGTGTTATACCGTTCTTAGGCCAAGGCTACAGTCTCAATTTATTCGAACCAATTATGCAGGCCAGATAGATAAAGGTACTCATTTTGGAATGGATTGCCTGAAAGAGCAGATGCTAAGCTTTTACGAAGAATATGGAACAAATGGATGGATTTTAAAGTGCGATATACGAAAATTCTTTTACACCATAGAACATGATCCGGTGAAGGATATAGTAGATTATTATTTCTACGACGAATATACAGTATGGTTAAATCATTTGTTCATTGATAGTGTTGAAAGCCCGGGTCTTCCACTCGGAAATCCTGTTGCACTAATGTATGCGCTTCTTATGCTTGATGGACTTGACCATTTTGTAACTGGTGAGCTTGGAATAGATAAATATGGGCGCTATTCAGATGACTTTTATTTGATATGTTCAAGCAGAAGTTACGCAAAGTGGTGCAAAGAAGCTGTAGAAGCCTTTGTTAGTACGCTTGGTCTATCGTTAAATGGGAAGACACAAATAGTTCCATTCCGTAAGGGAATTTCGTTTTTGGGATTCCAT
C2209030	TR	-	1886	1949	1860	1989	11	0	CTCCTCGGCGTGGTATTGGTCCAGTACCGAGAACAGCCAGAACAACGCATGGAACGTGAACTTCTCCAGTGGTAACACGAACAACAACAACAAGTACAACAGTAACAGGGTTCGGGCGGTGGCAGCATAC
C2209030	VR	-	*	*	2591	2720	11	0	CTCCTCGGCGTGGTATTGGTCCAGTACCGAGCACAGCCAGTACAACGCATGGTACGTGAACTTCTCCAGTGGTTACACGTACAGCAACGGCAAGTTCAACAGTTACAGGGTTCGGGCGGTGGCAGCATTC
C2209030	RT	-	385	1667	AAACTGAGAGAAGTTTTTGCCGCCAACTTCCGGGACAGAATAGTGCATCACTGGATTTGTTTGCGGCTGGAGCCGTTGTTTGAAGAGCGGTTCGTGTCGCAGGGCAATGTGTCGCATAATTGTCGGAAGGGATTCGGAACACAGTCGGCCGTGGAGAGTGCAGAGCAAGGTATGAAAAAAGTTTCCGACGGCTACCGCAGGCCGGCATGGGTGTTCAAAGGAGATTTGGTATCGTTCTTCATGTCGATAGTCCGGATGTTGCTGCTTGAAAGATTGCTTCGTTTCACGGAAAAGAAATATCATGGCGAATACAAAGAGATTCTTTTAAGGCTGGTACGGGTTATTGTCCTGCACAGTCCGGAGAAAGATTGCCTGTTCAATAGCAATCCGGAATTGTGGCAGAAATTACCGGCCAACAAATCCCTGCTCCGCAACGGGGAGGGCAAAGGTGGACCGATAGGCAATCTGACCACACAATTGTTCGCCAATTTCCTGATGTCGTATTTCGACACCCATGTACGGTGGATCATGCGCGGTGCGAATTACCACTATGTGCGGTTCGTGGACGACTTTCTGTTGATATGCGATGATTTAAAAGCATTGCAGGAAGTGATACCGGAAATTGAATCATTCCTTGCCACCCATCTGAAGTTGAAACTGCACAAGGACAAACGATACCTCCAGCCTGTGTCGCACGGTGTCCTGTTCGTAGGCGTATATATCAAGCCGGGCAGGAGCTATCTAAGTAACCGGACATTGGGACGGTTCAAGGAAAAGGTCATCGGGTTTAACCGACTTGCGGAAACAACGGAGCTTACGTCAAGCGACTGTATACGTATTCAGTCCGTGCTGAACAGCTATTTAGGCTTTTGCAAGGGGTTGCGAACTTACCGGAAACGAAAAGAGATTTTATCACTGTTGAGTAGCGAATTTTACAAATACTTCTACATATCTGGTCATTACGAAAAGATATGTATCAGAAAGAAACACAAGTTTTTAAACAAGGATATAAATTATGTTTTACCAAATAGTATCAATAATGGAAAGAAAAAAGTACGAAGAGAAACCATCGGTAGTGGTGATTGACAAAGTGGTGGATCAAATCTATACCACTGTAAATTTTGGTATCCGGGAGGTTGAAGGCGGATACGAAGCATACACGGCGACAATGACAGGCCGCCTGATGGCTGATGAGTTTGTGAAACGAATAAACGGATATGGATTGAACGAGGAAATGACTACCCAAGAACTGGAAACTATATTTGAAGCTCTTGGGTTTGCAG
C2209444	TR	+	19964	20016	19941	20016	13	1	GTCTTCCACCGAGAACTCGCAGAACAACGCATGGAACGTCAACTTCTCGAATGGCAACACGAACAACAACAACAAG
C2209444	VR	+	*	*	19241	19316	13	1	GTCTTCCACCGAGAACTCGCAGAGCAGCGCATGGCTCGTCGGCTTCTCGAATGGCAACACGTACGGCAGCTACGGC
C2209444	RT	+	20248	20812	CGCGAAATTTTCGCCGCATATTTCCGCGACAGAATCGTCCAGCACTGGATTTGCATGAGGCTGGAGCCTCTGTTCGATAAGCGCTTCAAGAGCCAAGGCGACGTGAGCCACAACTGCCGAAAGGGCTACGGCACACGCTCCGCAGTTGACGCGCTGGAGCGCGACATCAAGGAGGTCAGCCAAACCTACACCCGGGAGGCATGGGTGGCCAAGATTGACATCCAGTCATTCTTTATGAGCATCGACACCCGGATCCTTTGGCAGAACCTCGAGCAGTTCATCAAGGAGGAGTACAAAGGCGACGACATCGACATTCTCCTTTATTTGACAGAGGTCACCGTGAAGCACCGGCCACAGAACGACTGCATCCGGCAAAGCCCCGGCGAACTTTGGGAAATGCTCGCGCCCCACAAATCGCTGTTCAATCGCCCGGAGGGAATCGGCATAGCTATCGGCAACATCACCAGCCAGCAGGAGGCGAATTTTCACATGAGCTTCTACGTCGAGGAGATAAAGCCGATAGCAGAGGAAGCAGGCGCAAAGATTGAGCAGTTCGTCGATGACG
C3046355	TR	+	604	653	600	658	3	1	AACAACAACAACAACGCCTGGAACGTCAGACCGTCCGACGGCAACATGAACAACAACAA
C3046355	VR	+	*	*	895	953	3	1	AACAACGACAACAACGCGTGGGTCGTCAGACCGTCCGACGGCAACATGAACAACAACAA
C3046355	RT	+	1249	1864	GATCAATAGCCTTTATTGTCAACAAGCCGGTGAAGAGAGAAATCTTTGCCGCGGATTTTCAGGACCGGGTGATTCATCATCTGGTGATTAACAAACTGATGCCGTTGTTTGAGGCCTTGTTTATCAGGGACAGCTACAGCTGCCGCGCCGGAAAAGGCACGCTTTACGGCATCAGAAGGGTGGAAGAGTTTATTCGCGCCTGTTCCGAAAACTACAGCAAAGACTGTTATATTCTGAAGATGGATATTCAGTCTTTTTTTATGAGCATTGACAAGAATATTTTATATTCCCGTCTGGAACGTTTTATCCGAGAATATTATCACGGCGTGGACAAGGAGACGATACTGCGTCTGGTAAAAATCATCGTTTACCACTGTCCCCAGCATAATTGTCTGATTAAGGGAAGGCAAGCGGACTGGGAAGGGCTGCCACGCTCCAAAAGCCTGTTTTGGGCCGACGATTTTCACGGTCTGCCAATCGGAAACCTTTCGTCTCAGATTTTTGCCAATTTTTATATGGACGCTTTTGACAAGTTTGTAAAAAACGAGTTGAAGGCCCAATATTACGGCCGGTATGTGGACGATTTCGTCATTGTACACCGGGACAAACAGTTTTT
SRS022137_WUGC_scaffold_21834	TR	+	3815	3862	3788	3882	19	0	TGCCGGCTCGGCCAACAACGCCCGCAACGTCAACACCGATGGCACTCTGAACAGGAACAACGCCTACAACGGCAACAACGGCCTGCGCCCCGCTT
SRS022137_WUGC_scaffold_21834	VR	+	*	*	5937	6031	19	0	TGCCGGCTCGGCCTACTTCGCCCGCTTCGTCCTCGCCGATGGCACTCTGGGCTGGGACTTCGCCTACGGCGGCTACGGCGGCCTGCGCCCCGCTT
SRS022137_WUGC_scaffold_21834	RT	+	4270	5028	AGGAGCGGCTCGTCCTCGCCATCGACTTCGAGGGCAAAGTCGTCCAGCACTCGCTCTGCGACAACGTCCTCGAGCCGGCGTTCTCCCGGCGCTTCATCCGGGACAACTACGCCGGCCAGATCGGCAAAGGCACCCACGACGGCCTCGACCGTCTGGCTGCGGCTATGCGCCACTATTTCTTCAGCCGAAAGGCAGCAGACGAAGCAGCCCGCAAGGCTGCCGGCCTGCCGCCCCGGCCGATGAACGAGTGGGACTACGCCGACGGCTGGGTACTGAAGGGCGATTTTTCAAAGTTCTTTTACACCCTGCTCCATTCCTACTGTTACGAAACGGCCCGCCGGGCCCTGAAGTGGCTGAAGGATCCCGAGCTGATCGACTTCGCTGAGTGGCTGCTATGGCTCATAATCGACAGCACGCCAGACCCCGGCATCCCGATCGGAAACCAGTCGAGCCAACTGCTCGCNNNNNNNNNNNNNNNNNNNNNNNNNNNNNNNNNNNNNNNNNNNNNNNNNNNNNNNNNNNNNNNNNNNNNNNNNNNGCTGCTCTATCTGGACGCCTTCGACCACTGGCTGAGGGATGACCGCGGCCTCGTATATGGCAGGTACATGGACGACTTCTACATCATCCACAGCGACAAGCTGCTGCTCCGGCAGATACTCAAGGAGATCGAGGCGTACATCAAGCCGCTCGGCCTTCGGCTGAACGGCAAGACGCAGATCCTCCCGCTGAAGAACGGCATCGACTTCCTCGGTTTTCACA
SRS022137_WUGC_scaffold_28203	TR	-	47900	47958	47880	47991	11	0	GGCGTTTTGTTCGGCGGGAACGCGAACAACGGCGCGAATGCCGGGCTTGCGAACGCGAATACGAACAACGCGGCTTCGAATACGAATGCGAACATCGGCTCCCGGAATTACT
SRS022137_WUGC_scaffold_28203	VR	-	*	*	48480	48591	11	0	GGCGTTTTGTTCGGCGGGAACGCGAGCAACGGCGCGGCTGCCGGGCTTGCGAACGCGAATACGTACTACGCGGCTTCGTATACGTATGCGAACTTCGGCTCCCGGCTTTGCT
SRS022137_WUGC_scaffold_28203	RT	-	47093	47502	CGATTTGGGATAAGGTATTTATTTCCGATAGTTACTGCGGCATAAGAGGACGCGGGCAACTTCCGGCGGCGTTTAAGATGCGCCGTTACATACAGGAAGCCCGCAAAGGCGGCCCGGTGTATTGCCTTAAACTTGATATACGAAAGTTCTACCCGACAATAAAGCACGACGTTCTAAAAGGCATCGTCCGAAGGAGCATAAAGGACAAACGGATCCTGCGCGTTTTGGACGCCATTATAGACAGCGAGAAAGGCGTTATGTTGGGTAGTCCTATAAGCCCCTACTTATCGAACCTATATATTACGCCCCTTTGTCATTACTTGAAGGAGAAGAAGGGCGTTAAGTGGCTTATAAATTACGCCGACGATTTTGGCATACTTTCCAACGACAAAGAGTTTTTGCACCGTTTG
SRS022524_Baylor_scaffold_12009	TR	-	2890	2930	2871	2939	10	0	TAACGTAGACACTACGGGCGCGCGGAACAACAATAACGCCTACAATGGTAACGGCGCGGCGGCGGATTG
SRS022524_Baylor_scaffold_12009	VR	-	*	*	3540	3608	10	0	TGTCGTAGACACTGCGGGCGCGCGGAGCAACAGTTACGCCTACTTTGGTTACGGCGCGGCGGCGGCTTG
SRS022524_Baylor_scaffold_12009	RT	-	1949	2453	TGCTTTATCCTCAAATCACACGTTCGTTTATTCGTGACAACTGTGCTTGCCAGCGCGGGAAAGGTGTTGATGATGCACTTAATCGCATGAATGTTCATCTTCGGCGTTACTTTCTTAAAAATGGTTCTGACGGCTGGGTGCTGAAATGCGATATACGCCACTACTTCGCGGAAACGCCGCACACAGTAGCGAAAGCTGCAATCAGAAAGCGGCTAACCGATCAGGATGCGGCAGCATACACAGACATGATTATTGATAGCTTCGGCGGCGAAGTCGGCATAGGTTTAGGCAGTCAAGTATCACAAATAACTGAACTTGCGGTNNNNNNNNNNNNNNNNNNNNNNNNNNNNNNNNNNNNNNNNNNNNNNNNNNNNNNNNNNNAAAGAACGCTTGCGAATCAAGCACTATATTCGCTATATGGATGACTTTGTTTTGATTCACAACGACAAGGACGTTCTTCAAACAGNNNNNAAATTACGACTTGCCGCAATCGGTCTGACGCTTA
SRS022524_Baylor_scaffold_69898	TR	+	54	76	14	76	12	1	TAAGCGTCCAACTCGTACAACGTCCGCAACGTCAATTCCTCCGGCGCGCTGAACAACAACAAC
SRS022524_Baylor_scaffold_69898	VR	+	*	*	2148	2210	12	1	TACGCGTCCAGCTCGTACAACGTCCGCCGCGTCGCTTCCTCCGGCGCGCTGAGCCGCGCGTAC
SRS022524_Baylor_scaffold_69898	RT	+	587	1252	AAGAACGAATCGTGATGACCAACGCGTTCAAAGACAAGGTGGTTCAACATTCCCTATGCGACAACATACTTGAACCCGCGTTTTCCCGCGGGTTTATCCGGGACAATTACGCGTCGCAGAAAGACAGAGGGACGCACGACGGCTTATATCGGCTGGAAGCGTTTATGCGGTCCTATTACTTCACCCGGAAAGGCAGAGCGGAACAGGCGCGCCGGGAAGCGGGCTTGCCGCCATTGCCGCCGAAAGAAGCAGGGTACGCCGACGGCTGGGTTTTGAAGTGCGATATTTCAAAGTATTTCTATTCAATCCAGCATGAGCCGTTGAAACGAATGGTGCGGGCATACGTCCGGGACCCGGACGTTTTGTGGCTTACTGACATGATAATTGACAGCACCGAAAATCCCGGAATCCCTATCGGCAATCAGACTTCACAATGGTTCGCCGTCATGTACCTTTCGGGGTTAGATCACTTCATAAAAGAGAAGCTGGGCATTCGCTATTATGGGCGGTACATGGACGACTTTTACTTGATACATGAGGACAAGGCGTACTTGCGGTATTGCCGGGCGGAGATTGAAAGGTACGTCGGCGAATTGGGCTTGAAGCTGAACAATAAAACGAACATCTTTCCGTTGCGGAACGGCATTGACTTTTTAGGTTTTCACA
SRS022609_Baylor_scaffold_19029	TR	+	42152	42204	42130	42240	12	0	AGCGCGTCCGAGAACAGCCGGAACAACGCTTGGAACGTCAACTTCTCGGATGGCAACACGAACAACAACAACAAGTACAACAGTAACAGGGTTCGAGCAGTTGTCGCATTA
SRS022609_Baylor_scaffold_19029	VR	+	*	*	41401	41511	12	0	AGCGCGTCCGAGAACAGCCGGACCAGCGCTTGGACCGTCAACTTCTCGGATGGCAGCACGTACAACTACGTCAAGTCCAGCAGTAGCAGGGTTCGAGCAGTTGTCGCATTT
SRS022609_Baylor_scaffold_19029	RT	+	42430	42512	CGAGAAATATTTGCTGCTGCGTTTCGAGATAGAGTGGTTCAACACTGGATATGCGCCAGATTGAACCCTCTTTTCGAGATGCG
SRS022609_Baylor_scaffold_27140	TR	+	949	1019	935	1050	21	1	CGGCTGGTTCTGGTCGTCTTCGGAGAACAACGCTAACAACGCGTACAACGTGAACTTCAACAATGGCAACACGAACAACAACAACAAGAACAACAGCAACAATAGGGTCTTGTGTA
SRS022609_Baylor_scaffold_27140	VR	+	*	*	0	115	21	1	CGGCTGGTTCTGGTCGTCTTCGGAGGGCAGCGCTTACGACGCGTACCTCGTGTACTTCGGCAATGGCACGCCGAGCTACGACGGCAAGACCAGCAGCACCAGTAGGGTCTTGTGTA
SRS022609_Baylor_scaffold_27140	RT	+	1257	1970	AAAGTATTTGTTTTGTTGTTACTCGTCCAAAGCCAAGAGAAGTTTGGGCGGCAAATTTTCGGGATAGAATTGTTCATCATTTGATTTATAATTTTATTTCAGAAAGGTTTTATAAAAAGTTTATATATGATACTTATAGCTGTATTCCTAAGAGAGGTACATTAGCTGCGGCAAGAAGATTATTACATTTTGCAAGGAGTGCAACAAGAAATTATAAACGTAAAATGTATTATCTTAAAGCAGACTTATCTAATTTCTTTGTTTCAATAAATAAAGATATACTGTATAAACTGCTACAAAAAGAAGTTCATGAAGAATGGATATTAGAATTATTAAAACAGATAATTTACAATGACCCTGTTAAAAAAGTTTATAAAAAATCATCTCCTAAAAAGTATTCTTTAATTCCTCCATATAAAAGTTTATTTAATGCTAATTATAACCATGGCTTACCTATAGGAAACTTAACAAGTCAATTCTTTAGCAATGTGTATCTTGATGTGTTAGATAAATATGTTAAACAAACTCTCCAGTGTAAGTATTATCTTCGTTATGTTGATGATTTTGTTATTATTGATGATAGTCCGGAGTTTTTGAACTTTTATTTTAATAGTATAAAAGAATATTTATATTCAACATTAGAAATTACAATCAATCCAAGAAAAAAACTTGTTAATAAATTGGATATAGGAATTGATTTTGTTGGTTTTGTAG
SRS022609_Baylor_scaffold_55782	TR	+	31862	31911	31819	31927	9	0	GCTCTTGTCGGCGGTAATTGGGGCAATACTACTCAAGCTGGGTTGTGGTATTGGAACTTCAATTGGTCTGGGACTGATTACAACACTAATGTCGGTGCTCGACTACTTA
SRS022609_Baylor_scaffold_55782	VR	+	*	*	31257	31365	9	0	GCTCTTGTCGGCGGTAGTTGGGGCAATACTACTCGGGCTGGGTTGTGGTATTGGCACTTCAGTTGGTCTGGGACTGATTGCGACACTACTGTCGGTGCTCGACTTCTTA
SRS022609_Baylor_scaffold_55782	RT	+	32280	32860	TGTATTTAAACCTAGGTTTTACCCAGATCAAATAATACACTGGTCTTTAATGAATAAAGTAGAACCACTTTTTAAAAGAGGTATGTACGAATTTTGCTGTGCTTCTATTAAAGGACGTGGAATACAACGAGGAATGAATTATGTTAAAAGAATTCTAGTCAATGATAGAAAACATACTAAATATTGTTTAAAATTAGATATTAAAAAGTTTTACCCCAGTATAGATAAAGAAATACTAAAAAAGAAGTTTAGAAAAATAATCAAAGATAAAGATACATTATATTTAATGGATCTAATAGTAGATAGTTCTACGGAGGGTGTTCCAATAGGTAATTTTACTTCACAATGGTTTGCTAATTACTATTTACAAGATTTGGATCACTATATAAAAGAAGAATTAAAGGTTAAATACTATATAAGATATATGGACGATATGGTATTATTCTCTAATAATAAAAAAGAACTACGTAAGTGCAAATATGCTATTGACGAGTTCTTAGCACGAGAACATTTAAGGATTAAGGAAAATTGGCAATTATTTAAAACTGATAGCCGTCCTATTGACTTTCTTGGTTATCGCT
SRS022609_Baylor_scaffold_56409	TR	-	13475	13529	13450	13544	17	0	AGCAACTCCACGAATTTCTGCAATGTCAACAGCAACGGCAACGCCAACTACAACAACGCGAGCAATGCGAATGGCGTGGCCTTCGGATTCTGCAA
SRS022609_Baylor_scaffold_56409	VR	-	*	*	14110	14204	17	0	AGCAACTCCACGATTTTCTGCTTTGTCAACAGCGGCGGCGACGCCTACTACAGCGGCGCGAGCGCTGCGCGTGGCGTGGCCTTCGGCTTCTGCTT
SRS022609_Baylor_scaffold_56409	RT	-	12395	12971	GGATTTTTCGCCTTCGACCTGATGGAACGGGGAAAGCTGCGGCACATCCGCAGCGTGCACATCGCGGAGCGGGTGGTGCAGCGCTGCCTGTGCGATAACGCGCTGGTGCCGCTGTTCTCGGCGGCGTTCGTGTACGACAACGCGGCGAGCCTGAAGGGCAAGGGCATCGACTTTGCCATGGATAGGCTGACCTGCCACCTGCAGCGGTACTACCGAAAGCACGGGACGGACGGCTGGGCGCTGGTATTCGACTTTTCGGACTACTTCAACTCCGCGCCGCACGCGCCGATCTACGCAGAGAGCGAGCGGCGCATCCGGGACGAGCGGGTGCGAAAGCTGGCGTGCGGCCTGATGGAGGACTTTGGCGAGCGGGGCTTCGGCCTCGGCAGTCAGGTGAGCCAGATCGACGCGCTGATGCTGCCAAACCGGCTTGACCACTTCATCAAGGAGCAACTGCACATCGAGGGCTACGGCAGATATATGGACGACGGCTATCTCATCCACGAGAGCCGGGACTACCTGCAGGAATGCCTGAAGCAAATCCGGGCGGTATGCGCAGACCTCGGCATCCGGATGA
SRS022609_Baylor_scaffold_90461	TR	-	3638	3675	3585	3704	12	1	GCCGTGTCCCTCTGCGGTCGAGCAACAACGCGAATGCGAATGGCGGTCTCGCGTACTCGAATGCGAATAACGCCGGGACGAACTCGAACACGAACTACGGCGTGCGGCTGACATTAAGGA
SRS022609_Baylor_scaffold_90461	VR	-	*	*	3905	4024	12	1	GCCGTGTCCCTCTGCGGTCGGGCTACTACGCGAATGCGGGTGGCGGTCTCGCGTACTCGAGCGCGAATAACGCCGGGACGAACTCGCACACGTACTACGGCGTGCGGCTGGCCTTCAGGG
SRS022609_Baylor_scaffold_90461	RT	-	2884	3377	CAATATGTATAGCGGCTATGATTATGTAATCAGCCATTTGGAGAGCAAAGAGCAACGGGCCAAATATGCTCCCGACAAGGATCCAAAGACGGAGTATGATTTCAATACTCCCGAAGAATATGCCGCATATCTGGAACAACAGATTTATGCGGCAAAAGTGCGTGATGCTATAATCGGCACTCTGAAAAGGCAGATTGCCGATGGCTCTTTTAGGATCACGATGAAAGATGTAAAGACACTACGGGTTAAGGATGGACCTAAAGAGCGGGAGTGCCAGGCACCTAAAGTCCCAAAGCGTGTCGGATGCCATTGCATAATGGTGGTGATAGAAAAATATACTTATCCCACCTTGATTCACAATACGGGCGCATCTATCAAAGGCAGGGGTATGCACTGGATGCACCATATCATTGAGGATGATATAAAGGCGGTGCCGGAGCTGTTCACCCACTACTATAAAAATGATATATCCCATTACTATGACAGCATAAGTC
SRS022713_LANL_scaffold_27660	TR	+	19652	19701	19558	19747	23	1	TTCCCTGCGTCGGGGTATCGCAACTATTCCAATGGCGGGGCGAACAACGTTGGCAGCTACGGCTACTGTTGGTCGGCGGTTCCGAACAACCAGAACAACGGTCGCAACCTGAACTTCAACTCGTCGAACGTGAACCCGTTGAACAACAACAATCGGGCGTACGGGTTTGGGGTGCGTTCTTCCCAAGAAT
SRS022713_LANL_scaffold_27660	VR	+	*	*	18148	18337	23	1	TTCCCTGCGTCGGGGTATCGCTACTATTCCAATGGCGGGGCGGGCAGCGTTGGCAGCTACGGCTTCTGTTGGTCGGCGGTTCCGGGCAGCCAGGTCTCCGGTCGCCCGCTGTACTTCCACTCGTCGCGCGTGTACCCGTTGAACTACGTCAATCGGGCGTTCGGGTTTGGGGTGCGTTCTTCCCAAGAAT
SRS022713_LANL_scaffold_27660	RT	+	19996	20659	TGAAGCGAGAAATTTTTGCCTCGGATTTCAGGGACAGGGTAGTGCATCATCTGTTGTATAATTATATTTCTCCTATGTTTGAGGGCAGAATGATTTTTGACAGTTATTCATGTCGCCGAGGAAAGGGGACAAGTCAGGGAATAGCACGCCTGGAACACCACATACGCAGTTGTACGCAAAATTATCGTTATAGTGCCTATATATTAAAACTGGACTTAAGGGGGTATTTCATGAGTATCAGGAAGGATCGTCTGTACGATCTTATCTGCAAGGGACTGGAACGATATAGAAGAAGCCGGAAACAAAAAGAATGCCCGGATATGGAACTGATAGATTTCCTGCTAAGACAGATTATATTCAGAAATCCCCAGCGGGATTGCCGGATACGGGGTAGCGCGGAAGATTGGGAAGGACTTCCACCCACGAAAAGTTTGTTCAATTCTCCGGAAGGTGTGGGACTTCCCATAGGAGATTTGACATCCCAGCTGTTCAGTAACATCTATTTGGGGGAGTTGGATGGATATGTGAAGCGTGTTTTACGCTGTAAACATTACGGGCGTTATGTGGATGATTTTTTTATTGTCCATCCAAGCAAACGCTATCTAAAGGAACTGATTCCATGGATACGGGAATTCTTGAAGGAAGAATTGGAGTTGGAGTTGCA
SRS023604_Baylor_scaffold_9683	TR	-	7394	7443	7364	7465	13	1	TAGCACGAACGCTGACAACTCGTCGAACGTGCCCGTTGTCAACAGTGACGGCTCGAACAACAACTACAATGTCAGTAATTCGGGCGGGCTTTTCCCATGATT
SRS023604_Baylor_scaffold_9683	VR	-	*	*	7996	8097	13	1	TAGCTCGCACGCTGACTCCTCGTCTTACGTGCCCGTTGTCAGCAGTGACGGCTCGTACGGCTACTACTATGTCAGTCATTCGGGCGGGCTTTTCCCATGCTT
SRS023604_Baylor_scaffold_9683	RT	-	6217	6814	AAAATACGGCATATTCAAGCTAGCGCATTCTGGGAGAAGGTTATACAGAAGACAATCTCAAAAAACGTGCTAATACCTTGCTATACGCGCTCGTATACTCACGGCAATAGCGCAAACCAACGAGGTAGAGGCGAAATGTATGCCATAAAACTACTACGCAAACAGTTGGCACAACACTACAAAAAGCACGGCTCACAAGGCTGGATACTGTTGTGTGATTACTCGAATTATTTTGCAAGTATTCCGCGTGAGAAAGTCTTACAGCAAGCCTCACAGCGCATACAGGATAAACGAATCATGCCATGGCTAGAGCAGCTTATGAGCGCGGAATGCGATAGCGGACTAGGTTTAGGCGCAGAGACGAATCAGCAATTAGCCGTGGGATACGTGTCACGCATAGACCACTGGATAGAAGAATGCTCAGGTTGTGAAGCAACAGGACGCTACATGGACGACTTGTATGTTATCGACTCGGATCTGCTTAAGCTACGTTCAACACTCGATGAGATTAAAAAGATGAGCGCCGAACTAGGCTTGACGCTCAACCCGATAAAAACTTATATTACGTCACTACATCATGGCTTTACTTGGCTTAAAA
SRS023914_Baylor_scaffold_3863	TR	+	62594	62643	62538	62660	15	1	GAGCCTTCGTGTCCGCGCGGCTGGCGGTAACGCTAACAATGGTGCGAATGCAGGTGCGTTCTACGTGAATGCGAACTATGCGGCTTCGAATGCGAATGCGAACTACTCGTCGCCCCTATACTT
SRS023914_Baylor_scaffold_3863	VR	+	*	*	62137	62259	15	1	GGGCCTTCGTGTCCGCGCGGCTGGCGGTCACGCTCACCTTGGTGCGACTGCGGGTGCGTTCTACGTGCGTGCGAACTCGGCGGCTTCGAATGCGGATGCGCACTGCTCGTCGCCCCTCTGCTT
SRS023914_Baylor_scaffold_3863	RT	+	63042	63629	AACGGCGCGAGATTTACAAACTGCCTTTTAAGGACAGGGTCGTGCAATGGGCCATTATGTTGGTCCTTGAGCCGATATGGACACCGCAGTTTACGGCAGACACGCATGCCTGTATAAAAGGGCGCGGCATTCATTCCCTGCTTAAACAGTTGCGTAACGACTTGGCGGAAGACCCTGAGGGGACACGATACTGCTTCAAGCTGGACGTGCGCAAGTTTTACCCGAGCATAGACCATGACATCCTTAAAATGGTCATACGCCGTAAAATCAAAGACCCTGCGGTTCTTCTGTTGCTTGACGGCATCATAGACAGTGCCCCGGGCGTTCCAATCGGCAACTACATTTCCCAATACTTCGCCAATCTTTATTTGTCAGAACTTGACCACCGCATCAAAGAGGTGGCCGGGGTGCGTTATTATTACCGCTATGCTGACGATATTGTGGTGCTGGCAGGAGACAAGGCGACTTTGCACGGTGTGCGTGTGTTCATAAACGACTACCTGAACACCGAGCGCAATTTGTCTATGAAAAGCAATTATCAGATTTTCCCGGTGGAAAGCCGGGGAATTGATTTTGTGGGCTATGTTA
SRS023914_Baylor_scaffold_4680	TR	+	32644	32693	32637	32730	12	0	TCTTCGTATCGCGCGAACCGTGGGTACAACTCGGCCCGCAACTGGAATTACAACAATGCTACGAACCAGAACGCGAACGTCGGTTTCCGCCCCG
SRS023914_Baylor_scaffold_4680	VR	+	*	*	34694	34787	12	0	TCTTCGTATCGCGCGCGCCGTGGGTACTACTCGGCCCGCAGCTGGAGTTGCAACGGTGCTACGTTCCAGATCGCGCACGTCGGTTTCCGCCCCG
SRS023914_Baylor_scaffold_4680	RT	+	33251	33892	AGACCAGGAGCCTCCACATACCGCACCTTCGGGATAAGGTCGTGCAGCTTGTCATCCATGAGGAGCTGCAGAACCTTTTCCGCCCCGTCTTCGTTGACCGCTCCTTCGCCTGTATGTACGGCAAGGGCCCCATCCGGGCGGCGTTCAACGTGCAGCACGACATGAGGGTCGCCCGCATGAAATGGGGCGACGAGGTGGCGGTCATCAAGATCGACGTCAAGAAGTTTTTCTATAGCATCGACCGCCAAGTGTTAAAGAAGATCATCGCGAAGCGGTTCAAGAAGCTCAAAAAGAAGTACCCCGACAAGTACGAGGACTTCCTTCGGTTCTACCGGCTTCTTTGCAAAGTGATCGACTCGAGCCCGGAAGGCGAGACCGGCATACCCCTCGGGAATGTCAGCTCCCAGGACTTCGCCAACATCTACCTCAACGAGCTCGACCAGTATTGCATCCGCTTCCTCGGTGCTAAACTCTACACTCGGTACATGGACGACATCGTCATCATCGCGCCGAACAAGGAGATCGCCCGGGAGTGGCTGGCAAAGATCAAGGTATTCCTCCAGGAGAGGCTCCACCTTGAGACCAACCAAAAGACCAAGATTTTCTATGTGCGGCAGGGCGTGAACGCCTACGGCTTCAAAA
SRS024075_LANL_scaffold_2734	TR	+	1427	1476	1409	1496	13	1	ACTATCAGTACCATGGGTTGTTTTACTCGAAATTGAATTTCTATCGTTCTAACGACAACAACAACTATGGGTTCCGTGCTTGTGATTA
SRS024075_LANL_scaffold_2734	VR	+	*	*	734	821	13	1	ACTCTCAGTGCCTTGGGTTGTTTTGCTCGGAATTGTATTTCTATCGTTCTGACGATCTCTACCGCTATGGGTTCCGTGCTTGTGGTTA
SRS024075_LANL_scaffold_2734	RT	+	1955	2306	TCTTATGGTTGCAGAAAAGGTAAAGGCCCTCAAAGAGCCGCAAAGAGGGTGTATAACTTTGTCCAACAGCACGAACTGGCCGATTACTACTGCCAGCTTGACATGAGGAAGTATTATTACTCAATTGATCACAACATCCTTCGTGAAATTCTAGTTCATGATATTGAAGATCAGTCATTAATTGAGCTGATGATGAAATTTTGCACAAATCCTACTGGGGTTGGATTAGAGGTTGGTAATGTCATTTCCCAGTTCTTTGGAATGATCTATCTTAATCGTTTAGATCATTATTGCAAAAGAGTATTAAAGATCAAACATTATATCAGATATGTTGACGACATTGTCATCATCA
SRS043411_WUGC_scaffold_28490	TR	+	1533	1582	1523	1601	18	0	AAATGCAGCAGCTTCTATTGGAATCTGAATAATGCTTCTTCTAATCGCAATCGGAATATCAGCAGGCAGTTAGTAAATG
SRS043411_WUGC_scaffold_28490	VR	+	*	*	1284	1362	18	0	NNGTGCGGCGGCTTCTGTTGGTATCTGGATGATGCTTCTTCTGGTCGCTATCGGAATATCGGCGGGCGGTTGGTGTATG
SRS043411_WUGC_scaffold_28490	RT	+	2134	2683	ACCTATTCGGCGATACCTGACCGGGGAATCCATGCGGCGTTGCAAGATGTAAGGGACGCTATGCAAAAGGATGTTCCCGGCTGTCAGTATTGTTTGAAGCTTGATGTAAGAAAGTTTTACCCTTCTATCAATCACGATATTTTGAAACAGAAATTCAGGAGATTGTTCAAAGATGCTGAATTGCTTTGGTTGTTGGATGAAATCATAGATAGCATTTGTACCGCTAAAATTGAAGATATGCGTGATATTTGGTTGCTTGATGAAGATATTGATTCTGAAACAGGCATACCAATAGGGAATTACCTTTCCCAATATTGCGGCAACTTCTATCTTTCAGGATTCGATCACTGGATCAAGGAAGAAAAGCGGGTGAAACACTACTTCCGGTATATGGATGATATTGTGATATTCGGTGCTGATAAAGCAGAACTTCACCGATTACTAAAAGAAATTGACGCTTATTTCCGGCAGAATTTGAAGCTGACTATCAAGGGAAATTGGCAAGTGTTTCCTTCTTATGTGCGGGGTGTAGATTTTGTGGGGTATCGAA
SRS043701_LANL_scaffold_20843	TR	+	49194	49252	49151	49273	15	0	AGTTTGCAGGTTCGGGCTGCTGGCAGGCACGCGAACAATGGCACGAACGCAGGTGCGTCCAACACGAATGCGAACAACACAGCTGCGAATGCGAACGCGAATTACTCGTCGCCCCTATACTTT
SRS043701_LANL_scaffold_20843	VR	+	*	*	48783	48905	15	0	GGTTTGCGGGTTCGGGCTGCTGGCGGGCACGCGCTCAATGGCACGAACGCGGGTGCGTCCAGCACGGATGCGTACTACACGGCTGCGAATGCGCACGCGAATTGCTCGTCGCCCCTCTGCTTT
SRS043701_LANL_scaffold_20843	RT	+	49631	50218	AACGGCGTGAAATCTATAAACTGCCTTTTCGGGATCGTGTGGTGCAGTGGGCGATCATGCAGGTATTGGAACCTGTGTGGACGCCGCAGTTTACCGCCGACACATACGCCTGTATCCGAGGGCGCGGCATTCATGCGCTGCTCAAACGGCTGCGCGCAGACCTGCGTAACGACCCCGATGGGACGCGTTACTGCCTGAAAATGGATGTGCGCAAATTCTATCCCTCCATCGACCATGACACGCTTAAAAAGGTTGTTCGGCGCAAGCTGAAAGACCCCGCCCTGTTGTGGCTGCTGGATGGTATCATAGATTCGGCCAGCGGCGTGCCGATAGGTAACTATATTTCCCAATATTTCGCCAACCTGTACCTTTCGGAACTCGACCACCTGTTAAAAGAGGAGATCGGCGTGCGGTACTATTACCGCTATGCCGATGATATTGTGCTGCTCGCTGGCAGTAAGGAGTTTTTAAGCGGCGCGCTGGTCTATATCAACCACTACCTGCATGAAAACCGCTATCTGTCCCTGAAAAGCAATTTCCAAATTTATCCTGTGGAAAGTCGGGGGATCGACTTTGTCGGCTATGTTA
SRS045004_LANL_scaffold_8106	TR	+	639	697	606	713	12	0	TGGGAGCGTTCTCCTAATTCCGGCAACACCAACAACTTCTGTAATGTGAACAACAACGGCAACGCCAACAATAACAACGCCAGCAACTCCAATGGCGTGTCCTTCGGA
SRS045004_LANL_scaffold_8106	VR	+	*	*	0	107	12	0	TGGGAGCGTTCTCCTTATTCCGGCAACACCAACGCCTTCTGTCGTGTGAACAACAACGGCTCCGCCAACGGTAACTACGCCAGCAACTCCTATGGCGTGTCCTTCGGC
SRS045004_LANL_scaffold_8106	RT	+	1195	1644	GTTTTCACGCTTTTACCATCATGGAGCGAGGGAAGAAGCGGTATATCCGATCAGTCCATATCACGGAACGAGCGGTTCAAAAGTGTCTGTGTGACTACTGCTTGGTTCCTACCTATTCGGCCTGTTTCATCTATGACAACTCAGCCAGCTTGAAACACCGAGGTATGGACTTCGCCCTGCGCCGTATGACCTGTTACCTCCAACGGCATTACAGGAAGTACGGTCTGGAAGGAGGGGTTCTACTTTACGATTTTCACAGCTTCTTTGACTCGGCTCCACATGAGCCGCTGTTCCGTGAAGCCGACCGCAGGCTTCATGACCCGAAAATTAGGGAGCTTGCGAACAGCTTTGTTACGGACTTCGGCTCTGTGGGCTTGGGTCTTGGCAGTCAGGTGTCTCAGACGAACGCCCTTATGCTTCCCAATATGATCGACCATTACTTCAAAGAGG
SRS045004_LANL_scaffold_29195	TR	-	11737	11774	11717	11835	14	0	TCTTCGTGTCCGCGCGGCTGGTGGTAACGCGAACAATGGCACGAACGCAGGTGCGTTCTACACGAATTCGAACAACTCGGCTACGAATGCGAATGCGAACTACTCGTCGCCCCTATACT
SRS045004_LANL_scaffold_29195	VR	-	*	*	12092	12210	14	0	TCTTCGTGTCCGCGCGGCTGGTGGTTGCGCGTACAATGGCGCGAACGCGGGTGCGTTCTGCACGTATTCGTACTACTCGGCTACGAATGCGTATGCGTACTGCTCGTCGCCCCTCTGCT
SRS045004_LANL_scaffold_29195	RT	-	10744	11331	AAAAAGCGCGAAATCTACAAGCTACCGTACCGCGACCGTGTGGTACAGTGGGCTATATTGCAGATATTAGAGCCATTATGGACTCCGACCTTCACCAATGACACATACGCCTGCCTAAGAGGGCGCGGCATCCACTCGCTTCTGCACAGACTGCGTGCAGACCTACGCAAAGACCCCGACGGGACGCGCTACTGCCTAAAAATAGACGTGCGCAAGTTCTATCCGTCCATAAACCACGACACACTGAAAATGGTTGTACGAAAGAAAATCAAAGACCCATCAGTGCTGTGGCTGCTGGACGACATCATCGAAAGTGCGGACGGCGTACCCATCGGCAATTACATTTCCCAATATTTCGCAAACCTTTATTTGTCGGAACTCGACCACCTCGTGAAGGAGTTCGTGGGCGTGCGGTATTATTACCGCTACGCTGACGACATCGTGGTTCTTTCGGACAGCAAACAGTTTTTAAGCAGTGTTTTAGTCTATTTTAATGACTATTTGAACAATGACAGACAACTGACGCTGAAAGGAAACTACCAAATCTTTCCCGTGGAAAGCCGTGGCATCGACTTTATCGGCTATGTC
SRS045713_WUGC_scaffold_5667	TR	+	255	304	212	315	14	0	GCCCTTTTGTCTGCTAATGCGAATAATGGTGCGAATGCGGGTTTCGGTTATCTGAATGCGAATAATCGTTCCTCGAATGCGAATGCGAACATTGGGTTCCGCTT
SRS045713_WUGC_scaffold_5667	VR	+	*	*	10	113	14	0	GCCCTTTTGTCTGCTGGTGCGGATGGTGGTGCGGTTGCGGGTTTCGGTTGTCTGAATGCGAATCATCGTTCCTCGTATGCGGGTGCGACCGTTGGGTTCCGCTT
SRS045713_WUGC_scaffold_5667	RT	+	763	1077	GACAGGATAGTACACCATTGCATTATCAATGTGTTGGGGCGTTACTGGACTAACTTCTTCATTGCGAATACATACGCTTGTATCAAAGGGCGTGGTATTCATAAATGTATGGAGGATGTGCATACGGCTTTAATCATAGACAGAAAAGNNNNNNNNNNNNNNNNNNNNNNNNNNNNNTAGCATATTTCGACCATTGGGTTAAAGAAGAACTGGCTAAGATAGTGATGAAGCGTTTTGGGGTGAAAATCTACTACTATCGCTATATGGATGATATGGTGATACTATGCGCTGACAAAGAGGCACTGCATTTCGTAC
C3206610	TR	-	3460	3484	3450	3504	7	0	GATTCTGAATGCGAACAATGGCGTTGGCAATGCGAACTGGAATATCGTCTCCGGA
C3206610	VR	-	*	*	3700	3754	7	0	GCTTCTGGCTGCGAACTATGGCGTTGGCAATGCGAACTGGTATGTCGTCTCCGGC
C3206610	RT	-	2460	2752	ACGTCCGGAAATGTTATCCATCCATTAACAGGAGAAAACTGAAAAGAATGTTAGAGAAGCAGGTCAGAAATGAGGATCTGCTTTATTTGACTTTTGTTTTAATTGACTCATTCAATCAGGGACTGTCAATTGGATCATACTTGAGCCAATGGCTCTGTAATTATTATCTGAGCGCAGCTTATCATTATGCTGCTGAAAAGCTGTTCAAGAGGAAGAAACACCGAGACGGAACAATAGAAGAAATCAGGCTGATTAATCATGTCTTGTTCTACATGGACGATTTCCTGCTGATT
SRS047044_WUGC_scaffold_29536	TR	+	24474	24523	24423	24538	13	0	AGCGGTCGCCGTATCGTGGTGGCAACTGGAACAACGGGACGAATGCGGGCGTGTTCTACACGAATTTGAATAACGGGCGCACGAATACGAGCAACAACATCGGTTTCCGCTCCGCT
SRS047044_WUGC_scaffold_29536	VR	+	*	*	23813	23928	13	0	AGCGGTCGCCGTGTCGTGGTGGCTACTGGTACCACGGGACGAATGCGGGCGTGTTCTGCACGTATTTGAATGGCGGGCGCCCGGGTACGAGCGGCAACATCGGTTTCCGCTCCGCT
SRS047044_WUGC_scaffold_29536	RT	+	24960	25619	AAAAGAGGCTCGTTATGGCGTTGAATTTCAAAGACCGTGTTGCTCAATGGAGTGTTTACAGACAACTCAACCCGTACTACGACCGCCTTTTTATCGGGGATAGTTACGCTTGCAGAAAAGGAAAAGGCTCTCACGCGGCGGCGGACCGTTTGCAGTATTGGTTACGGCAGACGGAAAGGAAGCCGGAAAAATGGTACTACTTAAAGTTGGATATAAGCAAATATTTCTACCGAGTAGACCATTCCGTACTCCTCAACATTCTTTCAAGGAGAATAAAGGACGAGAGGCTAATGGGACTGCTCCGCACGATAATCAATTCAGAGGAGCAGGCTTTCGGACTGCCGGCCGGCGTAGCGCCGGACGATTGCCCGGAGGACGAATGGCTGTATGATGTGGGAATGCCTATCGGCAATCTGACATCACAATTATTCGCAAACATCTACCTCAACGAACTCGACCAACATTGCAAGCACGACCTACACCTCCACTATTATATCCGCTATATGGACGATATTATTATCCTCGACAACAACAAAAGCGAACTACAAACAATCAAGGACGATATAGAGGCGTTTTTGGCAGAGGAACTGCACCTCGGTCTGAACAATAAGACGGCAATACGCCCGACAAGCCTCGGTATCGATTTTGTGGGGTATCGCA
SRS048164_WUGC_scaffold_8644	TR	+	73921	73945	73912	73946	3	1	GCAGCTGGTACGTGAACTTTAGTTATGGCAACTTC
SRS048164_WUGC_scaffold_8644	VR	-	*	*	21128	21162	3	1	GCAGCTGGTTCGTGAGCTTTAGTAGTGGCAACTTC
SRS048164_WUGC_scaffold_8644	TR	+	74680	74743	74650	74765	13	0	GGTACTGGAGTAGCAGTGAGAACAGTCAGAACAACAGCTGGAACGTGAACTTTAGTAATGGCAACTTCAACAACAACAACAAGTACAACAGTAACATGGTGAGAGCGGTTGCAGCA
SRS048164_WUGC_scaffold_8644	VR	+	*	*	73879	73994	13	0	GGTACTGGAGTAGCAGTGAGGGCAGTCAGAACGGCAGCTGGTACGTGAACTTTAGTTATGGCAACTTCGGCAACGGCAGCAAGTGCTACAGTAACATGGTGAGAGCGGTTGCAGCA
SRS048164_WUGC_scaffold_8644	TR	+	74680	74743	74655	74765	13	0	TGGAGTAGCAGTGAGAACAGTCAGAACAACAGCTGGAACGTGAACTTTAGTAATGGCAACTTCAACAACAACAACAAGTACAACAGTAACATGGTGAGAGCGGTTGCAGCA
SRS048164_WUGC_scaffold_8644	VR	-	*	*	21080	21190	13	0	TGGAGTAGCAGTGAGTACAGTCAGTTCAGCAGCTGGTTCGTGAGCTTTAGTAGTGGCAACTTCTACAACAGCAACAAGTTCAACAGTGGCATGGTGAGAGCGGTTGCAGCA
SRS048164_WUGC_scaffold_8644	RT	+	74923	75574	CAAGTACTTGTTTTATAGTTACCCGTCCTAAATTACGGGAAGTGTTTGCTGCAAATTTCCGTGACCGTATTGTACAACATTGGTTGTGTCTACGCTTAGAGCCACTGTTTGAGGCACGTTTTGTTGAACACGGAAATGTATCATTTAACTGTCGAAAGGGTTTTGGAACATTTGCATGTATTGATCAGTTGACAAAAAATACAATTGAAGTCTCTGATAATTATTCGCACGAGGCTTGGTATGCTCAATTTGATATTAAAGGATTTTTTATGTCAATTGATTGCGAACGATTATTAGAACACTTATTACCATTTATCAAAGAAAAATGGAATTATTGGAAAGGGACCATATATGAACAAGATTTAGATTTAGTGCTATGGCTTACAGAAATAATTGTACGACATCGACCACAAGATGATTGCATACGTCAAGGAAATTTAAAATTATGGAGAATACTGCCTAAAAACAAAAGCCTGTTTTACAATGAATGGATGAAAGGCGAACCAATAGGAAACCTAACCAGTCAATTATTTGCCAATTTTTACATGTCATTTTTTGATGAATGGGCTATTAAAGCAGCAGAAGAAAGAGGAGCCAAATATGTACGTTTTGTAGATGATTTTGGCTTTGTATGTAAAACTAAGGAAGATGC
SRS048164_WUGC_scaffold_8644	RT	-	91117	92554	ATGTTGTATTTTTGGATAAATTCAACCAGTGTGTCATAAAACATTTTATGTTGCTCGGTCGCATTTTTGCCTTTTCTTTGGGTAAAATTCCATGTTCCTGATTCATGGGTTGAGTAATATCCACAGTGCTCTGCTATATCTAATGCAAGCACATTATCACGTGTAATTTGATTTATTGACTCATTTTTAATGTTTTTTGATTCGTTAATCATTCTATGTATGAAACGCCATTAAGTTTATTGACTACAGTCTTGTATGGGTAGCCTTCAGCTATATTTCCATGACTGACTACCAAAGATGTAATCTGTAATTGATTGAGGGCATCAAAAATGTTGGAAAGCCCTTGTTCGTCAGTGGCTTCTAATATTTCATCAAGTATCAGGAGATCTAGTCCTTTATCGTCATCGCAATTTACATTGGTAAGTTTGTGCATTGCCAAAATATTAGCTAGATTAACTCTTGCTTTTTCACCTTCTGAAAATTTATCAAAAGAGCCACAATCTACACCATCGCGAATAAGAGAAATGGAAATCTTATCTCTGATTTTTCCGCTTTTTAAGACTGTAAAACCGGAAAATGCAATACGAATGTCACTACCAATGGCTTCCAGAAACTCGTTAGTTATGTGACTAAGAGCATCAATTTTAGTATTAGCCAGATGGGTTTTAAATTCAATAAAGGTTGCTTCTTGCTCTTTATATGAATTTAATTTTCGTTCAATAGTTTCTTTTTCAGAAATGGCTAATACCAATTCTTTCTCATATTTTTTCTTGTTGGCTTTGAGAGATTCTATCATGTCAGTTTCGGAAGAGTTTTCGATGTCACGAATAGATTCTTCGTATGACTGAATAGCTCCATTAGCATTGTTAATATTCAACTCGGCCTGCTTTGCTTCGTATTCTTGCTTTCTAATAGCTTCATCTAATATTGCATAAGAATCATCAAATAAATTAGTACGCGCATCATCAATGGATTTCTGAAGGGTATTCATTTGATGCTGGAGAGTTTGCATTTTATTGGTTAAATAAGACGTATTACGTGATAATTCATCCAATGCCGTACAAGTCTCGGTAATCTTATTCGACCATTCTATTTTACTGCGATTCAATTCATCCTGTTCTTTACGAGCTTCGCGTCCTTTTGTTGTAATATCTGAAATGCGTTTTTCATTAGCCTCAATATTTTGGAGAATGTCTTGTGTCTCTCCATTTCGGTCTTGCAATCTTAGTTTAACCTCGTTTATATCTATATCATTAGCCAATGTGAATTCATGTTGACATTTAGGACAAACGATAATTCCGGCAAGTTGTTTTTGGAGGCTGGCTATATCTGCTTCCAACTTAGTCCTTTGTGATCTAAGATTACTATTCTCGGCATCCAACTTTTTAATAGAATCCAATAATTCATTTATTTGATTCTCAATTTTGGTGGATTTCTT
SRS048164_WUGC_scaffold_24970	TR	+	25990	26039	25940	26057	18	0	ACGCATCCCGATCCGGGGCGGCAGCTGGAACAACACTTCCAACGCGGGCGTGTTCAAGCTGAACCTGAACAATGCGCGTTCCAACGCCAACGGCAACATTGGGCGGCGTTCCGCTTTT
SRS048164_WUGC_scaffold_24970	VR	+	*	*	25197	25314	18	0	GCGCATCCCGCTCCGGGGCGGCGGCTGGGGCAGCACTTCCGGCGCGGGCGTGTTCAAGCTGGACCTGTTCAATGCGCGTTCCGGCGCCGGCGGCGGCGTTGGGCGGCGTTCCGCTTTT
SRS048164_WUGC_scaffold_24970	RT	+	26482	27138	TGCTGCGCATGGCGATGGCGCTACACTACCCCGACCGCGTTGTGCAGTGGGGTATCTACCAAGTTGTATTTCCCATCTTTGATAAAGGCTTTATTTCAGATAGCTATGCCTGCCGTAAGGGCAAAGGCGCACACGCGGCACTGGATAAACTCCAATACTGGATGCGGCAGGCGGACCGTGGCGGCCCGGCCTATACCCTGAAACTGGACGTTTCCAAGTATTTCTACCGGATAGACCATGAGATTCTTTTGAAAATCATTGGGCAGAAGATCACGGATCCCCGCATGATCTGGCTGTTCCGCGCGATCCTGCACAGCGACCAGACAAAGTTCGGTCTGCCGGAGGGCATGAGCGCGGACGAAGTACCGCCAGAGTGCCGGTTGGAGGATACCGGTGTTCCCATCGGGAACCTGACCAGCCAGATGTTCGCAAACATCTATTTGGACGTTCTGGACCAGTATGTGAAGCATACCCTGCACATCCACTGGTACATCCGGTACATGGACGACATTATCATCATCGGGCGCGACAAGCAGGAACTTGCGCACATCCGGGACGAGATCGCCGCATTCCTGCGCCGGGAACTGAATCTTGCTCTGAACCATAAAACCAGCATCCAGCCATTGAAACAGGGCGTGGAGTTTGTGGGCATGAGGG
C2350512	TR	+	815	852	814	853	12	3	GCGAATACGAATAATACGGCTACGAATGCGAATGCGAATA
C2350512	VR	+	*	*	599	638	12	3	GTGTCTGCGCATACGTCTGCTGCGGCTGCGAATGCGTCTG
C2350512	TR	+	815	852	757	872	20	0	CGTGGCGTTTTGTTCAGCGGTAATGCGAATAATGGTGCGAATGCAGGGTTCGTGTATGCGAATACGAATAATACGGCTACGAATGCGAATGCGAATATCGGTTCTCAGCTATGCTT
C2350512	VR	+	*	*	548	663	20	0	CGTGGCGTTTTGTTCGGCGGTACTGCGTATTCTGGTGCGCATGCGGGGTTCGTGTCTGCGCATACGTCTGCTGCGGCTGCGAATGCGTCTGCGAATTTCGGTTCTCGGCTTTGCTT
C2350512	RT	+	1328	1839	CATTTGGGTATCATTGTTCAACAAGAACACCTATTCTTGTATCAAGAACCGTGGAATCCATAAATGCGCCAAGGATTTAAGGCACGCATTGAAGCAAGACCCGGACGGCACAAGGTATTGCCTTAAAATAGATGTCCGCAAGTTTTACCCGTCCATTGACCATGAGTTGTTGAAACAGGTGGTCAGGCGCAAAATAAAAGATAACCGCCTTTTGGCATTGCTTGATGAAATTATAGATTCCGTTGAGGGTGTGCCAATCGGCAATTATCTTTCCCAATACTTTGCCAACCTTTTCTTGGCATATTTTGACCATTGGTTGAAAGAGGAAAAGAGGGTGAAGTATTATTGGCGTTATGCCGATGATATTGTGATTCTTGCACACAACAAGGATATTTTGCACGGATTGTTGCACGAAATCCGGGCTTACTTGCGTGGCTTGAAACTTAAAGTCAAACGCAATTACCAAGTCTTTCCCGTTGATTCAAGGGGGATTGACTTTTTGGGCTATGTAT
C2358200	TR	+	917	991	892	1006	19	0	GTCGCTTCAACTATTGGCTTCGTGGTGTGGAGAGTGCGACTAACTTCGCTAATGTGAACAACAACGGTAATGCGAACAACAACAACGCCTCTAATTCTAATGGTGTTCGCCCGAT
C2358200	VR	+	*	*	0	114	19	0	GTCGCTTCTCCTATTGGCTTCGTGGTGTGGGGGGTGCGGCTTACTTCGCTCTTGTGGGCAGCTACGGTGATGCGAACTCCTACTACGCCTCTAATTCTTATGGTGTTCGCCCGCT
C2358200	RT	+	1371	2007	CATCTTCTGAATTTATTATCAATGAACGTGGTAAAGTTCGACCAATTACAGGACTACAAATGTCTGACAGAGTAATTCGTCATTCTCTTTGTGATAACGTTTTATCTCCATCTCTCATAGATTATCTTATTTATGATAATGGTGCTTCTCTTAAGGGTAAAGGCATTGATTTTAGCCGAAAACGCTTTGAAGAACATTTACATAAATATTATCGAATGTATGGTAATGACGGATATATTTTATTGATGGATTATAGTAAGTTTTATGATAATATTCCACATGATATAGCTTATCGAGAAATTGCCAAGCATGTGAATGATGAATTTTCTCTTTGGTTGTTACAACAGATTTTTGATAATTTTAAAATTGATGTTTCGTATATGAATGATGAAGAATTTTCAAATTGTATGAATGTTCCATTTAATTCAACTGAATATAGATTGAAAATTCCTAAATCTGCCCATACTGGCGAAAAGTATATGCGCAAATCTGTAAATATTGGGGATCAATGTTCTCAAATTATAGGCATCTTTTATCCAACACCTGTAGATAATTTTGTAAAAATTGTAAAAGGTCAGAAATTTTATGGAAGGTATATGGATGACAGTTATGTTATCCACCGTGACAGAGAATTTTT
SRS048870_WUGC_scaffold_8930	TR	-	4093	4127	4092	4166	13	0	CGTCGTTTCTGCGGCTTATTTCGCTAATGTGAACAACAATGGCAATACGAACTACAACAACGCTTCGGGCTCTTA
SRS048870_WUGC_scaffold_8930	VR	-	*	*	5310	5384	13	0	CGTCGTTTCTGCGGCTTCTTTCGCTTTTGTGGGCTACTATGGCAATACGGTCTGCAACGGCGCTTCGGGCTCTTT
SRS048870_WUGC_scaffold_8930	TR	-	4093	4127	4079	4166	9	0	CGTCGTTTCTGCGGCTTATTTCGCTAATGTGAACAACAATGGCAATACGAACTACAACAACGCTTCGGGCTCTTATGGGGTTCGTCCG
SRS048870_WUGC_scaffold_8930	VR	-	*	*	5213	5300	9	0	CGTCGTTTCTGCGGCTTATTTCGCTGGTGTGAGCTACAATGGCTATGCGAACTACGGCAACGCTTCGGGCTCTTGTGGGGTTCGTCCG
SRS048870_WUGC_scaffold_8930	RT	-	3147	3729	TGATAGAATTGTTCGCCATGTTCTATGTGATGATATTCTTTTACCAGAAGTTAAAAAGCACATAATATATGATAATTGTGCATCAATTAAAGGGAGAGGTATATCTCAGCAGAGAAAGCGATTTGAAATACATTTACACAAGTATTACAAGTTACATGAAAATGACGGATGGATTTTATTTGGAGACTTCTCAAAATTTTATGACAATATAATTCACGAAATTGCAAAACAAGAACTTCTTAAGTTATTTGACGATGATGAATTTATCGATTGGCTTTTAACATTGATATTTGATGGGTTCAAAGTCGATGTGTCGTATATGTCTGACGAAGAATATGAAAATTGCTATTCGGATTTATTTAACAAGCTTGAATATCGGCATATACCGTCTGAAAAATTAACTGGTGAGAAGTGGATGGCTAAATCTGTAAATATTGGAGACCAGCTATCACAGGTAATTGGAATATATTATCCTCATAGGATTGATACATATGTGAAATATGTCCGACAACAGAAATTTTACGGACGATATATGGATGATTGGTATATCATGAATCCAAGTAAAGAAGAACTTGAAGATTTG
SRS048870_WUGC_scaffold_26562	TR	-	79359	79408	79284	79432	23	1	TGGCTAGCTTCCTCTGGAGTTAACGCTAACTCTAGCAATGCTAACTTCGGGCCTGGCAATGTCAATAACGGCAATGTCAACTCGGATAACAACTTGTTCAACTCGAACGGTAACTGGAATGCTAATGGCTTGGCAGTTCGCCCCGTAGA
SRS048870_WUGC_scaffold_26562	VR	-	*	*	80493	80641	23	1	TGGCTAGCTTCCTCTGGAGTTTACGCTGACTCTAGCAATGCTTCCGTCGGGCCTGGCGGTGTCGATAACGGCGGTGTCGGCTCGGCTGGCGTCTTGTTCAACTCGGACGGTTACTGGGTTGCTTTTGGCTTGGCAGTTCGCCCCGTAGT
SRS048870_WUGC_scaffold_26562	RT	-	76819	77329	CCATATACAGTTTTTAAAATATATGAACCCAAAGAAAGACGAATAGTAAGTCAAAACTTACAAGACAAGATTATAAACCATCTAGTGAGTCGACAAATATTATATCCTGCACTAAATCCTTGTTTAATTCCGGAAAATGTAGCAAGCATTAAAGATAGAGGAACAAAAGAAGGGCTGAGGCTTGAAAAAAGCTTTATTAGAAAGTGCAATATAAAATATAAAGATTATTACATATTAAAATGTGATATTAGTAAGTTCTTTGCAAGCATAGATCACATAAGATTGAAAGAAAAACTGATAAAAAGAATAAAAGAAAAAGATGCACTAAATATTATATTCAAAATAATTGACAGTGAAGAACAAGGACTCGGAATAGGAAACATGACAAGTCAAGTCTTAGCAGTGTTTTATCTAAACGATTTAGATCACTATATAAAAGAAAACTTAAAAATAAAATATTATGTGAGATATCAAGATGATTTTTTATTATTTCATCCATCAAAAGAGTATT
SRS049164_WUGC_scaffold_88738	TR	+	828	865	760	883	11	0	TTCTGGCTTTCGGTTGTGTCTCCGTGGTTGTAATGCGAACAATGGGGTTCAATCGGGTTCTGCGGCTTTGAATGTGAACAATGCTGTTTCGAGTGCCAATGTGAACTGGGGTTCGCCTCTCAAC
SRS049164_WUGC_scaffold_88738	VR	+	*	*	370	493	11	0	TTCTGGCTTTCGGTTGTGTCTCCGTGGTTGTGATGCGAACTGTGGGGTTCTCTCGGGTTCTGCGGCTTTGAATGTGCACAATGCTGTTTCGGGTGCCGATGTGACCTGGGGTTCGCCTCTCTGC
SRS049164_WUGC_scaffold_88738	RT	+	1344	1875	TCTTGTTCCTGTGTGAAAGGACGTGGCACACATGATTTCGTTAATTTGCTGCGTAGTAGTCTGTATGCTGATTACGAAGGTACATATTACTTTGTACAAATGGACGTCCACCATTTCTTCCCGAATATTCATCATGATTTAATGAAGAAGCACATCCGGCTTAAAATTAAGGACCCGAAACTACTTTCTTTTCTTGATGAATTCATAGACAGCTATTATCAAGGTTTACCATTGGGGGTTAAAATCTCCCAAATTCTTGCGAACTTTTTTCTTGCTCCGTTTGATCGACTGGCTATTTCTGTGTTTGGTATATTACAGGACCCGGAAAAGTTAGCGTATTGGACGAGTAGGTATATTACCCATTGCATTTTTACCTGCCGGACTAAAAAGGAGGAAGAGGAACTAAGTAAGGGGGTGGCGTATCTTGGTAGAAAGTTTAGGTCTTATCTAAAAAAAGGATTGAAATACTATTTCCGTTTTGCTGATAATATTGTGATCATGCACAATGATAAGGCATTCCTTCATATCGTTA
SRS049900_LANL_scaffold_781	TR	+	2002	2024	1998	2028	3	1	TCCTCCGGCGCGATGAACTGGTACTACGCGT
SRS049900_LANL_scaffold_781	VR	+	*	*	2094	2124	3	1	TCCTCCGGCGCGTTGGACTGGTACAGCGCGT
SRS049900_LANL_scaffold_781	RT	+	309	974	AAGAACGCATTGTTATGACCAACGCGTTCAAAGACAAGGTGGTTCAGCATTCCTTATGTGACAATGTGTTAGAACCAGCGTTTTCCCGTACCTTTATCCGCGACAACTACGCGTCGCAGGCCGGGCGCGGGACGCATGACGGGCTGTATCGACTGGAAGTGTTTATGCGGTCCTATTATTTCGAGCGGAAAGCGCGGGAAGAACAACGGTGCCGGGAGGAGGGGTTGCCGCGGCCCGACCCGCGCGCCGCCCATTATGCGGACGGCTGGGTTCTGAAATGCGACATATCAAAATATTTCTACTCAATTCCGCATGAACCATTGAAAGCAATGGTGCGCCGCTTCATCCGGGACCCGGACGTTCTATGGCTTGTCGACATGATCATTGACAGCACGGACGACCCCGGAATTCCGATCGGCAACCAGACTTCACAATGGTTCGCGGTCATGTACCTTTCGGGGCTTGACCACTTCATAAAAGAGAAATTGGGAATCCGCTATTATGGGCGGTATATGGACGACTTTTACTTGATTCACGAGGACAAGGCGTATTTGCAGTATTGCCGCCGGGAGATTGAAAAGTACGTGGCCGGGCTGGGACTGAAACTGAACAACAAGACAAATATTTTCCCGTTGCGGAACGGAATTGATTTCCTTGGATTCCGAA
SRS049959_WUGC_scaffold_31150	TR	+	6612	6649	6610	6649	0	3	TGCGAACTCGAATAACGCCCCCTCGTATACGAATACGTAC
SRS049959_WUGC_scaffold_31150	VR	+	*	*	7180	7219	0	3	TGCGAACTCGAATAACACCCCCTCGAATACGAATACGAAC
SRS049959_WUGC_scaffold_31150	TR	+	7173	7222	7123	7242	13	0	CCGTGGGGTTCTGTTCAGCGGTAATGCGAATAACAGCTCGAATGCGGGCTTCGCTTATGCGAACTCGAATAACACCCCCTCGAATACGAATACGAACATCGGTTCTCACCTATGCTTTTT
SRS049959_WUGC_scaffold_31150	VR	+	*	*	6553	6672	13	0	CCGTGGGGTTCTGTTCGGCGGTTATGCGAATTACGGCTCGGGTGCGGGCTTCGCTTTTGCGAACTCGAATAACGCCCCCTCGTATACGAATACGTACGTCGGTTCTCGCCTTTGCTTTTT
SRS049959_WUGC_scaffold_31150	RT	+	7679	8319	CATTTGGGTGCGGCTCTTCACTTATAACACGTATTCTTGCATTAAGGGTCGTGGTATTGAGGGCTGCGCCCGTAGGGTTGACAAGATAATCAAGAGTTTTGAGGGCAAGCCTCTCTTCTGTCTGAAAATTGACATCAAGAAGTGCTACCCCTCCATGCGTCACAGGGTTCTGAAACGGCTCATACGCCGAAAGATTAAAGACAAAGACCTTTTGTGGCTTCTTGATGAAATCATAGACAGCGCATCAATGGATGATGCGGGCAGACCGCTAACAGAGGCTGACAAGGCTCAAAGCGACCCCGAGGACGCTCACGGGCTTCCGATAGGCAATTATCTGAGCCAATACCTCGCAAACCTCTGTTTCTGTTATTTCATGCACTGGGTAAATGAACAGCTTGCAGAACTTGTGAAAAAGGCTCTGAGGCTGACAGTAAAGCCCCATATTGAATGTACTGAATACGCTGACGATATAACGTTCTATGCGGAAAGCAAAGCCGTTCTGCATGAGGTTCTGAAACTCATTCGGGTTCAACTTGAAGACGGTCTGTCCTTGAAGATAAAAGGCAACTATCAGATATTCCCCGTAGCGAAGAACCGTTATGACAGACACGGGCGTGCGCTTGATTATGTCGGTTACAAGT
SRS049995_LANL_scaffold_11689	TR	-	101644	101681	101633	101732	30	0	AAAAAACAGTCAGGTAATTCAGATAATGGTTCTCAATGCAGAGTCTTCATAGCTAATGCTAATAATGCATCCTCGAATTCATAGACGAATATCAGTGAAA
SRS049995_LANL_scaffold_11689	VR	-	*	*	16	115	30	0	TTTCTACGGTCGGGTGTTTCGGGTAGTGGTTCTCCTTGCGGGGTCTTCGTGGCTAATGCTAGTCGTGCGTCCTCGGCTTCCTGGACGGATCTCGGTGCAA
SRS049995_LANL_scaffold_11689	RT	-	100677	101194	CTTACCTTGTTAGTAGATTTACTGCAGATACCTTCAACTGTTTAAAAGGAAGAGGTATTCATTATGGAGTAAAGAGATTAAAAAGAGATTTAAAAGCCGATAAAGAAGGCACAAAATATTGTTTAAAATTAGATATTAAAAAGTTCTTTCCTTCTATAGATCAAGATGTGTTATACTCACAATTTGAAAAGATATTTAAGGATAAGAAAATATTAAGATTATTACATCATGTAGTTTATTCTACACCAAAAGGTTTACCGATTGGAAATTACATATCTCAATTTGCAGCAAATTTGAATTTGACTTGGTTCGATAGGTGGATTAAACAAGTATTAAAAATAAAATATTATTACAGGTATTGTGATGATATTGTTATATTACACCCAGATAAAGATTACTTAAGATATTGCTTACAAGAGATTGAAAAATATCTAGCCGATAACTTGAAATTAAAAATAAAACGTAATTGGCAGATATTTCCTGTAGAAGTAAGAGGTATAGATTTTATTGGTTATGTA
SRS049995_LANL_scaffold_39136	TR	-	1851	1900	1835	1954	13	0	TGGCGTCTGCCTGCCGTCGGCGGCTACTTTAACAATTCCGCTGCGAATTGCGGCCTGTTCTTCTTCAATGGCAACTACAATTCGTCCAACGCGAACTCGAACATCGGCGCCCGCCTACTT
SRS049995_LANL_scaffold_39136	VR	-	*	*	2216	2335	13	0	TGGCGTCTGCCTGCCGTCGGCGGCTACTTTAGCAATTCCGCTGCGCGTTGCGGCCTGTTCTTCTTCTATGGCTTCTACGCTTCGTCCAGCGCGTACTCGGACTTCGGCGCCCGCCTCCTT
SRS049995_LANL_scaffold_39136	RT	-	947	1377	GTGCTGCGCATCAGTACCGGGACGCGGCGGAAAGCACGCGCTTCGGCGCTGCAAGCGTGTCATTCACCACGGCAAAAAAGGAAGCCGGTACGTCTGCAAAATGGACGTTCACCACTTCTACCATTCTGTCGACCGCCGCAAGCTGATCTGGATGCTGGCGCACAAGATCAAGGACAAGAAGTATCTAAAGCTGACGTGGGAGATCCTGCAAACCTGCGAACAGGGGCTGGCCATTGGCTTTTTCATCTGCCAGTGGCTCGCAAATTTCTATCTTGAGCCGCTCGACCGTTACATTACGACGCTCGACGGTGTGAAGTACAGCGTGCGATACATGGATGATATTGTCCTCTTTGGCCCGAACAAAAAGAAGCTGCACCGTGCGCGGAAAGCGATTGCCGAGTATCTGCAAAAGCGGCTGCGGCTGCAGATGA
SRS050299_LANL_scaffold_5926	TR	+	39796	39845	39750	39865	13	1	GGTGCCCTCTTGTCTGCTAATGCGAATAATGGTGCGAATGCGGGTTTCGGTTATCTGAATACGAATAATCGCTCCTCGAACTCGAATGCGAACATTGGGTTCCGCCTATACCGTTA
SRS050299_LANL_scaffold_5926	VR	+	*	*	39565	39680	13	1	GGTGCCCTCTTGTCTGCTTCTGCGAATAATGGTGCGACTGCGGGTTTCGGTTCTCTGTTTACGAATAATCGCTCTTCGTACTCGTCTGCGAACTTTGGGTTCCGCCTGTGCCGTTT
SRS050299_LANL_scaffold_5926	RT	+	40358	40922	GATCGGATAGTACACCATTGTATTATCAATATTCTGGGAGAGTATTGGACGAATGTTTTTATCTCTCATACATACGCCTGCATTAAAGGGCGGGGGACTCATAAATGTATGGAGGATATACACCATGACCTGGTTACAGATCGAAAAGGTACACAGTATTGCCTAAAGATCGACATAAAGAAGTTCTACGATAATGTAGATCATGAAGCACTCAAAAGGATCATAAGATATATGATAGCTGATGAGCAAATGCTGAGGCTGTTGGATAAAGTTATAGATAGCAACGGTAAAGAAAAAGGGTTGCCTATTGGCAACTTTACGAGCCAGTATCTGGCTAATTTATATCTGGCTTACTTCGATCACTGGATGAAAGAAGATCTGGGGATTAAGTATTACTACAGGTATATGGATGATATAGTGATTTTGCACCATAGCAAAGAAACTCTCCATTACATACTGGATATGATGGGGCTTTACCTGGGTGCAGAGCTGAAACTGGAAATTAAGCATAACTGGCAGATATTTCCTGTAGATGCTCGCTGTATTGATTATGTTGGTTTCAAAC
SRS050299_LANL_scaffold_23470	TR	-	124	173	90	213	11	0	CACGTCAGGCAACTATTGGTCTGCCTCTGAGGCTTCCGCAGAGTTGGGTTGGAACCAGAATTTCAACAATGGCAACCGCAACAGGAACGCTAAGTCCAATGTGAACAATGTCCGCTGTGTCAGG
SRS050299_LANL_scaffold_23470	VR	-	*	*	893	1016	11	0	CACGTCAGGCGCCTATTGGTCTGCCTCTGAGGCTTCCGCAGAGTTGGGTTGGGGCCAGTATTTCTACAATGGCCACCGCTACAGGAGCGCTAAGTCCAATGTGGGCAATGTCCGCTGTGTCAGG
SRS050299_LANL_scaffold_23470	RT	-	2541	3224	AAACCCCGCGAAGTTTGGGCTGCTGATTTTAGAGACAGAATTGTACACCACCTTATTTATAACGAGATTAAAGACAAATTTTATAAAAGGTTTATTAAAGACACATACAGCTGTATTCCTGACAGGGGAACAACTAACGCCGTAAAGTCCGTTAGAGCTCATGCAGAGTCGGTAACTCATAATTATACCGAAACAGCTTATTTTTTAAAAGCGGATTTGAAGAATTTTTTTGTAAGTATTGACAAAAATATTTTATATGATGAAATTCAAAAATTTGTGAATGAAGAATGGGTGCTTAGTCTTATAAAACAGGTAATTTTTCATAATCCTAAAACCAGTGTCTGCATAAAATCTCCGGCATATAAATTTGACTTTCTGCCTAAATATAAAAGTCTTTGGCACACTCAGTCCGATAAAGGTTTACCTATAGGCAATCTTACAAGTCAGTTTTTCAGCAATGTATATTTGAATGTGTTGGATCAATATGTAAAACATCATTTAAAATGTAAATATTACTGCAGATATGTTGATGATTTTGTGATTATGCATAAAAGTCCGCAATACTTGAATGACGTGCATAAGGATTTAACCGTATTTTTAAAAGAACGTCTTAATCTTGAACTTCATCAGAATAAAAAATTAATAAATAAGGTTGATAAAGGAATAGACTTTGTAGGTTTTGTT
SRS050299_LANL_scaffold_23554	TR	-	1465	1502	1443	1560	9	0	TGGCTTCGCCCGTTTCGGGAGTTGTTCGAACGACGGCTTTCTTGTCGGGGCGTTCGCTCTCAATGTGAACAACGTGGTTTCGAACTCGGATTGGAATTACGGCGTGGCTCTCACTTAC
SRS050299_LANL_scaffold_23554	VR	-	*	*	1644	1761	9	0	TGGCTTCGCCCGTTTCGGGAGTTGTTCGGACGTCGGCTTTCTTGTCGGGGCGTTCGCTCTCGATGTGCACCACGTGGTTTCGTACTCGGTTTGGAATTTCGGCGTGGCTCTCTCTTAC
SRS050299_LANL_scaffold_23554	RT	-	294	837	TTCTTGTGGGTCAGTTCCCGAACGTGGGGTGCATTACGGTAAAAAATATATCGAAAAGTTTATCCGTAAAAACCCTAAGAAAATCAAATATGTTTTAAAACTCGATATTCACCATTTTTACGAAAACATTAACATCGACCTTTTAAAACAACGATTCAGAAAAACAATAACCGATTTAAAGTTTTTGGAATTAGTTGATTTTGTTTTGGATTCCAATGTTGGAATCTTACCCGACGGGACGGTTCTTAATAAAGGACTCCCGATTGGATATTACACGAGCCAATGGTTCGCTAATTGGTTCTTACAACCTCTCGACCACTATATAAAAGAGGAATTGAGAGCCGTTTGTTATGTCCGATATATGGACGATATGGTTATATTCGGCTCATCGAAACGAGAATTACATAAAATGTTTATTAAAATCCGAGAGTATTTAACGACTTTGGATTTGGAAATAAAAGATAATTGGCAAGTCTTTTTATTTGATTATGTTGACAAAAACGGCGTTCGTCGTGGTCGCCCGATTGATTTTATGGGATTTAAG
SRS050422_LANL_scaffold_42845	TR	-	13569	13618	13550	13671	14	0	AAAAACGCTTGCCGATTGTCTCTGGCAGTTACAACAACACTTCGAACGCTGGCCCTTCCGCGTTGAACTTGAACAACCCACGTTCGAACGTCAGGACGAACATCGGCTTCTTCTCCGCTTAT
SRS050422_LANL_scaffold_42845	VR	-	*	*	14207	14328	14	0	ACGAACGCTTGCCGATTGTCTCTGGCAGTTACAACTACGCTTCGAGCGCTGGCCCTTCCGCGTTGTACTTGCTCTACCCACGTTCGTACGTCGGGGCGAACTTCGGCTTCTTCTCCGCTTTT
SRS050422_LANL_scaffold_42845	RT	-	12490	13093	AAGCCCCGAATTATCATGGCTTTACAGTACCGGGATCGTGTCGTTCAATGGGCGTATTACCAGAAGCTAAACCCTTTATTCGACCGGCAGTATATAACGCATAGTTACGGTTGCCGGAAGGGTAAAGGAACCGTCAAGGCAAGAAAACAGTTACAGATCTGGCTTCGGAAGGTCAACCGGAGTCCGAAACACTGGTACGTCTTAAAACTTGACATTGCAAAATATTTTTACCGCGTCGATCACGAAATCCTTATGAAGATCTTGAAAAAGCACATCAAGGACGAACTGATTCTTCGCGACCTGGACAAACTGATAAATTGCGAACATACCGCCTTCGGCCTTCCTTCCGGCGTCCAGCCGGAGTTGTGCAAACAAGAAGACTGGTTATACAATCGCGGTATGCCGATCGGAAACCTGACAAGTCAAATGTTCACGAACATTTACTTAAACGAATTGGATCAGTTTTGTAAACACGTTCTTCATATCGAAAAATATATTCGGTTTGTAGACGATGTGATCGCACTTTTTGACAGTAAGGAAAAGGCGTTCGCGGCAAGGGATGAAATCGAAAGATTTCTGAATGAAGAATTGCACCTTGAATTAA
SRS050422_LANL_scaffold_71829	TR	+	545	589	543	606	9	0	ATTGTTTCCCCTTCGGGCAATATCAACAACAACAATTACAACAACGAAAATGGTGTTCGCCCAA
SRS050422_LANL_scaffold_71829	VR	+	*	*	33	96	9	0	ATTGTTTCCCCTTCGGGCTATGTCAGCAGCGACAGTTGCAACAACGAGAATGGTGTTCGCCCAG
SRS050422_LANL_scaffold_71829	RT	+	876	1449	CATATAATAAATTCAAGATTCATGAACCAAAAGAGCGGACAATAGAATCATGTGCATTTAAGGATAAAGTAGTCCAGAGATGCTTTTCTGATTACATTTTGACACCAAAGCTAGAAAAAAATCTGATTAAATGGAACACTGCTGGACAACAAGGAAAAGGGCAACACATGGCAATGGACGGGTTAAGAAATCAAATGTTGGATTTCTATAAAACAAATGGAATGAATACCTGGATTGTAAAATGCGATATTCATAAATATTTTTACAACATAGACCATGAAATCATGAAAGATGTACTGGACTACTATTTTGATGATAGTTTTACGACTTGGCTGAATCATTTGTTTATCGATAGTACAGATAATCCGGGACTTCCATTAGGGAATCAGGTAAATCAGAAATACGCTCTTTTGTTGTTACATTCACTGGATCAGATGATAACGATTGAATTTGGAAATCCATATTACGGACGATACAACGATGATTTTTATGTGATTTGTAAAACGAAAGAAGATGCCAGAGAAATTCTTGAAGCAATCCGAATGATGATTGAAAGACTTGGATTGGAGCTAAA
SRS050422_LANL_scaffold_95223	TR	+	103388	103425	103341	103434	21	0	AGTAGGCAGCAACGCGAATAATGGCAGCAATGCAGGTCTCAGCTATTTCAATTCTAACAATGACGTCAGCAATGCCAATTCCAATGTCGAGTTA
SRS050422_LANL_scaffold_95223	VR	+	*	*	103142	103235	21	0	GGTGGGCGGCCACGCGAATAATGGCGGCTTTGCGGGTCTCGGCTGTTTCGATTCTCGCAATGGCGTCGGCTTTGCCATTTCCTATGTCGGGTTT
SRS050422_LANL_scaffold_95223	TR	+	103388	103425	103340	103431	24	0	TAGTAGGCAGCAACGCGAATAATGGCAGCAATGCAGGTCTCAGCTATTTCAATTCTAACAATGACGTCAGCAATGCCAATTCCAATGTCGAG
SRS050422_LANL_scaffold_95223	VR	-	*	*	76350	76441	24	0	TGGTGGGCGGCGGCGCGGCTAGTGGCGGCCTTGCGGGTCTCGGCTCTTTCTCTTCTCACTATGACGTCGGCATTGCCGATTCCGCTGTCGGG
SRS050422_LANL_scaffold_95223	RT	+	103731	104858	AATATAGTACATTTATAATATATGAGCCTAAAGAAAGATTAATCTTTAGACTTCCATATTACCCTGATAGAATCACTCATCATGCTATAATGAATATTATGGAACCTATCTGGACCAGTATTTTTATAGATTAGACATATTCCTCTATAAGAAACAGAGGGATTCATAAGGTAGAGTATGATTTATTCAAGGTATTGTAGAAATACTCAGATGAAACTAAATACTGCCTAAAAATGGATATAAGAAAATTTTATCCATCTATAACACATGACATCCTGTATGAGATGTTGTAGAAGAAAATAAAGGATAAGAAACTGTTAAGTCTATTGAAGGAAATAATATATTCAGCCAAAGGAGTTCCTATTGGAAACTATCTATCATAGTTCTTTGCAAATTTATATCTGACATATTTTGACCACTGGATAAAAGAGGAGTTAAAATGTAAGTACTACTTTCGATATGCTGACGATATTGTGATTCTTGGTAATGACAAGAATTATTTGAGAAATGTATTAGTATCTATAAAACTGTATTTGAAACAAGTTCTTAATTTAGAATTAAAACCTAACTACTAGATATTTCCAGTAGAAAGTAGAGGAGTAGATTTTGTAGGTTACAAATTTTATCACACTCACGTTCTATTAAGAAAATCTATAAAAATGAGAATGTTTAGGCTTATAAATCTATATAAGCAAAATAAGATTGATAAAGAAGAATTGGAAAGAAGAATGAGATCTTATTTCGGCTGGATGAAATTCTGTGATTCTAAGAATTTGTTGAAAAAGATAGAAACTTTGACTGGTTTGAAGTTCTCAAATTGGAATGGAAAGGAAGTCAATATATCTAAGTTTTATAATAAGTATATTCATATCATAGAGGTGGTTGATTATCATAGCCATTTCAGAGTGCACTTTATGTATAACAACAAACCCTATTATTTTAAAAGCAAGAATAAGAAATTACATTATTCTTTGCTTAGATACAAATTTCCTATAAATTTTAAAGTAACACCTTATGTTAGAACCGAATAGAATACAAATGAACGTTTGTCCTTAGGTAATTCAAAAACTTGGGAACGGTACTTATTATTATAATTACGATATAAGAGAAGTTGAGGCTGAAGTTGAA
SRS050422_LANL_scaffold_95410	TR	+	2839	2876	2779	2898	24	0	TGCGAGGTGTCCTCTTCGGCGGTAATGCGAATAACAGCTCGAATGCCGGGTTTTCGTATGCGAATTCGAATAACACGCCCTCGAATACGAATGCGAATATCGGGTCTCGCCAATGATTTT
SRS050422_LANL_scaffold_95410	VR	+	*	*	2233	2352	24	0	TGCGGGGTGTCCTCTTCGGCGGTTGTGCGTATGGCGGCTCGGCTGCCGGGTTTTCGTCTGCGGGTTCGCGTTACGCGCCCTCGGTTACGTCTGCGACTATCGGGTCTCGCCTTTGCTTTT
SRS050422_LANL_scaffold_95410	RT	+	3218	3853	AATATAGCACGTTCATCATCCATGAGCCAAAGGAACGGCTCATATTCCGATTGCCGTACTATCCCGACCGTATCATGCACCATGCGATAATGAATATCCTCGAACCGATATGGGTATCTGTATTCACGAAAGATACATATAGCTGCATCAAGGGGCGCGGAATACATGGAGCGATGCGAGCGGTCAAACGAGCCATCAAAGACCGAGAAAACTCCCGATATTGCCTCAAAATAGACATTCGGAAGTTCTACCCGTCGATAAACCATAATGTATTAAAATCCGTCATCCGACGCAAAATCAAATGCAAGGCCACTCTCCATCTGTTAGATTCCATCATCGACAGTACCGACGGTGTGCCTATCGGCAACTATTTGAGCCAATACTTCGCCAACCTCATGCTGGCCTACTTCGACCATTGGATCAAGGAGGTGAAGCGGATAAAGTATTATTTCCGATATGCCGATGATATGGTATTCTTCGCATCCACGAAAAAGAAACTCCACGCTCTGCTTGCCGAAATCAAGGAGTATTTGGGCGGCCTGAAACTCACCCTGAAAGGAAATGAGCAGGTATTCCCTGTCGCCGAGAATCGCAAGGATAAGCACGGGCGGGGCCTCGACTTCGTAGGGTTCGTAT
SRS050752_LANL_scaffold_13312	TR	+	211	260	197	276	7	0	CCGGAATGCCGGGCCTTGTTACTTCAACTGCAACAATGCCCCGTCCAACTCGAACTGGAACCGCCGCGCGCGTCTTTCTT
SRS050752_LANL_scaffold_13312	VR	+	*	*	0	79	7	0	CCGGAATGCCGGGCCTTGTTACTTCGACTGCAACGGTGCCCCGTCCTACTCGGACTGGGCCCGCCGCGCGCGTCTTTCTT
SRS050752_LANL_scaffold_13312	RT	+	773	1256	AACTGCGGCAGCGTACCGGGGCGCGGAGCCCATTATGGAAAACGCTACCTTGAGAGGTGGTATAAGCGGGACAGGAAGAACACGAAGTATTGTGCGAAGCTGGATGTGCGGAAATTCTATCCCTCAGCAAAATCGCCGGTCATTATGCGGGAACTGCGGCGCGTGATAAAGTGCAAGCGGACGCTCCGGCTATGCGAGGTGATATTAAACAGCGCAGACGGCCTACCCATCGGGAATTACACGTCACAATGGTTTGCGAACTTCCTTTTGCAACGGTTCGACCACTACATCAAGGAGGTTCTGAGAATACCCCACTATGTTCGCTATATGGACGATATGTGCCTGTTTTCAGCGAGCAAGAGGGCGCTGCACAAGGCTGTAAAAGCAATCCGGGAATTTCTGGCCGGGCTGTCGTTGCAGCTCAAAAGCAACTGGCAGGTCTTTCCGACGGCCAGCCGGGCGGTGGACTTTCTCGGATTCCGAT
SRS050925_LANL_scaffold_63133	TR	-	4257	4306	4247	4346	14	0	GTTGGTCGGCGGCGACTGCAATAATGGTTTTCTTGTTGGGGCTTCGGCGCTGAATCTGAACAATCTTGTGTCGAATACGAACTGGAACATCGGGGCTGCC
SRS050925_LANL_scaffold_63133	VR	-	*	*	4514	4613	14	0	GTTGGTCGGCGGCGCCTGCGATGCTGGTTTTCTTGTTGGGGCTTCGGCGCTGCGTCTGAACTCTCTTGTGTCGGCTACGTACTGGGGCTTCGGGGCTGCC
SRS050925_LANL_scaffold_63133	RT	-	2491	3835	TGAGCAGATAGTCCACCATCTGATAGTCCAGAGCATTTCAGATTGTATTATGAGCGGCATGTACCAGTACGTGTTAGGCTCCGTACCAAACAGGGGAGCACACATGGGAGCCAGGTCTATTGAAAAATGGATAAAGAAAGACCCGGCAAACACAAAGTACGTGTTGAAAATGGACATCCGGCATTTTTACGAATCAGTAAATCACAGAGTTTTGAAGCGATGGCTTAAAAAGAAGTTCCGGGATAAGTTCCTCCTGGAGCTGTTTGATGTGGTTATCGCCGCAGCCGATATGGGGTTGCCTCTGGGCTACTACACGAGTCAATGGTTTGCAAATTTCCTTTTACAACCTTTAGACCATTACATCAAAGAAAAGCTGCATATCAAGTACATGACCCGGTATGTAGATGATATTGTTTGCCTCGGTCGGAATAAGAAAGAGCTTCACAAGGTGCGCCTGGCAATCAGCGAGTACCTGGAAAATGAGCTTGGACTGACAATGAAAGGTAATTGGCAAGTATTCAGGTTCGAGTACACTGCAGAAGAACTGGCGATTACATGCAAGAGCCTGAAAGAGTTGGAACGCTTGGGGAATGACTTAGAAGCAAAGCGAATTAGGTACAAATCGAAAATGCACAAAGGAAAGCGGAAGATTTTTATTAAGCTGTCCGGAGTGAAGAACAAAAGAGAGTTATTAAGCAGTATTTTAGATAAATACCATGCAACCAGCGAGGTTTTGCTCATGGTTCATGGCAGGCCACTTGATTACATGGGCTTTGAGTTCCACCGGAACCGTACCGTTATGAGGGAATCCATCATGTTAAGGGCGACAAAGAAAGCGGTGCAAGTATCGAAACAGGAGAAAATCAATCCTAAAGATGCGGCATCGCTTTTATCGTCCATGGGCTGGATAAAGCATACAGACACCTACGATATGTTCCTGGAACGCATAAAACCCATCGTAAATATAAAGACCTTGCGAAAGGTCGTGAGTAAAAATCAAAGGAGGTTGAACAATGCAGTTAAACTGGAAAACAGTCGAGGGCACACAGCAAGAGCAGCCTAAAGAGGTTGACACCACATCCAGTCCGCTTACGGTATATCTCCGCAAGGACATTACCAGAGTAGAGAAAGAGCAGAACGGCGAGAAAATCCAGGTATGGCAGTACCAGGAAGCCGTCCTGACAATTCCGGAATATGTCCAGTACCAAAAAGAGCTGGCAGAGTGTGACAGTCTTTCCCAGAAAGAGCTCCTGGAAAGCAACCTGGTTGTCATGGGAGCGCTTGCGGATTCTTTCGAGCAGTTACTTACGCTTCAAGAAAATCAGTTGACTCTCATGGAGGCAAT
SRS051031_LANL_scaffold_8810	TR	-	39982	40031	39969	40079	10	0	AGGGTGGCTCATGTTGGGGGTAATTCGAACAATGGTGCTAACGATGGCTTGTGGTATTGGAACTTGAACAACTCTTCTTCGAATGCGAATTGGAATTGCGGTGCTCGTGTT
SRS051031_LANL_scaffold_8810	VR	-	*	*	40232	40342	10	0	AGGGTGGCTCGTGTTGGGGGTTTTTCGAACGATGGTGCTGGCGATGGCTTGTGGTATTGGATCTTGAACTACTCTTCTTCGAATGCGGCTTGGAATTGCGGTGCTCGTGTT
SRS051031_LANL_scaffold_8810	RT	-	39017	39597	TAATCTTTAAACCTAGGTTTTATCCAGACCAAATAGTTCATTGGGCATTAATGCAACAAATAGAATCTATTATAATGAAAGGAATGTACGAATTTTGTTGTGGATCTGTAAAAGGTCGAGGAATAATGCATGGAATGAAATATTTGAAAAAGATACTTGTAAGAGATAGAAAAAACACTAAATATTGTTTGAAATTAGACATTAAAAAGTTTTATCCTAGTATAAATCAAACTATATTAAAAAGAAAATTTATGAGAGTTATTAAGGATAGAGACACTTTAGATTTAATTGATAAAATAATAGATAGTGCAGACGAAGGAGTACCTATTGGAAATTATACTTCACAATGGTTTGCAAACTTCTTTTTACAAGACTTAGATCATTATATTAAAGAAGAACTAAAAGTTCCTTATTATTTGCGTTATATGGATGATATGGTGTTGTTTCATAGAAACAAAAAAGAACTACATAAAATTAAAGATAAAATAGAAGCATATTTAAAAAATGAAAATTTAAAACTAAAAGAGAATTGGCAATTATTTAAAGTAGATTCAAGACCTATTGATTTTTTAGGATATAGA
SRS051791_LANL_scaffold_29667	TR	+	2528	2552	2526	2562	6	1	GAACAACGGTTGCAACCTGAACTTCAACTGGAGCAAC
SRS051791_LANL_scaffold_29667	VR	+	*	*	718	754	6	1	GACCGACGGTTGCGCCTTGAACTTCTACTGGAGCTAC
SRS051791_LANL_scaffold_29667	RT	+	2828	4437	CTTGTACATGTTTTATAACGTTCGACCCTGTTCAACGAGAGATATTTGCTTCGTCGTTTAAAGATAGGGTTGTGCATCACCTGCTGTTCAACAATATTGCCCATTTGTTTGAGAAAACATTTATACACGATAGTTATTCGTGTCGTGAAGAACGCGGAACACTTATGGGTATAGAACGCTTTGAACACCATTTGCGTAGCTGCACACAGAATTATAAGTTTAATGCTTACGTGCTAAAATTAGATATTAAAGGTTACTTTATGAGTATTCCTAAACTTAAACTTCGCGAGCTATTAAGAACTACGATGGACAAAAATAAGAAATGGGAGGAGTGGATAGACCGTGGGTTTATAGATTATCTTATTGATTCTATTCTAATGCGCGACCCTACAAGTAATGTTTGCCTTATAGGCGACAGAAAGGAATGGGAAGGTTTGCCACCATCGAAAAGTTTGTTTAAGTCAGTAGCAGGGACGGGATTACCCATTGGAGACCTTACATCGCAGCTATTCAGCAATATATATTTAAACCAACTTGACCAATTTGCTAAACGTGAATTAGGGCTGAAGCATTATGGTAGATATGTAGACGATTTCTATGTAATTGATACTGATATACGCAAGTTGTTGAATTTGGTTCCAGTGTTCGACCATTATCTACGGAAAAAGCTTAGTTTAACGCTACACCCAAAGAAAGTGGTTTTGCAGCATAGCAGTAAAGGTGTGTTGTTTTTGGGTGCATATATAATGCCGTATAGTAGGTATCCACGTTGGCGCACAATAAAGAAGTTTCGGTATAAGATGAAACAGATAGAAAGGTTTTGTGAGCAAAGAGAAAGCCTGTCTACCAAACAAAAGGTGAAGATAAGGAGTGTGATAAATTCGTATTGTGGCTATTTGAGTCATTTTGCAACCTTTAGGCTTAGGAAGTTAGCTGTAAATAGAAGTGCATTTTATCGTCATTTCTTTTTCTATAAAGATTTTAAGCAATCAGGCATAAAAGGAAAATCACGACATCCTGCAGCATACATTAACAAAATGGCTGCGTTAAGGATTGAAATGCATGAGGCCGAACGCATTGCGCATAAGGGAATAATAATTGGTTAGAGATTTCAAACTAAATATGTTTAATAAGATGTTACAGAGTGTTTGTTGGAGTGGGTATGTTCGTTGGCGTGTGAACAGTCGCAGAGTACATTCCGTAGGCGTAGGGGACCGATTCATCGCGCCCGTCCATACCGAATAACTACAAATTATTGTGCGCTCGTCCGCAAACATACACTGGATAAAACCAAATAAAAACTCGTGTTGGAGAAAANAGCAGCGTACATTCCGTAGGCGTAGGGGACCGATTCATTGCGCCCGTCCGCACCGAATAACTACAAATTATTGTGCGCTCGTCCGCAAACATACACTGGATAGAACAAAATAAAAACTCGTGTTGGAGAAAATCTCGAATGCGAGTATAAACAAACAATTTATATAACTCAGCCGAAGGGCTACAATTTTATATTCTGACGGGTGTAGGACTTGTAAGGCACGGGTGTAGGACTCGTGGGGCACGGCAGTAGGACCCGTGGGGCACGGCAGTACATTTCGTTGATATTAACA
SRS051882_Baylor_scaffold_2613	TR	-	20169	20218	20143	20237	12	1	CGTCCAGTCGGCGACGAATTTCTGCAATGTCAACAACAACGGTAATGCCAACAACTGGAACGCCTCGAACTCCATCGGCGTCCGCCCGGATTTCA
SRS051882_Baylor_scaffold_2613	VR	-	*	*	7176	7270	12	1	CGTCCGGTCGGCGACGTATTTCGGCGATGTCGCCAACGACGGTAATGCCAGCAGCTGGGGCGCCTCGAACTCCATCGGCGTCCGCCCGGCTTTCC
SRS051882_Baylor_scaffold_2613	RT	-	19258	19783	GGACAAGACGGTCAACCATCTGCTCTGCGACGAGGTGCTGACGCCGTCCATCAGCAAGTACCTGATCTATGACAACGGCGCCTCACAGAAGGACAAGGGCGTGGCTTTCCACCGTCGCCGCTTCGAGGCTCGACTGCATCAGTATTTCATGCAAAACGGCACAAACGAGGGTTACATCCTCCTGGTGGACTTCTCCGGTTATTATGCCAACATCCCGCACGACAAGTGCCTGGAGGTGCTCCAGACGTTCCTGGAGCGCGAAGTCGAAGATCCGGAGACGCTGGCCATCACTGAGATGCTGCTGCCGCTCATCTTCAAGACCTTCGAGCAGGACGTCTCTCGCTTCACTGACAAGGAGATCGAGGCGATGATGGCCGGAAAAATCGACCCGATGCTGAACTACGGCGTGGATCCAGCGCTCCTGACCGGCGAGAAAATGCTCCGGAAGGGTGTGGACATCGGCTCCCAGCCTTCGCAGAACATCGGCATCGTCTACCCCTACCGGCTGGACAATTATGCCAAGATC
SRS052027_LANL_scaffold_4315	TR	+	2682	2743	2643	2758	13	0	AGCGGCTGCCGTTATGCGGGGGCAGGTGGAACAATGGCTCCAACGCCGGCGTCTTCAACGTCAATCTGAACAATCCCCGCTCGAACTCCAACTCCAACGTCGGCTTCCGCTCCGCT
SRS052027_LANL_scaffold_4315	VR	+	*	*	1998	2113	13	0	AGCGGCTGCCGTTCTGCGGGGGCGGGTGGGGCAATGGCTCCTACGCCGGCGTCTTCTACGTCTATCTGCTCGATCCCCGCTCGTACTCCTACTCCAGCGTCGGCTTCCGCTCCGCT
SRS052027_LANL_scaffold_4315	RT	+	3186	3784	TCTGAATCCGATATTATGTAAAGGTTTTATATCAGATACATATGCATGCATCAAAGGGAGAGGGCAGGTAAATGCAATGAAACGGCTGGCATCATGGGTGGATCAGGCAGCCGATAGCGGAGAAAATTGGTATTATCTGAAAATGGACGTAGAGAAATTCTTTTATAGAATTGACCACGATATCCTGATGAATATCATTGAGAAGAAAATAGGGGATAAAAAAACGGTTAGGTTATTGGAACACTATATTTGTGAAGCGTCTAGTCCTTTCGGACTTCCATTAGGAGTAAAAAATCCTATGGAAGTTGCTGAAGAAGATCTGCTATGGGATGTCGGAATTACAATCGGTGGAGGACTATCCCATATGTATGGAAACATGTATCTTAACCAACTTGATCAGCTCGCAAAGAGATCATTCGGTATAAAGAAATATATACGGTTAATGGACGACATAGTGATCCTGTACCCGGACAAATCGGTCCTTCATAAATATAAAAAAGAGTTTTCTGAGTTTTTATCCGATGTATTACATCTGCGATTAAATAATAAGACGGCAATTCGACCTATAAATCAAGGAATGGAGTTTGTCGGATACCGTA
C1905524	TR	-	4186	4235	4164	4282	9	0	TTCGCCTTATCGCGGGCGGCAGGTGGAACAACGGCGTTAACGCTGGCTGCCGCGCTGTCAACTGTAACAACTACCCCTGGAATGTTAACGCGGATATTGGCGCGCGCTTCGGCTGTGAC
C1905524	VR	-	*	*	4788	4906	9	0	TTCGCCTTTTCGCGGGCGGCGGGTGGAACAACGGCGTTAACGCTGGCTGCCGCGCTGTCTACTGTAACGGCTACCCCTGGTTTGTTAGCGCGGTTATTGGCGCGCGCTTCGGCTGTGAC
C1905524	RT	-	3192	3794	AAGAAGCGGGACATATACGCGCTACCATTTAGGGACAGAGTAGCGCAGCACATGATAAACAATAAAATAGAACCGATTGTAGAAAGACGGTTTTACTATCATAGCTACGCCTGTAGAACAGATAAGGGTATGCACAAAGCGGCAGATTACGCCCAGGAGTGTATAAGAAACCTATCTTTTGAAGGAAAACAGGTTTATATATTAAAAGCGGATATACACAAATATTTCAATAGTGTAGACCACGAAGTATTAAAGCAAATATTAAGCGGGATTTTCAAAGACAAAGACCTATTGAATCTGCTTTACTACATTATCGACAGCTACGGGGAAAACGGGCGCGGGCTTCCGGTGGGAAACTTATTAAGCCAGCTTTTCGCAAACCTGGTATTAAATGAATTAGATAACTTCGTAAAACATGAATTGAAGGAAGATAAGTATATACGCTACATGGATGATTTTGCAATAGTTAGCAATAGCCGGGAACACCTGGTAGAAGTGTTACAAAAGATAGACGCATTTTTAGGCGAGCGGCTTAAGCTTACCTTAAATCCGAAAACGCAGATAATCAACGCTAAGAACGGCTTTGATTTTTGCGGGTATCGT
SRS052697_LANL_scaffold_75585	TR	-	38453	38505	38445	38528	23	0	GCTCTGCGAATGTTGATAACCCTGACAACGCTTGGAACGTGAATGGTGATAACGGCAACTTGAACAACGACGACGTTGACAATG
SRS052697_LANL_scaffold_75585	VR	-	*	*	39076	39159	23	0	GCTCTGCGCTTGTTGATTTCCCTGGCTACGCTTGGTTCGTGGGTGGTGATCTCGGCTTCTTGTTCGGCGTCGGCGTTGGCGGTG
SRS052697_LANL_scaffold_75585	RT	-	36504	38086	ACTTATTACCGTTTTACAATAACTGATCCAAAAATACGAATAGTGGATGCTTTACACTTTGAGGGTAGAATTGTATAGCATATATTATGTGATTTAATTTTAAAACCATGGTTCGAGCCAAGATTGGTAAAAGAAAATTGTGCTTGTCGTATAGGCAAAGGGACAGATTATGCCATAAAGATATTGCGTTAGCACATGACTAAAATCTTAAAGTACGAAGAAAATCCTTATGTTCTAAAGATAGACATTAAAAAATTTTTCCCAAGCATTGATAGAGATACATTAAAAAATATTTTGTCTAAATTCCCTGATAAAGAAGTATTAGAATTATTATATTTTATTATTGACTCTGCTCCAGAAGATAAAGGAATACCAATTGGAAATCAAACTTCATAGTGGTTTGCTTTATATTATTTAAATGAATTAGATAGAACTATAAAAGAAAAGCATAGTATAAAATTTTATGTTAGATATATGGACGATTTGATTATTTTAGATAAAGACAAAAAAGATTTATAGGTGTTACTATTAGAATTAAAAATAAAAGCATAGAAAAAATATAAATTAAATTTTAATAGTAAAACACAAATTATTCCAATACGGCATGGAATATCATTTTTAGGATGGAAGATTTTTCCTGTAGAAAATAACAAATTAATTTAGATTTTATCAAATAATAAAAAACGACATAAAAAGAAAAAGATAAAAGAAATGTTTTATAACTTTAAAACACAAAAAGATTCTCAATAGAAATTTAATGAACGTTATGTTTCTACATAGGCGCATTTAAATAAAGGAAATACATATGGATTTCAAAAACAATATCTAATATAAATTTTTGCTCTTTTCTTTTCTTAATAAAAATATTAACCTTTCTAACCCAGTCTATTTTTCGTAAATAGACTGGGTTTTTCTTTTTGCTTTTTTCAAAAATTTATGTTATAATATATATAGAAATCAAGAGAGAGAGGTTTTCTATATGACAAATAAAGACGTGATCCTGCAGGTTCTTTCCGCACATTCTTGCCTTACTGCAATGGAAATGCGGCAGTTCGCCAAACGTCTGTATAATTACGATATTACTCCGCAGGCAGTTGCGGGAGCGATGAGGCCACTGATTGCGGCGGGCCTTGCCGCGAGTGGTATTAGACCTGATAATGGAAAAACCGTTTATTGGCTTAATAAGGAGCATTAATATGAATGAAATTAAATTAGGTTGGCTTAGTCCAACAGCAGAAATGGTAGAATGTAATGCTTATGAGCATATCCAAACTGCATATGATATTTTGGATAAAAATTATGATATGGGCTATGTATTTAATCCTGATGATGTGCTTATAAATCTGGGTTGGGTTCATATTTGCCGAGGCGCTATATTAGATCACGATTATCATTTCTATTGGAATATTAACCGTTTTCTGACACCTGAGCAAATTCAATACTTGAAGCCTTATTTTGAAGATGAAAATTGCCCAATTAATGAAGTTCAAAGAGATATATTTTTTGATAGATTGGAGTTAATGTAAGGAGTTGATAAACTGTGAATAAATATTTTGTTGTAAGTGACGTGCATGGGTTTTATA
SRS053603_LANL_scaffold_49461	TR	+	1932	1981	1838	2020	22	0	CTGCCCGCCTTGGGTTACTACAACTCTGGTCAGCTGAACAATGTTGGCAACAACGGCAACTATTGGTCGTCAAGTGCTAACCCATGGAACAGTAACAACGCGTACAACCTGAACTTCAACAGTGGTAACGTCAACGTGAACAACAACAACCGCAACAACGGGTTCAGGGCGGAGGCGCTTCAG
SRS053603_LANL_scaffold_49461	VR	+	*	*	407	589	22	0	CTGCCCGCCTTGGGTTACTACTACTCTGGTCAGCTGAACGATGTTGGCTACTACGGCTACTATTGGTCGTCGAGTGCTTACCCATGGTTCAGTTACCGCGCGTACGGCCTGTACTTCTACAGTGGTAGCGTCTACGTGTACTACAACGACCGCAACAGCGGGTTCAGGGCGGAGGCGCTTCAG
SRS053603_LANL_scaffold_49461	RT	+	2311	3051	TGAAACGTGAGATATTTGCAGCTGACTTTCGTGATCGTGTGGTTCATCACCTCCTGTTTAATTGGTTGTCGCCCATGTTAGAACGTAGTTTTGTAGCAGACAGTTACTCTTGTCGAAAAGGAAAGGGGACACTCTACGGAATAGAACGTACAAGGAAGCATATTCGGCAGTGTACTCGCAATTTTACGCAGACGGCTTATGTTCTGAAAGTAGATATCAGCGGTTACTTTATGTCGATTAATCGTCAGCGTCTGTTAGACACAATCCTCACTGAAATGGAAAAGTATAGGCATCGTCGGTGTGGAAGAGGCAAAATGACATGGGAAGAACGTATTGACTATACACTGGCAACAGACTTGCTACGTAAGGTGATACTGAACGATCCTACGCAGAACTGTATCTTTCGTGGGAATAGGAGTGCTTGGAATGGGCTTCCAGCCAATAAGAGTCTCTTTAATAGCGAGGAGGGATGTGGACTACCAATAGGCAACTTAACCTCACAGCTGTTTAGCAATGTTTATCTTTCAGCGTTTGACAATCGAATGAAGCGTGAAGAAGGACTACGTTATTATGGCAGATATGTTGATGATATTATTATTGTTCATCCTGATAGCCATTATCTTGCTCAATTGTTGGGGCGTATGGAAAGAATTTTGAAGACGGACTATGGGCTTACAATGCATCCACGAAAACGCCTTCTGCAACGAGCTGACCAAGGGTTTGATTTCTTGGGTATGCGAG
SRS054590_LANL_scaffold_1726	TR	-	10896	10948	10879	10988	14	1	GGTGGGAGCGGTCGCCTAATTCCGGCAACACCAACAATTTCTGCAATGTGAACAGTTCGGGCAACGCCAACAATAACAACGCCAACAACAGTAATGGCGTGTCCTTCGGA
SRS054590_LANL_scaffold_1726	VR	-	*	*	2795	2904	14	1	GGTGGGAGCGGTCGCCTTATTCCGGCAACGCCAACTTTTTCTGCGTTGTGATCAGTTGGGGCAGCGCCAACAATAGCTACGCCTACTACAGTTATGGCGTGTCCTTCGGC
SRS054590_LANL_scaffold_1726	RT	-	9837	10291	GGAGCGGACGGTTCAGAAGTGCCTATGTGACTACTGCATTGTTCCGATCTACTCCGCCTCTTTCATCTACGACAATTCCGCCAGCCTGAAACACCGGGGAATGGACTTCGCTCTGCGGCGCATGGTCTATCACCTGGAACGACACTTCCGCAAACACGGCCTGAGCGGCGGCATCCTGATATACGACTTCAAGAGCTTCTTCGATGACGCTCCCCATGCCCCGCTGCTGCGGGAAGCGGAACGGCGGCTCCACGATGACCGTGTTCGGGAATTGCACAACAGCTTTATCGCAGACTTCGGCCCCGTGGGCCTCGGCCTGGGCAGTCAGATCAGCCAGACAAACGCTCTGTTGTTGCCGAGTCCGGTTGACCACTATTTCAAAGAAGTCCTGGGAATTGAAGGATATGCCCGGTACATGGATGACGGCTATGCCATTCACGAAGACCTGGACTACC
SRS054956_LANL_scaffold_45565	TR	-	2686	2733	2666	2792	13	0	ATCACCTCAGAATGTGTTTTCTCGTTCGGCTAACCGTGGCAACGCTAACAACGTCATGAATGTGAACACATCCGGCAACGTCAACAACACGAACGCATGGAACTCGAATGTGTACGCCCCGATTGTC
SRS054956_LANL_scaffold_45565	VR	-	*	*	3308	3434	13	0	ATCACCTCAGCATGTGTTTTCTCGTTCGGCTAACCGTGGCTACGCTAACAACGTCATGAGTGTGTACACATCCGGCTGCGTCTACAGCACGGGCGCTTGGAGCTCGAATGTGTACGCCCCGCTTGTC
SRS054956_LANL_scaffold_45565	RT	-	1703	2241	CTCTTTATCCTCAAATGACAAAGGGATTTACTTATTCAAATTGCGCCTGCCAGACAGGAAAGGGAACAGACTTTGCAAGAACACTGGTTAAAAAATATCTATGGAATTATTACTGCAGATATGGCACAAAAGGATGGATAGTTCAGGTTGACATACATGGATACTACCTAAACATGCGGCACAGTGATGTGGAAAGGCAAATAAGGAATCTGACGGATAAGGATACAACAGAAATGTCGTGTGGAGTTTTACGAGACCAGTACGCAGGAGAAACCGGATACAATCCAGGATCTCAAATGGTACAGATTGCCGGTATTTCGCTTCTGAATCCATTAGATCATTACATCAAAGAACAGTTGCATGTAAAATACAATATCAGATACATGGATGATTTCTGGATTCTTGTTAAAACAAGAAAACAGGCCGAGAGAGTTTTTGGTGAGATAATGAAGCAATTGCAGATATACGGGCTGGAAGCAAATGGAAAGAAATCACACATAACACCGCTTGAAAAAGGATTTACATTTTTGGGATTCAAC
SRS063040_Baylor_scaffold_2907	TR	+	41401	41438	41327	41456	11	0	AGCTGTTTCCGGCCTTCGTGTGCCTGCCCGTGGTGGTAACGCGGACAATGGTGGTAATGCTGGCTTTGAGTACTTGAATGTGAACAATGGTGTCTCGACGTCCAATGCGAACTACGGCTCGCCCCTCAAC
SRS063040_Baylor_scaffold_2907	VR	+	*	*	40971	41100	11	0	CGCTGTTTCCGGCCTTCGTGTGCCTGCCCGTGGTGGTAGCGCGGACCATGGTGGTACTGCTGGCTTTGAGTACTTGAGTGTGAACCATGGTGTCTCGGCGTCCTATGCGTACTACGGCTCGCCCCTCTGC
SRS063040_Baylor_scaffold_2907	RT	+	42034	42467	TATTTTGTACAACTTGATATGCACCACTATTTCTTACACATATACCATCCGTTAATGAAAGAAAAACTGGAACGTAAGATCAAGGATCCGAAATTACTTAGTTTCTTATTTGAAATTATTGATAGCTTCTTGCAAGGTTTGCCGCTTGGTATTAAGATATCACAGCTTAACGCCAATATGTATTTGTCTGCCTTTGACTGGAAGGCTATAAAGTGTTTCGGGATAGCAGAAGATACTGATAAAATGAGTTATTGGCGTGACCGATATGTAACGGATAAGCTATTAACTTGTCGGACAGGGGAACAAGCGGCTGAATTATCTAGGGGAGTACAGTTTTTGAATAGCCAGTTTGACCGATTCGCCAAACAAGGTTTGAAACATTATGCTAGGTTTGCTGATAATATTATAATAATGCACCAGGATAAAGTGTTTTT
SRS063985_LANL_scaffold_18440	TR	-	1861	1910	1845	1959	21	0	TTGGGCGGGCTCCCCTAATGAATTCAATGATGATAATTCGAATGAGTTCAATGTGAATGATGATGGCAATCTGAACAATGACAATGTCAATAACAATAATGGGGTCCGTGGTGTA
SRS063985_LANL_scaffold_18440	VR	-	*	*	2955	3069	21	0	TTGGGCGGGCTCCCCTTATGCGTTCAGTGGTGTTGATTCGTTTGAGTTCGATGTGATTGATGGTGGCAATCTGTACTATGGCATTGTCGATCGCGATTATGGGGTCCGTGGTGTA
SRS063985_LANL_scaffold_18440	RT	-	870	1218	ATATGTCCTAAAAATAGATATAAAAAAATATTTTTATAATATAAATCATTTAATATTAATGAATTTATTAAAAAGATATATTAAAGATAAATTAGTTTTAAAATTAATATTAAGTATAATTAATCAAACTAATTGTGATTATATTAATAAAGATATAAATTGTTTAAAACAAAATGTTATAAATGATTTATATTATAAGAATATTTCTATAAAAGAAAAGAATGAATTAATAAAAAAAATTAATGAAATTCCTTTATATAAAGATGATAAAGGATTATCTATAGGAAATGTATGTTCTCAAATACTTGCCGTATTTTACTTAAATGAATTTGATCATTTTGTGAAAGAA
SRS064276_LANL_scaffold_69271	TR	+	43694	43751	43680	43760	19	0	AACAACGTGCGCAACGTGAACACGGACGGGAGCAGCAACAACAACAACGCGTACAACGGCAACAACGGCGTGCGCCCGGCT
SRS064276_LANL_scaffold_69271	VR	+	*	*	15738	15818	19	0	TCCCTCGTGCGCAGCGTGAGCACGGACGGGGGCAGCGGCGGCTACCTCGCGTACGGCGGCCTCGACGGCGTGCGCCCGGCT
SRS064276_LANL_scaffold_69271	RT	+	44161	44766	AGAAACGCCTCATCCAGACCAACAGTTTCAAGGACAAAATCGTGCAGCACGCCTTTTGCGATAACGTCCTTTACGACGCCCTCTCGCGGCCGTTCATTCTCGACAATTACGGCAGCCAGATAGGAAAAGGAACCCATTTCGGCCTCGACCGCCTTTCCGGCTTCATGCGGGAGTATTACCGGCGACACGGCTCCGCATACGGATGGGTACTCAAGGCCGACGTGCGGCACTACTTTTCCAGCATCCGGCACGACGTTCTAAAGCAGGATGTCCGCGAGCTGCTTCATGACGAGCGCAGCCTCGCCCTGTCGGACGCCATCATAGACAGCACGCCCGGAGACGTCGGCATCCCAATCGGGAACCAGAGCAGCCAAATATACGCGCTGCTTTACCTCAACAAGCTCGACCACCTCGTGAAAGAGAAACTCCGCATCCGCTACTACGGCCGCTACATGGACGACTTTTTCCTCATCCACGAGGACAAAGACACCCTACGCGCAGCATGGAAGGAAATCGAGGAGCACCTCGCCGCCAGAGGGCTTGAGCTGAACCAGAAAACGCAGATATTCCCGCTTCGGAACGGGCTTGATTTCCTCGGCTTCCACA
SRS065504_LANL_scaffold_31136	TR	-	1830	1879	1809	1907	20	1	CTTCGCGGGCGGTAATGCTAATGTAGATAATCTCAATGATAATGGTAATGTCAACAACAACAATGTCAATAACAACAACGGCGTCCGTCCGGTAATTTC
SRS065504_LANL_scaffold_31136	VR	-	*	*	2165	2263	20	1	CTTCGCGGGCGGTGATGCTCGTGTAGATGGTCTCAGTGGTTATGGCAATGTCGGCGCCGGCAATGTCGGTAACCCCGACGGCGTCCGTCCGGTAGTTTC
SRS065504_LANL_scaffold_31136	RT	-	541	889	ATATGTACTTAGAATAGATATTAAGAAATATTTTTATAATATTAATCATGATATTTTAATTGGTATGTTAGAGAGAAGAATAAAAGATGTTAAAGCTATTAATATCTTAAGAGATATAATTACTTTAACTGATTATGATTATATTAATAATAATATTAAAAAGTTAATTTACAAAGAAATAAATAGAGTAAATAGTTTAAATATTAGTGATAGAGAGAAAGAAATATTGATTACTGAATTAAATAGTATTCCTTTATATAGAAAAGGTTATGGTCTTAGTATAGGTTGTTTAACTAATCAATTAATGGCTATATTTTATTTAAATGATATTGATCATTATATAAAAGAA
SRS077730_LANL_scaffold_668	TR	-	68144	68218	68126	68218	9	0	GTGTGAGGTCTGCGACTAACTTCTGTAATGTGAACAACAACGGCAATGCGAACAACAACAACGCGTCTAATTCTAATGGCGTTCGTCCGATTT
SRS077730_LANL_scaffold_668	VR	+	*	*	115417	115509	9	0	GTGTGAGGTCTGCGACTTACTTCTGTTGTGTGAACACCAACGGCTATGCGAACACCAACAACGCGTCTAATTCTCTTGGCGTTCGTCCGCTTT
SRS077730_LANL_scaffold_668	TR	-	68144	68218	68126	68242	16	0	GTCGCTTCAACTATTGGCTGCGTGGTGTGAGGTCTGCGACTAACTTCTGTAATGTGAACAACAACGGCAATGCGAACAACAACAACGCGTCTAATTCTAATGGCGTTCGTCCGATTT
SRS077730_LANL_scaffold_668	VR	-	*	*	68925	69041	16	0	GTCGCTTCAACTATTGGCTGCGTGGTGTGGGGTCTGCGACTGGCTTCTGTTTTGTGGGCAGCTACGGCGATGCGAGCAACTACGACGCGTCTAATTCTCTTGGCGTTCGTCCGTTTT
SRS077730_LANL_scaffold_668	RT	-	67154	67790	GCTTCTACTGAGTTTATTATCAGTGAGCGTGGCAAAACACGACCTATTACAGGTTTACAGATGTCTGACAGGGTTATCCGCCATTCTCTTTGTGATAATATTTTGGCTCCGAGTCTGCTCTCCTATCTAATTTATGATAACGGAGCGTCGCTGAAAGGGAAAGGAATTACTTTTAGCAGACAAAGATTCGAGGAGCATCTACACAAATACTATCGGCTGTACGGGAATGACGGCTACATACTTTTAATGGATTACAGCAAATTCTATGACAATATACCGCATGATATTGCTTATCAAGAAATTGCAAAACATGTGCATGATGAATTTTCGCTGTGGTTATTGGATTTAATATTCGATAATTTTAAGATTGATGTCTCGTATATGACAGACGAGGAATATGAACATTGTATGGAAACGCCATTCAATTCTGCTGACTACAGACTGAACGTTCCAAAATCTGCTCATACAGGCGAGAAATTCATGAGGAAATCTGTAAATATCGGAGATCAGTGTTCCCAGATTATCGGCATATACTATCCAACTCAGATAGATAATTTCGTCAAGATCGTTGAAGGTCAGAAATTCTACGGCAGATATATGGATGACAGCTATGTGATTTCCCAGAGCAAAGAGTATC
SRS078176_LANL_scaffold_6356	TR	-	99547	99605	99537	99605	19	3	AGTAATGCTAGGTTACTCAATGTGAATTCTAACAATGAGCTTAGTAATTCCAATGCTAATGTCAGTACA
SRS078176_LANL_scaffold_6356	VR	+	*	*	41230	41298	19	3	GAATCTGCTGGGTTGCTCTATGTGTATTCCTACGGTGGGCTTGGTGGTTCCTCTGCTAGTGTCGGTACT
SRS078176_LANL_scaffold_6356	TR	-	99547	99605	99536	99632	23	0	CATTTAGGTAGTAACACGACTAACAGCAGTAATGCTAGGTTACTCAATGTGAATTCTAACAATGAGCTTAGTAATTCCAATGCTAATGTCAGTACAC
SRS078176_LANL_scaffold_6356	VR	-	*	*	14	110	23	0	CTTTTGGGTGGTAGCGCGACTAACGGCGGTGATGCTGGGTTACTCGATGTGCCTTCTTACTATGGGCTTGGTGGTTCCGATGCTGCTGTCGGTACTC
SRS078176_LANL_scaffold_6356	RT	-	98613	99124	CTATATGGGTTTCAACCTTCGTGAAAGGTACATATAGTTGCATTAAGAAACGTGGTATTCATAAAGCTATGAGAGATGTAAAAGAATCATTAAAGGACATACAAGGAACTCAGTATTGTCTAAAGTTAGATATCAGAAAGTTCTATCCTTCAATTGATAATGATATACTCAAACAAGTAATAAGAAGAAAGATAAAGGACGTTAAGTTATTAAATCTATTAGATAGTATAATAGACTCTGCTGAAGGAGTACCTATTGGAAATTACTTATCACAATTCTTTGCAAACTTATATTTAACTTATCTAGATCACTATATTAAGGAAGTTCAGAAAGTTAAACACTATTTCAGATATGCAGATGATATTGTAATATTACATAGTGATAAGAAATATCTTAGATATCTATATGAAGATATTAAGGATTATTTAGAGAATAAACTTAATTTACATTTCAAAGATAACTGGCAGATATTTAAAGTAGATTCTAGAGGAATAGATTTTGTAGGATACAGA
SRS078176_LANL_scaffold_28758	TR	+	2367	2416	2323	2439	21	0	AAGCGTTTTTCTCGTTGCCGGCAACTACAACAATGGAACCAATGCCGGCTCCTGGTACCGCAACGGCAACAACAATTGGAACAACGACAACAACAACGCGTCGTTCCGGGCGGCGGC
SRS078176_LANL_scaffold_28758	VR	+	*	*	1580	1696	21	0	CAGCGTTTTTCTCGTTGCCGGCTACTGCAACCTTGGTACCTATGCCGGCTCCTGGTGCCGCTACGGCTTCGACATTTGGCTCATCGGCCTCAGCTACGCGTCGTTCCGGGCGGCGGC
SRS078176_LANL_scaffold_28758	RT	+	2775	3356	AGGTACGGCGCATAGCCGCTCCCGCTTTTGAAGACACAATCGTCCAGCATCTTCTTTACGAGGCTCTGTACGACTCTTTTGACCGCGGCTTTATCTTCGATTCGTACGGTTGCCGACGCGGTAAGGGAACACATCGTGCGGCCGACCGTGTGCAGGAATTCATGCGCCGGGCTGATACCGGCGCTTACACACTGCAGATTGACATCCGCAAGTATTACTACCGGATCAATCATGCCGTGCTTCGCGAGTCAATCGAGCGCACAGTTGCCGATCCTCGGATCGTTGATCTTGTCATGCTGTTTGCCGGAGACGGCGAAGTCGGCCTCAACGTAGGAAGCCTGCTGAGTCAGCTGTTTGGGATGATCTATCTTGACCGTTTTGACCACTACGTCAAGCGCATCCTTAAGATCAAGAGCTATGTCCGTTATGTGGACGACATGGTTTTCGTCGTTCGTGACAAGGCAGAGGCCAACAGAATTCTGGCCGAGGTGCAGGCGTTTCTCGCCGACAGGCTTTGTCTTGAGCTTTCGAAGTGGCGTATTCAGCCTTTGAGCAAGGGCGTCAACTTTGCCGGCTTCCGCA
C4875877	TR	36.38	+	6	43	CGAATGCGAATAACGATGCTTCGAATTCGAACGCGAAT
C4875877	RT	18.81	+	568	701	ACTTCGGCAAGCATCAAAGGCCGGGGGATGCACGACCTCAAGGCTTACATCGAGCGCGATTTGCGCGAGGACCCGGAAGGCACACGTTACTGCTATATGTTCGATATCCGGAGGTGCTACGAGTCAACGGATCA
C4875877	DGR	55.19	*	6	701	CGAATGCGAATAACGATGCTTCGAATTCGAACGCGAATGTCGGGTCGCGTCTGGAAATCCATCTATCGGCGTACATCACCGGGAACGTGTTCCCACCGAGGTGCCGAGAGGGGCAAGCCTCGGCAACCCTCTCCGCAAGGAAGAAAGCCGGAACATCAAGTGTTGAGTAGGGTTTGGTAGGCTCTCGCTCGAAGAACCCGGACTCTGGAGCCGGAAGGCTGAAATTTCAATTTACCAACTTATGCACAGAGTAGGAAACATAATTCAGGACTGTGCCGCTTATCCCAATGTGGCATCGGCTTATGACCGGGTTCTCCGAGGAACACGGCGTAAACGCACGCGACAAGGGAAGATGCTGCTCAAAGATAGGGAGGGTGTGATTGGTGCCATCATCGACTCTGTCGGTTCAGGCGAGTTTCGCAACCATGGTTATCGTGAGCGCGACATCGTTGAGGCTGAAAAACTCCGACATCTGCAGATTCTGTCAATGTTTGACCGTATGTGCCAGAATGCGGTAATGACTCCGGTCGATACCGTACTCAGGCGGCGTTTCATACGCACCACTTCGGCAAGCATCAAAGGCCGGGGGATGCACGACCTCAAGGCTTACATCGAGCGCGATTTGCGCGAGGACCCGGAAGGCACACGTTACTGCTATATGTTCGATATCCGGAGGTGCTACGAGTCAACGGATCA
C4880768	RT	18.14	-	332	1100	ATATCCTCTTGACAATCTTATCCCCGAGATTGTCAGCCGGGAGAACTTATACGCAAGCATAGACTATGTAATCGATCATCTCGAATGCAAGCACCAACGCGATAGGTTCCGGCCAGATAAAACTCTTGATGACAGCGACCCTCAGATTCAGGAGCGCTGGAATCGTTATTACGCATGGAGGGATAGGGTCTATAATATTCTAAAACGTGAGATAGAGACGGGTGAATTTTCAATCACTCGTGCTGATGTTCAGGATATTCATGTTAAGGATGGGCCCAAGGAGAGGGACGTGCAAGCTCCTAACATTATCAAGCGTATAGGCATCAATGCCATTATGGTTGTCGTTGAGAAGTACACGCGCCCGGCACTCATAAAGAACACAGCGGCCAGTATCAAAGGCCGTGGTATGCACTGGCTCCACCATATCTTAGAAGACGATTTAGTGGCTGCACCTGAAATGAGTCAGTGCTATGGGCAGACCGATATAGTGGGATATTATGACAATATCCCCCAAGAGGGTATGAAAGCAACAATCCGTACTTTCATTTCAGACCAAATTCTGCTCAAAATCATAGACCGCTTCATAACCTTGATGCCAAAGGGACTCTCCAAAGGACTGCGTTCCTCTCAATGTCTCGCCAATCTTTACCTCAACCCGGTTCATCATCGTATGCTCCAAGAGGTTCCTCACTATATGCTGTCATATCCTGATGGCATCGTCGAGGTGCGTTATCTGTATTACAGCTATTGTGATGATACTGATTTCCTC
C4880768	TR	36.29	-	1289	1356	GCGAACGCGAACTACGGTCTCGCGTACGTCAATGCGAACAACGCTGCCTCGAACGCGAACACGAACAA
C4880768	DGR	54.43	*	332	1356	GAGGAAATCAGTATCATCACAATAGCTGTAATACAGATAACGCACCTCGACGATGCCATCAGGATATGACAGCATATAGTGAGGAACCTCTTGGAGCATACGATGATGAACCGGGTTGAGGTAAAGATTGGCGAGACATTGAGAGGAACGCAGTCCTTTGGAGAGTCCCTTTGGCATCAAGGTTATGAAGCGGTCTATGATTTTGAGCAGAATTTGGTCTGAAATGAAAGTACGGATTGTTGCTTTCATACCCTCTTGGGGGATATTGTCATAATATCCCACTATATCGGTCTGCCCATAGCACTGACTCATTTCAGGTGCAGCCACTAAATCGTCTTCTAAGATATGGTGGAGCCAGTGCATACCACGGCCTTTGATACTGGCCGCTGTGTTCTTTATGAGTGCCGGGCGCGTGTACTTCTCAACGACAACCATAATGGCATTGATGCCTATACGCTTGATAATGTTAGGAGCTTGCACGTCCCTCTCCTTGGGCCCATCCTTAACATGAATATCCTGAACATCAGCACGAGTGATTGAAAATTCACCCGTCTCTATCTCACGTTTTAGAATATTATAGACCCTATCCCTCCATGCGTAATAACGATTCCAGCGCTCCTGAATCTGAGGGTCGCTGTCATCAAGAGTTTTATCTGGCCGGAACCTATCGCGTTGGTGCTTGCATTCGAGATGATCGATTACATAGTCTATGCTTGCGTATAAGTTCTCCCGGCTGACAATCTCGGGGATAAGATTGTCAAGAGGATATTCTATCTCCATAGCCTTCAGGGCTCTTAGTTATGTTCCGGCTTTCTCCGGACTGATGTCCGCAAGGGTTGCCGAGGCTCGAACTTCTCGCCTCTTTCATCGTCATACATGACAGTCGCAGGGTGGCGATTATATAACAAAAGGCGACTATTCGCCTCTATTATAGTCCTCAATGTCAGCCGCACGCCGTTGTTCGTGTTCGCGTTCGAGGCAGCGTTGTTCGCATTGACGTACGCGAGACCGTAGTTCGCGTTCGC
C4894891	TR	29.38	+	142	179	CGAATACGAATAATCGGTGTGCGAATACGAATGCGAAT
C4894891	RT	119.22	+	716	1265	GATTTGCGTAAACTCTTTATTGCCAATACCTATGCCTGCATAAAAGGGCGAGGTATTCATGCTTGCCTCCGCGACCTAAACCGAGCCTTGCAAAAGGATAAAAAGGGTACACGATATTGCCTAAAATTAGATATTCACCATTACTACGATACAATAAAGCATGATATACTCAAGCGCATAATCCGAAAGACCTATGGCGATAAGCGTATGCTTTGGCTCATGGATAGTATCATAGACAGCACGGAGGGCAACGAGGGCATACCCATTGGCCGCCTTACCTCCCAGCATAACGCAAACTGGTATCTCACACCGTTTGACCACTGGGTTAAGGAAAAGCTAACTCCGATGGTGCGCAAGCTCTTCCACGCACGCCTGTACTATTTCCGCTACATGGATGATATGGTTTTCCTCTGCTCCAACAAGGAGGCTCTGCACTGGGTGTTTGAGCAAATAGAGAGATACCTAACTGATGAGCTGGAGCTGGCCATAAAAGACAACTGGCAGATTTTCCCAGTTGATGCACGTTCAGTAGATTTTGTTGGCTACAAGA
C4894891	DGR	148.60	*	142	1265	CGAATACGAATAATCGGTGTGCGAATACGAATGCGAATTATGGTTTCCCCCTTATACCGTTTTCTTTTTCGGCTCAACACTCTTTCGGGAGTGGAGAGCTACAATTTCAAAACCCCACCAAGACCATGCCTCACAAGAGCAGCCACGCCCCAGCATTAGTGGGGCTGGCCGCTGGCAAAAGAATATGGAGATTGTAAAGTGCGAGTAGAGCGCGGCACCAGCCGCGAGCGCGAAAGCTCTTATAACAGCAATGGCACATAAAATTTACCACAGCTACGATAACAACAGCTATTGGAAAGTATGCGACCCACTCAATGTACTGCACGCAACCCTAAACACCATAAGGGGCAAAAGGAACAGGCACGATGTGCAAAGGCTGCTTAACGATGGCTTTATTGAGGCGATAACAAAGGTATGGGAACTGCTGGATAAGCAAACTTACATACCCTCTCCCTACACCAAGAAAACCATTAGGGAGAAAACAGGCGGCAAGGTAAAGGAGCGAGTGCTTAAAATCGCAAAGCTCATGCCCGACCGAATAATCGACCACTGCCTCATTGATGTTATTGAAGATGATTTGCGTAAACTCTTTATTGCCAATACCTATGCCTGCATAAAAGGGCGAGGTATTCATGCTTGCCTCCGCGACCTAAACCGAGCCTTGCAAAAGGATAAAAAGGGTACACGATATTGCCTAAAATTAGATATTCACCATTACTACGATACAATAAAGCATGATATACTCAAGCGCATAATCCGAAAGACCTATGGCGATAAGCGTATGCTTTGGCTCATGGATAGTATCATAGACAGCACGGAGGGCAACGAGGGCATACCCATTGGCCGCCTTACCTCCCAGCATAACGCAAACTGGTATCTCACACCGTTTGACCACTGGGTTAAGGAAAAGCTAACTCCGATGGTGCGCAAGCTCTTCCACGCACGCCTGTACTATTTCCGCTACATGGATGATATGGTTTTCCTCTGCTCCAACAAGGAGGCTCTGCACTGGGTGTTTGAGCAAATAGAGAGATACCTAACTGATGAGCTGGAGCTGGCCATAAAAGACAACTGGCAGATTTTCCCAGTTGATGCACGTTCAGTAGATTTTGTTGGCTACAAGA
SRS011134_Baylor_scaffold_30179	TR	64.43	+	1	64	TGCGAATGGCGGCGTGTCGTACGCGAATGCGAATAACGATGCTTCGAATGCGAACACGAATGTC
SRS011134_Baylor_scaffold_30179	RT	86.42	+	506	1093	AAGAACGGCACATACAGGTTCTCACGATGAAAGACCGCATCGCCGTCCATGCTGTGATGTCTGTTGTCGATGAGCATCTGAAACGCCGCTTCATCCGCACGACTTCGGCAAGCATAAAGGGTCGTGGTATGCACGACCTCAAGGCTTACATCGAGCGTGATCTCCGGGAACACCCGGACGAGACCCGGTTCTGCTACAAGTTCGACATCTCCAAGTTCTATGAGAGCGTCAGTCAGCAGTCCATTATCAATTGCGTCCGGCGCATCTTCAAGGATGAGAAATTGATTGTGATACTTGAGCGGTTCATCCGTATGATGCCTTCCGGGGTGAGTATAGGCTTGAGAAGTTCCCAAGGACTTTGCAACCTGCTACTGTCGGTTCACCTCGATCACATTCTTAAAGACCGTCTCGGAGTGCCTTTCTATTATCGATACTGTGATGATGGTGCCGTTCTTGCCTCTACCAAAGAGGAACTGTGGAGAATCCGGGACATCATTCACGAGTGCGTGGAAAGCATCGGACTCAAGATAAAATATAACGAGCGTGTCTTCCCGGTAACCGAGGGTATTGATTTTTTGGGATACGTCA
SRS011134_Baylor_scaffold_30179	DGR	150.85	*	1	1093	TGCGAATGGCGGCGTGTCGTACGCGAATGCGAATAACGATGCTTCGAATGCGAACACGAATGTCGGCTCGCGGCTGGACAACCAACAATCGGCGTACATCACCGGGAACGTGTTCCCACCGAGGTGCCGAGAGGGATGAGCCTCGGCAACAGCGGCGAAAGCCGGAAAGCCGGAACATCAAGGGAACGAGTAGGGTTTGGTAGGCGTAAGCTCGAAGAACCCGGACTCAGAGAAGGAAGGCTCAAGGAGCCAATTATCAACAATTTTACACTCCTCCGTACCATGCGTCGAGAAGGACATATCATAGAAGAGATTGTTGCCTATCCCAATATGGCACAGTCTTTCGACCAAGTTCTGCGAGGCACAAGCCGAAAGCGAAGCAGACAAGGTCGTTGGCTCTTGGCGCACCGGGAGGAGGTAATTGCGGAACTCTCGGCTCAGATTGCCGACGGCAGCTATTTCATTGCCGGTGGTTACAGGGAACGCACAATCATCGAGGGCGGCAAAGAACGGCACATACAGGTTCTCACGATGAAAGACCGCATCGCCGTCCATGCTGTGATGTCTGTTGTCGATGAGCATCTGAAACGCCGCTTCATCCGCACGACTTCGGCAAGCATAAAGGGTCGTGGTATGCACGACCTCAAGGCTTACATCGAGCGTGATCTCCGGGAACACCCGGACGAGACCCGGTTCTGCTACAAGTTCGACATCTCCAAGTTCTATGAGAGCGTCAGTCAGCAGTCCATTATCAATTGCGTCCGGCGCATCTTCAAGGATGAGAAATTGATTGTGATACTTGAGCGGTTCATCCGTATGATGCCTTCCGGGGTGAGTATAGGCTTGAGAAGTTCCCAAGGACTTTGCAACCTGCTACTGTCGGTTCACCTCGATCACATTCTTAAAGACCGTCTCGGAGTGCCTTTCTATTATCGATACTGTGATGATGGTGCCGTTCTTGCCTCTACCAAAGAGGAACTGTGGAGAATCCGGGACATCATTCACGAGTGCGTGGAAAGCATCGGACTCAAGATAAAATATAACGAGCGTGTCTTCCCGGTAACCGAGGGTATTGATTTTTTGGGATACGTCA
C5155749	RT	61.05	-	788	1517	GAATATTTCCGAGAGTTTTGATTACGTTGTCAGCCACTTGGAATGCGCAGGACAGCGCGACCATATCAGACCCAAGAAAGACCAATACTGCAAGGTGCTTGAAAAACTCCTGCGTTCGGGAGAGTTCCGCATCACCGAAAAGGACTTCCGACAAATGGAGGTCACTGACGGTCCCAAGGCGAGAATTGTTCAATGCCCCTCGGTGTTCCATCGTGTCGGTTGTCATTCGGTAATGGTACCGTTTGAACGGCACTCGCACACCAGCCTCATAAAGAACACAGCCGCGAGCATCAAAGGGCGCGGTATGCACTGGCTTCATGACATCGTGGAGCAAGACCTGCTTGCCGACCCGGAGGGTATGATGTATTACTATCAGTGCGACATCTACCACTACTATGACTCCATCGACCAAAGCAAGATGGAGAAGCAACTGAGGCTCTACACCACCGACACATTGGTGTTGCCGATGCTTGACAACTTTGTGGAACTGCTCCCGGAGGGATTGTCAAAAGGACTGCGAGCCTCGCAGTCATTCGCCAACCTGCACCTCAACGAGATTGACCATGCCATGTGTGAGCGCGTCAGTTCGCATGAGGTGGACGATGAGGGAGAACTGACTATCGGCGCAGGGCGAGTGGTAATCAACGGCAAGGAGATACGCTTTCATTACTACCGATATTGTGATGATATAGTAATCTTCGCCGCCACCAAGCAGGAATTGTGGGAACTC
C5155749	TR	39.92	-	1782	1831	CTCGTTTATGCGAACGCGAACAACGTTTCCACGAACTCGAACACGAACAA
C5155749	DGR	100.97	*	788	1831	GAGTTCCCACAATTCCTGCTTGGTGGCGGCGAAGATTACTATATCATCACAATATCGGTAGTAATGAAAGCGTATCTCCTTGCCGTTGATTACCACTCGCCCTGCGCCGATAGTCAGTTCTCCCTCATCGTCCACCTCATGCGAACTGACGCGCTCACACATGGCATGGTCAATCTCGTTGAGGTGCAGGTTGGCGAATGACTGCGAGGCTCGCAGTCCTTTTGACAATCCCTCCGGGAGCAGTTCCACAAAGTTGTCAAGCATCGGCAACACCAATGTGTCGGTGGTGTAGAGCCTCAGTTGCTTCTCCATCTTGCTTTGGTCGATGGAGTCATAGTAGTGGTAGATGTCGCACTGATAGTAATACATCATACCCTCCGGGTCGGCAAGCAGGTCTTGCTCCACGATGTCATGAAGCCAGTGCATACCGCGCCCTTTGATGCTCGCGGCTGTGTTCTTTATGAGGCTGGTGTGCGAGTGCCGTTCAAACGGTACCATTACCGAATGACAACCGACACGATGGAACACCGAGGGGCATTGAACAATTCTCGCCTTGGGACCGTCAGTGACCTCCATTTGTCGGAAGTCCTTTTCGGTGATGCGGAACTCTCCCGAACGCAGGAGTTTTTCAAGCACCTTGCAGTATTGGTCTTTCTTGGGTCTGATATGGTCGCGCTGTCCTGCGCATTCCAAGTGGCTGACAACGTAATCAAAACTCTCGGAAATATTCAGTGGGTCGGCAATCTCGTCTATAAGGTTGCCGACAGGTAGATTGTTCGCTTTGAGTATGTCTTTGAAGTCTGCCATTGCTTTGTTTTTGTTGTGCGCCTTCAGGCGCTTCAGTGATGTTTCGGCTTTCTGCTGTGGGCGAGGGTTGCCGAGGCTCGCGTCCCTCGGAGTTTGCCTTGGCCATCGCGTGGCCTCGCAGGGACTCCGATTATATAGTCCAAAAGGGGCATTGAATATCTTGCGCTTGCTTGTGAGCCGAGAGCCGTTGTTCGTGTTCGAGTTCGTGGAAACGTTGTTCGCGTTCGCATAAACGAG
C5167177	RT	97.18	-	1113	1599	TTGCTGTGGTTCAGTTAAAAATAGAGGAATATTGCATGGAACAAAATATATAAAAAAAATACTTGTTAGAGATAGAAAAAATACTAAATATTGCTTAAAATTAGATGTAAAAAAATTTTATCCATCAATAAACAAAGAAATATTAAAACACAAATTTATCAAAATAATAAAGTGTAGAGATACATTAGATTTGATAGATTTAATAATAGATAGTTCAAAAAATGGATTACCTATTGGAAATTATACAAGCCAATGGTTTGCAAATTTTTATTTGCAAGATCTAGATCATTATATTAAAGAGGATTTACATATAAAATATTATATTAGATATATGGATGATATAGTTTTGTTTCACAGAAATAAAAAAGAATTACATAAGATAAAAGAAAAAATAGAAGCTTTTTTAGAAAAAGAAGATTTAAAATTAAAAGAAAATTGGCAATTATTTAAAACCGATAGTAGACCTTTGGATTTTTTAGGATATCGT
C5167177	TR	17.56	-	2068	2105	TGGAATTGTAACAATTCTTCGACTACTTCGAACTTGAA
C5167177	DGR	114.75	*	1113	2105	ACGATATCCTAAAAAATCCAAAGGTCTACTATCGGTTTTAAATAATTGCCAATTTTCTTTTAATTTTAAATCTTCTTTTTCTAAAAAAGCTTCTATTTTTTCTTTTATCTTATGTAATTCTTTTTTATTTCTGTGAAACAAAACTATATCATCCATATATCTAATATAATATTTTATATGTAAATCCTCTTTAATATAATGATCTAGATCTTGCAAATAAAAATTTGCAAACCATTGGCTTGTATAATTTCCAATAGGTAATCCATTTTTTGAACTATCTATTATTAAATCTATCAAATCTAATGTATCTCTACACTTTATTATTTTGATAAATTTGTGTTTTAATATTTCTTTGTTTATTGATGGATAAAATTTTTTTACATCTAATTTTAAGCAATATTTAGTATTTTTTCTATCTCTAACAAGTATTTTTTTTATATATTTTGTTCCATGCAATATTCCTCTATTTTTAACTGAACCACAGCAATAATAATACATTCCCCTCAATAAAATAGGCTCTAATTGTAACATTAGAGCCCAATGAATAACTTGATCTGGATAAAATTGAGGTTTATATATTGTTCTTTCTTTTTTTCTAACACCGTCATGTATTTTAACCTCTCTGTAGGGATTGGGTTTATATTCTTTATTTTTTAAAAGTTTATATAATAAATCAGTATAATATATTTGATTATTTAATATTTTTTTGACATTTTCTCTGTTCTTTTTTCTCAAAGAAGCCTTATTCATCGCCTTGTGTATATTACTTTTTTCATATATTTTTGAATATAAATTTCCTACCCTTTTCATAACCTGGTCCTTTTCTTATTTTTGTCTATCAGTTTTTCACTTAAAAGAAGCTACTAAACTAATCCAGTTGCGACTTTATTTTTAGCAAGCGCTATGGAAAATGATGTGTACTGTTATAATCAAAATAAGAAGACGAGCGCCACAATTCAAGTTCGAAGTAGTCGAAGAATTGTTACAATTCCA
SRS011239_Baylor_scaffold_790	RT	40.07	-	163	547	AACGTCGGCATCTATCCAGGGACGCGGCACCCATGACCTGATGAAGTTCATCTGTCGTGACATGGAAACGGATCCGGAAGGGACAGGGTATGGTTATAAGTTTGACATCCACCATTTTTATGACAATGTACGTCAGGATTTTGCTATGTGGTGCTTTGCCCGTGTTTTCAAGGACAAGAAACTGCTTGGAATTCTCAATTCCTTTATAATGATGCTTGACAGCGGTATCAGTTTCGGGCTTAGAAGCTCGCAGGCTACCGGTAATTTACTCCTGTCTATTTTTTTAGACCATTATTTGAAGGATAAGTACAGTGTCCGTCATTTCTATCGTTATTGTGATGACGGTCTTGTACTTGGTAAAACGAAAGCGGAACTGTGGATGATT
SRS011239_Baylor_scaffold_790	TR	47.60	-	1082	1131	GTTTCGATGTCGAATGCGAACAACGATTCCTCGAATACGAACACGAACAT
SRS011239_Baylor_scaffold_790	DGR	87.67	*	163	1131	AATCATCCACAGTTCCGCTTTCGTTTTACCAAGTACAAGACCGTCATCACAATAACGATAGAAATGACGGACACTGTACTTATCCTTCAAATAATGGTCTAAAAAAATAGACAGGAGTAAATTACCGGTAGCCTGCGAGCTTCTAAGCCCGAAACTGATACCGCTGTCAAGCATCATTATAAAGGAATTGAGAATTCCAAGCAGTTTCTTGTCCTTGAAAACACGGGCAAAGCACCACATAGCAAAATCCTGACGTACATTGTCATAAAAATGGTGGATGTCAAACTTATAACCATACCCTGTCCCTTCCGGATCCGTTTCCATGTCACGACAGATGAACTTCATCAGGTCATGGGTGCCGCGTCCCTGGATAGATGCCGACGTTGTACGTATAAAGCGCCTGCGCAGGTGTTTGTCCACTACGGTCATGATGGCATGTACTCCGATACGGTCATACATCGTAAGAATCTGCAAATTCCTTGCCTTTCCATATTCCCAGATAGTCCGTTCACGATAACCGCTGACACGGAAAGAGCCGTCTGATATACGTTCTGCAAGTTCCTTTATAACTTCCTCCCTATGCGCAAGCAGGTAGCGTCCCTGGCGGCTTCGTTTACGTGACGTTCCGCGAAGGACCTGATTGAACGACTCCGACATGTTGGAGTAATCCGCTATCTCCTCGATAATATAACCTTCTCTGCGCATAACTGTTTTTCTTGGGGCCTTCAATCCCCCGGGCCCGGCTTCTTCGAACCGTTTCCGGCCTACCAAACCCTACCCGACACTCTGTTTTTCAGTTTTCCGGCCCTTACGGACCGCTGTTACTGCGGCTTGCCCCCTCGGCACCACGGTGGGGACAAGTCCCCGGTGTTGTACGCCGATTAAAATTTCCTTTCGATTGTTGTTCAGACGAGAACCGATGTTCGTGTTCGTATTCGAGGAATCGTTGTTCGCATTCGACATCGAAAC
SRS011271_WUGC_scaffold_11068	TR	32.42	+	33	70	CGAATGCGAACAACGATTTCTCGAATACGAACACGAAC
SRS011271_WUGC_scaffold_11068	RT	56.39	+	593	1006	GCCATTTGCGGAAACGTTTCATCCGTACTACCTCTGCCAGTATCAAGAAACGGGGGATGCACGACCTTCTGGCGTATATCCGTCGTGATATGCGTGAGGATCCGGAAGGTACGCGTTACTGCTACAAGTTCGATATCACGAAGTTCTACGAAAGTGTGAAACAGGATTTCGTGATGTATTGCGTGAACCGGGTTTTCAAGGACTTCAAACTTATGGCTATGCTGGAAAGTTTTGTCCGTCTGATGCCCGAGGGTTTGAGTATCGGGCTGCGTAGCTCCCAGGGGCTGGGTAATTTGCTTTTGTCTGTGTTTTTGGACCATTATTTGAAGGACAGGTACGCCGTCCGTCATTTCTACCGTTATTGTGATGACGGCGTTATACTGGGTAAAACGAAAGCGGAATTGTGGAAGATTC
SRS011271_WUGC_scaffold_11068	DGR	88.81	*	33	1006	CGAATGCGAACAACGATTTCTCGAATACGAACACGAACGTCGGTTCTCGTCTGAACAACAATCGAAAAGAAATTTTAATCGGCGTACAACACCGGGGACTTGTCCCCACCGTGGTGCCGAGGGAAGCAAGCCTCAGTAACAGCAGCCTTTTCGGGGCTGGAAAACTGAAAAATAGAGTGTCGGGTAGGGTTTGGTAGGCCGGAAACGGTTCGAAGAAGCCGGGCCCGGGGGATTGAAGGCCCCGTATTAAAAACAAGAAAAGGTATTTATGCGCAGAGTTGGTCATATCATCGAGGAGATTGTGGAGCCTTCCAACATGGAGGCCTCGTTCCGGCAGGTCCTTCGCGGCAGGAAACGTAAACGCAGCCGCCAGGGGTGCTATCTGCTTGCGCATAAGCCCGAGGTATTGAAGGAACTGACCGCACAAATTGCATCCGGCACTTTCCGCGTGAAAGACTACCGTGAGCGTGATATTGTGGAGGGCGGGAAACTACGCCGGATTCAGGTGATCCCGATGAAGGATCGTATTGCCGTGCATGCCATCATGGCGGTGGTGGACCGCCATTTGCGGAAACGTTTCATCCGTACTACCTCTGCCAGTATCAAGAAACGGGGGATGCACGACCTTCTGGCGTATATCCGTCGTGATATGCGTGAGGATCCGGAAGGTACGCGTTACTGCTACAAGTTCGATATCACGAAGTTCTACGAAAGTGTGAAACAGGATTTCGTGATGTATTGCGTGAACCGGGTTTTCAAGGACTTCAAACTTATGGCTATGCTGGAAAGTTTTGTCCGTCTGATGCCCGAGGGTTTGAGTATCGGGCTGCGTAGCTCCCAGGGGCTGGGTAATTTGCTTTTGTCTGTGTTTTTGGACCATTATTTGAAGGACAGGTACGCCGTCCGTCATTTCTACCGTTATTGTGATGACGGCGTTATACTGGGTAAAACGAAAGCGGAATTGTGGAAGATTC
SRS011302_Baylor_scaffold_6142	TR	43.56	+	4568	4627	TGCGAATGCGAATGGCGGCGTGTCGAATGCGAATGCGAATAACGATGCATCGAACTCGAA
SRS011302_Baylor_scaffold_6142	RT	35.81	+	5185	5539	ACCTCAGCCAGCATCAAGAACCGCGGCATGCACGACCTCATGGAGTACATACGCCGCGACATGAAAGAAGACCCGGAAGGAACACGCTACTGCTACAAATTCGACATCTCCAAGTTCTATGAGAGCGTGGGGCAGGATTTCGTAATGTATTGTGTCCGGAGGGTATTCAAGGACAAGAAACTCATCGCCATGCTTGACAACTTCGTAAGGCTCATGCCGCAAGGAATCAGCATCGGGCTGAGGTCGTCGCAAGGGTTGGGCAACCTGCTCCTGTCTGTTTTTTTAGACCATTATTTAAAGGACAAGTACGGCGTCCGCCATTTCTACCGCTATTGCGATGACGGCGTGGTACTCG
SRS011302_Baylor_scaffold_6142	DGR	79.37	*	4568	5539	TGCGAATGCGAATGGCGGCGTGTCGAATGCGAATGCGAATAACGATGCATCGAACTCGAACACGAATGTCGGCTCCCGTCTGGAAATCTAACAATCGGCGTACAACACCGGGGACGTGTCCCCTACCGTGGTGCCGAGGGAAGCAAGCCACAGCAAAAGCGCACAGGTGCGGAAAGCTGAAAAATCACGCGTCGGGTGGAGTTTGGTAGGCTCAAGTCAGCTCGAAGAAGTCAGACCCGGGGAAAGGAAGGCCCTTATCTTCCGTTTGTAAAACAATCAAAAAAAACGATGCTATAATGCACAGGCAAGGATATATAGTGGAAGAGATTGCCGATTATTCCAATATGGCGGAATCGTTCAACCAGGTCCTCCGTGGCTCCAAACGAAAAAAAAGCCGCCAGGGACGTTACCTGCTTGCGCACAGGGAAGAGGTGCTTCAGGAACTTACCGGAAAAATCAAGACGGGTACATTCACCGTCAAGGATTACCGGGAGAGGGAAATCGTGGAGGGTGGAAAAATGCGACGTATCCAGATACTCACCATGAAGGACCGCATCGCCGTCCACGCAATCATGGCCGTAGTGGACAGGCACCTGAAGAAACGGTTCATCCGTACCACCTCAGCCAGCATCAAGAACCGCGGCATGCACGACCTCATGGAGTACATACGCCGCGACATGAAAGAAGACCCGGAAGGAACACGCTACTGCTACAAATTCGACATCTCCAAGTTCTATGAGAGCGTGGGGCAGGATTTCGTAATGTATTGTGTCCGGAGGGTATTCAAGGACAAGAAACTCATCGCCATGCTTGACAACTTCGTAAGGCTCATGCCGCAAGGAATCAGCATCGGGCTGAGGTCGTCGCAAGGGTTGGGCAACCTGCTCCTGTCTGTTTTTTTAGACCATTATTTAAAGGACAAGTACGGCGTCCGCCATTTCTACCGCTATTGCGATGACGGCGTGGTACTCG
SRS011302_Baylor_scaffold_22975	TR	49.98	+	642	689	TGTCAACAACAACGGTAATGCGAACTACAACAACGCTTCCAACGCTAA
SRS011302_Baylor_scaffold_22975	RT	24.81	+	1047	1618	GACAGAGTTGTAAAACACAGTCTTTGTGATGAAGTCTTGTCTCCCGAAATTCGCAAGTATCTGATCTACGATAACGGAGCGAGTATCAAGGGCAAAGGGATTGACTTCACGAGACGTAGGCTACTGGTTCACCTTCGGAAGTATTATGCACAGCACAAGTCCAACGATGGTTATATCCTATTGATTGACTTCTCGAAATACTACGACAATATCCGGCATGACAAGCTCATGGAGTTGTTTGAGAAGTACATTCACGATGAAACCGCATTGTGGCTTCTGCGTGTGATCGTAGACCGCTCGAAGGTAGATGTTTCGTACATGAGTGACGAGGAGTACGAGAACTGCATGGACGCACTCTTTAACTCCCTTGAGCATTCGCAGTTGGATAGAAGTCTCCTCACAGGAGAAAAGTTCATGGCGAAGCACTTGAACATCGGAGACCAAGTGGCACAGGTAGCTGGGATAGCCTATCCGATACCCATTGACAATTATATAAAGATTGTCCGGGGTGTGAAATTCTACGGTAGGTATATGGACGATAGTTATGTGATTCACGAAAGCAAGGAGTATTT
SRS011302_Baylor_scaffold_22975	DGR	74.79	*	642	1618	TGTCAACAACAACGGTAATGCGAACTACAACAACGCTTCCAACGCTAACGGTGTCCGCCTCGATTTCGATTCCGCAGTTAAATAGCCTTTTGAGCGTTCTGCGGACAGAGAAAGGAGAGATTGTCCTTCCTTATGGTAAATGCTAAACACGACACCACCTCTTACGAGAGCTGTGGTTATAAGCGTGAAATATTTGATGGTAATGCACTGTATGACGCTTTTGTGAGGGCAAAACAAGGAAGTGACTGGAAACCACAGGTACAGCAATTTGAAATGACCTATCTACTGAGTCTTTCCAAAATGCAAAAGGAGCTTGAAAGTAAAACTTACAAATTCCTTCCCTCACAGGAGTTCGTACTGAACGAAAGAGGTAAAACGAGGTATATCAGCGGTGAGCAGATACCCGACAGAGTTGTAAAACACAGTCTTTGTGATGAAGTCTTGTCTCCCGAAATTCGCAAGTATCTGATCTACGATAACGGAGCGAGTATCAAGGGCAAAGGGATTGACTTCACGAGACGTAGGCTACTGGTTCACCTTCGGAAGTATTATGCACAGCACAAGTCCAACGATGGTTATATCCTATTGATTGACTTCTCGAAATACTACGACAATATCCGGCATGACAAGCTCATGGAGTTGTTTGAGAAGTACATTCACGATGAAACCGCATTGTGGCTTCTGCGTGTGATCGTAGACCGCTCGAAGGTAGATGTTTCGTACATGAGTGACGAGGAGTACGAGAACTGCATGGACGCACTCTTTAACTCCCTTGAGCATTCGCAGTTGGATAGAAGTCTCCTCACAGGAGAAAAGTTCATGGCGAAGCACTTGAACATCGGAGACCAAGTGGCACAGGTAGCTGGGATAGCCTATCCGATACCCATTGACAATTATATAAAGATTGTCCGGGGTGTGAAATTCTACGGTAGGTATATGGACGATAGTTATGTGATTCACGAAAGCAAGGAGTATTT
C3552437	TR	17.61	+	557	606	CCAACGCATGGAATCTGAACCTCAACGACGGTAATACGAACAATTGGAAC
C3552437	RT	74.04	+	841	1510	AGTCTATTTGCTTTGTCGTAACACGCCCAAGATACAGAGAGGTATTTGCAGCATCCTTTGAGGATAGAATCGTACACCACTACATAGCTTTGCGCCTAACGCCACTATTTGAAGAAATCTTTAGTGAGCGTACATTTAATTGCAGGAAAGGCAAAGGGCAGCTATATGGTATTAATACGCTGAAAGAAGATATAAGGCAGTGCAGCAATAATTATACGGAAGATTGCTATATTATGAAACTTGACTTAAAAGGTTTCTTTATGAGCATCGACAAAAAGTTATTGGCTGAAATGGTAGATCGCTTTATAGTCAAGTACTACAAGGGCGAAGACATAGACGATTTGCGCTACCTTTGCCGTGTCGTTATTTTACACAGCCCGGAAAAGAATTGTGAACGGCACAGCCCTTTGAGCTATTGGGAGAAGTTGGATAAGAACAAATCGCTATTTACAAATGGTGAGGGTAAGGGCGTAGCCATCGGCAACCTGTTTGCCCAGATATTCGCAAACTTCTTACTTAATACGCTTGATTGGTTTATCGAGAATGAGGGTATAAAACATCATGGCAGGTATGTGGACGATTTCTATTGCATCCATAAGGACAAAGAAAAGTTATTGGCGTTAATGCCTAAGATACGTGAGCTATTAGCCAAGTTAGGTTTACGACTGAA
C3552437	DGR	91.65	*	557	1510	CCAACGCATGGAATCTGAACCTCAACGACGGTAATACGAACAATTGGAACACTAAGGCCAGCAACACGAACAGAGTTAGGGCAGTGTCAGCACTATTTACAGAAGACAGAAACGTGACAAATGATAATATACAATGGTAACGACAGAGTGGCTTTTAGATGCTTACTTTGATTGCCGTCATAGCAAGAGACGAACAGCAAGCGCAGTTGTTTACGAAATGAACTACGAAAGCCGTTTGATCGCTTTGCGTGATAGAATCAATAACCGAACATACCAACCGGGTAAGTCTATTTGCTTTGTCGTAACACGCCCAAGATACAGAGAGGTATTTGCAGCATCCTTTGAGGATAGAATCGTACACCACTACATAGCTTTGCGCCTAACGCCACTATTTGAAGAAATCTTTAGTGAGCGTACATTTAATTGCAGGAAAGGCAAAGGGCAGCTATATGGTATTAATACGCTGAAAGAAGATATAAGGCAGTGCAGCAATAATTATACGGAAGATTGCTATATTATGAAACTTGACTTAAAAGGTTTCTTTATGAGCATCGACAAAAAGTTATTGGCTGAAATGGTAGATCGCTTTATAGTCAAGTACTACAAGGGCGAAGACATAGACGATTTGCGCTACCTTTGCCGTGTCGTTATTTTACACAGCCCGGAAAAGAATTGTGAACGGCACAGCCCTTTGAGCTATTGGGAGAAGTTGGATAAGAACAAATCGCTATTTACAAATGGTGAGGGTAAGGGCGTAGCCATCGGCAACCTGTTTGCCCAGATATTCGCAAACTTCTTACTTAATACGCTTGATTGGTTTATCGAGAATGAGGGTATAAAACATCATGGCAGGTATGTGGACGATTTCTATTGCATCCATAAGGACAAAGAAAAGTTATTGGCGTTAATGCCTAAGATACGTGAGCTATTAGCCAAGTTAGGTTTACGACTGAA
C3722369	TR	19.62	+	0	37	TGAATTGCAACAATTACCCGTGGAACGTGAACACGAAC
C3722369	RT	170.15	+	411	1052	CTTATACCGTGTTCAAAGTGTGGGAGCCAAAAGAGCGGCTTATCATGGCCTTACCATTTTATGACAGAGTGGTGCAGCACATGATTGTAAATGCAATCGGACCGGTATTTGAAGAAAGGTTTTATTGCCATTCCTATGCTTGCCGTGAGGGGAAAGGTATGCACGCCGCAAGCAACCAGTTATACAAATGGCTTTATGAACTTATGGTTGTGCAGGGGCTACGGATATACGCCTTTAAAGGGGATATAAGTAAATACTTTGCGTCTATACCGCATGACGGCCTAAAAGATGAAAACAGACGGTATATAGGGGGCAAGAAAGCCCTTTACCTTATGGATAACATCATAGACAGAAACGGCATATTGCCGGACGGCGTGGGCATACCCGTGGGGAACCTTACAAGCCAGTTATTTGCCAATGTGTACGGCAACCGCCTGGATAAATTCATAAAACACACCTTGCACATTAAATATTACGTCCGGTATATGGACGATTTTATAATTCTTTCCCCGGATTTAAACCAGTTAAAGGAATGGGAAAAGCGGATTGAAGAATTTTTGGAAGAGGAAATGAAATTGCACATAAACCCTAAAAGCACCATTCTATACGCCGGAAACGGTGTGGACTTTTGCGGATATATCC
C3722369	DGR	189.77	*	0	1052	TGAATTGCAACAATTACCCGTGGAACGTGAACACGAACATTGGCGTGTGGTGCGTGTGTGACTAATCGGCATTTTCAGACACAGAAGCCCCTAAAAAGGCCACTGGCAAAGATTTATCAATCTATCTTTATGATAAGTCAGACGGTTTTCCCGTTCCGGCGTTTGTCCGGACAAATTAACAAAGGCACCGCCTTTTGAGTAAAAAATATTTGAAAATTGGTAGGGCAAAAATGAAAACAGTTAAAGGATTACATGAGAAAATGTACACCTTTGACAATGCCAATATCTCATTCCACAAAGCCGCAGAAAATAAGCGGTTCCATGAAGAGGTATTGGCTTTTTCTATGTCAAAGGAAGATGAACTATTGAGGGCGTGCGAGGAAGTGGAAACACTCACATATTCCCAGGGACCTTATACCGTGTTCAAAGTGTGGGAGCCAAAAGAGCGGCTTATCATGGCCTTACCATTTTATGACAGAGTGGTGCAGCACATGATTGTAAATGCAATCGGACCGGTATTTGAAGAAAGGTTTTATTGCCATTCCTATGCTTGCCGTGAGGGGAAAGGTATGCACGCCGCAAGCAACCAGTTATACAAATGGCTTTATGAACTTATGGTTGTGCAGGGGCTACGGATATACGCCTTTAAAGGGGATATAAGTAAATACTTTGCGTCTATACCGCATGACGGCCTAAAAGATGAAAACAGACGGTATATAGGGGGCAAGAAAGCCCTTTACCTTATGGATAACATCATAGACAGAAACGGCATATTGCCGGACGGCGTGGGCATACCCGTGGGGAACCTTACAAGCCAGTTATTTGCCAATGTGTACGGCAACCGCCTGGATAAATTCATAAAACACACCTTGCACATTAAATATTACGTCCGGTATATGGACGATTTTATAATTCTTTCCCCGGATTTAAACCAGTTAAAGGAATGGGAAAAGCGGATTGAAGAATTTTTGGAAGAGGAAATGAAATTGCACATAAACCCTAAAAGCACCATTCTATACGCCGGAAACGGTGTGGACTTTTGCGGATATATCC
SRS012902_Baylor_scaffold_253	TR	15.69	-	1467	1526	TTGTTCATGGCGATGTAAACGCTTATGGCTCCGACAATTGCAACGACACCTGCAATGGCA
SRS012902_Baylor_scaffold_253	RT	7.94	+	10745	11478	GATCGTGTTCCGCATCGGTTGGTGGGCGACGATATACTGTCAGCAGATATTGCTCGGAATGCTCACTATATTCGGTCCAATACAATGGGCATTTTCGTTGCTGCCCAAGTGGGAAGGAGCGTGGGCGAAGTGGCTAACCCGTTATTTGACAGTTCATTTCTACGGAGCCATGCTCTACTTCGTCGGTTTCTACGTCCTGTTGCTGTTTGATATTGTGCTCTGCATACAGGTAGAGAACCTGACGGCCATCACCGCCAGTGAGCAGACGATGGCAGCCTATCTGCAAAACTCGTTCTTCTCGGCAGGCTATCTGATGGCAGCGAGCATCGTGGCGTTGAAATGCCTGAACCTCGTGCCCGACCTTGCGGCATGGATGATACCAGAGGGCGACACCGCCTTCTCAACCCGAAACTTCGGCGAGGGCGTGGCACAACAAGCCAAGATGACGGCTACGGGAACCATGGCGACCGTGATGAGATAACATGTGAGTGTGCGGTGAGTCACCGCACCTCCTATTGAAACAAATAAAAGTAACCATCAAGAAAAATGAAAGCAAAAAATGAAATTGAGCGTTGGCTCAAAGATGAGAAATTCATGGCGTTTGCCAACAAGCGTGCAAAGGAAGAGTTTTTCAATTCCGAAAACAACTACATCGACCCACAGTATGAGGAGATGGCAGAAGGCTTTGAGGATAACGACGAGTATGTAGTGCCTATGGTAGATTACCTGANAGA
SRS012902_Baylor_scaffold_253	DGR	23.63	*	1467	11478	TGCCATTGCAGGTGTCGTTGCAATTGTCGGAGCCATAAGCGTTTACATCGCCATGAACAACGAGGAACAGGACGTGAAAAAGAAGATCATGATGGTCGTCGGCGCATGTATTTTCCTCATTGCAGCAGCCCAGGCACTGCCTCTGTTCTTCGGCATTGGAGGTTAAACGCAGCGTGAGATTGTGAGTATGTAGAACGTTAAAACACTGACAGTTATGGCAGATACAAAGCAAGAGCGTTTTCCGGATTATCCCATTTTCAAGGGACTGCAACGTCCATTGGAGTTCTTCGGGTTGCAGGGACGCTACATCTACTGGGCGGCAGCCACCGCAGGAGGAGCCGTTGCGGGTTTCATCCTCGGCTACTGCATCTTCGGTTTCGTGGCAGGACTCGTGCTGCTAGTCCTCGCCGTAGCTGTCGGTGGCGTTCTCATCGTCATGAAGCAGCGCAAGGGCTTGCACAGCAAGAAGAGTGACAACGGCATATTCATCTATGCCTATTCAAAGAAAGTGTAAAACAAAAAAGAGAATCCATTATGTCCAAGTGGAAAGCTATCAATGATTGTAAGTGAATGGAGGTGGGGGCATCACGCATGAGGGTGCGCCCGCCTTTTTGCGATTAAAAAAGAAAAAGAACAATGACCCTATACATCATACTCATATTCTCAGCCATCTGCGTGGGCATGGCCATCAGTGTCAAGGCATTCGGCACGGGAGGGAAGCGCAAGCGCATCTTCCAGGACATCTACTTCTCCATCGAGGAAGTGGATGGCATCGGCGTGCTCTATACCAAGACGGGCGAATACTCCGCTGTTCTGAAGATGGAGAACCCTGTGCAGAAGTATTCCGCCAACATCGAGGCCTACTATGAGTTCACCCACCTCTTCGCCGCCCTTGCCCAGACCTTGGGCGAAGGCTATGCGCTGCACAAGCAGGACGTGTTTGTGAGGAAGGCATTCAAGGAAGAGAACGGTGGAAATCATGAGTTCCTGAGCGAGAGTTACTTCCGCTATTTCAACGGCAGACCCTTTACCGACAGCGTCTGCTACCTCACCATCACACAGGAGAACAAGAAGAGCCGTCTGATGTCGTTCGACAACAAGAAATGGCGTGACTTCTTGGTGAAGATACGCAAGGTGCACGACCAGCTGAGGGATGCCGGCGTGAAGTCCCGATTCCTCGGCAAAACGGAAGCCTGCGAGTATGTGGACCGTTTCTTCTCCATGAACTTCCGTGACAAGGTGGTGTCGATGACCAACTTCAAGGTCGATGACGAGACCATCGGCATGGGGGACCGTAGCTGCAAGGTGTATAGCCTTGTGGATGTGGATTATGCCAACTTGCCGTCGGTCATCCGTCCCTACGCAAATATCGAGGTGAACAACACCAGTATGCCCGTTGATCTCGTGAGCATCGTCGATAGCGTGCCCGGAGCCGACTGCGTGGTGTTCAACCAGATGGTGTTCGTGCCCAACCAGAAGCGTGAGCTTGCCCTACTCGACAAGAAGAAAAACCGCCATGCCTCCATGCCCAACCCCAGCAACCTGATGGCTGTAGAGGACATCAAGCGTGTGCAGGAGGTGATAGCCCGTGAGAGCAAGCAGCTCGTCTATACCCACTACAACCTCGTGGTGGCAGTGAGCGGCGACACCGACATACAGAAATGCACCAACCATCTCGAAAACTCCTTCTCGCGCATGGGCATCCACATCAGCAAGCGGGCCTACAACCAGTTGGAGCTGTTCGTCAACTCTTTCCCCGGCAACTGCTATGGCATGAATGCCGACTACGACCGATTCCTCACCCTCGGCGATGCCGCCACCTGTCTGATGTACAAGGAGCGCATCGTGCATAATGAGGACACCCCGCTGAAGATATACTATACCGACCGCCAAGGTGTGCCCGTAGCCATCGACATCACAGGAAAGGAGGGAAAGGAGAAGCTGACCGACAACTCGAACTTTTTTTGTTTGGGTCCTTCGGGCAGCGGCAAGTCGTTCCACATGAACAGCGTGGTGCGTCAGTTGTGGGAGCAGAACACCGACATCGTCATGGTCGATACGGGTAACTCGTATGAGGGACTCTGCGAGTATGTGGGCGGCAAGTACATCGCCTATACGGAGGACAAGCCCATCACCATGAACCCCTTCAACATCAGCAAGCGGGAGCTGAACATTGAGAAGATAGACTTCCTGAAGAACCTGATACTGCTGATATGGAAAGGCTCGGAGACGCAGATACCCGAACTGGAGTTCCGTGTCGTGGAGCAGTTGGTGACGGAGTATTACGATTTCTATTTCAACGGTGTGCAGCCCTATCCTTCCTCACAGAAGGAGACACTGAGAAAAAACCTCTCCACCATGGAGAAGCGGCGCGGCACGGAGCTGACGCAGATACACGACAAGGTGGAGAAACTCATCAAGGGACTGGAGGAACGGCGCATGGCATTGAGCGTGAAGACCCTCTCCTTCGACTCATTCTATGAGTTCGCCTGTGAGCGTCTCGACCAGATCTGCATCGAGAACAACATCACCACCATCGACTGCGACAACTTCGCCTATATGCTCCAAAACTTCTACCGTGGCGGCAAGTACGACAAGATTCTCAACGAGAACGTGGATAGCACCTTGTTCGACGAGACCTTCATCGTCTTCGAGGTGGATGCCATCAAGGAGAACAAGCAGCTCTTCCCCATCGTGACGNNNNNNNNNNNGAGCGTGGGCGTAGTGACACAGGAGATACAGGACATCATCGGCAGTCCCATCGTGAAGGAAGCCATCATCAACAACTCCGACGTGGTGATGCTGCTCGACCAAAGCAAATTTCGTGAGCGATTCGACGAGATCAAGGCGATATTAGGATTGACGGATGTGGATTGCAAGAAGATATTCACTGTCAACCGCTTGGATAACAAGGAGGGAAGAAGTTTCTTCCGTGAGGTGTTTATCCGACGTGGATCGACGAGCGGAGTGTATGGTGTGGAGGAGCCGCACGAGTGCTATATGACCTACACCACCGAGCGAGCTGAGAAGGAGGCATTGAAACTCTATAAGCATGAACTGAAGTGCAGACATCAGGAGGCTATCGAGCGGTATTGCAGAGATTGGGATGCCAGTGGCATCGGGAAGTCGTTGGCATTTGCGCAGAAGGTCAATGAGGCGGGGCATGTGCTCAATTTGACGGACGATGGAGCCACTCGCCGCTGACACGGCGAGCACGGGGGCTGATTGATGGAAACGGAAATCCCGGAATAGACGTAAAGCCCAGATGCCCGAAAGCAAAACTTTCGGGAACGGTGGCTGGGTAGTATTTACGATTAGTAGTAAATACGATTAGTAGTGAATACTACCAATAGTAAATACTACAAGTAGTAAAGTAGTGGAATAGTAGAAACTGAAAGTAGTAAAAACGTAAAGTAGTGAAGCAATGAGACGTTTATACCTTATTATAATATATATGTGTCTTACACTTGTCGTGGGAAGGGTTCATGCGCAGTATTACAGCGTGAACTACGACAAGCAGATCGTTGCCGCCATGGCTGCCGCATTCGGTGCTGGAGCTATGGCAGAGAGCTATTATAACGAGCAGGTGGGCGAAATCTTGAAGCACTACAATGCCGCAGAGGTTGCCACTGCCGGCATCTTCGCTGCCAAGTTCTTGGAGCGCAAGGCATTCACCGACCTCGGCATTTGGAGCAGTAGCACGGAGAACTACTATTACCGCCGCATCCACAATATGGTGGCGAACAAGATTATGCCCAAGATATGGACGGTGGCAGGAATGATGCTGAAAAGTCCGCAGACCGCCCTCTACTGGGGCAGTTACCTGATGAAGATATGCGCCGACACAAAGTCGCTGTGTATGCAGTTTGAGAGTGTCGTGACCAACAGTAGCTTGACCTTTGCCGACATTCAGTTCTTGGAAATCAACCAAGAGATAGCCGCCATCCTCAAACTCTCGGAGATAGGCAATGTAGATTGGCAGCAGCTGTTGGATGACATCGCCAGTGTGCCCGGCAACTTCACCGTGGAGAACCTCACCGCCGACATCGAGACGCTTTACAATATGGGAGCATCGTTGGCGACGGCAGGTATCAACGGGGCATCAGGCGCACTCTTGCAGCAGAGTGCCTTCAACGACCTTTTCAATGGCAAGGTGAGTAAAATCATCGACATCTATGACAACTACCATGACCTCTATGAACAGGCAGAGAACGGCATCGGCAGCACACTCCTTAGTCTGGTGGGTGGCGAGGACAACGTGGCAGCCCTCTTCGACCTCTCCAACTACAACATCACCTCGTGGATGACAGACTATCTGAGCGAGACGCAGGGCAACTACTATACACAGCGTTGGTACATTGCCCGACGAGACCAAGGCAGCGTAAGCCTCTGTGACTACTATCCGCCGACCGATGACAACAGTATTCTGAACGGTGACCATTGGTATCGTATCAACACCTCCGACCCCAACTTCTACCCTAACAGCACGCAGCGAGAGCAGATACTGGCCAACTCGGAGAACCATGCCGGATGGAGCCGCAGCCGTGTGCAGCAGCTCAACGCCCAGAGCGACGGCTTCACCTATACGATGAACTATTGGATGTCGTCGTACATCATCAGCCGTGGCGGCAAGCAGACCAAGAAGGCCTACGCCTACGAGATACACGTTACCAAGAGCTGGAACAACGTGGAAGAGGTGTATGAGGATGTCTTCGACTCCTACAGCATGGACTTGAATACCTTCAAGCGTCAGTTGCAGGCACGTCTCTCGGAGTATAACGACAACGAGGAGGGCTATGTCTATTACATCGGCAGTGACGCACGCCGTTACTATCAAGCCACCGATGCCGCCAAACTGAAGGGCGTGGAGAGCGTGACCATCAGCGTCACCTGTTCGGACGGTGTCACCCTCGGACAGGGCAGCACGCAGTACAAGTGCCGTGAGTGCGGCGGTTCGCTCAATGCCCACAGCAAGGAATGCGCCATGAGGACAAGCGTATCAGAAAATAATCTCGACCTATCGGAACTGGACGAGAAGGAACGTGAGGCGAATAGCAAGATAGCCCTGTTGGAGGCGCAGATAAGCCAGTTGGAGACAGAGAACAGGAACCTGCTCACGCAGATAGCCAATGCCTCTGTGGAGGAAGCCCCTGCCTTGCGGCAGCAACATAATGTCAACAAGACGAAGATAGACAACCTGAAGAAGGAATTGGCGACATGGCAGCAGCAGTTGGCAGACATACAGAATGCCAAGAGCGAGGCGGCTAACGACAATGCCACCTCCACCGATGACTACTACCGCATCCCTGCCATCATGCAGGATGTGAAGTCAGCCTACAATCTCACGTGGCAAGGTGCCGGTTCGTGGAACGGCTACACCTACGTCCGAACTGCCACCATGCCCAACATCAACGGCATTATCACCTTCAAGGCGACACTGTCCATTGCAAGGAAGCCCAAGTACTTCCTTGGCATCAAGATACACCGTGCGATACTGCAAATATCGTGGGAGCTGACCTCGGAATACACCGACACACAGGTGGTGGATGTGCTGACCCTTGACCCGAATGCCTCTGACGAGGAGAAGACGAGGCAGGTGAACAGCCGTATCTCGGAGATAGCCCAGGAGTTCCCGTCGTGCAGCATCACCACAGAATATGCCAAGAGCGAGGCAACCCAGACCGCCGACAATGACGATGTAATACACCTGCTCTGGTCGAGCGACCGTCTGGAGATAGCCCGTGAAGTAGATAGCCGTATCACCAAGATTTACGCCGACTTGGTATCATTAGAAAAAATGATGCACTACAAGCGCAGCATCATTGACGTGCTGAAGGACATTCTTCCTTCAATCGANTGGTGAAGATAACGAGAACGAAAACTGAGGGAGGAACGGAGAATGAGACATACCATCATCATAGCTCTCCTGCTGATTACCCTCTTCCCCAATACAGCCTTGGCGCAATGGGGATTCGATGCGGTATCGGTGGAAGCATACATCAACGACCACAAGAAGCAGCGCAGCCTCTTGCTGGCACGCAGCACTTTGGAGTACAGCAATCAACTGCTGCATGAATACAGCAGTGAAGAGGTGGGCAAATACAAGGAACTGAATGTGGATTTGGACAAATACACCCGGGCCTTCGACATCATCGATGTGATGTACCAGTCGTTGCGCACGGTGCTGAACGTGAAGAGCACCTACCAGACGGTGAGCGACCGCATCAGTGACTACAAGAACCTGTTGGAGGACTTCAATGATAAGGTCATCAAGCGGAAACACATCGAACTGGCTGACACGATGCTCATCAGCATCAACAAGAAAGCCATCGACAACATATACAACGAAGGAAGCCAACTCTACCATAGCGTCAACGACCTCGTGTTGTATGCCACAGGAGCGGCAGCCTGTTCAACTTCCGACCTGCTGATGGTGTTGGACAATATCAACAATTCGTTGGACCTGATAGAAAAACATCTGAACCAAGCCTACTTCCAGACATGGCGGTATGTGCAGCTGCGCATGGGCTATTGGAAGGAGAAGGTGTATCGGACGAGGACGAAGGAAGAGATACTGGAAGATGCCTTCAGCCGATGGAAAGTGGCAGGAAAACTTGACTATTGACGGATTGTAAACAAAAGAAGAACGGACATGAAGAAGACAATGATACTCATCATGGCGGTAGCAACCACCATCAAAGCCACAGCCCAGAGCGTGACCTACAACCACGACTCCTCCAAGCAGAACCAGATAACGGTGATGGAGACAGGTGGCGGTTCTCTCACCCCTGAGTTCTATTATTGGCTGTTACATAACAACTATAAGAAGACAGCGGCAGAGAAGAACAAGTTAGGTTTCCGCACTCTTGCCGGCATCAACCTCTACAACCAAGTAGATGATGCGGAGAAGATAGACTCTGCCCTCACCAAGCGTGCTGAGGTGGAAGCCTTGAACGTAGCCGACCGACAGATAGACCTCGCCTGGCTTGCCGAAAGCAGCAAGATCAACGGTCAGTTGGACAAGATGAAGGCGAACATAGACCATATCATCCCTACAGGAGGCACCATCAACGACAAGCGTCGGTGGGAGGAACTGTACAATATGTACCAGTGTGCCGTGAAAGCCACCAAGGATGCCTATATGCCCAATGCACAGAGAAAGCGGCAGTATCTTAGCATCTATGCCGACCTGACGACACAGAACGAGACACTACTGAAATACCTTGTGCAGCTCAACACCCAAAGCCAGACTACCGCCCTCTTGGCAGCCACCAACGACCGTGTAGTACATAAAGGCAGCATCATCAGCGATGCCAAGAGCCGTTGGCAGGAAAACATGAAGGGCGTGAGGAGCTCGACAGGCACTGACGGCGATGATGCCAACAGCGGTGAGGGTGAAGAAANCAACGAGGAATTTGGAGCAGTCCGAACCACAGGAACACCAGAGCAACCCTTGTTCTGTTTGGCTGATGTGGCAAGAGTTCTTGGACTAAAAACCAGCAAGTTGGTACAACGACTTTCGGATGATGTACTTTCAAAGTACCCCATCTCGGATAGTCTTGGAAGAGAACAGGTTACAAACTTTATCAATGAAGACGGACTGTATGATGTCATCCTTGACAGTCGCAAACCCGAAGCCAAACGTTTCCGCAAGTGGGTGACATCGGAGGTGCTCCCCTCTATCCGCAAGCATGGTGCCTATATGACACAGCAGACCATCGAGAAGGCATTGGCAGAGCCAGACTTCCTGATACGGTTAGCAGTCAATCTGAAGGAAGAACGACAAAAGCGTCTGCTTGTCGAACAGGAGTGTGAACACCAAAGGACACGCATCGTTGAGTTGGGATCCAAGGTGGATGACCTGCAACAGGAGGTGACGGAGATGAAGGACAAGGTGAGTTACCTTGACATCATCCTTGCCACGAAGAGCAGTGTCCTGGTCACACAGATAGCACAGGACTATGGCGAGTCGTCCATCCGCTTCAACCGACGTCTGAAGGAGATGAACATCCAGTATCAGCGTGGCAAGCAGTGGATTCTGTATGCCGACTACAAGGACTGCGGTTATGTGACCAGCGAGACCTACCTCATTAAACACAAGGACGGTACGGAGGATGTGCGCATGAACACCAAATGGACACAGAAAGGTCGCCGCTTCCTCTATGAGAAACTGAAGAGCGTGGGAGTCATTCCTGTTATCGAAAGAACATAAAATAAAGAAATAGCTATGGAATCAATATCAAAAATACAGTTACGTCTCTATGCCGCCAAGAGGAAAAACGGCAAGTGGCAGTTGGAGATGTCAAGGATGCCGAAGCGAATCAGCGTTATCGGCAGGACACCCATCGTTGATGAGCATTATATGCCATCTGATTTAGAGGTAGTTTCAATGTCAAAGCTTCACAAATATGTCGGAAGTTACTACGGCAAGATTGTGAAGACCCTCAAAGAGGAAGGCATCATCACCAAGGAATATGGAATGTGGAAACTGCGTGAAGACCTTCAGGACAAGGGCATTGCGGTATATGTCACAGGCAGGATGCGCTGCTTCTACCACTTCTATCTGTCATGGACACCGAAAGGCATAGAGTTTATCAAAGAGATTATCAACAATAGAACCAGGCACTGATGGCAGACAACATACTCAGCGATTTCGGCATCAACATCCTCGAAGAGGAGATTGACGATGTGATATTCCAGACCAACGAGTTCCTGACCGATGCCACCTTCACAGGCTCACAAGGGCCGTTCTGGTGGATCCTCCAAATGTGTATGGCATTGGCGGCACTGTTCTCTATCATCGTGGCGGCAAGCATGGCCTACAAGATGATGGTGAAGAACGAACCGTTGGACGTGATGAAACTGTTCAAGCCCTTGGTGGTGAGCATCATCCTCTGTTGGTGGTACCCACCTGCTGACACAGGCATGACCAACAGCGGCAGCAGCTGGTGCGTATTGGATTTTCTATCCTATATTCCCAATTGCATCGGCAGTTACACCCACGACCTCTATGAGGCAGAGGCGACCCAAATTTCCGACAAGTTTGAGGAGGTGCAGCAGTTGGTATATGTCAGGGACTCGATGTACACTGACCTCCAGGCACAGGCAGACGTGGCGCATAAGGGCACATCAGACCCCAACCTGATAGAGGCGACGATGGAGCAGACGGGCGTGGACGAAGTGACCAACATGGAGAAGGATGCCAGCAAACTGTGGTTCACCTCACTGACGGCAGGGGCCGTGGTGGGCATCGACAAGATAGTGATGCTGATAGCCCTGATCGTGTTCCGCATCGGTTGGTGGGCGACGATATACTGTCAGCAGATATTGCTCGGAATGCTCACTATATTCGGTCCAATACAATGGGCATTTTCGTTGCTGCCCAAGTGGGAAGGAGCGTGGGCGAAGTGGCTAACCCGTTATTTGACAGTTCATTTCTACGGAGCCATGCTCTACTTCGTCGGTTTCTACGTCCTGTTGCTGTTTGATATTGTGCTCTGCATACAGGTAGAGAACCTGACGGCCATCACCGCCAGTGAGCAGACGATGGCAGCCTATCTGCAAAACTCGTTCTTCTCGGCAGGCTATCTGATGGCAGCGAGCATCGTGGCGTTGAAATGCCTGAACCTCGTGCCCGACCTTGCGGCATGGATGATACCAGAGGGCGACACCGCCTTCTCAACCCGAAACTTCGGCGAGGGCGTGGCACAACAAGCCAAGATGACGGCTACGGGAACCATGGCGACCGTGATGAGATAACATGTGAGTGTGCGGTGAGTCACCGCACCTCCTATTGAAACAAATAAAAGTAACCATCAAGAAAAATGAAAGCAAAAAATGAAATTGAGCGTTGGCTCAAAGATGAGAAATTCATGGCGTTTGCCAACAAGCGTGCAAAGGAAGAGTTTTTCAATTCCGAAAACAACTACATCGACCCACAGTATGAGGAGATGGCAGAAGGCTTTGAGGATAACGACGAGTATGTAGTGCCTATGGTAGATTACCTGANAGA
SRS013170_Baylor_scaffold_12164	RT	9.35	+	12142	12924	GTGGTACTTGACCTGATGCAGACGGATGGTAGCCGAAAGCTGATAAGAGTTTTGTGCTCTGAAATACTTGATAAAATCAAAAAAATGTGTTTTGCTTTTGAGCGACCAATCACAATCCAATTGTACCTGCTTGACCGTCAGGTTGTAGGAGCGATTGATTTGCTCTATATACCCACTGAGCTTTTCTGCCAGTTGCTCCGCAGCTACTTTATCGCTTAGGAAAACCTCATTCTTAATATAGATGACAGGAATGACCTCCTTGCCCTTAAGTGCTGCTGCGTCCAATTCTACAGGAGCATCGGGGACAGCCTCCCCCTCCAGCAAGATGATGTCACAATAGCGGATATAGAGCTTTTGGACATCATACTCCGAGAGAAATTCCTGCTGAGGAGCACTTAAGGAAAAGCGTGTTTTCCAGTAATAGGCACTCAGCTGAGCAGGGGCAGGCTGCTTATGACATGCCAAAGAAAGGAACACTAATGAGTATAATAGTACCTTTTTCATAAAGCCATCATTTCTTTTAAAAAGGGATATATACTTTGTGCTAAACAATGTACTTCCGTAGTATAGCGAATGGGTTGTCCCTTATCATCTCTCTCAAAATGTTTCAGACTATTATCTATAGCTGTTTTGATATGTATAGGAGCCTTGCGTGCATCAAAACCTCCTTTTATTTTGTGATTTAAAAATTCCTTAAAGGTTGTATAAGTTTTTACCTCTTCATCTTTTGGTTTATCTTCTATAAAATGGTAATATAGCCAAACTTCAAAAGAAGGATTACTT
SRS013170_Baylor_scaffold_12164	TR	16.51	-	17118	17189	TTGATAACTATCAGCGAATACTCTCCAAGGGTAAGGCTTCTGCCAGTTTGTACTACAACTTGGCCAATGCCT�� 
SRS013170_Baylor_scaffold_12164	DGR	25.86	*	12142	17189	GTGGTACTTGACCTGATGCAGACGGATGGTAGCCGAAAGCTGATAAGAGTTTTGTGCTCTGAAATACTTGATAAAATCAAAAAAATGTGTTTTGCTTTTGAGCGACCAATCACAATCCAATTGTACCTGCTTGACCGTCAGGTTGTAGGAGCGATTGATTTGCTCTATATACCCACTGAGCTTTTCTGCCAGTTGCTCCGCAGCTACTTTATCGCTTAGGAAAACCTCATTCTTAATATAGATGACAGGAATGACCTCCTTGCCCTTAAGTGCTGCTGCGTCCAATTCTACAGGAGCATCGGGGACAGCCTCCCCCTCCAGCAAGATGATGTCACAATAGCGGATATAGAGCTTTTGGACATCATACTCCGAGAGAAATTCCTGCTGAGGAGCACTTAAGGAAAAGCGTGTTTTCCAGTAATAGGCACTCAGCTGAGCAGGGGCAGGCTGCTTATGACATGCCAAAGAAAGGAACACTAATGAGTATAATAGTACCTTTTTCATAAAGCCATCATTTCTTTTAAAAAGGGATATATACTTTGTGCTAAACAATGTACTTCCGTAGTATAGCGAATGGGTTGTCCCTTATCATCTCTCTCAAAATGTTTCAGACTATTATCTATAGCTGTTTTGATATGTATAGGAGCCTTGCGTGCATCAAAACCTCCTTTTATTTTGTGATTTAAAAATTCCTTAAAGGTTGTATAAGTTTTTACCTCTTCATCTTTTGGTTTATCTTCTATAAAATGGTAATATAGCCAAACTTCAAAAGAAGGATTACTTTGGCTTACTTCCCATATATTTTCGTCTGTTTTCCTTTGCATACAGAAGGTCTTTAACTGGCTTATTTTTTCATTCTCATTCCAGCGGTCAGTATCAATAACAAACCATACCTCATCATGATAGTCAGGGCTTAAAACAATTTCCTGAAAATAATCTATGGCTTGATTTCTAAGCTTCACAGGGTCGGATTTGCCTTCCTCATTTCCGATAGGGATAATATCAATATTAGACGAAATACCAGAGAAGTAGTTGAAATAGCTAACTTCTCTATCACCCTCACAAAAGATATACACCTTTTTAGCTTCGCGACTAGGGGCTTTTCGTTGGTATAGTTTATTTCTAGTCAGATATGCTTTCATCAGTATGCCAGTTAAGTTCTTTTAGGTTTGATAAAAAAGGTATGCCCCCATAACGCCCATTGAGGTAGCCGTCTTCAATATTAGCGGTATTACTGATATTGAAATCACTTAATGAGTACATATGGGTAGCTCCCCCCTTGTCCTTTTGGGTGAACCAGATCTCGTCGGTACGCAATATTTCTTGGTCTAATAGGCATGATTCGTGGGTAGTAAAAATGAGTTGTCCTTGGGCTGAGGTATCTGATGATATTTTTCTAATAAGTTCTTTGATCATCATAGGGTGAATGCTGCGTTCTATTTCATCTACTACAAAAACTACCTCTGCATTGATAACACCATTTATCAGGGGCGTATATTCTAATAGTCGCTTTGTACCATCTGATTCCCAACCAAAGGGGAAGAAAACTTTATGTCCTTCTTTGTCTAAGTGTTCCGTAAAGATTCTTTTTGCAAAAATCTTATCATTCTCTTCCATTACAAAAGTAATTTCCTCTCCTGTATCTGGATTTGTATTGGTAAAGAGCTGTTCCTGGTCATCCTTTATATTGTCTTTCAGATGCTTCATGTCGTCACTATCCCCCTGTATTTCCTTTTTCTGTACCTCTATTCTCTGTATTCCTGTACTGAGTGTAGGAATAAAAGTATTGACAAACTTGACTATGCTATCATGCTTATCAAATTTGTGAGCTATCCCTCTAATCTTAAAATTAGAATTAAGTACAATGAGTACATCAGAAAACCATTCGAAAACATTGTTAATATCAGCATACTCATTGGGGTATTTTTGAGTGAGAAAAGTAAGTAGTAACTCGTCTTTGCTTAATAATTTATCACTGAGCAATTCCAAAAACATACGTTCTTTTTCATTTTTTACTTCACTCTCTATAAAAGGAATTTCTTGTCTTTCGTTAGTTAAACTACGTTCAAAAACGATACGATCTTCCTTGTCCTTAAAAGTTTCTACAAGTGTTTCATTAAGTATTTTCTTTTGGTCAAAGGTAAGTGTATAGTAATACATTTTACTATTTGAGAGCAGCTCTATAGCTAATGAGATAGGTTTTGTAAGGGCTTCCTTACTTAGCTTGAACTTATAATCACTTACCTCATCTATGATTTTTCCTTTTTTTACTATATTCTGTAACAAACCAATAGCTCTTACGAAGTTAGATTTACCCGAAGCATTAGCTCCATAGATAGCACTTAAGCGCAGAAAATCTACCCCATTACAATGTTTCTTATGGTGTGGCAAGTGTTCTGAATCATTGGTAAGGAGGTTGAATTCCGTTTCTTCTTCAAATGAATATAGGTTTTTTACTTGAAATCGTATAAGCATATTCTTGCTGTTTGTTCTCTGTTAAGGCTTTAGCTCCAATGGAACAAAGATAGTAAAAAAAATGAATAAAATCTATCAAATAACCATCAAATAAAANNNNNNNNNNNNNNNNNNNNNNNNNNNNNNNNNNNNNNNNNNNNNNGTTTTATTTTTTAGAAAGCTGATTCTATCAAATGACCGTCAAATAAAAACATGTTGATTATCAATTGGTTAAATTTTAAAAGCCCGATTCTATCAAATAACCATCAAATAAAAACATGTTGATTATCAATTGGTTAAATTTTAAAAGCCCGATTCTATCAAATAACCATCAAATAAAAACTCTGTATAGAGTCATGGGTATTCCTTGCAAATGTACAAATAAAAAGTAAAAAATAAAACAGAGAAGGGGAAAACTTTTATAAGCCCTATCGGCATTAATCATTAAAAACTATTTGCTCCTTTCAAAAAAAATAACTACCTTTGTAGCTCACTGCGAGAAATACAATATTTAAATTTACTATAATGAAGAATTACGATGTAATTGTCATAGGAGCAGGACCTGGAGGTTATGTAGCAGCTATCCGTTGTGCTCAGTTAGGAAAGAAAACCGCTATTGTGGAAAAATACAATACGCTAGGAGGGACTTGCCTTAATGTGGGCTGTATCCCTTCCAAGGCACTATTGGACTCCACTCACTTGCTTGATGATACTCATAAGCATGCACCCATACATGGAATAGAAATTTCTGGAGATATCAATGTGGATTTTCCAAAAATGGTAGAGCGTAAGCAGGCCGTAGTAGACCAGAATACACAAGGGATCAACTTCCTTATGAAAAAGAACAACATAGATGTATTCCATGGAAAAGCTTCATTTGTCTCTCCTGTGGAACTACAGGTACAAGGAGCGGATAATGAAACGCTTTCGGCAAAAAACTTTATCATCGCAACTGGCTCTAAACCTTCTGCTTTGCCCTTTATCACTATTGACAAAGAACGTGTGATTACCTCCACCGAGGCCTTAAGCCTTCGTGAGATTCCCAAACACCTAATTGTCATAGGAGGTGGGGTGATTGGTTTGGAACTTGGTCAAGTATATCTCCGTTTAGGAGCTCAGGTATCTGTAGTGGAATACGCTCCAAGTATTCTTCCTACTATGGATGCAGCCATTGGTAAGGAGCTTAGCAAAGTGCTTAAAAAGCAAGGATTTGAAATCTATACCGATAGCAAAGTAAAAGAAGTTACCCGCACTGGCAATACCGTTACTGTAAAGGCCGATGGCCCTAAGGGCGAGATTGTTCTGGAAGGGGATTACTGCTTGGTGGCTACCGGGCGACGTCCTTATACTGAAGGCTTAGGTCTTGATAAAGCAGGGGTACAACTCAACCAACGTGGACAAATAGAGGTCAATGAACACCTACAAACCTCAGCAGCACATATCTATGCTATTGGTGACGTGATCCGTGGGGCAATGCTCGCCCATAAGGCAGAAGAGGAGGGCGTATATGTAGCAGAACTCTTGGCAGGAGAAAAACCACATGTAAATTATGATCTTATTCCAGGGGCGGTATATACCACACCTGAAGTGGCTGCGGTAGGAAAGACTGAGCAACAATTACAAGCCGAAGGACGCGCTTACAAAGTAGGACAATTCCCTATGCGTGCCTTGGGTCGTGCCCGTGCAAGCTTGGAGACTGATGGATTCGTGAAAGTCTTGGCCGACGCCACTACCGATGAGATTCTCGGCGTACATATCCTCGGAGCGCGTGCTTCTGATCTTATTGCCCAATCCGTAGTGGCTATGGAATTTCGTGCCAGTGCCGAAGACATTGCCCGTATCTGCCATGCGCACCCTACCTATAGTGAAGCAGTAAAAGAAGCCTGCTTGGACGCTACTGGTAAGAGGCCAATACACATGTAGTTAGTGACAAGTGACTAATGACAAGTNNNNNNNNNNNNNNNNNNNNNNNNNNNNNNNNNNNNNNNNNNNNNNNNNNNNNGTGATTATACTATATTAGGTAGGATTAGTCACTAGTCATTAGTCATTANCTTCTACTTTGGTACCTTCGTGTAGGGCAAAAACTTCCTTACTATAGGTATTGGGTTGCTCATAGAGGCGTACTTCCTTATCAAAAAGTATCGCATAATGATTGGCTCCCGTATATTTGTTTACTGTCCTGCCTAAAAAGAAACTACCTACCGAAACAGCTAAAGCCACTAGCATCAGGGTAAAGAAAAGGCGCTTGTAAATAATCTTCCCAAGGAAATAATAACAGAAGAAAAAGCCAACAAATAGGCACATGCTACCCACAGCCCATAACCCCCAACCATTGGGAGAGTTCCAGCGGCTAAGAGTGGCCACGACTTTCTGTGACCACATCTGAGGCAGGGGAACAATCTCGTCCAAGGCCATTTGCTGGGCATACTTTAGATTGGTTTGTATGGCCTTATCCTCAGGGGCAAGTTGCAAGGCTTTTTCATAGTAGTAGATACTATGGGCTACCTCCTCCTGCTTGTAGTAGGCATTGGCCAAGTTGTAGTACAAACTGGCAGAAGCCTTACCCTTGGAGAGTATTCGCTGATAGTTATCAA
SRS013687_Baylor_scaffold_14156	RT	45.70	-	6317	6796	CGTACTTTACAGATACTTTCTATGAAAGACCGTATTGCTGTGTTTGCTGTAATGAATGTTGTAGACCGTCATTTGCAGAAACGCTATATTCGGACAACCGGAGCAAGTATCAAAAGGCGTGGCACACATGACCTGATGAATCGCATACGTACCGATCTGCAAAAAGACCCGGAAGGCACGTTATATGCTTACAAGTTCGACATCTGCAGGTTCTATGATAACGTGCGGCAGGATTTTGTGATGTGGTGCTTCCGCAGGGTGTTCAAGGACGAAAGGCTATTGGTTTTACTGGAACGGTTTGTTAAGCTGCTGCCGGAAGGTATCAGTTTCGGACTGCGCAGTTCGCAGGGGGCGGGAAACTTGCTCCTGTCTGTTTTTTTAGACCATTATTTGAAAGACAAGTACGGTATCCGATATTACTATCGCTATTGTGATGACGGATTGGTACTCGGTAAAACGAAAGCGGAATTGTGGAAGATT
SRS013687_Baylor_scaffold_14156	TR	24.24	-	7275	7312	GCGAATGCGAATGGTGGTGTATCGAATGCGAATACGAA
SRS013687_Baylor_scaffold_14156	DGR	69.94	*	6317	7312	AATCTTCCACAATTCCGCTTTCGTTTTACCGAGTACCAATCCGTCATCACAATAGCGATAGTAATATCGGATACCGTACTTGTCTTTCAAATAATGGTCTAAAAAAACAGACAGGAGCAAGTTTCCCGCCCCCTGCGAACTGCGCAGTCCGAAACTGATACCTTCCGGCAGCAGCTTAACAAACCGTTCCAGTAAAACCAATAGCCTTTCGTCCTTGAACACCCTGCGGAAGCACCACATCACAAAATCCTGCCGCACGTTATCATAGAACCTGCAGATGTCGAACTTGTAAGCATATAACGTGCCTTCCGGGTCTTTTTGCAGATCGGTACGTATGCGATTCATCAGGTCATGTGTGCCACGCCTTTTGATACTTGCTCCGGTTGTCCGAATATAGCGTTTCTGCAAATGACGGTCTACAACATTCATTACAGCAAACACAGCAATACGGTCTTTCATAGAAAGTATCTGTAAAGTACGTTTCTTACCGTACTCCTCAATCTCTCTTTCATGGTAACCGCCAAGCTGGAATGAACCATCCGCAATAGCAGTCGTAAGTTCAATGATGATTTCCTCCCTATGAGCGAGTAAATATCGTCCTTGCTTTGACCTTTTACGATTTGTACCACGCAGTACTGTATCGAATGCCTCCGACATATTGGAGCATTCGATGATTTCCTCGATGATATATCCTTCCCTGCGCATACAAATTCAGCTATTGGTTAATAAACATGGAAGATAAGGGCCTTCCTTTCCCCGGATCTGACTTCTTCGAACTGATAACAGCCTACCAAACTCCACCCGACGCGTGATTTTTCAGCTTTCCACCTTTAAAGGTGCTATTGCTGCGGCTTGTTTCCCTCGGCTCCGCCTTGGGGACACGTCCCCGTGCTGTACGCCGATTTATTAGATTTCCAGACGGGAACCGACATTCGTATTCGAATTCGACGCATCGTTATTCGTATTCGCATTCGATACACCACCATTCGCATTCGC
SRS013879_WUGC_scaffold_29906	TR	6.73	+	1539	1588	ACCTCGGCCCGAACGGCCACGGTTTCCGTCGCGACGAGAGCCGCAACATC
SRS013879_WUGC_scaffold_29906	TR	11.93	+	6143	6192	GCATCGTTTTCTTCCTCAATATTTACAATAACAACGAGTACAGCGGCGAT
SRS013879_WUGC_scaffold_29906	RT	18.04	+	7902	8472	TAATATGTTTTTTGAACGCCTCTATCGCTTTTTCAATCCACCGGCATGCGACAAGGCAGAATTTGAAGCCTTTGCCCGGTTTATCTTTGAAAAGTACTGGAACGAATTCAAAACCTCTCGTATGGATAAACTCACAAATTGGTTCGCCGCACATCCGTGGCCTGCTCTCCCCAATGCTGTCGAAAATTCGACCTACGAGGCTGCAATTAGCCTCCCTTCACTTCCCGAAAACACGCATTTGATCTTAAAAAGCGTGAGCGGAGTAGATCGTGAAACCCACGGATTGAACATTGAAATGACGTCCGACAGCTTTACGGTCAGCGGCACTCCCCAACTTGACAAATTTAGAGAAGAGGGGCGCACTTTGCAGACCGAGTTCACCCTCGTAGCCCGTTTTGACTTCGAAGGCGGTAGTGAATATGGAAAACAAGAAAACCTCGAGCAGGAATTCAAACTCACCGTCAATCCCGATCCTCACAAGTTGTGGAAAAATCTCCCGGTCGATTGGGAGAAGATAGGCGAACCTCAATACCGACATGCCGATGAAGCCTCGGATTTCTTGGCTGTGGAA
SRS013879_WUGC_scaffold_29906	DGR	36.69	*	1539	8472	ACCTCGGCCCGAACGGCCACGGTTTCCGTCGCGACGAGAGCCGCAACATCAAGCCCCTCTGCGATCGTATTGAGAAAGGCGACGTGACGGCCATCCCCGATCTGCGTGTGCGTTGCACCGAGTTGGCGACCGCTTGCGACCTCCTCTTAAATAATAAGGAGAACAAGTGGTTGATCGAAGAACTCCGCCCGTGGTTGGTGCAAGGCAAGTTGCTCGCTCAGTACGGCGAGGCCGTTTGCGATGCCGCTCAGAGCAAGGTGGAGAACGAGCAGTCGTTGCAATCGTTCCCGCAGCTCTACCGTCGTGCCATGTCGCTCCAAAAGCAGATGTACGACAACGAGGTGAACCCCGCACTCCTCCACGAATACCAAACAGGTACGAAGTTAGGCACCCTGCGCCTCCTCCCCGCGATCAATCGCGTCTTGGCTGACGCCACGAAGAACTACAACGCGCAGCACGCTACGCACTTCGAAGTGGTGACGCAGTATTCTCCGTTCTCCATCGAGAGCACCGTGTCGCAACTTGCCCAGCAGCCGATTACGACGTACGGCGGCGAGGTGAAGATTTCGCCCTCCAACGAGGTGATCACCTGGGCTCCCGGCTCGCAATTCACGGTGCGCGGCGACCGTCCCTTCACCTTGCGCGGCATGGATTTCAACTTCGGAAAACCCGGCGCCGCCGCTGCTTTCCGACTCGAATGTCAACTGCCCGACGGTACGTGGCGCGAAGTGGCGCTGCTCCACTATAAGGACACCGATCCCGTGATCCACACCGGCAATGAGTTGGGCGGACTCCGTGTCAAGGCCTTCCGCATCACCAATAAGAGCGGACAGGAACAGCAACTCTATTTCCGTCATTTCAAGTTCGTCAAAGACTGATCCACTTCGATATTTCTCGACGAAAACACGGCTGACTCGGAAATAAAGCCGTAATTTTGCAAACCGATTCGCCCGCAAACTATTGCAACAAGCAACTCAAATATAACATGCAAGAAACTATTCTCGCCATCTCTGGCAAGCCCGGTCTCTACAAGCTCATTGCTCGCGGCAATGCAAGCCTGATCGTTGAGGCCATTGACGAAACGCATCGTCGTCAACCCGCAGGTGCTCGCGATCGTGTCACTTCGCTCGGCGATGTTACGATGTACACTGAAGCCGACGACGTGCCTCTCATGCTCGTGTTCCAAAACATCAGCGATGCCCTTCAAGGCGGTGAAACTCCCTTCAACTATAAGCAAGCCACCGTCGAAGAACTCGAAAAGTTCATGGACGAAACTGCTCTCCCCGCTTGGGACCGCGAACGTGTGCGTGTGAGCGATATTCGCAAGCTCGTGCAGTGGTACAACATCCTTGCCAAGGCCGGTTACAAAGACTACTTCGTGAAGGCTGAAGTTGAGGCTCCTGCCACTGAAGAGGCCGCAACTGCCGAAGCTGCTCCCGCTGAAGCAGAGGAAAAGCCCGCAAAGAAAGCAGCTGCCAAGAAGCCCGCTGCCAAGAAGACGACGGCTGTCAAGAAGCCTGCGGAGAAAAAGACGACCGCCAAGGCTACGAAGAAGGCTGACAAGTAAAAGCATCATGGCACTTCAGGTGCCGATCGCTTTATCTCCCACGACCGCGACAACGCTCACAGGCTGCTGTCGCGNNNNNNNNNATTCGTAATGCGTAGGTCACGAGTTCGAGTCTCGTTTTCGGCTCTCACAAGCGAAAGGAAAACCTTTCGCTTTTTTCTTTGTCTTAAATCAACTCCCCCTCTCCGAGAGAGCTGAACTGCACTTTTGCCCCACTTTGTGGAGAGAGTGTTGGTAAATGCTCATAGGAGAATGAAAAGCACACCCGAAATTCCCCGAATCAGCTCGCGATGAAAAAAAAACATTTGAGAATAATTTGAATAGATGTTGTTTATGTCGAGAAAAATGTCGAATATTGCATTTCTTGTTGCCGCTAATCTGATTTCGGTAAACTGTTTTTCAAGGATAGTAGAAAATAACCTCCTCAAAATCTAAAGGGAATAGTTCGTCATTCCCACCTCTCCGCTTTTTCCTCTCCCGTAATATATGAAACAAATAGAAAAAGTCGCCGTAGTGCGCGTAATCCACGATCTCATTTTGGCTGATGGTATCTTAGATACGCGCGAAATGGATTTACTTGATCGACTTTACTCCGACTACGGTGTGAAGAAAACAGAAATACTCCTTGCCGATGAATGCACGTTGGCAGCAGCCCTGGATGTCTTGTCGGAGGCCGATGAGGATTTGCGCCACAAGTTGCTCAAGGATTGTATGCTCATTTCGATGTCCGACAACATTTGTGCTCGTGAGGAAGCGATGCTGATGTTGGCTTTGCGCAGTTGTTTGATGCAAAACATGGCCAGTCGTGACAGTGTCATCTCCGTACGTGGAAATCAGCGCATCAATTTAGAGCCTTTCCAAGTGCTTTACGTCGAGAGTGAATACGATGAGGAAGTCAATGCGTCAATCGGAGAGCAATACCGCGAAATCTGCACCGAGCTCCGCCTGACCGGTTTCGACTTTGTCTATTTGCCGCAGATCGCCCGCAATTATCAAAAGATGAGCGACGAAGAGTTGCTCAAACTGGGCTACTTCCTTTATCCACAGGTGAGCGATGAGCGCCTGCGCGCCATCATTATGCAGTTGCGCGAATTGTCTACAGCGCGTTTCTGTCGTGAACAGCTCTCGATGAAACTCGATTTCAAGGGATTGGTGGACGTCGCTCCGTCGATTCTTTTCAAAATCAACGAATCGCTGGTCGACAATGAACCAGTCAGCAACTTCATGTTGTTGGAAATCTCTGACAATGCGTTGGACACAGTGCGCGAAATGATCGACCTCTTCAATCAATATCATCAAAATTCGAGCGTACGTTATTTGCGTGAAGAGAGTGGGCGCTTCATCGTGTGTGGCATTCACAAGCAAATCTTCGACATCTTGATGTTGCGCAAAGGGATACGTAGTCGCGTTGTGATCGATCCTGCTAACGAAAGAATCTTTTTCGCCGATGCCGATGTCGAGTTGGAAAAAGTGCATCGTCGCGAGAAAGCACTCTACACCTTGCTCTTGTTAGAGAGTGCAAGCGGGGGTGTGAACTTCAGTAGACCAACCGGCGCTCAATTGCAGCGACGCCACGAGCAGCGCATGCAAAGGATGCAAGAGAAGTATGCGCTCATTTATCGCATGTTTGGTGGAAGTAGTAAAGTCACTCCGAGTTTGGCGAACACCGAATCGCGTTCTCCCATGTTGAGCTTACTGAAACGCCAGTTAATGAGCCTTAGAGACATCTTGCATAGTCCGGAAAATTACGTGGCTGATCGTAACATCTACGGCAATTACGCCGTAAGCATTTCGCCGGATCTGATTTGCTATTACGATGCCGAAACAGAAAGCATTCACAGATTGGACGAATCGGAAGAATGGCGGCGCATCTTATCTTTGTAAGTATGCAGGCTATTGAGCGTTTCAAAAAGAAAAGAACGTGCAATCTTGCATCTTCTCGCTTCAGTTCAGAATAAACCCCTTCCTTTGCAACATCTACCACACCGAACAACAATACAACGGATGACCTCTCGGAAACCATCGAGTAGGGTCGGGGCAGATGAGCATATCTAACATTAAGTGACATAAAACACAACCGTCAATGGCTATCAATCTTGTTAAAGGAGACAATTTCAGCTTGTCTAATAGTTTGTCTCATGTCTCTGTCGGACTCGGCTGGGATCCCAGTCGAAACCCCGGTAATCCTTATGATCTGGATGCTTCGGCATTTATGTTGGGACACAATGGTCGCCTCATCGCTGATGAGTACTTTGTTTTTTACAACAATCAAACCTCGCCCGATGGTGCAGTGCAGTCTAGTGGAGATGACCTCACCGGTGGGAACAGCGACGGAGGAGATGACGAGAAACTGAGCGTCGATTTGGTTCATGTGAATCCCCGTGTGCAGGAGATACTCTTCACGGTGACCATTCACAAAGCTGAAGAGCGCGGACAAAACTTCGGACAGGTACACAATGCCTATATTCGCATCTACAACGAAGAGAATCAGCAGGAAATAGCCCGCTACGATCTCAATGAAGACTTTTCGGTGGAAACCGCGGTTGAATTTGGCCGTCTCTATCGTAGCTTCGGTGAATGGAAATTCGAAGCACTGGGAATCGGTCGAAAAGGAGGTCTTCAATTCCTTGTTGATAAATACAGATAAATACAACTATGAGCATCAATCTTGAAAAAGGCCGCTCCATCAATTTGGAAAAAGAGAGTGGCGAAAGACTGACCAACTTCTGTGTCGGTTGTAATTGGGGAGCCGTTGTGAGCAGCACTTTCTTCGGACTCTTCAAGTCGACAATCGATGTTGACGTTGACTTGAGTTGCCTCATGTTCAATGCCGAAGGCCAACCCATCGACCACATTTGGTCTCCGCTCTATCGTTTCGGAGATAACAACGTGGGATTGCCCAATGGCAAATTGACCTCTCTTGATGGGGCATTGCACCATACCGGCGACGATCTTGAAGGCGACCAAAATGGCGATGACGGACTCGACAATGAAATCATCACCGTCGATCTCAATCGTGTCAATGCCCAAGTGCAAAGCATCGTTTTCTTCCTCAATATTTACAATAACAACGAGTACAGCGGCGATTTTTCGGGTATTCCTTATGCTCATATCCGCATGTTTGAGGGAGTGCCTGAGCGTGCACCCCGTCGCGTCTTTGCGCAATACAATGTGGCCACGCAACAAAACTGCGAAGGAATGCGCGCCTTGGTGATGGGTAAACTCTATCGTGTCAATGGTAATTGGCAGTTTAAGGCCATCGGTGAAGCCTTCCCCGATAGAAGCATCGTTCACACCGTCTCGCGCGTGATGAAAGACTTCGCCCGCTAAAATCAAATACCACCACCTAAAAAATAAACTATGAGAAAACTGCCGATTTACTTGCTGCTCGATACGAGTGGATCCATGCACGGTGAACCCATCGAGGCCGTAAAGAATGGGGTAGAAATGCTGGTTTCGACCCTGCGCAACGACCCCTATGCTTTAGAAACAGCCTATCTCAGTGTCATCACGTTCAACACAAACGCACAACAACTTGTGCCGTTGACAGAGTTGGAACAATTTCAAACTCCTGTGATTGAAGCCCGCGGATGCACAGCTTTGGGCGAAGCACTCACCCTTTTGGCCGATCGTATCGACACCGAAGTGGCCAAAACCACCGCCGAGCAGAAAGGCGATTGGCGCCCCTTGGTCTTTATCATGACCGACGGCTTGCCTACCGACGACCTAAGCCAAGGTCTCGAAGCCTTCCGCAGCCGCAAAACCGGTATGGTCGTAGCCTGCGCCGCCGGTCAGGGAGCCGATACGGCCACCTTGCAAATGATTACCCCCAATGTGGTGCAACTCGACACTGCAGACAGTTCTACCATCAAAGCCTTCTTCAAGTGGGTGTCAGCCTCCATCAGCACCAGCAGCAAGGCGGTAGAGACGGGAGATGAAACCAACTCGCTGAGCGAACTCCCTCCTCCCCCCGCAGAAGTCAACATTGTTGTTTAGCGCATCGCCGTCTATTTGCCTACAAACGAGTGGTGCTGCTAAGGCAGTAACCACTCGTTTGTCTTTTTCCTCATGAGTAGAAGATTACCTGTTTACATTCTCATCGACACCAGTGGCTCTATGCGTGGCGAGCCCATCGAAGCCGTGAAGGTCGGTTTAGCTGACATGATATCTTCGCTTCGCCTTGATCCCTATGCCTTGGATACTGCCCACATTAGTATCATCACCTATGATCGGACGGTACAACAGGTATTGCCGCTGACCGATTTAGAGCAATTACAACTCCCGGACATCGATTGTCCGGAGTCGGGACCCACTTTCTTGGGAGCGGCTTTGCAACTCTTGTGCGACCTTTACGATCAAGAGGTGCATACCGGCAGTTCGGAGCAGAAAGGTGACTGGATGCCTTTGTTGTTTGTGCTAACCGATGGCAAACCTTCCGATCTTCTTGTCTACGACCAGGCCGTCGAGGCCATAAAGCAGCGGCCTTTTTCCAACATCGTTGCCTGTGCCGCCGGTCCGAAGGCACAAACGGCTCCTCTGAAGAAACTTACTGACCACGTGTTTACCCTCGACACAATGGATCGTGCCACTTTCAAGCGCTTTTTCCAATGGGTAACCATCAATGTGCAGCAAGGAGGGCGTACGATAGGAGTGTCCGAAGACACAGCACTACCTCCGGCGCCGGGAGAAATCAATATTGTGCTTTGAAAGTGTGATGACTTCATGCGCTTCACAGCGTCTCATTTCGACCATCTTTTCTCGTTCTTATCAACCGTAACTTGTTATTCCCCTAATTCTAATATGTTTTTTGAACGCCTCTATCGCTTTTTCAATCCACCGGCATGCGACAAGGCAGAATTTGAAGCCTTTGCCCGGTTTATCTTTGAAAAGTACTGGAACGAATTCAAAACCTCTCGTATGGATAAACTCACAAATTGGTTCGCCGCACATCCGTGGCCTGCTCTCCCCAATGCTGTCGAAAATTCGACCTACGAGGCTGCAATTAGCCTCCCTTCACTTCCCGAAAACACGCATTTGATCTTAAAAAGCGTGAGCGGAGTAGATCGTGAAACCCACGGATTGAACATTGAAATGACGTCCGACAGCTTTACGGTCAGCGGCACTCCCCAACTTGACAAATTTAGAGAAGAGGGGCGCACTTTGCAGACCGAGTTCACCCTCGTAGCCCGTTTTGACTTCGAAGGCGGTAGTGAATATGGAAAACAAGAAAACCTCGAGCAGGAATTCAAACTCACCGTCAATCCCGATCCTCACAAGTTGTGGAAAAATCTCCCGGTCGATTGGGAGAAGATAGGCGAACCTCAATACCGACATGCCGATGAAGCCTCGGATTTCTTGGCTGTGGAA
SRS013951_WUGC_scaffold_17903	TR	5.97	-	40193	40242	AATTACACGTCTAACCGTAACAACAACAACACGACTAACAGCAACAGCAA
SRS013951_WUGC_scaffold_17903	RT	49.87	-	40547	40952	CTATATATTAAAAATGGATATAAAAAAGTATTTTGAAAATATAAATAAAAACATATTATATAGAATATTAAAAAAGAAAATAAAAGATGAAAAACTATTATGGTTAATAAATGAAATAGTATTTTCAAATGAAGGTATAAAAAACTTACCTATTGGAAACTATACTTCACAAATGTTTGCAAATATTTACTTGAACGAGTTAGACCAATATATAAAGCATAAATTATGCTGTAAATATTATTATAGATATATGGACGACGGAATTATATTAACAAAAACAAAGCAGCAAGCTAAAGAGATATTAGAAAGTATAAAAATATTTTTAAAAGAAAACTTAGAATTAGAGTTAAATAAAAAGACACAAATATTTAAAAGCAAACAAGGAGTAAACTTTTGTGGATATAAA
SRS013951_WUGC_scaffold_17903	DGR	55.85	*	40193	40952	TTGCTGTTGCTGTTAGTCGTGTTGTTGTTGTTACGGTTAGACGTGTAATTGTTGGCTTTGCCATTATCTGTATTGTAATACCCTCCACGATTAACACAAGGGTTGAAGTTGCTATTGTTGGAGTTAGTAGAGTTTTTGATTTATCCCTATTATTTCTTTTTAATTTTAATAGAATATCTTTTTAGTCAAATTATTAACATTTGCAATTTTTAAATATCCTAAATGTCCTGCTAAATATTTTTTAGCATCTTTACTTGTTAATTCTCCTGTTTTTATATAATATTTTAATTCTTTTACTTTTTTCTTTAGTTTTCTTTTGCCTTTATCTCGTATTTTTAGTCTATACTCATTTATTTTATATCCACAAAAGTTTACTCCTTGTTTGCTTTTAAATATTTGTGTCTTTTTATTTAACTCTAATTCTAAGTTTTCTTTTAAAAATATTTTTATACTTTCTAATATCTCTTTAGCTTGCTGCTTTGTTTTTGTTAATATAATTCCGTCGTCCATATATCTATAATAATATTTACAGCATAATTTATGCTTTATATATTGGTCTAACTCGTTCAAGTAAATATTTGCAAACATTTGTGAAGTATAGTTTCCAATAGGTAAGTTTTTTATACCTTCATTTGAAAATACTATTTCATTTATTAACCATAATAGTTTTTCATCTTTTATTTTCTTTTTTAATATTCTATATAATATGTTTTTATTTATATTTTCAAAATACTTTTTTATATCCATTTTTAATATATAG
SRS013951_WUGC_scaffold_18429	TR	16.59	+	16058	16112	TGTTTATTCTTCCGCCGTTCGCCTCTGCGGGCAACAAGAGCTTTTACAGCGGCAG
SRS013951_WUGC_scaffold_18429	RT	12.79	+	26028	26155	TTTAACTCCGTCGTTTGAACCGCAGTTCAAAACAAACGAGCCGAAGGTGTCGGCGGAGTCTCTGCCGATAACGGTTCCGGCAACAAATTTAAAATCGGGATTTTTTTCTTTGACCTCAAGGAATTTTT
SRS013951_WUGC_scaffold_18429	DGR	29.38	*	16058	26155	TGTTTATTCTTCCGCCGTTCGCCTCTGCGGGCAACAAGAGCTTTTACAGCGGCAGAGTCGAGGCTCTCAAGGCGAATATGGGCTTTATAGCACGCTCCACCGAGGAGTACATACTTTTTGCCGATTGCAATAATATAGTAAACATCGACATTGACGAGCTTATGGATTACCATACCGACAAGGCGGCAGATATAACGATTGTTTATAAGCACGGTAAATGTCCGCGTCTGCAAAACAATATGGCGTTTTCCTTTGATGACGACAGCAGAGTGAGAATGGTTGCAATGTCCCCGGCAAGCGATACCATAGTTGATTATTCGATGAACATAATACTTATGAAGAAATCTCTTCTTCAAAGGCTTGTAAACGATGCCGTAAGTATGAATCACGAGTCGTTTGAGCGCGACATCATACAAAGCAATGTCGAAAAGCTTCGCATTTACGGCTTTGAGGCAAAGGGCTTCTCACTTACCGTTGACTCCATGCAGAGCTATTTTGACGCGAATATGCAGCTTCTCGACCCCGACAACTGCAAGCAGTTGTTTAACAGGGAACGCCCCATATACACAAAGGTTCGCGATGATATGCCGGCTATTTACGGTCTCGGCTCAAGCGTTAAAAATTCGCTCGTCGCAAACGGCTGTATAATAGACGGTGAGGTTGAAAACTCCATACTTTTCCGCGGCGTAAGAGTGGAAAAGGGCGCGGTGGTCAAAAATTCGATTCTCTGTCAGGGCAGCTTTGTGGCCTCCGGCTCTTCTCTCAACTACACCGTTACCGACAAGAGCGTTGCGATAACGCCTAATAAAAACCTCTCCGGCGCGGAGGATTATCCGGTTTATGTCGGCAAGGGCATAGTTATTTAACGCGGCGAACAGAGTTTACCGTTTATAAATTTTTGATTGAGGCGATTTTAAATGAAAGTATTATATGTAGCGAGCGAGGCACTCCCGTTTATGGCTTCGGGCGGCCTCGGCGATGTGGCAGGCAGTCTGCCGCAGGCTCTCAGGAAACGTCTTATAGGGTGCCGCGTTGTTATGCCGCTCTATGACGGCATTAAGCAGGAGCTTAAAGATACCATGACGTTTATCACGAGCATATCCGTGCCCGTGGCATGGCGCAGGCAGTATTGCGGAATTTTTGAGGCTAAGTACAAGGGCGTTATCTATTATCTTTTGGATAATCAGTATTATTTTAAGCGCGACGGAATTTACGGCTATTATGATGATGCCGAGAGATTTGCATTCTTCTCGCGCGCGGTGCTTGAGATGATACCGTATATCGATTTTAAGCCCGATATAATTCACTGCAACGATTGGCAGACGGCTCTTACGCCGCTCTATTACAGCTCAATGTATGCAAGCAGCCCCGGCTATGAAAACATCAAGACCGTGTTTACAATACACAACATCCAGTACCAGGGCACATACGGCAAAGAGCTTATAAACGAGGTTCTCGGCATACCGCAGAGCGCAACGTCGCTTGTTGAGTACGACGGCGACGTAAACTTTATGAAGGGTGCCATAGAGACCGCAAACAGGGTAACTACCGTAAGTCCCTCTTATGCGAGTGAGATTTTGGACCCGTGGTATTCCTACGGACTTGACACAATTCTCAACGAGCGTTCGTGGAAGCTCTCGGGCATACTCAACGGTATAGACACCGAGCTTTATAATCCCGAAACCGATAAGGACATCTTTGTAAATTATTCGGCGAACGATTTCCGCAAAAAGGCGGACAACAAGAGGGCTCTTCAGGAGCTTATGAATTTGCCGCAGAGAGCGGACGTACCGCTTATCGGTATGGTATCAAGGCTTGTTTCGCACAAGGGACTTGACCTTGTAAGAGCCGTTCTTGACGAGTTCTTGGGCGGTACCGATGTGCAGATGGTCGTTCTCGGCTCGGGCGAGTGGCAGTATGAACAGTTCTTTAAGGATATGGCGGCGAAATATCCCGATAAATTCGCCCTGAAGCTCGGATTTGTTCCGTCGCTTTCAAAGAAGATTTATGCAGGCACCGATATGTTCCTTATGCCGTCAAAGAGCGAGCCGTGCGGACTTTCGCAGATGATAGCTCTGCGCTACGGCTCTGTGCCGATAGTCCGTGAGACGGGCGGTCTGCGCGATACGATAAAGGACAGCGGCGACGGTGAGGGCAACGGCTTCACGTTTGCGAGCTACAACGCTCACGATATGCTCTACACAATACGCCGTGCGATTGAGGGCTATCAGAACCGTGAGGGCTGGAGCATACTCGTAAAGCGCGCCATGGAGTGCGACAACAGCTGGGGCAAGTCCGCTAACGAATACATAAGACTTTACAAGGATTTGCTCAAGGAGTAATCCGTATAAAATAAAAACCCGACTCACACAGCCGAATGTGAGTCGGGTAATTTTTTGCTTTTTATTCGCCCTCTGTGTGCGTAACGCCGATGCCGAGCTCATTTAATTGCTCGTCGTCAACCGGAGCGGGACATTCCGTCATAGGCTCCGACGCGTTTTGAAGCTTGGGATACGCGATAACGTCTCTGAGGCTGTCGCAGCCTATCATCTGCATGCAAAGTCTGTCAAGACCTATGCCCATTCCGCCGTGCGGCGGTGCGCCGTAACGGAAAGCGTCAAGCAGATAGCCGAATTTGCTGTAAGCCTCTTCTTTGGAAAGACCGAGCAAATCAAAAATTCTGCTCTGCAATTTGGGGTCTGTAATTCTTATGGAGCCGCTCGAAAGCTCAATTCCGTTGAGCACAAGGTCGTAGCACTTAGCCCTCACCTTGGCCTTGTCGGTTTCGAGGTAATCGAGGCACTCGTCCATCGGTGCGGTGAAGGGATGGTGCATTGCGACAAACTGCTTGAGCTCCTCGTCATATTCAAAGAACGGGAACTCGGTAATCCACAGGAAATTGTATTTTCCCTCGGGGATAATGTCGAGCTTTTTGGCAACCTTTTGCCTTAATGCGCCGAGCACCGTGAGAACGTGATTTTTGATTTTATCGGCTACAATCAGTATAACATCGCCCTTTTCGGCGCCTGTCTTTTTAAGTATGGCGTTCATTTCGTCCTCTGTCATAAACTTTGCAAAGGATGAGGAAACGCCATCGTCTGTCATACGAATCCAAGCAAGACCCTTTGCGCCTATGCCTTTTACGTAATCCGTGAGCTTGTCAATTTCTTTTCTCGAGAGAGCCGATACCGCATTTTTTGCGTTGATGGCTCTGACTGTGCCGCCCTCGGCTGTTGCGCTTTTGAATACGACGAATTCGGACGAGGAAACCTCGTCTGTTATATCGATAAGCTCCATACCGTATCTTGTGTCAGGCTTGTCCGAGCCGTAACGGTTCATAGCCTCATTGTAGGTTATTCTCGGGAGCGGAGTCGGAACGTCAACGCCTATGGCATCCTTGAAAACGCGCTTGATGTAGCCCTCGCCTATTGAAAGCACGTCCTCCATATCGACAAAGGACATTTCAAGATCTATCTGCGTGAATTCGGGCTGACGGTCTGCGCGCAGATCCTCGTCGCGGAAGCAGCGCGCTATCTGCATATATCTGTCAAAGCCGGCAACCATGGAGAGCTGCTTGTAAAGCTGCGGCGACTGCGGCAAGGCATAGAAGCTGCCGTTGTGAATTCTTGACGGTACAAGAAAGTCGCGTGCGCCCTCGGGTGTGGAACGGATAAGCATCGGCGTTTCAATTTCGATAAAGCCGTTCTCGTCAAAATAGTCACGCGTTATTTTAGTTATTTTATGTCTAAGCAGTATGTTTTTCTGTAAATCTGGTCTGCGAAGGTCAAGATAGCGGTATTTAAGCCTTGTAGTCTCGGCGGTCTGGCAGTTCGGAACTATCTCAAACGGAGGAGTTTCACTCTTGCCGAGAATTCGAAGCTCCGTTACCTCAACCTCGATTTCGCCCGTGGCAATCTCGGTGTTTTTTGCGGAACGCTCTCTTACCTTGCCGACGGCTGCGAGAACATACTCGCTTCTTGCGGAAAAGGCCTTATCAAACACGGCTTTGTCGGTGTTTTCGTCAAATGCGAGCTGAACTATGCCCGTTCTGTCGCGCAAATCTATAAATATGAGTGAGCCGAGGTCACGCTGACGCTGAACCCAGCCGCAGAGCGTAACGGTTCTTCCGACGTCCTTTGCGGTGAGTGTGCCGCAGTAGTCGGTGCGTTTAAGTCCCTCAAGAGTTTCCATTATGCGTTTCCCCCTAAAATATCTTTAATATCAATGCCTTCGGTGTCGAAGCCCGCCATTGCCTGGCGAATAACTATCGACTGGAAGTTATCGGTGAAGTCCTTGAGCGTGGTCTCCTCCTCTGTGCCGTCAGCCATATTTTTAAGCTTGACATTTCCCGAGGACAGCTCGTTTTCGCCGAGAACCACGGTGTAGAGAGCACCGATTTTGTTTGCGTATTTCATCTGCGCTTTAAAGCCCCTGCCGACTGTGTCAAACTGAGCGGAAAGCCCCTCGTTGCGAAGGTCGGTTGCAAGCTCGGCAGCCTTGATATTTGCTTCGTCGCCCATGGATACTATAAATATATCGCACTTTTTGCGCTCGGGGAACGGAGTTTTTTGCGCCTCCATCAAAAGGAGCAGCCTCTCTATGCCCATACCGAAGCCGCACGCCGGAAGCGGATTTCCGCCGACCTCCTCTATTAAGCCGTCATATCTTCCTCCGCCGCATACGGTGCCCTGCGCGCCTATTTCGTTTGAGACAAACTCAAACACGGTGCGTGTGTAGTAGTCAAGTCCGCGGACGATGCGCGGATTTACCGTATAGGCTATATTCATGGCGTCGAGATATTTTTTTACCGAGTCAAAGTGCTCGCGGCAATCGTCGCAGAGATAATCTGTTATGACGGGCGCGCCCTTTGCGATTTCGGAGCATATGGGACTTTTGCAATCAAGTATTCTCATCGGATTTTTTTCGAGTCTGCCGCGGCACGTGTCGCAAAGCTCGTCAATATGGGATGCAAAATATTCCTTCAATGCCTTGTGATACTCCGCACGACATTTCTTGCAGCCGATGGAATTTATTTCGAGTGAAAGATTTGATACGCCGAGGTAGTTGAACACCTCGTTTGCGAGCGCTATAATTTCCGCGTCCTGCGAGGGAGCACCTGCGCCGAAGCATTCCACGCCGAACTGGTGGAATTCGCGGAGCCTGCCTGCCTGCGGTTTTTCGTAGCGGTAGCACGAGGTGAGGTAGTAGATTTTTTGCGGCATCGGCTCGTTGAAAAGCCCGTTTTCGAGGAATGCTCTTACCGCGCCTGACGTGCCCTCGGGACGGAGCGTTATCGAACGTCCGCCTTTATCGGAAAAGGTGTACATCTCTTTTTGAACTACGTCTGTGGTGTCGCCCACGCCGCGCTCAAAAAGCTCGGTATGCTCAAAAACCGGCGTGCGCATTTCGTAAAAGCCGTAGTTTTCGGCTATCTCGCGCATTGCCGCTTCAACATACTGGGTTTTGTAGCTGTCCTTGGGCAGCAAATCGAGAGTACCCTTTATGGAGCTTGTTATAAGTGACATCTCAAATATCCTTTCGGTTGGGGATTATATCAGTGACGCACAGGGTGCGTAACACTATAATGCCCCCTCTGTTCGGAGGGGGCGAAAAAATACTGCTTATTTCGGATTTACAATATCACGCCAGTCAAGATCGCCTCTTTCAAGGCTGTGTATAAGCGCCTCTGCCGTTGCAATATTTGTTGCAACCGGAATATTGTGTACGTCGCAAAGCCTTAAAAGGTTATTCTCCTTAGGCTCATGCGGCTTCGGATTGAGCGGATCTCGGAACATCAAGAGAAGGTCTATCTCGTTGCAGGCTATACGCGCGCCTATTTGCTGGTCGCCGCCCTGCGAGCCGCTTAAAAACTGCTGTATTTTAAGACCGGTAGCTTCGGAAACAAGTTTTCCCGTAGTGCCGGTTGCGCAAAGGTTATGCTTAGACAAAATTCCGCAATATGCTATGCAAAACTGAACCATAAGTTCCTTTTTTTCATCGTGAGCCATCAAAGCTATATTCATAAAAGTTCCTCCGATCTTTTATTCGTTTGTGTTTTATACAACTTAAAATATTCTCCGATAGATATAATAACAAAAAAAAGTCAACTTTTCAAGATTTTTTTCATTTTGCACAAAAATAGTGTGGATTACATCCGGTACAGCACCCCAAAATACCCTAAATTAAAAATATTTCGGCGAAAACGGCACATTTTTGCCGAGAAGACGCTCGGCGATTCGAGAAAAAGCACTCCCTATAAAGCCGGAAAGCCTGCCGCCTTCGCTCAAATGCATCGCGGACGAATCATACGGGACAACTCCGAGCAGCTTTACGGAGGAAATATCCACGCAGTCGTTGAGCTTTGTCTGCCTGCCCTCCTCCATTTCGGAGCGTATCACCTTATTCACTATAAGCCGCGCCTCGTCGGAAAGAAGTCTTATTTTTTCGGCCTTGTCAAAGGCGCTTCGCAGAGATACGGCGTCGGGCGTCGTCACGATTATCGCCTTATCGCAGATTTTTGCTGCGAAATCAAAGGCTGTGCCGCAATTCTCGGCGTCAAACAATATATAATCATAGCTGCTCTCAAAAGAGAGTATAAGCTCATAAAATTCGTCGTATGTAAGCTCTTCCGTGCTTTTTGGGGCCGGCAAAAGCGAAACGCCCTTATATAATGTATCGTAAACGGCGTCTTTTTTTTTGCAGTTGCCCTTAGCGGCGTCATACCAATTAAAAAGTATGTCCTCGCCCGTTTCGAGGAGCAGGTCGAGACTTCTGACGGAGATGTCGGCGTCCGCGCACAGCACCCTTTTGCCCGCAGAGGCGAGTGCGGCCGCCAAGCCTACGGTTACCGTCGATTTCCCGGAGCCGCCCTTGCCGGAGCACACTATATACTTTTCAGCCATCGGAAATACCCCTTTCTTCAGCCGAGCAGCGAGCCGTAGCCTTGCGCGGTATTGACGCTGCCGCCGTCGGTCTCAAAGTAAGCCTTGTATATTTCTGCGACGAGCGAAGCTGTGGCGGAACCGCTGTTGAGGTTTTCGATTGCCACGCAGACCGCTATCTGAGGGTCGTCGGCAGGCGCAAAGGATATCATAAAGCCGTTAAGACCGGTAACTATTTTGCCGCTCACCTTTGCCTTGCTCTCTGCGGTACCGGTTTTCGCCGCCACCTTTACAGGGAGACTTTTAAATGCCGGAAGCCTTGCACCGAGCATTTCCATACCCTCTTTGACTATGCGTATGCTGTTTTGCGAAACACCGGTTTCGTTTAAAACAACGCCGTCGTTTGAGAGCAGAGTTTCGGAATAGTCGCTTGATTTCACACTTTTTACAAAGTGCGCGCGGTATCTCGTTCCGCCGTTTGCAATGGTCGAAACATAGCTGCAAAGCTGTATGGGCGTAAAGAGGTTGTCCGACTGACCTATTGCAGCCTGAACGGTGTCGCCCGGGTACCATGTGCCGCCGTGAGCCTCTCTGTAAGCAATGCCGGCAAGTACGCCCGAGGATTCGTTTATTTCAACGCCCGTCTTTTGGCCGAGTCCGAATCTTGTGCAGTAATCGTTCATACGGTTTATGCCCAAAAGCCTGCCCGTTTCGTAGAAATAGATGTTGCAGGATTGGTTAAGCGCGTTTTTAACGTCTATCCAACCGTGCGAGCCGAGACATTTGAAGGTCGTGTCGGTAAACTGACGGTAAATGTGGCTGCAATAAAATTTTGACGTTTCGGTTATAACGCCCTCCTCGAGCCCCGCTGCCGCTATTGCCGGCTTCATTGTGGAACCGGGCTCATAGGTGCTCATAAGAGCTCTGTTCCAAAGCGGAGAGCTTTTATCCTTTGAGAGAGCCTCGTAATTTTGATAGTATGTGTTCAGGTCATAGCTCGGATATGTCGCGCAGGCGAGCACGGCACCGGTATTTACATCCATTACCACGGCCGAACCGACCGCCGGAATTGCGTCTTTGTCGCGGTACTTTTCGACAAATGCCGCAAGCGAATCCTGAACCTTTTTTTGAAGCACGGAGTCAAGCGTGAGTATTACCGTGTCGCCGTCAACGGGCTCGCGGGTGATTTCACTCGTTTTTGTGCCGTCGGACGCCGTGGTTGTTGTCATTATGCCGTTTGTTCCGCGAAGGTAATCCTCCATGGCGCTTTCAAGGCCGAATTTGCCTATGGTGTCATCCATGGCATATGCGCGCAGGCTGAGCGTGGTTTTTTGTTCCGTGGTCAAATTCTGATCCGCGCTCTCCGCCTTGTAAGCGTCAGTTCTGTCCTTGTATTCGCTCTCGTTGAGCTTGCCGGTGATTCCTATTATATGCGGTGCTATCGTGCCGTCGGTGTAGTGGCGCGCGGTAGTCACGTTTATATCAACACCCCTGTAAAAGCTGCTGTTTTCTTTGATTTTGGCGGCGAGCGTCGGTGAGACGGAGGCGGCCACCGTGAACGGATTTGCCGCCGAAAACGAAATTTTCTTTAAAGAATAACAGACGGACGCGATTTTGAGTGCGTCTGCCGCCGAGTAGTTACCGAGAGAAAACTTTTCGACAAGCTCGTCGAAGCAGTTTTGCGCCGTGGCGTAGGAATTAAGATACAGAACGTCCTTGGATTTTAAATATGTTATGTCCTTGTCGGCATTTTCCTTAAAAGAAACAGAGCCGTCCGAATTTAACACGAGCGGCAGATTGTCGTTCCAAGCTGTGCCCTCGCTCTCAAGCAGGTTTATAAGCGACAGGATTATTTCGTTTCGCTTGTCCTGCTCCTTTGTGGACGGGAAATAGGACGCGTTCAGCACGACGGAATTTATCTGCTCGTTTGTGACAAGCGGCGTTCCGTTACAGTCGAGTATTTCACCGCGCGATGCGGCTATTGTGGATTTTGTCTCGGACAGAGCGACACGCTGCGTCGAATAGTCCGCCGCATTGACAATTTGAATACGGAACAAATCCACCGCGAAAAGCGAAAATAAAAACAGGACGGATACGGTAAAAATAAGTATTCTTCGCCTTATTTGCTTTTTGTTATCCATATTTGCCGCTCCTTTCTCATCAGTTTTCAAGAACGTTGATTTTTGTCCGCCGCATAACGGCACGAACTATAATGTACCACAGCGGCGTGAAAAGGAATGAATACACCGCCGCAGGTATATAGTAGCGTATAAGCAGGTAGCCCGTGCTGTCAACTCCGTTTGCGAGCAGGAAAAACACAACATAGAATACCGAGTATATAAGGCACGCAAAGCCCGACAGCAGCAGCGCCGTCATAAGATTGTTTCTCATAAGGTAGTCTATGAGCAGACCTGCTGCCGCACCCGCAAGCATAAGCAAAAGTGCATTGTAGCCGTCGCCCATGGGTGAAACGCTGTCCCAAAGTATACCGGCGAGCATACCCAAAACAGCTCCGGCTATTTCACGCTCAAACATACCTATGCAAATGACAAGCGGAATTAAAAGATTGGCTTTAACGCCGAATATTTCGGGGAAAAGCCCCCTTGTGTTTTGCAAAATGTGAACCGCAAGTATCAAAAGCACAAATACGGTTCTTCTGACAAACAGTATTTTTGTTGACCTACGCATCAGCTTTTACCCTCGAATTCGGTTATGACAAAAGCGTCCTGAACATCTCCGGGAGCAACCTCGGGCTTTACCTCGGCATAATATGAGATGTTGCCCTCCTCCTTGCTTACGGCGGTCACCGTGCCGATAATGAGGCCGCGCGGATAAATTCCGCCGACGCCCGATGTGCAAACTATTCCGCCTACCGCAACGGAGGTGTCCTTTGTAAGCCCGGTGAGCTTCAAAAGGCCGTTCAGAGCGAGCTTTGACGTGGTTTCGGTGTAGCCCATTTCACCCGTGCGTATTTCGTATGCCGCCGCGTTGACCTTGGGGTCCGTTACGGAGAGAACAACGCACGAGGTCGGCGTTACTTCGTTTACTATGCCTATTAAGTACTCGCCGCTTATTACGGGGTCGTTGACTTTAACTCCGTCGTTTGAACCGCAGTTCAAAACAAACGAGCCGAAGGTGTCGGCGGAGTCTCTGCCGATAACGGTTCCGGCAACAAATTTAAAATCGGGATTTTTTTCTTTGACCTCAAGGAATTTTT
SRS013951_WUGC_scaffold_54505	TR	34.83	+	221	270	ACGTGAACTCGACTGGCAACCTCAACAACAACAACGTCAACAACACGAAC
SRS013951_WUGC_scaffold_54505	RT	15.06	+	1021	1939	GATATCATGTTTTTTTAATTTTCGAACCTAAACCTAGATTAGTGATGAGTCAATGTATTGTTGATAAGATAGTGAATCATTTTGTTATGTCCCAATATTTATTGCCCTACTTAGAATCTACTTTAATTGAAGAAAATGTCGCTACTAGAAAGAATAAGGGTAGTTCGTATGCAATGATGCTTGTAAAAAAATATATTCATTATTTGCTTTATCATAATCCTGATAAAGAAATTTATTGTTTAAAGATAGATATTAGTAAATATTTTTATACAATTGATCATGAAATATTGTTAGAAAAATTAGAAAAACGAATAAAAGATAAAGACGTTATCAATCTAATTAAAGTAATTATTAAAGAGACTAATCAAGAATATGTGAATTCTGAGGTTAAGTATTTTAGAGAAAAATATCATGTAGATATTCCTGATTATCAACAAGGAAAAGGGTTAAGTATTGGCGCAATGACTAGTCAGTTTTTAGCAATCTATTATTTGAATGATCTAGATCATTATATTAAAGAGAAATTAAAGTGTAAGTATTATGTTCGGTATATGGATGATTTTTTAATTTTAGATCAAGGCAAAGAAAGATTAAAATATATTTATAGAGAGATTATGCAGAAATTAGAAGAATTATCCTTATTGATCAATAAAAAGAGTAATCTTTATCGAGTCAGTAGGGGTTTTTCTTTTTTAGGGTATCACTATCGGGTTTATCATCAAAAATTAAAAATTAATTGTCTAAGGAATACAAGGGTTAGAATTAATAGAAAATTATCTTATTTAGAAAAGAAAGATAAAGTAAAATATTATCGATCTATAGCTAGTTATTATGGATATTTTTCTGCTTCTAATTCTAAAAAGAAAGGAAATTTTAGAATGAAAACAATTGATTTATATCATGCTTATAAGGAGAAACT
SRS013951_WUGC_scaffold_54505	DGR	49.89	*	221	1939	ACGTGAACTCGACTGGCAACCTCAACAACAACAACGTCAACAACACGAACGGCGTTCGGCCTGATTTTCACATTATTTTAGATAATTTATACAGTCTACTTATAGCAAATTTTGCTATGGTGAAGTTGACTATACTTGTGAAACAGGTATTGCCCTATGGATTTTTCTCCAACAGAAAAGAAGTAGATAAGCTTTTTTTAGCTAGTAGACTTATGTCGAAGGTTGAAAAAAGTTTCCGCTACTTATGTGGGAAGGAGCTTTAATATGGAAAGTCCGGGGAAAAACGTACCTAAGAAAACATTTAGTTTGTATAATCAGATTCTAGATTTTACGAAGTATAACGATAGGTATATCCTCCCTACTATTCCTAATGTACATCGTAATTTGAGAATTCATTTTCAAGATGAAATGTATCATTTAGCCAAAAATATGTTTTATGCTTCTTATAATAAAGGAAATATTCGTCAAAAGTATTTAGTAGAGTTACATGTAGTTATTTCTTTGTTAGATATGATGCTGTATCAAATGCGTGATATTCAAGCTATCAAGAAACAACATATTGATGCTTCTGTTTTAAAATTAAGCACAATAAAAAATATTATATATGGTTGGAAAATCAATGAAGAGTTACAAAAAGATATACGATAAACATCTATCAATAGAAAATTTATTTTTAGCTTGGCAAGTAGTAAAAGTGACTTGTAAAAATAAAAGAGACTTATTCTATTTTGCTTCTAATTTAAATACTAATATTTATTATATTTATCGAATATTAAAGAATCGGAGTTATTTACCTAAGAGATATCATGTTTTTTTAATTTTCGAACCTAAACCTAGATTAGTGATGAGTCAATGTATTGTTGATAAGATAGTGAATCATTTTGTTATGTCCCAATATTTATTGCCCTACTTAGAATCTACTTTAATTGAAGAAAATGTCGCTACTAGAAAGAATAAGGGTAGTTCGTATGCAATGATGCTTGTAAAAAAATATATTCATTATTTGCTTTATCATAATCCTGATAAAGAAATTTATTGTTTAAAGATAGATATTAGTAAATATTTTTATACAATTGATCATGAAATATTGTTAGAAAAATTAGAAAAACGAATAAAAGATAAAGACGTTATCAATCTAATTAAAGTAATTATTAAAGAGACTAATCAAGAATATGTGAATTCTGAGGTTAAGTATTTTAGAGAAAAATATCATGTAGATATTCCTGATTATCAACAAGGAAAAGGGTTAAGTATTGGCGCAATGACTAGTCAGTTTTTAGCAATCTATTATTTGAATGATCTAGATCATTATATTAAAGAGAAATTAAAGTGTAAGTATTATGTTCGGTATATGGATGATTTTTTAATTTTAGATCAAGGCAAAGAAAGATTAAAATATATTTATAGAGAGATTATGCAGAAATTAGAAGAATTATCCTTATTGATCAATAAAAAGAGTAATCTTTATCGAGTCAGTAGGGGTTTTTCTTTTTTAGGGTATCACTATCGGGTTTATCATCAAAAATTAAAAATTAATTGTCTAAGGAATACAAGGGTTAGAATTAATAGAAAATTATCTTATTTAGAAAAGAAAGATAAAGTAAAATATTATCGATCTATAGCTAGTTATTATGGATATTTTTCTGCTTCTAATTCTAAAAAGAAAGGAAATTTTAGAATGAAAACAATTGATTTATATCATGCTTATAAGGAGAAACT
SRS013951_WUGC_scaffold_61995	TR	25.69	+	7	66	AACAACACCAACAACGCCTACTACCTGAACACTAATGGCAATGTGAACAACAACAACTGC
SRS013951_WUGC_scaffold_61995	RT	152.27	+	515	1111	AAGAACGGCTTGTACAGGCGCCGGCGTTTACCGACAAGGTTGTGCAACACGCCCTTGTGGACAACGTGGTGTACGAACGGCTGACGCGGAGCTTTATTTTGGACAACTATGCATCGCAGATCGGCAAAGGGCTGCACTTCGGACTTGACCGTTTAAGCGGCTTTATGACCGACTACTGGAACAAACACCACACGGCAGAGGGATGGGTGTTAAAGTGCGATGTGCGCAAATTCTTTGCCAGTATCGACCACGACATCCTGAAAACCAAACTGCTGGCACTTGACTTTGAGCCGGAAATCTACACCATGCTGTGCAACTACATTGACAGCACAGATGGCCTACCGCTGGGCTACCAGACCTCACAGCTGTTTGCCCTGCTGTTTCTTGACCGGTTTGACCATTACGTGAAAGAAGGCCTCCGTATCCGCTATTATGGGCGGTATATGGATGACTTTTTCCTTATTCACCCGGACAAGGAATATTTACAGTTTTGCCTGCGGGAAATCCACGCCTTTATGGCGTCGGTCAACCTGGAACTGAACGAAAAGACCCACATTTTCCCGTTGCGCAACGGGATCGACTTTCTTGGCTTTCATT
SRS013951_WUGC_scaffold_61995	DGR	177.96	*	7	1111	AACAACACCAACAACGCCTACTACCTGAACACTAATGGCAATGTGAACAACAACAACTGCACCAATACCAACGGCGCCCGCCCCGCTCTGGTGGAACAGGTCAGACCGAGTAAGCGAAAGCCGAAAGCCGTACCGCCACCGTCAAAGAGGACTATATCCCGCCCCGAAAGGGCGAACACATGATACCGATGCCCTGCGACCGGCAAGACCGGCCGGAGAGCTGCCAAACGGACGCCACCTCCGTTACAGCCGCCCGCAACGGTATCTTTTCCGTAACCTGCTTACAAAGGAGGTGGAGGTTACAATTTGCTAAAGACATTCGATGAAATATGCACGTTTCCCGTAGTTTACGATGCGTATTTAGCCGCGCGGCGCGGAAAGCGCAGCAAGGCGGCGACCGCAAAATATGAGGCTCACGCGCTGGAAAACGTTTCAAACCTTGTGTATATCCTGCGCACCCAGCTTTACCGCCCTGGGCCGTTCCACCTGTTTACGGTCTACGAGCCGAAAGAACGGCTTGTACAGGCGCCGGCGTTTACCGACAAGGTTGTGCAACACGCCCTTGTGGACAACGTGGTGTACGAACGGCTGACGCGGAGCTTTATTTTGGACAACTATGCATCGCAGATCGGCAAAGGGCTGCACTTCGGACTTGACCGTTTAAGCGGCTTTATGACCGACTACTGGAACAAACACCACACGGCAGAGGGATGGGTGTTAAAGTGCGATGTGCGCAAATTCTTTGCCAGTATCGACCACGACATCCTGAAAACCAAACTGCTGGCACTTGACTTTGAGCCGGAAATCTACACCATGCTGTGCAACTACATTGACAGCACAGATGGCCTACCGCTGGGCTACCAGACCTCACAGCTGTTTGCCCTGCTGTTTCTTGACCGGTTTGACCATTACGTGAAAGAAGGCCTCCGTATCCGCTATTATGGGCGGTATATGGATGACTTTTTCCTTATTCACCCGGACAAGGAATATTTACAGTTTTGCCTGCGGGAAATCCACGCCTTTATGGCGTCGGTCAACCTGGAACTGAACGAAAAGACCCACATTTTCCCGTTGCGCAACGGGATCGACTTTCTTGGCTTTCATT
SRS013951_WUGC_scaffold_68042	TR	47.34	+	973	1039	GTCAGCTAACAACTCTAACAATGTGTGCAATGTGAACGGTAACAACGCTAACTTGAACAACAACAAC
SRS013951_WUGC_scaffold_68042	RT	16.18	+	1583	2093	CATATAACAGATTTGTAGTATATGAACCAAAGGAAAGACAAATAGTAAGTCAAGGAATACAAGATAAAGTAATAAACCATTTGGTTGCAAGATATATTTTATATCCAGCAATATTACCATGTTTAATAGAAACAAATGTAGCAAGCAGAATATATAAAGGAACAAGCGCAGGAATAAGATATGAAAAAGAATTTATAAAAAAATGTAATATAAAGTATAATAAATATTATATTTTAAAATGTGATGTATCAAAATTTTTTGCAAGCATAAATCATGACATACTAAAAGAAAAATTAGAAAAAAGAATAAAAGATAAAGAGGCATTAAAAATAGTATTTGACATAATAGACAGTAATGATAAAGGATTATATATAGGATCTATGGCAAATCAAGTGCTAGCAATATTTTATTTGAATGATTTAGATAAATTTATAAAAGAAGAACTAAAAATTAAGTATTATGTACGTTATCAAGACGATATGTTATTATTTCATAAATCTAAAAAATATTT
SRS013951_WUGC_scaffold_68042	DGR	63.52	*	973	2093	GTCAGCTAACAACTCTAACAATGTGTGCAATGTGAACGGTAACAACGCTAACTTGAACAACAACAACTATAGCAACACGAACGGTGTGTGCCCGCTAGATTCTTTGAAAAAATGTGGATATATTCACTAAGGTGAATTATGAGAATCTTCAGAGAAACAAACCAATTCCCTTAATTAGGTATACATAACACCGCGTACTGAATTACATAAATAGAATAAATATAATAATATTATTATATATAAAAGATTTTATGTATTACACCTAGTTATAAAACAAAAATAGATGACCAAGTTTGTTAGTAAAGAAATTGAAAGGGAGCTTGTGTCTAGTACTGTTTTTAGAGTATTGCTAACCCCAGTACTCTTTTTTATAATTTTATTAATATCCGCTTTTGTTCTATTTTGGATTTAAAGAAATGGAAGGTATGTATGAAAAGAATAGGAAATTTATATGAAAATATATATGACATGGATAATATAGAAAAGGCATATAAAGAGGTATGTAAAAACACAAGAAATGAAAGAAAAGTTTTTAATATGAAACAATATAAAGCAATTTATATATCCAGAATATATGAAATTTTAAAAAACAGAGAATATAAAGTAGGACCATATAACAGATTTGTAGTATATGAACCAAAGGAAAGACAAATAGTAAGTCAAGGAATACAAGATAAAGTAATAAACCATTTGGTTGCAAGATATATTTTATATCCAGCAATATTACCATGTTTAATAGAAACAAATGTAGCAAGCAGAATATATAAAGGAACAAGCGCAGGAATAAGATATGAAAAAGAATTTATAAAAAAATGTAATATAAAGTATAATAAATATTATATTTTAAAATGTGATGTATCAAAATTTTTTGCAAGCATAAATCATGACATACTAAAAGAAAAATTAGAAAAAAGAATAAAAGATAAAGAGGCATTAAAAATAGTATTTGACATAATAGACAGTAATGATAAAGGATTATATATAGGATCTATGGCAAATCAAGTGCTAGCAATATTTTATTTGAATGATTTAGATAAATTTATAAAAGAAGAACTAAAAATTAAGTATTATGTACGTTATCAAGACGATATGTTATTATTTCATAAATCTAAAAAATATTT
C2799449	TR	49.89	+	190	239	TGTTTACGGCTAATTTGAACAACACTTCGTCCAATTCCAACACGAACATT
C2799449	RT	38.20	+	692	1043	AGCTGTGCCAACATCCCGAAGCGTGGTATCGACCATGCTTCCAAGGGTGTGGAGAGGGCTACTGTCAGGGACAGAAAACACGCCAAGTACTGCGTGAAGATGGACATAAGCAAGTTCTACCCGTCCATTCCTCACGGCAAACTGAAAGCCCGTCTGCGGGAGAAAATCAAAGACGAAAAGTTCCTGCAAATCATCTTCAAGGTGATTGACTCCCACGAACAAGGGCTTCCCATCGGAAACTACACCTCGCCTTGGCTGGCAGAGCTGTACCTGCAACCGCTGGACAATCTTATCAAGCAGAAGCACAGAATCCGACACTATGTCCGATATGCTGACGATTTGGTACTGATTG
C2799449	DGR	88.09	*	190	1043	TGTTTACGGCTAATTTGAACAACACTTCGTCCAATTCCAACACGAACATTGGCTCTCGCCTACTTTTGTTAAACGGTCTATCCATCAAAATACTGTCTCGCCGTACCCATTGGTAAAAAATAGTTTGGAGGGATAGGGTTAGTAGGTTCACTCTCGAAAGCCCTATAAGAAACAAAAGCACATGAAAAGGTTTGGCTTTCTCTATGAAAAGGTGGTGTCGGTCGATAACTGTCGGCTGGCTATCCTTAACGCTTCTCAGAACAAGAGGAAGCGGAAGATGGTGAAAGATGTCTGCGACAACTTGGAGGACTACGCAAAAGACCTGTCCGAACGCTTGAGTCGCATGGACTTTCTCTCGCCATACAAGACTCGTTTCATCAAGGACGGTCTGTCTGGAAAAGAACGAGAACTACAAATCCCGGCGTTCTACCCTGACCAATGCGCACACCACGCCATTATGCAAGTCCTCAAGCCTATCATTGAACGGTCTTCCTATCATTGGAGCTGTGCCAACATCCCGAAGCGTGGTATCGACCATGCTTCCAAGGGTGTGGAGAGGGCTACTGTCAGGGACAGAAAACACGCCAAGTACTGCGTGAAGATGGACATAAGCAAGTTCTACCCGTCCATTCCTCACGGCAAACTGAAAGCCCGTCTGCGGGAGAAAATCAAAGACGAAAAGTTCCTGCAAATCATCTTCAAGGTGATTGACTCCCACGAACAAGGGCTTCCCATCGGAAACTACACCTCGCCTTGGCTGGCAGAGCTGTACCTGCAACCGCTGGACAATCTTATCAAGCAGAAGCACAGAATCCGACACTATGTCCGATATGCTGACGATTTGGTACTGATTG
C2822460	TR	20.09	+	197	234	GGAATCTGAATAACAGCGTAGGTAATCGGAATCGGAAT
C2822460	RT	75.07	+	796	1336	ACCTATTCAGCAATTCCCGGCAGGGGAATCAATCTAGCATTGACCCGGCTTCAAAATGCCATGTGGCACGATGTGGAAAATTGCCAATTCTGCCTGAAGATTGATGCACGGCATTATTACCAAAGCATTGACCACGATATTCTGAAGCAAAAATACAGGCACTTGTTCAAAGATGCTGAACTGCTGTCTGTGCTGGATGAAATCATTGACAGCATTGATACTGCTGACCTTGATGACCTGTTGCGATTGGAAGCAACCCCCATTGACCACAAAGGGCTTCCAATCGGTAACTATCATTCACAGTATGGCGGCAACTTCTATTTTTCCAGCTTTGACCACTGGATTAAGGAAGTCAAGCACATCAAGCACTATTTCAGGTACATGGATGATATAGTTATCTTTGCCAAAACCAAAGAAGAACTTCACGACTTGTTCAAAGAAGTTCAGGAATATTTCAAAGTGAACCTGAAATTGACCATCAAAGACAACTGGCAGATTTTTCCTTCCTATGAACGCGGTATAGATTTTCTTGGATACAGAA
C2822460	DGR	95.16	*	197	1336	GGAATCTGAATAACAGCGTAGGTAATCGGAATCGGAATATCAGCGGTCAGCTCGAATATGCAATAAAATTAGTTGATTATCAGCCTTGAAAGCAAAACTTCAAGGCTGATTTTCATATAAATCTTTGACCTGCTTGACCCCGCCCCTTGGCGAAACACAGAAAACAATCTGCAAGATTGACCCACCCCGACAAAGCCGGGTTGGGAAAAAAGGCTGTGCCGGTAGGTGGATAACATAACACCGTTTGAAGGCTTGGCTGATTGCATACAAAAACAAACAGTATGAAAAGATACGGCGATTTATACGAAAAAATCTGTTCACTTGACAATTTGAGACTTGCCCACCAAAACGCCAAGAAAGGCAAGGGCTGGTATCAAGAAGTCAAGATGATAGACAAAGACCCTGACCGATGGCTGAAGGAAGTGCAGACAATGCTTGTACTACACACCTTCAGAACATCGGAATATCAGGTGTTTTACAAGCGTGAAGGCAAGAAAAACCGCAAAATCTACAAGCTACCATATTTCCCTGACAGAATTGTTCAATGGGCTGTCCTTCAGGTAATTGATGAATATCTTATCAAGAATCTGACAGATGACACCTATTCAGCAATTCCCGGCAGGGGAATCAATCTAGCATTGACCCGGCTTCAAAATGCCATGTGGCACGATGTGGAAAATTGCCAATTCTGCCTGAAGATTGATGCACGGCATTATTACCAAAGCATTGACCACGATATTCTGAAGCAAAAATACAGGCACTTGTTCAAAGATGCTGAACTGCTGTCTGTGCTGGATGAAATCATTGACAGCATTGATACTGCTGACCTTGATGACCTGTTGCGATTGGAAGCAACCCCCATTGACCACAAAGGGCTTCCAATCGGTAACTATCATTCACAGTATGGCGGCAACTTCTATTTTTCCAGCTTTGACCACTGGATTAAGGAAGTCAAGCACATCAAGCACTATTTCAGGTACATGGATGATATAGTTATCTTTGCCAAAACCAAAGAAGAACTTCACGACTTGTTCAAAGAAGTTCAGGAATATTTCAAAGTGAACCTGAAATTGACCATCAAAGACAACTGGCAGATTTTTCCTTCCTATGAACGCGGTATAGATTTTCTTGGATACAGAA
SRS014235_WUGC_scaffold_28984	RT	15.93	-	437	1839	TCCTGCTGGCCGAGTTCGAGGCACAGGGCACTCGTTATTATGCTAACCAGTATGAGCAGAACTACCAGAAGCAGTACGCCTATTACTCTTCCGGTAACAGCAGGGTCATGTATAGACACAACGCTACCGGCTCTACGGCGTGGTGGTGGCTCCGCTCTGCTAATTACAACAACAATAACAATTTCTGCAATGTGAACACTGATGGCAGCGCCAACAATAACAATGCAAGGAATGCGGCTGCGCTCGCGCCCGGATTTTGCGATGCGGGGTCACATGGAGTAACCGATAGGTGAAAGACGACCCTCGCAAAAGGAGAGNNNNNNNNNNNNNNNNNNNNNNNNNNNNNNNNNNNNNNNNNNNNNNNNNNNNNNNNNNNNNNNNNNNNNNNNNNNNNNNNNNNNNNNNNNNNNNNNNNNNNNNNGGGTGAAAATCCCTAAAACTGCCCTTTGACGACCTTACACGGACGCTGCTTGCATGGCGGGGTACTTGCGCTATCCTCGTTTCATGTGTCGGGNNNNNNNNNNNNNNNNNNNNNNNNNNNNNNNNNNNNNNNNNNNNNNNNNNNNNNNNNNNNNNNNNNNNNNNNNNNNNNNNNNNNNNNNNNNNNNNNNNNNNNNNNNNNNNNNNNNTCAAAGTAGTTTAGATGCGCACCTACAAGACAACTATGCGGAGGGCGAACACTTTTTATGACAAGCGAAGAACGCCGAGAGGCAAGATATCATCGCAGGAAATCAAAGCGACAAGCAAACAGACTGAAACGAAGCAAAGAAGTCGGTACACTTCAAGATGTTTTCAACTATCACGATATGTTCTTCTATGGGAGAAAATGTTGTACGGGTGTCCGTTGGAAACAGAGTACGCAAAACTTTGAGCTTCACTTATTTTCTGGAACAGCCAAGAGACGGCGTGAAGTTTTGGACGGTAAGTGGAAACAAAAGAAATGCGCACATTTCACCATTTCTGAGCGTGGAAAAGTGCGACCGATTGATGCCCCGCACATCGACGATCGGCAGATTCATAAGGTTTTTACAAATGAAGTCCTCATTCCCCTTTATCATCCGGGTATGATTTGCGACAACGGAGCCAGTCAGAGAGGTAAGGGACTACATTGGCATTTCCGTAGGGTAACACAACAGCTTGCATGGCATTACCGACGCTATGGAAGAGAAGGGGGCATATTCCTTCTTGACTTGAAGAGCTTCTTTCCGAATGCTAACAGAGATATCATCTATCGTCGGCATCAGCAAGTAATGTTTGACCCGCAGATTCGGGCAGTAGCAGACGCGATTATTGACTATGCGCCTTATGGCAATGCACCTGGTAGAGGTATGCCTTTGGGCGTGGAGCCGAGCCAGCAGGAGATGGTGTCTCTTCCAAGTGCGATTGACAACTATATCAAATGC
SRS014235_WUGC_scaffold_28984	TR	35.38	-	1603	1650	ATGTGAACACTGATGGCAGCGCCAACAATAACAATGCAAGGAATGCGG
SRS014235_WUGC_scaffold_28984	DGR	65.09	*	437	8958	GCATTTGATATAGTTGTCAATCGCACTTGGAAGAGACACCATCTCCTGCTGGCTCGGCTCCACGCCCAAAGGCATACCTCTACCAGGTGCATTGCCATAAGGCGCATAGTCAATAATCGCGTCTGCTACTGCCCGAATCTGCGGGTCAAACATTACTTGCTGATGCCGACGATAGATGATATCTCTGTTAGCATTCGGAAAGAAGCTCTTCAAGTCAAGAAGGAATATGCCCCCTTCTCTTCCATAGCGTCGGTAATGCCATGCAAGCTGTTGTGTTACCCTACGGAAATGCCAATGTAGTCCCTTACCTCTCTGACTGGCTCCGTTGTCGCAAATCATACCCGGATGATAAAGGGGAATGAGGACTTCATTTGTAAAAACCTTATGAATCTGCCGATCGTCGATGTGCGGGGCATCAATCGGTCGCACTTTTCCACGCTCAGAAATGGTGAAATGTGCGCATTTCTTTTGTTTCCACTTACCGTCCAAAACTTCACGCCGTCTCTTGGCTGTTCCAGAAAATAAGTGAAGCTCAAAGTTTTGCGTACTCTGTTTCCAACGGACACCCGTACAACATTTTCTCCCATAGAAGAACATATCGTGATAGTTGAAAACATCTTGAAGTGTACCGACTTCTTTGCTTCGTTTCAGTCTGTTTGCTTGTCGCTTTGATTTCCTGCGATGATATCTTGCCTCTCGGCGTTCTTCGCTTGTCATAAAAAGTGTTCGCCCTCCGCATAGTTGTCTTGTAGGTGCGCATCTAAACTACTTTGANNNNNNNNNNNNNNNNNNNNNNNNNNNNNNNNNNNNNNNNNNNNNNNNNNNNNNNNNNNNNNNNNNNNNNNNNNNNNNNNNNNNNNNNNNNNNNNNNNNNNNNNNNNNNNNNNNNCCCGACACATGAAACGAGGATAGCGCAAGTACCCCGCCATGCAAGCAGCGTCCGTGTAAGGTCGTCAAAGGGCAGTTTTAGGGATTTTCACCCNNNNNNNNNNNNNNNNNNNNNNNNNNNNNNNNNNNNNNNNNNNNNNNNNNNNNNNNNNNNNNNNNNNNNNNNNNNNNNNNNNNNNNNNNNNNNNNNNNNNNNNNCTCTCCTTTTGCGAGGGTCGTCTTTCACCTATCGGTTACTCCATGTGACCCCGCATCGCAAAATCCGGGCGCGAGCGCAGCCGCATTCCTTGCATTGTTATTGTTGGCGCTGCCATCAGTGTTCACATTGCAGAAATTGTTATTGTTGTTGTAATTAGCAGAGCGGAGCCACCACCACGCCGTAGAGCCGGTAGCGTTGTGTCTATACATGACCCTGCTGTTACCGGAAGAGTAATAGGCGTACTGCTTCTGGTAGTTCTGCTCATACTGGTTAGCATAATAACGAGTGCCCTGTGCCTCGAACTCGGCCAGCAGGAACAGATAGTCGGTGAATGCCTTGACATTCGCAGCCACATTGGAGCTGTTGCCAACGGCATCGGCGTATTTGGTAACGCCCTTCATAACCGCTCTCAGGTCAGCAGGAAGCGCAGCCATCAGCGTATTCGCAACAGGCTTTGTAGCACAAGTGGCACTTGCGTTATAACCAACTCTGGATGTAGTTACAGTAGAACCGTAGCCAGAAGGAGGCACATCGGTACTACCCAAAACATCGTAACGCAGGTCACAACCAGCCCAGCCACCATAGTTATAGTTGCCCCAATGGTTCATATTGAAATACTTTGCACCATTGGTATAATAGTTATTGTAGCCACTGTCAGTCAGGCCAATCAACTTACTGCTGATCTTACCGATCTGGAAGTGAATCCTGTTGCTGCCCTCGACAGAGCTGTTGTGGTCAAAGCCCAAAATAAAAACATCAACAGACAGGTTGGAAAGAGAAAGCGTTCCAACTGTACCGTTGATGGTAATGGTCTTTGTTGCGCCGACTGACCAGTATGTGCTTGCCAAACCAGCTGCAGCGATCTTGCTGATATCTTCCCAAGAGCAGTCGTTCAATGCAGTTCCGACAGCAGGAAGGAACTCCGCAGACACCGCGACCGTCTTACTGCCAGGGGCAGTATGGTTTGTACCAGCGGCTACACTGATAGTGATTTTCGCCGTACCAGTCTTATCGTTCACGCTTTGGATAGTCACCACGTTCCCGCTGACAGAAACCGTAGCAACACTGGCGTCACTGGTTTGTGCGGAAATTGCACCGTCGCCAGCACGGGTAACGATGACTGTTTTGCTTTTTGCTGAACTATTCAGAACTACGCTCGTCGCGCTCAGGCTCAAAGAGCCTGCCGCTTTACCGATAGTCCAGCTTACCGTCTTAGCAGATGTGCTACCGTCAGACCAGCAATAATCGTCTTTGGGAGTAAAGGTGGCGTTATATCTTCCAGCGTTAATGCCGCTTGTAACTCCACCCAATGTCATTTTGGAGCTATCATAGTTGCTCCATGACGGGCTTTGAGAATTGCCCGAATATGTCAGGCTACCACTCTGACTGGGAACCGTAGAGATCACAAGCCGATTAGGTACGCCAGTGACACGATTGGCAGTGCCCGTGTTTACTGCTCCGTCTGTAGAAGTCGGGAAGAACGACACATAATAGGTCACTCCGTTTTGCAGGCCGGTAACAGTCAACGGGCTACTGGCGTACTGATTGCGGGTCGTTACCGCCAGCCGATACGCCGCATCTGCGTCGTCGGGATCAGTAGCATAACCGCCCGCCTTAACTACCACAGTAGTCTTCGCCCAAGTCGCCAGCGTTACACCGTCGTTCACCACGGTAGCCGAAGGATCAGTCCATTTCAGTGCCAGCTTGCCGTTACCAGCGGCAACAGCACTCATGCTGGACACATCGCCAACTGCCACAGGAGCGGGCGTCTTGCTGAACTCGTCGTCCGCACTATCCGTATAGGAACTCTGCGTAGTGTAGGGAAAGAACTTGTAGTAGTAGGTTACACCGTCTGTCAGGCCAGAATCGCAAAAGTATTCGTTCTGATACGCATTGCGAGTCTTGCTATCCAAAACTACCGTACCATCACGACGGCTTACGGGGGCACTACCTGCCTTACGCACCAGCAGAGTGCCGCCCCATGCTGCCAGTGTGGAGCCGGCCACAACCAGATCGTCAGGGTCAGTCCACTTCACATAAACCTTGCCGGCAGCGGCCAAGGTCTGAATATCTGTCACAGCGGCCAGGGTCAGACCGCCTGTTCCGCCTCCACCACCAGAGGGGAAATTGCCAAGAATAGGCATATTGAATCCTCCTTTTCTTTTATCCCAGGAGAGTGATTACCACAGGGATATCAATATCGGGCATTTCACCGTCTGCTGAGATAATGAGCTTTCCATCAGACTGCCCGGTTACGCAGAGTTTGGCATCTCGTGCCATCTCACGTTGCTCAAAAGTTGCGCTATGAGCGACCGAGATATTACCGTTTTGCGCAGCACCAAGATCAGTGACGGCCAGTTCTTGCGTAAACGGAGCATCTACCCCTGCCCATGAGCTGGCGATCAGCGTACATTCAATACTCACGCTCTTGCCGCCTTTCTCCGCCAAAATCTCATCAACCTTAGGATAGGATACAGAATCCATGTCCTGGTAAAGCTCCAAGACCTTACGCTGTACAAAAACACTCCTCACTATTTTGCCCTCCTTTCGCTACGCGGAGACATCATGGGTGCATATTATAACTTATTCCGTGTCCAATAAAACGGACTTCTTCTGCTGCGGATTATTCTCATCGGAAAAAGCGTAGTCAAATCCGATTTTCAGAATACCCATCATGCGGTTTCTATCCTGCTCAGTCATGCGCTCTCTGGCTCGCTGGAGGGTAATATAGTCGGGGTCGCCAAGCATGGTATCGGCAGTAGAGCGCACATTAGAAGCGCCTACCAAGTAGTCAATGGAGACATGGAAATACTCGGCGATCTTGGAGATTTTATCAATAGTTGGAGAAGTAGAGCTTTTCCACCTTCCAATGGAATACTGGCTCATACCAAGTTCGGATTCCAGTTTGTTGATTGTGATGTTATTTTCAGCACACAATTCTTTAATCCTTGTAAAAATGACGGAGTCCATAACACAACCTCCAAACAAAGAATTTGAATGTCACGAATTTTTTCGTGGAAAGCACTTGACAGCACGAAAGTAAGCTGGTATAGTAAATACCAGACACGAACATATTCGTGAATTTAAGTACATCATATCACACGTTTTCAGTTTAGTCAACCTAATACTTATTTGGAGGCGCGTAAAAATGCACATCGTAAACATTATGGCAGCAAACTTCGGCAAATATGATTTGGATGTCAGCGCCGTGGGGATGCGGAGTATCAGCGAGACGGACATTAAGCTCCCGTACACTGGTGTCCTCCCCGTACAGATGTCAGCGTCCTCTGGTGCCTATGTCTACCTCAACGTCCAGCTGGCTCAAGGCGCACGCCTGGTTCTGGTTGCGCATGGGAAGGGCAAGGATATCAAGCGTCCTCTCGAAGCGTCCAGTGAAGAGATTATCGCTTTGCTGGATGGGTTTTTCAAGCAAAACCAAGATGCTACCGGCCTTGCTCAATATTGGCTCGGTGTGTGGCAAGCTCATTATACGGAATGGAGAAAGATCGTGACCGGCCCGGATCGGCTGTTGACAATCCTCTCTTCCCTGTCCGTAACGGATCGTGAGTTCCTGTGTAAGCATATGATGGACGTGCCGGCGACAGAGTGAGGTGAAGCGGATGTCCTCGAAAAATTTCGCAAATAATTTTCTTGTTTGCTATTGACAATCTCAGCTACGTATGGTAAGATAGCAACATAGAAAATGATTTGAACGGATTGGAGAGGGGAATATGATCCGTAACAAATTCTTTGAAGACCCGGACGGCGGCTATGCTAAGGTAGGTGTCAAGAAAAACTTTGATATCGCCTGGAAAAAGGTTCTGGCCTATGAAGAGCAGACAGGCCAATCGCTGGACAATGGCTTTACTAAGGAACAGTATGTGTCCATGTTCAACTCCATGAGGGTTCGTCACACCAGCATTTTCTTCAACTATAAAAGCCATGTGATGAGCTATGTGCGATACCTGATTGCCAATGGCGTGCTGCCGGCAGAACAGGAAAGCATTTTGGCCTCCGTCACTGTGGACGACCTGAAAATCAACGAGACCAGCGGAGTGCAATACTACAAGAACTTGGGTATGCTCCACCAGGCAATCCAGGATTCCATCAAAGTGTCCGAGTGCTACGATGAAACCTTGTTTGACCTACCCGCTGTAATTCTTTACCTGGCTTGGTTTGGATTGACCGAAGAGCAGATCATCAATTTCCCCAAGGAAGATGTGCTTGATGACGGCGTGATGATAAACGGTGAGAAGACCGAGATGCCGTTTGAAATCTTGCAGATATTCAAGCGTCTGAGGGATGCAGAGGGATACTACCAGCAGGCCAGAGGCGTAATCTTCCGTGCCTATGTCTATTCAGATAACCTAATTCGGACGGAGCGGAACAGCAAGATCAACGTCTCTAAGATGCAGGGTCTGGTAAATCGTCTGAATACCCTGATGGACGGTGCCTACTCGCTACGGTACAACGTAATACACCAGTCCGGTATATTCTACCGTGCTCATCTGCTGGAATGCGAGAGTACCCAGTTCAATCTGGAAGACCCGGAGTTTGCGTCTAAGGTGTTCTGTGAGGATCTGTCCAGCAAGGTCAAGCACACAGCCCGGATCAGAGACTACAAGCTCTATAAGCAACTATTCTACTAAATGGCTTCGGCCATTTAGTTCTTGGATAGCAACAAAGAAAATTATTCTGTAAGAGGAGTGAAAGCAATGAGATCCCGTAAAAACGCCGTCCCCGTACCTGTCACCCGCGATCTCCTGCAGGAAAAGCAGACTGAGGTTGCTCGTCTGGCTCGTCAGGCAAGCGAGGCGGTAGACATCGTTACCAGAACAATGAATGAGCTGGAGGGTATCAACCAGCAGATCGACAACGACCTGGCTGAGATCGACACATATTCCAAGGAACTGGCCGCGACACGCGCCGCCATGTCCCAGCAGCGGAAGAACAATACCGCTATCATCGCCAACTTCGCAAAGCTCCTGGATACCAGTCCCGCAGAGAGCGTGAGTGAGTAATTCATTCGGTTGACCAACCGGAGTATGAGGCGCTAACAGCAATTTTACAACTATCAAACTTTTACTTTGACTCAATGCGTCTCGTTGAAAAGCGTGGAGGGGTAATCCTAACTGGTAAGGAAGCAGTTTGCTAAACTGTTAGTAATCCGAAAGGGTGTGTGGGTTCGAGTCCCATCCCCTCCGCCAAGCCGCAATAGCGGCGAACTCTTTATCACCTCCTCTCTCTGACGGCGGGAAAGACCGCTGACAGCCCGGAAAGACGGGCGACATGGGAGCGTCCGGTGGCAGCTCATAACGTGTAATCGACGGTGGACACGCACAGCAATTTTACCTTGAAAGTCTGCAAAACTTTTGCTTACGGTTCGACTCCGTAGCTCCTAAAAAACCGTCATCAATCTATAAGAAGGGTCGTGCGTGTCATGAAGAAGTTCCTGGCTATCGTTCTGTGATTCAAAGTGATCAGCGGCAGCGGCGTCCAGCGTCGGGTATGTGGAGGAAGCCATGAATAGAATACGAGACAAGCCCTAAGTCATCTTCGGATGACAGTACAGTGATGAATGCGACGATGAATGAACAGTAACGAATTGGGGCGCTAACAGCAACCATCAACATTACCTGCTTTGGAAATGAGAATGTGTCCCGCACACGTGGCAAAGAGCCATTTTACGGATATAGCGGTTTCTGGGAGGTTTCCGTATTCGTATGCGTACAGAGCAACGCAGACAGCAATGAAAAAGCCTCCCGCCATGCAAGGATAGCTCAGTTGGTAGAGCACCAGTATAAAAAATGCGTAACGTTCCCCTCCCCCAGTTGCGCTAACAGCTATGTAAAAAGGGAACTGATTGTCGTGGGTTCGAGTCCCACTCCTTGCAACAAGCTACTTAGTGTAGTTACAAAAAAAGGAGGTGCGACAGACTAATGTTGAATATGGGTTTGCTTGTCTGTTGTTCCTTGCCGTATGTCATTATCTCGACCCCGATAATTTACAGTACGGTGAAAACCTGGTTCGCCGCCAGCCATAATAGTGCGGGAAGCCGAACCGATCGGTATAACTGTTTGCCGTATTATACGGCTGGGTTTGAGTAGAAAATGCACATAAGAGGGGTCATGCAAAATAGCCCCGCTACGGCGGGGCGTACGCCAGGGTAGCTCAGTCGGACAGAGCGCGTACTAATGCGTGTCTTGTTGAGACGCTTACAGCAACTTTCTATGGACTGTTAATCCCGTGGTCGTGGGTTCGAGTCCCACCCCTGGCACAAGCAGAAGCCGTCCCTGCTAATGGGCGGATAGGCATAGGGCTTTGGGATCGTTTATGTCTATGCTGACGGTAAACGCCAGATATTCAACCCAAATATCTTGAACTGGGTTGTGACGGCTCGGAAAGACGAGCTTCATGCGGCAGTGGTGAAGTGGTCAACACAGCAGCCCTATTACAATGCGAAACGAGGAGTTCCGCTAACAGCAATGTTCAAGGAAGCCAAGCTGCCATTCGTAGGTTCGAGTCCTACCTGCCGCTCCATTTCTCTGGGCATAAACAGCAACAGTAAATAAAAAGTGTGTCCTGGGTATCTCAATATAGGAGGTAAGAGATAATGAGTAACTTTATGGATGGGATCAAGAGCACGCTGAATAACGAGTGCAATGTCTCTGTCACCGAGAACGGTGCAGTCGGCTTCCGCACTACCGGCAAGGCTCTCCTGGATCTCAATTTCGCTGTGGCATCTCTCCGTAGCGCCAGCGAGCACGACATCTCTCAGCGCTTCACTAAGGCGTTCTTCGAGGACAAGTTGATGGCAATGAAATGGCTCTTTTATGCTCGTGATGCCCGTGGTGGTCTGGGTGAGCGCCGGCTATTCCGCGCCTGTATGGTGCCTCTGGCGAAGGAGTTTCCCGAGTACGTCGCCCCTGTGGTGGCACTGGTACCTGAGTACGGTCGCTGGGACGATCTGTGGTGCCTGCTGGATACGCCCGTGCGTGACTGCGTGACCGGGCTGGTCAAAGAGCAGCTTTATGACGACGCCCAAAATGCGGCAGAGGGCAAACCCATTTCTCTTTTGGCAAAGTGGATGCCTCGCTGTAAGACTTCTTCCAAGCAGACCCGGCATTATGCCCAGATCTTGCGGAAGGCTGTCGGCATGACCGAGCGCCAGTATCAGCATACCCTCGCCAGTCTCTCCCGTTACCTGCTTGTTGTGGAGCAGCAGATGACCGCCAAGAAGTGGGAGGAAATCGACTATCAGCGTGTTCCCTCTCGTGCCAACCTGCAGTACAACAGCGCTTTCCTCCGTCACGACGAGGATCGCCGACGTGCATTCCTGGGTGCTGTGGAGAAAGGCGAGGCCAAGATCAACGCTTCTGTCCTCTTCCCGCATGACATCGTACATCGGTACGGTTATGCCGACAGCACCGACGCC
SRS014287_WUGC_scaffold_37117	TR	35.91	+	491	540	TTTTCTATCTGAATGGCAACAACCCGCGTTCTAATTCCAATGACAACATT
SRS014287_WUGC_scaffold_37117	RT	128.31	+	938	1591	AGAAAAGGCTTATTATGGCGCTTCCCTTTCGTGATCGCGTCGCCCAGTGGTGGGTGTATTCTTTGCTTTACCCTATCTTTGATAAAACTTTCATAGAAGACAGTTACGCTTGTCGGCGCGGTAAAGGCCAAAAGGCCGCTGCTGATCGTCTGCAAGATATGATAAAGCAGACGGAAGTTTTAGGCGGTAAGTGGTATTACCTTAAGCTGGACATAGCGAAATACTTCTACAGAATTTACCATGATAAGCTTATGGAAATTCTGGAAAGAAAAATTAAAGACCCGGATATGTTGGAACTGTTAAACGTTATCGTAAAAGGTGACGGTACAAACGCTTTCGGTTTGTCTATATGTGACAATGTAGAAGACGCCGAACGCCTTACTGACCGCGGTATGCCTATCGGTAATCTGACAAGCCAGCTTTTAGCAAATGTCTATTTGAATGAGTTAGACCAGTTCTGTAAAAAGGTACTGGGAACAAAATTCTATATACGTTACATGGACGACGTAATAATACTTTCGCAGAGTAAGGAAGAATTACACGAAATCAAAGAACGTATAAGTAAGTTCCTGGACGAAGAACTACAGCTTGCTTTAAACAAAAAGACTTGTATACGTCCGGTATCTATGGGTATCCAGTTCGTAGGCTTACATA
SRS014287_WUGC_scaffold_37117	DGR	164.22	*	491	1591	TTTTCTATCTGAATGGCAACAACCCGCGTTCTAATTCCAATGACAACATTGGCTTCCGCCCCGCTTAACCTGGAAATCCTCTAGTCTACAGCTTAAGGGCTGTAACACGCGACCAGGTAAAGGGTTATGTATCCTTGCTGTAAAGCAGAAAATAAAGGTTAGGAACGGACGTACTTTAGTAGCTTCGGCGAACGGTGCGACACGCTGAAAAAGAAAAACGGAAGGTAGTTACAATGGCAAAACGCGTAGGCAACATATATCTTCCGAACTGTAACTATACCTGTCTGTATAACGCCTATCGGAAAGCCGCAAAGGGTAAGCGGTACCGTGGTGACGTTTTACAATTTACTGATAACCTTGAAGGAAATCTGTTAGCCCTGTTAGACGACTTAAAGAACCACACCTATACTGTAGGCGCGTACCGGGAATTTTACGTTTATGAGCCAAAGAAAAGGCTTATTATGGCGCTTCCCTTTCGTGATCGCGTCGCCCAGTGGTGGGTGTATTCTTTGCTTTACCCTATCTTTGATAAAACTTTCATAGAAGACAGTTACGCTTGTCGGCGCGGTAAAGGCCAAAAGGCCGCTGCTGATCGTCTGCAAGATATGATAAAGCAGACGGAAGTTTTAGGCGGTAAGTGGTATTACCTTAAGCTGGACATAGCGAAATACTTCTACAGAATTTACCATGATAAGCTTATGGAAATTCTGGAAAGAAAAATTAAAGACCCGGATATGTTGGAACTGTTAAACGTTATCGTAAAAGGTGACGGTACAAACGCTTTCGGTTTGTCTATATGTGACAATGTAGAAGACGCCGAACGCCTTACTGACCGCGGTATGCCTATCGGTAATCTGACAAGCCAGCTTTTAGCAAATGTCTATTTGAATGAGTTAGACCAGTTCTGTAAAAAGGTACTGGGAACAAAATTCTATATACGTTACATGGACGACGTAATAATACTTTCGCAGAGTAAGGAAGAATTACACGAAATCAAAGAACGTATAAGTAAGTTCCTGGACGAAGAACTACAGCTTGCTTTAAACAAAAAGACTTGTATACGTCCGGTATCTATGGGTATCCAGTTCGTAGGCTTACATA
SRS014313_WUGC_scaffold_17239	TR	52.00	+	5	54	CGGATTACTTGAATTTGAACAATTCTGCGGGCAATGCGAACTGGAACATC
SRS014313_WUGC_scaffold_17239	RT	77.08	+	334	1253	ACTCTTGAAAAAGATGTTGACAGAGGAGTTGTTCATTCCGGACTATCACAAACCGAGCGTCATCAACGAGAGCAGCAGCAAGAAAACACGCCGTATATTGAAACCGCATTACAAATATGAGCAGGTTATTCATCATTGTGCAATAGGTCAGTTCAAACCGATTGTGATGAATGGATTGTATGAATTTTCATGCGGGAGCATTCCGGACAGGGGTGTTCATTACGGAAAGAAGTACATGAGAAAATGGCTTGATTCCTACGACGGAAAGAAATTCTTTGTTCTCAAGATGGATGTTCACCATTTCTTTGAATCCATAAACCGGAGAATCCTCAAAAGGAAACTCAAAGAGGTAATTCGAGATAAACGGTTTTATAGATTACTCTGCATACTGATTGAGCATGACAAAATAGCACTCGTTGCAAAGATTTTGACGGATGCAGGCGTTGAGATAGATGCAGAGCAGACGAAAACGCTTGTCGGATGCATAGCATTTGACGACATCTCCGGAGCGTTGGAGATATTGCAGGAAATCGGCATCACAGGAGCGATGTTTGATGAACTGAAAGAAATTATTGAGGAGATGCGAAAAGGCGTTCCGTTGGGATATTTCACATCACAATGGTTCGGCAATTTTTACTTGAAAGCACTCGACCACTACATCAAAGAGGAACTCCGTGCAGAACATTACATGCGATACATGGACGACATGGTGATACTGGGAAAGAGCAAAAAGAAACTACACAAAATACATGCAGCAATCGAAACATATCTGAATGACAACCTCGACCTTGAAATAAAAGGCGATTGGCAGGTGTTTAGATTTGAATATCCGGTATTTGATAAAGGCGGGAATCCGGTACTTGATAAAGACGGAAAGCAGGTCACAAAGGGTCGTATGCTTGATTTCATGGGATTTCAAT
SRS014313_WUGC_scaffold_17239	DGR	129.08	*	5	1253	CGGATTACTTGAATTTGAACAATTCTGCGGGCAATGCGAACTGGAACATCGGTGCGTCCAATTTCTTCTCATATCGGAGCGTTTAATCAAATGCAGCCTATATCCCACGCCACAAGGCGAAAATCATTCCGGATATAGGGTCGGTTGAGTAAGCATCAGCACAAAAACCGATAGGAGATAAGAAAATACTATATGAGAAGTTACAACAACCTATATGAACCAATGTTGCAAGACGACTACATAAAACAGTGTTTTACAAATGCATCCAAAAAGAAAAAGAACAGGAATGATGTGCGGGAGGTATTAGAGAACCTCGATGAACACACAGAACTCTTGAAAAAGATGTTGACAGAGGAGTTGTTCATTCCGGACTATCACAAACCGAGCGTCATCAACGAGAGCAGCAGCAAGAAAACACGCCGTATATTGAAACCGCATTACAAATATGAGCAGGTTATTCATCATTGTGCAATAGGTCAGTTCAAACCGATTGTGATGAATGGATTGTATGAATTTTCATGCGGGAGCATTCCGGACAGGGGTGTTCATTACGGAAAGAAGTACATGAGAAAATGGCTTGATTCCTACGACGGAAAGAAATTCTTTGTTCTCAAGATGGATGTTCACCATTTCTTTGAATCCATAAACCGGAGAATCCTCAAAAGGAAACTCAAAGAGGTAATTCGAGATAAACGGTTTTATAGATTACTCTGCATACTGATTGAGCATGACAAAATAGCACTCGTTGCAAAGATTTTGACGGATGCAGGCGTTGAGATAGATGCAGAGCAGACGAAAACGCTTGTCGGATGCATAGCATTTGACGACATCTCCGGAGCGTTGGAGATATTGCAGGAAATCGGCATCACAGGAGCGATGTTTGATGAACTGAAAGAAATTATTGAGGAGATGCGAAAAGGCGTTCCGTTGGGATATTTCACATCACAATGGTTCGGCAATTTTTACTTGAAAGCACTCGACCACTACATCAAAGAGGAACTCCGTGCAGAACATTACATGCGATACATGGACGACATGGTGATACTGGGAAAGAGCAAAAAGAAACTACACAAAATACATGCAGCAATCGAAACATATCTGAATGACAACCTCGACCTTGAAATAAAAGGCGATTGGCAGGTGTTTAGATTTGAATATCCGGTATTTGATAAAGGCGGGAATCCGGTACTTGATAAAGACGGAAAGCAGGTCACAAAGGGTCGTATGCTTGATTTCATGGGATTTCAAT
SRS014613_WUGC_scaffold_15571	RT	63.76	-	211	798	AAGATGCGACGCATCCAAGTGCTCACCATGAAGGACCGCATCGCTGTCCATGCTATCATGGCAGTCGTGGACAGACATCTGAAAAAACGGTTCATACGTACCACCTCCGCAAGCATCAAGGACCGGGGAATGCACGACTTGCTCGCGTATATCCGCCGGGACATCAAGGAAGACCCCGAAGGGACACAGTACTGCTACAAGTTCGACATTTCGAAGTTCTACGAGAGCATCGACCAGGACTTCCTCATGTACTGCGTCCGGAGGGTGTTCAAGGACAGGAAACTCATTGGCCTGCTCGACGGGTTCGTGCGCATGATGCCGCAGGGCATCAGCATCGGACTGCGCTCGTCGCAGGGGTTGGGGAACCTGCTTTTGTCTGTGTATTTAGACCATTATCTGAAGGACAGGTACGGCGTCCGCCATTTCTACCGCTATTGCGATGACGGGGTCGTGCTCGGTAAAGCGAAATCGGAATTGTGGAAGATTCGTGATGCCGTCCACGGGCAAATGGAACAAATCGGACTCACGGTGAAAGCCAACGAGCGCGTGTTCCCCGTGGACGAGGGTATTGACTTCCTGGGATATGTC
SRS014613_WUGC_scaffold_15571	TR	51.76	-	1245	1314	ACGCGAACCCGAATGGCGGTGTGTCGTACGCGAATGCGAATAACGATGCCTCGAATGCGAACACGAATGT
SRS014613_WUGC_scaffold_15571	DGR	115.51	*	211	1314	GACATATCCCAGGAAGTCAATACCCTCGTCCACGGGGAACACGCGCTCGTTGGCTTTCACCGTGAGTCCGATTTGTTCCATTTGCCCGTGGACGGCATCACGAATCTTCCACAATTCCGATTTCGCTTTACCGAGCACGACCCCGTCATCGCAATAGCGGTAGAAATGGCGGACGCCGTACCTGTCCTTCAGATAATGGTCTAAATACACAGACAAAAGCAGGTTCCCCAACCCCTGCGACGAGCGCAGTCCGATGCTGATGCCCTGCGGCATCATGCGCACGAACCCGTCGAGCAGGCCAATGAGTTTCCTGTCCTTGAACACCCTCCGGACGCAGTACATGAGGAAGTCCTGGTCGATGCTCTCGTAGAACTTCGAAATGTCGAACTTGTAGCAGTACTGTGTCCCTTCGGGGTCTTCCTTGATGTCCCGGCGGATATACGCGAGCAAGTCGTGCATTCCCCGGTCCTTGATGCTTGCGGAGGTGGTACGTATGAACCGTTTTTTCAGATGTCTGTCCACGACTGCCATGATAGCATGGACAGCGATGCGGTCCTTCATGGTGAGCACTTGGATGCGTCGCATCTTTCCCCCCTCCATGATTGTCCGCTCCCTGTAGCCGCTCACTTTGAACGAGCCGTTGGCAATCCGTGTGGCGAGTTCGGTGATGACCTCCTCCTGATGGGCAAGAAGGGTTCGTCCTTGGCGAGAGCGTTTTCGCTTCTTGCCACGGAGTACCTGTTTGAAAGACTCCGCCATGTTGGCGGGGTCCACGATTTCCTCGATGATATGACCCTCCCTGCGCATGAATAAATGTTTTACTGTTCTGGCCTTGCGGCCTTCAATCCCTGAGCCCGACTTCTTCGAATCGCCGAAGCGACCTACCAAACCCTGCCCAACGAGTACTTTTTCAGCTTTCCATCCTAATGGCTGCTGTTGCTGCGGCTCATTCCCCTCGGCTCGACGGTGGGCACACGTGCCTGGTGTCGTAGGCCGATTGAAGATATCTTCGGTTGTCTGCAAGCCGCGACCCGACATTCGTGTTCGCATTCGAGGCATCGTTATTCGCATTCGCGTACGACACACCGCCATTCGGGTTCGCGT
SRS014923_WUGC_scaffold_55918	TR	42.18	+	378	425	CGTCAACTCCAATGGCGACTGGAACAACAACAACTGCTCCAACTCGAA
SRS014923_WUGC_scaffold_55918	RT	129.16	+	843	1451	AGAAACGGCTTGTGCAGGCTCCCGCTTTTGTGGACAAGGTAGTCCTCCATGCACTGACGGACAATGTTTTGTACGACACGATCTGCACCAGCTTCATCCGTGACAACCACGCTTCGCAGCGCGGAAAGGGGACACTGGATGCCATCGTGCGCCTGAAGGACCACATGGTCGATTACTACCGCAAGAACGGCAGCGCGGACGGATGGGTGCTGAAGTGCGATGTTCACCATTTCTTCGCCTCCATCGACCATGACATCCTGAAAGCAAAACTGCGGGCCTTGATGCAGAAGCGCGGCGTAGATATGGCGTTCTATGACCTCATGTGCATCTACATTGACAAGACCGACGGCCTGCCCCTTGGGTATCAGACCAGCCAACTGCTCGCCCTGATGTTCCTTGACGAGTTCGACCATTACATCAAGGAAGACCGGGGATGCCGCTATTACGGACGATACATGGACGATTTCTACGTCATCGCCCGGACAAAGCGGGAACTTCAGTTTCTTTTGAAGGACATTGAGCGTTGGATGAGCGACCTCCACCTCGAACTCAATTCTAAGACAGCAATTTTCCCCTTGAAAAACGGGCTGGATTTTCTGGGCTTCCATA
SRS014923_WUGC_scaffold_55918	DGR	171.34	*	378	1451	CGTCAACTCCAATGGCGACTGGAACAACAACAACTGCTCCAACTCGAACGGCATCCGCCCCGCTCTGATGGAAAAGCGAGATGAGTAACCCGGCAACGGGCGAAAACAGTGCACCCATCATCAAAGGGAGTCGCATCCTGTCGGAAGCCTTTATGGCGGACGATAAACACATCATACCGAGGCGGGCCGNNNNNNNNNNTTAGACGAACACCCGGCTGGGAGCTTCCTCTACCACCTCAGCCGGGGGAAGAAAATAAGTGTGAAGACACATGACATATCAGGAAATGTGCGAGTTCCAGACCCTCTATGAGGCATATCTGGAAGCACGAAAGGGTAAGAGGAGCAAGCCGGGAACGGCTCAATATGAGGCCAACGCTCTGATCTGCACCGATAAGCTATCATACGTTCTGAACCAAAAGACCTACAAGCCCAGCGGCTTCGAGGTCTTTTATGTTTATGAGCCGAAGAAACGGCTTGTGCAGGCTCCCGCTTTTGTGGACAAGGTAGTCCTCCATGCACTGACGGACAATGTTTTGTACGACACGATCTGCACCAGCTTCATCCGTGACAACCACGCTTCGCAGCGCGGAAAGGGGACACTGGATGCCATCGTGCGCCTGAAGGACCACATGGTCGATTACTACCGCAAGAACGGCAGCGCGGACGGATGGGTGCTGAAGTGCGATGTTCACCATTTCTTCGCCTCCATCGACCATGACATCCTGAAAGCAAAACTGCGGGCCTTGATGCAGAAGCGCGGCGTAGATATGGCGTTCTATGACCTCATGTGCATCTACATTGACAAGACCGACGGCCTGCCCCTTGGGTATCAGACCAGCCAACTGCTCGCCCTGATGTTCCTTGACGAGTTCGACCATTACATCAAGGAAGACCGGGGATGCCGCTATTACGGACGATACATGGACGATTTCTACGTCATCGCCCGGACAAAGCGGGAACTTCAGTTTCTTTTGAAGGACATTGAGCGTTGGATGAGCGACCTCCACCTCGAACTCAATTCTAAGACAGCAATTTTCCCCTTGAAAAACGGGCTGGATTTTCTGGGCTTCCATA
C3297082	RT	156.43	-	861	1523	AAGAAACGTCTGGTAATGGCACTGCGCTATCCTGATCGTATCGTACAGTGGAGCCTATACCAGTACCTCAACCCGATATACGACAAACTCTTTATCGAGGATTCGTATGCGTGCAGGAAAGATAAGGGCAGCCACAAAGCGGCACAACGCCTGCAATACTGGATGCGGCAGGTCAGCCGGAAACCAGACGCGAAGTGGTATTACTTAAAGCTGGATATATCCAAATTCTTCTACCGGGTCAACCACGCCAAGCTGCTAGAAATTTTATCCAGAAGAATCAAAGACCCGGAGTTGATGCGCTTCCTGGACAGCGTGATAAACAGTCGGGCAGAAGCCTTTGGCCTGCCGCGCGGGAAAACACCGCAAGACACGCCGCCGGAAGAATGGCTATACGACGTGGGTATGCCGATAGGCAATCTCACGAGCCAGCTTTTCGCAAATATCTACATGAACGAGTTGGATCAATACGCCAAGCACGTTCTGCACATCCACTACTATATACGGTATATGGATGATGTGATTGTGCTGGCCGAAACGAAAGAACAGCTCCAAGAGTGGAAAGAGAGAATCGAAGCATTCCTGCGGGATGAATTGTTCCTTGACCTGAACGACAAGACCTGCATCCGCCCGGTGAGTATGGGCATTGAATTTGTGGGCGTGCGG
C3297082	TR	39.22	-	1941	1993	CTGTTCAACTTGAACCTCAACAATCCGCGCAGCAATTCCAACTGGAACATCGG
C3297082	DGR	195.64	*	861	1993	CCGCACGCCCACAAATTCAATGCCCATACTCACCGGGCGGATGCAGGTCTTGTCGTTCAGGTCAAGGAACAATTCATCCCGCAGGAATGCTTCGATTCTCTCTTTCCACTCTTGGAGCTGTTCTTTCGTTTCGGCCAGCACAATCACATCATCCATATACCGTATATAGTAGTGGATGTGCAGAACGTGCTTGGCGTATTGATCCAACTCGTTCATGTAGATATTTGCGAAAAGCTGGCTCGTGAGATTGCCTATCGGCATACCCACGTCGTATAGCCATTCTTCCGGCGGCGTGTCTTGCGGTGTTTTCCCGCGCGGCAGGCCAAAGGCTTCTGCCCGACTGTTTATCACGCTGTCCAGGAAGCGCATCAACTCCGGGTCTTTGATTCTTCTGGATAAAATTTCTAGCAGCTTGGCGTGGTTGACCCGGTAGAAGAATTTGGATATATCCAGCTTTAAGTAATACCACTTCGCGTCTGGTTTCCGGCTGACCTGCCGCATCCAGTATTGCAGGCGTTGTGCCGCTTTGTGGCTGCCCTTATCTTTCCTGCACGCATACGAATCCTCGATAAAGAGTTTGTCGTATATCGGGTTGAGGTACTGGTATAGGCTCCACTGTACGATACGATCAGGATAGCGCAGTGCCATTACCAGACGTTTCTTTGGTACGAAAACCCACAGCTTGCGGTACGGGCCGAGAATGTATGTGCCGTCCTGCATCTGCGCTTGGATCACAAACAGGTTGTGTTCAAACGCCGCAGTAAAAGCCAAAATCTCTTGTCTGTACCGTTTTCCTTTGCGGGCGTTATGGTCAGCCTCACAGAGATATTCAAACTCCGTTATGACCGCCCATGCGTTTTGAATTGTTTTTATTTCACCTGGCATTTCTGCCTCTTTTCACCGCCGCCGTGTGTGACGTTACCGCCTCCACGGCAATTCAAAATTTTTCCGGGTTGTCTGCCCGGAATGGAAATGCGCTCCTTTAGACACACGCACCGACCATGACCCGTAGATCATGGTCCCCATATCCAGCGTGGTGTCGCCGCACATAATGTGACGTGGTGTAAAGCGGAACGGCCCCCGATGTTCCAGTTGGAATTGCTGCGCGGATTGTTGAGGTTCAAGTTGAACAG
C2359674	RT	80.75	-	725	1290	TGAGCGGGTCGTCCAGCGCTGCCTGTGCGACAACGCCCTTGTGCCGGTCCTTGAGCGTACCTTTGTCTATGACAACGGTGCCAGCATGAAGAACAAGGGATACGATTTTGCCGTGCGCCGGATCACGCAGCACCTCCACGAGCACTACCGGAAATACGGCAATGAGGGCTATATCCTGCTGTTCGATTTCTCTAAATTCTTCGACAACGTTTCCCATGAGGTCGTGAAAGCGATCCTGCATAAGGAATTCACCGACGAACGGCTCCTTGCGCTCACAGAGCATTTCATCGACGCTTTCGGCGATAAGGGTATGGGGCTGGGCAGTCAGATCAGTCAGGTGCTGGCCCTCGCCTCTGCAAACCGTCTTGACCACTATGTCAAGGAGGTTTTGCAGGTGCGCGGCTATGGCCGGTACATGGACGACGGCTACCTGATCCACACATCTAAAGCCTATCTTCAAAACTGCGTGGCACATATCCGGGCGATATGCGCCGAGCTTGGCATTACCCTGAATGAGAAGAAAACGCAGATCGTCAAGCTGAGCCACGGCTTTTCTTGGTTGAAGG
C2359674	TR	40.20	-	1855	1910	TCGTCTTCGTCTTTTGCCAATGTGAACAACAACGGTAACAGCAACAACAACAACGC�� 
C2359674	DGR	120.95	*	725	1910	CCTTCAACCAAGAAAAGCCGTGGCTCAGCTTGACGATCTGCGTTTTCTTCTCATTCAGGGTAATGCCAAGCTCGGCGCATATCGCCCGGATATGTGCCACGCAGTTTTGAAGATAGGCTTTAGATGTGTGGATCAGGTAGCCGTCGTCCATGTACCGGCCATAGCCGCGCACCTGCAAAACCTCCTTGACATAGTGGTCAAGACGGTTTGCAGAGGCGAGGGCCAGCACCTGACTGATCTGACTGCCCAGCCCCATACCCTTATCGCCGAAAGCGTCGATGAAATGCTCTGTGAGCGCAAGGAGCCGTTCGTCGGTGAATTCCTTATGCAGGATCGCTTTCACGACCTCATGGGAAACGTTGTCGAAGAATTTAGAGAAATCGAACAGCAGGATATAGCCCTCATTGCCGTATTTCCGGTAGTGCTCGTGGAGGTGCTGCGTGATCCGGCGCACGGCAAAATCGTATCCCTTGTTCTTCATGCTGGCACCGTTGTCATAGACAAAGGTACGCTCAAGGACCGGCACAAGGGCGTTGTCGCACAGGCAGCGCTGGACGACCCGCTCACTTATGACCGTGCTGCGGATATGACGATGCTTCCCGCGCTCATACAAGTCAAACTCGTAAAAGCCGGGGCTTTTGAATTTCCCGGCTGCGAGCTGGTTGTATGCGTGCAGGATGTTCAGCGGCGCGTTGGCCGTGTATTTCTGGACGCTGGCCTTCCACGACACACCGCGACGGCAGCACTTGTACGATTGATAGAGGTGCTTATAGCTGAACACCTCGTCGTAGTTATCGTGCTCGGCGCAGGCGGCGTCCCGCTTTGCTCGCCGTGCGGCAGCGCGGCGTTGATACCTTGCTTCTCTACGTTCTTCGCTTGTCATAAGAAACCTCGCTTGCCCCGTATGCCTGTTGGCAGGTTGCAGTAGGCACATAGCGTCACCGGGCATGAAATACGGAATGACCTGCAATCCGTACCATGCAAGCAGCGTCCGCCCGGACGCATCAGGGCATATATTTACCTTTGCAGGAAGGTCAAGCGCTCCTTCTCTCCACTCTGCACGGATTTCACCCCGAAGGTTACTTTGTCTGGCACGAGAGGAGCCGAACGCCACGCCGTAAGAGTTGGACGCGTTGTTGTTGTTGCTGTTACCGTTGTTGTTCACATTGGCAAAAGACGAAGACGA
SRS015264_WUGC_scaffold_64513	TR	22.07	+	126	163	TCAATGTGAACAACGTGGTTTCGAACTCGGATTGGAAT
SRS015264_WUGC_scaffold_64513	RT	40.81	+	791	1137	TCTTGTGGGTCAGTTCCCGAACGTGGGGTGCATTACGGTAAAAAATATATCGAAAAGTTTATCCGTAAAAACCCTAAGAAAATCAAATATGTTTTAAAACTCGATATTCACCATTTTTACGAAAACATTAACATCGACCTTTTAAAACAACGATTCAGAAAAACAATAACCGATTTAAAGTTTTTGGAATTAGTTGATTTTGTTTTGGATTCCAATGTTGGAATCTTACCCGACGNNNNNNNNNCAATGGTTCGCTAATTGGTTCTTACAACCTCTCGACCACTATATAAAAGAGGAATTGAGAGCCGTTTGTTATGTCCGATATATGGACGATATGGTTATATTCG
SRS015264_WUGC_scaffold_64513	DGR	62.89	*	126	1137	TCAATGTGAACAACGTGGTTTCGAACTCGGATTGGAATTACGGCGTGGCTCTCACTTACTTAATAAATACAAATAAAATCTTATAATGCAGACTAAAAACCTTGCCACTTGGCAAAAATTAAGCCGACCAAGAGGTATGGGTTAGTAAGATTGCCGAAAATCCATAAGGCTTATAAGTAAGAGTTAAATTTTGCGTAGAGTGATGAGCCGTAGGCTCAAACTCGAAGTGTCGGCGAAATAGCAAGCGACAGTTTTTGCGATTAGCAAAAACAAAGCAGGCGACTTGAAGCCGTGAAGCAATAATTTAAGACAGACTTCTTGGAAAATTGAATATGAAAACACATAATCACTTAATCGAAATTGCCGTAAGTGATGAATGTATGGATATTTCTTGGAAAACTTGTGTTAAAGGTAAAACCGACCGTCCGAAAGTCAAGGAAATAATTAAATACTACGACCTTGCAAAACGCAAGTTAAGAGAAAAGATTTGGGAGGGAGGTTTTAAACCCCTTATACACAAAGCCCACATCGTGAACGACGGGTTCAAACAAAAAATAAGAAAAATTATACAACCTTATTTATCGATTCGCCGACCCGAACAATGGATTCAACACATTGTAATTTACGTCTTAAAACCAATATTTATGCGAGGAATGTATAAATATTCTTGTGGGTCAGTTCCCGAACGTGGGGTGCATTACGGTAAAAAATATATCGAAAAGTTTATCCGTAAAAACCCTAAGAAAATCAAATATGTTTTAAAACTCGATATTCACCATTTTTACGAAAACATTAACATCGACCTTTTAAAACAACGATTCAGAAAAACAATAACCGATTTAAAGTTTTTGGAATTAGTTGATTTTGTTTTGGATTCCAATGTTGGAATCTTACCCGACGNNNNNNNNNCAATGGTTCGCTAATTGGTTCTTACAACCTCTCGACCACTATATAAAAGAGGAATTGAGAGCCGTTTGTTATGTCCGATATATGGACGATATGGTTATATTCG
SRS015374_WUGC_scaffold_5790	TR	6.52	-	228	277	TTCCTCGTCTTTTTCTTCCACATCCTGACTGGCACCTTCAACGATGAGAA
SRS015374_WUGC_scaffold_5790	RT	18.52	+	4758	5150	GAAGCTGGTTCTAAGTGGTTTGAATCAAATTATCAAGGGTATTAACAGTCTTAGAAATGATAAAGGCGATGGTCATGGTAAGGGAGCTAACTTTATAGAATTGCCACCAAGGTATGCTTCAGTTGTTGTAGGATCTGCATTAACGGTAGTGTCATTTGTTTGGGAAACATACCAAGATAAGCAAAAATAGTAAGGAGGAGGTTTAATGTCGAAAAATCAAGAAAAATTACACTTTCAACTTAAAAAATTTATAGTAAATGTAGGTTGGACTCACAAAATTCATGCGGTTAGAATTGACGAGTTAGAAAGCTATATTCGATGGTTTAGAATAGCAACAATAATCATTTCTGGAGTTGTCTCTTCTGGCTTAGTTGGAATACTTTGGTTTGATGA
SRS015374_WUGC_scaffold_5790	DGR	25.04	*	228	5150	TTCTCATCGTTGAAGGTGCCAGTCAGGATGTGGAAGAAAAAGACGAGGAAGACTTGTTCGTAGAAATTCAAACCCGTATCCAGCAAGGTATGAAGAAAAACCAAGCTATTAAGGAAGTTGCTAAGATTTACCAGTGGAATAAAAGCCAGCTCTACGCAGCCTACCATGACTGGGAAGAACAACAATAAAGGGAGACAGGATTTAATAATTCTGTCTGTTTCTGTTTAACTTAATTAGTGATGATAATATTCGGAGTCTAAATCATAGAATTGATTGAGTAGTGAATAAATAAAAACAATGTTCATTCAGTTTACGTTGAATATATATAATGTACTCTATTAGAATTATTTTTAAGTACGCAGTATGGTATAATTATATATGAGAAAATAGTGTGGAGTTTATCAGTTGAAAAAATATAACATTGTAGATTTATTTTCAGGAGCAGGTGGTCTATCTTATGGATTCGAGATGGCTGGATTTAATGTTCTATTAGGAATTGATAATGACGAAAAAGCCTTAGAAACCTTTCAAAAAAATCATCAGAATTCAGAAATATTATGTGGAGATATTGCGAATATATCTTATGAGGAAGATATAAAACCAATAATTGGAGAACAAAAAATTGACATAATTGTAGGTGGTCCCCCTTGTCAGGGGATGTCGCTTTCTGGACCTAGAAAATTTGATGATCCAAGGAACAAACTTTATTTGTCTTATATTCGATTGGTTCGAGAAATAAAGCCAACTGCTTTTGTCATTGAAAATGTGATTGGGATTGTTAGTTTGTTTAAAGGGCAAATAAAAGATACTATCATAGAAGAATTTTCGAAAATGGGTTATAAGGTTCAGTTTAAAGTGTTGCTGGCCTCTGACTATGGAGTTCCTCAAAATAGAAAACGTGTTATTTTTGTGGGGACGAGGAATGATGGATTTGAATATCCTGAAGCATTGGGAACAATCATTACAACAGAGATGGCAATTTCTGATTTGCCAACATTAGAAAATGAACTTGGCGAGATAGCAATGTCTTATGTTTCAGAACCACAAAATGAATATCAAAAACTAATGCGAAAACGTTCAAATGTGGTTTTGAACCACGTTGCAGCCAAGCATTCAGAAAAAGTGACAAGTACAATTGCCCTTGTCCCTGATGGTGGAAATTATAAAAATCTCCCAGAGGAATTACGAGAAACAAGAAAATTTAATGTCGCTTGGACACGATTTGCTAGTTGGAAGCCAGCTCCTACGATTGATACGGGGCATAGACATCATTTCCACTATAAGTATAATCGTGTGCCAACAGTGAGGGAATCTGCTCGTCTACAATCTTTTCCAGATGATTTTATCTTTTACGGAAGTAAAACACAGCAATTTAGACAAGTTGGTAATGCTGTTCCTCCTTTAATGGCTCAGCAGATTGCAAACAATTTACTGAAATATTTAAAAAATAACGAAGAGTAACTATGTATCAAGTTCCAGAGAAATATTATTTTAGACTACATCACCCAAGACCTCGTTTTAAAAATGATGTCGAAAATGTACTTGTTTATATGGCAACGAATATTTCTTATTTGGGAATATTGCCTAAAAAGGAATTTAGTCAGCAACTAAATGACATTATCAAACAATATGCAGGAAATGCAGATAAAACAGAGAAAACAATCAATAACTGGCGAACAGAGATTTCTTCTTTGTTTGGAATGATGATTGAGAAAGAAGGTTTTGTCTATTCAGGAAATAGGGCTAAGGAATTGACTGAAGACCAAGACCTTATTCGCTTTTTTAAAACCTTTTTGTATAATTTTGAATATCCTGGTGGGCATCTAAAAGATAACGAGATTGTTAAACTTTGTCAAATCGGAGTTCAATTTAAGCCAGCTCAGTATCTACTGGAACTATTTACAGAAGCCTCACAAGCTGAAGAAAAAACTATTTACCTCACCGATGAAGAAGTCGCCCATTGTATCTTTAATGATTTGAGATGTACTCGTGATAGAGAGCCTGTTTTGGAAATATGGAATCGTATCAAAGAGAATAGAGCGTCTAAAGTAGCTTACGATACTAAAGGAGATGTTACTCGATATGCCAAAGATATTTTAGATTACATGGTTATAGCGAGTTTACTAACTGTTCAAGGTGGTAGGTATAAAATAAATTCTATGGAAGAGCAAGCAATAAATGACTTTTTGCAATCAGATGCTACCTTTGATGGCTATGCTCAATTTATTGGAAATGCTTCTACGACAATTGAAGATGTTCGAAATTTTAGAAGTGCTTGGTTCGAATATGTCAATCGTGATTTAGGAGATATTGATTTTAGGACAAACTTTAATCTATACCTTCCAAGTGATATTGATTTTACTGAAGAGAAAACAGATATTATCGGACATCTAACTGAACACATCGAATACAGCGAGAAAATATCTACCGCTGTTGTAGGGAGTTCGGGAGAAGCTATTGTTATCAATCATGAAAAACAAAAATTACGAGAACATGGGCAAGAACAGTTGCTCCATCTGGTGAATTTTATTCCAACACAGTTTGGTGTCGGCTACGATGTTCAATCTTTTGAGTGTGATGATTCTGAGCTGAGAAAGTATATTGAAGTCAAAACAACTGTCAGCAATGCTTCTATTACTTTTAATTCGTTTCATATCACACCAAACGAATGGCGAACTGCTAAATCTGTGCGTGATAGATACTATATTTATCGTTTGCAGATTTCTAAACATAGCAAAAAATTGTTTATTATCAAGAATTTGTATGAGTTAGTCAAAAATGAGAAGATGCTTCTGATTGAGAGAAAAGATGGATATGATGTTCGTTTTTCATCGTCAGTTGGCTTTGAGGAGAATTTAATTTGAAGAAACTAAAAATTGCCTCTCTTTTTAGTGGAGGGGGTGGAACGGATATTGGTTTTGCTGGTGGATTTGATTTTTTAGGTAAACATTATGCCGACAATCAAATTGAGATTGTCTATGCAAATGATATTGAAGACAGTGCCAATAAAATGTTTGAAAAGAATTTTGGTGTTACTCCAGACAATCGAAATATCCGAGAAATAAAATCAGATGAAATCCCATCTTTCGATATTTTAACGGGAGGTTTTCCTTGTCAATCATTTTCTGTTAGTGCTCAAAATCCGAAACGCTTAGGAATAAAAGACGAAAAAGGGACATTGTTTTTTGAGATGGTGCGAGTGTTAAAAGCTCATCAACCAAAAGCATTTTTTGCCGAAAATGTTAAGGGAATTTTGTCTGCAAACAATAAAGAAGCCTTTCCTCTAATTATTGAAGAGTTCGAAAAAGCTGGTTATAATGTTTCTTATAAACTTTGCGTAGCCACCAAATACGGCGTTCCGCAAAAGAGAGAGCGTGTGTTTATTGTTGGTATTCGAAAGGATTTGAATTTTACTTTTGAATTTCCTGAAGAGCCTATTCAAAATGTAGAAGATTATACACCACTAAAAGTAATTCTTCAGCAAGATATTGATGAAAAGTATTATTTTAGCGAGAGGGCTGTGCAAGGAATGCTAAATAGTAAATCTGGCAAAAAAATGAATAAAGGACGAGCACAAGACATTGAACAGCCGAGTAATACGGTTAGTTCTCATTTAGCAAAAGTATCCTTAAATAGCACTGACCCTGTTTTGTTAGAAAATGGACGTTACCGTCGCTATACTCCAAGAGAGGTTGCACGTATTCAGTCGTTTCCAGAAAACTATGAATTGCTTGGTTCAGAAGGTGCTCAATATAGAATGCTGGGGAATGCTATTCCACCAGTAATGATGTGGTATATTGCTGAAAAGTTAGTGTCAGATTTACGAAATAGTGATGTAATTGCAAAGCAACAGAAACTCGAAGAAAGTTTTGGTCAACTGGATTTGTTTGAAGCGAGTTGATGTTTTAAATCTAGGGAACTTGATATGGAATTAAATTTTCAAGATAAGAGTTTTATAAAAGTATTTTTTAATAGTGACGGTTATGTATTAAATTTTTCTAACTCTACTTTTGCTAATTTTACTTTTAATTCAGTAGGAGTAAATATTCAAGAGAAATATGGAGGTTCAAAAGGGAAAGCTTTACAGGCTTTTGTAGATAACGAACCAGATGAACTGGTTTTAAAATTAGCTTTAGATTTACTTAGATATTATGAAGATCTTCCTGACTCATATTACGAGAAAACTGAAGAGAGGAACTCTCAGGCATTGAAATTGAAAGAGAGACTTTCGAAGTATGAAGTCTCACAAATGGCCTACTTAAATAATGTTGCTGAATCTTTATCTGACTATTTTGATAGCGACTATATAGATAAGCAAATGGGGATTATGAATGAAATGATTTCTCGCTCTCCAGCGGACGCTATTGGAAAAGCTAAGGAATTGTTGGAATCATGTTTTAAACATATTTTAGACCATGAAAAAATTGAGTATTCTAATTCTAATGATATTGCAACTTTGCAAAAGAAAGTCTTTAAATTTTTAAACTTGGATTCTAATGAAAATATTTCAGCAAAAAATAATCAAGATGTGAAGCTGGTTCTAAGTGGTTTGAATCAAATTATCAAGGGTATTAACAGTCTTAGAAATGATAAAGGCGATGGTCATGGTAAGGGAGCTAACTTTATAGAATTGCCACCAAGGTATGCTTCAGTTGTTGTAGGATCTGCATTAACGGTAGTGTCATTTGTTTGGGAAACATACCAAGATAAGCAAAAATAGTAAGGAGGAGGTTTAATGTCGAAAAATCAAGAAAAATTACACTTTCAACTTAAAAAATTTATAGTAAATGTAGGTTGGACTCACAAAATTCATGCGGTTAGAATTGACGAGTTAGAAAGCTATATTCGATGGTTTAGAATAGCAACAATAATCATTTCTGGAGTTGTCTCTTCTGGCTTAGTTGGAATACTTTGGTTTGATGA
SRS015578_WUGC_scaffold_48714	TR	28.77	+	577	626	ACGTGAACTCCAGCGGCAACGTCAACAACTGGAACGCGATCAACGCGAAT
SRS015578_WUGC_scaffold_48714	RT	70.69	+	1090	1969	TGTTTATCCAGCAATGACACGGAGCTTCATCCGGCAAAACGCGGCCTGTCAGACCGGCAAAGGTACCGACTGGGCGCGCAAGCAGGTCAAGCTCATGATGGAGCGCGAATACCGGCAGCACGGCGCTGATGGCTATGTGCTGTTGGTAGATATCCGGCACTATTACGACACGATGCCCCATGACGTGGCAAACCGCTGCTTTGAGCGGCATCTGCCGCCAAGTGTGCATAACCGCGTGCGTGAGGTGCTGGATCGTCAATATACCGGCGAGGCCGGTTATAATCCGGGCAGCCAGATGGTGCAGCTTGCCGGGATCTCGGTGCCCGACCCCATAGATCACTACATCAAGGAGCGCCTGCGGGCGAAAAAGTACGTCCGTTTTATGGATGATAGCCTCATCATCCACCACGACAAGGCACGGCTTGAGGAGTGGCGGGAGGCGATCCGCGCCCGGTACGCTGCCGATGGCATGGAGCTGCACCCGACCAAGACCAAGATCGTCAGGCTAAAGGATGGATTCCGTTTTCTAGGTTTCATCTACCGCTTGACCCCGGCGGGCAAGGTCGTTATGACCGTTGACCCGCAGAATGTCAAGGCCGAGCGCAAGCGCCTGTTTCGGCTTGCCCAGCTCATCAAGGCAGGAGAGAAACCGGCATCTGCCCTGTATGAGCAGTATGGATCATGGAAAGCCCATGCCGCTAAAGGCAACTCGCAGCAGCTGCTGCAGCGCATGGATCAATACGTTAAAACTCTGCTGGAGGGGATAACTACATGAAAATTGTTCACAACACTGGCGACATCAAGACCGCCGCCGAAAACGAAAACCGGGACGCGGATTTGGCACAGATCGCGTCTATGGTGGACTTCCTGTGCATTCTGG
SRS015578_WUGC_scaffold_48714	DGR	99.45	*	577	1969	ACGTGAACTCCAGCGGCAACGTCAACAACTGGAACGCGATCAACGCGAATCGCTGCGCCCCGGATTGGACGGTAGCACGCCCACAAAAGCCCCTGCATAGCAGAGGCCGGGCAAAAACTGCCGTGCAAGGAGCCGAGTGCCATGTCTGTCCTCTGGCAGACGAACAATATCAGCCGGACGTGGCCACCCTGCGGGGTGTTGACCGCTATCACCCGGCAGATCCTTGCGAGGAGAGCTGAAAAAATCAGTGCAAGAAGAAGAAATAATAATCGGGTTCGATGCCCTGTATAATTCCGAGGGCAAGTGCGCCAAAGGCGTGTGCCGCAAGGCAAGCGTTGGACGGTTTCACCTGTTTCGGATGGACGAGATCCTGAAACTCCAAAAGGAGCTCGCGACAGGTACATACAAGGCACGGCCAACAATCAAAGTTAGAATCACCTATCCCAAGCCCCGCACAGCGGTTGCGAATGGCTTTCGGGATAGGGTATACCAGCGCTCTCTCAACGACAATGCTGTTTATCCAGCAATGACACGGAGCTTCATCCGGCAAAACGCGGCCTGTCAGACCGGCAAAGGTACCGACTGGGCGCGCAAGCAGGTCAAGCTCATGATGGAGCGCGAATACCGGCAGCACGGCGCTGATGGCTATGTGCTGTTGGTAGATATCCGGCACTATTACGACACGATGCCCCATGACGTGGCAAACCGCTGCTTTGAGCGGCATCTGCCGCCAAGTGTGCATAACCGCGTGCGTGAGGTGCTGGATCGTCAATATACCGGCGAGGCCGGTTATAATCCGGGCAGCCAGATGGTGCAGCTTGCCGGGATCTCGGTGCCCGACCCCATAGATCACTACATCAAGGAGCGCCTGCGGGCGAAAAAGTACGTCCGTTTTATGGATGATAGCCTCATCATCCACCACGACAAGGCACGGCTTGAGGAGTGGCGGGAGGCGATCCGCGCCCGGTACGCTGCCGATGGCATGGAGCTGCACCCGACCAAGACCAAGATCGTCAGGCTAAAGGATGGATTCCGTTTTCTAGGTTTCATCTACCGCTTGACCCCGGCGGGCAAGGTCGTTATGACCGTTGACCCGCAGAATGTCAAGGCCGAGCGCAAGCGCCTGTTTCGGCTTGCCCAGCTCATCAAGGCAGGAGAGAAACCGGCATCTGCCCTGTATGAGCAGTATGGATCATGGAAAGCCCATGCCGCTAAAGGCAACTCGCAGCAGCTGCTGCAGCGCATGGATCAATACGTTAAAACTCTGCTGGAGGGGATAACTACATGAAAATTGTTCACAACACTGGCGACATCAAGACCGCCGCCGAAAACGAAAACCGGGACGCGGATTTGGCACAGATCGCGTCTATGGTGGACTTCCTGTGCATTCTGG
C3659695	RT	112.73	-	482	1166	CCTTGCATCTGCTTTATCACGTTTGATCCTGTACAACGAGAGATATTTGCCTCGTCGTTTAAGGATCGTGTGGTGCATCATTTATTGTTCAACTACATTGCACCACTGTTTGAAACAACGTTTATACACGATAGTTACTCGTGCCGTGTGGGGAAAGGGACTTTGATGGGTGTGGAACGGTTTGAACACCACCTGCGTAGCTGCACGCAGAACTATACTCGATCAGCTTACGTGCTGAAACTTGACATACAAGGGTATTTTATGAGTATTCCGAAACGTGAACTGCGGGAGTTGTTGCGCAAAGAGATGGATAAGAAGCCGCAATGGAACAAGATGATTGACCGTGGGCTGGTTGATTTCCTAATTGACTGCATTCTGCTGCGCGACCCTACGAGTGATGTGCGCATTGTTGGGGGCGAGGAGGATTGGGAGGGATTGCCACCCTCAAAGAGTCTCTTCCGTTCGACAAAAGGTACAGGGCTACCCATTGGCGACCTCACGTCACAGCTATTTAGTAACATTTATCTGAATCAGCTTGACCAGTTTGCTAAACGTCAGCTACACTTAAAGCATTATGGACGATATGTTGACGATTTTTATGTTATAGATACTGACCATCGTAAGCTGGCGAGATTGATAGGGCTGTTTCGTGATTATCTGCATGATGAGTTACACCTTACGTTGC
C3659695	TR	27.85	-	1440	1489	AACAATGGTTGCAACCTGAACTTCAACTCGGGCAACGTGAACCCGCTGAA
C3659695	DGR	140.58	*	482	1489	GCAACGTAAGGTGTAACTCATCATGCAGATAATCACGAAACAGCCCTATCAATCTCGCCAGCTTACGATGGTCAGTATCTATAACATAAAAATCGTCAACATATCGTCCATAATGCTTTAAGTGTAGCTGACGTTTAGCAAACTGGTCAAGCTGATTCAGATAAATGTTACTAAATAGCTGTGACGTGAGGTCGCCAATGGGTAGCCCTGTACCTTTTGTCGAACGGAAGAGACTCTTTGAGGGTGGCAATCCCTCCCAATCCTCCTCGCCCCCAACAATGCGCACATCACTCGTAGGGTCGCGCAGCAGAATGCAGTCAATTAGGAAATCAACCAGCCCACGGTCAATCATCTTGTTCCATTGCGGCTTCTTATCCATCTCTTTGCGCAACAACTCCCGCAGTTCACGTTTCGGAATACTCATAAAATACCCTTGTATGTCAAGTTTCAGCACGTAAGCTGATCGAGTATAGTTCTGCGTGCAGCTACGCAGGTGGTGTTCAAACCGTTCCACACCCATCAAAGTCCCTTTCCCCACACGGCACGAGTAACTATCGTGTATAAACGTTGTTTCAAACAGTGGTGCAATGTAGTTGAACAATAAATGATGCACCACACGATCCTTAAACGACGAGGCAAATATCTCTCGTTGTACAGGATCAAACGTGATAAAGCAGATGCAAGGTGAGGGACGATAAGAACGTAAACGCAGTTCGTCGTAGAGTTGCATGAGGTTATGTTCAAGATTCATCTCAAACTTCATTTGGCTCTCTGTGTTCCGCTTATTCCGCCGAGCATCATAGTAGGCTGCAAATATATCGTTCAATAGATTCATTGATTGAGGAGTAATGGATGATAATAAATAATGATAGCTGACTTTCTCGTCAACTCGTCCACATGCCAAGCGGTAAATTCTGAGACAGCCCGAACCGCGAACCCATAGGTACGAGTGTTGTTGTTCAGCGGGTTCACGTTGCCCGAGTTGAAGTTCAGGTTGCAACCATTGTT
SRS015794_Baylor_scaffold_18849	TR	27.94	+	592	641	CGAACGCGTGGAATCTGAACTTCGGCGACGGCAACCTCAACAACTGGAAC
SRS015794_Baylor_scaffold_18849	RT	29.01	+	874	1216	AATCTATCTGCTTTGTTGTCAAGTACCCTCGCTATCGAGAGGTGTTTGCCGGTCAGTTCCGTGACCGCATTATCCACCATTACATTGCACTGAGACTCGAACCTCTGTTCGAGTCTCAGTTTTCTGACCGTACGTACAACTGCCGAAAAGGCAAGGGCCAGCTTGCTGGTATCAGGCAGCTTCAGCAGGATATCAGGGAAGTGAGCGAGAATTACACGAAGGATGCCTACGTGATGGGAATCGACTTGAAGGGATTCTTTATGAGTATCTCCAAGCCACTTCTTGCCAAGATGGTAGATGATTTCATCGTAGAGAATTATCATGGGGATGACAAGGAAGACCT
SRS015794_Baylor_scaffold_18849	DGR	56.95	*	592	1216	CGAACGCGTGGAATCTGAACTTCGGCGACGGCAACCTCAACAACTGGAACGATAAGGTTGGAGACAGGAATCACGTTCGCCCGGTTTCAGCACTAGATAAGGAAGAAACAAATATAATGATATAATAGGAAATGATAGATTTCTGCATACTCTTAGAAGCATATTTCGACTGCCGCCGTCACAAGCGGAAAACAGTCGGCGCTACGGAATTTGAGATGAACTATATGAGCAACCTCGTTCAGTTGCTTGATGAAATCAATTCACGTCAGTATAAGATAGGCAAATCTATCTGCTTTGTTGTCAAGTACCCTCGCTATCGAGAGGTGTTTGCCGGTCAGTTCCGTGACCGCATTATCCACCATTACATTGCACTGAGACTCGAACCTCTGTTCGAGTCTCAGTTTTCTGACCGTACGTACAACTGCCGAAAAGGCAAGGGCCAGCTTGCTGGTATCAGGCAGCTTCAGCAGGATATCAGGGAAGTGAGCGAGAATTACACGAAGGATGCCTACGTGATGGGAATCGACTTGAAGGGATTCTTTATGAGTATCTCCAAGCCACTTCTTGCCAAGATGGTAGATGATTTCATCGTAGAGAATTATCATGGGGATGACAAGGAAGACCT
SRS015854_WUGC_scaffold_2037	TR	37.48	+	6	55	ACAACGCGTTCATCTACAACGGCAACACGGGCAACGTGAACAACAACAAC
SRS015854_WUGC_scaffold_2037	RT	44.11	+	267	777	AATCCATCGCATTTATCGTTACGAAACCATGCCTGCGCGAAGTGGTAGCCGCCGATTTCCGCGACCGAATCGTGCAGCACTATATCGTCATGCGCCTCGAAGCTCTTTTCGAGGAATGCGGAACACTCGACGATAACATGTTCAGTTGCCGCGTCGGGAAAGGCAACCTTGCGGCCATACAGGCCCTACAACAGCAGATATTCCACCAGTCGAAAGGTTATACCNNNNNNNNNNNNNNNNCGCTGTTGTATCTTATCCGCGTCGTTACGCTGCATAATCCGCAGGACAACGCCGTGCGGAAAACTCCACTTTGCGATTGGGCTGACCTGCCGCGCTCGAAGAGCCTCTACAATGTCGATTGGTTCCTCGGTTTAGCCATCGGGAACCTCACGTCGCAATCCGACGCGAATTTCTACAACGCACCCGCGATGCGGTGGATGCGCTCCGTTGGCCTCGCTCCTGTGAACTACGTCGATGATTTCGCATTCGTCGTCCGGGATAAGGCATCGTT
SRS015854_WUGC_scaffold_2037	DGR	81.59	*	6	777	ACAACGCGTTCATCTACAACGGCAACACGGGCAACGTGAACAACAACAACAAGTATAACACGAACGCCGTGCGTCCGGTTTCCGAATTTCAAGGTAATGTAGACCCTTTCGCCTCGTTCTATAAATCAATGCGGGCGGCATATCGCCTATGCTTAAAAAACAAAGTGCATACCGCTAACGCGATACGCTTTTGGCTTGATGAAGAAAGCGAGCTTGTCGCGCTCGCCCGCGAGGTGTTCAACTGCGAATATGTCCCGCGGCAATCCATCGCATTTATCGTTACGAAACCATGCCTGCGCGAAGTGGTAGCCGCCGATTTCCGCGACCGAATCGTGCAGCACTATATCGTCATGCGCCTCGAAGCTCTTTTCGAGGAATGCGGAACACTCGACGATAACATGTTCAGTTGCCGCGTCGGGAAAGGCAACCTTGCGGCCATACAGGCCCTACAACAGCAGATATTCCACCAGTCGAAAGGTTATACCNNNNNNNNNNNNNNNNCGCTGTTGTATCTTATCCGCGTCGTTACGCTGCATAATCCGCAGGACAACGCCGTGCGGAAAACTCCACTTTGCGATTGGGCTGACCTGCCGCGCTCGAAGAGCCTCTACAATGTCGATTGGTTCCTCGGTTTAGCCATCGGGAACCTCACGTCGCAATCCGACGCGAATTTCTACAACGCACCCGCGATGCGGTGGATGCGCTCCGTTGGCCTCGCTCCTGTGAACTACGTCGATGATTTCGCATTCGTCGTCCGGGATAAGGCATCGTT
C5535782	TR	17.14	+	46	95	ACAGCAACAATTTCTGCAATGTCAACACGGGCAGCTCCAACACTAACAAC
C5535782	RT	12.53	+	630	894	GATTTTACTGTTTTAATCTCATGGAGCGCGGGAAATTAAGGGATATTGCAAGTGTGCATATATCCGAAAGATATGTGCAGCGGAGTCTCTGTGACAATGCCCTTGCGCCGGTGTGCACCCGCTCAATTTTATACTCAAACTGTGCCTCCATACGGGGAGCCGGGTTAAAAAGGTCCGAGGAGGTCCTTATAAAGCAGCTGAGGAGATATTACAGGAAACACGGAAACAATGGGTATATTGTGCTGTTTGATGCAAAAAGCTATTT
C5535782	DGR	29.67	*	46	894	ACAGCAACAATTTCTGCAATGTCAACACGGGCAGCTCCAACACTAACAACGCGAACAACGGCAAAGGCGTTTTTGCCGCGATTCTGGATCATGTAAACCAGAAGGGAACATGTAATGCAGAAGGGCACCTTTTCCGTTTCCATGGGGAATCCAATGGAATGAAACCAAATGCCACGACGGGAGGGACGGACGCTTTCGTGCATGCACACGGTCCAAGGACAATCCGTGCGTATCATGTCCCAAACCCTGTGCAGCCATGGTAAAGTCCTGGGTATACCTGCTGTGCGTGGCATATCAAAAATAGCAGAGGATTGGCAGTTTGGTACCAATGACTGGAAATGAGAAACGTAAAAAGAAAAGATACGCCAGGCGCGTAAGAAAAAGACAGAAAAAAAGAGAAAAACAGGTAGGTGAGTATGATGACATAGGAAGGGTGATCCATCCGGATGCCCTGTTTGATGCTTTCCATGCATGCGAAAAAGGTGTGGCATGGAAGGCAAGTACACAGAAATGCCATTATAACCTTCTGTTTGAAATAAGCGGCTCATACGAGTCGCTTTCTTTGCGTAAAAGCATACAGAAGGGATTTTACTGTTTTAATCTCATGGAGCGCGGGAAATTAAGGGATATTGCAAGTGTGCATATATCCGAAAGATATGTGCAGCGGAGTCTCTGTGACAATGCCCTTGCGCCGGTGTGCACCCGCTCAATTTTATACTCAAACTGTGCCTCCATACGGGGAGCCGGGTTAAAAAGGTCCGAGGAGGTCCTTATAAAGCAGCTGAGGAGATATTACAGGAAACACGGAAACAATGGGTATATTGTGCTGTTTGATGCAAAAAGCTATTT
SRS016203_WUGC_scaffold_7827	RT	156.49	-	6394	7036	GTGCAGCGGGAAGTATTCGCCGCCGACTTCCGCGACCGGGTGGTACACCACCTGATCGCCCGCAAGATAGAGCCGCTGCTGGAAGCGGAATTTATAGACGACAGCTACAGCACCCGCAAAGAAAAAGGGACACTGTACGGCATCCGCCGGGTAGAGGAATTTGTCCGGGAATGTTCGGAGAACTACACCAAGGACTGCTACGTGATGAAGCTCGACGTCCGCTCGTTCTTCATGGATATACACAAGAAGCTACTTTACGAGCGGATGGAGAAGTTTCTGCGGGAAACCTACCGGGCGAACGACCTGGAGATGCTACTCTACCTGCTGCGCGAAACGATCTTCAACCGGCCGGAGAAGAACTGCATCCGCCGCTGTCCCGCGAGCCACTGGAAAGGGTTGCCACGGGACAAGAGCCTGTTCCATTCGGACGGGATGCACGGGCTGCCCATCGGCAACCTGACGAGCCAGATGTCGGGGAATTTCTTCCTGAGCCCGCTCGACCACCTGATTACGGAGCTGTGGGGCATACCGTTCTACGGGCGGTATGTGGACGACATGGCACTGGTGCATACCAGCAAGGAATACCTGCTGGAGAGGCGTAAGCGCATCCGCGAATGGCTGGCGGCAAACGGGCTGACCCTGC
SRS016203_WUGC_scaffold_7827	TR	58.46	-	7315	7378	AACAACGCGTGGTACGTGAATTTCAACAACGGCAACGTGAACAACGACAATAAGAACAACGACA
SRS016203_WUGC_scaffold_7827	DGR	214.95	*	6394	7378	GCAGGGTCAGCCCGTTTGCCGCCAGCCATTCGCGGATGCGCTTACGCCTCTCCAGCAGGTATTCCTTGCTGGTATGCACCAGTGCCATGTCGTCCACATACCGCCCGTAGAACGGTATGCCCCACAGCTCCGTAATCAGGTGGTCGAGCGGGCTCAGGAAGAAATTCCCCGACATCTGGCTCGTCAGGTTGCCGATGGGCAGCCCGTGCATCCCGTCCGAATGGAACAGGCTCTTGTCCCGTGGCAACCCTTTCCAGTGGCTCGCGGGACAGCGGCGGATGCAGTTCTTCTCCGGCCGGTTGAAGATCGTTTCGCGCAGCAGGTAGAGTAGCATCTCCAGGTCGTTCGCCCGGTAGGTTTCCCGCAGAAACTTCTCCATCCGCTCGTAAAGTAGCTTCTTGTGTATATCCATGAAGAACGAGCGGACGTCGAGCTTCATCACGTAGCAGTCCTTGGTGTAGTTCTCCGAACATTCCCGGACAAATTCCTCTACCCGGCGGATGCCGTACAGTGTCCCTTTTTCTTTGCGGGTGCTGTAGCTGTCGTCTATAAATTCCGCTTCCAGCAGCGGCTCTATCTTGCGGGCGATCAGGTGGTGTACCACCCGGTCGCGGAAGTCGGCGGCGAATACTTCCCGCTGCACCGGCTTGAATACAATGAAGGCGACAGAGCGGGAAGGCTTGTAGGTTCCGGCGTTGATTTCACGCCACAACCGGATGCACTTCCGCTCATAGTCCGCCTCGAAGGCAAGGGCGTTATGCGTCCCCCGTTTCTTGCGACGGCAGGCGAAGTAAGCCTCAAAGACTTCCTCCAACGAGATGCCGCCCGTTTCTTCGGGAGCGAATAAGCTGTTTGTTTCCATTTTTTTTTGTTTCATAGGTTTTAATGTAAAAGCCAAAGAAGAACGAACCCTATTGTTGTTGTCGTTGTTCTTATTGTCGTTGTTCACGTTGCCGTTGTTGAAATTCACGTACCACGCGTTGTT
SRS016319_WUGC_scaffold_48771	TR	6.34	-	1368	1417	TAGTTTAACCTGGGCTTCTACTTTAGTAGCGGTTATTTTAATAGTTATAA
SRS016319_WUGC_scaffold_48771	RT	6.83	+	5818	5921	TTTATTTTCATTTTTGATTTTTAATATTTTTTCTTTTAATATTTCTTCTTCTTTTATTAATTCATCTAATATATCTTTATCATTTCTATACTTTATCTTTTTAA
SRS016319_WUGC_scaffold_48771	DGR	13.17	*	1368	5921	TTATAACTATTAAAATAACCGCTACTAAAGTAGAAGCCCAGGTTAAACTAATTAATGATTTAGCCGTAGTTCTTAAATCAATCATAAAATACCTTCTTGCTTTATAAATTATAGCATAAATTAAAGATAAGTTATATTATGAAAAATTATAATATTCAGATTTTTTTTGTATATTTAACTAATTACTTTTACAATTTTAAGTAGTATAATCATATTAATAATGGAGAATTTATGAAAAAGAAAAAGAATAACTTTTATTTAGTTATGATGATAATTCTAGTAACTGGAATAGCTATATTAGCTTATAAATTATACTTTTTAAAAATAGATAACAATCATTTAAAAGAAAAACAATTTACTGAAGAAAAAAAGAAAATCGAAAAGCCTAAAGAAAAAACTGAAGATGAAAAGAAACTCGATATTCTTAATAATATAGATAAAAAAATATCTTTTTTTAAAAAAGATAATTTAGATAGATATATAAATTATAAAGAAAAAAATCCAAATCTAACAGATGAAGATATTATTGTTAAAGTAAATATCGGTTTAGATAATCCTTTTTATACTAACACTAAAGAATCACCAGATAAACATAAAATAACTGTCTTAGCTAATAAATACAACTTTTTAGGAAGTGATTATATACCAAAAAATTTAACTCAACTTAATTATAAATGTTCTTCTGGAAAACAATTTCTTGTAAGTGATGCTAAAGAAGCTTTTGAAAAATTATGTTTTGATGCCATAAATAATGGTTATCATATAGTAGCAATATCTTCTTATAGAAGTTATAATCATCAACAAATACTTTATAATAACTATGTTAAAAAAGATGGTGTAAAATATGCCGATAGATATTCTTCAAGAGCAGGATTTTCAGATCACCAAACTGGCCTTGTAGTTACGTTGCTAAATATAATCATATATTCACTGGATTTATAAATACAAAAGAATATATATGGATGAAAGATAATGCTCATAAATATGGTTTTATATTAAGATATCCTAAAAATAAAGAAGATATTACAGGTTATATGTTTGAATCATGGCATTATCGTTATGTTGGAATTGATATTGCAAATTATATATATGAGAACAATATAACTTATGAAGAATACTTTGTTAAATTTTTAGATAACAAATAAAAAAACAAATAATTTACTTATTTGTTTTTTTAGTCTCTATTTTTATTTCTTTTTCTAGCGTTTTTAATACCTGCTTTTTTAGCTTCTCTTCTTAATTCACCAGGTTTTGAGTAAGATTCTCTTTTTTTGCATTCTGATGGAATTCCATCACGAGCTACTTTTTGTTTGAACTTACGAAGCGCTTTTTCTAAATCACCTTTTACAGTTACTCTTGTCATTTTGATCCCACCATTTCTTTTTGTTCTAAATAATATATTACATAAAATATTTGATTTTTGCAATATTTTTTATTTACAAAGTTCATTTGGATCGATATCTTTAGGTAAATCACTAGAAATACATTTACTACTATAAGAATCATCATCACAATATAAACAAATTTTATAAATATATTTATTATCTTTCTTTTCTATTAAAACATAACTTTTTTTATCGTTGTCACCTTTAATATCACATTTTTTATGTCTATAAGATAATACTTTATCTATCATTTTTTCTTTCTCTAATTCATTTATACAGATAACTTTTTTATCATTTTCTTTAGGTCTTTTACTCCTATGTGTATTGATATAATTTATTGATGCAGTCTCTAATTCTTTTTCTAAATTACTATAATAAGTAAGTCTAAAATTAGCAAGTATTGCTCCTATTGCTGGAACAGCTATTAATAGTAACATAGCTAAAATTATAACAACTGCAATCATTTCTACTAGTGTAAATGCCTTATTTTTCATAATTAATAATTTTCCTTGTAGATTTCAAAGTATCCTTGTGGATGATCACATACTGGACATTTTTCTGGAGCTTCATTACCTACATGAATATGTCCGCAATTTCTACAAATCCATATTTTCTTTTCACTTCTTTTAAATATTGTTTGATCCTTAATGTTTTTTAAGAATTCTTTATATCTTTCTTCATGATGTTTTTCTATTTCAGCTACTCCTCTAAATTGTTTAGCTATTTCATCAAATCCTTCTTCTTCTGCTGTCTTAGCAAATTCATCATACATACTAGTCCATTCGTAGTTTTCACCACTTATACAGTCATCTAGATTTTCTTCTGTTGATGGTACACTTCCACCATGTAAATGTTTAAACCAAATTTTAGCATGTTCTTTTTCGTTATTAGCTGTTTCTTCAAATATTGATGAAAGTTCTACATAACCATCTTTTTTAGCACGAGATGCATAATATAAATACTTAGTAAATGCACCACTTTCCCCTTGATATGCCTTTTTTAAATTTTCTTCTGTTTTTGTTCCTTTTAAATTCATAATTTCCTCCTTCTATTAAATTATACTCCTCTTTTTTTATTAATGTATATACTAGTTACAAAAAGTATTAATGAAAAACTTATAATTATCAAAAACGATAATATAATTTGTTTAAAATCATATGAATTACCATACCAAAATTTATAATAATTATCTGATAAGTGATAGGTTGGAATACATCTACCAATAACCCTCATTACTTCTGGAAGTTTTTTTGTTGTAACTCCCATCATACCACTAGAAAACATAATAAAAAAATATAAAATCATCGTAATTCCATAAGTTATTCCAAACTTTTTAAATATTAATGCTATGGAATTAGATATAACTAATAATACCACAGATAATAAATAAAAGATAAAAATACTTACTAAAATTACGTTTAAACCAGGTATTTTTATACCAATTAATATTCCAGTTACTGTATATAAAACTAAAGATATCATAAGAAATATAAAATATATAACACATTTTGAAAATAATAGTTGTAATTTATTAAATCCAAATAACTCTAATCTTAAAGGGACATCTTTTTCAAGTTCATTAGCATATATTGCAGAATGACCAATAAACATAACTGAAAGTGGTATTATCGAAGACATGCTTATAAATAAAGTTGTCTTTACGACTTCCCTATAGTTTTCTGGAACATCTGATAAAGTACCACTTATAATAGAAAACAAAAATATTGGAAATACTATACCAAAAAATATTATTAAAAAATTCCCTAAAATAGTATTTTTAAACTCATATGATAACAACTGTCTTAACGTTTTATTTTTCATTACTTTCCTCCATTTTTGCAAGTGTAACAACTAATTCTATATCATTTTTAGTTCTTGTATAATCTATATCTTTCTCAATTAATTTATCCACTATTTTTCTTTCTTCTTTTTTATCATCTATTAAAATCGCAAGTTTTTCTTTACTAATTTCTACTGTTTTTTCTTTTTCAAATAATTTTTTATTAAATTCACTATTATTTATAATAAAAACAACATTACCACAATATTTTTTAAATAAATCTTTCTTGTTACCAAAATCTACAACTTTTCCATTATCTAATATTAATAATTTATCTACTAAATTTTCTAATTCTTCATAATAATGTGAGACTAATATTAACGTAGTATCTTTATATTTGTACCATTCTTTTAACTTTTTCATAAGCTTTTCTCTAGTTTCAAAATCAAGACCAGATGTAACTTCATCAAAAATTGTAAGAGATGAATTAGATGCCATTACAAGTATTAAAGTAAGTCTTTGTTTTTGTCCACCAGATAATTTTTTATATATTTTATTTAAACAATCAGAAAAATCAAAAAATTCGATTAATTCTTTTACAACCTGATTTTTTTCTATCTTACCATTAATAATTAGTTCTATAATATCTTTAACTGTAACAGTTTCAGCATAATTATTAAATTGCATATGAACTGCTATATCTTTTGTATCAATATCTTTTTTTATTTCACCACTATAATCAACTAATTCTAACAACGCTTTTATAAAAGTAGATTTACCAGCTCCATTTGATCCTATAACACCAACTTTTTCACCTTTTTTAATATCTAAACTTTTAATATATAAAGCTATATTTTTACCATACTTTACTTCTAAATTATTAATTTTTATCATTTTTTCTCCTATATTCTTTTATCTTTACTTTTTCATTTTTTAGATCTAAAGTTATAATTTTTAAAAAATTATTTATACATCTAGAAATATCTCCTTTATACAAAATATAATTATACTTTTTTAAATTTTCTTTATCAAGAGAATTGTATAAACTTTCTTCTACTAACAAAAATTTTAAATTTATATCTTCATCTTCTACATCTAAATAAGCAACTTTTTTCTTATCAATACTATAAGTAGATTTTAATAAAACATTGGTATTTTTCTCTTCTTCTGACATATAATCATCAATTATATCTATAATAGTATCATCTATTAATAACTTATTATCTTTCAAAGACATAAATTGCATATTAATAAAATTATTTATATTGTGCTTAGATTCTATTATTTTATTTTCATTTTTGATTTTTAATATTTTTTCTTTTAATATTTCTTCTTCTTTTATTAATTCATCTAATATATCTTTATCATTTCTATACTTTATCTTTTTAA
SRS016335_WUGC_scaffold_26472	TR	49.05	+	672	719	TGTCAACAACAATGGCAACTCGAACAACAACAACGCCTCCAATGCCAA
SRS016335_WUGC_scaffold_26472	RT	13.48	+	1517	1634	TTATTGCGATGTTTTATCCGAATAAAATTGACCATTATATAAAAGAAGTTCTTAAGATTGAGGGATATGGTCGATACAACGATGATTTTGTGCTAATACATAGTGATAAAGCGTATTT
SRS016335_WUGC_scaffold_26472	DGR	62.53	*	672	1634	TGTCAACAACAATGGCAACTCGAACAACAACAACGCCTCCAATGCCAACGGCTTGGCCCCGATATCGTAATGGTTTACTAAATGTAGGCTTTGACCGATTCAAATCAGAAACGATAGGAGTGCGTAACCCTGGCTAACGCCTAAATCTGTGGTGTGAGATGTTTAGTTTCACCGTGCTCATGAGCATGCGACGTACCTTAGTTTAGGTTATGAAAAGACTAAACGACTAAGTGGTACTATAAGCGGCCATTATATTTTTATGAATCAACATACTGACTATGATAAAGTGGCAGATGCCAACAATCTGATGAAATCAGGAAAGAAATGCGTTAAGAATGTTTCGTGGAAGTATTCTACGCAGAATTTCTATCTTGATAGAATCAACAGAGTAAGAAAGTCTAAAAATAGGCTTAACAATATGGATAGAATGTCTGATGGTTTTACTGTGTTCAAGGTAAATGAACGAGGTAAAATCAGAAATATTCGTTCTGTTCATATAAATGAAAGAATGGTTCAAAAGACTCTTTCGGAATTATCGCTTGTTCCAACAATAAGACCTAAGCTGATATATGACAATTATGCGTCATTAGAGGAACGAGGCATACAAATGGCTTTTAATAGGTTAAAGGTACATTTGTGGCGGTATTATCGAAAACATGGAAACAATGATGGGTATGTATTAGTTGCAGACTTGCATGCTTACTTTGATAGTGTTGACCATGATTGTGTTTACGAGCAATTAAGTAAAGTGTTTAGAGACGACCCGAAAACATTATACTTAATAATGGATTTTGTAGACGCATTTGGAGAAAAATCGCTTGGGCTTGGTAGTCAAGTGTCGCAAATTATTGCGATGTTTTATCCGAATAAAATTGACCATTATATAAAAGAAGTTCTTAAGATTGAGGGATATGGTCGATACAACGATGATTTTGTGCTAATACATAGTGATAAAGCGTATTT
SRS016335_WUGC_scaffold_38085	TR	49.34	+	311	360	TGTGGTATTGGAACTTCAACAATGGCTCTTCGAATGCGAATTGGAACATC
SRS016335_WUGC_scaffold_38085	RT	58.16	+	556	1238	GATATTTGTAACAAAGATAACATCAAAAAAGCAATAATTGAAGCAGCAAAAGGGAAAAAAGATAGGAACAATGTAGCAAGGATATTAGAGAATATTGATAGATATGTCGATATTCTCTTTAATATGTTAACTACGAAAGAAATAAAACTATCTCCATATAAAAAAATGACAATACATGATGGAGCAAATAAAAAGGAGAGGATTATTTTTAAACCAGCATTTTTCCCAGACCAATGTATTCACTGGTCATTAATGTTGCAATTACAAACAATCTTGCAAAAAGGCATGTATGAATATTGTTGTGCTAGTGTTCCTAATAGGGGAATACATTATGGCTCAACATATATTAAAAGAATATTAAAAGATGATAGAAAAAACACAAAATATTGTCTAAAATTAGATGTTAAAAAGTTTTATCCCAGCATTGATAAAAATGTGTGTAAAAGAAAATTCAGAAGAATAATAAAAGACTATGATGTGCTGAATTTAATTGATGCTATAATTGATAGTAGTAATGAAAATGGGTTACCTATTCGGTAATTTTACGAGTCAATGGTTTGCAAATTTTTATCTGCAAGATTTAGATCACTTCATTAAAGAAAAAATGAAAGTGAAATATTACTTGAGATATATGGACGATATGGTTTTATTTGGTAGAAATAAAAAAGAACTGCATAAAATAA
SRS016335_WUGC_scaffold_38085	DGR	107.50	*	311	1238	TGTGGTATTGGAACTTCAACAATGGCTCTTCGAATGCGAATTGGAACATCGGTGCTCGTGTACTTATTTTTGAAATAATAATTATATATATATTACACATCATTTTCCAGAGCCCTTGCTCAAAATAGAGTCGCAACTGGATTGGACTAGTAAGCCCATTATGGTTTGAAAATCCGATAGACAAAAATAAGAAATTATTATATTACCAGAGGTGTGTTATGAAAAGAAAAGGCAATTTTTACAAGGATATTTGTAACAAAGATAACATCAAAAAAGCAATAATTGAAGCAGCAAAAGGGAAAAAAGATAGGAACAATGTAGCAAGGATATTAGAGAATATTGATAGATATGTCGATATTCTCTTTAATATGTTAACTACGAAAGAAATAAAACTATCTCCATATAAAAAAATGACAATACATGATGGAGCAAATAAAAAGGAGAGGATTATTTTTAAACCAGCATTTTTCCCAGACCAATGTATTCACTGGTCATTAATGTTGCAATTACAAACAATCTTGCAAAAAGGCATGTATGAATATTGTTGTGCTAGTGTTCCTAATAGGGGAATACATTATGGCTCAACATATATTAAAAGAATATTAAAAGATGATAGAAAAAACACAAAATATTGTCTAAAATTAGATGTTAAAAAGTTTTATCCCAGCATTGATAAAAATGTGTGTAAAAGAAAATTCAGAAGAATAATAAAAGACTATGATGTGCTGAATTTAATTGATGCTATAATTGATAGTAGTAATGAAAATGGGTTACCTATTCGGTAATTTTACGAGTCAATGGTTTGCAAATTTTTATCTGCAAGATTTAGATCACTTCATTAAAGAAAAAATGAAAGTGAAATATTACTTGAGATATATGGACGATATGGTTTTATTTGGTAGAAATAAAAAAGAACTGCATAAAATAA
SRS016335_WUGC_scaffold_38244	RT	43.32	-	25153	25611	TTATATTCTAAAGTTTGATTTTAGTAAGTATTTTTTTAATATAAGTCATATAGTATTACTTAATAAATTAGCTTTATATTTAAATAAAGAGGACTTAAATATTATTAAGAATATTCTTAATACTACTAATCAAATATATATATTAATGAAACTATTAGAAAACTGGGAATTGATAATATTTATAGAAATGGTGCTGGACTACCAATTGGTAATTATACATCTCAGTTTTTAGCAGTGTTTTATTTAAATGATTTAGATCATTTCATTAAAGAAAAGCTTAAATGTAAGTATTATATAAGATATATGGATGATGGTATTATTATAGATAATAGTAAGGAAAGATTAAGAGAAATATTAACTATACTTAGAGACATAGTTAAAAATGATTATTATTTGGAGTTTAATAATAAAACAAAGATATATAAATCTAGTGAAGGTTTTACTTTTTTAGGAGTTAAT
SRS016335_WUGC_scaffold_38244	TR	20.17	-	26903	26950	ACGTCAACAACAACGGCAATGGCAACAACAATAGTCCGACGAATTCGA
SRS016335_WUGC_scaffold_38244	DGR	63.48	*	25153	26950	ATTAACTCCTAAAAAAGTAAAACCTTCACTAGATTTATATATCTTTGTTTTATTATTAAACTCCAAATAATAATCATTTTTAACTATGTCTCTAAGTATAGTTAATATTTCTCTTAATCTTTCCTTACTATTATCTATAATAATACCATCATCCATATATCTTATATAATACTTACATTTAAGCTTTTCTTTAATGAAATGATCTAAATCATTTAAATAAAACACTGCTAAAAACTGAGATGTATAATTACCAATTGGTAGTCCAGCACCATTTCTATAAATATTATCAATTCCCAGTTTTCTAATAGTTTCATTAATATATATATTTGATTAGTAGTATTAAGAATATTCTTAATAATATTTAAGTCCTCTTTATTTAAATATAAAGCTAATTTATTAAGTAATACTATATGACTTATATTAAAAAAATACTTACTAAAATCAAACTTTAGAATATAAAACTCTTCACTACTATTTTTAATCTTTACTAAATACTTATCTAAAAGATATCTAGCATATCTAGTCCCTCTTCCTATCCTAGTTGCACAATTACTATCTATTAAATACTTATCAAGTGGTAAAAGTATCTTCTTACAAACTACATGATTAATTATCTTATCTTCTAACTTACTACTCATAATTCATCTTTTTTTCTTCTCTCTTATTACAAAAATATTATATTTGCTATAACTATAACCATTATTAAATCTATAAACTAACATATTACAATTAGCATAATAATTCTTTTCAAAAAGGTATAGTTTCTTCTTATTCCTAATACTCTTTCTAATCTTTAAATAAGCTTCTTCTATATCACTTAGATTTATCTTCACTTTTTATCCATCCATATATAAGTTTAGTTACAGTTATATATCTCCTACTAATATTTTTATACTTAGAATAACTAATCTCATTATATTTATATAGTTTATAAAAATATAAATCTAACATCTTAACATCTATTAACATTTTTCTTTGAGTATATATTCTCTTATTACTTTCTAAAGTATTAGTATAGTAAAGATTATAAAGTAATTTATAATTAGTATCAACTATATTATTTTTTAGAGATTTATACTTATTATTAACATTAATTATAACTTCATCTATTAATAAATCTAATTCCCTTAATTTAGCTTCTAAAACAAAGTTAGTTATAGAATCTCTCCATCTTACTAATTATTTCTTCAATATTATCTAGATATAAACATTCTTTTAATTTTAATGCTAATAAATCTATTCTTTTAGTTAACATACCATACTTTAGATACATCATATATTTATTATCAGTAAATCTAACTGTATTATTATAGTGATAATTTATATGACATTTATCTAATAGTGAAACTAGAGAATCGATATTATTTTTTTCTATATAAATAGTCTCTTTATATTTTGTCTCAAGCAGATAACTAACAATATAACTATCATTACTATCTACATAATACATTATACCTTTTCTTTTTAAATACACTATATCATTCATTGAACCACTACCCTTACACCCTTATTCTACCAAAAAAAAAAAAAAAAAAAAAGNTCAACCATTTTTGACGCTAAAAAATGAATTAATCTTTTCTATTTTTTATCATTTTATAGGGATAGTTTATAAGCAATTTCAGTTCCACTAATTTTGCTATCTAACCGCTATTTAGTGCTATGCACAAGGAAACTATCTGTGCCTCTTACCTATACTATATAGTTACAAAATACCATAACACTAGTTTTAAGAGGAAATGGCGAGAACCGTTCGAATTCGTCGGACTATTGTTGTTGCCATTGCCGTTGTTGTTGACGT
SRS016335_WUGC_scaffold_45146	TR	25.41	+	1466	1515	ACAACGGTCGTAACCTGAACTTCAACTCGTCGAACGTGAACCCGTTGAAC
SRS016335_WUGC_scaffold_45146	RT	122.16	+	1784	2435	TCAAACGGGAAATTTTCGCTTCGCCTTTCCGAGACAGGGTAGTACATCATCTGTTGTTCAATTATCTGGCACCGTTGTTCGAATGCCGGATGATTCACGACAGTTACTCCTGCCGCAAGGGCAAAGGAACGTCGTTGGGCATCGAGCGTTTCGAACACCATATTCGCAGTTGTACGCGGAATTATACGCGGTCCGCCTATATCCTGAAACTCGATTTGAGAGGATATTTCATGAGCATCGACAAACGGCTGCTTTACTCGATTATCGAGCGTACTGTCGGGCGGAAAAAGGGTGTTGCGGATTTCGATTATGAATTGACGGATTTCCTGCTGCGTGCGATTTTGTTCCGCAATCCGGTCGAGAACTGCCGCATAATCGGATCTTTGTCGGACTGGAACGATCTGCCGCCGTCCAAGAGCCTGCTGAAATCGCCTCCGGGCGTGGGACTGCCGATCGGCGATCTGACATCGCAGTTGTTCAGCAATATCTATCTCGATATGTTGGACGAATATGCGAAGCGAACATTGAAATGTCGTCATTACGGGCGTTATGTAGATGATTTCTACATCGTCCATTCGAGCCGGAATTATCTTCGTGGACTGATTCCGCGCTTGCGCGATTATCTGTCGTCGGAACTGCACCTGACGTTGCA
SRS016335_WUGC_scaffold_45146	DGR	147.57	*	1466	2435	ACAACGGTCGTAACCTGAACTTCAACTCGTCGAACGTGAACCCGTTGAACAACAACAACCGCACCAACGGCTTCGCGGTCCGCCCCGTCCAAGAATTTACCGCTGCCTGTAAGAATCTTGTAGATATGAGAATCGGTTGCGATTTACTGAACGATATTTTTCGTGCCTATTACGATGCGAGAAGACACAAACGCAATACCAAGAGCCAACTCGCTTTCGAGATGGATTTGGAACATAATCTGATCGAGTTGTACGAGCAAATCAGGGATCGGACGTATCGGCCATCGCCGGGCATCTGTTTCATTACGGAGCATCCGGTCAAACGGGAAATTTTCGCTTCGCCTTTCCGAGACAGGGTAGTACATCATCTGTTGTTCAATTATCTGGCACCGTTGTTCGAATGCCGGATGATTCACGACAGTTACTCCTGCCGCAAGGGCAAAGGAACGTCGTTGGGCATCGAGCGTTTCGAACACCATATTCGCAGTTGTACGCGGAATTATACGCGGTCCGCCTATATCCTGAAACTCGATTTGAGAGGATATTTCATGAGCATCGACAAACGGCTGCTTTACTCGATTATCGAGCGTACTGTCGGGCGGAAAAAGGGTGTTGCGGATTTCGATTATGAATTGACGGATTTCCTGCTGCGTGCGATTTTGTTCCGCAATCCGGTCGAGAACTGCCGCATAATCGGATCTTTGTCGGACTGGAACGATCTGCCGCCGTCCAAGAGCCTGCTGAAATCGCCTCCGGGCGTGGGACTGCCGATCGGCGATCTGACATCGCAGTTGTTCAGCAATATCTATCTCGATATGTTGGACGAATATGCGAAGCGAACATTGAAATGTCGTCATTACGGGCGTTATGTAGATGATTTCTACATCGTCCATTCGAGCCGGAATTATCTTCGTGGACTGATTCCGCGCTTGCGCGATTATCTGTCGTCGGAACTGCACCTGACGTTGCA
SRS016501_LANL_scaffold_10479	RT	9.92	-	254	822	ATTGGTGGTGTAGCTGTTGGTATCCACAATGAAGAGCTTGTTGAAAGCCCAATCCTTGGTACAGCAGAAGAAGGCGCTTTGTTCAGTCTTACTGAAGACGGTAAAATTATCGTTAACAATCCACACAAAGCTCGTCTTGACTTTGCAGACCTTAACCGTTCATTGGCTAACTTGAGCTAATCTCGGTTATTTAAATTATTGTTAATCCGTCGCTAGGGCGACAAAAAATATAAGGGAGTTTTTATTTATCATGAATAAACGCGTAAAAATCGTTGCAACACTTGGTCCTGCGGTTGAAATCCGTGGCGGCAAAAAATTTGGTGAAGATGGTTACTGGGGTGAAAAACTTGACCGTGAAGCATCTGCTAAAAACATTGCTCAATTGATCAAGGAAGGTGCCAACGTTTTCCGTTTCAACTTCTCACATGGTGACCACGCTGAACAAGGTGAACGTATGGATGTCGTTCGTATGGCAGAAGACCTTGCTGGTCAAAAAGTAGGTTTCCTTCTTGATACAAAAGGACCTGAAATGCGTACTGAATTGTTCGAAGGTGATGCTAAAGAGTATG
SRS016501_LANL_scaffold_10479	TR	5.48	+	959	1008	ATTTTAGCTGCAAATTCTTCAGCACCCATAACACCTTCAGCAAGTACGAT
SRS016501_LANL_scaffold_10479	DGR	15.40	*	254	1008	CATACTCTTTAGCATCACCTTCGAACAATTCAGTACGCATTTCAGGTCCTTTTGTATCAAGAAGGAAACCTACTTTTTGACCAGCAAGGTCTTCTGCCATACGAACGACATCCATACGTTCACCTTGTTCAGCGTGGTCACCATGTGAGAAGTTGAAACGGAAAACGTTGGCACCTTCCTTGATCAATTGAGCAATGTTTTTAGCAGATGCTTCACGGTCAAGTTTTTCACCCCAGTAACCATCTTCACCAAATTTTTTGCCGCCACGGATTTCAACCGCAGGACCAAGTGTTGCAACGATTTTTACGCGTTTATTCATGATAAATAAAAACTCCCTTATATTTTTTGTCGCCCTAGCGACGGATTAACAATAATTTAAATAACCGAGATTAGCTCAAGTTAGCCAATGAACGGTTAAGGTCTGCAAAGTCAAGACGAGCTTTGTGTGGATTGTTAACGATAATTTTACCGTCTTCAGTAAGACTGAACAAAGCGCCTTCTTCTGCTGTACCAAGGATTGGGCTTTCAACAAGCTCTTCATTGTGGATACCAACAGCTACACCACCAATACCTTGTTTAAGGAGGTCAACCGCATGAGCACCCATCCATGAAGCAAGAACACGGTCACGCGGAGTTGGCGAACCACCACGAACCACGTGTCCAATGTTTGTTGCACGAAGATCTGAAGTATCTCCAGCTTCTTTCATTTTAGCTGCAAATTCTTCAGCACCCATAACACCTTCAGCAAGTACGAT
SRS016541_Baylor_scaffold_35834	RT	38.93	-	1474	1828	GACCTCCGCAAGCATCAAGGACAGGGGAATGCACGACTTGATGAAGTACATTCGCCGTGATATGCAGGAAGACCCGGAAGGCACAAGGTTCTGCTACAAGTTCGACATCTCCAAGTTCTACGAGAGTGTCAACCAGGACTTCGTTATGTACAGTGTGCATCGGGTATTCAAAGACAAGAAGCTCATAGCCATGCTTGACAACTTTGTCCGCGTCATACCGCAAGGTATCAGCATAGGGCTGCGCTCATCGCAGGGCTTGGGCAATCTGTTGTTGTCTGTGTATTTAGACCATTATCTGAAGGACAGGTACGGCGTGCGTCATTTCTACCGCTATTGTGATGACGGCGTGGTACTC
SRS016541_Baylor_scaffold_35834	TR	53.41	-	2384	2450	ACGCCAACGCGAATGGCGGTGTGTCGTACGCGAATGCGAGTAACGATGCCTCGAATGCGAATGCGAA
SRS016541_Baylor_scaffold_35834	DGR	92.33	*	1474	2450	GAGTACCACGCCGTCATCACAATAGCGGTAGAAATGACGCACGCCGTACCTGTCCTTCAGATAATGGTCTAAATACACAGACAACAACAGATTGCCCAAGCCCTGCGATGAGCGCAGCCCTATGCTGATACCTTGCGGTATGACGCGGACAAAGTTGTCAAGCATGGCTATGAGCTTCTTGTCTTTGAATACCCGATGCACACTGTACATAACGAAGTCCTGGTTGACACTCTCGTAGAACTTGGAGATGTCGAACTTGTAGCAGAACCTTGTGCCTTCCGGGTCTTCCTGCATATCACGGCGAATGTACTTCATCAAGTCGTGCATTCCCCTGTCCTTGATGCTTGCGGAGGTCGTTCTGATGAACCGCTTCTTCAGATGCTTATCCACCACCGACATGATGGCGTGGACAGCGATGCTGTTCTTCAGTTTCTTGAAGAATTGGATGTGCCGTAGTTTGCCGGCCTCTATAATATCTTTCTCCTCAATGTCCTTTGCGGTCACATGGAACGTGCCGGAAGCAATACGTTCAGAGAGTTCCTTGATGACCTCCTCACGATGCGCGAGCAAGTAACGTCCCTGATGGCTTTTCTTCCGTTTGGTGCCACTGAGGACCTGGTCGAATGATTCCGCCATGTTGGAATACTCGACAATCTCCTCTATGATGTGACCTTCTCTGCGCATAGCATCAGTTGTTGGTTGTTTATACAATGGAAGATATGGGCCTTCCTTTCCCCGGGCCAGACTTCTTCGAACTGTTGCCAGCCTACCAAACCCTATTGCCCGACACGTGATTTTTCAGCTTTCTACTCATTGTAGGTTTGCTGTGGCTTGCCACCCTCGGCACCACATTGGGGACTCGTCCCCATCGTTGTACGCCGATTGATAGTTGGTGAGACGCGAGCCGATGTTCGCATTCGCATTCGAGGCATCGTTACTCGCATTCGCGTACGACACACCGCCATTCGCGTTGGCGT
SRS016541_Baylor_scaffold_36309	RT	101.33	-	3108	3628	CGATATGGGTTTCTATCTTCAACAAGAACACGTATTCTTGCATCAAGAACCGGGGAATCCATAAATGCGCAAAGGATGTCAAGCAAGCATTGAAGCAAGACCCGGACGGAACACGCTATTGCCTGAAAATTGACATAAAGAAATTTTATCCGTCAATCAACCATGATGTCTTGAAAGGCATTGTCAGGCGGAAAATAAAAGATAGTCGCCTATTGGCATTGCTTGACGAAATCATTGATTCGGTCAATGATGAAAAAGGTGTGCCGATAGGCAACTATTTAAGTCAGTATTTTGCAAACCTTGTCTTGGCGTATTTTGACCATTGGTTGAAAGAAACCAAGCGTGTGAAGTATTATTGGCGTTATGCCGATGATATTGTCATTCTTGCACCCAACAAGGAAGTATTGCACGAATTGTTACACGAAATCCGGGCTTACCTGAAAGGGTTGAAGTTACGTGTAAAACGCAATTACCAAGTCTTTCCCGTTGATTCAAGGGGCATTGACTTCTTGGGGTATGTC
SRS016541_Baylor_scaffold_36309	TR	33.80	-	4101	4138	GCGAATACGAATAACACGGCTACGAATACGAATGCGAA
SRS016541_Baylor_scaffold_36309	DGR	150.08	*	3108	7421	GACATACCCCAAGAAGTCAATGCCCCTTGAATCAACGGGAAAGACTTGGTAATTGCGTTTTACACGTAACTTCAACCCTTTCAGGTAAGCCCGGATTTCGTGTAACAATTCGTGCAATACTTCCTTGTTGGGTGCAAGAATGACAATATCATCGGCATAACGCCAATAATACTTCACACGCTTGGTTTCTTTCAACCAATGGTCAAAATACGCCAAGACAAGGTTTGCAAAATACTGACTTAAATAGTTGCCTATCGGCACACCTTTTTCATCATTGACCGAATCAATGATTTCGTCAAGCAATGCCAATAGGCGACTATCTTTTATTTTCCGCCTGACAATGCCTTTCAAGACATCATGGTTGATTGACGGATAAAATTTCTTTATGTCAATTTTCAGGCAATAGCGTGTTCCGTCCGGGTCTTGCTTCAATGCTTGCTTGACATCCTTTGCGCATTTATGGATTCCCCGGTTCTTGATGCAAGAATACGTGTTCTTGTTGAAGATAGAAACCCATATCGGTTCAAGGACATTCATAATGGCATGGTGCAAGATACGGTCGGGATAATAGGGCAAACGGTAAATTTGCCTTTCTTTCGGCTCGTATATGGTGAAGATATGATATTTGGATGTTCTGAACGTTCCGTTTTTCAAACTCTCATGCAAGGCAAGGATATTGGCATCACGGTTCTTGTCGTGCATCTGCACGCCATAAGAACGCAACTTGCCTTTCCTTGCCTTTTGGTCGGCAAGCTGCAAGTTTTCAATGCTGATTACCCGGTCAAACAAGTTACCAATTCTTTTCATTGTCCTTTCACTTCAAGTTTGCTTGTATATTAGGATTCTTCGGGTTGCCCCTACCAAAACCGTTTTACCTAATTTGTTTTTTGCCGTTGGGCTTTTGCCCAACTCATGCAACCCCGGTCGGGCTGCTTTTGTGGCAAGGTTTCCGATATGCAACTATATTTTTACAAGCATAGCTGAGAACCGATATTCGCATTCGTATTCGTAGCCGTGTTATTCGTATTCGCATACACGAACCCTGCATTCGCACCATTATTCGCATTACCGCTGAACAAAACGCCACGACATCGGACAACCTTTGTTTTATTTTTCATTCAGATTCCAAAATCATATTTGCCACCCGATTTGCCGATTTACGCCGCTTCGATTTGCGGGTAAAAGCAAAGCCGAGAACCGANNNNNNNNNNNNNNNNNNNNNNNNNNNACCGCCGAACAAAACGCCACGTTCTGCCACACCGCTTGCCGGAATGTTGGTATAGAAGTAATCACAAAAGTAAGTTGTTGAACCCGCGCCGACTTCAAGCGGCATGATTTCGCCATCCTCACCAAGAATCAACTTCTTTACATATCCCTCTTTTCGGGGCAAGTTGCCGCGCAACTCATAGTTCAACGTGCCGGAACTTGTGAATGCCGCCGGGTCGTCACAAACGTAAAATTCGGAAAGTCCGCCATCGGCTTCACTCTGAATAAGACATTTGCAACCGTCCGTCCACTTCCAAATATGCCCGAATGGGTTTTCAACACCCCGGTAAGACGGCACTTGTACGACCTTACGTGTTACGGGTGTAAAATAGGTTGTGTTTGTCAATGCCGTTCCTGCTACTGCATCTGCTTTGCAAGTGTATAGCAATTCACCTTGTGACACGTATTGCCCGGCGGTGTATGCGGTCGCGGCACTATATTCACCCTTATAGTTGGCTTCACCGCTTGCGTCATACTCAAACGGCATGGTAAATTCAACATACCCGGATTTGTTGCCAAGGCTGTTTGTTACACCACAAGGCACGAACGGATAATTGCCATTGAAGTTTGACCACCTCGTCCAATCCAAGGTTGTCACACCCGAACCCAAGCCGCCTTGATGGTAGCCATCTTCCGTCAATTCGGCATTGAATGCCTCTTGCGAATTGAATGTGCAATACTCAACAGCAAAAAGCCACCACAACTTTTTGTGCGTCTGATACAAGTTGCAATTCCATTCCGTTGAACCATGCTTTCTTGCATACGTGCGGAAATTGGTCAATGAAATAACCGTTGCGGGCAATCCAAGTTGTGACCTATAAGTTCCGTCACGGTCGGCATTGTTGTTGCCGCCCCTGTAATCCGCATCCTTGTTCACGACCGCGCACAATGTTTGCGTTGAACGCTGAACGGTCGCTTCAACCGCCGAAACATAGTCCTTGCGCCAAAGTTTGAAGCCGGGCAAAGGTTCGGTGGACTGCAAGTGGCGGCTTTTGTCGCCGTCCGTTTCAAAACGCACATACATATCGGGCAATTCATCCATGTATTGCCCATCAGCCCCTGTAAGGTTTGCAGCCGCCCCCGTGTCGCGCTTTGTCGAATCATTGGCGTGCAAGTAATAGTTTACTTCGCCATTGTCTTTCAAGATGCAACGCCGGATAAGGCTTTGCAACGGCAATTCCTTGTGAAGTTCCATCTTGCCGACCCGTGTCGGGTGCGGGTTTGACACCGTGGCATCCCATTCAATGCCATAATAATAATCATAAGCGAATGTCGGCTTTGTGTTGCCGACCCCAATAATCAATCCCATATCAATAGCCCCATTTTAAGTTAGTACCTGACAATGAAGTTTGCTTCACCGTCTTTACGATTTCAGGATTCCAACCGCAATCAAATTGCGTTTCGATAAATTCCCCGTCATTCATTCCGGCAAGCTGCACCGATAATTTCACGGGTTGCGTGCCGTCATTCTTGACGTTGAAGCATTGACCGTCCGGCAAGCTGAAATCAGCATTGTTCAGATTGTCGATTGCTCCCATCTTTCCGATTTGTGCGGACACCGTTTCGCCGCTTCTTGTTTCACTCATAATCAAAAAGTTTTGTTTGCAAAATTAACTTGTTATTGTTTTACTATAAAACATTGTGGATAACACAAGCACAACTTTTACCCGGTAAAGTCTGTTGTGTTCACAATCATAAAGGAAAATCCCGAATCATTGGCACTTGCATCATCACCCGTGTACACGTCAAAATAAGTCGTATTCTTTGCATAGATGCTTGCATATCTTCCGACCGAACCTTGACTTGTTGAATCACACGTGGCGAAAACCAAGTAATTATTCACGCTTGAAAAGCCCGGACTTATCCTTACCCTGTAATGCCCCGTTCCAAGTCTTGAAGTCGTTATTGTCGCCGTGTCGTATCGGTGCAACTTTATCAAGCCGCCCGATTGGTTCACCATGCCCATATAAGACACCTTGAAAGGCAATCCGCGCATATTGGTTGCCTTTGTATAGAAGCGGCGCAAGATAATCCACCCGTAAAACTTTGAATTATCCCCATAGCCAATCATTTCAACGGCTTCATAAGGATTTATCGACAAGGTTCTATAAGTCCTGCCGTTTTCATAGAAGTATTTTCCGCTTGGGGCTGTATTGCTTACAATCACCCCGACCGGGGTTTGACCATTGAAATAATCATTCATAATGATTGCACGGAAACCGCTATATTCCAAAGTGAAAGGAATTGTGAATGCCGTATTCCAACCGCCACTGCTTGTACCTGTAATGACAACATTATTGTTATTCTGCAATCCCAACGTGGACACCGTTATTTCGCCCCCTGCCGAACCGCCAAGGGCAAAGTAACCATTCCGAAATGCGTTGGCAATGCTCCCTTTTATGATTACGTTGTTCAAATCCGCATTGGTAATTGTGCCTTTGTTGATGTATGCTTCACCCTTGACGGTTGCTTTTTCCATGACAACCGAACCGTCTTGCATGACCCTGTAAGGGGCATAAGCACGGTTTTCAAATGAAGTACCAGCCCAAAAGCGCACGGAACTTGCCGCCGTGCCTTGCCCGGTCATGCCCGCAAGGATGGTTGATGTACTTCCGGCGACCTGTATTGTGCCGGATGTTACCAAACCGCCATCAATGACCGTCTTTGTATTGTCGTATGACACCGCCTTGACCCAATCCGTTGCGATATATGAACCGCTTGTTCGCTTCACGGCACACCGCTTCAAGTCCGTTCCATTGACCCACAAATCGCCTATGTCATAAGGTGGATAAGGGGTTGAAACGAACACACGCCGTTTGCCGTCCGCTGTGTCCTTTGCTTGGCTTGCAAGGCTGTATGCGTCAAGTGCCTTTTGGTCATCAATGTTTACCCAAGAATAAGAACTTGAATATCTCCTTAACTTGTGTGCGCTTGAATTGTACCACATATCGCCAACGTGCTTCTTTTTAATCGCCGTTGTAGTCCAACTTGCCGCCGGGTCGGTTGTCTGAAACCACGTTTCAATCTTGCCGTCAATCTGTGAAGTCA
SRS016954_Baylor_scaffold_11418	TR	16.26	+	2	39	TCAATTCTAACAATGACGTCAGCAATGCCAATTCCAAT
SRS016954_Baylor_scaffold_11418	RT	94.50	+	370	990	AATATAGTACCTTTATAATATACGAACCTAAAGAAAGATTAATCTTTAGACTTCCATACTATCCAGATAGAATAACTCACCATGCTATAATGAATATTATGGAGCCTATTTGGACTAGTATATTTATAGACCAAACATATTCCTCTATACGAAATAGAGGTATTCATAAAGTAGAGTATGATTTGTTCAAGGTGTTATAGAAACATCCAGAAGAAACAAAGTATTGCTTGAAAATGGATATAAAAAAATTCTATCCTTCTATAACTCACGACATTTTATACGAAATGTTATAGAGAAAGATAAAGGATAAAAAACTATTAAAACTGTTGAAAGAAATAATTTATTCAGCGAAGGGAGTTCCTATTGGAAATTATCTATCACAATTCTTTGCAAATTTATATCTGACATATTTTGACCACTGGGTAAAAGAGGAGTTAAAATGTAAGTACTACTTTCGATATGCTGACGATATTGTGATTCTTGGTAATGACAAGAATTATTTGAGAAATGTATTAGTATCTATAAAACTATATTTGAAACAGGTTCTTAACCTAGAGTTGAAGCCTAATTATCAAATATTCCCTGTAGAAAGCAGAGGTATTGATTTCGTAGGCTATAAAT
SRS016954_Baylor_scaffold_11418	DGR	110.76	*	2	990	TCAATTCTAACAATGACGTCAGCAATGCCAATTCCAATGTCGAGTTATTATATATTTAGAAACATTTTATTATTTTTTTTTAGTTTGCTAAGTAATATCCTTGCCTCTAGGCAAAAGATAACGTAGTGTTGAATGAAGGGTGTTAGTAGGTTAATTCTCGAACGCTTCCGATGAAATATATAAAAAATTGAAACGTGTAGGATATTTGCACGAGAAAGTATACGCTGAAGATAACATCGAACTAGCTGACGATAAAGCTAGAAGAAATAAGTCTATTAGATGTGGAATCAAGCAGCATGATAAGAATAGATTAAAAGAAAATAAGGAATTATCCGATAAGTTAAGGGATTTGATTTATCAAACCTCTGAATATAGTACCTTTATAATATACGAACCTAAAGAAAGATTAATCTTTAGACTTCCATACTATCCAGATAGAATAACTCACCATGCTATAATGAATATTATGGAGCCTATTTGGACTAGTATATTTATAGACCAAACATATTCCTCTATACGAAATAGAGGTATTCATAAAGTAGAGTATGATTTGTTCAAGGTGTTATAGAAACATCCAGAAGAAACAAAGTATTGCTTGAAAATGGATATAAAAAAATTCTATCCTTCTATAACTCACGACATTTTATACGAAATGTTATAGAGAAAGATAAAGGATAAAAAACTATTAAAACTGTTGAAAGAAATAATTTATTCAGCGAAGGGAGTTCCTATTGGAAATTATCTATCACAATTCTTTGCAAATTTATATCTGACATATTTTGACCACTGGGTAAAAGAGGAGTTAAAATGTAAGTACTACTTTCGATATGCTGACGATATTGTGATTCTTGGTAATGACAAGAATTATTTGAGAAATGTATTAGTATCTATAAAACTATATTTGAAACAGGTTCTTAACCTAGAGTTGAAGCCTAATTATCAAATATTCCCTGTAGAAAGCAGAGGTATTGATTTCGTAGGCTATAAAT
C2828507	TR	76.65	+	211	289	TTTCAACAATGGCGCTAACTGTGGCTTGTGGTATTGGAATTTCAACAATGATTCTTCGAATGCGAACTTCAACATCGGT
C2828507	RT	53.89	+	677	1153	AATATTTAAGCCTGCTTTTTATCCAGACCAAGTAATTCATTGGTGTATAATGTTACAATTGCAACCAATACTAGAAAAGGGAATGTATGAATATTGCTGTGCATCTGTTCCAAATCGTGGTATTCATTATGGTGGAAAGCAAATAAAAAGAATACTAAAAGATGATAAGAAAAATACTAAATATTGCTTAAAATTAGATGTGAAAAAATTTTATCCAAGTATTGATAAATTTTGTATGAAAAGTAAATTTAGAAGAATAATTAAAGATTATGATATGCTTGATTTAATTGATAAAATAATAGATAGTTCAGAGTCTGGATTACCTATACGGTAATTATACATCTCAATGGTTTGCAAATTTTTATTTACAGAGTTTAGATCATTATATAAAGGAAGAACTGAAAGTAAAATATTATCTGCGATATATGGATGATATGTTGCTCTTTGGAAGAAATAAAAAGGAATTACATAAATGTA
C2828507	DGR	130.53	*	211	1153	TTTCAACAATGGCGCTAACTGTGGCTTGTGGTATTGGAATTTCAACAATGATTCTTCGAATGCGAACTTCAACATCGGTTGTCGTGTTATTATTTTTGGAAAATTAATTATAGATAAATTACACATCATTTTCCGTGCCCCTTGGCAAAAATAGAGTCGCAACTGGACTGGTTTAGTAGCTTCTTTTTAGTCGAAAGACCGGTAGACAAAAATAAGAAATATCAGGAGAACATAAGATGAAAAGAATAGGCAATATTTATTCAAAGCTATGTGATAAAAATAATATTAAGATAGCAATTTTAAAAGCATCTGCAGGTAAAAAGAGCAGAAAAAATGTTGTAAAAATAATGAACAATATAGATTATTATGTAGATGATATATATAAAATGCTAGTTGATAAAAGTATAAAATTAAGTCCGTATAAAAAGATGAAAATTCACGATGGAGTTAATAAAAAAGAAAGAATAATATTTAAGCCTGCTTTTTATCCAGACCAAGTAATTCATTGGTGTATAATGTTACAATTGCAACCAATACTAGAAAAGGGAATGTATGAATATTGCTGTGCATCTGTTCCAAATCGTGGTATTCATTATGGTGGAAAGCAAATAAAAAGAATACTAAAAGATGATAAGAAAAATACTAAATATTGCTTAAAATTAGATGTGAAAAAATTTTATCCAAGTATTGATAAATTTTGTATGAAAAGTAAATTTAGAAGAATAATTAAAGATTATGATATGCTTGATTTAATTGATAAAATAATAGATAGTTCAGAGTCTGGATTACCTATACGGTAATTATACATCTCAATGGTTTGCAAATTTTTATTTACAGAGTTTAGATCATTATATAAAGGAAGAACTGAAAGTAAAATATTATCTGCGATATATGGATGATATGTTGCTCTTTGGAAGAAATAAAAAGGAATTACATAAATGTA
C1595246	TR	32.17	+	17	54	TGAATTCGAACAACGTTGCCTCGAACTCGAACGCGAAC
C1595246	RT	35.37	+	620	977	ACATTTGGAAGCATTAAAGGCAGAGGAACATTGAAAGCCAATAAACAAGTGCGTAAGGACTTGCATCGAAGCGGTTTTGAATATGTTATAAAGCTGGATGCCAAGAAGTATTATCCCAATATCAACAAGCAAAAGTTGGTTGAGCTGATACGCGGAAAATATAAGGGTGAGGCGGCTTTGAAATTATTTGAGAAAATAATTATGAGTTACCAGCCGGAAAGCGAGCTTGGTGTTTCTATCGGGGCCTTGCCTTCACAGAACAACGGGAATTATTATCTTACACCTTTTGACTATTTTGTATTGCAGATTCTTGGTGTGAAATATTACTCCCGTTATGTGGATGATATGGTTATTCTAT
C1595246	DGR	67.54	*	17	977	TGAATTCGAACAACGTTGCCTCGAACTCGAACGCGAACTACGGGGGTGCCCTAACTCCTAAATGCTTTGTAGCAGCGAAAGTAAAGATATTGAAATAAAAAATCTCGGGGAGCAATCAGCCTCACTAATTGCAGAAAATTTTCTGCCGCTCGGATAGGATTTAAAACACGAAAGGCGAGTGAAATATGCTACATAAATGGTCGGTTAGTAGCGTTGCAGTTGTACGCAGGTATGAAAGCCGCCCAAACAGAAGGAAGCAACTTCTGTAAAACAGATTGAAATGTTATGGGTAAAAGAACATTTGTCGATATAAAGGAGATAGCGAGTTTTAACAGCCTATATAATGCCTGGCGTTTGTGCAGTATAGGTGATGGAAAAGACAAACGCAGAGATGTTATTGATTTTGAGAAGAATTTAACAGCAAACCTAAAGAGCCTGCAAAAGCGGTTGCTAAATGGAACATGGGAACCGGACACTGGCCGTTTCTTTTGGTTGTATACCGAGGGTAAATGGAGGCATATTCATACTGTTTGCATTGAAGATAGGATTGTACATCAAGCATTGGTTTATCATTTCTCACTTCATAAGAAATTCATAAACCGGACATTTGGAAGCATTAAAGGCAGAGGAACATTGAAAGCCAATAAACAAGTGCGTAAGGACTTGCATCGAAGCGGTTTTGAATATGTTATAAAGCTGGATGCCAAGAAGTATTATCCCAATATCAACAAGCAAAAGTTGGTTGAGCTGATACGCGGAAAATATAAGGGTGAGGCGGCTTTGAAATTATTTGAGAAAATAATTATGAGTTACCAGCCGGAAAGCGAGCTTGGTGTTTCTATCGGGGCCTTGCCTTCACAGAACAACGGGAATTATTATCTTACACCTTTTGACTATTTTGTATTGCAGATTCTTGGTGTGAAATATTACTCCCGTTATGTGGATGATATGGTTATTCTAT
C1611739	TR	43.58	+	594	643	TTTTCAACGTCAACTTGAACAACCCTCGTACTAACTCGAACAGCAACATC
C1611739	RT	92.68	+	1064	1723	AGTTGAGAATGATAATGTCGATTCAATTCAAACATCGTGTTGTCCAGTGGGCTATCTACAGAATAGTAAACCCTATGCTTGTGCCGGGATATATTTCCGATTCATACGGATGTATACCCGGCAGAGGTAGCCTATCAGCTATGCAATGTCTGAGAAGCTGGGTAGATATGGTTTCGAGGCAGGAAGAAAACTGGTATTATCTGAAACTTGACATAAGCAAATATTTTTACAGGATATGCCACCGCATACTGAAAGAAATACTTGCAAAGAAGATCAAAGACAAGCAACTGCTGAACGTGCTGTATAGAATTATAGATTGCAGCCACACGCCGTTTGGATTACCTCCAGGAAAGAAACCGGAGGAGGTTCCACTTGAAGAAAGATTGTACGAAGTAGGTATGCCGATCGGAAATCTGCTGAGTCAAATGTTCGCAAATCTATATCTGGATCAACTCGATCAATTCTGCAAGAGAGTTCTCCGGATAAAATTTTATGTTAGATATATGGATGATGTTATTATTTTGTGCAACAGCAAAGAACAACTGCACGAATGGAAAATGCGTATAAATGAATTTTTGAATAATGAATTGGAATTAAATCTAAACGAGAAAACCTGCATCCGTCCGATCGGACAAGGTATCGAATTTGTTGGATATAGAA
C1611739	DGR	136.26	*	594	1723	TTTTCAACGTCAACTTGAACAACCCTCGTACTAACTCGAACAGCAACATCGGTTTCCGCTCCGCTCTACTCTCATATGCCAGAATCGTGCAGATCACGGTCTGCGCGGCAGTGCGAGAGATTAAAGGAGCCTGTTTCCGCGCCGGGAGTTATCCTGGCGAAAAATGTAACCGGTCGGTACATCCCCGAACCAGGAGCTGACCGGAACACCAGAAAGCCGCAAGTAGCCATGGCGAAAGCTGCAAATAAGGAGAGGGCATACGATGAAGATTAAAAATGTTTTCGAGCTGATCTTCTCAATGGAAAACCTACACGCAGCGCTGGAGGATGCTTCACAAGGTAGAAGATACCAGACAGACGTCCTGGAGTATAACATGGACGCCTACGAGAAATTAACAGAGCTGCGAGAAGAGATTCTGAACGGTTCGTATGAAATAGAAAAATATTATATTTTCTATGTGCATGAACCAAAGTTGAGAATGATAATGTCGATTCAATTCAAACATCGTGTTGTCCAGTGGGCTATCTACAGAATAGTAAACCCTATGCTTGTGCCGGGATATATTTCCGATTCATACGGATGTATACCCGGCAGAGGTAGCCTATCAGCTATGCAATGTCTGAGAAGCTGGGTAGATATGGTTTCGAGGCAGGAAGAAAACTGGTATTATCTGAAACTTGACATAAGCAAATATTTTTACAGGATATGCCACCGCATACTGAAAGAAATACTTGCAAAGAAGATCAAAGACAAGCAACTGCTGAACGTGCTGTATAGAATTATAGATTGCAGCCACACGCCGTTTGGATTACCTCCAGGAAAGAAACCGGAGGAGGTTCCACTTGAAGAAAGATTGTACGAAGTAGGTATGCCGATCGGAAATCTGCTGAGTCAAATGTTCGCAAATCTATATCTGGATCAACTCGATCAATTCTGCAAGAGAGTTCTCCGGATAAAATTTTATGTTAGATATATGGATGATGTTATTATTTTGTGCAACAGCAAAGAACAACTGCACGAATGGAAAATGCGTATAAATGAATTTTTGAATAATGAATTGGAATTAAATCTAAACGAGAAAACCTGCATCCGTCCGATCGGACAAGGTATCGAATTTGTTGGATATAGAA
C2524261	TR	23.00	+	568	615	CGTGGACACTACGGGCGCGCGGAACAACAATAACGCCTACAATGGTAA
C2524261	RT	32.08	+	1052	1691	GCTTTATCCTCAAATCACACGTTCGTTTATTCGTGACAACTGTGCTTGCCAGTGCGGGAAAGGTGTTGATGATGCACTTAATCGCATGAATGTTCATCTTCGGCGTTACTTTCTTAAAAATGGTTCTAACGGCTGGGTGCCGAAATGCGATATACGCCACTACTTCGCGGAAACGCCGCACACAGTAGCGAAAGCTGCAATCAGAAAGCGGCTAACCGATCAGGATGCGGCAGCGTACACAGACATGATTATTGATAGCTTCGGCGGCGAAGTCGGCATAGGTTTAGGCAGTCAAGTATCACAAATAACTGAACTTGCGGTGCTTGATGACCTCGACCATTTCATAAAGGAACGCTTGCGAATCAAGCACTATATTCGCTATATGGATGACTTTGTTTTGATTCACAACGACAAGGACGTTCTTCAAACAGCTTTAAAACTATAAATGAGCAAATAGTGAAAACTGCACAAGGCACATCGAAATAAGAAAATTGTTCGGTCACGAATCGCAATTTATCACGTTTTTTTATAACCCAAAGGCTACAGCAGAATCGCGGTTTTTGTGCATTTATTCAGATTTGCTCGTTTATAGTTTAAAAGAAATCAGATTACGTCTTGCTGTAATCGGTCTGACGCTTAA
C2524261	DGR	55.07	*	568	1691	CGTGGACACTACGGGCGCGCGGAACAACAATAACGCCTACAATGGTAACGGCGCGGCGGCGGATTGTGAGATAATGCCCGCTTAAAGTAGGCCATGCGGCTGAAATCTGTGCTACTCACACAAGGAACGATTCACCCGCCCCGAAAGGGGGAACACAAAGCGGCGACGCCGCCAGCGTTTGCGCTGGTGCGGCTATAAGCGCCGTTCTTTTTATGCAAAATAAAACAGTAAAAGATGCTACTTCCTTCCGCAAACTATATAAAGGCTTGAAAAAATCATGCTGCAATGTTCGATGGAAGGATAGCGTCATAGGCTACGAAGCGAACAGTCTGAAGAACACTTATCTTCTGCGTCGAAGTCTTTTGAATGGAACGTATAAAATAAGCGACTATTAGAAATTTCGCGTATATGAACCTAAAGAACGTGAAATTGTGGCAACAAGGATAAAAGACCGCCAATTTCAGCGAAGTCTTTGCGATAATGTGCTTTATCCTCAAATCACACGTTCGTTTATTCGTGACAACTGTGCTTGCCAGTGCGGGAAAGGTGTTGATGATGCACTTAATCGCATGAATGTTCATCTTCGGCGTTACTTTCTTAAAAATGGTTCTAACGGCTGGGTGCCGAAATGCGATATACGCCACTACTTCGCGGAAACGCCGCACACAGTAGCGAAAGCTGCAATCAGAAAGCGGCTAACCGATCAGGATGCGGCAGCGTACACAGACATGATTATTGATAGCTTCGGCGGCGAAGTCGGCATAGGTTTAGGCAGTCAAGTATCACAAATAACTGAACTTGCGGTGCTTGATGACCTCGACCATTTCATAAAGGAACGCTTGCGAATCAAGCACTATATTCGCTATATGGATGACTTTGTTTTGATTCACAACGACAAGGACGTTCTTCAAACAGCTTTAAAACTATAAATGAGCAAATAGTGAAAACTGCACAAGGCACATCGAAATAAGAAAATTGTTCGGTCACGAATCGCAATTTATCACGTTTTTTTATAACCCAAAGGCTACAGCAGAATCGCGGTTTTTGTGCATTTATTCAGATTTGCTCGTTTATAGTTTAAAAGAAATCAGATTACGTCTTGCTGTAATCGGTCTGACGCTTAA
SRS017511_Baylor_scaffold_63697	RT	18.93	-	5300	6152	AGAAGGAATACGTGGATGCCATTGACCAGAACACCATTGTGTTTGGTCTGGGTCCCGCAGGTACCGGTAAAACGTATTTGGCCATGGCTAAGGCCGTGCAGGCGCTGCATGCCAAGCAGGTCAGCCGCATTATTTTGACGCGCCCGGCGGTGGAGGCGGGGGAGAAGCTGGGCTTTCTGCCGGGCACGTTGAATGAGAAGATTGACCCGTATTTGCGGCCGCTGCATGATGCGTTGCGGGACATGGTGGAGCCAGAGATGATTCCGAAGTTGATGGAGGCCGGGATTGTGGAGGTGGCGCCGCTGGCGTACATGCGTGGGCGGACGCTCAATGATGCGTTTGTGATCCTGGATGAGGCGCAAAACACCACCCCGGCCCAGATGAAGATGTTTTTGACGCGACTGGGTTTCGGCTCAAAGATGGTGGTCACGGGCGATATTACTCAGGTGGATTTGCCGGGTGGGCAGAAGTCCGGGCTGCGGCTGGTGCGTCATATTCTGCGCGGCGTGGATGATGTGCATTTCTCGGAGCTGGGCAGCGATGACGTGGTGCGCCACCAGCTAGTCAGCGCGATTGTGGATGCCTACGACGATTATGAGACGGCCCAGATTGCTAAGCAGGAGCGGGCTGAACAGGGCAAACGAGCCCAGCGGGAGGAGCGCTAATGAGCATTGAGGTGTTTAACGAGTCCGGGTATTCCTATACACCCAGCGAGCGAGAGGCTGAGGTTTTGGAGGATTCCGCCGATGTGGGCGTGAACGAGGAAGCTCTGGTTGATGTGGCGTCCTTTGCCTTAAAGTGCATGGATGTGCACCCGGATGCGGAGTTGTCCATTCACATTGTGGATTTGGAT
SRS017511_Baylor_scaffold_63697	TR	5.50	-	10364	10413	CGCATGAGTTTGATCATGAACATGCCGAAGCGGAATGTGAAGAGGGGGAG
[truncated: 507,419 more chars]
