# Supplementary material for: Discovery and characterization of the evolution, variation and functions of diversity-generating retroelements using thousands of genomes and metagenomes
Source: BMC Genomics. 2019 Jul 19;20:595. doi: 10.1186/s12864-019-5951-3 (PMC6642488; doi:10.1186/s12864-019-5951-3)
Supplement: Supplementary file 17 — Data 3. 948 non-redundant DGRs from genomic and metagenomic datasets. URL: http://cgm.sjtu.edu.cn/index/pub/software/MetaCSST/supplementary/Supplementary_Data_3.gtf (GTF 2105 kb) [file 12864_2019_5951_MOESM17_ESM.gtf]

NZ_GG667666.1	TR	-	10403	10437	10387	10476	14	0	CGTCGTTTCTTCGGCTAACTTTGCCAATGTGAACAACAATGGCAATACGAACTACAACAACGCTTCGAACTCTAATGGAGTTCGTCCGGA
NZ_GG667666.1	VR	-	*	*	11515	11604	14	0	CGTCGTTTCTTCGGCTTACTTTGCCACTGTGTACGGCCATGGCATTACGGACTACCACGGCGCTTCGGACTCTCATGGAGTTCGTCCGGT
NZ_GG667666.1	RT	-	8990	10045	CGATCGCATTGTCCGACATTCTCTGTGCGATGAGGTTTTACTTCCAGAAGTTAGAAAACATATCATTTATGATAACTGCGCATCTATCAAGGGGCGCGGAATTTCACAACAGAGAAAACGATTCGAAATCCATCTCCACAAATACTACCAATTATACGGAAATGACGGTTATATTCTATTCGGTGACTTTTCAAAGTTCTATGACAATATTATCCATGAGATTGCTAAACGAGAATTGTTGAAGCTGTTCAATGACGATGAGTTTATTGACTGGCTTTTAACGTTGATATTTAAGGGTTTCCAGATCGATGTTTCGTATATGTCTGACGAGGAATACGAGACCTGTATGATCGATACTTTCAATAAACTGGAGTATCGGAATATTCCAAAAGAGAAGCTCACTGGCGAAAAGTGGATGGAGAAGTCCGTCAATATTGGGGATCAACTTTCACAAGTCATTGGAATTTATTATCCATATCCGATTGACAATTACGTCAAGTATGTGCGTCAGCAGAAATTTTATGGAAGGTATATGGACGATTGGTACATCATGAATCCCAGTAAAGAAGAGCTTGAAAACTTGCTCGAAAACGTCTGTAAAATAGCAGCCGAACTTGGAATCCATATCAATCGTAAGAAAACCAGAATCGTTAAGATTTCGAGCAAATACAAATTCTTGCAAATCAAGTACACACTTACGGATACAGGTAAAGTCATCAAACGAATAAACCCGGATCGAGTTACCGCAATGCGTAGAAAACTCAAAAAACTTGCCGTTAAGGTTGAAAATGAAGAAGCGGATTACGACAATGTCGAAAATATGTTTCGCGGTTGGATGGGAGGACATTATAAACTCTTATCCAGAGAACAACGAAAGAATTTAATACAGCTTTACGAAGACCTATTTAGTAAGGAAATCACAATAGTCAACAAGAAGCTGATTGTTTCTGATAGGTCTGCATGATTGCACATAAAGAAGGAGGAAAACGATGGAACCATGGTTTCAGGTTGTACTTACGATCTTTAGCTCAGTTCTTGCATCTTCTGGGCTGTGGG
NZ_GG704787.1	TR	-	4433	4470	4411	4528	10	0	GTTCCGCGTTGTTTTTCGTGGTGGCAACAATGCGTACCCGCACAACGGTATCTCGTGTTCGAATGCGAATAACGATGCTTCGAACTCGGATGCGGACGTCGGTTCGCGTCTGGCAAAC
NZ_GG704787.1	VR	-	*	*	4756	4873	10	0	GTTCCGCGTTGTTTTTCGTGGTGGCAACTATGCGTACCCGCTCTACGGTATCTCGTGTTCGAATGCGTATAGCGATGCTTCGTACTCGGATGCGGGCGTCGGTTCGCGTCTGGCCTTC
NZ_GG704787.1	RT	-	3394	3981	AAGATACGCCGCATCCAGATCCTGACGATGAAGGACCGTATAGCGGTACATGCCATCATGGCCGTGGTGGACAGGCACCTGAAGAAGCACTTTATCCGCACTACCTCGGCGAGTATCAAGGAGCGCGGCATGCACGACCTGCTGGCGTATATCCACAGGGATATGCTGGAACAGCCTGACACGACACGCTACTGCTACAAGTTCGACATCAGCAAGTTCTACGAGAGCATCGACCAGGACACGGTTATGGACTGCGTGAGGAGGGTCTTCAAGGACAGGCGGCTCATTACCCTGCTCGACGGCTTCGTGCGTATGATGCCGAGGGGACTGAGTATCGGACTGCGCTCCTCGCAGGGGCTGGGTAACTTGCTGCTGTCTGTCCACCTTGACCATGTACTGAAGGACGAATGTGGTGTGCGGCACTTCTACCGCTACTGCGATGACGGTGTGGTACTTGCCGCTTCCAAGAGAGAACTCTGGGAAGTACGTGAGGTCGTGCACCGCCAGATGGAGGGCATCGGCCTGAAAGTGAAGACCAATGAGCGCATATTCCCCATAACAGAGGGCATAGACTTCCTCGGCTATGTG
NZ_GG697151.2	TR	+	513768	513817	513728	513832	11	0	TATCGCGGGGGCAACTGGAACAACGGTGCGAACGCTGGTGTGTTCTACCTCAACGGCAACAACTCCCGCAGCAATGCGAACACGAACATCGGCTTCCGTGCCGCT
NZ_GG697151.2	VR	+	*	*	475028	475132	11	0	TATCGCGGGGGCAACTGGGGCAGCGGTGCGGACGCTGGTGTGTTCTGCCTCAGCGGCTACAACTCCCGCGGCAATGCGGGCACGTACATCGGCTTCCGTGCCGCT
NZ_GG697151.2	TR	+	513768	513817	513718	513832	13	0	GCGCTGCGTGTATCGCGGGGGCAACTGGAACAACGGTGCGAACGCTGGTGTGTTCTACCTCAACGGCAACAACTCCCGCAGCAATGCGAACACGAACATCGGCTTCCGTGCCGCT
NZ_GG697151.2	VR	+	*	*	513135	513249	13	0	GCGCTGCGTGTATCGCGGGGGCAGCTGGGGCGACGGTGCGTCCGCTGGTGTGTTCTCCCTCTACGGCCTCAACTCCCGCAGCTATGCGTACACGTACATCGGCTTCCGTGCCGCT
NZ_GG697151.2	RT	+	514331	514993	AGAAACGGCTCGTCATGGCTCTGGGCTTCCGGGATCGTGTCGTGCAGTGGGCGATCTACCTCCAGACAAACCAGTACCTCGACAATGGCATGATATACCACAGCTACGGGTGCAGGGTGGGAAAAGGAACCACCAGAGCAGCCGACCGGCTTCAATACTGGTGCACGCTCGTGGATCGAAAGCCGGGCAAATGGTACTACCTGAAACTGGACGTATCAAAGTATTTTTACCGGGTGGATCACAGGGTACTGCTCGACATACTCCGCCGGAAGTTCCCGAACGAGGACGGATACCTCTGGCTTATGGAAACGATTATAAATTGCGACCATACGCCCTTCGGACTGCCTCCGGGAAAGTCCGCCGACGAGATCCCACCGTCTGAAAGACTGTTCGAGGTAGGTATGCCGATCGGAAACCTCACGAGCCAGCTACTCGCGAACGTCTGCCTCAATGAGCTGGATCAGTATATCAAGCACGAGCTGAAAGCCCATTTTTACGACAGATACATGGACGACATGGCGCTGCTCTATCCTGACGCGGCCACCCTGAACCGGTGGAGGACTGCGATCGAGAAGTATCTGAACGAAGTCCTGCACCTCGAATTGAACAGCAAAACCACGATCGGGCTCGTCGAGCGCGGGATCACCTTCGTGGGCTGCCGGA
NZ_GG705175.1	TR	+	770150	770180	770127	770217	8	1	GCTTCCAGCAGTTGGAACGTGAACTTCAACAACGGCAACGTCAGCACGGGCAACCGCCAGGGCGCGGGCCGGGTTCGTCCCCTCGCCGCAA
NZ_GG705175.1	VR	+	*	*	769370	769460	8	1	GCTTCCAGCAGTTGGTACGTGGCTTTCACCTACGGCATCGTCAGCACGGGCGGCCGCCAGGGCGCGGGCCGGGTTCGTCCCCTCGCCGCAA
NZ_GG705175.1	RT	+	770421	770752	CGGGAGGTTTTTGCCGCCGCTTTCATTGATCGTGTTGTCCATCACTGGATCGCTCTTCGTATCGAGCCGATCTTAGAGGAACGCTTCCGGGAACAAGGAAACGTCTCCAAGAACTGCCGGAAAGGTGAGGGATGCTTGTCTGCCGTGCACTATCTGAATAACATGATAGTCGAGGTCAGTGAGCATTATACTGCCGATGCGTACATTTTCAAAGATGACCTGTTCAGTTTCTTCATGTCTATCTCGAAATCGTTGGTATGGGAAATGCTGAACATATTCGTAAGGGACAATTATAAAGGTGATGATATTGAATGTTTGCTTTACCTTCTAGC
NZ_GG705227.1	TR	-	654253	654302	654232	654349	14	0	GCCGTGTGGTCTATCGTGGCAACAACAACGCGAACCCGAATGGCGGTGTTTCGATGTCGAATGCGAACAACGATTCCTCGAATACGAACACGAACATCGGTTCTCGTCTGAACAACAA
NZ_GG705227.1	VR	-	*	*	654602	654719	14	0	GCCGTGTGGTCTATCGTGGCAGCAGCTACGCGAGCCCGAATGGCGGTGTTTCGATGTCGAATGCGAGCAACGATTCCTCGTATACGAGCACGTACATCGGTTCTCGTCTGGCCTTCCG
NZ_GG705227.1	RT	-	653320	653704	CACCTCCGCCAGTATCAAGAGACGGGGGATGCACGACCTCCTGGCGTATGTCCGCCGTGACATGGCCGAAGACCCTGATGGTACACGTTACTGTTACAAGTTTGACATCACCAAATTCTACGAGAGCGTGAAGCAGGATTTTGTGATGTATTGCGTCAGCCGGGTGTTCAAGGACGCAAAGCTCGTGACCATGCTGGAGAGCTTTATCCGCCTGATGCCTGAAGGTCTGAGTATCGGCCTGCGCAGCTCGCAGGGGCTGGGCAATTTGCTTTTGTCTGTGTATCTGGACCATTATCTGAAGGACAGGTATGCCGTGCGTCATTTCTACCGCTATTGTGATGACGGCGTCGTACTGGGTAAAACGAAAGCGGAACTGTGGAAGATT
NZ_GG774949.1	TR	+	1662002	1662065	1661972	1662087	14	0	GGTACTGGAGTAGCAGTGAGAACAGTCAGAACAACAGCTGGAACGTGAACTTTAGTAATGGCAACTTCAACAACAACAACAAGTACAACAGTAACATGGTGAGAGCGGTTGCAGCA
NZ_GG774949.1	VR	+	*	*	1661201	1661316	14	0	GGTACTGGAGTAGCAGTGAGAACAGTCAGGGCAACAGCTGGGGCGTGTACTTTAGTAATGGCTACTTCGGCAACTACGGCAAGTGCCACAGTTACATGGTGAGAGCGGTTGCAGCA
NZ_GG774949.1	TR	+	1662002	1662065	1661977	1662087	12	0	TGGAGTAGCAGTGAGAACAGTCAGAACAACAGCTGGAACGTGAACTTTAGTAATGGCAACTTCAACAACAACAACAAGTACAACAGTAACATGGTGAGAGCGGTTGCAGCA
NZ_GG774949.1	VR	-	*	*	1607676	1607786	12	0	TGGAGTAGCAGTGAGAACAGTCAGGGCAACAGCTGGTACGTGGTCTTTAGTAATGGCGGCTTCGGCACCTACAACAAGTACAGCAGTAACATGGTGAGAGCGGTTGCAGCA
NZ_GG774949.1	RT	+	1662245	1662896	CAAGTACTTGTTTTATAGTTACCCGTCCTAAATTACGGGAAGTGTTTGCTGCAAATTTCCGTGACCGTATTGTACAACATTGGTTGTGCCTACGCTTAGAGCCACTGTTTGAGGCACGTTTTGTTGAACACGGAAATGTATCATTTAACTGTCGAAAGGGTTTTGGAACATTTGCATGTATTGATCAGTTGACAAAAAATACAATTGAAGTCTCTGATAATTATTCGCACGAGGCTTGGTATGCTCAATTTGATATTAAAGGATTTTTTATGTCAATTGATTGCGAACGATTATTAGAACACTTATTACCATTTATCAAAGAAAAATGGAATTATTGGAAAGGGACCATATATGAACAAGATTTAGATTTAGTGCTATGGCTTACAGAAATAATTGTACGACATCGACCACAAGATGATTGTATACGTCAAGGAAATTTAAAATTATGGAGAATACTGCCTAAAAACAAAAGCCTGTTTTACAATGAATGGATGAAAGGCGAACCAATAGGAAACCTAACTAGTCAATTATTTGCCAATTTTTACATGTCATTTTTTGATGAATGGGCTATTAAAGCAGCAGAAGAAAGAGGAGCCAAATATGTACGTTTTGTAGATGATTTTAGCTTTGTGTGCAAAACTAAGGAAGATGC
NZ_GG774949.1	RT	-	1678553	1679990	ATGTTGTATTTTTGGATAAATTCAACCAGTGTGTCATAAAACATTTTATGTTGCTCGGTCGCATTTTTGCCTTTTCTTTGGGTAAAATTCCATGTTCCTGATTCATGGGTTGAGTAATATCCACAGTGCTCTGCTATATCTAATGCAAGCACATTATCACGTGTAATTTGATTTATTGACTCATTTTTAATGTTTTTTGATTCGTTAATCATTCTATGTATGAAACGCCATTAAGTTTATTGACTACAGTCTTGTATGGGTAGCCTTCAGCTATATTTCCATGACTGACTACCAAAGATGTAATCTGTAATTGATTGAGGGCATCAAAAATGTTGGAAAGCCCTTGTTCGTCAGTGGCTTCTAATATTTCATCAAGTATCAGGAGATCTAGTCCTTTATCGTCATCGCAATTTACATTGGTAAGTTTGTGCATTGCCAAAATATTAGCTAGATTAACTCTTGCTTTTTCACCTTCTGAAAATTTATCAAAAGAGCCACAATCTACACCATCGCGAATAAGAGAAATGGAAATCTTATCTCTGATTTTTCCGCTTTTTAAGACTGTAAAACCGGAAAATGCAATACGAATGTCACTACCAATGGCTTCCAGAAACTCGTTAGTTATGTGACTAAGAGCATCAATTTTAGTATTAGCCAGATGGGTTTTAAATTCAATAAAGGTTGCTTCTTGCTCTTTATATGAATTTAATTTTCGTTCAATAGTTTCTTTTTCAGAAATGGCTAATACCAATTCTTTCTCATATTTTTTCTTGTTGGCTTTGAGAGATTCTATCATGTCAGTTTCGGAAGAGTTTTCGATGTCACGAATAGATTCTTCGTATGACTGAATAGCTCCATTAGCATTGTTAATATTCAACTCGGCCTGCTTTGCTTCGTATTCTTGCTTTCTAATAGCTTCATCTAATATTGCATAAGAATCATCAAATAAATTAGTACGCGCATCATCAATGGATTTCTGAAGGGTATTCATTTGATGCTGGAGAGTTTGCATTTTATTGGTTAAATAAGACGTATTACGTGATAATTCATCCAATGCTGTACAAGTCTCGGTAATCTTATTCGACCATTCTATTTTACTACGATTCAATTCATCCTGTTCTTTACGAGCTTCGCGTCCTTTTGTTGTAATATCTGAAATGCGTTTTTCATTAGCCTCAATATTTTGGAGAATGTCTTGTGTCTCTCCATTTCGGTCTTGCAATCTTAGTTTAACCTCGTTTATATCTACATCATTAGCCAATGTGAATTCATGTTGGCATTTAGGACAAACGATAACTCCGGCAAGTTGTTTTTGGAGGCTGGCTATATCTGCTTCCAACTTAGTCCTTTGTGATCTAAGATTACTATTCTCGGCATCCAACTTTTTAATAGAATCCAATAATTCATTTATTTGATTCTCAATTTTGGTGGATTTCTT
NZ_GG774796.1	TR	+	256972	257021	256926	257032	16	1	GGTGCCCTTTTGTCTGCTAATGCGAATAATGGTGCGAATGCGGGTTTCGGTTATCTGAATGCGAATAATCGTTCCTCGAATGCGAATGCGAACATTGGGTTCCGCTT
NZ_GG774796.1	VR	+	*	*	213710	213816	16	1	GGTGCCCTTTTGTCTGCTACTGCGCATGCTGGTGCGGCTGCGGGTTTCGGTTCTCTGTATGCGGGTCATCGTTCCTCGTATGCATTTGCGGACTTTGGGTTCCGCTT
NZ_GG774796.1	TR	+	256972	257021	256925	257032	14	0	TGGTGCCCTTTTGTCTGCTAATGCGAATAATGGTGCGAATGCGGGTTTCGGTTATCTGAATGCGAATAATCGTTCCTCGAATGCGAATGCGAACATTGGGTTCCGCTT
NZ_GG774796.1	VR	+	*	*	256521	256628	14	0	TGGTGCCCTTTTGTCTGCTGGTGCGAATTTTGGTGCGACTGCGGGTTTCGGTTTTCTGGGTGCGGATCATCGTTCCTCGTATGCGTATGCGGACGTTGGGTTCCGCTT
NZ_GG774796.1	TR	+	256972	257021	256818	257032	10	0	TTGGGTTCCGCTTGTGCCGTTTTTGACGGACTGCAAAACTCGGTGAACGGAGCAACGAAAATGGCGTTGGATTGAAAAAAATAAAAACATAACAGGGTTGTGGCGGCTGGTGCCCTTTTGTCTGCTAATGCGAATAATGGTGCGAATGCGGGTTTCGGTTATCTGAATGCGAATAATCGTTCCTCGAATGCGAATGCGAACATTGGGTTCCGCTT
NZ_GG774796.1	VR	+	*	*	256616	256830	10	0	TTGGGTTCCGCTTGTGCCGTTTTTGACGGACTGCAAAACTCGGTGAACGGAGCAACGAAAATGGCGTTGGATTGAAAAAAATAAAAACATAACAGGGTTGTGGCGGCTGGTGCCCTTTTGTCTGCTAATGCGAATAATGGTGCGAATGCGGGTTTCGGTTTTCTGGTTGCGACTAATCGTTCCTCGTCTGCGGATGCGTGCCTTGGGTTCCGCTT
NZ_GG774796.1	RT	+	257545	258028	GACAGGATAGTACACCATTGCATTATCAATGTGTTGGGGCGTTACTGGACTAACTTCTTCATTGCGAATACATACGCTTGTATCAAAGGGCGTGGTATTCATAAATGTATGGAGGATGTGCATACGGCTTTAATCATAGACAGAAAAGGTACAAGGTTCTGTTTGAAGATTGACATCAAGAAGTTCTATGATAACATAGACCACGCAGCATTGAAAAGGATAATCCGCTACACTATAGCGGATGAACAACTGTTAAGGCTGTTGGATAAGATAATAGATAGTAACGGTAAAGACAAGGGGCTGCCAATAGGCAATTTCACAAGTCAATATTTGGCTAATCTCTATTTAGCATATTTCGACCATTGGGTTAAAGAAGAACTGGCTAAGATAGTGATGAAGCGTTTTGGGGTGAAAATCTACTACTATCGCTATATGGATGATATGGTGATACTATGCGCTGACAAAGAGGCACTGCATTTCGTAC
NZ_GL538303.1	TR	+	26438	26501	26399	26520	18	1	ACGCTGCCATTTGGTGGCTGCGCTCTCCGAACACCAACAATAACAACAACGTCTGGAACGTCAACACCGATGGCTCCAACAACAACAACTGGTACAACAACTCCTATGGTGTTCGCCCCGCT
NZ_GL538303.1	VR	+	*	*	28428	28549	18	1	CCGCTGCCATTTGGTGGCTGCGCTCTCCGCTCACCGGCAATAGCGACGGCGTCTGGTACGTCGACACCGATGGCTCCTACTTCAACTCTTGGTACCTCAACTCCTATGGTGTTCGCCCCGCT
NZ_GL538303.1	RT	+	26926	27540	AGCGCCGCATGGTACACGCCCCCGCATTTGTGGACAAGGTGGTGCTGCACGCTCTGGTCGATAACATCCTGTATGATGCCCTGACAAAGAGCTTTATCCGGGACAGCCACGCCAGCCAGACCGGAAAAGGCACAGACGACGGCCTGATGCGCCTGAAAACCCACATGGTGGACTATTACCGCCGTGAGGGCCACGGCGCGGACGGCTGGGTGCTGAAAGGCGACGTGCGGCATTTCTTCGCCAGCATCGACCACCGGAAGCTAAAACGCAAGCTCAAAGCCGTGCTGGACAAGCGCGGCGTTGACCCGCGTGTCTATGAGCTGCTTTGCATCTACATCGACGTGATGGAGGACGGCTTGCCGCTGGGCTACCAGACGAGCCAGCTTTTCGCCCTCATGTTTTTGGACGAGTTCGACCACATCATCAAAGAAAAGTACCGCATCAAATACTATGGCCGATACATGGATGATTTCTACATCATCTGTTCGGACAAGAAGAAATTGCAGTGCATTCTCCGGGATGTTCGGGCGCTCATGGACAGTTACGGCCTTGAGCTGAACCAGAAAACCGCCATTTTCCCGCTGCGGAACGGTATTGATTTTCTGGGATTCCATA
NZ_AAVW01000038.1	TR	-	34889	34938	34859	34983	12	0	CGGCTGCTGCGCGGTGGTTCCTGGAACAACAATCCGAGGAATTGCCGTTCTGCGTATCGTAACAACAACGACCCGGACAATAGGAACAACAACATCGGTTTTCGGGTTGTAGTTTCCGCCGCGAG
NZ_AAVW01000038.1	VR	-	*	*	36579	36703	12	0	CGGCTGCTGCGCGGTGGTTCCTGGAACTTCAATCCGGGGTATTGCCGTTCTGCGTATCGTCTCAACCTCGACCCGGACCATAGGAGCAACGGCATCGGTTTTCGGGTTGTAGTTTCCGCCGCGAG
NZ_AAVW01000038.1	RT	-	35212	35850	AAGCATCGTTTAATCTCTGCCGCACCCTACCGAGATAGAGTAGTGCATCATGCCCTATGCAATATTATAGTGCCAATTTTCGAGCCAACTTTTATTACTGATTCTTATGCCAATCGGTTGGGTTTTGGGACTCACCGCGCTTTACGTCGCTTCACTACCTTTGCTCGTTCTCACCGCTATGTTTTGCAGTGCGACATTAAAAAATATTTTCCCAGTATTAACCACGAAATTCTCAAATCTCTGCTACACCGCAAACTAAAATGTCAAGACACTCTGTGGTTGGCAGAAACTATTATTAATAGCAGTAATCCTCAAGAATCTGTAATTGACTATTTTCCTGGGGATGATTTACTTTCGCCCTTACAAGGACGCAAGGGATTACCTATTGGCAATCTCACCAGTCAATTTTTCGCCAATGTTTATCTGAATAATTTAGATCATTTTGTCAAGGAGCAAATAAAAGCCCAGAATTATGTCCGCTATGTTGATGATTTTGCCTTGTTTTCAGATGACTATGGATTTTTAGCAGCAGCAAAATTAGCCATAGAAGAACACTTGATCAATCTGAGGCTAAAACTGCATCCAGTAAAAAGTCAATTATTTGAAACTCGACATGGAGCAAGTTTTCTAGGATTTCGC
NZ_AAYG02000016.1	TR	+	58307	58356	58253	58378	13	0	CTCTGGCGGCGCTGATAGCGGGCGGCAACTGGAACAATGGGGCGAATTGCGGCGCTCGTGCCGTGAATTGCAACAATTACCCGTGGAATGTCAATACGAACATTGGCGCTCGTGGGGCGTGTGACT
NZ_AAYG02000016.1	VR	+	*	*	57692	57817	13	0	CTCTGGCGGCGCTGATAGCGGGCGGCTACTGGTACGATGGGGCGAATTGCGGCGCTCGTGCCGTGGTTTGCGACGTTTACCCGTGGAGTGTCTCTGCGAACGTTGGCGCTCGTGGGGCGTGTGACT
NZ_AAYG02000016.1	RT	+	58760	59404	AATACCATTACTTTAAGGTGTACGAACCGAAAGAGCGGCAGATAATGGCACTGCCGTTCTATGACAGGGTGGTACAGCACGCCATAAACAACGTGTTAGAGCCTATATTTGATAAGCGGTTTATATCGCAGTCTTACGCCTGCCGGAAAGGTAAAGGTATGCACGCTGCATCTGATACGCTAAAAGAGTGACTGTATGAGTGGAACAAATACCACCCAGACCAGCCACTTTATGCTATCAAGGCAGATATACACCACTATTTCCAGAGCATAGACCATGCGGTATTAAAGACTGAAATACGTAAGGTTATAAAAGACGCTGGGGTACTGGCATTGCTGGACAGGATAATAGACCACAACGGCAATATGCCGGACGGCGTAGGGATACCAGTGGGAAACCTTACCAGTCAGTTATTTGCAAATATCTATCTGGACGCATTAGACCAGTTTATTAAGCATGAGCTGGGCGTAGAGGCGTACATACGCTATATGGACGACTTTGTAATATTAAGCCCAGACAAGGAACAGCTGCGCAGCTGGCTTGCACGGATAGAGCAATTCTTACGGGAAGAGCTTAAGTTAGAGTTTAACCCGAAAACTACCATACTGGCAGCAAAGAACGGTATAGACTTTGTAGGCTACAAAC
NZ_AAYG02000002.1	TR	+	93910	93962	93863	93974	13	0	GCTGGTCATTTCCGGGGGTAACGTGAACAACGGTGTCAACGATGGCCCCTTCTACCGGAACTGCAACAACGGCTCTGGGAATTCGAACTGGAACATCGGCGGCCGCCCACTT
NZ_AAYG02000002.1	VR	+	*	*	93594	93705	13	0	GCTGGTCTTTTCCGGGGGTAGCGTGTACAACGGTGTCAACGTTGGCCCCTTCTGCCGGCACTGCTACAGCGGCTCTGGGTCTTCGTACTGGTACATCGGCGGCCGCCCTCTT
NZ_AAYG02000002.1	RT	+	94535	94931	TCCTGCGGATGCGTACCGGGTAAAGGTACGGACGGAGCACGAAAGATGATTAAACACTGGATAAAGAGTGACCCGATCGGGACAAGTAAAGTCCTGAAGCTGGATGTCCACCACTGTTATCCGACAATGAACCATGAAGCACTGCGGCAGAAACTGGAAAAGAAGATCAAGGACAGGAAGCTCCTGAACCTTGCTTTCAAACTGATTGCCAGTTATCAGCAACCTATGGCAGATCACACGAGGATGCTTCCAGAAGTTGACGCAGTAGGGATTCCGGTCGGACTCTACACATCGCCGTGGTTCTGCAATTTCTTCTTTCAGGACATAGATCACATGATCGCAGAGAAAACAGGTGCGAAGCACCATACAAGATATGTGGACGATATAGTCCTATTTG
NZ_ABBM01001082.1	TR	-	15758	15807	15720	15811	11	0	CTCCGGCTGGGCGTGGTACCAGAACTTCAACAACGGCAACCAGAACAACAACCACCAGAACAACGAGTTGCGCGCCCGCGCCGTCCGCAGAT
NZ_ABBM01001082.1	VR	-	*	*	25919	26010	11	0	CTCCGGCTGGGCGTGGTACCAGTACTTCACCAACGGCCTCCAGGACGGCTACCACCAGAGCCTCGAGTTGCGCGCCCGCGCCGTCCGCAGAT
NZ_ABBM01001082.1	TR	-	15758	15807	15720	15809	10	0	CCGGCTGGGCGTGGTACCAGAACTTCAACAACGGCAACCAGAACAACAACCACCAGAACAACGAGTTGCGCGCCCGCGCCGTCCGCAGAT
NZ_ABBM01001082.1	VR	-	*	*	16847	16936	10	0	CCGGCTGGGCGTGGTACCAGCACTTCGGCAACGGCAACCAGCACGACCGCCACCAGGTCACCGAGTTGCGCGCCCGCGCCGTCCGCAGAT
NZ_ABBM01001082.1	TR	-	15758	15807	15720	15811	10	0	CTCCGGCTGGGCGTGGTACCAGAACTTCAACAACGGCAACCAGAACAACAACCACCAGAACAACGAGTTGCGCGCCCGCGCCGTCCGCAGAT
NZ_ABBM01001082.1	VR	-	*	*	16361	16452	10	0	CTCCGGCTGGGCGTGGTTCCAGGACTTCACCAGCGGCACCCAGAGCACCCACCACCAGGGCAACGAGTTGCGCGCCCGCGCCGTCCGCAGAT
NZ_ABBM01001082.1	RT	-	14850	15533	AAGCCGCGCGAAGTCTGGGCGGCAGCGTTTCGCGATCGCATCGTGCATCACCTGCTTTACAACCGGATCGGCCCGCGCTTCGAGCGTTCGTTCATCGCCGACTCGTGCGCATGCATCAAGGGACGCGGCACGCTGTATGCCGCCGAACGTCTGGAATCGAAGGTGCGATCGATCACGCAGAACTGGTCGATACGCGCGTTCTATCTAAAGTGCGATCTCGCGAACTTCTTCGTCAGCATCGACAAGTGCATCCTGCTCGACCTGCTGCTCGCGAAGATCTCCGAGCCGTTCTGGCGCGCGCTGACCGAGCGCGTGCTGATGCACGATCCGCGGGACGACTTCGAATACCACGGCGATCCGGTGATGATGCAACTCGTGCCACCGCATAAGCGCCTGATGGAACAAGCCGAGAACCTCGGACTGCCGATCGGAAACCTGTCGAGCCAGTTCTTCGCGAACGTATACCTCGACGTGCTTGACCAGCGCGCGAAGCATATTCTCGGCGCGCGGCATTACATCCGATATGTCGACGATTTCGTGTTCCTGCACGATTCACCGGCGCGCCTGAATGAAATTCTCGCCGACGTGACGACATTCCTTCCGGAACGCCTCGGCGTGCGGATCAATCAGCGAAAGACGATTTTGCAGCCGGTAGACCGCGGCGTCGACTTCGTCGGTCAGGTA
NZ_ABEA03000010.1	TR	+	40268	40292	40237	40298	15	0	AATAACGATACGAACCTCGCCTCTTCGGCCCGCAACAACAACGATCCCGCCAACGAGAACAA
NZ_ABEA03000010.1	VR	+	*	*	39731	39792	15	0	TATAACGTTACGCTCCTCGCCTCTTCGGCCCGCTACCTCGACGCTCCCGCCGGCGAGTGCTC
NZ_ABEA03000010.1	RT	+	42041	42676	AAGAGCGTGAGGTGGCCGCCGCGCCGTTCCGCGATCGCGTGGTGCACCATGCGCTGGTGCGCGTGCTGGAGCCGATTTTCGAACCGCGTTTCATCGCGGATTCCTTCGCGTGCCGCCCCGGCAAGGGCACCCACGCCGCGCTCGCCCGCGCCCGCGAGTTCACCCGCCGCCACCGCTACTGCCTCAAGTGCGACATCAAAAAATATTTCCCCAACATCGACCACGCGCTGCTCCTGCGCGAGGTCGGGCGGGCGGTGGACGACGCGAGGGTGCTCGAACTCATCGGGCGCATCCTCGCCAGCCATGCCGACGGCGCGGCGCAGGAATGGCGGGCGGGGGCCGGTTTGTTCGACGTGGAGCAACGCCCGCGAGGCTTGCCCATCGGAAACCTCACCAGCCAGTTTCTGGCCAACGTACACCTGCACCCGCTCGACCTGTTCGTGAAGCAGACGTTGCGCGTGAAAGGCTACGTGCGCTACGTGGACGACTTTTTGCTTTTCGGCGACGACCGCGCCGCGCTCAAGGCGCACGGCCAGCGGGTGCGCGAGTTCGTCAGGACGCTGCGCCTGCGGGTGCATCCGGACAAGTTCCGGCTCTCGCGCACGGAGCAGGGCGTGGATTTTGTGGGTTTTGTGG
NC_020449.1	TR	-	1389833	1389882	1389812	1389938	17	1	AAAGCGGAACCAACCGTGTGAAACGTGGCGGCAGCTGGAACAACAATGCCAGCAATTGCACTGTTTCGAATCGGAACAACAATAGTGCTACTAACAGCAATAACAACATTGGCTTCCGTGTTTGTAG
NC_020449.1	VR	-	*	*	1392058	1392184	17	1	CAAGCGGGGCCGGCCGTGTGTGACGTGGCGGCAGCTGGTACTACAATGCCAGCAATTGCACTGTTTCGGTTCGCAACTACGATAGTGCTACTTACAGCAGTAACGACTTTGGCTTCCGTGTTTGTAG
NC_020449.1	RT	-	1390134	1390766	CCCTATAGATACTTTACTATTAAGGAACCTAAGGAACGTTTGATTAGCGTTGCTGTTTTTAGAGACAGATTAGTGCATCATTCTCTAATAAATGTTATAGAACCTTATTTTGAAAGCATTTTTATTAAGGATTCTTATGCCACTCGTAAAGGTAAGGGTTTGCATTTAGCTGTATTAGCAGTTCAAAAATATTCCCGGCAGTACCCTTGGTTTTTGAAACTGGATATTGAGAAGTTCTTTAACAACATAGATCATAATATTTTATTGAAATTAATATCTAGTAAAATTAAAGATCCTATGATAATTAATCTATGTTCTATTATCCTTAAAAATCAGAACCTAAGTATGAATCATAATGAGGAAATTGGATTACCAGTGGGTAATTTAACTTCCCAATTTTTTGCCAATATTTACCTTAATCAGCTTGATCATTATATTAAGCAAAATCTTGGATATAAGGGATATGTAAGATATATGGATGATTTTATTCTATTTTCGGAGAACAAAGATAAGCTTAAAAGTGATCTTCTTTTAATAAAATATTTTTTATCTAATATCCTAAAATTGAAAATAAAAGACAAGTCAATACAAATGAATAAAGTTAACCAAGGTATTCCTTTTTTAGGTTACCGT
NZ_ACCL02000018.1	TR	-	47950	47999	47940	48016	7	0	GTGCTTGGTTTTCCGGTTTGGTCTGCTTGTTTGCGTACTATGGTCCCTCTAACACGAACTGGAACATCCTCTCGCGC
NZ_ACCL02000018.1	VR	-	*	*	48143	48219	7	0	GTGCTTGGTTTTCCGGTTTGGTCTGCTTGTTTGCGTGCTCTGGTCCCTCTTACGCGCGCTGGAACTTCCTCTCGCGC
NZ_ACCL02000018.1	RT	-	46991	47283	ACATTCGAAAATACTATCCCAGCGTAGATAAAACCAAATTAAAGGGGCTGCTTTCGCGCGATATAAAAAATGAGGACATTCTGTATCTGATATTTACTTTGCTTGATACATATAAAGATGGCTTATGCATTGGGTCTTATCTATCGCAGTATCTGGCAAACTATTACCTGTCTTACGCGTATCATTTTGTTGCGGAACAGTCCTACTCTGTAAGAAGAACAAAAGATGGAACATCTATTCGAGTCAATAATACAAAGCATCAGTTGTATTATATGGACGACATTATTATGTTC
NZ_CH724156.1	TR	-	1506211	1506235	1506205	1506235	9	1	ATGGCGGCAATGACAATGACAGTATCGAAGG
NZ_CH724156.1	VR	+	*	*	549313	549343	9	1	ATGGCGGCAGTGGCGGTGGCGGGCTCGGCGG
NZ_CH724156.1	TR	-	1506211	1506235	1506207	1506236	11	1	TATGGCGGCAATGACAATGACAGTATCGAA
NZ_CH724156.1	VR	-	*	*	1367522	1367551	11	1	TTTGGCGGCCTTGGCCTTGGCGGCCTCGGC
NZ_CH724156.1	RT	+	1504610	1505652	TGAGGTGTTTCTCAACGTGTTCGACATCTATGCGACCACGGAAATGGCGCCCTGGCTGCATGAGGTCACCGCGCCGTCGCTGGTGCTCACTGGAGAGAATGACGGCGGCTGCAACCCGCGGCTCAACCGGGCCATCCACGCGGCGCTGCCCCGGTCCGAGCTGGTGATCCTCGACGGCTATAAACATTCGCTGTTGCTGGAGGCGGGCGATGTGGTCGCCGGCCATATCAAGCGGTTTATCGAGGGGCTGGGTTAGAGGCTGAACTCGCAGCTGCCGGGGCTGATCAGCGCGGCGGTCAACCGGCCGCTGTGATAGGCGCCGGTGTCGATGGAAATCCGCGTGTCGCCCAGCGTCGGTTCGGCCATGATCGTGTGGCCATGCACGACCGTCTGACCATCGGCGCGCGGGGTGGTCAGGAAATCGCGATGCCCCCACAGCAGGGTGCGGCGGTTCTGGGCCTCCGGCGGTTTGGACGGGTCCATCGCGGCATGGACACAGTGGATATTGCCATTCGACCAGATCAGCGGCAGATCGCGCAGCCAGGCCTCGAGCCCGTCGGGCAGCGCCGCCTCAAAGGCGTCGGCGGCATCGGCGGCGTCATCGGCGGTGACCTGCCCCGGCGGCAGGGTGATGCCATAGCTCGCCAGCGTTTCGCGGCCGCCATTGACCAGCCAGCGCAGCCCCTTGCCCGCCGGGTCGTCGATAAATTCGAGCAGCATTTTCTCATGATTGCCCATCAGGCAGATCACGGTGTCGGGGCTGGCGCTCTGCCAGGCGAAAAGCTGTTCCAGAACCTGGGCCGATTGCGGGCCACGGTCGGCGTAATCGCCGAGAAACACCACCTCGATCGCCTCGCCAAGCTCGGCGCGCACTGTTGTGTAATGCCGCTGCATGAGGTCGAAACAGCCGTGGATATCGCCGATCGCCACGAAGGGCCGCTCTGGGGCGAGCCGTGTTTCGACACGCGGCTCCGGGGCCACGCGCCCCTGTGGCCGGGACGGGGCGGAGCGACCCGACACCAGCGATTTCAACCGTTTCAGCA
NZ_CH902599.1	TR	+	1696180	1696243	1696135	1696264	18	0	CTTGGCCGACTAACAACAACTACTGGTCGTCCTCGCCAAGCGGTTCTAATTTCTACAACGTGAACCTCAACAACGGCAACAGCAACACCAACGATGCGAGTAACGACAAGTACGTTTCTTGCGTCTCAGG
NZ_CH902599.1	VR	+	*	*	1695063	1695192	18	0	CTTGGCCGACTAGCGACCGCTACTGGTCGTCCTCGCCAAGCGGTTCTGGTTTCTACGGCGTGCACCTCTACGACGGCCGCAGCCTCACCTACGGTGCGAGTAACGACAGGTACGTTTCTTGCGTCTCAGG
NZ_CH902599.1	RT	-	1696641	1697351	AAGTTACGGGAAATTTACGCCCCCGCCTTTAAAGATAGAATTGTACAAATGTGGATTGTTTCACAATTGGAAAAAGCCATCAGTCACCTGATGATTGACGACACGTATGCCACACAATTGAATAAAGGCACCTTTGCTGCGATCAATAAAGCACAAAAACTCATGCGTAAGCCTCACTACCGTGTCGCCATGCAATTAGACATATATAGCTATTTCAATCACATCAATAAGGCACGCTTAAAAGATCGCTTAGTTGCATTAATTGAAACACCACCTCAATCTATCGGGCAATTTCACCCCGTTAAAAAGCACATTCTGCTTTACCTCATTGAGCAAATTCTGCAACAAGATGCGGCCCGTGAAAACAATCTTCAAACCAATAACCATCGGCTGTTAGCACAGATACCACCTCACAAGAGACTGAGTTTCAGCCAACAAGGTGTGGGATTACCAATCGGCAGTGTAACCAGCCAAATGTTTGGTAATTTCTATCTCAATGATCTTGACCACTTTTGTAAACATACGCTTAAAATAAAAGGGTATATCAGGTTCATGGATGACTTGATTGTATTATCCGATAATATTGCCCAGCTCAAAATCTGGAAAAATCACATTGACGCCTTTTTAAAACAACAATTACTGTTAACCTTACACCCACACAAAACCAAAATTAAAGTCATTGAACATGGGGTTGATTATTTGGGGTATACC
NZ_DS264268.1	TR	-	16030	16079	16014	16123	15	0	TGCCTATCCGTGGGTCGGCGTTCAACAATACTTCTAATTCGGGTCCGTCCGCTCTCAACTTGAATAACCCTCGTTCCAACTCGAACGACAACATTGGTTTCCGCTCCGCT
NZ_DS264268.1	VR	-	*	*	52605	52714	15	0	TGCCTCTCCGTGGGTCGGCGTTCGGCAGTACTTCTGGTTCGGGTCCGTCCGCTCTCATCTTGGATGGCCCTCGTTCCGACTCGGACGACCTCGTTGGTTTCCGCTCCGCT
NZ_DS264268.1	TR	-	16030	16079	16014	16116	12	1	CCGTGGGTCGGCGTTCAACAATACTTCTAATTCGGGTCCGTCCGCTCTCAACTTGAATAACCCTCGTTCCAACTCGAACGACAACATTGGTTTCCGCTCCGCT
NZ_DS264268.1	VR	-	*	*	16668	16770	12	1	CCGTGGGTCGGCGTTCAACAGTACTTCTGTTTCGGGTCCGTCCGCTCTCGACTTGAATGGCCTTCGTTCCCGCTCGCTCGTCAGCATTGGTTTCCGCTCCGCT
NZ_DS264268.1	RT	-	14932	15591	AAGAAAAGGCTCATTATGTCCTTGCCATTTAAGGACAGGATAGTACAATGGGCGATTTACAGGCAGTTATTTCCGTTGTACGAAAAGACATTTATCTTTGATTCCTACGCCTGTCGCAAGGGCAAGGGAACACATAAGGCAGCCGACAGGTTACAGTATTGGTTAAGGCAGACTGAAAGGAAGCCGGAACGGTACTATTATCTGAAAATGGATATATCAAAGTATTTCTACAGGGTAGACCACGATATTTTATTAAAGATTTTAGCACGCAGGATTAAAGACCAACGATTACTTAACCTGTTAGAAAAGATTATAAATTGCGAATCTATGAATTTTGGATTACCGCCCGGAAAAGAGCCGGACGAAGTGGCAGTATCGGACAGATTGAGCAACAAGGGGATGCCGATAGGCAACCTTACCTCACAGATGTTTGCAAACATTTACCTTAATGAGGTAGACCAATACGCAAAACATGAGTTGGGATTGCATTACTACATCCGATATATGGACGATATTATCATACTCCACCACGATAAAAAGTATTTGGCAGAGGTCAAAGAGTTGTTAAGGGCGTTCTTATCAGACGAATTAAGGTTAGATTTGAATAATAAAACGACTATCAGACCGTGTAGTATGGGCGTTGATTTTGTAGGCTTTAGA
NZ_DS264311.1	TR	+	58915	58976	58876	58991	15	0	AGCGTTTGCCGATCTGTGGTGGCAACTGGAACAACACCTCGAATGCTGGTGTGTTCAACGTGAACCTGAACAATCCACGTTCCAACTCGAACACGAACATCGGCTTCCGCTCCGCT
NZ_DS264311.1	VR	+	*	*	58201	58316	15	0	AGCGTTTGCCGATCTGTGGTGGCCGCTGGCTCAGCACCTCGAGTGCTGGTGTGTTCAGCGTGTACCTGGGCAATCCGCGTTCCAGCTCGGACGCGAGCATCGGCTTCCGCTCCGCT
NZ_DS264311.1	TR	+	58915	58976	58880	58991	13	0	TTTGCCGATCTGTGGTGGCAACTGGAACAACACCTCGAATGCTGGTGTGTTCAACGTGAACCTGAACAATCCACGTTCCAACTCGAACACGAACATCGGCTTCCGCTCCGCT
NZ_DS264311.1	VR	+	*	*	75217	75328	13	0	TTTGCCGATCTGTGGTGGCTACTGGAACGACACCTCGGGTGCTGGTGTGTTCGGCGTGAACCTGGGCGATCCACGTTCCTACTCGTCCACGAGCATCGGCTTCCGCTCCGCT
NZ_DS264311.1	RT	+	59409	60307	AAAAGAGAATGATCATGTCAATCACGTTTTATCACCGCATTGTGCAATGGGCGATATATCGTGTCATAAATCCCCTGTTGGTAAAAGGATATATCAAAGATACTTACGGCTGTATTCCAGGAAGAGGTTCGCTTGCTGCCATGCAAAGACTGCGATATTGGATAAAATCCGTAGAACATAAGCCTGGCACATGGTATTACCTTAAACTGGATATCAGCAAATATTTTTACCGGATATCTCACGAAGTATTGAAGGAGATTCTGGCAAGGAAAATCAAAGATCAACAGCTTTTGCAAGTCCTGTATAACATTATAGATTGCCAGTATACGCCATTTGGATTACCGCCTGGTAAAGGTCCTGGAGAGGTGCCTTTGGAGGAAAGGCTTTACGATGTAGGTATGCCGGTAGGAAATCTGCTATCGCAGGTATTTGCAAATATTTACTTGGATGCACTGGATCAGTTCTGTAAAAGGACACTGTGCATCCATTTTTATGTCAGATACATGGATGATATTATCATTCTGTCGGACAGCAAAGAGCAGCTTCACATGTGGAAAGATGAAATCCAGAAGTTTGTGGAAACAACGTTACGGTTATCTCTGAACCAAAAGACTTGCATACGCCCGATATCGCAGGGCATAGAGTTCGTAGGCTATCGGATATGGCCGCATTATGTAACTATCAGGAAAAGCACCACATTGGAGATGAAGCGCCATCTCAGAAGAAAAGTAGAGGAATACAACGCCGGACTGATCGAGATGGAAGTGGTAACTGCCACATTAAAATCTTATTTGGGCATGCTGGATCACTGCGATTGCAAAGAGTTCCGAAAAGAACTGATAGATTCAGTGGTTCTTGATAGAAACAAGGTTGTAGGAGAAATAGCCTATGAAGTTGAA
NZ_DS362236.1	TR	+	80800	80863	80763	80895	25	1	AATTGGTCGAGTTCGGAGAACAACAACAATCCGGCGAACAACGCGTGGTACGTGAATTTCAACAACGGCAACGTGAACAACGACAATAAGAACAACGACAACAACAATAGGGTTCGTTCTTCTTTGGCTTTTA
NZ_DS362236.1	VR	+	*	*	80059	80191	25	1	TATTGGTCGAGTTCGGAGAGCGACTACTATCCGGCGGGCTACGCGTGGTACGTGGGTTTCGACGGCGGCTACGTGTACGACGACCGTAAGCGCGACCGCAACAACCGTAGGGTTCGTTCTTCTTTGGCTTTTT
NZ_DS362236.1	RT	+	81142	81784	TGCAGCGGGAAGTATTCGCCGCCGACTTCCGCGACCGGGTGGTACACCACCTGATCGCCCGCAAGATAGAGCCGCTGCTGGAAGCGGAATTTATAGACGACAGCTACAGCACCCGCAAAGAAAAAGGGACACTGTACGGCATCCGCCGGGTAGAGGAATTTGTCCGGGAATGTTCGGAGAACTACACCAAGGACTGCTACGTGATGAAGCTCGACGTCCGCTCGTTCTTCATGGATATACACAAGAAGCTACTTTACGAGCGGATGGAGAAGTTTCTGCGGGAAACCTACCGGGCGAACGACCTGGAGATGCTACTCTACCTGCTGCGCGAAACGATCTTCAACCGGCCGGAGAAGAACTGCATCCGCCGCTGTCCCGCGAGCCACTGGAAAGGGTTGCCACGGGACAAGAGCCTGTTCCATTCGGACGGGATGCACGGGCTGCCCATCGGCAACCTGACGAGCCAGATGTCGGGGAATTTCTTCCTGAGCCCGCTCGACCACCTGATTACGGAGCTGTGGGGCATACCGTTCTACGGGCGGTATGTGGACGACATGGCACTGGTGCATACCAGCAAGGAATACCTGCTGGAGAGGCGTAAGCGCATCCGCGAATGGCTGGCGGCAAACGGGCTGACCCTGCA
NZ_DS480346.1	TR	+	169378	169427	169339	169445	14	0	ATGTCGGCGGCAACTGGGACAGTGACCTTGTGGTCGGTCCTTTCTACGCTAATCTGAACAATACGGCGTCCAATTCGAACTCGAACAATGGCGCGGCTCTATCTTAT
NZ_DS480346.1	VR	+	*	*	169124	169230	14	0	TTGTCGGCGGCCGCTGGGACAGTGACCTTGTGGTCGGTCCTTTCTACGCTAGTCTGGACTATACGGCGTCCTATTCGTACTCGTCCGTTGGCGCGGCTCTCTCTTGT
NZ_DS480346.1	RT	+	169918	170422	AGCTATGCAAGTCTTCCGGGCAGAGGTGCCCATAAAGGAAAACAGGTAATTGAGAAGTGGATCAGGACTGACTCGAAGAATTGCAAGTATGTCCTCAAAATGGATATTCGGCATTTCTTCGATTCTATTCCACATGATCGTTTGAAAGCCAAGTTGAAGAAGACCGTTCATGACGAGAAGATGCTGGAGTTATTATTCCGCATTATTGATGTCACAGAGGTTGGTATTCCACTTGGCTTTTATACTTCTCAATGGCTTTCTAACTGGTATTTGCAGGGTTTAGATCATTTCATCAAGGAGCAGCTCTGTGCTGTGCACTATATGCGCTACATGGATGACATGGTCGTTTTCGGAAGCAACAAGAGGGTTTTGCACCGCATGAGACAAGCAATTTCCGATTATCTGGAAATGGAGCTTGGCCTGGAACTTAAAGCGAATTGGCAAGTCTTTCGCTTTTCTTATGGTAACAATCAGGGGCGTGACCTGGACTTCATGGGCTTTCGCT
NZ_DS499577.1	TR	-	1042469	1042506	1042448	1042558	20	0	TGTCCTGTTCAGCGGTAATGCGAATAACAGCTCGAATGCCGGTTTTGCGTATGCGAATTCGAATAACACGCCCTCGAATACGAATGCGAATATCAGGTCTCGCCAATGATT
NZ_DS499577.1	VR	-	*	*	1082823	1082933	20	0	TGTCCTGTTCGGCGGTCATGCGGATGACGGCTCGTCTGCCGGTTTTGCGTATGCGTATTCGCGTAACGCGCCCTCGAGTACGCATGCGGCTGTCGGGTCTCGCCTTTGCTT
NZ_DS499577.1	TR	-	1042469	1042506	1042447	1042562	15	0	GCGGTGTCCTGTTCAGCGGTAATGCGAATAACAGCTCGAATGCCGGTTTTGCGTATGCGAATTCGAATAACACGCCCTCGAATACGAATGCGAATATCAGGTCTCGCCAATGATTT
NZ_DS499577.1	VR	-	*	*	1042992	1043107	15	0	GCGGTGTCCTGTTCGGCGGTTATGCGAATTACGGCTCGGATGCCGGTTTTGCGTATGCGTATTCGAATAACGCGCCCTCGACTTCGGATGCGAATTTCGGGTCTCGCCTTTGCTTT
NZ_DS499577.1	RT	-	1041492	1042021	CGATATGGGTTTCGGTCTTCACAAAAGACACATATAGCTGCATCAAGGGCCGCGGGATTCACGGAGCGATGCGGAATGTCAAGCGGGCCATCAAAGACCGGGAAAACGCCCGATATTGCCTCAAAATCGACATCCGGAAGTTCTACCCGTCGATAGACCACGACGTATTGAAAACCATCATCCGCCGCAAAATCAAATGCAAGGATACGCTCGCCCTGCTCGATACGATCATCGACAGCACCGACGGCGTGCCTATCGGCAACTATTTGAGCCAATACTTCGCAAACCTGATGCTCGCCTACTTCGATCATTGGATCAAGGAGGAGAAGCGGGTGCGGAACTATTTCAGATATGCCGACGACATGGTATTTCTCGCCTCCACGAAAGAGGAGCTGCACATCCTGCTGGCCGACATCAAGAAGTATCTCGCGGCCTTGAAATTGACACTGAAAGGCAATGAGCAGATATTTCCGATTGCCGAGAACCGGGCGGACAAGCACGGGCGCGGCCTCGATTTCGTCGGATTCGTA
NZ_DS499697.1	TR	-	158248	158297	158226	158350	13	0	ACCTTCACGCGCTCATTGCGGGCGGGAATTGGAACAACGGCGTCCACGACGGCGACCGCGCGGTGAATTGCAACAATTACCCGTGGAACGTCAACACGAACATTGGCGTCTGGTGCGTTTGTGAC
NZ_DS499697.1	VR	-	*	*	158857	158981	13	0	CCCTTCGCGCGCTCCTTGCGGGCGGGAATTGGAGCAACGGCGTCCGCGGCGGCGACCGCGCGGTGACTTGCAACAATTACCCGTGGTACGTCGGCGCGAGCGTTGGCGTCTGGTGCGTTTGTGAC
NZ_DS499697.1	RT	-	157214	157825	AAAGAAAGGATCATAATGGCTTTACCCTTCTTCGATAGGGTAATACAACACATGATCGTAAATTTCATTGAACCTATATTTGAAAAGCGGTTCCTGTTTCATTCCTACGCCTGCAGGAAAGAGAAGGGCGTACACGAAGCAAGCAAAACACTTTCAAAATGGCTTTACGAACTGGAAGTGGTGCAGGGTAAAAAGATATATGCAATAAAAGGGGATATACACCACTATTTCCAAAGCGTTTCACACGACATTTTAAAAGCGGAAATCCGGCGGTATATTTCCGACAAAGCATTATTGAAAATCCTTGACCGGATAATAGATCACAACGGGATTTTCCCGCCGGGTGTAGGAATACCGGTTGGGAACCTGACTTCACAATTATTTGCGAATGTCTATTTGAACAAATTAGATCAGTTTGTAAAACACGAACTGAAAGTGAAATACTACGTCCGATATATGGACGATTTTATTATTCTATCGGAAGATCCGGCAGAGTTGCGGCGCCTTCTGGCAATCATTGAAGAATTTTTGCGCCGGGAATTGCGGTTGGAACTGAACCCGAAAACAACGATACTTGCAGCAAAGAACGGAATAAACTTCGTCGGGTATATC
NZ_DS981507.1	TR	-	63429	63466	63380	63497	10	0	AGTCCGTGTGGTCTATCGCGGGTACAACAATGCGAATGCGAATGGCGGTGTGTCGAATGCGAATGCGAATAACGATGCTTCGAGTACGGGTGCGAATGTCGGCTCGCGTCTGGAAATC
NZ_DS981507.1	VR	-	*	*	63983	64100	10	0	AGTCCGTGTGGTCTATCGCGGGTGCAACTATGCGAGTGCGAATGGCGGTGTGTCGCATGCGTATGCGTATCACGATGCTTCGAGTACGGGTGCGAATGTCGGCTCGCGTCTGGCCTTC
NZ_DS981507.1	RT	-	62477	62861	AACCGGTGCAAGCATCAAAAGGCGCGGTACTCATGACCTGATGAACTGCATACGTACCGATTTGCAAAAAAATCCGGAAGGCACGCTTTACGCATACAAATTTGACATCCGGAGGTTTTATGACAATGCGCGGCAGGACTTTGTTATGTGGTGCTTCCGGAGGGTGTTCAAGGACAAAAGGCTGTTGGTCTTGTTGGAGCGGTTTGTTAAGCTGCTGCCGGAAGGTATCAGTTTCGGACTGCGCAGTTCACAAGGGGCAGGAAATCTGCTTCTGTCTGTATTTTTAGACCACTATCTGAAGGATAAGTACGGGGTTCGTTATTACTATCGCTATTGCGATGACGGACTGGTACTCGGTAAAACGAAAGCGGAATTGTGGAAGATT
NZ_DS981430.1	TR	-	18685	18734	18667	18743	15	0	AATGCAGGTCTCGCTTATGCGAATTCGAATAACACCCCCTCGAATACGAATGCGAACATCGGTTCTCACCTATGCTT
NZ_DS981430.1	VR	-	*	*	55375	55451	15	0	TATGCGGGTCTCGCTTGTGCGGGTTCGCATTACGCCCCCTCGAGTACGATTGCGGCCTTCGGTTCTCGCCTTTGCTT
NZ_DS981430.1	TR	-	18685	18734	18662	18781	18	0	GTGGTGTCCTGTTCGGCGGTAACGCGAATAACAGTGCGAATGCAGGTCTCGCTTATGCGAATTCGAATAACACCCCCTCGAATACGAATGCGAACATCGGTTCTCACCTATGCTTTAAAA
NZ_DS981430.1	VR	-	*	*	19276	19395	18	0	GTGGTGTCCTGTTCGGCGGTAGCGCGGCTAACGGTGCGTCTGCGGGTCTCGCTTGTGCGCATTCGACTAACGCCCCCTCGGCTGCGAATGCGAACATCGGTTCTCGCCTTTGCTTTATAC
NZ_DS981430.1	RT	-	17697	18229	CGATATGGGTCAGGACTTTCACGCACAATACATTTTCATGCGTTAAAGGGCGTGGGATTGAGGGATGTGCCCGTCATATAGATAAAATCATTGAGAAATACAGAGGAAAGCCCATGTACTGTCTCAAAATTGACATAACAAAATATTATCCCTCCATAGACCATGAAACCTTGAAAAAGATTGTGCGCAGGAAGATAAAGGACAAAGACCTTTTATGGCTTCTTGACGAAATCATAGACAGCGCACAAGGTCTTCCAATCGGGAACTATCTCTCACAATATCTCGCAAACCTGTTCTTGTGCTATTTCATGCACCGTGTGAATGAAGTATTGAAACTTGACGCAGCCGAATACGCTGATGACATCACATTTTTCGCCACATCAAAAGAACAATTGCGGGAAGCGTTCAAAGAGATAAAAAGAATACTTGAAGAAGAACTGAGGCTGAAAATAAAGGGAAATTATCAGATATTTCCTATCGCAAAGAACCGTTATGATAGAAACGGGCGTGCGCTTGATTATGTCGGTTATATG
NZ_GG692714.1	TR	+	44065	44114	44011	44140	18	1	GCGGCCGCTGCAACTGGTGGACCGCTTCTGTCAGGAGTGGCAACTCGACTAATTGCGTGAACGTCAACAACAACGGGAACTCCAACAACTGGAACGCCAGCAACGAGCTTTACGTCCCGGTCTGATTCCA
NZ_GG692714.1	VR	+	*	*	43364	43493	18	1	GCGGCCGCTGCTACTGGTGGTCCGCTTCTGTCAGGAGTGGCGGCTCGACTAATTGTGTGTTCGTCAACGTCAGCGGGCACTCCAGCAACTGGGGCGCCAGCGGCGGGCTTTACGTCCCGGTCTGCTTCCG
NZ_GG692714.1	TR	+	44065	44114	44028	44138	15	0	TGGACCGCTTCTGTCAGGAGTGGCAACTCGACTAATTGCGTGAACGTCAACAACAACGGGAACTCCAACAACTGGAACGCCAGCAACGAGCTTTACGTCCCGGTCTGATTC
NZ_GG692714.1	VR	+	*	*	247399	247509	15	0	TGGACCGCTTCTGTCAGGAGTGGCGGCTCGACTGGTTGCGTGTCCGTCAGCTACCACGGGCACTCCTACGACTGGAGCGCCAGCACCGAGCTTTACGTCCCGGTCTGCTTC
NZ_GG692714.1	RT	+	44726	45245	GCTTTATCTGCTTTGATATATGCGAACGCGGCAAGCTGAGGCACATCAAAAGCGTGCATTTTTCCGAGAGGGTTGTGCAAAAATCATTTTGCACCAACATCATATACCCCACTTTCACCCGCTCCCTGATTTATGACAACGGGGCGAGTCAGCAAGGGAAAGGCACCCAGTTCGCGACCAACAGACTGACGACTCACTTGCGGAGGCATTTCAGGAAATACGGACGCGAAGGCGGCATACTTCTGATTGACTTCTCGGACTACTTCGGGAATGTGGCACATGAGCCACTTTTTGAGATATACCGGCAGATCTTCACGGATCCGCGTGTTATAGCTCTGGGAATGAGCTTTATTTCTGCCTTCGGCGATAAAGGCCTCGGGCTGGGAAGCGAAACGAGCCAGATCAACGCCGTAATGCTTCCAAATCGCGCGGACCATTACGCGAAGGAAGTGCTCAGGATCCGGGGCTATGGCAGATATATGGACGACACCTATCTGCTACACCATAGCATTGCATACCT
NZ_GG666049.1	TR	-	18623	18670	18600	18693	11	0	GTCCAATTCGTACAACGTCCGCTATGTCAACAGCGATGGTTCCTTGAACTGGAACAACGCGCGCAATGGCAACAACGGCGTTCGCCCGCTTAGA
NZ_GG666049.1	VR	-	*	*	16584	16677	11	0	GTCCCATTCGTACAGCGTCCGCTATGTCAGCAGCGATGGTTCCTTGAACTGGAGCCGCGCGCGCGATGGCAACGGCGGCGTTCGCCCGCTTTGC
NZ_GG666049.1	RT	-	17578	18211	AGATAAGGTAGCACAGCAAGCGCTATGCGAAGAAGTAGTAAGACCTATCCTAAAAAATGTATTAATCAAAGATAATTACGCTTCGCAGCCGAAGAAAGGAACGCACTTTGGACTAGAGAGATTACAAGGCTTTTTAAGAAATTACTATTTTTCGAGAAAAGCAAAAATGGAAAAAGAGCGAAGAAGCGAAGGGAAAAGGCCAAGCGAAGAGGATATAAAAAGCTATTCGACAGGCTATGTTTTAAAATGCGATATAAAAAAGTATTTTTACAACATACAGCATAAAGAATTAAAAAGAATGGTAAGAAGGTATTTTCACGAGCAAAACGTCAGATGGTTAATAAACCATATTATAGATTCAGACGTGGACCCGGGAATTCCTATAGGAAATCAGCTTTCACAATGGCTAGCCCTATTATTTTTGAACGATATGGACCATCTTATAAAAGAACGCTTAGGAATAAAATATTATGGCAGATATATGGACGACTTCTACTTGATCCATGAAGACAAAGACTACTTAAAGTATTGCTTAGGAGAAATAGAAGAGTATCTAAAAGGAATTGGACTAGAACTTAATCAAAAGACACAAATTTTCCCGCTTCGTCACGGTATAGATTTTCTAGGATTTCAC
NZ_EQ973215.1	TR	+	391313	391372	391283	391410	19	0	AGGCCGTGTGGTCTATCGCGGGTACAACAATGCGAACGCGAATGGCGGTGTGTCGAATGCGAATGCGAATAACGATGCCACGAACACGAATGCGAATGTCGGCTCGCGTCTGGAAAACCAAAGCAAAC
NZ_EQ973215.1	VR	-	*	*	364758	364885	19	0	AGGCCGTGTGGTCTATCGCGGGTGCCACGGTGCGTACGCGAATGGCGGTGTGTCGAATGCGAGTGCGAGTAACGGTGCCACGGACACGGATGCGAGTGTCGGCTCGCGTCTGGCCTTCCGCGGCAAGC
NZ_EQ973215.1	RT	+	391997	392381	ACGGGGGCGAGCATCAAGGGTCGCGGCACGCATGACCTGATGAAGTGCATACGCACGGACATGGCAGCAGACCCGGAAGGCACACGGTACGCCTACAAGTTCGACATCCGCCGCTTCTACGACAACGCGCGACAGGATTTCGTCATGTGGTGCTTCCGCAGGGTGTTCAAGGACGAAAAGCTGCTGACGGTGCTCGAGAGGTTCGTCACCATGCTGCCGGAAGGCATAAGTTTCGGGCTGCGGAGTTCCCAGGGGGCGGGCAACCTGCTCCTGTCTGTATTTTTAGACCACTACCTGAAGGACAGGTACGGGGTCTGTCATTACTACCGGTATTGCGATGACGGCCTCGTACTCGGTAAAACGAAAGCGGAACTGTGGACGGTGC
NZ_EQ973214.1	TR	+	139577	139626	139567	139644	11	0	AATGCAGGTGTCAGCTACTCGAATACGAATAATACGGCGTCGAATACGAATGCGAATATCGGTTCTCAGCTATGCTTA
NZ_EQ973214.1	VR	+	*	*	101614	101691	11	0	CCTGCGGGTGTCGGCTGCTCGTATACGACTAATGCGGCGTCGAATTCGAATGCGAATATCGGTTCTCGGCTTTGCTTA
NZ_EQ973214.1	TR	+	139577	139626	139529	139650	21	0	GGGGTGTGTTGTTCAGCGGTTCTTCGAATAATGGTGCGAATGCAGGTGTCAGCTACTCGAATACGAATAATACGGCGTCGAATACGAATGCGAATATCGGTTCTCAGCTATGCTTATAAAAA
NZ_EQ973214.1	VR	+	*	*	139336	139457	21	0	GGGGTGTGTTGTTCGGCGGTTCTTCGATTTATGGTGCGTATGCGGGTGTCGGCTGCTCGCTTACGCATAGTACGGCGTCGAGTACGTATGCGAATGTCGGTTCTCGGCTTTGCTTTTTACCG
NZ_EQ973214.1	RT	+	140113	140627	GATTTGGGTTTCAGTCTTCACAAATGACACCTATTCTTGCATCAAGAATAGGGGAATACATGCAGCCGCTAAACGGGTCAAATATGATTTAAAGACAGACCCGGAAGGCACAATTTATTGTCTAAAGATAGATGTTCGCAAGTTTTATCCTTCTATTGATCACGATATACTAAAACAGGTTATTCGCAGAAAAATAAAGGATAAACGCTTGCTTTGGTTACTTGACGAAATTATTGATTCGGCCGACGGTGTACCTATTGGGAATTACTTATCCCAATATTTCGCCAATTTATATCTTGCTTATTTTGATCATTGGATCAAAGAAGTCAAGCAAGTAAGATATTTCTATCGCTATGCCGATGATATTGTGATTCTATCTTCAAGCAAAGAATCACTTCACGCCTTATTGCGTGAAATGCGGGTTTACCTTCGGGACAATTTGAAATTGAAAATCAAGCACAATTTTCAAGTATTTCCGGTCGATTCACGGGGGATTGACTTTTTAGGATACCGCT
NZ_KQ236096.1	TR	-	2587671	2587725	2587650	2587769	18	0	AAGCCGTGTGGTTTTTCGTGGGTACAACAATGCGAATGCGAATGGTGGTGTGTCGTACGCGAATGCGAATAACGATGCCTCGAACTCGAACTCGAATATCGGTTCCCGTCTGAACAACAA
NZ_KQ236096.1	VR	-	*	*	2587993	2588112	18	0	CAGCCGTGTGGTTTTTCGTGGGTCCTACGATGCGAATGCGGTTGGTGGTGTGTCGTACGCGAGTGCGTATTACGATGCCTCGTACTCGGACTCGAGTATCGGTTCCCGTCTGGCCTTCCG
NZ_KQ236096.1	RT	-	2586746	2587130	CACTTCGGCCAGCATCAAAAAACGTGGCTCGCACGATCTGATGGCGTATATTCGCCGTGATATGAAAGAAGATCCGGAAGGCACGCGGTTCTGTTATAAGTTTGACATCAAGAAGTTCTACGAAAGCGTGAAACAAGATTTCGTGATGTATTGCGTGAACCGGATATTCAAGGACAGGAAGCTCATCGCCATGCTGGATAACTTTGTCCGGCTGATGCCTGAGGGTATCAGTATCGGCCTGAGGAGTTCGCAGGGGCTGGGCAATTTGTTGTTGTCTGTTTATTTAGATCATTTTTTGAAAGATAAGTACGGTATCCGTTATTACTATCGATATTGTGATGACGGTGTCGTGCTCGGTAAAACGAAAGCGGAATTGTGGAAGATT
NZ_KQ235764.1	TR	+	223203	223262	223176	223262	8	3	CCGTGTGGTCTATCGCGGGTACAACAATGCGAATGCGAATGGCGGCGTGTCGAATGCGAATGCGAATAACGATGCATCGAACTCGAA
NZ_KQ235764.1	VR	-	*	*	199437	199523	8	3	CCGTGTGGTCTATCGCGGGTACAACAGTGCGTATGCGAATGGCGGTGTGTCGAATGCGTATGCGGGTAACGATGCTTCGTATGCGAG
NZ_KQ235764.1	TR	+	223203	223262	223176	223262	8	3	CCGTGTGGTCTATCGCGGGTACAACAATGCGAATGCGAATGGCGGCGTGTCGAATGCGAATGCGAATAACGATGCATCGAACTCGAA
NZ_KQ235764.1	VR	-	*	*	199106	199192	8	3	CCGTGTGGTCTATCGCGGGTACTACTATGCGAATGCGTATGGCGGTGTGTCGAATGCGTATGCGAATAACGATGCTTCGAGTACGTT
NZ_KQ235764.1	RT	+	223820	224174	ACCTCAGCCAGCATCAAGAACCGCGGCATGCACGACCTCATGGAGTACATACGCCGCGACATGAAAGAAGACCCGGAAGGAACACGCTACTGCTACAAATTCGACATCTCCAAGTTCTATGAGAGCGTGGGGCAGGATTTCGTAATGTATTGTGTCCGGAGGGTATTCAAGGACAAGAAACTCATCGCCATGCTTGACAACTTCGTAAGGCTCATGCCGCAAGGAATCAGCATCGGGCTGAGGTCGTCGCAAGGGTTGGGCAACCTGCTCCTGTCTGTTTTTTTAGACCATTATTTGAAGGACAAGTACGGCGTCCGCCATTTCTACCGCTATTGCGATGACGGCGTGGTACTCG
NZ_EQ973486.1	TR	+	214216	214253	214142	214271	15	0	AGCTGTTTCCGGCCTTCGTGTGCCTGCCCGTGGTGGTAACGCGGACAATGGTGGTAATGCTGGCTTTGAGTACTTGAATGTGAACAATGGTGTCTCGACGTCCAATGCGAACTACGGCTCGCCCCTCAAC
NZ_EQ973486.1	VR	+	*	*	213786	213915	15	0	CGCTGTTTCCGGCCTTCGTGTGCCTGCCCGTGGTGGTAACGCGGGCGCTGGTGGTATTGCTGGCTTTGAGTGCTTGGTTGTGTACTATGGTGTCTCGACGTCCCATGCGTACTTCGGCTCGCCCCTCTGC
NZ_EQ973486.1	RT	+	215013	215446	TATTTTGTACAACTTGATATGCACCACTATTTCTTACACATATACCATCCGTTAATGAAAGAAAAACTGGAACGTAAGATCAAGGATCCGAAATTACTTAGTTTCTTATTTGAAATTATTGATAGCTTCTTGCAAGGTTTGCCGCTTGGTATTAAGATATCACAGCTTAACGCCAATATGTATTTGTCTGCCTTTGACTGGAAGGCTATAAAGTGTTTCGGGATAGCAGAAGATACTGATAAAATGAGTTATTGGCGTGACCGATATGTAACGGATAAGCTATTAACTTGTCGGACAGGGGAACAAGCGGCTGAATTATCTAGGGGAGTACAGTTTTTGAATAGCCAGTTTGACCGATTCGCCAAACAAGGTTTGAAACATTATGCTAGGTTTGCTGATAATATTATAATAATGCACCAGGATAAAGTGTTTTT
NZ_DS999412.1	TR	+	4413974	4413998	4413577	4414000	3	1	CGGGTTCGCGTTGGCCGTGCGTCGTGCCGGTCAGTAATTGGCCCTTTTGATCCTTTCCCTGGAGCAACCATGAACCCCATCATCCTCAAGAAGATCGGCGCCGACCGCAACCAGCTGCCGGACGATTCCATCGACCACGTCGCCGTGTTCCTGCCCGACTACGGCCTGACCTTCACTGCCACCAGCATCGTGGAAAGCGATGTTCCGCATGCTGACTGCGAATCCGCCGCCAAGGCCCTGGACCTGCTCGGCCACACCGACTGGGATCTGCCGACCATCGAGGAACTGCAGCTGCTGATCGACCGCAGCCGCTACTCGCCGGCCATCAACACCGACTTCTTCAAGGACATCCAGAACGACTGGTACTGGTCGAAGACCCCGGCCGCCTGGTCCTCGGCGTCCGCGTGGTACGTCTATTTCAGCA
NZ_DS999412.1	VR	+	*	*	4411287	4411710	3	1	CGGGTTCGCGTTGGCCGTGCGTCGTGCCGGTCAGTAATTGGCCCTTTTGATCCTTTCCCTGGAGCAACCATGAACCCCATCATCCTCAAGAAGATCGGCGCCGACCGCAACCAGCTGCCGGACGATTCCATCGACCACGTCGCCGTGTTCCTGCCCGACTACGGCCTGACCTTCACTGCCACCAGCATCGTGGAAAGCGATGTTCCGCATGCTGACTGCGAATCCGCCGCCAAGGCCCTGGACCTGCTCGGCCACACCGACTGGGATCTGCCGACCATCGAGGAACTGCAGCTGCTGATCGACCGCAGCCGCTACTCGCCGGCCATCAACACCGACTTCTTCAAGGACATCCAGAACGACTGGTACTGGTCGAAGACCCCGGCCGCCTGGTCCTCGGCGTCCGCGTGGCTCGTCTCTTTCAGCT
NZ_DS999412.1	TR	+	4413974	4413998	4413577	4414000	3	1	CGGGTTCGCGTTGGCCGTGCGTCGTGCCGGTCAGTAATTGGCCCTTTTGATCCTTTCCCTGGAGCAACCATGAACCCCATCATCCTCAAGAAGATCGGCGCCGACCGCAACCAGCTGCCGGACGATTCCATCGACCACGTCGCCGTGTTCCTGCCCGACTACGGCCTGACCTTCACTGCCACCAGCATCGTGGAAAGCGATGTTCCGCATGCTGACTGCGAATCCGCCGCCAAGGCCCTGGACCTGCTCGGCCACACCGACTGGGATCTGCCGACCATCGAGGAACTGCAGCTGCTGATCGACCGCAGCCGCTACTCGCCGGCCATCAACACCGACTTCTTCAAGGACATCCAGAACGACTGGTACTGGTCGAAGACCCCGGCCGCCTGGTCCTCGGCGTCCGCGTGGTACGTCTATTTCAGCA
NZ_DS999412.1	VR	+	*	*	4412661	4413084	3	1	CGGGTTCGCGTTGGCCGTGCGTCGTGCCGGTCAGTAATTGGCCCTTTTGATCCTTTCCCTGGAGCAACCATGAACCCCATCATCCTCAAGAAGATCGGCGCCGACCGCAACCAGCTGCCGGACGATTCCATCGACCACGTCGCCGTGTTCCTGCCCGACTACGGCCTGACCTTCACTGCCACCAGCATCGTGGAAAGCGATGTTCCGCATGCTGACTGCGAATCCGCCGCCAAGGCCCTGGACCTGCTCGGCCACACCGACTGGGATCTGCCGACCATCGAGGAACTGCAGCTGCTGATCGACCGCAGCCGCTACTCGCCGGCCATCAACACCGACTTCTTCAAGGACATCCAGAACGACTGGTACTGGTCGAAGACCCCGGCCGCCTGGTCCTCGGCGTCCGCGTGGCTCGTCTCTTTCAGCT
NZ_DS999412.1	TR	+	4414617	4414666	4414596	4414667	12	1	AGGCGGCCGCCTGGTCCTCGGCGTCCGCGTGGAACGTCAATTTCAACAACGGCAACGTCAACAACAACCACC
NZ_DS999412.1	VR	+	*	*	4410744	4410815	12	1	CGGCGGCCGCCTGGTCCTCGGCGTCCGCGTGGGTCGTCAATTTTTACTGCGGCGGCGTCGACGACTACCTCC
NZ_DS999412.1	TR	+	4414617	4414666	4414599	4414708	13	0	CGGCCGCCTGGTCCTCGGCGTCCGCGTGGAACGTCAATTTCAACAACGGCAACGTCAACAACAACCACCGCAACAACAACGGGTTCGCGTTGGCCGTGCGTCGTGCCGGT
NZ_DS999412.1	VR	+	*	*	4411208	4411317	13	0	CGGCCGCCTGGTCCTCGGCGTCCGCGTGGGGCGTCGATTTCAACCTCGGCTACGTCAGCTACGACCACCGCGGCAGCCACGGGTTCGCGTTGGCCGTGCGTCGTGCCGGT
NZ_DS999412.1	TR	+	4414617	4414666	4414599	4414708	16	0	CGGCCGCCTGGTCCTCGGCGTCCGCGTGGAACGTCAATTTCAACAACGGCAACGTCAACAACAACCACCGCAACAACAACGGGTTCGCGTTGGCCGTGCGTCGTGCCGGT
NZ_DS999412.1	VR	+	*	*	4411666	4411775	16	0	CGGCCGCCTGGTCCTCGGCGTCCGCGTGGCTCGTCTCTTTCAGCTACGGCCTCGTCTACGACGGCCTCCGCCTCACCAACGGGTTCGCGTTGGCCGTGCGTCGTGCCGGT
NZ_DS999412.1	TR	+	4414617	4414666	4414599	4414708	16	0	CGGCCGCCTGGTCCTCGGCGTCCGCGTGGAACGTCAATTTCAACAACGGCAACGTCAACAACAACCACCGCAACAACAACGGGTTCGCGTTGGCCGTGCGTCGTGCCGGT
NZ_DS999412.1	VR	+	*	*	4412124	4412233	16	0	CGGCCGCCTGGTCCTCGGCGTCCGCGTGGTTCGTCGATTTCTACGACGGCCTCGTCGGCGACTACCGCCGCAGCGACGGCGGGTTCGCGTTGGCCGTGCGTCGTGCCGGT
NZ_DS999412.1	TR	+	4414617	4414666	4414599	4414708	13	0	CGGCCGCCTGGTCCTCGGCGTCCGCGTGGAACGTCAATTTCAACAACGGCAACGTCAACAACAACCACCGCAACAACAACGGGTTCGCGTTGGCCGTGCGTCGTGCCGGT
NZ_DS999412.1	VR	+	*	*	4412582	4412691	13	0	CGGCCGCCTGGTCCTCGGCGTCCGCGTGGGGCGTCGATTTCAACCTCGGCTACGTCAGCTACGACCACCGCGGCAGCCACGGGTTCGCGTTGGCCGTGCGTCGTGCCGGT
NZ_DS999412.1	TR	+	4414617	4414666	4414599	4414708	16	0	CGGCCGCCTGGTCCTCGGCGTCCGCGTGGAACGTCAATTTCAACAACGGCAACGTCAACAACAACCACCGCAACAACAACGGGTTCGCGTTGGCCGTGCGTCGTGCCGGT
NZ_DS999412.1	VR	+	*	*	4413040	4413149	16	0	CGGCCGCCTGGTCCTCGGCGTCCGCGTGGCTCGTCTCTTTCAGCTACGGCCTCGTCTACGACGGCCTCCGCCTCACCAACGGGTTCGCGTTGGCCGTGCGTCGTGCCGGT
NZ_DS999412.1	TR	+	4414617	4414666	4414599	4414708	16	0	CGGCCGCCTGGTCCTCGGCGTCCGCGTGGAACGTCAATTTCAACAACGGCAACGTCAACAACAACCACCGCAACAACAACGGGTTCGCGTTGGCCGTGCGTCGTGCCGGT
NZ_DS999412.1	VR	+	*	*	4413498	4413607	16	0	CGGCCGCCTGGTCCTCGGCGTCCGCGTGGTTCGTCGATTTCTACGACGGCCTCGTCGGCGACTACCGCCGCAGCGACGGCGGGTTCGCGTTGGCCGTGCGTCGTGCCGGT
NZ_DS999412.1	TR	+	4414617	4414666	4414599	4414708	12	0	CGGCCGCCTGGTCCTCGGCGTCCGCGTGGAACGTCAATTTCAACAACGGCAACGTCAACAACAACCACCGCAACAACAACGGGTTCGCGTTGGCCGTGCGTCGTGCCGGT
NZ_DS999412.1	VR	+	*	*	4413956	4414065	12	0	CGGCCGCCTGGTCCTCGGCGTCCGCGTGGTACGTCTATTTCAGCAGCGGCGCCGTCTACAACAACCGCCGCCACGACCTCGGGTTCGCGTTGGCCGTGCGTCGTGCCGGT
NZ_DS999412.1	RT	+	4414902	4415594	AGGCGCGCGAGATCCACGCACCAGACTTCGCCGACCGCGTGGTGCACCACTGGCTGGTGCCGCAGCTGGAAGCGCTGTGGGAGCCGACGTTCATCCATGACAGCTATGCCAACCGCAAGGGGCGTGGCAGCCACGCGGCCGTGCGACGGGCGCAGCAGTTCGTGCGCCAGGTGCACAGCGGCCAGGGCGGCGGCTGGTATCTGCAGCTCGACGTGGCCAACTTCTTCAACAGCATCCACCGGCCTACCCTGTGGCGGATGCTGCGCACTCGCCTGCGGCTCCGTGGCGCACCGCTGGTGGTCCAGCAGGCCACCCATGCCCTGCTGCGCCGTTCGCCGCTACACGCGGGTGTCCAGTACCGGGCCACTGCTGCCGAGCAGGCGCAGGTTCCACCGCACAAGCGGCTGGCCAACGCCCCGGCCGGGCGTGGCCTGCCGATCGGCAACCTGTCCAGCCAGTTCTTCGCCAACGTCTACCTGGACGCGCTGGACCAGTTCGCCAAACACGTGCTCAAGGCCAAACGCTACCTGCGCTACGTCGATGACTTCGTGCTGTTCCACCACGACCGCGAGCAGCTGGCCGCCTGGCGCGACCAGATCGAGGCCTTCTTACAGGACCAGCTCGGCCTGCGCCTGAAGGCCGAGCAGAAGCTCTGCCGACTGACCGACGGCTTGGACTTCCTCGGATACGTGA
NZ_GG657758.1	TR	+	5733473	5733497	5733471	5733500	4	1	CACCATCGGCGTCAACGAGATCGAGGCCAC
NZ_GG657758.1	VR	-	*	*	3049666	3049695	4	1	CACCCGCGGCGTCAGCGAGGTCGTGGCCAC
NZ_GG657758.1	RT	+	5739206	5740287	GCAGTTCTACTTCGTCCTGCCGGACCGCTTCGCCAACGGCGACACCGGGAACGACCGCGGCGGCCTGACCGGTTCGCGCCTCACCCACGGTTACGACCCCACCGACAAGGGCTTCTACCAGGGCGGCGACCTCAAGGGCCTGACGAAGAACCTCGACTACATCAAGGGGCTCGGCACCACCGCCATCTGGATGGCGCCCATCTTCAAGAACCAGCCCGTGCAGGGGACGGGGGACAACGCCTCCGCCGGCTACCACGGCTACTGGATCACCGACTTCACCCAGGTCGACCCGCACTTCGGCACCAACCAGGACCTCGAGAACCTGATCGACAAGGCCCACGCCAAGGGCATGAAGGTCTTCTTCGACGTCATCACCAACCACACCGCCGACGTCGTCGATTACCAGGAGAAGTCCTACGAGTACCTCTCCAAGGGCGCCTTCCCGTACCTGACGAAGGACGGCGAGCCCTTCGACGACGCCGACTACGCCGACGGCTCCTCCGGCTTCCCCCGCGTCGACTCCGGTTCCTTCCCGCGCACCCCCGTGGTGCCCGGGGCGAAGAAGCGGGTCAAGGTCCCGTCCTGGCTCAACGACCCGGCGATGTACCACAACCGGGGCGACTCCACCTTCGCCGGCGAGTCCAGCGAGTACGGCGACTTCTCCGGCCTCGACGACCTGTGGACCGAGCGTCCCGAGGTCGTCGACGGCATGGAGAAGATCTACCAGCGGTGGGTCAGGGACTTCGACATCGACGGCTTTCGGATCGACACCGTGAAGCACGTCAACATGGAGTTCTGGACCCAGTGGGCCACCGCCCTGGACGCCTACGCGGCCAAGAAGGGCCGTGACGACTTCTTCATGTTCGGCGAGGTCTACTCCTCCGACACGAACATCACCGCCCCGTACGTCACCCGGGGCCGCCTCGACGCCACCCTCGACTTCCCGTTCCAGGAGGCGGCCCGCCAGTACGCCTCCCAGGGCGGCAGCGCGCGCAAGCTGGCCTCGGTCTTCGGCGACGACCACAAGTACACGACCGACAAGGCCAACGCGTACGAGCAGGTCACCTTCCTCGGCAACCACG
NZ_GG730311.1	TR	-	126755	126807	126748	126844	14	0	TCGGTTCGGTAATTGCAACAACGGTACGAATGATGGTTTGCGCTACTTGAATGTGAACAACACTGCCGGGAATGCCAACTGGAACATCGGGGCCGCC
NZ_GG730311.1	VR	-	*	*	127011	127107	14	0	TCGGTTCGGTAGTTGCTCCGACGGTACGCCTGATGGTTTGCGCTGCTTGGGTGTGGACAACCCTGCCGGGGATGCCAACTGGTACCTCGGGGCCGCC
NZ_GG730311.1	RT	-	125770	126191	TGGTATTAGAGCCGATCATCACAGCCACAGCCTATCCATACTCCTGCGGTTCGTTCCCAAAGCGTGGAGCACACTACGGAAAGAGACAGATAGAGCGGTGGCTTTTGCATGACCCGAAGGGAACACGGTGCTTCGCAAAGATGGATATCCGGCACTTTTATGATAGTATCCGGCTGAAAATTCTGATGAGGGAACTGGCAATCCGAATCAAGGATGACTGGTTTTTATACATCATCGGATTATGCCTACAGGGATTTAATAAAGGAATCCCTCTCGGGTTTTACATCAGCCAGTGGTTGGCAAATTACCTCTTAGAACCACTCGACCGACTGATCACAGAGGTGCTCGGTCTGCCAAAGCTGCAAAGGTACATGGACGATATCGTCATATTCGCAAGCAGCAAGAAAGTCCTCCAGAGAGCC
NZ_JH636018.1	TR	-	110122	110159	110098	110216	19	0	ACTCGTGTGGTGTATCGGTCGAACAACAACGCGAACGCGTTAGGCGGTGTTTCGTATGCGAACGCGAATAACGATTCATCGAACACGAATGCGAACATCGGTGTTCGGCTTGCAAACAA
NZ_JH636018.1	VR	-	*	*	110384	110502	19	0	TCTCGTGTGGTGTATCGGTCGAACAACTACGCGTACGCGTTGGGCGGTGTTTCGTCTGCGGCCGCGGTTCTCGATTCATCGAGCACGTCTGCGAGCATCGGTGTTCGGCTTGCCTTCAG
NZ_JH636018.1	RT	-	109185	109598	CGGCATTTGAAAGTACGTTTTATCCGGACTACTTCCGCATCCATTAAAAACAGGGGAACGCATGACCTTTTACAGTATATCGTTAAAGATATAAAGGATGATCCCGAAGGAACCCTGTTCGGGTACCAGTTCGATATAACGAAATTCTATGAGAGCGTAGACCAGGACGTTTTGCTGGATGCAGTGAAAAGGATGTTCAAGGATAAAATATTGATCGGAATCCTGGAAGAGTGCATCCGCATGATGCCTAAAGGCGTAAGTATCGGGCTAAGATCATCACAGGGGCTTTGTAATTTGCTTCTATCCATTTACCTGGATCACCGGTTAAAGGATCAGGAGGCGGTAGCATATTATTACCGGTATTGTGACGATGGTCTGGTGCTTTCCGGTAGTAAGAAATACCTTTGGAAGGTT
NZ_JH636038.1	TR	+	126207	126256	126204	126293	11	1	CCTCGAACGCGTGGTACGTGAACATGAACAACGGCAACGTGAACACGAACAACAAGACTAACGCAGGCAGGGTTCGTCCCGTTTCCGCAA
NZ_JH636038.1	VR	+	*	*	125475	125564	11	1	CCTCGGGCGCGTGGAGCGTGAACATGTGCTACGGCATCGTGCACACGAGCAGCAAGACTTACGCAGGCAGGGTTCGTCCCGTTTCCGCAA
NZ_JH636038.1	RT	+	126497	126729	CGTGAAATTTTTGCTTCCGCTTATGTTGATCGTGTAATACAACATTGGGCTGATCTACGCCTTGATCCTATTTTGGAAGAGCGTTTTCAGGCACAGGGAAATGTTTCAAAAAATTGCCGTATTGGTGAAGGAGCACTTTCGGCTGTTATCTATCTGAATGGGATGATCATGGAAGTCAGTGAAAATTATACGAAAGACGCATACATTTTCAAGGGTGATTTCAAAAGCTTTTT
NC_010172.1	TR	+	4482859	4482908	4482855	4482910	0	3	ACGAAGGACTGGTCGATCTTGATCTTGTCGAAGGGGAATTTCTGCAGGTAGCTCAA
NC_010172.1	VR	-	*	*	3114285	3114340	0	3	ACGAAGGACTGGTCGATCTTGATCTTGTCGAACGGGAAGCTCTGCAGGTAGCTCAA
NC_010172.1	RT	-	4489437	4490384	CGCTCGACCCGGCGCTCGAGCCCGAGATCGCTCTCCGGCGGATCGAGCCGGAAGGGGATCGTCCGCCAGGGCGGGGTGCCGTGCCGGGGGGCGTTGTCGTCGAGGCTGCCGGCCTGAAGCCGCTCCTGAGCGATGAGGTCGAGGTCGATATCGGCGAGCGTCACGACCGGCGCTTGAGGGAAGCGCTGCCCTTCGGCCAGCCGCACGCCGTTCTCGTCGATGCTGGTCTGCCCGTCCCAGGACAGGTCGGTGGTGGACTCGCCCGTCCCGGCCGCCGCGTAGACGTAGGCGCACAGGCCGCGCATCGAGGCGGCGCGGGTCAGCAGGGCGCGGGAATCGGCCCGGCCGACGGTGATCGGGCTGCCCGAGGGGTTGGCGATCACGGTGGCGCCGGCGAGCACCGCGTCCATGCCCGGCGTCTGCGGCACCCAGAGATCTTCGCAGACCTCGATTGCGAGGCGAAAGCCCGGCAGGTCGTCGGCGGCGAAGATCAGGTCGGTGCCGAACGGCGCCTCGAGCCCGCCGAGGCGGATCGTCTCGGCCGTGATGCCGGCGCCGGAGGCGAAGTGGCGCTTCTCGTAGAACTCCCGGTAGTTCGGCAGGTAGCTCTTCGGCACCACGCCGAGCAGCCGCCCGCCCCGGATCGCCACGGCGCAATTGTAGAGCCGGTTGCGCCAGCGCAGGGGCGCGCCGACGACGAGCAGCGGCGTGAGTTCGGCGCTCTCCTCGACCAGCCGCGCCACGCCCGTCTCGACCGCGTCGAGGAGGGTGGCCTGCAACAGCAGATCCTCGATGGCGTAGGAGGAGACGCAGAGTTCGGGGAAGACCGCGAGCGCCGCCCCGGCCTCATGCGCCTGCCGCGCGAGGCCTGAGATGTCGGCGACATTGGCCGCCGGGTCGCCCGGATGGCTGCGGCCGGTGCAGGCGGCGACGCGGGCAAAGCCGTGC
NC_010322.1	TR	+	2693673	2693698	2693669	2693698	9	1	ATCAACGGCAACAATCGCATCACCAACAAC
NC_010322.1	VR	+	*	*	613625	613654	9	1	ATCGGCGGCGCCTTCCGCATCCCCGACATC
NC_010322.1	TR	+	2693673	2693698	2693666	2693698	12	0	AACATCAACGGCAACAATCGCATCACCAACAAC
NC_010322.1	VR	+	*	*	687493	687525	12	0	GGCATCGGCGGCGGCGCTCGCATCCCCCGCCAC
NC_010322.1	RT	-	2698201	2698408	ACGTTCACCGATTTCATCCTGGCCGACCGCGACGGCGGCGTGCAGCTGTTCAAGGCCCCTTCCACGCCGCAAGACGGCACCCTGGCCATTCGCGCCGGCCTGGCACAGATCGCCGACGCCACCGGGCGCAGCCCGGCCGAACTCATCGCCAACTGTGACCTGTGCATCAACGGCACCACCGTGGCCCTCAACGCGCTGATCGAGCGCA
NC_010524.1	TR	-	2460040	2460089	2460022	2460138	11	0	GCTGTGTCCGATCGCCGGCGGGAACTGGACGAACTCGTCTACGGCCGGCGTGTGGGCGGTCAACTGGAACAACGCGCGGTCGAACTCCAACGACAACGTGGGGCTCCGGGCCGACTC
NC_010524.1	VR	-	*	*	2460614	2460730	11	0	GCTGTGTCCGCTCGCCGGCGGGGGCTGGGCGTACTCGTCTACGGCCGGCGTGTGGGCGGTCTACTGGAGCAACGCGCGGTCGTACTCCAACGGCACCGTGGGGCTCCGGGCCGCCTC
NC_010524.1	RT	-	2459082	2459696	CCCTACAACACCTTCATGGTCCATGAGCCCAAGCCGCGCGAGATCAGTGCGCCGGCCTTTCGTGACCGCGTCGTGCAGCACGCGGTCTACAACGTCATCCAGCCCATTTTCGATCGCACGTTCATCGATCAGAGCTTTGCCTGCCGGCCCGGCGCCGGCACCCATGCTGCTGCCGACTACGTGCAGCACGGCATGCAGATCAGCAGGCCCGACAGCTACACGCTGCACCTCGACGTGCGCCGCTTCTACTACTCGATCGACCGCGGCATCCTGCGTGCGCTGGTCGAGCGCAAGCTCAAGGACCGGCGCCTGGTCGACCTGATGATGGCGTTTGCCGAGATGCCTGGGCCTGTCGGCCTGCCGATCGGCAATCTGCTGTCGCAGCTGCACGCGCTGATCTACCTCAACCCGCTGGACCACTACATCAAGCGCGAGCTGGGCGTGCGGCTCTACTGCCGCTACGTCGACGACTTGCTGTTGCTCGACCTGAGTCGAGACGAGGCCATCGCTCACCGTGATGCGATCGAGCACTACCTGGCGGATCACCTCAGGCTGCAGCTCAGCAAGGCCACGATGGCACCCACGCGCCGCGGGGTCAACTTCGTCGGCTACCGC
NC_010682.1	TR	+	2449163	2449212	2449149	2449246	15	0	GCAGTACTCGGCCAACAACGCCTGGAACCAGAACTTCAACGATGGCTACCAGAACAACGCGAACAAGGACAACAAGAACCGGGTTCGCCTCGTCCGAA
NC_010682.1	VR	+	*	*	2440358	2440455	15	0	GCAGTACTCGGCCTACCTCGCCTGGACCCAGCACTTCGACGATGGCTGCCAGGACGGCGCGGGCAAGGACGGCAAGAACCGGGTTCGCCTCGTCCGCA
NC_010682.1	TR	+	2449163	2449212	2449147	2449246	16	0	ACGCAGTACTCGGCCAACAACGCCTGGAACCAGAACTTCAACGATGGCTACCAGAACAACGCGAACAAGGACAACAAGAACCGGGTTCGCCTCGTCCGAA
NC_010682.1	VR	+	*	*	2447851	2447950	16	0	ACGCAGTACTCGGCCGGCACCGCCTGGGGCCAGGACTTCTACGGTGGCTACCAGGACTACGCGGGCAAGGGCAGCAAGGACCGGGTTCGCCTCGTCCGCA
NC_010682.1	TR	+	2449163	2449212	2449147	2449246	16	0	ACGCAGTACTCGGCCAACAACGCCTGGAACCAGAACTTCAACGATGGCTACCAGAACAACGCGAACAAGGACAACAAGAACCGGGTTCGCCTCGTCCGAA
NC_010682.1	VR	+	*	*	2448489	2448588	16	0	ACGCAGTACTCGGCCAGCAGCGCCTGGCTCCAGGGCTTCGACGGTGGCTACCAGCACGGCGCGGACAAGGCCACCAAGTACCGGGTTCGCCTCGTCCGCA
NC_010682.1	RT	+	2449449	2450132	AGCCGCGCGAGGTTTGGGCGGCAGACTTCCGTGACCGTGTGGTGCATCACTTCCTCTATAACCACATCGGCGCGCGCTTCGAGGATGCGTTTATCGCAGGCTCGTGCGCGTGCATCAAGGGGCGCGGCACGCTCTACGCGGCTGAGTTTCTGGAATCGGGCATTCGGTCGATCACGCGGAACTGGTCGCGCCAGGCCTACTACCTGAAGTGCGACCTCTCTAACTTCTTCGTCGCGATCGACAAGACGATTCTGCTCGATCTGCTGCTCGCGAAAGTTCGTGAGCCGTTCTGGGCATGGCTCACCGAACTGGTCCTGATGCACGACCCGCGCACGGATTTCGAGTTTCGCGGCGATCCGAAGTTGCTGGAGAAGGTGCCGTCCCACAAGCGGTTGATGGAACAGCCATCGCATCGTGGGCTGCCCATTGGCAACCTGTCGTCGCAGTTCTTCGCCAACGTCTATCTGGATGTGCTCGACCAGCGCGCGAAGCACCAGCTCAAAGCCAAGCACTACGTCCGCTACGTCGACGACTTTCTATTCCTGCATGAATCGCCCGCGCGACTGAACGAGATCCTGGCGGACGTGACGGCATTCCTGCCGGCTCGTCTCGGCGTTCAGATCAATCCTCGCAAGACCATCCTGCAGCAGATCGACCGCGGCATCGATTTCGTCGGGCACGTCA
NC_010814.1	TR	-	2209310	2209362	2209268	2209392	23	0	TGGTCTGCTTCTCCCTATGCAGGCAATAGTAACAACGCCTGGAACGTCAATTTCAACAATGGCAACGTTAACAACAACAACCGTAACAATACCAACTATGTGCGGTTAGTGCGTGCCGGTCAATG
NC_010814.1	VR	-	*	*	2210020	2210144	23	0	TGGTCTGCTTCTCCCTATGCAGGCTATAGTGACTACGCCTGGGTCGTCCATTTCAGCTTTGGCGGCGTTAACGGCGGCGGCCGTGGCAATGCCGTCTATGTGCGGTTAGTGCGTGCCGGTCAGTG
NC_010814.1	TR	-	2209310	2209362	2209268	2209392	19	1	TGGTCTGCTTCTCCCTATGCAGGCAATAGTAACAACGCCTGGAACGTCAATTTCAACAATGGCAACGTTAACAACAACAACCGTAACAATACCAACTATGTGCGGTTAGTGCGTGCCGGTCAATG
NC_010814.1	VR	-	*	*	2207512	2207636	19	1	TGGTCTGCTTCTCCCTATGCAGGCAATAGTTACGGCGCCTGGTACGTCAGTTTCGACCATGGGCTCGTTGACTACAGCAACCGTGGCTATTCCGTCTATGTGCGGTTAGTGCGTGCCGGTCAGTG
NC_010814.1	RT	-	2208347	2209072	CCCACTGTTTGTTTTACCGTAACTCACCCCAAGACCCGTGAGATACATGCGCCGGCGTTTGCCGACCGGATTGTCCACCACCTGCTGGTGGATCGGCTTCAGCGCCTGTATGAACCGGTATTTGTATACGATAGCTATGCTAACCGCACTGCTAAGGGTAGCCACGCAGCGGTTGATCGTCTGCAGCAGATGATCCGCCGCAGAAACGGACAGGGCTGGTATCTGCAACTGGATATCCATAACTATTTTAACAGCATCCATCGCCCTACCTTATATGCCCTGCTGTGCCGCCGTCTTGATCTGGCCTTGCAGAAAGGAAAGCTGGCAGATAGCCAGAGACTGGCGTTACGCAGCCTGTGTCATAAGTTACTTGCCCGTAAAAGCCGAGAAATTGAACGGCCTGGGGCTGCGCCATCTTCTGTGCCGCCCCACAAACGGCTTCGTAACGCCCGACCCCAGTGCGGTTTGCCGGTGGGTAATCTTACCAGCCAGTTTTTTGCCAATGTCTATCTGAATGAGCTGGATCAATTCATCAAGCATCAACTAAAGGTGCGGAATTATCTGCGCTATGTGGATGATTTTGTGCTGTTGGCAGACAGTAAAGAGCAGTTGCGTACATGGCAGGCAGAGATAGCTGCTTTTCTTGAAACCAGACTGCAGCTGCGCCTGAAAGATGCCGTGGTGCTGGCGCCGTTACATCATGGGGTGGATTTTCTGGGGTATCGG
NC_011004.1	TR	-	2022722	2022747	2022722	2022752	2	1	AGCGCAAGTTCGGCCGCATCGTCAACATCAC
NC_011004.1	VR	+	*	*	581947	581977	2	1	CGCGCAAGTTCGGGCGCATCGTCAACATCTC
NC_011004.1	RT	-	2016325	2017200	GTTAGCAGTTCCCTGCCGAATTTGACCAATTTGTAATCCAGGCTCAGGCCATGCGGTCGTCGCGGCTGGAAGGTTTGACGCTCTTGTTGCGGGTGCTGAGAAAGCGAACGTCGATCTCCGAGCCGTTGACCCGGATCAGTTCGCAGCGGCGGTAGGCCAGACCGGTGGACGACAGCAGAAGGAAGAACTCCTTCAGGTTGAGGCCTTCGATCGATCCTTCGAGCTCGAGTTCGGCATCGACGCTCGACACCGCCTTGAGAACGCAGTTGCGCCGCCAAGTGCCGTCGATGCCCATGATCCAGACGTTGTAGCCACGCCCGAAGGACACCCGTTCCGGCCCGCCGCTCTCGGACGCCACTTCGTCCTCCTTTATCGCCCTGTCAGGGCACTCGTCTTCAAGCCACCGAGCGCGAGCCCCGGAGCCGTCGAGGCGGCAGAACTGTTCGGCAGGTACACGCCGCGCCGTTTCGGACAGATCCGGTAGGAGTCGGTGAGACCGACCACGGTCTCGGCGGCGCCGAGAAACAGGTAGCCGTCCGGCTCGTTGACCTTCATCAGCCGGTTGAAGATATCAGATTTTGTCGCCTGATCGAAATAGATCAGCACGTTGCGGCAGAAGATCACGTCGAATTTGCCGAGAGCCGTGAAGTCCTGCAACAGATTGAACAGCCGGTACTGTACCATCGAGCGCACGTCGGCATTGAGCTGCCACATCGTACCGACCTGCTTGAAGTACTTCACCAGCAGCTGGATCGGCAGGCCGCGCTGCACCTCGAACTGAGTGTAGAGGCCGGCCTTGGACTTCTCCAGCACTTCCGGCGACAGGTCGGTGGCGACGATCTCGATGCGCCAGCCGGCGAGTTCGGAGGATTTCTC
NC_010831.1	TR	-	2647686	2647732	2647683	2647742	6	1	AGGGTTCGAACCGTGTTCTTCGTGGTGGTAGCTGGAACAACAATGCGCAGAATTGCCGGT
NC_010831.1	VR	-	*	*	2646239	2646298	6	1	AGGGTTCGAACAGTGTTCTTCGTGGTGGTGGCTGGCTCACCTATGCGCAGCATTGCCGGT
NC_010831.1	RT	-	2653939	2655502	TTTGATGTTTTACTTTTCCGCCTACATGGATTTTGGCGCTGAAATCCCCAATATCCTGAACCCGTTACGAAGCACCTGACGGGTAGCAAGAGAAAGAATGAGCCGGGCAGAACGGATGTCCGGGTCAGCTTTCAGAATGGGACACTCCTGATAGAAACGGTGGTAGAGTTCCGCCACGCTGTGCAGATACTCCACCATTTTCTGCGGCTCAAGAATCCTTGCACAGGTTTGGATAACGTCCGGATAGTCGAGCAGGGTAAAGCCGAGTTGTATTTCGTGTGCAGAGGTCAGTTTTCCCATAAGATGAGCATCTGCCGATCCTTCTTCAAGGCTGAAGCCTGCCTCGTTCTCAGCTATGCGCAGAAGACTGCAGATGCGCGCATGAGCGTACTGAAGGTAGAACACAGGGTTGTCTTTCGACTGTTTCTTGGCGAGATCGATGTCAAAATTCAGATGGGAGTCCTTGCTGCGCATTATGAAAAACAGTCTTGTTGCATCAGCCCCCACGTCATCGATCAGGTCGTCAAGGAGGTCGGCATTGCCCTTTCGTGTTGACATTTTTACCGTCTCTCCGTTGACCGTTGTCGTGACAAACTGATTGATCGCAACGCGAATACGGTCGGTGTCATAACCCAGAATCTTCAGGGCTTCTATGACGTCCGGATACTCATCTATGTGATCGGCTCCGAAAATATTGACGATTTCGTCAAAACCGCGCTCGAATTTGGTTACATGGTAGGCTATATCCGGCAACCGGTAGCTGGGTTCACCGCTTGATTTGACAAGTACCTTGTCTTTTTCCTGCCCCAGTCTGGTGGTCATGAACCAGGTCGCGCCATCATAGTGGTCGATAAATCCTTTCTGACGTAATGCGTCGATAACCTGCTGGTTGGGTGAAATGCCGCTTTCATCCTCCTGATAGAGCCTATGTTCGTTGAAATAGCTGTCGTGTGTGATATCAAGACGGTGAAGCGTGTTTTTAATATGTGTGAAAATATGGGTTTCAGCGGTTTGTTTAAAAAGCTCGGTTGAGTCGGATTCAACGAGTTTTTCGCCATGTTTTTCAAGGATTGCAGCTGCAATCTCCCTGATGTAGTCGCCCTGATAGTGCGTTTCAGGAAATTCAACAGCAATGCCGCACAGCTCTATGTATCGCAGGCGGACCGATTCGGAAAGAATGCTCATCTGCCTGCCGGCGTCATTGAAGTAATACTCTCTGGTAACGGTGTATCCATGAGCCTCCAGAATATTCGCAATGCAGTCTCCGAGAACACCTCCTCTTCCACGCCCAATTGTCAGCGGGCCGGTAGGATTGGCACTGACATACTCGACTATGGCGTTTTTCCCCTCTCCGGCAGCGCCACGTCCGAAACGGTCAGATGACGTGATAATCTGCTCAACCTGCTTCATGATAAAGGCGGGTTCGAGATAGAAATTGATAAATCCCGGTCCCGCTATCTCGGTCTTGCTGACGGTGGTCTCGCTGAACGAGAGATTCTCTGTGATTTTCTGCGCAAGCTGACGCGGATTCATGCCGCACTCGCCGGCAAGAACAAGCGCGATG
NC_012781.1	TR	+	2380546	2380571	2380542	2380573	10	1	AACCATAATAGCAATCTCAACAACACCGATAA
NC_012781.1	VR	+	*	*	1994076	1994107	10	1	AACCTTGTTTGCCTTCTCAGCGATTCCGATAG
NC_012781.1	RT	-	2375579	2376239	GCTATTGTTGAGGCTGATGAAAGAGTTCTTGGAAAAAGACCATATGATGTTCAGATTCTTGCAGGAGCAGCCTTACACAAGGGATATCTTGCCGAGATGAATACAGGTGAAGGTAAAACTCTGGCAGCTACGATGCCTTTATATCTGAATGCCTTGACAGGTAAAAGCTGTATGCTTGTCACGACAAATGACTATCTTGCTTCACGTGATGGTGAGGAGATGGGTGAAGTATATTCTTTTATGGGACTGACATGCTCATATCCTGATGGTAATGATTCTAATACTAATAAGAGAACGGATGATGAACGTAAAATATTTTATTCAGCGGATATCATATATACCACAAACGGTACATTGGGTTTTGACTATCTGTTTGATAATCTTGTTAAGAATAAGTCAGATAGGTTTTTGTGTGATTTCAATTATGTAATTATTGATGAGGCTGACTCGGTGCTTTTGGATGCCGCTATTATGCCGCTTGTTATATCAGGAGTTCCGCGTGTGCAGTCAAATCTTTATAATCTGTGTGATTTCTTTGTTACGACACTGGTTGAGGATATTGACTATATTGAAGAGGACAAGGCTGTCTGGCTTACTCCAAAGGGAGTTAAATTTGCAGAGAGCTTTTTTGGTATTCCTAACTTTTATGGCAAGGAATATT
NC_011901.1	TR	-	1735296	1735333	1735271	1735400	8	0	TCGCCACTGGCGTATGTGGATCGCCGGCGGTCAATGGGACAACGGCGTCCGGTGTGGGTCGCGTTGTGCGAACGCGAACAACAATCCCTGGAATGTGAATAGCAATACGGGGCTGCGCGGTGTCTGTGAC
NC_011901.1	VR	-	*	*	1735790	1735919	8	0	TCGCCACTGGCGTATGTGGCTCGCCGGCGGTCAATGGGGCAACGGCGTCCGGTGTGGGTCGCGTTGTGCGCACGCGATCCACAGTCCCTGGTATGTGAATTGCAATACGGGGCTGCGCGGTGTCTGTGAC
NC_011901.1	RT	-	1734274	1734882	AAACGGAGGGAGATCCTGGCGGCACCCTATCGCGACCGAGTTGCCCAGCACGCCATATGCACCCTGTGCGGCCCGATCTGGGACGCCGCCATGATCGACGACTCCTACGCCTGCCGGCCGGGCAAGGGGACGCATGTCGGCGCCACGCGCGTGGAGCAGTGGCTGCGTGGCATGACCGCTGCTGGCGGCGCCGTGTGGGTGGTCAAGATGGACGTCAGCAAGTATTTCGCCAGCATCCGCCACGACCTGGCCAAGGCGGTGGTGCGCGACAAGATCAGCTGCCCGGCAACGCTGCAGTTGATCGACGCCATCATCGACAGCACCGCCGATCCGGCCGATCCTGACCCGGTGGGCATTCCGGTCGGCAACCTGCTGAGCCAGTGGATCGCCAACCTTGTCGGCAACCGCATCGACCAGTGGGCCAAGCGGGAGTTGCGGCTGAAGCGCTACGCCAGGTACATGGACGATATGGTGGTGCTCGTGCGCACCAAGCAGGAGGCGCTGACGATCCGCGACCAGTTCGACGACAAGCTCGCCTCGATGGGCATGAGGTTCAGCAAGGCCTCGGTGCTGCCGGCGTCGCGTGGCGTCAACTTCCTCGGCTACCGC
NC_011891.1	TR	-	4191782	4191806	4191778	4191807	7	1	TTCATCAACTACAGCTCGCGCGAGATCAAC
NC_011891.1	VR	-	*	*	3173221	3173250	7	1	TTCGTCGCCTCCAGCTCGAGCGCGATCCGC
NC_011891.1	TR	-	4191782	4191806	4191778	4191808	9	1	CTTCATCAACTACAGCTCGCGCGAGATCAAC
NC_011891.1	VR	-	*	*	1214899	1214929	9	1	CTTCTTCGTCTCCGGCTCGCTCGTGCTCGGC
NC_011891.1	RT	+	4201616	4202027	CTGCTACTGCGGCTGCCCGCACACGGTCACGAGCTGCCTGCGCACCCACCAGCCGTGCAAGCACGCGGCGCGCATGGCTCGCCTCGCGGCGCGCCTGGTCGCGGCCGGCGCCGGCCCCTCGGCCCTGCCGGGCCTGGTGGACGACTACTACGCCTCGTTCGACCGCCGCATGGCGCTCGCCACCGACGGCTTCGGCCCGCCGCTCGGCGACCCGGCGGCGCCCGTCACGCTGCTGGAGTTCTCCGACTTCACCTGCCCGTTCTGCCGGGGTCTCCGCCCGGCGCTGGAGCGCTTCGTGGAGGAGCACCCCGGCCGCGTGAAGCTCGTCTTCAAGCCGTTCCCCATCGAGGCGCACCCCGGCGCGCTGGAGGCGGCGCAGGCCGGCGAATGGGCGCGCGACCAGGGCATCTTC
NC_012724.2	TR	-	1687302	1687351	1687264	1687354	10	0	TCCGGCTGGGCGTGGTGCCAGAACTTCAACAACGGCAACCAGAACAACAACCACCAGAACAACGAGTTCCGAGCCCGAGCCGTCCGCAGAT
NC_012724.2	VR	-	*	*	1688412	1688502	10	0	TCCGGCTGGGCGTGGTGCCAGGACTTCGGCTACGGCGACCAGGGCAGCAGCCACCAGAACTACGAGTTCCGAGCCCGAGCCGTCCGCAGAT
NC_012724.2	TR	-	1687302	1687351	1687264	1687354	14	0	TCCGGCTGGGCGTGGTGCCAGAACTTCAACAACGGCAACCAGAACAACAACCACCAGAACAACGAGTTCCGAGCCCGAGCCGTCCGCAGAT
NC_012724.2	VR	-	*	*	1687905	1687995	14	0	TCCGGCTGGGCGTGGTGCCAGGGCTTCAGCAGCGGCGGCCAGGACTACGGCCGCCAGCTCGACGAGTTCCGAGCCCGAGCCGTCCGCAGAT
NC_012724.2	RT	-	1686394	1687077	AAGCCGCGCGAAGTCTGGGCGGCTGCGTTTCGCGATCGCATTGTGCATCACCTGCTGTACAACCGGACCGGGCTGCGCTTCGAGCGATCGTTCATCGCCGACTCGTGCGCCTGCATCAAGGGGCGAGGCACGCTGTACGCTGCGCGTCGCCTCGAATCGAAGGTTCGCTCGATCACGCAAAACTGGTCGCGGCCGGCTTTCTACCTGAAGTGCGACCTGGCCAACTTCTTCGTCAGCATCGACAAGCCGATCCTGCTCAAGCTGCTGCTCGCGAAGATTCCAGAGCCATTCTGGCGTACGCTGACCGAGCGCGTGTTGATGCACGATCCACGCACAGACTTCGAATTTCACGGCGATCCGCAGATGCTCGCGCTCGTGCCGCCGCACAAGCGGCTGCTCGAACAGGCCGGCCACCTAGGCTTGCCGATCGGCAATCTGTCGAGCCAGTTCTTCGCCAACGTCTATCTTGACGTGCTCGACCAGCATGCGAAGCAAGCGCTCGGCGCCAGGTACTACATCCGCTACGTGGATGATTTCTTGTTCCTGCATGAGTCGCCGGCGCGGTTGAACGAAATCCTCGTCGACGTGACGGCCTTCCTGCCCGCGTGCTTGGGTGTCCGTATCAACCCGCGCAAGACGATCCTGCAGCCGATCGACCGCGGAGTCGACTTCGTAGGTCAGATG
NC_013037.1	TR	-	5147699	5147723	5147692	5147727	12	0	AATAACAACAACAACCGGAATAACAACCGTAAAAAA
NC_013037.1	VR	+	*	*	1789540	1789575	12	0	CCTGCCGCCAACTACCGGCGTAACCACCGTGAAACA
NC_013037.1	TR	-	5147699	5147723	5147691	5147724	12	1	AACAACAACAACCGGAATAACAACCGTAAAAAAT
NC_013037.1	VR	+	*	*	2703892	2703925	12	1	CATTCCCACCACCGGCGTAACATCCGTACTCACT
NC_013037.1	TR	-	5147699	5147723	5147699	5147731	10	1	AAACAATAACAACAACAACCGGAATAACAACCG
NC_013037.1	VR	+	*	*	3080959	3080991	10	1	AAACCATTAAATCCACATCCGGGATTGCCGCCG
NC_013037.1	TR	-	5147699	5147723	5147691	5147731	15	1	AAACAATAACAACAACAACCGGAATAACAACCGTAAAAAAT
NC_013037.1	VR	+	*	*	3500028	3500068	15	1	AAACGATCACTTCATCGCCCGGATACACCACCGTGCTGATT
NC_013037.1	TR	-	5147699	5147723	5147692	5147724	10	1	AACAACAACAACCGGAATAACAACCGTAAAAAA
NC_013037.1	VR	+	*	*	4248744	4248776	10	1	GCCAACAGCACCCGGCATAACGTTCGTGTAGAA
NC_013037.1	TR	-	5147699	5147723	5147691	5147724	11	1	AACAACAACAACCGGAATAACAACCGTAAAAAAT
NC_013037.1	VR	+	*	*	5457561	5457594	11	1	GTGATCATCCCCCGGTATTTCGACCGTAAGAAAT
NC_013037.1	TR	-	5147699	5147723	5147692	5147724	12	1	AACAACAACAACCGGAATAACAACCGTAAAAAA
NC_013037.1	VR	-	*	*	4986073	4986105	12	1	GGCATCGACTACCGGATTTTCAACCATTACGAC
NC_013037.1	TR	-	5147699	5147723	5147699	5147731	12	1	AAACAATAACAACAACAACCGGAATAACAACCG
NC_013037.1	VR	-	*	*	4938153	4938185	12	1	ACCCGCTTCCGCCAACACCCGCAATTACCGCCG
NC_013037.1	TR	-	5147699	5147723	5147690	5147724	13	1	AACAACAACAACCGGAATAACAACCGTAAAAAATC
NC_013037.1	VR	-	*	*	3945245	3945279	13	1	GACATCTGCGGCCCGCTTTACGACCGTATCGAATC
NC_013037.1	TR	-	5147699	5147723	5147699	5147731	12	1	AAACAATAACAACAACAACCGGAATAACAACCG
NC_013037.1	VR	-	*	*	2476211	2476243	12	1	TGTCCATCACCTCGCCACCCGGAAACACCACCG
NC_013037.1	RT	-	5141696	5141876	CGAACACACCGTTCAGCAATGGCTTGGTGTTCACGTTGGTCTTTCCATCCGGGGTTGGCACCATCAGTTTGCTGAAATCGATGATGAAGTTGAAGCGGTTTCTTCCGTCGCCAGTATACGACAACCCGGTACCTACTTTCAAAGTCGTTGGAATGAAGTTCTCCGTTTCAGTGCCTGATCC
NZ_CP001621.1	TR	+	914888	914913	914885	914923	12	1	ATAATAACAGCAATTATAACACTAATAACAAAATAATAA
NZ_CP001621.1	VR	+	*	*	142634	142672	12	1	ATCTTTCCAGCTGTTATTACACTACTAATTAACTTATTA
NZ_CP001621.1	TR	+	914888	914913	914885	914920	12	1	ATAATAACAGCAATTATAACACTAATAACAAAATAA
NZ_CP001621.1	VR	-	*	*	316466	316501	12	1	TTTATTGCTGCAATTATTTCAGTAATTGCACCATTA
NZ_CP001621.1	TR	+	914888	914913	914884	914917	11	1	TATAATAACAGCAATTATAACACTAATAACAAAA
NZ_CP001621.1	VR	-	*	*	291687	291720	11	1	TTTTTTAACAGCTTTTATAGCAATAATTGCAGCT
NZ_CP001621.1	RT	-	907762	908319	TTACATTTTGAAAGTGGATATCCATATATTTTATTTGAAGATACTGTTAATAGAAGAAATGCTCATGATAAAAAAGGAAGAATTATTATGAGTAATTTATGTAGTGAAATTGTTCAAGTAAGTACAGCAAGTGAATATAGTTCTGATTTATCATTTGTAAAAACTGGAGAAGATATTTGCTGTAATTTAGGTAGTTTAAATATTGATAAGATGATGAAATCAGGAAAAGAATTTTCAGATTCTATTTATAATGCTATATCTGCTTTAGATATTGTTTCAAGAAATTCAGATTTAAGTGCTGCTCCTTCAATTCAAAAAGGAAATGCACAAAATCATGCTGTTGGATTAGGAGCTATGAATTTACATGGATTTTTAGCAACTAATAAAATTATGTATGACTCACCTGAAGCTGTTGATTTTACTAATATGTTCTTTTATACAGTTGCTTATAATGCTTTTAAAGCTTCAAATAAATTAGCTCAAGAATTTGAAAAATTTGCTTCATTTGATGAATCAAGATTTGCTGATGGTTCTTGATTTGATAAATATACTAAATGT
NC_012791.1	TR	+	3853718	3853743	3853714	3853744	10	0	AGCGCCGCGAGCAGCAGCAACAACAACAGCC
NC_012791.1	VR	+	*	*	157114	157144	10	0	GGCGCCGCGCGCGGCGGCGCCTGCATCGGCC
NC_012791.1	TR	+	3853718	3853743	3853711	3853744	11	1	AACAGCGCCGCGAGCAGCAGCAACAACAACAGCC
NC_012791.1	VR	+	*	*	659331	659364	11	1	CGCTGCGCCGCGTGCGGCCACACCTTCAGCGGCC
NC_012791.1	TR	+	3853718	3853743	3853711	3853743	4	1	AACAGCGCCGCGAGCAGCAGCAACAACAACAGC
NC_012791.1	VR	+	*	*	762095	762127	4	1	AGCGGCGCCGCCAGCAGCAGCAACAGCAGCAGC
NC_012791.1	TR	+	3853718	3853743	3853714	3853743	8	1	AGCGCCGCGAGCAGCAGCAACAACAACAGC
NC_012791.1	VR	+	*	*	891041	891070	8	1	TGCGCCGCCAGCAGCGGCGCCAGCGCCTGC
NC_012791.1	TR	+	3853718	3853743	3853714	3853743	9	1	AGCGCCGCGAGCAGCAGCAACAACAACAGC
NC_012791.1	VR	+	*	*	2528261	2528290	9	1	TGCGGCGCGAGCGGCCGCAGCGCCTGCTGC
NC_012791.1	TR	+	3853718	3853743	3853714	3853744	10	1	AGCGCCGCGAGCAGCAGCAACAACAACAGCC
NC_012791.1	VR	+	*	*	5124917	5124947	10	1	CGCGGCGCGTGCCGCCGCTGCTGCCGCAGCC
NC_012791.1	TR	+	3853718	3853743	3853711	3853743	12	1	AACAGCGCCGCGAGCAGCAGCAACAACAACAGC
NC_012791.1	VR	-	*	*	5265601	5265633	12	1	TGCTGCGCCGCGCGCTGTTGCTGCTGCATCTGC
NC_012791.1	TR	+	3853718	3853743	3853714	3853743	9	1	AGCGCCGCGAGCAGCAGCAACAACAACAGC
NC_012791.1	VR	-	*	*	4908282	4908311	9	1	TGCGCCGCGTGACGCAGCGCCTGCTGCAGC
NC_012791.1	TR	+	3853718	3853743	3853714	3853743	9	1	AGCGCCGCGAGCAGCAGCAACAACAACAGC
NC_012791.1	VR	-	*	*	1163901	1163930	9	1	CGCGGCGCGCGCGGCGGCCACCACTTCGGC
NC_012791.1	TR	+	3853718	3853743	3853714	3853743	10	1	AGCGCCGCGAGCAGCAGCAACAACAACAGC
NC_012791.1	VR	-	*	*	1054256	1054285	10	1	AGCGCCTCGGGCGGCCGCTGCGCCCGCCGC
NC_012791.1	RT	+	3848944	3849488	CGGGCCGTGCATGGCGCTCACGATGGGCTTGTCGCAGTTGATGATGTTGTAGACCAGGTTGCGCGCCTCTTTCCAGACGCGCTGGCGCACCGCGTCGTCGGTGGTCATGTCCTGCACCATGGCCAGGTCGCCGCCGCCCGAGAAGCCCAGCCCCTCGCCCCGCAGCACCGCGCAGCGCACCGTGTCGTCGGCCGCCACGTCGCGCCAGATCTCGGCCAGTTCGCGGTGGCCGTCGTGGCCGGCCGTGGGCAGCTTGCCGTTGGCCGCGCGCATCTGGATGTCGAGCACCGCGCCATGGGCGCCGCGGCGCGTGATGGCAAGGGTCTGGTAGCGTGTGTATTCCATGGCGTGTCTCCGCCCCGCATCGCATGCGGGGACTTGCTTTTGCGTCGAAGGACGGGACGCCTATTTTCGCGCCGCCACCTCGCGGCAGCGCTGCACATTGGCCTCGAAGCGCGGCGCCAGCCCGGGCTCGCATCCATCGCTCGCGGGATTGAGCCTGCACATGCCGACGACCACGTAGTCCATCACCGCCTCGGTGCACA
NC_012881.1	TR	+	1189910	1189935	1189909	1189938	8	1	AACAAGCGCAATGACAATTATAATCAGGAA
NC_012881.1	VR	+	*	*	2630929	2630958	8	1	GACCAGCGCACTGGCACCTGTAATCAGGCT
NC_012881.1	RT	+	1194398	1195808	GATTTTGTTTTTGAATTAGGTCGATCATTGTTTGAGAAATGTCGATCGCAGTTACATTTGCACCTTTACTCTGTAGGTGTCTGGAGTGTTCACCTGAACCACAGCCTAAATCGAGCACTGTTTTTCCTTTAAGATCAGGCAACATGGCTTGTAGTGAAGGACGTTCGAAAAGTGCGTTGTAAATATTCTTTTTAATCGCTTCGCTGTATTCAGGGGCATAATCCAGATAAAGTTTGTTGTTCATCTTTTTTGAAATGGTTTTAGGTGGTTAAAAGAAATTAAAACTTCACTAGCTTTGAATTAATATCAAAAATGACTGTGAAAATTATTAGACTAGTCAATCTTGCTGGTGCGGCCAAAAAGTTCGGTCATTTCCCCCAGCCTTTCACGGATAAGCGGGGTCAGCTGTCCGGGGGTAAGTTTCCATCCCCAGTTGCCGTCAGCCTCGCCGGGGACATTCATACGAGCCTTTCCGTCAAGGCTGAGCAGGTCCTGTGCCTGAATTACGCACAAGCAGCCTACGCTGGACATAAGCAGTCTGATCAATTCCCATGAAATCTTGACATCATCTATCCAATTGTAGCCGAGGTAGGCTAGCAGATTTTTACGACTGACTTCATCAGCATCTTCGAGAAACCATCCCCTATTGGTATTGTTGTCGTGAGTTCCGGTGTAGACTACAGAATTGCGCTTATGGTTGTGCAGGGCATCTCCGCAATAGCCGATGTCTTCTCCAAAGGAGAATTGCAGGATGTTCATGCCCGGAAGCTGGAAGCGGTCCTTAAGCCATATTACATCGGGTGTTATATGACCAAGATCTTCGGCAATAATTCGCAGACATCCTATTTCTTCAGTGAGTTTTTCAAAAAGTTGATGACCGGGCGCGGGGACCCAGTAACCTTCCATGGCTGTCTCAGCTTCGGCAGGAACTTCCCAATATGCTGAGAAGCCTCGGAAGTGGTCAAGGCGCACCCAATGGTAAAGACCTAGATTGTGCTTCATGCGGCTGATCCACCAGCCGAAGCCGTCATTTTGGAGTACTTCCCAATTGTAGACCGGATTACCCCATAGCTGGCCTTTTTCGCTGAAATAATCCGGCGGGACCCCGGCAACACAATACGCCTCGCCTTTATTGTCGAGCTTAAAAATATTACGGTTGGCCCAGACATCGGAACTGTCGTGGGTAACGTAGATAGGGACGTCTCCAATAAGTTCGACCCCGATTTCATCAAGATGGTCTTTGAGTTGCCCCCATTGGCGGAAGAAAATCCATTGGCAGAATTTTACGTACAGAATTTCGCGGTAGAGCTTTTCACCCCAATGCCGCAGGCCGTCTTCTGTCCGGTCGCGTATATCTTCAGGCCAAGTGACCCAGCTTGCGCCTTTGAAATGCTTTTTCAAGGCTGTAAAA
NC_013216.1	TR	+	4423643	4423680	4423584	4423699	16	0	GCGGTTGCCGAATCGTGGTGGCAATCGGTCGAATGGGGCCGATGCTGGCCTACTGTACTTGAACCTGAACAACACCCGAACGAACACGAACACGAATCGTGGCTTCCGCTCCGCTT
NC_013216.1	VR	+	*	*	4423025	4423140	16	0	GCGGTTGCCGTTTCGTGGTGGCGCTCGGTCGCTTGGGGCCGGTGCTGGCCTACTGTGCTTGGACCTGAACAGCACCCGTACGACCGCGTACACGTTTCGTGGCTTCCGCTCCGCTT
NC_013216.1	RT	+	4424090	4425029	AGAAACGACTTGTTATGGCGTTGCCTTTTGGGGATCGGATAGTGCAATGGTCTGTATATAGGACACTAAACCCGCTGCTAAATAAACGCTATATAAGCCACTCTTATGCTTGTCGTACGGGCTATGGTTCTCATAGGGCTGTTAAGCAACTTCAATATTGGCTGAGATACCTGGAAAGACGCCATGGGAGAATTTATGTCCTCAAAGCAGACATGACAAAGTATTTTTACCGAGTGGATCATGACATTATAATGAATATTCTGGAGCGCATTATAGGGGATTATGATTTGATATGGCTTTTAGAAGAAATTGTCCGGTGTGAACATACCTGGTTTGGTCTCCCATTGGATGCGGAGGGCTTTGAATGTGAACTGACAGGTGAGGTCGGTATACCGATTGGGAATTTAACCAGTCAGATGATTGCTAATCTATATTTGAATGAGCTGGATCAGTATGCCAAGCATAACCTGCAAATTAAATACTATATGCGCTACATGGACGACGTCTTAATACTTCACAATGATAAAAAGTATCTTTGGCATATCAAGGAAGAGATTGAGGAGTTTCTAGATCGCAACCTAAGGCTTAAGTTAAATAATAAAACCTGCGTCAGAACCAATACCCAAGGAATTGACTGGATTGGGTACCGAGTTTGGCCTACTCACGTTAAGCTAAGAAAATCTACAGCCCAAAGAATGAAGGCACGTTTAAAGTACCTGCAGGGGCTTTATGCTGTAGGTGAAGCTGATTTTAAGGAAGTTAACGCCACTGTGCAAAGTTATTTGGGTATTCTGAAGCACTGTGATAGTTATAATTTACGAGAAAAGTTATTTGGTGATCTGACTTGGGCGCGTGATAGCACGCAGCAGTCACAATTACAAGGAGAGATTTTGTTATGAATAATAAACTAAAAAACTTATTGGATTTGTTGGAGTTAATA
NC_013729.1	TR	-	6040173	6040197	6040164	6040198	2	1	CACGGCCGCAGCGGCATCTTCAACAACGGCCAGGG
NC_013729.1	VR	+	*	*	4004215	4004249	2	1	CACGGCCGCAACGGCATCTTCAACGACGGCCGGGG
NC_013729.1	RT	-	6041790	6042218	ACGGGACGTCGGTGCTCCAGCTGCGCAGCGATCCCGACGACCTGGACCGCTGGAACCGGATCCGCTCCGTACTGCGTGACGCCCGCGCGCGGCGGACGTACCCGGGCCGCGACGACAAGGTCGTTGCCGCCTGGAACGGACTCGCGATCACGGCACTGACCAGGGCCGGGCTGGTGCTCGACCGGCCCGAGTACGTCGAGGCGGCGGTGAAGGCGGCGGAGCTCGTCCGCGACGTGCACGTCGACGGTTCCGGCCGGCTGCACCGGACCTCGCGGGACGGCGCGGTGGGCACGGCGCACGGCGTGCTGGAGGACTACGCGGCCTACGCCCAGGCTTGCTTGACGTTGCTGGCGGCAACACGGGACGACAGTTGGCTGACCCTGGCGCAGCGCCTGCTGGACAGGGTTCTGCAGCAATTCGTTGCTGATG
NC_013959.1	TR	+	217293	217342	217281	217378	10	0	AGCGTTCGGCAGGTTCCGCCTGGTATCAGAACTTCAACAATGGAAACCAGAACTGGAACAACACCAACAACAAGTGCCGTGCTGTGGCCGTCCGCAGC
NC_013959.1	VR	+	*	*	216210	216307	10	0	AGCGTTCGGCAGGTTCCGCCTGGTATCAGACCTTCCTCAGTGGAGGCCAGGACTGGAGCAACACCAGCAGCAAGTGCCGTGCTGTGGCCGTCCGCAGC
NC_013959.1	TR	+	217293	217342	217280	217377	14	0	CAGCGTTCGGCAGGTTCCGCCTGGTATCAGAACTTCAACAATGGAAACCAGAACTGGAACAACACCAACAACAAGTGCCGTGCTGTGGCCGTCCGCAG
NC_013959.1	VR	+	*	*	216609	216706	14	0	CAGCGTTCGGCAGGTTCCGCCTGGTTTCAGGGCTTCGACGATGGAACCCAGTACTGGGTCTTCACCGACGGCAAGTGCCGTGCTGTGGCCGTCCGCAG
NC_013959.1	RT	+	217582	219291	AGCCACGTGAGGTGTGGGCTGCTGAGTTCCGCGACCGCATCGTCCACCACCTGCTCTACAACCGAATCTCGCCCCGCTTTTATGCCGGATTCATCGCCGATAGCTGCGCCTGCATCCCTGGGCGCGGCACCTTGTACGGTGCCCAGCGTCTGGAAGCGAAGATCCGCAGCATTACCCAGAACTGGAGCAAGCCAGCGCACTATCTAAAGCTGGATCTCGCCAACTTCTTCGTCAGCATCGACAAGCACGTCGTGCGCGGCCTGCTGGCCAAGCGTATCGACGGCTGGTGGATGGAACTGGCCGAGCTGGTGCTGTTCCACGATCCGCGCCAAGACTTTGAGCTGCGCGGCGATCCATATCTGCTGCGGCGCGTTCCGCCACACAAGCGCCTTACCAGCCAGCCCGGACACATCGGCCTGCCCATCGGCAACCTGTCATCCCAGTTCTTCGCCAACGTCCTGCTGGACGCGCTGGACCAGCACATCAAGCACGACCTGCGCTGCCGCCACTATGTGCGCTATGTGGACGACATGGTGTTGCTGCATGAATCGCCCATGTGGCTGTGCGCCGCCCGTTCCGACATCGAGACGTGGCTGCCGCTGCACCTCGGCCTGCGCCTGAACCCCGTTAAAACAATCCTGCAGCCTGTGGATCGCGGTGTGGACTTCGTCGGCCAGGTGATCAAGCCGTGGCATAGAACAACCCGCCGCCGCACCTACAACGAGGCGCTGAGCCGCGTGAAGCAGGTCCCAGCCAACGAACTGTTCGAGACCGCCAACAGCTACTTCGGCCTGCTGCGCCAAGCTAGCCACAGCCACCACGACCGCGCGCTGCTGGGCAGCGTGCTGATGTATCGCGGGCACAGCATCAACAAGGCTTTCACCAAGACGTTCAGGCATTCAACCAGCCACGGAGGCAACTATGGCAACCAGTGATCAGCTTCTCAACCTGCTCAGCCGCCACATCGGCAAGGGCAACGGCATCGGCGTCAAGCAGCTCGCAGAGCAGCTCGGCACACCAGAGCGCCACGTCCGCACCCTGGTGAGCGATCTGCGCGACGAAGGCCACGCCATCTGCGGCACGCCGAAGCACGGCTACTACATCGCCGCCACGTCGGAAGAGCTGACGCAGACCTGCGAATTCCTGCGCAACCGCGCCATGCTCAGCCTCGGCCTCGAAGCCAAGCTGCGCCGTATCCCGCTGCCCGATCTGCTCGGACAGCTTCATCTACCCACTTAACCAAGGAGACACACATGGCAACCATGCAAGAGATCGAAACCAAAGCCAAGGCACACGCCGCAGCGCGCTTGGCCCTGACCAACCACGTGACACTGCTCAACGCCGAGATCGAGGCCGTCAAGCAGAAGCGCCTGAAGAAGCTGCGCGAAGCCGTGGCCACTGCCACCGAGACCGGCGACGAGCTGCTGGCGCTGGTGAGCGAATCTTCTGAGCTGTTCAAAAAGCCCAAGTCGGCAGTGCTGCACGGCATCAAGCTGGGCTTCAAGAAAGAGAAAGGCCGCATCAGCTTCGCCGACGAAGACCAGGTGCTCAAGCTCATCCGCAAGCACCTGCCGGATCTGGCCGACGTGCTGATCGTGACCACCGAGAAGCCATCCAAGGAAGCCATGAACAACCTGGAAGCCGGGCAGCTCAAGAAGATCGGCGTCACCGTCACCGCAGACAGCGACATGGCCTTCATCAGCGATCCGA
NC_009494.2	TR	+	2804467	2804516	2804409	2804550	23	0	GGCGGTTTTGCCAATGACAACTACTGGAGTTCTACCGAGTTTTCCGGCAATCCTACGAACAACGCCTGGAACCAGAACTTCAACAATGGCAACCAGTTTGATGACAATAAGAACAACAATCTACGGGTTAGGTGCGTTCGGG
NC_009494.2	VR	+	*	*	2803689	2803830	23	0	GGCGGTTTTGCCAGTGTCTACTACTGGGGTTCTACCGAGTTTTCCGGCAATCCTACGGTCTTCGCCTGGGACCAGTTCTTCGGCGATGGCTTCCGGTTTGGTGTCAATAAGGTCTTCAATCTACGGGTTAGGTGCGTTCGGG
NC_009494.2	RT	+	2804808	2805542	GCTCCATTGCTTTTGTGATTGATAAACCGGTGAAACGCGAAATCTTTGCAGCAGACTTTCGTGACCGTGTGGTGCATCACTGGTTAATTAATCAATTGAATCCGCTGTTTGAGAAAACCTTTATTTATGACAGCTATGCGAGCCGCAAAGGACGGGGTGCGCATCTGGGGATTGCACGTGCCGCACAATTTATCCGCAAATGCTCCTTAAATTACCAAAGAGACTGCTACGTGCTAAAACTTGATATCATGAGTTTTTTCATCTGCATTAATCGACGTATTCTCTGGGAAGGCCTTCGCTGCTTTATCGAGAGGCATTATAACCAATCCGATAAGAAATTAATCCTGGAGGTAGCCAGAAAAATCGTTGAAAATGAGCCAACAAGCAACTGTTTTATCAAGGGAAAACGGCGTGACTGGCAGGATTTCCCCAAAGACAAGAGTCTTTTTTATGCGAAACCCCACTGCGGACTGCCGATTGGCAATCTCACAAGCCAGGTGTTCGCCAATTTTTATTTAAATCCTTTTGACCATTATATCAAACACAATTTGGGCGTGCGTTTCTATGGTCGTTACGTCGATGATTTTATTCTGGTGCACGAAGATAAAATGTTTTTAAAATCACTCATACCCCAAATGGAGCAGTTTTTACAGGAAGAGCTCGAACTTGAGATTCATCCGCGCAAGCGATACCTGCAGCATTATCGCAAAGGCATTCCGTTTCTTGGGGTGATAC
NZ_GL379585.1	TR	-	49640	49664	49635	49671	5	1	AACAGTATCAATACCAATATGAATTAAAACATCTGCA
NZ_GL379585.1	VR	-	*	*	28198	28234	5	1	GACAGTGTCAATACCAATGTGAATCAAGACTTCTGCA
NZ_GL379585.1	RT	+	56860	57436	TTAATTTTGTATCTTTTAGGCGTTGATATGGAAACTATCAGACAAGATTATCTATTTTCAAACTTAATGCTCGGAAGATATCAGGCTATGATGAATCAAAAGATAATCGATGAAGGCGGCGGTGTGATTTTACGTGCCAACGTTAGAAGTTTAGCAAGTGTTGCAAATGAATACTTAGATACAGCTCTTTTATTAATTGATGAAAAATATGATGGTCTTGATAACTATATTAAGAATGTTTTGAAGATTGATGATGAATTGATTCAAAGCCTAAGAGAATTATATTTAGAGCCAAAGAAGGCATCAAAATGATAGAGAACTATGCTTCAACCCCAATTTCAAAAGTTGGTCGTGGTTTAGGTACTGTTATTACTTTACAGATCTATGGCGATCAAAACGAAAAAATCCTAGATCAGAGCTTTGATTTAATTGCGGGATATGAGGATCGCTTAACTGTAAATCGTGATCATTCTGAAGTGATGGATATTAATCATGCCGCAGGTCTTCATCCTGTTCAAGTTTCGGCAAGTACATATAACTTAATTAAATTAGCAGTTTATGAAAGTAAGCAAAATTT
NC_002967.9	TR	-	2304763	2304800	2304747	2304802	13	1	AAACGCGGCGGCAGCTGGAACAACAACGCGAACAACTGCACTGTAGGCAAACGGAA
NC_002967.9	VR	+	*	*	604677	604732	13	1	AGGCGCGGCGGCAGTTGGGGCGGCAGCGCGGGCGGCTGCACTGTAGGCAGACGGGA
NC_002967.9	TR	-	2304763	2304800	2304747	2304802	12	1	AAACGCGGCGGCAGCTGGAACAACAACGCGAACAACTGCACTGTAGGCAAACGGAA
NC_002967.9	VR	+	*	*	968263	968318	12	1	CTACGCGGCGGCAGTTGGTACTTCTACGCGCACTACTGCACTGTAGGCGTACGGGG
NC_002967.9	TR	-	2304763	2304800	2304739	2304820	14	2	TCAGGCTCTAACCGTGTTAAACGCGGCGGCAGCTGGAACAACAACGCGAACAACTGCACTGTAGGCAAACGGAATAACAACA
NC_002967.9	VR	+	*	*	1085820	1085901	14	2	TCAGGCTCTTACCGTGTTCTACGCGGCGGCAGCTGGTACGATAGCGCGAAGAACTGCACTGTAGGCTTTCGGTTTAACCGCG
NC_002967.9	TR	-	2304763	2304800	2304739	2304831	15	1	AAGGTGCCGCGTCAGGCTCTAACCGTGTTAAACGCGGCGGCAGCTGGAACAACAACGCGAACAACTGCACTGTAGGCAAACGGAATAACAACA
NC_002967.9	VR	-	*	*	2541114	2541206	15	1	AGGGTGCCGCGTCAGGCTCTAACCGTGTTTTACGCGGCGGCAGCTGGGACAACTACGCGGAGGGCTGCACTGTGGGCACCCGGGGTAACGGCA
NC_002967.9	TR	-	2304763	2304800	2304747	2304825	15	0	CCGCGTCAGGCTCTAACCGTGTTAAACGCGGCGGCAGCTGGAACAACAACGCGAACAACTGCACTGTAGGCAAACGGAA
NC_002967.9	VR	-	*	*	2305081	2305159	15	0	CCGCGTCAGGCTCTGGCCGTGTTTTACGCGGCGGCAGCTGGGCCGGCAGCGCGGACTACTGCGCTGTAGGCGAACGGGT
NC_002967.9	TR	-	2304763	2304800	2304763	2304814	9	2	TCTAACCGTGTTAAACGCGGCGGCAGCTGGAACAACAACGCGAACAACTGCA
NC_002967.9	VR	-	*	*	2276720	2276771	9	2	TCTGCCCGTGTTGATCGCGGCGGCAGCTGGGACAACGGCGTGAGGTACTGCA
NC_002967.9	TR	-	2304763	2304800	2304747	2304831	13	0	AAGGTGCCGCGTCAGGCTCTAACCGTGTTAAACGCGGCGGCAGCTGGAACAACAACGCGAACAACTGCACTGTAGGCAAACGGAA
NC_002967.9	VR	-	*	*	2125699	2125783	13	0	AAGGTGCCGCGTCGGGCTCTGCCCGTGTTGAACGCGGCGGCAGCTGGCTCAACTACGCGTACGGCTGCACTGTAGGCGTACGGTA
NC_002967.9	RT	-	2303323	2303731	ATATTTTTTAAAGCTGGATATGAAAAAATACTTTGACTCCATCCCGCACAGCAAACTTAGCTTATTGTTAACCTGTAAGTTTAAGGATAAAGCCTTGCTGCATTTATTTAATAAACTGATAGCTTCTTACTCTGTGACGGAAGGATGGGGGGTACCAATCGGCAATTTAACCAGTCAATATTTTGCAAACTTTTATCTAAGTTTTTTTGATCATTATGCAAAAGAAAAGATGAATGTAAGAGGATATATACGCTATATGGATGATGTGTTACTTTTTTCCGATAATCTTAAAGATATAAAACTTATACAAAAAAAAGCAAAAAACTTTTTAAGCTGTGAGCTAGACTTAACATTAAAAGAAGAAATTATAGGTATGGTAAAAAACGGTATCCCTTTTTTGGGGTTTTTA
NC_002967.9	RT	+	2313573	2314791	AATTTTTTATCTAAATTCACTTGACAAAAAAGTAAGAATATGGTAACTTACATTTAGGCACAGATTGCGGGTAATTATCCTAAATTACCTGCGTAAAGCGTTCATAAAAGTATTTATATGTGAATGGTTTATACTCTATTTTAATCGCCCCGGTCCGCATACTCCCGGGGCGATTTTTTTATATATAGTGCAAAACAAGCATTCAAGATTTAAGGTTTTAATGCCAATAAATAAATTGAAAAAGATTTACAGTAAATTACTAAAAAGGTATTTATTTTTTTTTATTTATGTGTTAGGATGTGTCTCATGGAAAAAGATAAAAGAATAATCGTTGATTCGGAAAAAATTGAAACAGCCATACGTTTGGGTGTTCCTATCGTTATAACTTCATATACTTTGCCTAAAGAAACTGAAGTTTATATTACGGATGTTATATCGGAATTTTTAAGGCAGCTGCATTGTACCGATATTACAGATTATATCGTATATTACACAAATGAGCTCACAACAAACGCAAAAAAAGCCAATACAAAAAGAGTATATTTTAAAGAAAGAGGCTTAAATATTTCCGATGCCGAAGACTATGAACAGGGAATGAAGGATTTTAAAGAAGATACAATCTCAAACATGGATCATTATCTGGAACTTCAAAAAAAGGCAGGTCTTTATATCAAACTGTCCCTTCAACTTAAAAATGACAATATAGTCCTTGAAGTAAGCAATAACTCGGCCCTAACCCGCCAAGAATTTAAGAGAATTTTTGACAAAATAGTCAGAGCAAGACAATTTTCATCATTGGATGAAGCCTTTACTCAAGTTTTAGACAATACCGAAGGAGCCGGTTTAGGTCTTGTAATAATGGTTCTAATGCTCAAAAAAATGGGTCTGGATGAAAAGTCATACACAATTGATGTTGTAGACGGAGTAACATTAAACCGTGTTATTATTCCCCTAAGATTGAAGCTAAAAAAAGAGGCTGTACCTCTTACAAAGGCTATTGTAGAATATATCAACGAAATACCGCAATTCCCCGAAAATATTATGCAGATACAGAGGGCTATTAACGATCCGGAATCAAAGATGCAAAAAATTGCCCAGCTTATAAGCAGCGATATAGGATTGGCAACAGACCTTCTAAAACATGTAAACTCCGTAGCTTTCGGTCTTTCAAAACCCTGTATGAACATTGTCGAAGCTGTCAAGTTCGTAGGCTTGAGAG
NC_006908.1	TR	-	361407	361431	361407	361438	11	1	AACAACAACAATAGGAATAATAACAGGAGCAT
NC_006908.1	VR	-	*	*	182820	182851	11	1	TACTTCTGCCATTGCTTTTATACCAGGAGCAT
NC_006908.1	RT	-	357122	357467	TTATATTTTTTAACTTTTACAAAGTTTTTCTTTCTGTTAATTAAAGCTCCATGAATAGAAACTCCAATAAATAGATAAGCCATAATTGAAGCAAAGTTTGTAATAATATCAACAAAATTATATAATAATCCAGCTGATCCGTAAGTTTTTACTTCACCAATTTGTCAAGCATATAGACCTACTGGAATAATTATTAAATAAGAAATGCTAACAATTGCAAAAAATACTAAGAATGCTGCTGTTAATTGATCTTTAATTTTAAAGACTCTTTTAAATCAACCTATAAAATGTAACTCTTTTTCTTCATCAGTAGCCTTAAAAATAGGAGCTGAAGATAAAGCATATC
NC_006908.1	RT	+	357135	357486	TTCAGCTCCTATTTTTAAGGCTACTGATGAAGAAAAAGAGTTACATTTTATAGGTTGATTTAAAAGAGTCTTTAAAATTAAAGATCAATTAACAGCAGCATTCTTAGTATTTTTTGCAATTGTTAGCATTTCTTATTTAATAATTATTCCAGTAGGTCTATATGCTTGACAAATTGGTGAAGTAAAAACTTACGGATCAGCTGGATTATTATATAATTTTGTTGATATTATTACAAACTTTGCTTCAATTATGGCTTATCTATTTATTGGAGTTTCTATTCATGGAGCTTTAATTAACAGAAAGAAAAACTTTGTAAAAGTTAAAAAATATAAATATTTTGTACCTGTTGCA
NC_007626.1	TR	+	497861	497910	497852	497910	14	1	ACAGATCCGGCTCGGCGTGGGTCCAGAACTTCAACAACGGCAACCAGAACAACAACAAG
NC_007626.1	VR	+	*	*	496532	496590	14	1	TCGGTTCCGGCTCGGCGTGGGTCCAGCTCTTCGACACCGGCTACCAGGGCAGCTACGGC
NC_007626.1	TR	+	497861	497910	497854	497910	13	1	AGATCCGGCTCGGCGTGGGTCCAGAACTTCAACAACGGCAACCAGAACAACAACAAG
NC_007626.1	VR	+	*	*	497142	497198	13	1	GGTTCCGGCTCGGCGTGGGTCCAGCGCTTCGGCTACGGCAACCAGGACGGCCACGGC
NC_007626.1	RT	+	498145	498822	AGCCCCGCGAGGTTTGGGCTGCACAGTTCAGGGACAGAATCGTCCACCACCTAGTCTACCGTGCCATCAATCCGCTGTTCGAGCCGGCCTTCATCGCCGACAGCTGTGCCTGCATCAAGGGGCGCGGCACCCTCTACGCCGCCGACCGCCTGGAGCGCCACCTACGCTCGGTCACCGAGGGCTGGAGCAAGCCGGCCTATTACCTGAAAGCCGACATCGCCAACTTCTTCGGCTCGATCCGCCACGACGTGCTGTTCGCCATGCTGGCGCGCCGGATCGCCGACCCCACCATGCTGGAGCTGTGCCGGCGCCTGGTGTTCCAGGACGTGCGCCAGGGCGCCATCGTCCAGGACGCCGCCGGCACCCTGGCCCGTGTTCCTTCGCACAAGAGCCTGTTCCAGACCCCGGCCGGCATCGGCCTGCCCATCGGGAACCTCAGCAGCCAGTTCTTCGCCAACGTCTACCTCGACCCCGTCGACCAGATGGTCAAGCGCCGCCTGAAGCTGCGCTACGTCCGCTATGTCGACGACATGGTGATAGTCCACCAGGATCCCAAGGTGCTGCTGGCCGCCGCCGACGCGATCCGCGCCCACCTGTCCGGCCTCGGCCTGCACCTGGCCGAGAGCAAGACCTTCGTGGCGCCGGTCGAAAAGGGCGTCGATTTCGTCGGCCACGTCA
NC_007204.1	TR	-	559140	559189	559123	559240	17	0	AATATGTGCCCGATTGTGGGCGGCAACTGGAACAACAGCGCGAATGCTGGGGTCTGGACAGTCAATTGCAACAATTCTCGGACGAACAGCAACAACAACATCGGTGTCCGGGCGGACT
NC_007204.1	VR	-	*	*	559691	559808	17	0	CATTTGTGCCCGATTGTGGGCGGCAACTGGAGCTACGGCGCGTATGCTGGGGTCTGGGCAGTCCATTGCTACTTTTCTCGGACGAACGGCGACCACCACTTCGGTGTCCGGGCGGCCT
NC_007204.1	RT	-	557656	559052	GTTTAACCCCGCCTTTCTAGTAGCGTAAGCGAAAGTCAGGCGGGGTGTTTTTTTTAAGGATTGTTATGAAAAGGATTGGTAACTTATACGAATCCGTAGTCTCAGGCGAATCATTATGGGAAGGCTATTTGGGCGCAAAGAAAAGTAAGGGTGGTCGACGTGGGTGTTTTCAGTTTGAGAAAAGCCTAGGCCGCGAGCTAAATGAATTACAAGAAGAGTTGGCAAATAACACCTACAAACCAAGACCTTATTTTAAATTTATAGTATATGAGCCAAAAAAGCGGGAGATATATGCCCCAGCATTTAGGGATTGTGTTGTGCAATATGCAATCTATTTAAGAGTCATGCCAATATTTGATAAAACATTTATAGACCAGTCGTTTGCCTGTCGCACCGGACTTGGGACACACAAAGCAGCTGAGTATGCACAAGACGCACTTAGAAGAGCCGGCCCCAATACCTATACGCTACAGTTGGACATAAAGAAGTTCTTTTACAGCATAGACAGACCGACTCTCAGAAAATTATTAGAAAGAAAGATTAAGGATAAGCGCTTGGTCGATTTGATGATGTTGTTTGCGGACTATCCCGAACCCAAAGGCATACCAATTGGCAACCTACTATCGCAAATGTTTGCGCTGATATACATGAATCCTGTAGACCACTACGCCACACGAGTGCTGAAGCCAGCCGCCGGGTATTGTCGTTATGTGGATGACTTCTTATTGTTTGGCTTGACCAGAGCGCAAGCGCTGACTTACAGAAAGCTCCTAACGGATTTTGTAGAACAAAAGCTCAAACTGACCTTATCACGATCAACGATAGCCAATACCAAAAGAGGCGCTAACTTCTGTGGCTATAGAACATGGCGCTCCGGAAGATTTATTAGAAAGCATAGCTTATACAAAACTAGAAAAGCCGTAAGGGCCAATAAACTGGAATCTGTTATATCGCATCTTGCGCATGCTTCAAAAACTCATTCATTGCAACATCTACTAAATTACGCGGAGCAACAAAATCATGGCTTATATTGTCAGCTACCAAAAATTTATCACACGCGACATCACCAAGCAGTTGAACGCTCCGGAAGAATCAACGGAGTTATGCGCAATCGATGCAGTAACGTATGTTAGCGTGCCCGATGATGCGCCGCTATCTGACGACCAGCCAACAAAGATAGTAGATACTATCCAGACAGTTGTAATGACCGATGAACTGCGAGCACTTATTAAATCCCAATCAACGCATGTGCAACTGATAGATGAGCGAGTCAAAGCAAAGATTGCTGCGCGCTATAGTATCACTGATGAGATTAAACAGTTGCGTAGCGCACCGTCTAATGAGTTTGATGAGTATTCCGCATACGTTGAATCATGCCGAGCTTGGGGTCAGTCTCA
NC_009615.1	TR	+	1032172	1032209	1032104	1032224	9	0	TTCCGGCCTTCGCTGTCCGTTCCGTCGTGGTCATGCGAACAACGGTGCTTTTGCCGGCTTAGCGTACCTCAATGGTAACAATGCGGTCTCGAACGCTAACGTGAACTGGTCGTCGCCCCTA
NC_009615.1	VR	+	*	*	1031731	1031851	9	0	TTCCGGCCTTCGCTGTCCGTTCCGTCGTGGTCATGCGCACTACGGTGCTTTTGCCGGCTTAGCGTACCTCTATGGTAGCATTGCGGTCTCGCACGCTTACGTGGACTGGTCGTCGCCCCTC
NC_009615.1	RT	+	1032671	1033203	TTATTTTACGAGATCCTTCTCCGCGTATACCTACGGAGGGGTGAAAGGACGCGGTCCCCACGCCTACATGAGGATGATCCGGAAGGTCCTGAGAAAATATCCGGAACGTACCACCGACTATCTCCTGTGCGATATCCACCACTTCTATCCGACCGTCAATCACCCTGTACTGAAAAGCCAGCTCAGGACACGTATCAAGGATAATCATTTATTGCGAAGGCTTGATGAGATCATCGATAGCGTCGAGGGGGATACCGGTATGTTTCCCGGCACGAAGCTGGCGCAGTTCTTCTCGCTTGTCTATCTTTATCTTTTCGATCACGATTTGAAGCGGTGCTTCCATGTCGGGGAATGCCCGGCTTTGGTTGAGTACTACACGAAAAGGTATATCGAGGAAAGTATCGCAACGGCCAAAACAGAACATGATTATGAGGAGTTATCCAAAGGGATCCAATATCTCTCGGACAGGTTCAAGGGATATCTGAACCGTCTGGATTTCTGCTACCGTCTCGCCGATGATGTCCTGATACTGC
NC_007908.1	TR	+	2180460	2180484	2180458	2180487	10	1	GAACTGGAACAACAAGAAGAGCGCCGCCAT
NC_007908.1	VR	-	*	*	906377	906406	10	1	GCTCTGGATCGGCCCGTCGCCCGCCGCCAT
NC_007908.1	RT	+	2185784	2186078	TTTTAATCCCCTGATCGAGCACCGCCAACAGCGGGTGCTCCGCCAGCACCAGTTGCTATTGGACTTTTTGTCGCGCGCTGCGTGCGGTCACCCACTTTGGCTTCCAGGCCATGAGACCCGGGCGCAACACCATGCACAGGCGCTACAGGACTGGTATTGATCGACAACGCGGGCGTGGCCTTGTGCAACCTTGTGCACGATCGACCGCTTGACGAAAGGCCCAGGGCTGTTCGGCCAGTGTGTGCACGGTGACACAGAAAAATCCTATACTGATTCGCACAGGTAGGGCGGTTCT
NC_008530.1	TR	+	1109384	1109408	1109382	1109411	4	1	CAGCTAAAACAGCGGCTATTGCAGCAACTA
NC_008530.1	VR	+	*	*	1242686	1242715	4	1	CAGCTAAACCGGCGGCAATTGCGGCAGCTA
NC_008530.1	RT	+	1119261	1119643	TTCCTGCTTGAGCTTCTTTAGGCTCTGCTGTCTCACCTATATTTTCCATTAATGTAGATGCTTGATAAGCTTGCTGATGATTTCTAGCTCTTTGTAACTTTCGTCTCTCACGTACGAACGTTACTTTTAGAGATTCACGCGTTACTCCAGTTTGACGCGCCAATTTATCAAGATATAAGTCAGCAGCCACAGGATCATTTAATCCAGCAATCATTTGAACAGCTGCTGTTATATAAGTTAGTTTTTCTCGATCATTATGTAAATTATACTGATTTGCTAATCTTTCAAGTAGAAAATCTGTTGAACTAAGAGCACCTGCAACTTCTGCACGGTACTTTTCTTTTCCATATTTTTTTACATATTCATCAGGATCAAGATTTTCT
NC_009485.1	TR	+	65478	65502	65472	65502	7	1	CGACCGACAAGATCCGCGAAGTGATCGGCAC
NC_009485.1	VR	+	*	*	823779	823809	7	1	CGGCCGGCAGGCTCCGCGGCGTGGTCTGCAC
NC_009485.1	TR	+	65478	65502	65476	65506	6	1	CGACAAGATCCGCGAAGTGATCGGCACCGGC
NC_009485.1	VR	-	*	*	6894429	6894459	6	1	CGTCGAGTTCGGCGAGGTGTTCGGCTCCGGC
NC_009485.1	RT	+	63334	63781	TCTCGACCCGCCGTTCGCTGCTCGACTATCTGAAGAAGAACGACGAGGCGCGCTACAAGGCGCTGCTCGAGAAGCACAACATCCGTCGTTGAGCTTCGACCTGGAATGAACGCGCGCGATCCTGCGCGCGTTGATGGCATGATCCTGAGAACGCCGCACCTGTCGCGGCGTTCGCGAATCCGGGATCATGCGGTCTGGCCGGACCTGGAAAGAAGCGGATACGCTCTTCAACTGGTCCCACCCAGACCGTGCAGTACGCCTCAGCAGCAATCCGGCCGCTGGGCGTGACGGGCAAGGTGCCCGTTACCTACGAGAAGGATGGCCGCCATCCGAAATAGGAAAACCATGGCAGGATCGCAGGGTGCTGATCGCTTTCCAGCGCCCTGCAATCTTGCGCATGGTTTTTTTGTTTCTGGGCGGCCTGCCTTCGATCATCTCATGAAAGAAG
NC_008750.1	TR	-	2845970	2846019	2845954	2846063	11	0	AACCGATCCGTGGCGGCAACTGGAACAACGGCGTCAACGCCGGCCTTGGCGCGCTCAACCTCAATAACTCGCGTTCGAACTCGAACAACAACATCGGTTTCCGTCCAGCT
NC_008750.1	VR	-	*	*	2846498	2846607	11	0	TACCGATCCGTGGCGGCGACTGGAGCAGCGGCGTCAGCGCCGGCCTTGGCGCGCTCAACCTCAATTACTCGCGTTCGAGCTCGAGCATCTACGTCGGTTTCCGTCCAGCT
NC_008750.1	TR	-	2846538	2846563	2846530	2846570	0	1	CGCCGGCCTTGGCGCGCTCAACCTCAATTACTCGCGTTCGA
NC_008750.1	VR	-	*	*	2845986	2846026	0	1	CGCCGGCCTTGGCGCGCTCAACCTCAATAACTCGCGTTCGA
NC_008750.1	TR	-	2851269	2851293	2851266	2851295	6	1	CAATCTGCTCAGCAAAAAGAACAAGTTGAA
NC_008750.1	VR	-	*	*	1161831	1161860	6	1	CTAACTGCTCAGCTAACAGCGCATGTTGAA
NC_008750.1	RT	-	2845018	2845638	AAGCGAAGGTTGATATCCGCACCAAGCTTTCGAGACAGGGTGGTGCACCGCGCAATTTATAATGTCATCGAGCCGATTCTTGACCGGCAATATATATACGACTCTTACGCTTGCCGTCGAGGCAAAGGAACACACCGTGGCGCTGATAGAGCTCAGCTATTTATTAGGCGCGTAGAGAAAACGCACAGCAAGGCTTACGCGCTAAAAGCTGACATTAGCCGCTATTTCTCTAGCATAGATCACCACATACTTAAGTCGCTTGTCAGCGCTAAAATACAGTGCGAGCGAACCAAGTGCCTACTGTTTTACATCATAGACAGCAGCCCTTCTGACGCGCATGGCGTTGGGATCCCTCTTGGCAATCTCACCAGCCAAGTTTTTGCAAACCTGTATCTAAACGAGCTGGACAGATTTGCTAAGCATACGCTAAAAGCCAAAAATTACGTCAGATACATGGATGATTTTGTGATCATTCATCACGACAAGCAGCAGCTGCATCAGTGGAGGGTGATGATAGAGCGATTCATTAATTGTCAGCTAAGGCTGAAAACAAACAGCAAAACACAAGTATTCCCCGTTGCAGCATCTGCCGGAAGAAGCCTTGATTTTCTTGGCTATCGC
NC_008697.1	TR	-	135156	135180	135099	135190	2	1	GACATCATCAGCGACGGCAAGGTGTACGGCGGGGACTCGCCGTACGGTCAGATCCTCTACCACTACACCGAGCGGATGACCGGCTACAAGAA
NC_008697.1	VR	+	*	*	176313	176404	2	1	GACATCATCAGCGACGGCAGGGTGTACGGCGGCGACTCGCCGTACGGTCAGATCCTCTACCACTACACCGAGCGGATGACCGGCTACAAGCA
NC_008697.1	RT	+	133308	133522	GACCGAGTCGTCCAACACGTGCTCGAGAAGTGCGGTCGTCCAGTTCTCGGTGCGGGCACTGTCGGACTCCGCAGAGGCGATCAGGATTGGAGTCACCATGTCGCCATTCGCTGCTGCGAAGCGGCTGAAGTACTCGATCTTGGCAAGGCCACCGAACAGCTGGTCGAAGCAGACGTTGATCGCTACTACGATCTCCATCCAGTCGTTGAGCGCAA
NC_009036.1	TR	-	11214	11277	11194	11332	18	0	AAACGCGCGCGGTTGGCCGACCAACAACAACTATTGGTCGGTGACACCTGATGGTTCTAACTATTACAACGTGAACCTCAACAATGGTAACGTCAACAGCAACAATCCGAGCAACACGAACTACGCATCCTGCGTCTCA
NC_009036.1	VR	-	*	*	12094	12232	18	0	TAGCGCGCGCGGTTGGCCGGCCAACACCTACTATTGGTCGGTGACACCTGATGGTTCTGGCTATTACGGCGTGGACCTCAGCAATGGTTACGTCAGCAGCAACGGTCCGGGCGACACGTACTACGCATCCTGCGTCTCA
NC_009036.1	RT	+	10119	10622	AACTTAGAGAAATATATGCCCCCGCATTTAGAGATCGCATAGCTCAAATGTGGATTGCACTACAAATGGCACCTATTATGGAAAATCAATTCATTGATGACACCTATGCCAATAGAAAAGGTAAAGGAACTCTTGCTGCTATTGCAAAAGTTCAAAAACTAATGCGCCAACCAAGACACACTTGGGGGCTACAGCTCGACATTTACAGTTATTTCAACAGCATTAATAAAAAAGAGCTTCTGACGCAACTATACAATCTCATTTACAATTCAAATTTAAGCGCATTGCGCCAATATTGCCTAGCAAATCTGATAGAAAAGATCATAGAACAGGATGCCACGAAGCTACAAAACGAGCGAACTGGAGACCAATACTTACTTAACCAAATCCCGCTCCATAAGAAACTACAGTTTAACAATACGCAACAGGTTGGGTTGCCAATCGGTAGCGTTACTAGCCAACTCTTCGGTAATTTTTACCTTAACAACCTTGACCACGAAATAA
NC_009253.1	TR	+	1302456	1302505	1302403	1302520	11	0	GCGTGCTGCTAAACGCGGCGGGAATTGGAACAATGGCTCGAATGCCCGTTCTGGTTTTGCTTTGAACCTGAACAATCTTCCGTCCAACACGAACAACAATATCGGGTTTCGCGCCGCT
NC_009253.1	VR	+	*	*	1301817	1301934	11	0	GCGTGCTGCTAGACGCGGCGGGATTTGGAGCGATGGCTCGAGTGCCCGTTCTGGTTTTGCTTTGAACCTGGACACTCTTCCGTCCTACACGGGCTACAATATCGGGTTTCGCGCCGCT
NC_009253.1	RT	+	1302912	1303526	AGCTCCGTCTGGTGGCCGCATTGCCTTTCAGAGACCGGGTTATGCATCATGCTGTGTGTAACATCATTGAGCCCATATTTGAAAAAGTTTTTATTTATGACAGCTATGCTTGTCGCGTTAATAAGGGCACGCATGCTGGAGCAAATAGGGTAACATCTTACCTTAGAAAAGCCCAAAGGCATTGGCCTAGAGTTTATTGCCTTAAAGGTGATGTGAAACAATATTTTCCGTCAATTAATCACGGCATCTTAAAGCGCATACTCCACAGAAAAATATCCTGTCCTAAGACGCGATGGCTTTTAAATGAGATTATCGATAGCTCGGCCAGCAGCGACGACCTTAATCCTTCTGGTATACCAATTGGCAATTTAACAAGTCAGCTATTTGCAAATATTTATTTAAACGAGCTTGATCATTTTATCAAAGAAGACTTGTGCGCCCGGTATTATGTGCGTTATATGGATGATTTTATTATCCTGGGCGATAACAAACGCCAGCTGTGGGCTGTGTTGGATGAGATTAAAGGCTTTTTAGACTTTAAGCTGAACCTGCAGTTAAATGGTAAGACCGGAGTTTTCCCGGTTAATCAGGGAATAGATTTTTTAGGTTATCGCA
NC_011420.2	TR	+	1184141	1184166	1184138	1184167	9	1	GCAACAAGACCTGGGTCAACACCAACATCA
NC_011420.2	VR	-	*	*	1251099	1251128	9	1	GCGGCGAGGCCTGGGTCGACGGCACCCTCT
NC_011420.2	TR	+	1185191	1185240	1185154	1185257	9	1	AACGGCGGCAACTGGAGCAACGGGTCGAACGCGGGCCTCTTCAACCTGAACCTGAACAACGCCCCGTCGAACTCGAACACGAACATCGGTGGCCGCCTCGCGAA
NC_011420.2	VR	+	*	*	1157860	1157963	9	1	CACGGCGGCAGCTGGGGCAGCGGGTCGTACGCGGGCCTCTTCAGCCTGACCCTGAACAACGCCCCGGCGAACTCGTGCACGAACATCGGTGGCCGCCTCGCGAA
NC_011420.2	TR	+	1185191	1185240	1185154	1185257	12	1	AACGGCGGCAACTGGAGCAACGGGTCGAACGCGGGCCTCTTCAACCTGAACCTGAACAACGCCCCGTCGAACTCGAACACGAACATCGGTGGCCGCCTCGCGAA
NC_011420.2	VR	+	*	*	1184332	1184435	12	1	CACGGCGGCGACTGGAGCAGCGGGTCGTACGCGGGCCTCTTCCCGCTGAACCTGAACAGCGCCCCGTCGTACTCGCACTCGAGCCTCGGTGGCCGCCTCGCGAA
NC_011420.2	RT	+	1185638	1186243	AGCCTCGGCTGATCAGCGCGCCGCCCTTCGCCGACCGGGTGGTGCACCATGCCGTGGTCCGCGTCATCGAGCCCGTCCTTGAACGTCGCTTCATCTTCGACAGCTACGCCTGCCGCAAGGGTCGGGGCGTCCACACGGCCGTCGACCGCCTCCAGCGGCACCTGCGTGAGGCCAGCTGCGAGGGCGGCAAGGTGTGGGTCCTGAAGGCCGACATCAGCAAGTACTTCGCCAGCATCAACCACGGCCGCCTGATGGCCATCCTGGGCCGGTCGATCTCCGACAAGAAGGTGCTGTGGCTGTGCCGGACGAACCTCAAGGGCTACGGCTTCGACGAGGGTGTCGGCATCCCGGTCGGGGCACTGACCAGCCAGCTCTTCGCCAACATCTACCTCGACCAGCTGGACCACTGGATCAAGGACGAGCTCGGCATCAAGCGCTACGTCCGCTACATGGACGACTTCGTGATCGTGGGGCACTCCAAGGCCGACCTGTGGGCGCTCTACGACGCCATCGCCGACTTCCTCGCCACCAAGCTCGCCCTGCGCCTGAACCGCAAGACGACGGTCCTGCCGGCGTCTGGCGGCATCGACTTCTGCGGCTACCGGA
NC_009428.1	TR	+	1350871	1350920	1350819	1350936	9	0	GAGCGGATGCCGATCCGCGGAGGCAACTGGAACAACGGTGCCTCGGCGGGTGTGTGGGCGCTGAACGCGAACAACGCGCGGTCGAACGCGAACACGAACATCGGGTTTCGCCCCGCTT
NC_009428.1	VR	+	*	*	1350274	1350391	9	0	GAGCGGATGCCGATCCGCGGAGGCAACTGGGCCAACGGTGCCTCGGCGGGTGTGTGGGCGCTGGGCGCGACCTACGCGCGGTCGATCGCGAACACGAGCCTCGGGTTTCGCCCCGCTT
NC_009428.1	TR	+	1350871	1350920	1350819	1350936	9	0	GAGCGGATGCCGATCCGCGGAGGCAACTGGAACAACGGTGCCTCGGCGGGTGTGTGGGCGCTGAACGCGAACAACGCGCGGTCGAACGCGAACACGAACATCGGGTTTCGCCCCGCTT
NC_009428.1	VR	-	*	*	2122472	2122589	9	0	GAGCGGATGCCGATCCGCGGAGGCAACTGGGCCAACGGTGCCTCGGCGGGTGTGTGGGCGCTGGGCGCGACCTACGCGCGGTCGATCGCGAACACGAGCCTCGGGTTTCGCCCCGCTT
NC_009428.1	TR	+	1350871	1350920	1312261	1352307	0	0	TGTAAGGGGACAGTAGAACCTGCAGGAACCCGGAAGACCCCGGGCGACCTCGGAAGAAGGCGGATCAGCGCGGGGAATCAATGCCTTGGTCGGGTGCGCGCCGTGAAAATGGGCGGCGGCGCAAGTCTGGCAGGAAGTCGCCAAACGGGCCCCCGAGCGGCTGATCAGGCCCTCGCACGGCCCGGAAGACCTCTCGGACAAGGCACCGTTTAAGGGGCCGTAAAGCCGAGGTTTTTGGCCTTAGCGGCGGATTCGGTGGGGAGAAGGCAGCCGCCAGATGGGCGGCGGAACCTAGAACTGGACGACTAAGTTGCCAGGGCAGTTCTAGGTTCGGCCTAACCTACTGAAAAGCAACACGAAGGCCATAGGAGAGGCGGCGGTGGCGCTCTGGTGAACCTAGAACTGTTTCCGGCCATGTAGTGGAGTGGCGGCGGGCCACCACCGATTTGGCATAGGCGGATTCGGATACCTTTGCGAGACTGCTGGCAGTGGCCGGACGACTCGGCCGCTTGGTTGAGGGGAGTGTGATGCCAGTTCTGATCTACATGTCATGGGCCGCCTACACGCTGGGTGCGGCCTTGCTCTTGGTGTCTCTCGTGCTGGAGACCTACGTGTTCCTTCCGGCGGCGGTTGCTGCGGGCGTTTGCGGCGTAGCCTTTGCAGTCGGAGCGAAGATCGTGGACCTCCTCACAGAGATCCGGGACCGGTTGCCGGCTCCACAGCCGGCCCAAGTGGCGGAGCTCCCTGAGCAGTCTCCTCAGCCTGTTCGCTCACTGAGCGAGCTTAGCGCTGACCTCGAGCGGAAGCGCGTCCGCGGATAGGCCCTGTTTCCTTTACCGGGCAGGCTATCACCAACTTGCCCGGGCAGCGCGGCGTTGCCTCGCGTACACTTGCCGCGCCTTACCCGGTGGCGGACGCCGGGACACCAGAGGTCAGCACAGGACCGCCGCGATGGTGTTCATGTGGGAGTTCTTGATGGACCCGGGCATCACCTTGCAGCCCGTTGCCTTTTCGATCGCCAGCATATTGCGACCCCAGACGCTCGCATCGAGCGAGGTCAGGCTGTACCTGGACGGATCGTTTGGAAGGGCTTGATAGGTGGAGGCGCTCAGCTTTCGCACCACGAATTCTTCCCCCGAGATCGTGGCCTTCTGCGCGTCAGGGTAGTACTGGTCCATCCGCGTGCAGGACGCCAAGACACCGGCAAAGAGAATGAGCTGTATCGGTTTGATCATAGCACGCACGCTCCTCGTTACTCTCTGTTCGTGTGCCCCCACCACATCACGCGGCCGATAATCGAGACAGACCCGATCTGCCTGAACTCCGGGCCGAACACTGGGTTGTCCGATAACAAAGCCAGCGTCCCGCCTGGCACAAGCTCAATCCGTTTCACCCGCGCGAGCCCGTCATCGAGTATCGCGAAGATCGGTGCCGGTCGCGTGTCCTTGGGACCGCGTGGGCCCCGAGGAGCCTCAGCCCTGGAGCGATCTATCAGAAGCATGTCGCCGTCGTGGATGGTTGGAGCCATGCTATCTCCCGCTGCGCGCGCGAGAACGGCCGAGGAAGCGGACACCCCTATGCGTTGAAGCCAAGAGCGTCTGAACGCGAGGTGGCCAACAAGATCCTCCGTATGATTTTCCGCGCCGCACCCGGCCGCCAGTTCCACGCGATGCACCGGGATCGGCGCAAAGTCAGTGCCGTCCAGATCCACGCGATGAACGGGAGCGGTGTCACGCGGCGCGCCTATGTAGAATTCAAGCCCCAGGGCGTTGCAGATCTCACGCGCTGTCTCGACCTTCGGGTCCGCACGACGAGCGTCGTTCCGAAGCACATTCCGGAACTTGTCATACGACACTCCCGACTTCGCCGCCATTGAAAATGGGTTTTCGCCCAGCTCGTCCAGCCGAGATTGAACGATCTCGTGAAAGGGGCGCTCGTCGGCGGTCATGTTGGGAAAATGCCCAAACTCGCAACAGTTGACAATGGGGAATATACCCAAGTATAAAATTGGGTAAATGACCAACAAGGCTACCCATGCAGGCAAACGATCTCCTCACGCTGGCCGAAGTGCTTAGCAGGCACCGCAACTGGAGCCTCTCGACCGTGGCGATCTACGCCTCGAACGACGGGAAGTTCTTCAAGCGTGTCGCCGAAGGCGGCGGCTGCACCCTTCGCACTGCGCAGCGGGTGGTGGGGTGGTTCTCAGAAAACTGGCCCGACGACCTCGAGTGGCCGGCGCACATCGCGCGGCCGAACGGGGCGGCTGCCCCGCCTCGCCCTGGGCGTGGCTCGGCCAGCCGGCACGGCCGGCGCGACAACTCCCGTAAACAGTGAAAGGACCCATCATGACCCGCCTGAACAAGTCCGACCTCGTCAGCACGGTGGCTGAGAAGGTTGGTGTTTCCCGGCTTGCCGTGCAGACCGTGCTCGACGAGGCCGTGGATCAGATCGCGAACGCGGTCCGCTGCGGCGACAGCATCACGCTGACCGGCTTCGGCAGCTTCAAACCGCGTCACCGCCCGGCGCGCACCGGGCGCAACCCGCGGACGGGTGAGGCCGTGGCGATCCCGGCCTCGACCTCGATCGGCTTCACCCCCTCGCGGCGCGGGGGCGTGTGATGTCGCTGAGCTGGCGCGACGTCTCGCGCATCTGTCTGCCCGGTTACTTCATCCGTCGAGCAGTCGAAGGGATAACAGATCCTCTGTGTCTGGTTGGGCCAAATATCGTCGTGCGACTGGAGCGGCTGCTCGAACGGCTCGACGATAAGGAGTCCCTGGCGTGGCATGAAGCTCTGCTGCGATCGACAGCGCTCTGGCTGACGCAATCGCCCAATGACGCGCGGCAAGCCACTCTCGAAGGAACTGCGGCCGCGCCGTCTTCTCGATCCATGCCCGATCCTTCGCGGGAGCATGGGAAAGGATCACCTCGATCCTCGGGGAGAGCGTGAGGATGAACCTCTCCAGGCCTTCGTCCCAGTTGATCTCCATCCAGCCCCGTACGATCTCGATCTGTTCTTCGGAGATCAGGTCGAGCAACTCGTCGGCGCGCGCCATCGCCTCGATTGCATATCGCTCCATGGAGCCCCTCCATCCGGCAGTCGGATTGCCGGACCGTACTGGACCTGGCGACTGTGCCCAACCGCGCCGCTCGTCGCAGCCCTTCAAGCACCTCTGGCGCGCTCTGGTGCGCCAGCTCACCCGGCTCGAGGACAGCCTGATCGGCGACGCCCTCGGGGTCCTTTTCCTGTTCGCCAGCCTCTGGGGCTTCCTGTGGCTCGCCCCTGTTGTCGAGGAGCTTCTCAAGTGAACAAGCTTGCCACCACCACCACGATCCGCCTCTTCCTGACCCAGGCATTGACGGCCCGCGCCGCTGCCCTTGAGACCAAATCCCTGGTCGAGTCCGACCAGCACTGGAGCCAGTTCGACGAGGCGGTCAACCGGCTGCTCGATGCACTCTCCGTCAGCGAGGAGGCCGGGATGCTTGGCCTGCTGGAGCGGTTCGAGCTGCTCGGGGTCAGCGCGGCCGCGTTCCCTGCCGTGGCGCCGGCTCAGGCCGAACCCGTCGGGGGTGCGCTCTGATGGGGTACCGCGTTGCCCAGCTTGCCCACGGCTTCGCGGTGAAGAACGCCGAGGCCGAGCGCGTGAGTCCGGTCTTTCCGGACAAGGAGGGTGCCCTCGACTGGCTGCTGACGGCGGCCGAGCGCCGGGCGCCACGGGAGCGGCCCTGTCTGGCCTGCCATCGCCCCTTCAAGTCGCAGGGCATTCACGACCGGCTCTGCCCGCATTGCGGGCTGGCCGCGAGCGTGGCGGACATGACCCCACACAGCCGGACGGCCGCGCCGCCCCGCCGCCCGAGGGACTGACATGAAAGAACCGAAGCTGCTTTCCACCGACCGCGTGCCGGTGGCCGAGATCGAGACGAAGGGGCGCCTGCGCCCCGTGAGCGAAGCCGGCGTCGAGAGCCTGCTCGCCTCGATCCGCGAGACGGGCGTGATGAAGGACGCCATCCACGTCCGCAAGAAGAAGGACGGGCTGCACCTGATCGCCGGGGGCCATCGCCTCGAGGCGGCGAAGCGCCTTGGCTGGACCGACATCGAGGCGAAGGTCTGGACGGAGGTGACCGACGACTGGGCGCGCCTGATGGAGATCGACGACAACCTGGCCGGCGCCGAGATGAACGCGCTCGATACGGCGGTCTTCCTCGCCGCCCGCAAGGCTGTCTATGAGCGCCTGCATCCCGAGACGAAGCAGCATGTCGCTGGTGCGGCGGCGCGGTGGAATGCAAGCGACATCGTGTCGTTTGCATCGGCGACGGCCGAGAAGTTCGGCGTGTCACAGCGGCATGTCGAACGGATGGTTGCTGCTGGCCGCACCCTCGGGCCGGATCAGGTGCGCGCGCTGCGGCAAGCGCCGCGGCCGGTGTCGCTGAAGGATCTGACGGAGATCGCGAAGATCACCCAGGCCACCGATCGGTATGCGGTGGTGGAACGCCTGTCCTCGGGCCGCGCAAAGTCCGCGGCCGAGGCGATGCGCAGCCTGCGGCAGGGGGCGGGTGATGAGGGCGCCGTTAAATCCCCTGTTGATGAGGCCTTTGCAGCCCTCCTGAAGGCATGGAAGCGGGCGCCGGCCCCGGCGCGGCGGCGCTTTGCCACCGAGCGGTATTCGGATCTCGCCGCCCTGCTGGCCGAGATTGACGGCGAGGGCGATGACGTAGAGCGGAGGGAGCGGTGACAATCTCTCCGGACAAGGTGTGGTGGACGGCGACCGAGATTGCAGTTGCCAGACTGCCCGATCTGCCTACCAGCCAGAAGGGCGTCGATCTTCTGGCGAAGCGCCTTGGCTGGCGCGCGCAACCGAGCCTTGCTCGTCGGCGTGCCGGTCGCGGCGGTGGCTGGGAGTACAGCTGGCAGCTGTTCCCGCTGACCGCGCAGCGCCAGCTGCTCACCCACGCCAAGCCGCCGGCCGCTGCGGTGCCTGCGGCGCATGTCGATCGGGATGAGGCGTGGAGCTGGTATGAGACCCTGCCGCAGGCGGTGAAGGACAAGGCCGCGGCGCGGCTCGCGATCATCCAGAAGGTCGAGGCTCTGGAGCCGATGGTCGGGCGCTATCTGGCCGTGGATCAGGTGGCCCGGATCTCGAAGGCGGGCGAGCGCACGATCTGGAACTGGCTGGGGCGGATCGAGGGCGTGCGCCCCGATGACCGGCTGCCCTATCTGGCGCCCCGCCACCGGGCCTCCCAGGCGCGGATCCGCACGAAGGACTGCGATCCGGAGTTCATGGACCTGCTCAAGTCCGACTTCCTGCGGCTCGCGGGGCCGAGCTTCGCCACGTGCTACCGCCGCCAGCTGCGGGTGGCGCAGGGCAGGGGGCTGGAGACGCTGCCGCTGAAGACGGCGCAGCGCCGGCTGAACGCCACCGTGAGCCGGGTGACGCAGGTCCTCTGCCGCGAGGGCATCGAGAAGGTGAAGCGGCTCTATCCGACGCAGCGGCGGGACAAGACGGCCCTGCATGCGCTGGAGGCGGTCAATGCCGACTTCCACAAGTTCGACGTTTTCGTGCGCTGGCCGGCCGAGGGAGGCCAGCCGTCGTTTGTGGGGCGCCCGCAGATGGTGGCGTTCCAGGACATCTTCTCGGGGCGCATCCTCGCCTGGCGTGTGGACCAGACCCCGAACTCGACGGCCGTGCTGCTCGCCGCCGGCGACATGATCGAGGACTGGGGCATTCCCGTGCATGTGCTTCTCGACAACGGGCGCGAGTTCGCGGCCAAGGTGGTGACCGGCGGCGCCGCGACCCGTTACCGTTTCAAGGTCAAGGAGGACGACGTTCCGGGCCTCTTCACGGCCCTCGGCTGCGAGATCCACTGGGCTACGCCCTACAGCGGCCAGTCGAAGCCGATCGAGCGCGCCTTCCGCGACATGTGCGATGCGATCGCCAAGGATCCGCGCTTCGACGGGGCCTGGACCGGCAACAAGCCCGAGGCCAAGCCGGAGGACTATGGCAGCCGTGCCGTGGATCTCGAAGACTTCCTGCGGGTGCTGGCCGAGGGGATCGAGGAGCACAACACCCGGCAGGGGCGGCGGTCGGAAGTGGCCTATGGCCGGAGCTTCGCGGACGTCTTCGACGAGAGCTACGCGAGCGCCCCGATCCGGAAGGCGACCGAGGCACAGCGCCGCCTGTGGTTGCTCGGCGCCGAAGGGCTGCGGCTCAACACCCGGACCGGCGAGATCGCCTTCCAGAACAACCGCTACTGGGCGGAGTGGATGCAGGACGTGGCGGGCGAGCGCGTGGTGGCCCGCTTCGATCCTGCCGACCTCTGGTCGGGCCTGCACCTCTACAGCCAGGACGGCGCCTATCTCGGCCATGCCCCGGCGACAGACCGCAGCGGCTTCTTCGATCTGGAGGAGGCCCGCATCACGGCCCGCGCCCGCCGCGCCTGGCTGAAGGCCGAGAAGGAGGCCGCCAGCGCCCACCGCCGCTACACCGCCGCCGAACTCGGCCGCCAGCTGGACGAGGTGAGCCCGATCGAGCCGCCGAAGCCCGAGGCGAAGGTGGTCCGCATGGTGAAGGCCAAGGCCAAGGGGCCTGCGCCGGCCACCGCGCAGCCCGCCGCCGCGCCGAAGGCCTCGGCCACCGTCACCCCCCTTCCGCTCCGGCCGCAGGTGCCGGCTGCGGAGGAAGCCCCCCGCGTGCGCTTCAAGCGCGCGCTCGACCTCGAACGCGCGCTCGAGCGTGGCGAGGAGATCACCCGCGATCAGCGCAAGTGGCTCGCGGGCTACCAGACCAGCTCGGAGTACCGCTCGGAGCTGATGCTGTGGCGCGTCCACGGCGACCAGATGTTCGGATGACCAGCCGGGCAACCGGCCAACAAACGTGAATGTGAGGACTGAGCATGGATGCTCTCTACGACAGCGTTGCGCCCCTGCGGAACGTTTCGGCGCTGATGACCCTCATCGACCGGGTCCAGAGGCGCGCTTTCGGTCTGCCGGGGATGGCGACCTACTACGGGCCCTCGGGCTTCGGAAAGTCCACGGCCGCGGTCTATGCCACCAACGCCTTCGGCGCCTGCCATATCGAGGTGCAGCCGCTCTGGCGGTCGAAGCAGCTGCTGGCGGGCATCGCCCATGAACTCGCCCTGAGGCCGGCCCGGACCGCCCCGGACATCTTCGAGCAGGTGGCGCGCGAGCTGTCGGTCCACCAACGCCCGCTGCTGGTGGACGAGGCCGACCGGCTGATCCGCGACGACATGGTCGAGGTGGTGCGCGGGCTTTACGAGGCGTCGAACGTGCCGGTGATCCTGATCGGCGAGGAGGAGCTGCCGACCAAGCTCATGAAATGGGAGCGGGTCCACGGGCGGATGCTCGACTGGGTGGGGGCGCAACCGGCCGAGATCTCGGACGTCAACCAGCTGGCGCCGATCTATGCCGCGGGCATCGAGATCCGCGACGAGCTGAAAGAGCGTCTGCTGGAGCAGTCGAGCGGCTCGATCCGCCGCGTCTCGACCAACCTCAGCCATGTCCGCGAAACGGCCGTCACGCAGGGCTGGACGAAGGTCGGCCTCGCGGAGTGGGGGGCGAGGCCCTTCTTCCGGGGCGAGGCCCCGCCGCCGCGGCGTGAACATGCGGTCGAGCGTTCGCGGCAGCAGGCCGCGGCTCGGACGGCCCGGAGGGCGTGATCATGCTGATGGGGGCACATCAGACCATGACGGCGAAGCGCCGTCCGGCCGTCGAGGCGAAGGCGTGGGCCTTCGCGCTGCGGGTCGAGGTGTTCGGCTATGCCGAGATCTCGGCCGAGATGACAATCAGCATGGAGGCGGCGCGCGACCTCGTGCGCGGATGGGAGGCCGAGGGGCGCATCCGCGTCCAGCGCGGCGGCAGCGGGGCCTCGCGGAAGATGTTCGAGCTGACGCCGGCCTACCGCCAGCCGAAGGACCGCTCCGGCCAGATCGGCCAGCAGATCTGGACCGCCATGCGCGGCCTGAAGACCTTCACGCCGCTGGATCTTGCCGCGCACTGCCGCGCGGACCTGCGGGTGGATCTGCGCGAGGCCAGCGCCTATTGCCAGGCGCTCCTCAGGGCGGGCTACCTGCGGGTGACCCGGACGGCCGTGCCGGGCCAGCGCGAGGCGACCTATCAGCTGGTCAGGAACACGGGGCCGCGCGCCCCGCGCGAGCGGCGTATCACCACTGTCTGGGATCCGAACGAGAGCGCCTTCGCCTACATTCCGGGCGTGGCGCCCCGGAAGGGTGGTGCGCAATGAGCGGCCCCCTCGACATCGCCCGCGAGGCATGGGGCGATGACATGCCCGACTGGATCGAGACGCTCGCGATCGAGTGCGGCAAGACCAGCCAGAACAAGGTGGCAGCCCGCCTGGAGCGCAGCGCCACCATGATCAGCCAGGCGCTGCGCCGGAAGTACCAGGGCGACCTCGAGGCGTTGGCCGAGCGGGTGCGCGGCGTCTTCGAGGACGCGGTGATCCGCTGCCCGGCTCTCGGGACCATGCCCGCCCATGTCTGCCAGGACTGGCGCGAGAAGACCCGCACCTTCCAGACCGGCAACCCGCTGCGCGTCCGCATGTACCGCGCCTGCAGCCTGTGCGCGCGCAACACGGCCCGCGAGAAGGAGGAGGGGCGATGATCACGGACCTTCCGATCCTTCCTGCCGGCCACCGCCTGCAGGCCGAGGCCATCCTTGCGGCCGTGATCTCGAAGACCGGCATCGGACGCGAGACCCTGCTGAGCCGGAGCGGGACCTACCATCAGGTGATCTGGCCGCGGCACGAACTCACATGGCTTCTGCACGAATATGCGGGCCTCAGCCGCAATGCGATCGGGCGGCTGATGGATGGCCGGGACCCGACCACCATCCGGAACTCCCTGCGCAAGGTGACCCAGCGGGCCTCCGAGTGCCCGGAATACCGGGCGCACCTGGTGGAACTGGCGCAGGCCGCGATCGCGGGCCCGGCGTCCTCTGCGGGGGCAGGGGGCGAGGACCTGCCGATCACCCTGATCCGTGGCGTTCTCGCCAGCCCGACGCTGTCGGATGCCGACGCACGCGCCGCGGCCACCGCCATCATGGAGCGCTTCTATGGCTGATCATCCTTTGCCTGACGACGTCGCGGCCGAGCCTGGCCGCTTCAGCCGCCCCGAGGTGGAGCGCGCGCTGCGCGTCATCCGGGCGGAGCGGGATCTCTTTCAGGCGCTCCTCTGGCAGGTGACCCGCTCCACTCCGCGGGCCGCCACCCACCCTGTAACTGCTCGTTAAAGGACCCTTCAATGACCGAGATGATGTCCCGTTTCACGCCCGCGCCGCTGCCTGCCGGAACCGTCGAGATCGAGGGAAAGACCTACATGCGCGACGCCACCGGCGGCCTGCGCCCGAAGGAGCTGGTGAAGGCGTCCGACCAGCTGATCGACGAGACGGTGCGCCGGATCATGGGCTTCGCCGTCGCGCTTTCCGACCAGGTCGCCCGGTTCAAGGGCCACACCTTCGACGACATCGGCGCGCTGACCGCGCTCCTCGACCAGGAATACGGCGTCAAGGTCGGCGGCAAGAAGGGCAACATGACCCTGACCAGCTTCGACGGCCTGATGCGCGTCGAGATCCGCGAGCAGGATTGCCTCGACTTCGGCCCCGAGCTGCAGCAGGCGAAGTCCCTGATCGACGAGTGCCTGACCGAATGGGCCGCCGACAGCCGACCCGAGATCCGCGACATCGTCACTCGCGCCTTCAACACCGACCGGCCGGGGCAGGTGAACCGTTCCGAGATCTTCATGCTGCTGCGCCTCGACATCGCGGACGAGCGCTGGCAGGCCGCCATGCGCGCGATCCGTGATGCCATCCGGGTGGTTGGCTCGAAGACCTATGTGCGCTGCCAGATGCGCTCGGCCTTCGATGGCGCCTGGGAGACTGTCACCATCGATCTCGCCAAGGCGTGAGGCGGCCATGCTGGGCTTCATCGCGCTGATCTTCTCGGCGGCGACGACGATGATCGTCTCGACGCTGCTGTTCGTCACCGCCGGCAAGGCGGTCGAGGCGGACGATCACTCGGAGGTCCGCCAGACCATGCGTCTGGCGGGCGCCGTGCTCGCGCTGCAGGCGGTCCTGTGGATCGCCGCCGGTTCCCAGCTCTGGAGGGGGTGAGCCATGATATACCTCGCCGACGACAGCAAGCTGATCCTGAAGTCCTATTCCGCTACCACGAAGGGACCGAGGTCGACGATCCGTATCGAGATCGAGACGGAAGATACCTATGAACTTGGCTTCCTGCTCCGCGAGCTTCGCCAGGTGCAGGATCAACAGCGAAGCAAGTGCCAAGCCGTGAAGGCCGCCAAAGGCCGTCGCCTGCTCGCGCTCCCGAAACCGGAGGGCCGGCCGTGACGCGCACGCTCCAGAAGCTGATCCACGTCGGCTGCCGTGAGCTGGGGATCGATGCGGAGACGCGCCGCGATCTGCAGCTGGTGGCGACGGGCAAGGCCAGCATGTCGGACATGACCGAGGCTGAGCTGCAGAAGGTGGTCGAGGCACTGAAGACTCGGGGTTTCCATCCCGAACGCTCGGGCGGCTTCGGCCGGCCCGCCTCGCCGCGGGCCGACATCCGCTTCATCCACGTCCTCTGGCGCCAGCTGGCGCTGGCGGGCGCGCTGAAGGTGACTGGGCGGAAGGGCCTGAACGCCTTCATCCGGGCGCGGTTCGAGAAGAAGTGGGGGGCGGTGCCGGTCGACGTCGATGCGCTGCGTGACCCGGCCCAGATCAATGATGTCACCCGCGCCCTGAAGGACTGGTGCGCCCGTGTCGGGGTGAAGCTGACATGAGCCGGACGCCGCCGCACATCACGGATCATGCCCTGATCCGCTATCTGGAGCGGGTCGTGGGGCTCGATCTCAGTGCACACCGCCGCGCGATTGCCGATCGGGTGGCCAATGCGGTTGCCCTGGGCGCGTCGGCCGTGGTCAGCGATGGCTTCAAGTACATGCTGACCGACTCTGCCGTCACCACGGTCAGACGGGCGCATTCGGAGCGTCGTCTGCCGGTCTGGCAGGAGGGGCGCTGCCCGGACTGCCGTCGCCGCCCGGGCGAACGGCATGCGCCGACCTGTTCCTCCTGCGGTGACGTGTCATGAGCTGGCCCTTTCAGGCCCTCACCCCCATGAAGTACGGCGCGATCCTCGCCGATCCGCCGTGGCAGTACCGCATGTGGTCCGAGGCCGGGCATGCGAAGAGCCCCGAGGCGCATTACGCCACCGCAGGCGAGGACTGGATCGCCAGTCTGCCCGTCTCGCACCTCGCAGGGCCCGACTGCCTGCTCTTTCTCTGGACCACCTGGCCGCACCTGCCGCAGGCGATGCGCGTCATGAAGGCCTGGGGCTTCCGCTATGTGACCGGGGGCAGCTGGAACAAGCGCACCGCGGGCGGCAAGACCGCCTTCGGCACGGGCTACATCCTGCGCTCGGCCTCCGAGCCCTATCTCGTGGGCAAGATCGGCGCGCCGCAGATCGCCTCGCGGTCCTGCCGGAACCTGATCGACGCCGAGGAGATCCCCGACACGATCGAAGCGATCCGCCGCGAGCATTCCCGCAAGCCAATCCAGATGCGCCAGATGATCGAGACGCTGCTGCCGCGCGCCTATGCCTGCGAGCTCTTCGCCCGCGAGCCGTGGCCCGGGCAGGATGTCTGGGGCAACGAGACGGAACGTTTCGCGGCGGGGGAGGCCCCGGCCGCATGACGCACCTGCCGCCTCCGCCCCAGCATGTCGAACCGTTCGTCCGCGTCCTCGGTCCCGAGGGCGCGGTCGAGTTCCTGCTGGCCTTCGGAGGCGGCGAGATCTACCTCGCGGCCACGCCCAAGGGCCGCTCGCGCCTCGTGGAGATGGTGGGGGTCGAGAAGGCCGCGGCGCTGGCGGACGCGGTGGGCCAGATGAAGCTGCGGGTGCCGACCGCCAAGCCCTGGATCGCCCGCTGCCTGCGGGCGCAAGGGCTGGCGATCGCCGAGATCGCCCGCCGGCTGCATGCGACCGACGTGTCGGTCAGGCGCTGGCTGAAGGAGAGCGGGCACGTTGCGGTGAAGGACCCGCGGCAGATGCGGCTCTTCTGACTGATCCCTGGAATTTCGGGCGGTCAGCCATCCGTCTCTGGATCATAGGCTCTGGCGCGGATGATTGTGGCATCGATCACCTCATCGCGACGCTTGCGACCGTTGATCTGCAAGAACACCGGGATTTTCTTCCACTCGGCTTCGCGGATCACGTCTCTATCTTCGAGCGTGGTCATCACCTCCGCTACGTCAGACACCAGCTTCGTGCCATCACTGCCGCGAAGGTGAACGCGAAATCCCGTGGCAACCTCGGTATCGACGCGAAGGATCGTGTAGACCCCATCAAGGCGCACGTCCTCGGAATCGACGCGCGTCTTTGTTGTAATTATCCTGCTTGCCGCTGAAGAAATCGGCACATCGTTTACCTCTGCGTCGACCTTCGACATGTGCCTTACCAAAGCCTCGCGTCCCTCCCTGGCCTCCTCCTGGATCTCCGAAATGACGGGCAGCTCGGTTGCCGCTTCCTGCATCACCCTCATCCGCTCAGGATCGTGAGTGGCGACCGCAACAACCGCGTTCAGAGCCGCGACGCGCTCCTTGCTTTGATCAGTCTCCCGCTTGGCCGAGATCTCGGCCAGCTTCACATCTCTCATGCCGTTGAGCCAGTCGCGGAAGACCGACTGGCCCGCGTAAACCAAGGCGACCGACACGACGATCATCACGATGTGTTCTGGGCCCATCTTTTCAACCATGGCCTTCCCGATCTCGGTGAGGATGCTGTTTAGATCGACAGACTGATCCGAACTGCCGCCCCTGACTCTAACCACAAGCTCGAGTCTTCGCTTTTCGTCCTCTGTGAGCCTTCGTCCGCTGCGTGCGCCGGTTCGCGTGATGCCATAGGCGCGGAAAATCGATCGTTGAAGCTCAACCCACCCCTCCATCATGTAGGGCGTGAGCGACGCATCGTATGTGGCGGAGGGAATGTAGACCTTGACGCGGGCCCATTCGCCAAACCGAACGGCGCCCACATCAGAAATCTCTATTTCGCCCTTCCTCAGCGCGTCGAGGAGGGCCCAGGCATCCTCCTCTGTCCGCAGGTCAAATGCCTGACCCTCATCAATCGCAACCAAACCGAATCTCCCAAACCTGCGTCGGGAGGGTAAGTTCAACATTTGTGGCAGAGCAATCTTCGTCCAAGGGGGCCGACAGGGGCAACATGCCGCGGTAGACCCCGCACACCCTTGCGGATGTTTCGATCCTCGCGCGCGCGCGAAAGTGGCCTCGATCGGGGCCGGCCAAGGCCCCTGCGAGGGGCCTTATGCGTATCGAGAACCACCGTCTTTCCGGCGTCGCCTTCCAGCAGGCGAAGAACATTGGCCGCGAGATCGTTCCGGAGATCGTGATCCTCCACGACACCGCGAGCCGGATCACCAAGGGCTCGGCCGCGACCTACCTTGCCAGCGCGCCGAACGGTGTCTCGGTCCACTTCGTCGTCGAGATCGACGGCACGGTCGTCCAGCAGGTCCCCACCAACCGCCGCGCGGGGCACGCCGGCAAGTCGAGCTTCCACGGGCGAACCGGCTGCAACGACTTCTCGATCGGCATCGAGATCGTGAACCCCGGCCGCATGACGCGCCTCTCGGATGCCCAGTGCGCTGCCTGGTACGGCGAAACCTTCGCCACCAACCTGTTCGGCATCCGGGAGGTCGAGACGCCCCAGCATGGCCGCGGCCTCTGGATGCCCTATCCCGAGGCGCAGATGACGGCGGTTCTGGATCTGCTGCGGTCGCTGTTCGACGGCATCCCGACACTGCGCGACATCACCACCCACTGGTATGTCTCCCCGGGGCGGAAGGTCGACACGAACCCGCTGTTCCCGCTCGAGCACGTCCGCGCCCGCATCCTCGGCCGCGACGATCCTGCTGACGCCGAGGCCGAGGCCTTCTCGGAAGCCGTGAAGCCGACCGCCCGCGATCCCAGGATGGTGGTCGTGGATACCAGTGGCGACAGCCTGAACCTGCGCCGCTGGCCCTCCTTCAACCCGAACGTCCTGGCCCGCATCCCCGACGGCACGCCGGTGCCGGTGCTGCGCCGCGGGACCTTCGACGGCCGCGAATGGCTGCAGGTGGCCTACGGCGGCCACGAGGGCTGGATCGTCGCCGCCTACACCGCCCATTTCCTGCCCGCCTGAACGGAGCCTCACATGCGACTGCCCACCGCCCCAATCATCGCTGCGACCGTGACCAGTGCCGCGCTGCCCGCGCTGCCGATCTGGCAGGCGCGGAGCTTCTACGCCCAGATCCTGCTGATCGTCTCGGTCGCCCTGAACGCCTTCGGCATCGACCTCTTCCGCACGCTCGGCGAGATCGGCTGGGGCAGCACCCCCGAAGAGGTGATCGCCACCGGCGACCGTGCCGTTGCCGCGTGGCAGCAGATCGCGCCGCTGGTCTTCGGTCTCTGGGCGTGGATCGAGCGCCGTGCGCCGAACTTCCGGCTGGTCTGGTGGGGCACCCGGGTGCGAACCAACACGGCCCCTGCGGTGATCATCGCGCTCCTCTTCGCGGGCCTCGTCCCGGCGACCGTGCCCCCCGATGCCCCGGGTGCGCCCCTCATGATGATCCGGGGGCTCGCGTGACCAGCTCGTCCGACCTTGGGCCGCTCCTTGCGCTGGTCCTGACCGCCCTGTCGATCCTGAACATCCTCTACACCTGGTGGCGGACGCGGGACCAGAACGTGGAAAGCCGGTTCAAGGCCGGAAGCGAGCGGATGGACCGGCTCGACTCGCGCCTCGCCAGCGTCGAGCAGACGCTCCGCGCCCAGCCCACGAAGGAGGACATGCACGCCCTGCACCTCGCGATGCGGGACATGCAGGGCGAGTTCAAGGCCATGTCCGCCACGATGGAGGGCAACAACAAGATCATGTCGCGCCTCGAGGCGATCGTGGCGCGGCACGAGGACCACCTGCTTGGGGGAGCGCGATGAGCGACTATGCCGAAACCCTCCGCCGCCACCGCCGGCTGGCGATCCTGCGCTTTCTGGAGGAAAGCCCGACCTACACGTCGAACGCCTCGGTGCTGACCGACGTGCTGAACTCGAACGCGATCGGCATCGACACCTCGCGCGACCAGACCGCGACCGAGCTTGCCTGGCTGGCCGAGCAGGGCTTTGTGACGCTGGCCGGCTCGCGCGAGTTCTGGGTGCCGACCGCCACGGCCCGCGGCGTCGACATCGCGCTCGGCCGTGCGACGCACCCCGAGATCCAGCGCCCCGGCCCGAGGCGCTGACATGCCGCCGCCCCGCAAGATCGACCTCCTGCCCGTGGAACTGCGGGCCTGGCTCCAGGAGGAGCTGCGCGCCCGCGGCTTCGGCCAGTACGAGGAGTTGGCCGAAGCGCTGAACTTCCGCCTGGAGGAGGCGGGGCTCGACCTGCGGATCCGCAAGTCCGCGCTCCATGACTTCGGCTCCGAGTACAAGGAGTTCGTGAAGCTCCAGGAGCAGGCGTCGGACTGGGCGAAGGAATGGCTCGGCGACATGGGGATGGAGGACCAGGCGCAGCGCCAGAACGTCCTCTTCCAGATGCTGACCACGCTGGCCTTCAAGGTCATGCAGGCCGAGGTGACGAAGGAGGGCGTCGAGATCAGCCCGCAGAACCTGCACTTCCTCGCCCGCATGATGAAGGACGTCATGAGCTCGTCCGGCATCGTCCAGGCGATGCAGGAGAAGGAGAAGAAGGCGCAGGTGGCCAAGCTCGATGCTGCGGTCACCTCGGGCGATATCGATGCCGAGGCGGCCGAGAAGGCCCGCCGCATTCTGGGGTTCGCGTGATGTCCGAGAGCCTGAAGCGCAAGATTGCCGTCCTTCTGACGATGACGAAGCAGCGGGGATGCTCCGAGGCTGAGGCTATCGCTGCGGCCGAGAAGGCGGCTCAGTTGATGCGAGAGCATGGGTTGTCAGAGGCAGACGTCCTCTTCACGAAGTGCTCGGCGAAGTCGAAGACCCGCGGCGCAGGGACGCGTGATCGGTTGTGGGGATCGCTGGCGCTGAACACCAACACTGCGTTGATCTTTGAGGATGGCCTTGCCACCTTCGTGGGCGCTGGCCCAGGGCCGGAGGTCGCGGCCTATCTCTTCGCGGTCCTGAACCGCGCGATCGACAATGCGATCGCCGAATACAAGGCGACCCCGAACTACCGGCGCAGGAAAACTGCAGCGAGCCGCCGCGGCGCGGTGCAGGATTTCACGGCCGCCATGGTCATGCGGTTGCGGGAGAAGCTCTACACCCTGTTCATTGACGTCCGCTCGCCGGATCAGCGCGCGTCAGCCGTCACCGCCCGCAACGAGATGTTTCCGGATGGTCGGCCAGCCAAGGCACCGCCGTCTCCGAAGTTCCGGAACGGGGTTGCGCTGGCCATGGGCTCCGATGCGGGACAGCGCGTCGAGCTTTCGCACGGCCTCGGGAGGCAGGCGGAACGCCTGCAGCTGGGAGCATGAGCGCCCTCAACCCGATCTCGCCGGTCGTCCAGTTCCTGCCCTACCAGCGGGCGTGGATCGCCGACGACTCGCGCTTCAAGATCGGCATGTTCAGCCGCCAGACCGGCAAGACCTTCTCGACCTGCGGCGAGTGCGTCGACGATTGTTTCACCGCCTGGAAGGATGACCGGAAGACCCGGTGGGTGATCCTGTCCCGCGGCGAGCGGCAGGCGGCCGAGGCGATGACCGAGGTGATCAAGCCGTTCACGCGGGCGTTTTACGAGGTCTATAACACCCTCGTTAAAGGGGGCGAGCCGCGCTTCGAGGAGGGCGAGTTCCGCGCGCCCCAGGAGAAAGGGCCGGACGCCGTCTACAAGGCGCTGGAGGTGGCCTTCCCGAACGGCAGCCGCATCACGGCGCTGCCCGCGAACCCCGACACCGCCCGCGGCTTCTCGGCCAACGTGATCCTCGACGAGTTCGCCTTCCACGCGAAGAGCCGCGAGATCTGGGCCGCGCTCTTCCCGGTGATCTCGAAGGGCCGCCAGAAGCTGCGGGTGATCAGCACGCCGAACGGCAAGGGCAACAAGTTCTACGAGCTGATGACGGCCGAGGGCTCGGTCTGGTCGCGCCACGTCGTCGACATCTACGAGGCGGTGCGCCAGGGCCTCGACCGCGACGTGGACATGCTGCGGGCGGGCATGGCCGACGAGGACGCCTGGGCGCAGGAATACGAGCTGAAGTGGCTCGACGAGGCCAGCGCCTGGCTCGACTACGACCTGATCTCGTCCTGCGAGAGCGAGCTTGCCGGCAAGCCCGAGGGCTACCAGGGCGGGCCGTGCTTCGTCGGCGTCGACATCGCGGCGCGGAACGACCTCTTCGTGATCTGGGTGATGGAGCTGGTCGGCGACGTGCTCTGGACGCGCGAGATCATCGCCCGCCGCCGAATCTCGTTCGCCGAGCAGGACGCGCTGCTCGACGACGTGATGCGCCGCTACCGGGTGATCCGGGTCCAAATGGACCAGACCGGCATGGGCGAGAAGCCGGTCGAGGACGCCAAGCGCCGGCACGGCCAGCTCAGGGTCGAGGGCGTGCTGTTCTCGGCCGCGATCAAGCTCGGGCTCGCCGCCTCGCTGAAGGAGTCGATGCAGGACCGCAAGACCCGGATCCCGGCAGGCGATCCGGTGCTGCGCGCGGACCTGCACTCGATCAAGAGCCAGGTGGGGATCACCGGCGCCCGCCGCCTGATTGCCGACGGGGATTCGGACGGCCACGCCGACCGCTTCTGGGCCGGCGCGCTCGCCGTCAGCGCGGCCGAGACGGGGGTGCAGGAGTTCGGCTACCAGGGCGTCTCGCAGGCGGCGCCGGCCGAAGGCCCGGACGACGAGCCGGCCGCCTCGGGCCGCTGGTGGCGTCCGCCGCTCGGCGCCAGCCTCCGCGGGGGTCTCTGATGGGCCGCCGTCAGGATCTTGAGGCGGTCGTCCGCGCCTACGCCGCCGCCGCGGCGGCCAAGCGCCGGATGAACGCCTTCACGCCCACCCGCGCCCTGAGGGAGGCGGATCGCCGGCTCTGTGCCGGCTGGCGGTCCCTGGCCGCGCTGCGCCCGAGGATGCCGATCGAGGACGCGGCCCGGCTGCCACGGCACCTGATGGAAGCCTACGTCACGCTGACCGGTCTTCCCGGCGAGCTGGCCTCCATGATCGAGCATGGCGTGGCCGTGGAGATCGTCCTCGCCACGCCCGAGTTCGCGCTGCTCGCCGCCCTTGCCCCCGAAACCCCCGTTGCCGGAGCCTGACATGGCCAAGACACCCGTCCTTCTCGACCGCTGGGGCAAGCCCGTGAAGCGCGCGGTCCTGACAGAGGAGATCTCGGCCGCCACCCTGGGCAGCGTGCGCAGCCCGATCACCGGCTATCCGGCCGACGGGCTGAACCCGGTGCGGCTGGCCTCGATCCTGCGCGAGGCCGACGCGGGCGACCCGGTGCGCTATCTCGAACTGGCCGAGACGATCGAGGAGCGCGACCTGCACTACCTCGGGGTCCTTGGCACCCGGCGCCGATCGGTCAGCCAGCTCGACATCACGGTCGAGGCGGCCTCGGACGATCCGCGCGACGTGGAGATCGCCGACATGATCCGCGACTGGCTCACGCGCGACGAGCTGTCCGACGAGCTCTTCCACATGCTCGACTGCATCGGGAAGGGCTACAGCTTCACCGAGATCATCTGGGACACCTCCGAAGGCCAGTGGCGCCCGGCGCGTCTGGAGTGGCGGGACCCGCGCTGGTTCCGCTTCGACCGGGCCGCTCTGACCACGCCGCTGATGCTCGGCCCGCACGGCGAGGAGCTGGAACTGACGCCGTTCAAGTTCATCTTCGCCGAGGTGAAGGCCAAGTCGGGGATCGCGTTGCGGTCGGGTCTGGCGCGGGCCGCGGCCTGGGCGTGGATGTTCAAGGCGTTCACCCAGCGCGACTGGGCGATCTTCACCCAGACCTACGGCCAGCCGCTGCGCCTGGGCAGATACGGCCCCGGCGCGTCCGAAGACGACAAGGCCACGCTCTTCCGGGCGGTGGCCAACATCGCCGGCGATTGCGCGGCGATCATCCCCGAGTCAATGGCGATCGACTTCGTCGAGACGAAGTCCGTGGGCGCCACGGCCGATCTCTACAAGCAGCGGGCCGACTGGCTCGACCAGCAGATCTCGAAGGCGGTGCTGGGCCAGACCGCCACGACCGATGCCGTGACCGGGGGGCTGGGGTCCGGGAAGGAGCACCGGCAGGTGCAGGAGGACATCGAGCGCGCCGATGCGAAGGCGCTCTCGGGCATCCTGAACCGCGACCTGATCCGGCCCTGGGTGGATCTGGAATACGGGCCCCAGGCGCGCTATCCTCGGCTCAAGATCGCGCGGCCGGAGCCCGAGGATCTGAAGGCGATGGCCGAGGCGCTCGCAGCCCTCGTGCCGATCGGCCTCAGGGTCAGCCAGAAGAAGACCCGTGACCGTTTCGGCTTCGACGAACCCGAAAACGACGCCGATGTGATGGGAGGAACGCCCGCCGCCGCAGCCGTCGCGGCACCCCCGGGCGCGGATCGGCCGATTAAACGGTTTTCCGGCGTTTTTAAAGGGGGCGAGCCCCCGGCGCGACCCGAGACAGCCCTGCAGGCGGAAGCGGCTCCAGCGGCCCTCCCAGCGAGTGACGATCCGGCGGCGCTGCTGGCGGATCGGCTGGCGGCCGACGCGGCGCCGGCCATGGGCGCGATGATCGAGCGGGTCGAGACGATGCTGGCGGCCGCGGGTTCGCTGGCCGAGTTCCGCGAGATGCTGCTCGCGGGCTTTCCCGGGATCGACGCGGGCGACCTGGCCACCCTGATGGCGCAGGCGATGATGGCCGCTCATGCCGGGGGTCGTGCGGCGGCGGAGGATGCCGGTGCCTGATCTCGCGGCCATCTTCCGCCGGCCGTTTCCCGAGCAGGTCGCGGCATTCCGGCTCCGGCTCGGGAACCTCGTGCCGACCGCGCGCTGGGACGACATCCGCCGAGCCGAGCACGACCGGGCCTTCATGGTGGCGGGCGCCCTGAAGGCCGACCTGCTCACGGATCTCGCGGCGGCGGTCGACAAGGCCGTGAGCCAGGGCGGCACGCTCGAGGACTTCCGCCGCGACTTCCGCGCCATCGTCGAGCGGCGCGGCTGGCACGGCTGGACGGGGGAAGGTACCAAGGCGGGGGAAGCCTGGAGGACCCGCGTGATCTACCGCACCAACATGGCCGTCTCCTACGCCGCGGGCCGGATGGCGCAGATGGTGGAGGGCAACTTCAAGTACTGGGTCTACCGGCACGGCGGCTCGCGCGAGCCGCGGATCCAGCACCTCGCCTGGGACGGCCTCGCTCTGCCGCCCGACCATCCGTTCTGGCAGACCCATGCGCCCCCGAACGGCTGGGGCTGCAGCTGCTACATCGTGGGCGCCCGCACCGAGGCGGGCATCCGCCGCGTGGGGGGCGATCCGGCCAAGCGGTTGCCCGAGGGCTGGCAGGCGCTCGATGCGCGGACGGGGGCGCCTGCGGGCATCGACAAGGGCTGGGACTACGCGCCCGGCGCCAGCGCCGTGCAGGAGATGATCGCCATGGCGGCCGAGAAGTCGGTGGGCTGGCCCGCCGGCATCGCCAAGGCGCACATGGCCTCGCTGCCGCCGGGACAGGCGGAGGCCCTGGCTGAATCCTACCGGGCGCTGCCGTCGCTCGCGCAGGATCTGCGCCGCTGGGCCGAGCGGGTGCAGGGCGAGCGCAATGGCGCCCCGATCTCCGGCCCCGTCCAGATCGAGCCCCTCCGCACGCTGGGCCTTGTGACCCAGAGCGCCGGCCCCGACACGCGGTCCATCGGCGGGATGGACCTGACGGGCGTCGACTTTGCCGTCGCGGCCGAGGATCTGGCGCGGATGCTGGGCGGGGCAGGGGCTCCCTCGGCCGAGGAGATCGGCCAGCTTGCGGCCCTCCTCGACCAGGCGCGCGACGTGCGCGCGGTCAAGGGCTCGGCCGGGCTCTTCGACTGGATCATCCGGACGGATGCCGAGGAATGGATCGCGCGGTTCGAGCGCCGCGGCGAGAGCCTGTTTCTGGTCGATCTCCGCATCTCGGGGGCGGGCCGATGATCCGGGTCGAGCTCAAGCAGGATCAGGTCACCGTCGGGCTCGAGGCGCTCGCCCGCCAGCTCGACGACCTGACGCCGGTGATGCAGGAGATCGGAGCGTTCCTCGTGGCATCGACGAAGGAGCGGTTCCAGAAGGGCGAGACGCCGGAGGGCGCGAAGTGGGCGCCGAAGTCGCCGACGACGGTCGCGGCCTACGCCCGCCGCAAGGTCCGCCTCGATCCCCGACCGCTCTTCGGCGAGACGGGCATGCTGTCGAGCCAGATCGCCATGTTCGCCGGCCCCGCGTCGGTCGAGGTCGGCTCGAACCTCGTCTATGCGGCGGTGATGCAGTTCGGGGCGGGCAAGGGCGCCTTCGGGGCCGACCGGGCCGGCCACCCGATCCCGTGGGGCACCATTCCGGGCCGACCCTTCCTCGGCCTTTCGCCGGCCGACGCGCAGGGCATCCGCGACATCGTGGGCGAGTGGTTGCAGACTGCCGCCACGCCCGAGCCTTGACCGGCTGCGCCGCGGCGCGCAGGGTAAAGGCACCCCCAAACAGCCCGTAAACACAGGGCATCCGCACACGCTCGCGGATGTTTTGACGTGGGCAGGGCGGCGATAGTCGCCCCATGACCAAAGCTGCCCACATCCTTCCTCCGGTCCTGATGGCCGCCACCGCATTCCCTGCATGGGAAGGCGACGTGCCCGAATGGGTCCACCTGCTGCCGTCCGGCACCGTGGAGACGGCGGACGGCCGTGGTCCCTACACGGCCCCATCGTTGCAGGCGGTGATCGCCGCCTCGCCGGTCAAGGTGCCGATCGACGAAAACCATTCTATCGACATCGCCGCTCCGCTGGGTCTGCCGTCGCCCGCGCGCGGATACATCGTGGAGATGCAGGCCCGCGTCGATGGGATCTGGGGCCGCGTCGAGTGGACCGGAACCGGCCGCGCGCTGATGGCGGACCGGGCCTACTTCGGCATCTCGCCGGTGATCGTCCACGACAAGGCAAAGCGCGTGCTGTCGATCCAGCGGGCGTCGCTGACGAACCGTCCCAACCTTCGCGGCCTCGCCGCCCTCAACCAGGAGACCACGATGACGCTCATGGAGCGACTCGCCGAGCTGCTCGGCCTCGACGCGGCCGCGACCGAGGACCAGGTCCTCGCGGCCGTCTCGAAGATGAAGGAGACGCCCGGCACGGCGCTCCAGTCCGCGCTGACCGAGATCGGCACGGCGATGGGTGTGGCGGCCGATCAGGCGGCGATCCTCGCCGCGGCCCGTGCCCGCGCCGCCGGGACGGAGCAGATCACCGCCCTTCAGTCCGAGCTGGCGTCGGTCGCGACCGAGCTGCGCACGCTGAAGGAGGCGGGTGCCCAGGCACGGGCCGAAGCCTTCGTCGATGGCGAGATCAAGCGTGGCCGCGTCGGCGTGAAGCCGCTGCGCGACCACTACGTCGCCATGCACATGGCCGATCCGGCGCGCGTCGAGAAGGAGCTGGGCGCCCTGCCTGTCCTCGGCGGCACCGGCACGATCCAGACGGCCGCCCCCGTCCTGAAGGATGGCGAGATCGCGCTGAACGCCGACCAGGTCGCCGCCGCCCGCCTCATCGGCATCGACCCCAAGGCCTATGCGGAGACGCTGAAGGCTGAGGGCCGCACCCAGGAGATCCTCTGATGCCCCCGCTCAGCGCTGACCGGAACACCCCCGCGGCCCTTGGCGACCTCCGCCAGGGCGATGCCGCCGCCTCGACCGTCATCTATGCCGGCGCGCTCGTCATGCGCGACGCCTCGGGCAACATCACCAAGGGCGCGACCGCAACCGGCGGCATCGGCGCCGGCCGCGCCGAGGCGCGCGTCGACAACACCGGCGGCGCCGCCGGCGCGAAGAAGGTGGACTACCGCCCCGGCGTCTTCCGCTTCGCGAACTCGGGCTCCACGGACGCGATCACCAAGGCGGACATCGGCAAGGCCTGCTGGATCGTGGACGACCAGACCGTCGCGCGGACCTCGGCCACCAACACCCGCTCGCGCGCCGGCATCGTCGAGATGGTCGACGAGCTGGGCGTCTGGGTCCGCTTCGACGAGGGCCTGACCCGCGTCGCGACCCCCACCGCTTCCTGAGAGGACTGACCATGCTCATCAACGCCGCGAACCTCGAAGCCCTGCGCGTCGGCTTCAAGACCTCGTTCCAGGGCGGCCTTGGCCAGGCCTCCTCGCAGTATCTGCGCATCGCCACCGTCGTGAACTCGACCCAGAAGGAGCAGAAGTACGGCTGGCTGGGCAAGATCCCGAATGTCCGCGAGTGGATCGGCCCGCGCGTGGTGCAGAACCTCCAGGCCTCGGACTATGCGATCAAGGAGAAGGCGCTGGAACTCACCCTCGGCGTCGACCGCGACGACATCGAGACCGACAACCTCGGGATCTATGCGCCGCTCTTCACCGAGATGGGCTCCTCGACCGGCTCCACCTGGGACCGGCTGGTCTTCGCCGCGCTGAAGGCCGGGTTCACCACCAACTGCTACGACGGCCAGTTCTTCTTCGACACCGACCATCCCGTCATCGCTGAAGACGGCAACACCATCGTCAATGTGGCCAACACCGACGGCGGCTCCGGCACGCCGTGGTTCCTGCTCGACATCAATCGGGCGGTGAAGCCGATCATCCTGCAGAAGCGCAAGGACTTCGAGTTCGTTGCGAAGGACAAGCCCACCGACGACAACGTCTTCACCAACCGCGAGTTCGTGTACGGGGCCGATGCCCGCGCGAACGTGGGATACGGCTTCTGGCAGTTCGCCTGGGGCTCGAAGCAGACGCTGAGCGCCGCGAACTACGGCACGGCCCGCGCCGCGCTCACCGGAATGAAGGGCGACCACGGCCGGCCCCTCGGCCTGATGCCGAACCTTCTGGTGGTGCCGCCGTCGCTCGAAAGCGCCGCCCGCAAGATCCTGAACTCCGAGTACGGGCCGGGCGGCGAGACCAACGAGTGGAAGGGCACGGCCGAACTCCTCGTCTCGCCCTGGCTCGCCTGAGGCTGAGCGATGACCGCGCAGAAACCCACGGGCGCGCGCTCCTCCCGCGCGCGCTCCAAGCCCCCGGAAGCGGGGCAGGCCGGGGCGGCTGACGGCGCCGCCCCGCCGAATACCGAGGGCGCCAAAGACCTCCCCCAGGCGGACGCCGGACGGGACGAGGCGCCGATCACCGCCGCGGGTACGGACGCCGCGGCACCGGCGGGAGGGGAACCTGCGGCCCCTCCCGCCAACCGACCCGCCGCGACCCTTGTCGTGACGGGCCCCGCCCGGGGCCGCTGGCGCGCCGGCCGTCACTTCACGGCCGAGCCCACCACGATCCCGCACGATCAGCTGACCGAAGAGGATCTCGACCGGCTGCTCGACGATCCCGAGCTGACCGTGCACCCGGTGGCCGCCCCCTACTGAGACAGGCGCGTCGCCGGCAGCTGGCGCGTCTTGAGCCCCCGCAAGGGGCCTGCCCGGCGGCGGGAGACCGCCGCCGGGACCGACCTCCGAAAGGCCCCGCCCCATGACCTACGTCACCCTCTCCGATCTCACGGCGCGCTATGGCGAGAGCCTGCTCGTGTCGCTGACCGACCGCGGCGAGATCGCCCTCGGCACGATCCAGGCGGAGGTGGTGGACCGGGCGGTCGCCGACACGGGCGCGGTGATCGAGGGGTATCTCTCGGGGCGCTACGCGCTGCCCCTGGCCGCGCCGCAGCCGCTCCTGACCGATGTCGCGGTCGCCATCGCGGTCTGGAAGCTCCATACGTTCGCGCCCGATCCGAAGATCGAGGCCGACTACAAGGGGGCCATGGCGACCCTGCGCGAGATCGCCGCCGGCACGATCCGACTGGCCGCGGCGGGTGTCGAGGCGGCCGGGACCGGCACGTCCGGGGCGCTGGTCACGGACCGCGAGCGGCCCTTCACCGCCGAGAACCTCAAGGGGTTCATCTGATGATCGAGGGGGTGATCGTCCGGCTTGAGGAGCGGGTGCCCGACCTGCGGGGGCGCACGGCCGCCGCGGCGGATCTGGCGGCGCTGATGGCGGCCAACGCCCTGCCGCAGGCGCCGGTGGCGGCCCATGTCCTGCCGGTCGCGCTGCAGGGGGGCCGCGAGTCCTCCGCCACCGCACTCTTCATCCAGGACCTCGAGGAGGTGGTGGGCGTGCTTCTCACCTTCCGCGCGGTCGGCCGCACCGGCGGGCAGGAGCTGGCCCGGGTGCGCGACATCATCCGCCAGGTCGTCGAGGCCGTCGCGGGCTGGGGGCCGGACGAGGTGCCGGGCGTCTTCCGCCTCGCGCGCGGCGGCATGGTGCGGATGTCGGGCGGCACGCTCGTCTACCAGCTCGACTTCGCGATCACCGACCAGCTGAGGATCAGACCATGACCGATGTCCCGCTTCCCGGCTCGGGCGGCAGCTACCGCCGCGAGGCCGACGGCAGCCTGAAGGCCGCCGAACCACCCGCCGAGGCCGCCCCTGAAGCCCCCGTAAAACCCGCCGCAAAACGGCCCGTGAAGGAGGCCTGAAATGCCCGTCTTCTGGAAGAACAAGATCCTGCTGGCGAAGATCGAGACGGCCTACGGCACCGATGCGGCGCCCACGGGGGCGGCGAACGCGGTCCTCGCGACCGACGTCACGCTCTCGCCGATGGAGGGCAACGACGTCGCGCGCAACCTCGACCTGCCGTGGTTCGGCAGCCAGGGCTCGGTGGCGGTCGACCTGCACGCCAAGCTCTCGTTCAAGGTCGAGCTGGCGCCCTCGGGCACCAAGGGCACGCCGCCCGCCTGGGGGCCGCTGCTCAGGGCCTGCGGCATGGCCGAGGTGATCGTCGCCAACACCTCGGTGACCTACAATCCGATCTCCTCGGGCTTCGAGTCGCTCTCGCTGCATCTCTGGGTGGGTGCCACCCAGTACAAGCTGTCCGGCGCCCGCGGCACCTGCACGCTGCGCCTCGGGGCCTCGGCCATCCCCTATCTGGAGTTCGAGTTCACCGGCCTCTTCAGCCAGCCCGCCGAGGGCGCGCGCCCGACGCCGACGCTGACCAGTTGGAAGGCACCGCGGGTCGCGAGCACGCTCAACACGCCCACCTTCACCATCGCCGGCACCCCGATGGTGCTGCGCAGCTTTGCGCTCGCCATGGGCAATGCGATCGAGCCGCGCTTCCTGATCGGGTCCGAGGCGGTGCTGATCACCGACCACGCCGAGACGATCGAGGCCACGGTGGAGGCGGTGCCTCTGACCACCTTCAACCCCTACGCGCTGGCGGCGACCGGTTCGACCGTGGCGGTGTCGCTCGTCCACGGCACCACCGCCGGCGCCATCGCCACCATCGCCGCGCCCGCCGCCCAGATGCAGCGGCCCGCGGGGCTGGAGAACGCCCAGAACATCGTCGAATGGCCGCTGCGCCTCGTGCCGACCCCCACGGCCGGCAACGACCAGTGGACCCTTGCCCTCACCTGATCCGCCTCAAGGAGCTGCCATGTTCAAGATCGTCGCCGACCCCCGCTTCACCCATGTCGTCCCGGTCCTCGTGCCCGTGGACGGCGGTCACGTCGAGCAGACCTTCCGCGCGACCTTCCGCGTCCTGCCCACGACCGAGGCCGACCGGCACGAGCTGACCACCACGGCCGGGATGGATGCCTTCCTCCGGGCGATCGTCGTGGGCCTCGAGGACATCGAGGATGAGGAGGGGCGCCCGCTGCCCTACAGCGACGGGCTGCGCGACCGGGTGCTCGACCCGATCTACGTCAAGCTCGCCGTCCTGCGGGCCTACAACGCGGCCCTGGGCAAGGCCCGCGCGGGAAACTGACCTGGGCGGGGCGCGCCTGGGCCACAGGCGCGCTTGCCCGTCCTTCCGATGATGACGATGGGGCGATGGCCGATGCACGGCGCTGGGGGATGGATCTTGAGGACGCGCTCGACCGGGACGACCAGGGTGTCTGGCCCGAGCATGCCGCGGCCGTCGCGGCCTTCCTCGCCATCTCGACCCAGTGGCGCTGGGTGGGGTCCGGCATGGGCGGCGTGATGGCGATCGGGCTCGACTATGCCGGCGCGCAAGCGGGCCTCGCGCTGGCCGGGATCGAGGTCACGGCCGACCTCTGGCACGCGATCACGCTGATCGAGGCGGGGGCGCTTGCGGCCTTGAACGGAGGCGGGCCATGAGCCTGCGCCTCTCCCTCCTGATCGATGCGAACGCGAAGGGCGCGAAGACGGAGCTCGACGCGACGGCCGGCGCCGCGAAGAAGCTGACGACGCAGGTGGACCAGCTCGGCAAGGAGGCGGCCCGGACGCGGACCCAGCTGGGCGGCGTCCAGAACCAGACCGGCCCCCTCGGCCGGGGGATGGAGCTCTCGGCCGGCGCCGTGGGCAACCTCACGGCCCAGTTCAACGACATCGGCATGATGCTGATGGCCGGACAGAACCCGCTGATGCTGGCGGTGCAGCAGGGGACGCAGATCACCCAGGTGATCGGCCCGATGGGCGCGGCCGGCGCGGTGCGGGCCCTCGGCGCGGCCTTCATGAGCCTCCTGAGCCCGGTCAACCTGGTCACCCTCGGCGTGATCGCCGGCGGCGCGGCGCTGATCCAGTGGCTCACGTCCGCAGGGGGCGGGGCCAGGTCGTTCGAGGACGCCGTCGGGGCGCTGGAAAAGCAGGTGGATGCCTATACGGCGGCCAGCGGACGCGCCCGCAGTTCGACCGAGGAGCTGACGAAGAAGTTCGGGGCCCAGCAGGGCGCGATCCGGGCGCTGCTCGGGGATCTGGCGGAACTGGAGCGCCGCGAGACGCAGCGGGCGCTGCGGGAGAGTGCGCGCACCGCCTCGGGCGACGTGATGAGGAACCGGTGGCTGACGCTGGACTTCTCGGATCAGGCGACGACTGCGAAGTTCTTCGCCCTGGACACACAGGTTCACGGCGTCTGGAAACAGGTCAACGACCTGATCGGGGCGTTCGAGACCCTCGAGCAGGCGGCGACGCTCGACCAGCAGATCAAGGCCGCGGAAAACCTGAAGACCGCCTTCCTCGCGGCCGCTGCCGCATCGGGTGACATTTCGAGAGAGGAAGATGCCGTCCTGCGCCAGATCATCCAGATGATCGAGCAGATGCGCAGCTTCGAGGCGGAGCAGGCCCGTGCCTTCTTCACGAGCAGCGGCCTGGCCGACATCATGGCCACCATTCGGGCGGAGCTGTCCTTGGCGGCGGGATCGAACCTTGCCAGGGTCTTCATCGACGCGAATGGTCCTGCCGAAATGCTCCTGTTCAAGGCCAACGCGATCCGGGCTGCCCTCGCTGGGGCCGCCAGGGAACTGCAGGACATCGAAGGCGACGCGGTCATGTCGCCGCCCGAGCCGCCCCGGATCGACGGCAGGCCCGGCGAGCAAGGGTTCGGCAATCCCTATGCTGGAGAGGGTGGCGCTGGTCCAGGTTCATCGCCTCGCCCGCGAGGCGCGACGATCGACTCCTATGATCGCTTTCTGGCCGCTCAGGAAGCGGCTGCCCGGGCGGCTGCGCGCGCCGGCCGCGGGGGCGGGGTCTCGGCCATCGAGAAGCAGCGCAAGGCGCTCGACGAGCTGCTGCGGCAGGAGCAGCTTGCCCTCGACCTCGCGCGCGAGAGCGATCCGCTCCAGAAGGAGATGATCCGCAACCGCGATGTGCTGGCCGCCGCCACGGATGCCGAGCGCGCCAAGGTCGAGCAGATGATCGGCGCCAGGCTGCGTGAGATCGAGGTCGCGAAAGCCCTCAGCGATGAGTACGAGTTCCTCGGCCAATCGTCGCTTGACGCCCTGAACGGCATGATCGTCCAGGGCAAGTCCGCCTCCGACGTCATCGCCAGTCTGGCAAGCTCCCTCGCCTCGGCCGCGCTCCAGTCGATGTGGCTCGGCAGCGGTCCGCTGTCTGCCATCTTCGGAACGGCAGGAAGCGGCGGTCTCTTCGGGAGTCTGTATTCGGCGGTGCGCCGCTCGGGAGGTGGTCCGGTCTCGGGCCCCGGCACCGGCACCTCGGACAGCATCGCCGCCTGGCTCTCGAACGGCGAGTTCGTGATCAACGCGGCCTCGACCGCCGCCTGGCGGCCGGTTCTCGAGGCAATCAACGCCGACCGGTCCGGGTCGCTCCTGCGCCAGGCCCCCCGCTTCGCGGCCGGCGGCATGGTCGGCGGTGCCCGTGCCGCGGCGCTTGCCCGGGGCGCGGCGGCCGAGCAGCGCCTCGTGGTCGATCTGCGGCTGTCGCAGGATCTCGACGCCCGGATCGAGAGCCGCTCTTCCGAGGTCGCCCTCAACACGGTGCGGGCCGGCCTCGACCAGTTCAACCGCAACGTCCTGCCGGGCCGCGTCCAGCAGATCAACGCCGACCCGAGGAAGAAGGCCTGATGCCGCTCGCGTTCCCCCTCACGCTCGCGCAGTTCATGGACCTGCTGCCGGTGTCGGTCCTGACCTTCGACTGCCCCGAGCAGGTCTTCACCTCGCGCACCGCGGGCGGCGAGATCCTCAGCGCCGACATCGGCCCGCGCCTCTGGCAGGGCACGATCGAGCTGGGGCGGATGACGCCCGAGGAGGCCGCGTCCGTCCTGCCGCTGATCCGGCTCGCGCGCGGGGCGGGGGCGAGCTTCCTCGTGCGCGACCTCTCGCGGCCGGGCCCGCGCCTCGATCCGAAGGGGCTGATCCTCGGCGCGGCTGCCGTGAAGATCGCGTCGGTCGCGGCGAACGCCCGCGAGATCGCGCTGAAGGGCCTGCCCGCGAACTATGCGCTCTCGGCCGGTGATCTGCTGCGCTTCGGCTACGGCTCCTCGCCGGTGCGCCACGCGCTCCACGAGCTGGTGGCGCCGGTCACCGCGAGCGCCTCCGGGGTCACCGGGCTCGTCGAGGTGGTGCCCCCGATCCGGCCGGGCGCGGTCGCGGATGCGGCCGTCACGCTGGTGAAGCCCTCCTGCAAGGCGGTGATCGTGCCCGGCAGCTACCAGCCCGGCACGCCCCGGCGCGGGCTGGTCGAGGGCGTGGGCTTTCAGTTCATGCAGACCCTGAGGTGATCGGATGAGGGATCTCGGCACGGCCGTCGCCACGCTTCTCGCCACCCGGGCCGGCATCCGGGCCCGGCTGCTCGTCTGGATTGCGGCGCGCAACCGGGCGACCGGAACCACCGAGACGCTGGGGCTCTGGAACGGCGAGGACCATGCGGTGCTGACGGTCGAGGGCGCGGCCCGGACCTACTACGGCGCGGGCGGGCTGCTCGCGATCGAGCCGGTCGTCACGCAGGTGGGGGTGCAGGTCCGCACCCACCGCGTGAGCCTGTCGCCCGCGGCCCCCGAGGTGCTGCAGGCGATCATGGGCTATGACGTCCGCCTCGCGCCGGTCGAGATCCACCGGGGCCTCTTCGATGCGGCCGGGGCGCCGGTCTCGCCCCCGCACCGCGTGTTCAAGGGCACGGTGGACGGGGTGGAGCTGCCGACGCCGGCGGCGGGCAGCGAGGGCACCGTGAGCCTGACGCTGGCGAGCACCGCGCGGGCGCTGACCCGGGCGCTGCCGACGCGCTACAGCGACGCCTCCATGCAGCTGCGTTCGGGCGACCGGATGTTCCGCTACGCCGACGTCTCGGGCTCGGTGCCGGTCTACTGGGGCGAGAAGAAGGCGGGAGCGGCCAACAGCTTTCCTGGCTTCGGCTCCATTCCCCGGGGGAGGGATCCCAAATGACCCGGCTGCCCGACTGGCGCCCGCGCCTCGTGAGCTTCGTGGCCGAGGCCGCCCGCCGACCCTTCGCATGGGGACAGCACGACTGCGGGCTCTTCGTGGGCGGGGCGGTGGAGGCGATGACGGGCGAGGATCCCGCGGCCGGCTGGAGGGGGCGTTACACCTCCTTTGAACGGGGGCTTTTGCTGGTCCGCCGCGAGGGCTTCGAGGATCACGTCGGCTGGTATGCCGCCCGCTTCCCCGAGATCCCGCCGCTGATGGCGCAGGTCGGTGACATCGCCGTGGCCGAGGGCGACGGGGGGCGGCCGGCGCTCGGGATCGTGCAGGGGGAGGGGATCTATGTCCTGCAGCCCGCAGGCCTTGCGGTGCTGCCGCTGACGCGGGCGCGGAGGGCGTTCCGGGTATGAAGCGGCTCTCCCTCGCGCTCCTGCTGCTCGTCGCGCTCGCCGCGCCCGCCCATGCCGGCCCGGTGGCCGCCGCCGTCGGCATGGTCTTCACCGCCATATCGCAGTTTGCGGCCTCGAGCCTGCTGGCCGGCTTCCTCGTCCAGACCGCCTTCTCGGTCGGCCTGTCGATGCTGGCCCGCGCGCTGGGTCCGAAGGTCCGCGAGCCCGGCATCAAGACGCAGGTCACGCAGACCGGCGGGGACACGCCCCAGTCCTTCGTGCTCGGCTGGTCCGCGACCGGCGGGCAGCTGATCGCGCCGCCGATGAGCCACGGGGACAAGAACAGGTACCTCGTCTATGTCGTGGCCCTGGGCGCCATTCCCGGCCAGACGCTGACCCGGCTGATCGTCAACGACGAGGTGGTGCCGATCTCCGCCACGCCGGACGCGGACGGGCTGCGGCCCGTGACCGGCTCCTTCGCCGGCTACGTCCGGGTGCGGATCCACGACGGCAGCCAGACCGCGGCCGATCCCTACCTGCGGTCGAAGTTCGGCGCCGACCCCGACCGGCCCTGGTCGGAGGACATGATCGGCCGCGGCGTCCCCTATGCGATCGTGGAGTTCAAGCACAAGCGCGAGGTCTTCAACAACCTGCCGTCCGTGCGGTGCGAGATCCAAGGCATCCCGCTTTACGATCCCCGCAAGGACAGCAGCGCCGGTGGCTCCGGCAGCCAGCGGTGGGCAAGCCCCGCGACCTGGACGCCGACCACGAACCCGATCGTGATGGTCTACAACATCATGCGGGGCATCCGGCTGCCCGACGGCAACAGCTGGGGCGGGGAATGCGCGGCCGGGGATCTGCCGCTGGCCTCCTGGGCCGCCGCGATGAACGAGTGCGACGTGGTGCCTGCCGGCGCCACCGCCGCCCAGTATCGCGCCGGACTGGAGATCTCGGTCGAGGAGGAGCCGGCCGATGTGATCGAGGAGCTCCTGAAGGCCTGCTCGGGGCAGATCGTTGACGTGGGCGGGACCTGGAAAGTGCGCGTGGGCGGGCCGGGCCTGCCCGTCCTCTTCATCACCGACGAGGATGTGCTGGCCGATCAGGACCAGGTGCTCGAGCCGTTTCCGGGCCTCTCCGACACCTGGAACGGGGTGCATGCGGCCTATCCCGAGCCCGACAGCCTCTGGGAGGTGAAGGACGCGCCGCCCCGCTACAACGCCGCCTTCGAGGCGGCCGACGGCGGGCGCCGGCTGGTGGCCGACCTGCGCCTGCCCGCGGTGCCCTACCGGGCGCAGGTGCAGCAGCTGATGGAGGGCTGGATCCGCGAGGAGCGCCGGTTCCTCCGGCACCGGCTGGTGCTGCCCCCGGAGGCTGCCGTACTGGAGCCGCTCGATGCGATCGGCTGGAGTTCGAGCCGGCATGGCTATGCCGCCAAGAGCTTCGAGATCTTCGAGATGTCCGACGATCTCATGACCCTGTCGCAGTCGGTGGGCCTGCGCGAGCGCGACGCGGGCGACTACAACTGGACCGCCTCCGACCTGCTGCCCTCGCCGATCGCGGCGCCCGGCGTCAGCGCGCCGCCGCCGATCACGGTGCCGGCCTTTGCGGCCAGCGCCACGGTGATCCGGAACGCCTCCGGGGTGGCGACGCGGCCCGCGATCCTCATGACCTGGACCGGGCAGGAGGCGGAGGACGCGCGGGGCCTGCAGTGGGAGGTCCGGGTGCAGGCGACGGCCGAGACGGTTGCGGCGGGCGCGGTCCTCGCGGTCGAGTCGGGCCGGGCGCTCGTGACGGAGGGCATCCTGCCGGAAACGGCCTACGACGTTCGCGCGCAGCTGGTTTCGGAGCGCGCGACGGTCTGGAGCGGCTGGATCAGCGTCACGACGCCGCCGGTGGACTATCTCGATTCCGCGCTCGCCGCGCGGCTGGCCGAACTCGACGCCTTGGCCGAGGCCGCCGCCGATCAGGCGCAGGACGCGGCGCTGGCGGCCCAAGGGGTGCGCGAGGATCATGACGCGCTGGTGGCGGGGTTCGTCGGGACGCTGACGGATGCCTTCGCGGGTGTGGATGGGCAGATTGCGACGATCACGGCCAATGTAAACGAGATCTTCGACGGTGACACCGGGCAGGTCAAAGCCTCGGCTCTCAGCGGCTATTACTCGAAGGCCGCCACGGACACTGCTATCGCGGCGGCCCGGACCGCGCTGTCCGGGCAGATCACCAGCGGCGACACCGCGCTGCAGGGCCAGATCACCAGCATCCTCGGCCTCACCATCAACCCGTCGAGCGCGCTGGCGACCGCGCTGACGAGCCTGCAGAGCACGGTGGGGTCGCAGTCGGCGTCCATCTCGGCGCAGGGCACCGCCCTTGCGACGCTGCAGGGCAATGCCAGCGCCTCCTACGTCTTTCGCGTCAAGGCTGGAACCGCGGGCGCAGGGCTTGAGCTTGTTGCCGCCACGAACCCGAATGGCCCGGTCTCGGTGGCGCGCATCTCGGCGACCGACATCCTGCTCGACGGTTCGGTTACGATGCCGCAGCTCGCCGTGACTGACTTCAGCGGCAACCTGATCATCAACGGGAGCATGCCCTACGGCGACACCCGCGGGTGGACGAGCATGTCGAGCTACCACACGGTGGCTGCGCGGGACACCGAGTCCAGCATGAACGCGCTGAGGACCGCCCCGACGCCACATGTCTTGCGTCTCGATGCTTATGACCCATCAACCACCTATACGATCCTGGCGGATTTCCCTTGCAGCGCTGGTGACAGGTTTTCTGTCTCTTACGCCTATGCGGGTGGCGGGACCGGCGTGAATGCCGGTATCGGTCTTCAGTTCCTTTTCTACGGCGAGGGTGGGGAATACATCGGCGCCATCAACCGGGCGGTTACGGTTACAGGCACCATCTGGCAAAATTACACGGCGAGCGTGGCCCCTGCCAGTGCGGTGAGCCGATGCCGGATCCGCGCCTACAGGTCAGCCGGTGGGGTTGGGGTCGGCTTCCTCACCAACATGGAGGTCATCCGGCAGCGGTCCGGCGTCACCCTCCTCACGCCAAACAGCGTGACCACGGCACTGGTCAACACCGAGGACTTCGCCGCCAGCGGTCTCGCCGTCTTCGGTGGGGAGCTGCGGTCGGACAACTACAACGCCGCGACGGGCACCGGCTGGCAGCTCACCAAGGCTGGTGGGCTGGTCGTCCCGAACGCCTCGATCGACAACGCCAAGATCGGAAGCGAGATCAGGTCCAACAACTTCGTGGCGGGCTCGTCCGGCTGGCGCATCCAGAAGAACGGCACGGCCGAGTTCGACAGCGTGATCATCCGTCGGCAGATGCGCGTGGCGACAGGCACGTTCTCGATAGACTGGACCCGGCCGGGTGTTGCTTCGACAGGCGACTGGGACAGAGGCGGGGAGATTGATACTGGCCACCCGGCTCCTCTGTGGAGCGAGTTGAAGAAGGTCTACATCGCAACGCTCGGCCTGACGAACGATGCCGTGGCTACTGCTGACTTCCCTGAGATTGTGGATCAAGTCTGGTGGGACTGGAACGCAGACACGATCATCAACCGCACGACCTGGTTCGGCGGTGCCACGATCCGGTTCAAGTGGGCATTCAGAGGTGACCAATACCTGAGACGGATCCAGGGCGTCGTCCGCTGGTCTCTCTACGAGGTGACGTAATGACAGGACGGATCGTATCCGCCCGGCGGACTGCCGATGGCATCATGCTGCACCGGATCGTCCCCAGTGAGGTCGAGGGCGAGGTAACCATGCGCCTGATCGAGGTTCTGCCAGATGACGCCGATTGGCTGGAGGCGGTGGCCGCCCTGCCGCCCGATGATGTCGCGCCCATCGAGCCTGCGCCGCCGGCCCTTGAAGCCCTGAAGGCGCAGGCCGTCTGGGGCATCAATCAGGTCGTGGGTGAAGTGCGCAAGCGCTACATCACCCCGATCCTGGGGCAGGAGGCGCTCTACGTCAAAAAGGAGCAGCAGGCCCGGGAGTGGGTTGCCGCCGAGGCCCCGCAGATCGAGGACTACAAGATGATCGCGAGGGAGGTGGGCGTGACCGCCCCCACAGCGGACGAGCTGGCTCAGATCTGGTTGAACATGGCGGCGATTACCGAGGAGGCCGTGAGCCGGCTCGAGAACATTCGCATGACCGCGATCTACGCCATCAGGTCCGCAGCCGGCGCCGCGGATGTCGAAGCTGCGAAGGCGGCCGCGTTCGCGACCATCGCGGGACTCAACGAGCTGACTTCGGAGGTGACTGAATGACCTGCCTCGTAACCGGAACCCTGCGCAATCTCTCTGGCGAGGTTCTGCCCATGGCGACGGTTCGTTTCGAGCGGCAGAGCGTGTTTGGCCAGGGCGGCAGCGTCGTCGTGCCGGCCGCGGTGGAGGCGACGTCGGACGATTCCGGCGTGATCTCGATCGCCCTGCTGCCGGGTACCTACCGAACCACAGTGCTGTTCCTGGGCCGGCGGGAGCATTTCGCGGTGGGGGTGCCCGCCGCGGCCGAGGCCGACTTTGCGGACCTGATCCGGCAGATGCCGGACCTGACCCCTTCTGTCCTGGAAGAGTGCCGCTCAGCCCGGGCGGCATCAGCGGGCTCCGCCGTGGATGCCGCCGGCTCTGCACGCGCGGCCGCGGACTCGGCCTTGGCCGCCAGCGGATCGGCCGGCGCTGCCGCCGGGTCTGCGGGCGCCGCTGCCACCTCGGCCAGCAATGCCGCGGGATCTGCCGAGGCGGCAGCCGGGTCCGCATCGGCGGCAGGTACGTCCGCTGGTCAAGCAGCGGGATCGGCTCAAGCGGCTGCCGGCTCGGCCGAGGATGCCGCTGGCTCTGCGCGCGCCGCCGCGGACTCGGCCTCTGCGGCCAGCGGATCGGCCGGCGCTGCCGCCGGCTCTGCCTCCGCCGCTGCCACCTCGGCTGGCAATGCCGCGGGATCGGCCGAAGCGGCAGCCGGGTCCGCATCGGCGGCAGGTGCGTCCGCTGGTCAAGCGGCGGGATCGGCTCAAGCAGCTGCAGGCTCCGCCGAGGGAGCCGCTGGCTCTGAGCGCGCCGCTGCTGACTCGGCCTCGGCCGCCAGCGGATCGGCCGGCGCTGCCGCCGGGTCTGCGGGCGCCGCCGCCACCTCGGCTGGCAATGCCGCCGGCTCGGCCGAGGAGGCACGGGAGGCCGCGTCCGAGGCTGAGGGGCACGCGCGGGATGCCCTGACCGCCAGCGCCTCGGCCGAGCTGGGCGGGGCCACCGGCACGTTGTCGGCGGCGCTGGGGCAGATGTGGCGCGAGGTGGAGCGGCTATCCATCGCGCAGGAGTCGGATGCGGCGACGACGCTCGCCCTCTTCCAGCTCCTCTCGCTGGTGGGCCAGCTTTCGGGGCAGGTCAACGGGGGCCGCGTCTCTCTCGCGGGCGGCACGCTCGCCGACCCGGCCCTCCGTATCGGGACGGTCGGCATCTACAGCGCGGCCGCCAACACGCTGTCCGTCGCAATCTCCGGCATCGAGCGGCTCCGCGTCACAGCCGCCGGCATCACCGTCTACGGCACCGTCACCACCGCTTGAGGTCCAGAATGGGATACAAATTGCACCACCAGCCCATCGCCGGCGAGAGCTACCGCCGCTGTCACCAAATCATCATCGACAACCCGCTCGACCGCGCGCCCGCGATCACCTTCGGGCAGGAGACCATCATCGGCACGGGTGCCGGCGAGGTGCTGCATGTGCCGATGGCGCCGATCTCGCTGGCGTTCGATCCGGCCGTCGAGATCCCGATCGTCGATCCACAGACCGGCCAGCCGACCGGCGCGACCATCAGTCAGGCCGAGGTCTATGCCTTGATCTATTCCGCTTACATCGCCGCCGCGGAAGGCGGTGCGGCCCCGTCCACCGAGGAGACCGCCTGATGGCCGTGAGTGTCGATATCAAGTCGGATCTGCGCCAGCAGATCGAGACCGCATCCCAAGGCCAGATGACCGTGCGATTCACAGCCAAGGGGCAGCCGAGCTACTTCTACCGGCTGCGCAAGTTCGCGGTGGAAACGCTCGACCCGAGCCTCGGGACCGGCACGCACCCGGCCTTCATAGTCGGCGGTGTCGAGAAGGACGAGATCCTGATCGGCGTCCATCAGGCGGCCGAGGTGGCCGGCGAGATGGTGAGCCAGGCGGGCTATGTGCCGCGTGCCGGCATCAACCACGATGCGGCCGTGACGCTGGCCCGCAACACCGGCCCCGGCTTCTGCGTCGCCACGAACGCGATGTATGCCGCTCTCGCCCTGCAGTGCCGCGCCGCCTACCGCTACCCGCGGGGCAACAACGCCTATGGGGTCGCGACGGGCGCCCCGGACGAGTGGGGCGTGAACGACGCCGGCCTGCCGACATCCGGCGGTCAGGCCGCCGGCAACACGGTGATCCGCGCGGGATCTGGTCCGGTTGCCTGGAACCACCCGCCGAATCCGTGGGGCATCCAGAACCTGAACGGCAACGTGTGGGAATGGTCGCCCGGGATGCGCCACGTCGACGGCGAGATCCAGATCATCCCGGACAACGACGCCGTTCTGGCGCTGGCAGACCTCTCGGCAACCTCGTCCGCCTGGCGCGCGATCGACGCGGCCACCGGCAATCTCGTGGCGCCGGGCAGTGCCGGCACCGTGAAATACGCCACAGCCGGAACGGCCGAGGGCACACTGGTCCGCGCGTCCGGCCAGAGCTTCGCAGGCATGGTGTCCTACGGCGTCTCGGAGGCGGCGCTTCGGCGGCTGAAGGTTCTCGGCCTCTTCCCGCCAGGCGCGCCGATGGGGGGGGATCGGTTCGATATCAACCTCGCGGGAGAGCGGATGCCGATCCGCGGAGGCAACTGGGCCAACGGTGCCTCGGCGGGTGTGTGGGCGCTGGGCGCGACCTACGCGCGGTCGATCGCGAACACGAGCCTCGGGTTTCGCCCCGCTTTCGTGATCTGAAATCTGCCGACCTGATATCTGAGGTCCGCGCGATAGCGCGGGCCTGACAACCGAAGAGGCCGAGGGCGTGGAAGACCTGAAGATCCGGCGGAAGTGCGAAGAGATGATTGCCTACGGCTACGTCGCGCTCCGCCAGTTCCCGAAGTTCGAGCGGCATGTGCTGGCCGCCGAGATCCGGGGCTCGATGTGGGGCGTGTTGCGGCTGATCGTGGTCTGCAACAAGCGCTACCACAAGAAGACCACGATGCAGGATCTGGATGCCGAGCTGGACCTCCTCCGGTCGCAGGTCAGGACCGCCTTCGCGCTCCAGTATATCGACCTGAAGAAGTATGAGACCTGGTCGCGTCATATCGACGAGATCGGGCGGATGATCGGCGGCTGGTTCAAGTCGCTGAGCAGGGGTGCGGGTGATGCATGAGCGGATGCCGATCCGCGGAGGCAACTGGAACAACGGTGCCTCGGCGGGTGTGTGGGCGCTGAACGCGAACAACGCGCGGTCGAACGCGAACACGAACATCGGGTTTCGCCCCGCTTCCGGGGACAGTCAGATAGCCGGGGCTCACGGGCCACGGTGCAGCACACCCTCGAAAGGACCCGCAGTCCTCGGCCAAGTGCCGAAAAACCTGAACAGGCCGGGGCGTCGCAGTAGCCTCGCGGCGACCCCTCGTCCCGGCCGCCCCCTTCAATCACATTCGGCGGCGCTCTGATGGCGAAGACCTACAACCACCTCTGGCCCCAAATCATCGCATTCGAGACGCTGGTCGAGGCCTGGGCGCGCACGTCGAAGGGTCGCCACCGGCAGCGCGACGTGATCGCCTTCGAGGCCGACCTCGAGCCGAACCTCTTCGCGATCCAGGAGAGCCTGATCCAGAAGACCTATCGCACCGGCCCCTACCATCGCTTCTTCGTCTACGAGCCGAAGAAGCGCGAGATCGCCTCGCTCCCGCTGAAGGACCGCGTGGTGCAGCACGCCCTGGTGAGCGTGATCGAGCCGATCTTCGAGGCCCGCTTCATCGACCAGAGCTTCGCCTGCCGCGTCGGCAAGGGCGCTCACAAGGGCGCGGACACGGTTCAGCGATACATGCGCGAGGTGCTCCGCGAGCAGGGGCAGGTCTTCGCGCTCAAGGCCGACATCTCGAAATACTTCCCGTCCGTCTGCCACGACGCCCTGCGGCGCATCATCCGCCGGCGGATCGCCTGCCCGGACACGCTCTGGCTCATCGACAGCATCCTCGAGAGCTCGGCCGAGCCGGGCGCCCTGACCCCGCGCGGCATCCCGATCGGCAATCTCACGAGCCAGATGTTCGCCAACATCTACCTGCACGAGCTCGACCACTTCGTGAAGCACACCCTGCGCGAGCGCCGCTACGTCCGTTACATGGACGACTTCGCCGTGATCCATCACGACAAGGCGCACCTGCACGAGGTCCGCCGGGCCTGCGAGGACTTCCTGTGGGCCGAGCTGGGCCTGCGGACGAACGCCAAGACGCAGGTCTTCCCGATAGGCGAGCCCGGCCGCGCGCTCGACTTCCTGGGCTACCGGATCTGGCCGACGCACCGCGCCCTGCGGAAGGACAGCGTGAACCGCATGAAGCGGAAGATGCGCCGGATGGCCTCGCTCTATCACCGCGGCGAGATTACCTGGGACGACATCGACCCGGTCATCATGTCCTGGATCGGCCATGCCCGCCACGCGGACACCTACAATCTGCGGACCAAGGTGCTGGGAGGGGTAGCCTTCGTGCCGCCGCCTCTGCATGTGGCCGCCGAGCGCCGGGCCAACAGCGGGCATTTAAGGCCGGTTTAAACGGGGGCGAAAGCGCGCGGTCTCGGTAGGACTTCAGGAAATTGCTCTGCTGCAACTTCTGCTGTCCCGTCCTGCAAGATCTGCTGTCCCGCTACAGC
NC_009428.1	VR	-	*	*	2120556	2160602	0	0	TGTAAGGGGACAGTAGAACCTGCAGGAACCCGGAAGACCCCGGGCGACCTCGGAAGAAGGCGGATCAGCGCGGGGAATCAATGCCTTGGTCGGGTGCGCGCCGTGAAAATGGGCGGCGGCGCAAGTCTGGCAGGAAGTCGCCAAACGGGCCCCCGAGCGGCTGATCAGGCCCTCGCACGGCCCGGAAGACCTCTCGGACAAGGCACCGTTTAAGGGGCCGTAAAGCCGAGGTTTTTGGCCTTAGCGGCGGATTCGGTGGGGAGAAGGCAGCCGCCAGATGGGCGGCGGAACCTAGAACTGGACGACTAAGTTGCCAGGGCAGTTCTAGGTTCGGCCTAACCTACTGAAAAGCAACACGAAGGCCATAGGAGAGGCGGCGGTGGCGCTCTGGTGAACCTAGAACTGTTTCCGGCCATGTAGTGGAGTGGCGGCGGGCCACCACCGATTTGGCATAGGCGGATTCGGATACCTTTGCGAGACTGCTGGCAGTGGCCGGACGACTCGGCCGCTTGGTTGAGGGGAGTGTGATGCCAGTTCTGATCTACATGTCATGGGCCGCCTACACGCTGGGTGCGGCCTTGCTCTTGGTGTCTCTCGTGCTGGAGACCTACGTGTTCCTTCCGGCGGCGGTTGCTGCGGGCGTTTGCGGCGTAGCCTTTGCAGTCGGAGCGAAGATCGTGGACCTCCTCACAGAGATCCGGGACCGGTTGCCGGCTCCACAGCCGGCCCAAGTGGCGGAGCTCCCTGAGCAGTCTCCTCAGCCTGTTCGCTCACTGAGCGAGCTTAGCGCTGACCTCGAGCGGAAGCGCGTCCGCGGATAGGCCCTGTTTCCTTTACCGGGCAGGCTATCACCAACTTGCCCGGGCAGCGCGGCGTTGCCTCGCGTACACTTGCCGCGCCTTACCCGGTGGCGGACGCCGGGACACCAGAGGTCAGCACAGGACCGCCGCGATGGTGTTCATGTGGGAGTTCTTGATGGACCCGGGCATCACCTTGCAGCCCGTTGCCTTTTCGATCGCCAGCATATTGCGACCCCAGACGCTCGCATCGAGCGAGGTCAGGCTGTACCTGGACGGATCGTTTGGAAGGGCTTGATAGGTGGAGGCGCTCAGCTTTCGCACCACGAATTCTTCCCCCGAGATCGTGGCCTTCTGCGCGTCAGGGTAGTACTGGTCCATCCGCGTGCAGGACGCCAAGACACCGGCAAAGAGAATGAGCTGTATCGGTTTGATCATAGCACGCACGCTCCTCGTTACTCTCTGTTCGTGTGCCCCCACCACATCACGCGGCCGATAATCGAGACAGACCCGATCTGCCTGAACTCCGGGCCGAACACTGGGTTGTCCGATAACAAAGCCAGCGTCCCGCCTGGCACAAGCTCAATCCGTTTCACCCGCGCGAGCCCGTCATCGAGTATCGCGAAGATCGGTGCCGGTCGCGTGTCCTTGGGACCGCGTGGGCCCCGAGGAGCCTCAGCCCTGGAGCGATCTATCAGAAGCATGTCGCCGTCGTGGATGGTTGGAGCCATGCTATCTCCCGCTGCGCGCGCGAGAACGGCCGAGGAAGCGGACACCCCTATGCGTTGAAGCCAAGAGCGTCTGAACGCGAGGTGGCCAACAAGATCCTCCGTATGATTTTCCGCGCCGCACCCGGCCGCCAGTTCCACGCGATGCACCGGGATCGGCGCAAAGTCAGTGCCGTCCAGATCCACGCGATGAACGGGAGCGGTGTCACGCGGCGCGCCTATGTAGAATTCAAGCCCCAGGGCGTTGCAGATCTCACGCGCTGTCTCGACCTTCGGGTCCGCACGACGAGCGTCGTTCCGAAGCACATTCCGGAACTTGTCATACGACACTCCCGACTTCGCCGCCATTGAAAATGGGTTTTCGCCCAGCTCGTCCAGCCGAGATTGAACGATCTCGTGAAAGGGGCGCTCGTCGGCGGTCATGTTGGGAAAATGCCCAAACTCGCAACAGTTGACAATGGGGAATATACCCAAGTATAAAATTGGGTAAATGACCAACAAGGCTACCCATGCAGGCAAACGATCTCCTCACGCTGGCCGAAGTGCTTAGCAGGCACCGCAACTGGAGCCTCTCGACCGTGGCGATCTACGCCTCGAACGACGGGAAGTTCTTCAAGCGTGTCGCCGAAGGCGGCGGCTGCACCCTTCGCACTGCGCAGCGGGTGGTGGGGTGGTTCTCAGAAAACTGGCCCGACGACCTCGAGTGGCCGGCGCACATCGCGCGGCCGAACGGGGCGGCTGCCCCGCCTCGCCCTGGGCGTGGCTCGGCCAGCCGGCACGGCCGGCGCGACAACTCCCGTAAACAGTGAAAGGACCCATCATGACCCGCCTGAACAAGTCCGACCTCGTCAGCACGGTGGCTGAGAAGGTTGGTGTTTCCCGGCTTGCCGTGCAGACCGTGCTCGACGAGGCCGTGGATCAGATCGCGAACGCGGTCCGCTGCGGCGACAGCATCACGCTGACCGGCTTCGGCAGCTTCAAACCGCGTCACCGCCCGGCGCGCACCGGGCGCAACCCGCGGACGGGTGAGGCCGTGGCGATCCCGGCCTCGACCTCGATCGGCTTCACCCCCTCGCGGCGCGGGGGCGTGTGATGTCGCTGAGCTGGCGCGACGTCTCGCGCATCTGTCTGCCCGGTTACTTCATCCGTCGAGCAGTCGAAGGGATAACAGATCCTCTGTGTCTGGTTGGGCCAAATATCGTCGTGCGACTGGAGCGGCTGCTCGAACGGCTCGACGATAAGGAGTCCCTGGCGTGGCATGAAGCTCTGCTGCGATCGACAGCGCTCTGGCTGACGCAATCGCCCAATGACGCGCGGCAAGCCACTCTCGAAGGAACTGCGGCCGCGCCGTCTTCTCGATCCATGCCCGATCCTTCGCGGGAGCATGGGAAAGGATCACCTCGATCCTCGGGGAGAGCGTGAGGATGAACCTCTCCAGGCCTTCGTCCCAGTTGATCTCCATCCAGCCCCGTACGATCTCGATCTGTTCTTCGGAGATCAGGTCGAGCAACTCGTCGGCGCGCGCCATCGCCTCGATTGCATATCGCTCCATGGAGCCCCTCCATCCGGCAGTCGGATTGCCGGACCGTACTGGACCTGGCGACTGTGCCCAACCGCGCCGCTCGTCGCAGCCCTTCAAGCACCTCTGGCGCGCTCTGGTGCGCCAGCTCACCCGGCTCGAGGACAGCCTGATCGGCGACGCCCTCGGGGTCCTTTTCCTGTTCGCCAGCCTCTGGGGCTTCCTGTGGCTCGCCCCTGTTGTCGAGGAGCTTCTCAAGTGAACAAGCTTGCCACCACCACCACGATCCGCCTCTTCCTGACCCAGGCATTGACGGCCCGCGCCGCTGCCCTTGAGACCAAATCCCTGGTCGAGTCCGACCAGCACTGGAGCCAGTTCGACGAGGCGGTCAACCGGCTGCTCGATGCACTCTCCGTCAGCGAGGAGGCCGGGATGCTTGGCCTGCTGGAGCGGTTCGAGCTGCTCGGGGTCAGCGCGGCCGCGTTCCCTGCCGTGGCGCCGGCTCAGGCCGAACCCGTCGGGGGTGCGCTCTGATGGGGTACCGCGTTGCCCAGCTTGCCCACGGCTTCGCGGTGAAGAACGCCGAGGCCGAGCGCGTGAGTCCGGTCTTTCCGGACAAGGAGGGTGCCCTCGACTGGCTGCTGACGGCGGCCGAGCGCCGGGCGCCACGGGAGCGGCCCTGTCTGGCCTGCCATCGCCCCTTCAAGTCGCAGGGCATTCACGACCGGCTCTGCCCGCATTGCGGGCTGGCCGCGAGCGTGGCGGACATGACCCCACACAGCCGGACGGCCGCGCCGCCCCGCCGCCCGAGGGACTGACATGAAAGAACCGAAGCTGCTTTCCACCGACCGCGTGCCGGTGGCCGAGATCGAGACGAAGGGGCGCCTGCGCCCCGTGAGCGAAGCCGGCGTCGAGAGCCTGCTCGCCTCGATCCGCGAGACGGGCGTGATGAAGGACGCCATCCACGTCCGCAAGAAGAAGGACGGGCTGCACCTGATCGCCGGGGGCCATCGCCTCGAGGCGGCGAAGCGCCTTGGCTGGACCGACATCGAGGCGAAGGTCTGGACGGAGGTGACCGACGACTGGGCGCGCCTGATGGAGATCGACGACAACCTGGCCGGCGCCGAGATGAACGCGCTCGATACGGCGGTCTTCCTCGCCGCCCGCAAGGCTGTCTATGAGCGCCTGCATCCCGAGACGAAGCAGCATGTCGCTGGTGCGGCGGCGCGGTGGAATGCAAGCGACATCGTGTCGTTTGCATCGGCGACGGCCGAGAAGTTCGGCGTGTCACAGCGGCATGTCGAACGGATGGTTGCTGCTGGCCGCACCCTCGGGCCGGATCAGGTGCGCGCGCTGCGGCAAGCGCCGCGGCCGGTGTCGCTGAAGGATCTGACGGAGATCGCGAAGATCACCCAGGCCACCGATCGGTATGCGGTGGTGGAACGCCTGTCCTCGGGCCGCGCAAAGTCCGCGGCCGAGGCGATGCGCAGCCTGCGGCAGGGGGCGGGTGATGAGGGCGCCGTTAAATCCCCTGTTGATGAGGCCTTTGCAGCCCTCCTGAAGGCATGGAAGCGGGCGCCGGCCCCGGCGCGGCGGCGCTTTGCCACCGAGCGGTATTCGGATCTCGCCGCCCTGCTGGCCGAGATTGACGGCGAGGGCGATGACGTAGAGCGGAGGGAGCGGTGACAATCTCTCCGGACAAGGTGTGGTGGACGGCGACCGAGATTGCAGTTGCCAGACTGCCCGATCTGCCTACCAGCCAGAAGGGCGTCGATCTTCTGGCGAAGCGCCTTGGCTGGCGCGCGCAACCGAGCCTTGCTCGTCGGCGTGCCGGTCGCGGCGGTGGCTGGGAGTACAGCTGGCAGCTGTTCCCGCTGACCGCGCAGCGCCAGCTGCTCACCCACGCCAAGCCGCCGGCCGCTGCGGTGCCTGCGGCGCATGTCGATCGGGATGAGGCGTGGAGCTGGTATGAGACCCTGCCGCAGGCGGTGAAGGACAAGGCCGCGGCGCGGCTCGCGATCATCCAGAAGGTCGAGGCTCTGGAGCCGATGGTCGGGCGCTATCTGGCCGTGGATCAGGTGGCCCGGATCTCGAAGGCGGGCGAGCGCACGATCTGGAACTGGCTGGGGCGGATCGAGGGCGTGCGCCCCGATGACCGGCTGCCCTATCTGGCGCCCCGCCACCGGGCCTCCCAGGCGCGGATCCGCACGAAGGACTGCGATCCGGAGTTCATGGACCTGCTCAAGTCCGACTTCCTGCGGCTCGCGGGGCCGAGCTTCGCCACGTGCTACCGCCGCCAGCTGCGGGTGGCGCAGGGCAGGGGGCTGGAGACGCTGCCGCTGAAGACGGCGCAGCGCCGGCTGAACGCCACCGTGAGCCGGGTGACGCAGGTCCTCTGCCGCGAGGGCATCGAGAAGGTGAAGCGGCTCTATCCGACGCAGCGGCGGGACAAGACGGCCCTGCATGCGCTGGAGGCGGTCAATGCCGACTTCCACAAGTTCGACGTTTTCGTGCGCTGGCCGGCCGAGGGAGGCCAGCCGTCGTTTGTGGGGCGCCCGCAGATGGTGGCGTTCCAGGACATCTTCTCGGGGCGCATCCTCGCCTGGCGTGTGGACCAGACCCCGAACTCGACGGCCGTGCTGCTCGCCGCCGGCGACATGATCGAGGACTGGGGCATTCCCGTGCATGTGCTTCTCGACAACGGGCGCGAGTTCGCGGCCAAGGTGGTGACCGGCGGCGCCGCGACCCGTTACCGTTTCAAGGTCAAGGAGGACGACGTTCCGGGCCTCTTCACGGCCCTCGGCTGCGAGATCCACTGGGCTACGCCCTACAGCGGCCAGTCGAAGCCGATCGAGCGCGCCTTCCGCGACATGTGCGATGCGATCGCCAAGGATCCGCGCTTCGACGGGGCCTGGACCGGCAACAAGCCCGAGGCCAAGCCGGAGGACTATGGCAGCCGTGCCGTGGATCTCGAAGACTTCCTGCGGGTGCTGGCCGAGGGGATCGAGGAGCACAACACCCGGCAGGGGCGGCGGTCGGAAGTGGCCTATGGCCGGAGCTTCGCGGACGTCTTCGACGAGAGCTACGCGAGCGCCCCGATCCGGAAGGCGACCGAGGCACAGCGCCGCCTGTGGTTGCTCGGCGCCGAAGGGCTGCGGCTCAACACCCGGACCGGCGAGATCGCCTTCCAGAACAACCGCTACTGGGCGGAGTGGATGCAGGACGTGGCGGGCGAGCGCGTGGTGGCCCGCTTCGATCCTGCCGACCTCTGGTCGGGCCTGCACCTCTACAGCCAGGACGGCGCCTATCTCGGCCATGCCCCGGCGACAGACCGCAGCGGCTTCTTCGATCTGGAGGAGGCCCGCATCACGGCCCGCGCCCGCCGCGCCTGGCTGAAGGCCGAGAAGGAGGCCGCCAGCGCCCACCGCCGCTACACCGCCGCCGAACTCGGCCGCCAGCTGGACGAGGTGAGCCCGATCGAGCCGCCGAAGCCCGAGGCGAAGGTGGTCCGCATGGTGAAGGCCAAGGCCAAGGGGCCTGCGCCGGCCACCGCGCAGCCCGCCGCCGCGCCGAAGGCCTCGGCCACCGTCACCCCCCTTCCGCTCCGGCCGCAGGTGCCGGCTGCGGAGGAAGCCCCCCGCGTGCGCTTCAAGCGCGCGCTCGACCTCGAACGCGCGCTCGAGCGTGGCGAGGAGATCACCCGCGATCAGCGCAAGTGGCTCGCGGGCTACCAGACCAGCTCGGAGTACCGCTCGGAGCTGATGCTGTGGCGCGTCCACGGCGACCAGATGTTCGGATGACCAGCCGGGCAACCGGCCAACAAACGTGAATGTGAGGACTGAGCATGGATGCTCTCTACGACAGCGTTGCGCCCCTGCGGAACGTTTCGGCGCTGATGACCCTCATCGACCGGGTCCAGAGGCGCGCTTTCGGTCTGCCGGGGATGGCGACCTACTACGGGCCCTCGGGCTTCGGAAAGTCCACGGCCGCGGTCTATGCCACCAACGCCTTCGGCGCCTGCCATATCGAGGTGCAGCCGCTCTGGCGGTCGAAGCAGCTGCTGGCGGGCATCGCCCATGAACTCGCCCTGAGGCCGGCCCGGACCGCCCCGGACATCTTCGAGCAGGTGGCGCGCGAGCTGTCGGTCCACCAACGCCCGCTGCTGGTGGACGAGGCCGACCGGCTGATCCGCGACGACATGGTCGAGGTGGTGCGCGGGCTTTACGAGGCGTCGAACGTGCCGGTGATCCTGATCGGCGAGGAGGAGCTGCCGACCAAGCTCATGAAATGGGAGCGGGTCCACGGGCGGATGCTCGACTGGGTGGGGGCGCAACCGGCCGAGATCTCGGACGTCAACCAGCTGGCGCCGATCTATGCCGCGGGCATCGAGATCCGCGACGAGCTGAAAGAGCGTCTGCTGGAGCAGTCGAGCGGCTCGATCCGCCGCGTCTCGACCAACCTCAGCCATGTCCGCGAAACGGCCGTCACGCAGGGCTGGACGAAGGTCGGCCTCGCGGAGTGGGGGGCGAGGCCCTTCTTCCGGGGCGAGGCCCCGCCGCCGCGGCGTGAACATGCGGTCGAGCGTTCGCGGCAGCAGGCCGCGGCTCGGACGGCCCGGAGGGCGTGATCATGCTGATGGGGGCACATCAGACCATGACGGCGAAGCGCCGTCCGGCCGTCGAGGCGAAGGCGTGGGCCTTCGCGCTGCGGGTCGAGGTGTTCGGCTATGCCGAGATCTCGGCCGAGATGACAATCAGCATGGAGGCGGCGCGCGACCTCGTGCGCGGATGGGAGGCCGAGGGGCGCATCCGCGTCCAGCGCGGCGGCAGCGGGGCCTCGCGGAAGATGTTCGAGCTGACGCCGGCCTACCGCCAGCCGAAGGACCGCTCCGGCCAGATCGGCCAGCAGATCTGGACCGCCATGCGCGGCCTGAAGACCTTCACGCCGCTGGATCTTGCCGCGCACTGCCGCGCGGACCTGCGGGTGGATCTGCGCGAGGCCAGCGCCTATTGCCAGGCGCTCCTCAGGGCGGGCTACCTGCGGGTGACCCGGACGGCCGTGCCGGGCCAGCGCGAGGCGACCTATCAGCTGGTCAGGAACACGGGGCCGCGCGCCCCGCGCGAGCGGCGTATCACCACTGTCTGGGATCCGAACGAGAGCGCCTTCGCCTACATTCCGGGCGTGGCGCCCCGGAAGGGTGGTGCGCAATGAGCGGCCCCCTCGACATCGCCCGCGAGGCATGGGGCGATGACATGCCCGACTGGATCGAGACGCTCGCGATCGAGTGCGGCAAGACCAGCCAGAACAAGGTGGCAGCCCGCCTGGAGCGCAGCGCCACCATGATCAGCCAGGCGCTGCGCCGGAAGTACCAGGGCGACCTCGAGGCGTTGGCCGAGCGGGTGCGCGGCGTCTTCGAGGACGCGGTGATCCGCTGCCCGGCTCTCGGGACCATGCCCGCCCATGTCTGCCAGGACTGGCGCGAGAAGACCCGCACCTTCCAGACCGGCAACCCGCTGCGCGTCCGCATGTACCGCGCCTGCAGCCTGTGCGCGCGCAACACGGCCCGCGAGAAGGAGGAGGGGCGATGATCACGGACCTTCCGATCCTTCCTGCCGGCCACCGCCTGCAGGCCGAGGCCATCCTTGCGGCCGTGATCTCGAAGACCGGCATCGGACGCGAGACCCTGCTGAGCCGGAGCGGGACCTACCATCAGGTGATCTGGCCGCGGCACGAACTCACATGGCTTCTGCACGAATATGCGGGCCTCAGCCGCAATGCGATCGGGCGGCTGATGGATGGCCGGGACCCGACCACCATCCGGAACTCCCTGCGCAAGGTGACCCAGCGGGCCTCCGAGTGCCCGGAATACCGGGCGCACCTGGTGGAACTGGCGCAGGCCGCGATCGCGGGCCCGGCGTCCTCTGCGGGGGCAGGGGGCGAGGACCTGCCGATCACCCTGATCCGTGGCGTTCTCGCCAGCCCGACGCTGTCGGATGCCGACGCACGCGCCGCGGCCACCGCCATCATGGAGCGCTTCTATGGCTGATCATCCTTTGCCTGACGACGTCGCGGCCGAGCCTGGCCGCTTCAGCCGCCCCGAGGTGGAGCGCGCGCTGCGCGTCATCCGGGCGGAGCGGGATCTCTTTCAGGCGCTCCTCTGGCAGGTGACCCGCTCCACTCCGCGGGCCGCCACCCACCCTGTAACTGCTCGTTAAAGGACCCTTCAATGACCGAGATGATGTCCCGTTTCACGCCCGCGCCGCTGCCTGCCGGAACCGTCGAGATCGAGGGAAAGACCTACATGCGCGACGCCACCGGCGGCCTGCGCCCGAAGGAGCTGGTGAAGGCGTCCGACCAGCTGATCGACGAGACGGTGCGCCGGATCATGGGCTTCGCCGTCGCGCTTTCCGACCAGGTCGCCCGGTTCAAGGGCCACACCTTCGACGACATCGGCGCGCTGACCGCGCTCCTCGACCAGGAATACGGCGTCAAGGTCGGCGGCAAGAAGGGCAACATGACCCTGACCAGCTTCGACGGCCTGATGCGCGTCGAGATCCGCGAGCAGGATTGCCTCGACTTCGGCCCCGAGCTGCAGCAGGCGAAGTCCCTGATCGACGAGTGCCTGACCGAATGGGCCGCCGACAGCCGACCCGAGATCCGCGACATCGTCACTCGCGCCTTCAACACCGACCGGCCGGGGCAGGTGAACCGTTCCGAGATCTTCATGCTGCTGCGCCTCGACATCGCGGACGAGCGCTGGCAGGCCGCCATGCGCGCGATCCGTGATGCCATCCGGGTGGTTGGCTCGAAGACCTATGTGCGCTGCCAGATGCGCTCGGCCTTCGATGGCGCCTGGGAGACTGTCACCATCGATCTCGCCAAGGCGTGAGGCGGCCATGCTGGGCTTCATCGCGCTGATCTTCTCGGCGGCGACGACGATGATCGTCTCGACGCTGCTGTTCGTCACCGCCGGCAAGGCGGTCGAGGCGGACGATCACTCGGAGGTCCGCCAGACCATGCGTCTGGCGGGCGCCGTGCTCGCGCTGCAGGCGGTCCTGTGGATCGCCGCCGGTTCCCAGCTCTGGAGGGGGTGAGCCATGATATACCTCGCCGACGACAGCAAGCTGATCCTGAAGTCCTATTCCGCTACCACGAAGGGACCGAGGTCGACGATCCGTATCGAGATCGAGACGGAAGATACCTATGAACTTGGCTTCCTGCTCCGCGAGCTTCGCCAGGTGCAGGATCAACAGCGAAGCAAGTGCCAAGCCGTGAAGGCCGCCAAAGGCCGTCGCCTGCTCGCGCTCCCGAAACCGGAGGGCCGGCCGTGACGCGCACGCTCCAGAAGCTGATCCACGTCGGCTGCCGTGAGCTGGGGATCGATGCGGAGACGCGCCGCGATCTGCAGCTGGTGGCGACGGGCAAGGCCAGCATGTCGGACATGACCGAGGCTGAGCTGCAGAAGGTGGTCGAGGCACTGAAGACTCGGGGTTTCCATCCCGAACGCTCGGGCGGCTTCGGCCGGCCCGCCTCGCCGCGGGCCGACATCCGCTTCATCCACGTCCTCTGGCGCCAGCTGGCGCTGGCGGGCGCGCTGAAGGTGACTGGGCGGAAGGGCCTGAACGCCTTCATCCGGGCGCGGTTCGAGAAGAAGTGGGGGGCGGTGCCGGTCGACGTCGATGCGCTGCGTGACCCGGCCCAGATCAATGATGTCACCCGCGCCCTGAAGGACTGGTGCGCCCGTGTCGGGGTGAAGCTGACATGAGCCGGACGCCGCCGCACATCACGGATCATGCCCTGATCCGCTATCTGGAGCGGGTCGTGGGGCTCGATCTCAGTGCACACCGCCGCGCGATTGCCGATCGGGTGGCCAATGCGGTTGCCCTGGGCGCGTCGGCCGTGGTCAGCGATGGCTTCAAGTACATGCTGACCGACTCTGCCGTCACCACGGTCAGACGGGCGCATTCGGAGCGTCGTCTGCCGGTCTGGCAGGAGGGGCGCTGCCCGGACTGCCGTCGCCGCCCGGGCGAACGGCATGCGCCGACCTGTTCCTCCTGCGGTGACGTGTCATGAGCTGGCCCTTTCAGGCCCTCACCCCCATGAAGTACGGCGCGATCCTCGCCGATCCGCCGTGGCAGTACCGCATGTGGTCCGAGGCCGGGCATGCGAAGAGCCCCGAGGCGCATTACGCCACCGCAGGCGAGGACTGGATCGCCAGTCTGCCCGTCTCGCACCTCGCAGGGCCCGACTGCCTGCTCTTTCTCTGGACCACCTGGCCGCACCTGCCGCAGGCGATGCGCGTCATGAAGGCCTGGGGCTTCCGCTATGTGACCGGGGGCAGCTGGAACAAGCGCACCGCGGGCGGCAAGACCGCCTTCGGCACGGGCTACATCCTGCGCTCGGCCTCCGAGCCCTATCTCGTGGGCAAGATCGGCGCGCCGCAGATCGCCTCGCGGTCCTGCCGGAACCTGATCGACGCCGAGGAGATCCCCGACACGATCGAAGCGATCCGCCGCGAGCATTCCCGCAAGCCAATCCAGATGCGCCAGATGATCGAGACGCTGCTGCCGCGCGCCTATGCCTGCGAGCTCTTCGCCCGCGAGCCGTGGCCCGGGCAGGATGTCTGGGGCAACGAGACGGAACGTTTCGCGGCGGGGGAGGCCCCGGCCGCATGACGCACCTGCCGCCTCCGCCCCAGCATGTCGAACCGTTCGTCCGCGTCCTCGGTCCCGAGGGCGCGGTCGAGTTCCTGCTGGCCTTCGGAGGCGGCGAGATCTACCTCGCGGCCACGCCCAAGGGCCGCTCGCGCCTCGTGGAGATGGTGGGGGTCGAGAAGGCCGCGGCGCTGGCGGACGCGGTGGGCCAGATGAAGCTGCGGGTGCCGACCGCCAAGCCCTGGATCGCCCGCTGCCTGCGGGCGCAAGGGCTGGCGATCGCCGAGATCGCCCGCCGGCTGCATGCGACCGACGTGTCGGTCAGGCGCTGGCTGAAGGAGAGCGGGCACGTTGCGGTGAAGGACCCGCGGCAGATGCGGCTCTTCTGACTGATCCCTGGAATTTCGGGCGGTCAGCCATCCGTCTCTGGATCATAGGCTCTGGCGCGGATGATTGTGGCATCGATCACCTCATCGCGACGCTTGCGACCGTTGATCTGCAAGAACACCGGGATTTTCTTCCACTCGGCTTCGCGGATCACGTCTCTATCTTCGAGCGTGGTCATCACCTCCGCTACGTCAGACACCAGCTTCGTGCCATCACTGCCGCGAAGGTGAACGCGAAATCCCGTGGCAACCTCGGTATCGACGCGAAGGATCGTGTAGACCCCATCAAGGCGCACGTCCTCGGAATCGACGCGCGTCTTTGTTGTAATTATCCTGCTTGCCGCTGAAGAAATCGGCACATCGTTTACCTCTGCGTCGACCTTCGACATGTGCCTTACCAAAGCCTCGCGTCCCTCCCTGGCCTCCTCCTGGATCTCCGAAATGACGGGCAGCTCGGTTGCCGCTTCCTGCATCACCCTCATCCGCTCAGGATCGTGAGTGGCGACCGCAACAACCGCGTTCAGAGCCGCGACGCGCTCCTTGCTTTGATCAGTCTCCCGCTTGGCCGAGATCTCGGCCAGCTTCACATCTCTCATGCCGTTGAGCCAGTCGCGGAAGACCGACTGGCCCGCGTAAACCAAGGCGACCGACACGACGATCATCACGATGTGTTCTGGGCCCATCTTTTCAACCATGGCCTTCCCGATCTCGGTGAGGATGCTGTTTAGATCGACAGACTGATCCGAACTGCCGCCCCTGACTCTAACCACAAGCTCGAGTCTTCGCTTTTCGTCCTCTGTGAGCCTTCGTCCGCTGCGTGCGCCGGTTCGCGTGATGCCATAGGCGCGGAAAATCGATCGTTGAAGCTCAACCCACCCCTCCATCATGTAGGGCGTGAGCGACGCATCGTATGTGGCGGAGGGAATGTAGACCTTGACGCGGGCCCATTCGCCAAACCGAACGGCGCCCACATCAGAAATCTCTATTTCGCCCTTCCTCAGCGCGTCGAGGAGGGCCCAGGCATCCTCCTCTGTCCGCAGGTCAAATGCCTGACCCTCATCAATCGCAACCAAACCGAATCTCCCAAACCTGCGTCGGGAGGGTAAGTTCAACATTTGTGGCAGAGCAATCTTCGTCCAAGGGGGCCGACAGGGGCAACATGCCGCGGTAGACCCCGCACACCCTTGCGGATGTTTCGATCCTCGCGCGCGCGCGAAAGTGGCCTCGATCGGGGCCGGCCAAGGCCCCTGCGAGGGGCCTTATGCGTATCGAGAACCACCGTCTTTCCGGCGTCGCCTTCCAGCAGGCGAAGAACATTGGCCGCGAGATCGTTCCGGAGATCGTGATCCTCCACGACACCGCGAGCCGGATCACCAAGGGCTCGGCCGCGACCTACCTTGCCAGCGCGCCGAACGGTGTCTCGGTCCACTTCGTCGTCGAGATCGACGGCACGGTCGTCCAGCAGGTCCCCACCAACCGCCGCGCGGGGCACGCCGGCAAGTCGAGCTTCCACGGGCGAACCGGCTGCAACGACTTCTCGATCGGCATCGAGATCGTGAACCCCGGCCGCATGACGCGCCTCTCGGATGCCCAGTGCGCTGCCTGGTACGGCGAAACCTTCGCCACCAACCTGTTCGGCATCCGGGAGGTCGAGACGCCCCAGCATGGCCGCGGCCTCTGGATGCCCTATCCCGAGGCGCAGATGACGGCGGTTCTGGATCTGCTGCGGTCGCTGTTCGACGGCATCCCGACACTGCGCGACATCACCACCCACTGGTATGTCTCCCCGGGGCGGAAGGTCGACACGAACCCGCTGTTCCCGCTCGAGCACGTCCGCGCCCGCATCCTCGGCCGCGACGATCCTGCTGACGCCGAGGCCGAGGCCTTCTCGGAAGCCGTGAAGCCGACCGCCCGCGATCCCAGGATGGTGGTCGTGGATACCAGTGGCGACAGCCTGAACCTGCGCCGCTGGCCCTCCTTCAACCCGAACGTCCTGGCCCGCATCCCCGACGGCACGCCGGTGCCGGTGCTGCGCCGCGGGACCTTCGACGGCCGCGAATGGCTGCAGGTGGCCTACGGCGGCCACGAGGGCTGGATCGTCGCCGCCTACACCGCCCATTTCCTGCCCGCCTGAACGGAGCCTCACATGCGACTGCCCACCGCCCCAATCATCGCTGCGACCGTGACCAGTGCCGCGCTGCCCGCGCTGCCGATCTGGCAGGCGCGGAGCTTCTACGCCCAGATCCTGCTGATCGTCTCGGTCGCCCTGAACGCCTTCGGCATCGACCTCTTCCGCACGCTCGGCGAGATCGGCTGGGGCAGCACCCCCGAAGAGGTGATCGCCACCGGCGACCGTGCCGTTGCCGCGTGGCAGCAGATCGCGCCGCTGGTCTTCGGTCTCTGGGCGTGGATCGAGCGCCGTGCGCCGAACTTCCGGCTGGTCTGGTGGGGCACCCGGGTGCGAACCAACACGGCCCCTGCGGTGATCATCGCGCTCCTCTTCGCGGGCCTCGTCCCGGCGACCGTGCCCCCCGATGCCCCGGGTGCGCCCCTCATGATGATCCGGGGGCTCGCGTGACCAGCTCGTCCGACCTTGGGCCGCTCCTTGCGCTGGTCCTGACCGCCCTGTCGATCCTGAACATCCTCTACACCTGGTGGCGGACGCGGGACCAGAACGTGGAAAGCCGGTTCAAGGCCGGAAGCGAGCGGATGGACCGGCTCGACTCGCGCCTCGCCAGCGTCGAGCAGACGCTCCGCGCCCAGCCCACGAAGGAGGACATGCACGCCCTGCACCTCGCGATGCGGGACATGCAGGGCGAGTTCAAGGCCATGTCCGCCACGATGGAGGGCAACAACAAGATCATGTCGCGCCTCGAGGCGATCGTGGCGCGGCACGAGGACCACCTGCTTGGGGGAGCGCGATGAGCGACTATGCCGAAACCCTCCGCCGCCACCGCCGGCTGGCGATCCTGCGCTTTCTGGAGGAAAGCCCGACCTACACGTCGAACGCCTCGGTGCTGACCGACGTGCTGAACTCGAACGCGATCGGCATCGACACCTCGCGCGACCAGACCGCGACCGAGCTTGCCTGGCTGGCCGAGCAGGGCTTTGTGACGCTGGCCGGCTCGCGCGAGTTCTGGGTGCCGACCGCCACGGCCCGCGGCGTCGACATCGCGCTCGGCCGTGCGACGCACCCCGAGATCCAGCGCCCCGGCCCGAGGCGCTGACATGCCGCCGCCCCGCAAGATCGACCTCCTGCCCGTGGAACTGCGGGCCTGGCTCCAGGAGGAGCTGCGCGCCCGCGGCTTCGGCCAGTACGAGGAGTTGGCCGAAGCGCTGAACTTCCGCCTGGAGGAGGCGGGGCTCGACCTGCGGATCCGCAAGTCCGCGCTCCATGACTTCGGCTCCGAGTACAAGGAGTTCGTGAAGCTCCAGGAGCAGGCGTCGGACTGGGCGAAGGAATGGCTCGGCGACATGGGGATGGAGGACCAGGCGCAGCGCCAGAACGTCCTCTTCCAGATGCTGACCACGCTGGCCTTCAAGGTCATGCAGGCCGAGGTGACGAAGGAGGGCGTCGAGATCAGCCCGCAGAACCTGCACTTCCTCGCCCGCATGATGAAGGACGTCATGAGCTCGTCCGGCATCGTCCAGGCGATGCAGGAGAAGGAGAAGAAGGCGCAGGTGGCCAAGCTCGATGCTGCGGTCACCTCGGGCGATATCGATGCCGAGGCGGCCGAGAAGGCCCGCCGCATTCTGGGGTTCGCGTGATGTCCGAGAGCCTGAAGCGCAAGATTGCCGTCCTTCTGACGATGACGAAGCAGCGGGGATGCTCCGAGGCTGAGGCTATCGCTGCGGCCGAGAAGGCGGCTCAGTTGATGCGAGAGCATGGGTTGTCAGAGGCAGACGTCCTCTTCACGAAGTGCTCGGCGAAGTCGAAGACCCGCGGCGCAGGGACGCGTGATCGGTTGTGGGGATCGCTGGCGCTGAACACCAACACTGCGTTGATCTTTGAGGATGGCCTTGCCACCTTCGTGGGCGCTGGCCCAGGGCCGGAGGTCGCGGCCTATCTCTTCGCGGTCCTGAACCGCGCGATCGACAATGCGATCGCCGAATACAAGGCGACCCCGAACTACCGGCGCAGGAAAACTGCAGCGAGCCGCCGCGGCGCGGTGCAGGATTTCACGGCCGCCATGGTCATGCGGTTGCGGGAGAAGCTCTACACCCTGTTCATTGACGTCCGCTCGCCGGATCAGCGCGCGTCAGCCGTCACCGCCCGCAACGAGATGTTTCCGGATGGTCGGCCAGCCAAGGCACCGCCGTCTCCGAAGTTCCGGAACGGGGTTGCGCTGGCCATGGGCTCCGATGCGGGACAGCGCGTCGAGCTTTCGCACGGCCTCGGGAGGCAGGCGGAACGCCTGCAGCTGGGAGCATGAGCGCCCTCAACCCGATCTCGCCGGTCGTCCAGTTCCTGCCCTACCAGCGGGCGTGGATCGCCGACGACTCGCGCTTCAAGATCGGCATGTTCAGCCGCCAGACCGGCAAGACCTTCTCGACCTGCGGCGAGTGCGTCGACGATTGTTTCACCGCCTGGAAGGATGACCGGAAGACCCGGTGGGTGATCCTGTCCCGCGGCGAGCGGCAGGCGGCCGAGGCGATGACCGAGGTGATCAAGCCGTTCACGCGGGCGTTTTACGAGGTCTATAACACCCTCGTTAAAGGGGGCGAGCCGCGCTTCGAGGAGGGCGAGTTCCGCGCGCCCCAGGAGAAAGGGCCGGACGCCGTCTACAAGGCGCTGGAGGTGGCCTTCCCGAACGGCAGCCGCATCACGGCGCTGCCCGCGAACCCCGACACCGCCCGCGGCTTCTCGGCCAACGTGATCCTCGACGAGTTCGCCTTCCACGCGAAGAGCCGCGAGATCTGGGCCGCGCTCTTCCCGGTGATCTCGAAGGGCCGCCAGAAGCTGCGGGTGATCAGCACGCCGAACGGCAAGGGCAACAAGTTCTACGAGCTGATGACGGCCGAGGGCTCGGTCTGGTCGCGCCACGTCGTCGACATCTACGAGGCGGTGCGCCAGGGCCTCGACCGCGACGTGGACATGCTGCGGGCGGGCATGGCCGACGAGGACGCCTGGGCGCAGGAATACGAGCTGAAGTGGCTCGACGAGGCCAGCGCCTGGCTCGACTACGACCTGATCTCGTCCTGCGAGAGCGAGCTTGCCGGCAAGCCCGAGGGCTACCAGGGCGGGCCGTGCTTCGTCGGCGTCGACATCGCGGCGCGGAACGACCTCTTCGTGATCTGGGTGATGGAGCTGGTCGGCGACGTGCTCTGGACGCGCGAGATCATCGCCCGCCGCCGAATCTCGTTCGCCGAGCAGGACGCGCTGCTCGACGACGTGATGCGCCGCTACCGGGTGATCCGGGTCCAAATGGACCAGACCGGCATGGGCGAGAAGCCGGTCGAGGACGCCAAGCGCCGGCACGGCCAGCTCAGGGTCGAGGGCGTGCTGTTCTCGGCCGCGATCAAGCTCGGGCTCGCCGCCTCGCTGAAGGAGTCGATGCAGGACCGCAAGACCCGGATCCCGGCAGGCGATCCGGTGCTGCGCGCGGACCTGCACTCGATCAAGAGCCAGGTGGGGATCACCGGCGCCCGCCGCCTGATTGCCGACGGGGATTCGGACGGCCACGCCGACCGCTTCTGGGCCGGCGCGCTCGCCGTCAGCGCGGCCGAGACGGGGGTGCAGGAGTTCGGCTACCAGGGCGTCTCGCAGGCGGCGCCGGCCGAAGGCCCGGACGACGAGCCGGCCGCCTCGGGCCGCTGGTGGCGTCCGCCGCTCGGCGCCAGCCTCCGCGGGGGTCTCTGATGGGCCGCCGTCAGGATCTTGAGGCGGTCGTCCGCGCCTACGCCGCCGCCGCGGCGGCCAAGCGCCGGATGAACGCCTTCACGCCCACCCGCGCCCTGAGGGAGGCGGATCGCCGGCTCTGTGCCGGCTGGCGGTCCCTGGCCGCGCTGCGCCCGAGGATGCCGATCGAGGACGCGGCCCGGCTGCCACGGCACCTGATGGAAGCCTACGTCACGCTGACCGGTCTTCCCGGCGAGCTGGCCTCCATGATCGAGCATGGCGTGGCCGTGGAGATCGTCCTCGCCACGCCCGAGTTCGCGCTGCTCGCCGCCCTTGCCCCCGAAACCCCCGTTGCCGGAGCCTGACATGGCCAAGACACCCGTCCTTCTCGACCGCTGGGGCAAGCCCGTGAAGCGCGCGGTCCTGACAGAGGAGATCTCGGCCGCCACCCTGGGCAGCGTGCGCAGCCCGATCACCGGCTATCCGGCCGACGGGCTGAACCCGGTGCGGCTGGCCTCGATCCTGCGCGAGGCCGACGCGGGCGACCCGGTGCGCTATCTCGAACTGGCCGAGACGATCGAGGAGCGCGACCTGCACTACCTCGGGGTCCTTGGCACCCGGCGCCGATCGGTCAGCCAGCTCGACATCACGGTCGAGGCGGCCTCGGACGATCCGCGCGACGTGGAGATCGCCGACATGATCCGCGACTGGCTCACGCGCGACGAGCTGTCCGACGAGCTCTTCCACATGCTCGACTGCATCGGGAAGGGCTACAGCTTCACCGAGATCATCTGGGACACCTCCGAAGGCCAGTGGCGCCCGGCGCGTCTGGAGTGGCGGGACCCGCGCTGGTTCCGCTTCGACCGGGCCGCTCTGACCACGCCGCTGATGCTCGGCCCGCACGGCGAGGAGCTGGAACTGACGCCGTTCAAGTTCATCTTCGCCGAGGTGAAGGCCAAGTCGGGGATCGCGTTGCGGTCGGGTCTGGCGCGGGCCGCGGCCTGGGCGTGGATGTTCAAGGCGTTCACCCAGCGCGACTGGGCGATCTTCACCCAGACCTACGGCCAGCCGCTGCGCCTGGGCAGATACGGCCCCGGCGCGTCCGAAGACGACAAGGCCACGCTCTTCCGGGCGGTGGCCAACATCGCCGGCGATTGCGCGGCGATCATCCCCGAGTCAATGGCGATCGACTTCGTCGAGACGAAGTCCGTGGGCGCCACGGCCGATCTCTACAAGCAGCGGGCCGACTGGCTCGACCAGCAGATCTCGAAGGCGGTGCTGGGCCAGACCGCCACGACCGATGCCGTGACCGGGGGGCTGGGGTCCGGGAAGGAGCACCGGCAGGTGCAGGAGGACATCGAGCGCGCCGATGCGAAGGCGCTCTCGGGCATCCTGAACCGCGACCTGATCCGGCCCTGGGTGGATCTGGAATACGGGCCCCAGGCGCGCTATCCTCGGCTCAAGATCGCGCGGCCGGAGCCCGAGGATCTGAAGGCGATGGCCGAGGCGCTCGCAGCCCTCGTGCCGATCGGCCTCAGGGTCAGCCAGAAGAAGACCCGTGACCGTTTCGGCTTCGACGAACCCGAAAACGACGCCGATGTGATGGGAGGAACGCCCGCCGCCGCAGCCGTCGCGGCACCCCCGGGCGCGGATCGGCCGATTAAACGGTTTTCCGGCGTTTTTAAAGGGGGCGAGCCCCCGGCGCGACCCGAGACAGCCCTGCAGGCGGAAGCGGCTCCAGCGGCCCTCCCAGCGAGTGACGATCCGGCGGCGCTGCTGGCGGATCGGCTGGCGGCCGACGCGGCGCCGGCCATGGGCGCGATGATCGAGCGGGTCGAGACGATGCTGGCGGCCGCGGGTTCGCTGGCCGAGTTCCGCGAGATGCTGCTCGCGGGCTTTCCCGGGATCGACGCGGGCGACCTGGCCACCCTGATGGCGCAGGCGATGATGGCCGCTCATGCCGGGGGTCGTGCGGCGGCGGAGGATGCCGGTGCCTGATCTCGCGGCCATCTTCCGCCGGCCGTTTCCCGAGCAGGTCGCGGCATTCCGGCTCCGGCTCGGGAACCTCGTGCCGACCGCGCGCTGGGACGACATCCGCCGAGCCGAGCACGACCGGGCCTTCATGGTGGCGGGCGCCCTGAAGGCCGACCTGCTCACGGATCTCGCGGCGGCGGTCGACAAGGCCGTGAGCCAGGGCGGCACGCTCGAGGACTTCCGCCGCGACTTCCGCGCCATCGTCGAGCGGCGCGGCTGGCACGGCTGGACGGGGGAAGGTACCAAGGCGGGGGAAGCCTGGAGGACCCGCGTGATCTACCGCACCAACATGGCCGTCTCCTACGCCGCGGGCCGGATGGCGCAGATGGTGGAGGGCAACTTCAAGTACTGGGTCTACCGGCACGGCGGCTCGCGCGAGCCGCGGATCCAGCACCTCGCCTGGGACGGCCTCGCTCTGCCGCCCGACCATCCGTTCTGGCAGACCCATGCGCCCCCGAACGGCTGGGGCTGCAGCTGCTACATCGTGGGCGCCCGCACCGAGGCGGGCATCCGCCGCGTGGGGGGCGATCCGGCCAAGCGGTTGCCCGAGGGCTGGCAGGCGCTCGATGCGCGGACGGGGGCGCCTGCGGGCATCGACAAGGGCTGGGACTACGCGCCCGGCGCCAGCGCCGTGCAGGAGATGATCGCCATGGCGGCCGAGAAGTCGGTGGGCTGGCCCGCCGGCATCGCCAAGGCGCACATGGCCTCGCTGCCGCCGGGACAGGCGGAGGCCCTGGCTGAATCCTACCGGGCGCTGCCGTCGCTCGCGCAGGATCTGCGCCGCTGGGCCGAGCGGGTGCAGGGCGAGCGCAATGGCGCCCCGATCTCCGGCCCCGTCCAGATCGAGCCCCTCCGCACGCTGGGCCTTGTGACCCAGAGCGCCGGCCCCGACACGCGGTCCATCGGCGGGATGGACCTGACGGGCGTCGACTTTGCCGTCGCGGCCGAGGATCTGGCGCGGATGCTGGGCGGGGCAGGGGCTCCCTCGGCCGAGGAGATCGGCCAGCTTGCGGCCCTCCTCGACCAGGCGCGCGACGTGCGCGCGGTCAAGGGCTCGGCCGGGCTCTTCGACTGGATCATCCGGACGGATGCCGAGGAATGGATCGCGCGGTTCGAGCGCCGCGGCGAGAGCCTGTTTCTGGTCGATCTCCGCATCTCGGGGGCGGGCCGATGATCCGGGTCGAGCTCAAGCAGGATCAGGTCACCGTCGGGCTCGAGGCGCTCGCCCGCCAGCTCGACGACCTGACGCCGGTGATGCAGGAGATCGGAGCGTTCCTCGTGGCATCGACGAAGGAGCGGTTCCAGAAGGGCGAGACGCCGGAGGGCGCGAAGTGGGCGCCGAAGTCGCCGACGACGGTCGCGGCCTACGCCCGCCGCAAGGTCCGCCTCGATCCCCGACCGCTCTTCGGCGAGACGGGCATGCTGTCGAGCCAGATCGCCATGTTCGCCGGCCCCGCGTCGGTCGAGGTCGGCTCGAACCTCGTCTATGCGGCGGTGATGCAGTTCGGGGCGGGCAAGGGCGCCTTCGGGGCCGACCGGGCCGGCCACCCGATCCCGTGGGGCACCATTCCGGGCCGACCCTTCCTCGGCCTTTCGCCGGCCGACGCGCAGGGCATCCGCGACATCGTGGGCGAGTGGTTGCAGACTGCCGCCACGCCCGAGCCTTGACCGGCTGCGCCGCGGCGCGCAGGGTAAAGGCACCCCCAAACAGCCCGTAAACACAGGGCATCCGCACACGCTCGCGGATGTTTTGACGTGGGCAGGGCGGCGATAGTCGCCCCATGACCAAAGCTGCCCACATCCTTCCTCCGGTCCTGATGGCCGCCACCGCATTCCCTGCATGGGAAGGCGACGTGCCCGAATGGGTCCACCTGCTGCCGTCCGGCACCGTGGAGACGGCGGACGGCCGTGGTCCCTACACGGCCCCATCGTTGCAGGCGGTGATCGCCGCCTCGCCGGTCAAGGTGCCGATCGACGAAAACCATTCTATCGACATCGCCGCTCCGCTGGGTCTGCCGTCGCCCGCGCGCGGATACATCGTGGAGATGCAGGCCCGCGTCGATGGGATCTGGGGCCGCGTCGAGTGGACCGGAACCGGCCGCGCGCTGATGGCGGACCGGGCCTACTTCGGCATCTCGCCGGTGATCGTCCACGACAAGGCAAAGCGCGTGCTGTCGATCCAGCGGGCGTCGCTGACGAACCGTCCCAACCTTCGCGGCCTCGCCGCCCTCAACCAGGAGACCACGATGACGCTCATGGAGCGACTCGCCGAGCTGCTCGGCCTCGACGCGGCCGCGACCGAGGACCAGGTCCTCGCGGCCGTCTCGAAGATGAAGGAGACGCCCGGCACGGCGCTCCAGTCCGCGCTGACCGAGATCGGCACGGCGATGGGTGTGGCGGCCGATCAGGCGGCGATCCTCGCCGCGGCCCGTGCCCGCGCCGCCGGGACGGAGCAGATCACCGCCCTTCAGTCCGAGCTGGCGTCGGTCGCGACCGAGCTGCGCACGCTGAAGGAGGCGGGTGCCCAGGCACGGGCCGAAGCCTTCGTCGATGGCGAGATCAAGCGTGGCCGCGTCGGCGTGAAGCCGCTGCGCGACCACTACGTCGCCATGCACATGGCCGATCCGGCGCGCGTCGAGAAGGAGCTGGGCGCCCTGCCTGTCCTCGGCGGCACCGGCACGATCCAGACGGCCGCCCCCGTCCTGAAGGATGGCGAGATCGCGCTGAACGCCGACCAGGTCGCCGCCGCCCGCCTCATCGGCATCGACCCCAAGGCCTATGCGGAGACGCTGAAGGCTGAGGGCCGCACCCAGGAGATCCTCTGATGCCCCCGCTCAGCGCTGACCGGAACACCCCCGCGGCCCTTGGCGACCTCCGCCAGGGCGATGCCGCCGCCTCGACCGTCATCTATGCCGGCGCGCTCGTCATGCGCGACGCCTCGGGCAACATCACCAAGGGCGCGACCGCAACCGGCGGCATCGGCGCCGGCCGCGCCGAGGCGCGCGTCGACAACACCGGCGGCGCCGCCGGCGCGAAGAAGGTGGACTACCGCCCCGGCGTCTTCCGCTTCGCGAACTCGGGCTCCACGGACGCGATCACCAAGGCGGACATCGGCAAGGCCTGCTGGATCGTGGACGACCAGACCGTCGCGCGGACCTCGGCCACCAACACCCGCTCGCGCGCCGGCATCGTCGAGATGGTCGACGAGCTGGGCGTCTGGGTCCGCTTCGACGAGGGCCTGACCCGCGTCGCGACCCCCACCGCTTCCTGAGAGGACTGACCATGCTCATCAACGCCGCGAACCTCGAAGCCCTGCGCGTCGGCTTCAAGACCTCGTTCCAGGGCGGCCTTGGCCAGGCCTCCTCGCAGTATCTGCGCATCGCCACCGTCGTGAACTCGACCCAGAAGGAGCAGAAGTACGGCTGGCTGGGCAAGATCCCGAATGTCCGCGAGTGGATCGGCCCGCGCGTGGTGCAGAACCTCCAGGCCTCGGACTATGCGATCAAGGAGAAGGCGCTGGAACTCACCCTCGGCGTCGACCGCGACGACATCGAGACCGACAACCTCGGGATCTATGCGCCGCTCTTCACCGAGATGGGCTCCTCGACCGGCTCCACCTGGGACCGGCTGGTCTTCGCCGCGCTGAAGGCCGGGTTCACCACCAACTGCTACGACGGCCAGTTCTTCTTCGACACCGACCATCCCGTCATCGCTGAAGACGGCAACACCATCGTCAATGTGGCCAACACCGACGGCGGCTCCGGCACGCCGTGGTTCCTGCTCGACATCAATCGGGCGGTGAAGCCGATCATCCTGCAGAAGCGCAAGGACTTCGAGTTCGTTGCGAAGGACAAGCCCACCGACGACAACGTCTTCACCAACCGCGAGTTCGTGTACGGGGCCGATGCCCGCGCGAACGTGGGATACGGCTTCTGGCAGTTCGCCTGGGGCTCGAAGCAGACGCTGAGCGCCGCGAACTACGGCACGGCCCGCGCCGCGCTCACCGGAATGAAGGGCGACCACGGCCGGCCCCTCGGCCTGATGCCGAACCTTCTGGTGGTGCCGCCGTCGCTCGAAAGCGCCGCCCGCAAGATCCTGAACTCCGAGTACGGGCCGGGCGGCGAGACCAACGAGTGGAAGGGCACGGCCGAACTCCTCGTCTCGCCCTGGCTCGCCTGAGGCTGAGCGATGACCGCGCAGAAACCCACGGGCGCGCGCTCCTCCCGCGCGCGCTCCAAGCCCCCGGAAGCGGGGCAGGCCGGGGCGGCTGACGGCGCCGCCCCGCCGAATACCGAGGGCGCCAAAGACCTCCCCCAGGCGGACGCCGGACGGGACGAGGCGCCGATCACCGCCGCGGGTACGGACGCCGCGGCACCGGCGGGAGGGGAACCTGCGGCCCCTCCCGCCAACCGACCCGCCGCGACCCTTGTCGTGACGGGCCCCGCCCGGGGCCGCTGGCGCGCCGGCCGTCACTTCACGGCCGAGCCCACCACGATCCCGCACGATCAGCTGACCGAAGAGGATCTCGACCGGCTGCTCGACGATCCCGAGCTGACCGTGCACCCGGTGGCCGCCCCCTACTGAGACAGGCGCGTCGCCGGCAGCTGGCGCGTCTTGAGCCCCCGCAAGGGGCCTGCCCGGCGGCGGGAGACCGCCGCCGGGACCGACCTCCGAAAGGCCCCGCCCCATGACCTACGTCACCCTCTCCGATCTCACGGCGCGCTATGGCGAGAGCCTGCTCGTGTCGCTGACCGACCGCGGCGAGATCGCCCTCGGCACGATCCAGGCGGAGGTGGTGGACCGGGCGGTCGCCGACACGGGCGCGGTGATCGAGGGGTATCTCTCGGGGCGCTACGCGCTGCCCCTGGCCGCGCCGCAGCCGCTCCTGACCGATGTCGCGGTCGCCATCGCGGTCTGGAAGCTCCATACGTTCGCGCCCGATCCGAAGATCGAGGCCGACTACAAGGGGGCCATGGCGACCCTGCGCGAGATCGCCGCCGGCACGATCCGACTGGCCGCGGCGGGTGTCGAGGCGGCCGGGACCGGCACGTCCGGGGCGCTGGTCACGGACCGCGAGCGGCCCTTCACCGCCGAGAACCTCAAGGGGTTCATCTGATGATCGAGGGGGTGATCGTCCGGCTTGAGGAGCGGGTGCCCGACCTGCGGGGGCGCACGGCCGCCGCGGCGGATCTGGCGGCGCTGATGGCGGCCAACGCCCTGCCGCAGGCGCCGGTGGCGGCCCATGTCCTGCCGGTCGCGCTGCAGGGGGGCCGCGAGTCCTCCGCCACCGCACTCTTCATCCAGGACCTCGAGGAGGTGGTGGGCGTGCTTCTCACCTTCCGCGCGGTCGGCCGCACCGGCGGGCAGGAGCTGGCCCGGGTGCGCGACATCATCCGCCAGGTCGTCGAGGCCGTCGCGGGCTGGGGGCCGGACGAGGTGCCGGGCGTCTTCCGCCTCGCGCGCGGCGGCATGGTGCGGATGTCGGGCGGCACGCTCGTCTACCAGCTCGACTTCGCGATCACCGACCAGCTGAGGATCAGACCATGACCGATGTCCCGCTTCCCGGCTCGGGCGGCAGCTACCGCCGCGAGGCCGACGGCAGCCTGAAGGCCGCCGAACCACCCGCCGAGGCCGCCCCTGAAGCCCCCGTAAAACCCGCCGCAAAACGGCCCGTGAAGGAGGCCTGAAATGCCCGTCTTCTGGAAGAACAAGATCCTGCTGGCGAAGATCGAGACGGCCTACGGCACCGATGCGGCGCCCACGGGGGCGGCGAACGCGGTCCTCGCGACCGACGTCACGCTCTCGCCGATGGAGGGCAACGACGTCGCGCGCAACCTCGACCTGCCGTGGTTCGGCAGCCAGGGCTCGGTGGCGGTCGACCTGCACGCCAAGCTCTCGTTCAAGGTCGAGCTGGCGCCCTCGGGCACCAAGGGCACGCCGCCCGCCTGGGGGCCGCTGCTCAGGGCCTGCGGCATGGCCGAGGTGATCGTCGCCAACACCTCGGTGACCTACAATCCGATCTCCTCGGGCTTCGAGTCGCTCTCGCTGCATCTCTGGGTGGGTGCCACCCAGTACAAGCTGTCCGGCGCCCGCGGCACCTGCACGCTGCGCCTCGGGGCCTCGGCCATCCCCTATCTGGAGTTCGAGTTCACCGGCCTCTTCAGCCAGCCCGCCGAGGGCGCGCGCCCGACGCCGACGCTGACCAGTTGGAAGGCACCGCGGGTCGCGAGCACGCTCAACACGCCCACCTTCACCATCGCCGGCACCCCGATGGTGCTGCGCAGCTTTGCGCTCGCCATGGGCAATGCGATCGAGCCGCGCTTCCTGATCGGGTCCGAGGCGGTGCTGATCACCGACCACGCCGAGACGATCGAGGCCACGGTGGAGGCGGTGCCTCTGACCACCTTCAACCCCTACGCGCTGGCGGCGACCGGTTCGACCGTGGCGGTGTCGCTCGTCCACGGCACCACCGCCGGCGCCATCGCCACCATCGCCGCGCCCGCCGCCCAGATGCAGCGGCCCGCGGGGCTGGAGAACGCCCAGAACATCGTCGAATGGCCGCTGCGCCTCGTGCCGACCCCCACGGCCGGCAACGACCAGTGGACCCTTGCCCTCACCTGATCCGCCTCAAGGAGCTGCCATGTTCAAGATCGTCGCCGACCCCCGCTTCACCCATGTCGTCCCGGTCCTCGTGCCCGTGGACGGCGGTCACGTCGAGCAGACCTTCCGCGCGACCTTCCGCGTCCTGCCCACGACCGAGGCCGACCGGCACGAGCTGACCACCACGGCCGGGATGGATGCCTTCCTCCGGGCGATCGTCGTGGGCCTCGAGGACATCGAGGATGAGGAGGGGCGCCCGCTGCCCTACAGCGACGGGCTGCGCGACCGGGTGCTCGACCCGATCTACGTCAAGCTCGCCGTCCTGCGGGCCTACAACGCGGCCCTGGGCAAGGCCCGCGCGGGAAACTGACCTGGGCGGGGCGCGCCTGGGCCACAGGCGCGCTTGCCCGTCCTTCCGATGATGACGATGGGGCGATGGCCGATGCACGGCGCTGGGGGATGGATCTTGAGGACGCGCTCGACCGGGACGACCAGGGTGTCTGGCCCGAGCATGCCGCGGCCGTCGCGGCCTTCCTCGCCATCTCGACCCAGTGGCGCTGGGTGGGGTCCGGCATGGGCGGCGTGATGGCGATCGGGCTCGACTATGCCGGCGCGCAAGCGGGCCTCGCGCTGGCCGGGATCGAGGTCACGGCCGACCTCTGGCACGCGATCACGCTGATCGAGGCGGGGGCGCTTGCGGCCTTGAACGGAGGCGGGCCATGAGCCTGCGCCTCTCCCTCCTGATCGATGCGAACGCGAAGGGCGCGAAGACGGAGCTCGACGCGACGGCCGGCGCCGCGAAGAAGCTGACGACGCAGGTGGACCAGCTCGGCAAGGAGGCGGCCCGGACGCGGACCCAGCTGGGCGGCGTCCAGAACCAGACCGGCCCCCTCGGCCGGGGGATGGAGCTCTCGGCCGGCGCCGTGGGCAACCTCACGGCCCAGTTCAACGACATCGGCATGATGCTGATGGCCGGACAGAACCCGCTGATGCTGGCGGTGCAGCAGGGGACGCAGATCACCCAGGTGATCGGCCCGATGGGCGCGGCCGGCGCGGTGCGGGCCCTCGGCGCGGCCTTCATGAGCCTCCTGAGCCCGGTCAACCTGGTCACCCTCGGCGTGATCGCCGGCGGCGCGGCGCTGATCCAGTGGCTCACGTCCGCAGGGGGCGGGGCCAGGTCGTTCGAGGACGCCGTCGGGGCGCTGGAAAAGCAGGTGGATGCCTATACGGCGGCCAGCGGACGCGCCCGCAGTTCGACCGAGGAGCTGACGAAGAAGTTCGGGGCCCAGCAGGGCGCGATCCGGGCGCTGCTCGGGGATCTGGCGGAACTGGAGCGCCGCGAGACGCAGCGGGCGCTGCGGGAGAGTGCGCGCACCGCCTCGGGCGACGTGATGAGGAACCGGTGGCTGACGCTGGACTTCTCGGATCAGGCGACGACTGCGAAGTTCTTCGCCCTGGACACACAGGTTCACGGCGTCTGGAAACAGGTCAACGACCTGATCGGGGCGTTCGAGACCCTCGAGCAGGCGGCGACGCTCGACCAGCAGATCAAGGCCGCGGAAAACCTGAAGACCGCCTTCCTCGCGGCCGCTGCCGCATCGGGTGACATTTCGAGAGAGGAAGATGCCGTCCTGCGCCAGATCATCCAGATGATCGAGCAGATGCGCAGCTTCGAGGCGGAGCAGGCCCGTGCCTTCTTCACGAGCAGCGGCCTGGCCGACATCATGGCCACCATTCGGGCGGAGCTGTCCTTGGCGGCGGGATCGAACCTTGCCAGGGTCTTCATCGACGCGAATGGTCCTGCCGAAATGCTCCTGTTCAAGGCCAACGCGATCCGGGCTGCCCTCGCTGGGGCCGCCAGGGAACTGCAGGACATCGAAGGCGACGCGGTCATGTCGCCGCCCGAGCCGCCCCGGATCGACGGCAGGCCCGGCGAGCAAGGGTTCGGCAATCCCTATGCTGGAGAGGGTGGCGCTGGTCCAGGTTCATCGCCTCGCCCGCGAGGCGCGACGATCGACTCCTATGATCGCTTTCTGGCCGCTCAGGAAGCGGCTGCCCGGGCGGCTGCGCGCGCCGGCCGCGGGGGCGGGGTCTCGGCCATCGAGAAGCAGCGCAAGGCGCTCGACGAGCTGCTGCGGCAGGAGCAGCTTGCCCTCGACCTCGCGCGCGAGAGCGATCCGCTCCAGAAGGAGATGATCCGCAACCGCGATGTGCTGGCCGCCGCCACGGATGCCGAGCGCGCCAAGGTCGAGCAGATGATCGGCGCCAGGCTGCGTGAGATCGAGGTCGCGAAAGCCCTCAGCGATGAGTACGAGTTCCTCGGCCAATCGTCGCTTGACGCCCTGAACGGCATGATCGTCCAGGGCAAGTCCGCCTCCGACGTCATCGCCAGTCTGGCAAGCTCCCTCGCCTCGGCCGCGCTCCAGTCGATGTGGCTCGGCAGCGGTCCGCTGTCTGCCATCTTCGGAACGGCAGGAAGCGGCGGTCTCTTCGGGAGTCTGTATTCGGCGGTGCGCCGCTCGGGAGGTGGTCCGGTCTCGGGCCCCGGCACCGGCACCTCGGACAGCATCGCCGCCTGGCTCTCGAACGGCGAGTTCGTGATCAACGCGGCCTCGACCGCCGCCTGGCGGCCGGTTCTCGAGGCAATCAACGCCGACCGGTCCGGGTCGCTCCTGCGCCAGGCCCCCCGCTTCGCGGCCGGCGGCATGGTCGGCGGTGCCCGTGCCGCGGCGCTTGCCCGGGGCGCGGCGGCCGAGCAGCGCCTCGTGGTCGATCTGCGGCTGTCGCAGGATCTCGACGCCCGGATCGAGAGCCGCTCTTCCGAGGTCGCCCTCAACACGGTGCGGGCCGGCCTCGACCAGTTCAACCGCAACGTCCTGCCGGGCCGCGTCCAGCAGATCAACGCCGACCCGAGGAAGAAGGCCTGATGCCGCTCGCGTTCCCCCTCACGCTCGCGCAGTTCATGGACCTGCTGCCGGTGTCGGTCCTGACCTTCGACTGCCCCGAGCAGGTCTTCACCTCGCGCACCGCGGGCGGCGAGATCCTCAGCGCCGACATCGGCCCGCGCCTCTGGCAGGGCACGATCGAGCTGGGGCGGATGACGCCCGAGGAGGCCGCGTCCGTCCTGCCGCTGATCCGGCTCGCGCGCGGGGCGGGGGCGAGCTTCCTCGTGCGCGACCTCTCGCGGCCGGGCCCGCGCCTCGATCCGAAGGGGCTGATCCTCGGCGCGGCTGCCGTGAAGATCGCGTCGGTCGCGGCGAACGCCCGCGAGATCGCGCTGAAGGGCCTGCCCGCGAACTATGCGCTCTCGGCCGGTGATCTGCTGCGCTTCGGCTACGGCTCCTCGCCGGTGCGCCACGCGCTCCACGAGCTGGTGGCGCCGGTCACCGCGAGCGCCTCCGGGGTCACCGGGCTCGTCGAGGTGGTGCCCCCGATCCGGCCGGGCGCGGTCGCGGATGCGGCCGTCACGCTGGTGAAGCCCTCCTGCAAGGCGGTGATCGTGCCCGGCAGCTACCAGCCCGGCACGCCCCGGCGCGGGCTGGTCGAGGGCGTGGGCTTTCAGTTCATGCAGACCCTGAGGTGATCGGATGAGGGATCTCGGCACGGCCGTCGCCACGCTTCTCGCCACCCGGGCCGGCATCCGGGCCCGGCTGCTCGTCTGGATTGCGGCGCGCAACCGGGCGACCGGAACCACCGAGACGCTGGGGCTCTGGAACGGCGAGGACCATGCGGTGCTGACGGTCGAGGGCGCGGCCCGGACCTACTACGGCGCGGGCGGGCTGCTCGCGATCGAGCCGGTCGTCACGCAGGTGGGGGTGCAGGTCCGCACCCACCGCGTGAGCCTGTCGCCCGCGGCCCCCGAGGTGCTGCAGGCGATCATGGGCTATGACGTCCGCCTCGCGCCGGTCGAGATCCACCGGGGCCTCTTCGATGCGGCCGGGGCGCCGGTCTCGCCCCCGCACCGCGTGTTCAAGGGCACGGTGGACGGGGTGGAGCTGCCGACGCCGGCGGCGGGCAGCGAGGGCACCGTGAGCCTGACGCTGGCGAGCACCGCGCGGGCGCTGACCCGGGCGCTGCCGACGCGCTACAGCGACGCCTCCATGCAGCTGCGTTCGGGCGACCGGATGTTCCGCTACGCCGACGTCTCGGGCTCGGTGCCGGTCTACTGGGGCGAGAAGAAGGCGGGAGCGGCCAACAGCTTTCCTGGCTTCGGCTCCATTCCCCGGGGGAGGGATCCCAAATGACCCGGCTGCCCGACTGGCGCCCGCGCCTCGTGAGCTTCGTGGCCGAGGCCGCCCGCCGACCCTTCGCATGGGGACAGCACGACTGCGGGCTCTTCGTGGGCGGGGCGGTGGAGGCGATGACGGGCGAGGATCCCGCGGCCGGCTGGAGGGGGCGTTACACCTCCTTTGAACGGGGGCTTTTGCTGGTCCGCCGCGAGGGCTTCGAGGATCACGTCGGCTGGTATGCCGCCCGCTTCCCCGAGATCCCGCCGCTGATGGCGCAGGTCGGTGACATCGCCGTGGCCGAGGGCGACGGGGGGCGGCCGGCGCTCGGGATCGTGCAGGGGGAGGGGATCTATGTCCTGCAGCCCGCAGGCCTTGCGGTGCTGCCGCTGACGCGGGCGCGGAGGGCGTTCCGGGTATGAAGCGGCTCTCCCTCGCGCTCCTGCTGCTCGTCGCGCTCGCCGCGCCCGCCCATGCCGGCCCGGTGGCCGCCGCCGTCGGCATGGTCTTCACCGCCATATCGCAGTTTGCGGCCTCGAGCCTGCTGGCCGGCTTCCTCGTCCAGACCGCCTTCTCGGTCGGCCTGTCGATGCTGGCCCGCGCGCTGGGTCCGAAGGTCCGCGAGCCCGGCATCAAGACGCAGGTCACGCAGACCGGCGGGGACACGCCCCAGTCCTTCGTGCTCGGCTGGTCCGCGACCGGCGGGCAGCTGATCGCGCCGCCGATGAGCCACGGGGACAAGAACAGGTACCTCGTCTATGTCGTGGCCCTGGGCGCCATTCCCGGCCAGACGCTGACCCGGCTGATCGTCAACGACGAGGTGGTGCCGATCTCCGCCACGCCGGACGCGGACGGGCTGCGGCCCGTGACCGGCTCCTTCGCCGGCTACGTCCGGGTGCGGATCCACGACGGCAGCCAGACCGCGGCCGATCCCTACCTGCGGTCGAAGTTCGGCGCCGACCCCGACCGGCCCTGGTCGGAGGACATGATCGGCCGCGGCGTCCCCTATGCGATCGTGGAGTTCAAGCACAAGCGCGAGGTCTTCAACAACCTGCCGTCCGTGCGGTGCGAGATCCAAGGCATCCCGCTTTACGATCCCCGCAAGGACAGCAGCGCCGGTGGCTCCGGCAGCCAGCGGTGGGCAAGCCCCGCGACCTGGACGCCGACCACGAACCCGATCGTGATGGTCTACAACATCATGCGGGGCATCCGGCTGCCCGACGGCAACAGCTGGGGCGGGGAATGCGCGGCCGGGGATCTGCCGCTGGCCTCCTGGGCCGCCGCGATGAACGAGTGCGACGTGGTGCCTGCCGGCGCCACCGCCGCCCAGTATCGCGCCGGACTGGAGATCTCGGTCGAGGAGGAGCCGGCCGATGTGATCGAGGAGCTCCTGAAGGCCTGCTCGGGGCAGATCGTTGACGTGGGCGGGACCTGGAAAGTGCGCGTGGGCGGGCCGGGCCTGCCCGTCCTCTTCATCACCGACGAGGATGTGCTGGCCGATCAGGACCAGGTGCTCGAGCCGTTTCCGGGCCTCTCCGACACCTGGAACGGGGTGCATGCGGCCTATCCCGAGCCCGACAGCCTCTGGGAGGTGAAGGACGCGCCGCCCCGCTACAACGCCGCCTTCGAGGCGGCCGACGGCGGGCGCCGGCTGGTGGCCGACCTGCGCCTGCCCGCGGTGCCCTACCGGGCGCAGGTGCAGCAGCTGATGGAGGGCTGGATCCGCGAGGAGCGCCGGTTCCTCCGGCACCGGCTGGTGCTGCCCCCGGAGGCTGCCGTACTGGAGCCGCTCGATGCGATCGGCTGGAGTTCGAGCCGGCATGGCTATGCCGCCAAGAGCTTCGAGATCTTCGAGATGTCCGACGATCTCATGACCCTGTCGCAGTCGGTGGGCCTGCGCGAGCGCGACGCGGGCGACTACAACTGGACCGCCTCCGACCTGCTGCCCTCGCCGATCGCGGCGCCCGGCGTCAGCGCGCCGCCGCCGATCACGGTGCCGGCCTTTGCGGCCAGCGCCACGGTGATCCGGAACGCCTCCGGGGTGGCGACGCGGCCCGCGATCCTCATGACCTGGACCGGGCAGGAGGCGGAGGACGCGCGGGGCCTGCAGTGGGAGGTCCGGGTGCAGGCGACGGCCGAGACGGTTGCGGCGGGCGCGGTCCTCGCGGTCGAGTCGGGCCGGGCGCTCGTGACGGAGGGCATCCTGCCGGAAACGGCCTACGACGTTCGCGCGCAGCTGGTTTCGGAGCGCGCGACGGTCTGGAGCGGCTGGATCAGCGTCACGACGCCGCCGGTGGACTATCTCGATTCCGCGCTCGCCGCGCGGCTGGCCGAACTCGACGCCTTGGCCGAGGCCGCCGCCGATCAGGCGCAGGACGCGGCGCTGGCGGCCCAAGGGGTGCGCGAGGATCATGACGCGCTGGTGGCGGGGTTCGTCGGGACGCTGACGGATGCCTTCGCGGGTGTGGATGGGCAGATTGCGACGATCACGGCCAATGTAAACGAGATCTTCGACGGTGACACCGGGCAGGTCAAAGCCTCGGCTCTCAGCGGCTATTACTCGAAGGCCGCCACGGACACTGCTATCGCGGCGGCCCGGACCGCGCTGTCCGGGCAGATCACCAGCGGCGACACCGCGCTGCAGGGCCAGATCACCAGCATCCTCGGCCTCACCATCAACCCGTCGAGCGCGCTGGCGACCGCGCTGACGAGCCTGCAGAGCACGGTGGGGTCGCAGTCGGCGTCCATCTCGGCGCAGGGCACCGCCCTTGCGACGCTGCAGGGCAATGCCAGCGCCTCCTACGTCTTTCGCGTCAAGGCTGGAACCGCGGGCGCAGGGCTTGAGCTTGTTGCCGCCACGAACCCGAATGGCCCGGTCTCGGTGGCGCGCATCTCGGCGACCGACATCCTGCTCGACGGTTCGGTTACGATGCCGCAGCTCGCCGTGACTGACTTCAGCGGCAACCTGATCATCAACGGGAGCATGCCCTACGGCGACACCCGCGGGTGGACGAGCATGTCGAGCTACCACACGGTGGCTGCGCGGGACACCGAGTCCAGCATGAACGCGCTGAGGACCGCCCCGACGCCACATGTCTTGCGTCTCGATGCTTATGACCCATCAACCACCTATACGATCCTGGCGGATTTCCCTTGCAGCGCTGGTGACAGGTTTTCTGTCTCTTACGCCTATGCGGGTGGCGGGACCGGCGTGAATGCCGGTATCGGTCTTCAGTTCCTTTTCTACGGCGAGGGTGGGGAATACATCGGCGCCATCAACCGGGCGGTTACGGTTACAGGCACCATCTGGCAAAATTACACGGCGAGCGTGGCCCCTGCCAGTGCGGTGAGCCGATGCCGGATCCGCGCCTACAGGTCAGCCGGTGGGGTTGGGGTCGGCTTCCTCACCAACATGGAGGTCATCCGGCAGCGGTCCGGCGTCACCCTCCTCACGCCAAACAGCGTGACCACGGCACTGGTCAACACCGAGGACTTCGCCGCCAGCGGTCTCGCCGTCTTCGGTGGGGAGCTGCGGTCGGACAACTACAACGCCGCGACGGGCACCGGCTGGCAGCTCACCAAGGCTGGTGGGCTGGTCGTCCCGAACGCCTCGATCGACAACGCCAAGATCGGAAGCGAGATCAGGTCCAACAACTTCGTGGCGGGCTCGTCCGGCTGGCGCATCCAGAAGAACGGCACGGCCGAGTTCGACAGCGTGATCATCCGTCGGCAGATGCGCGTGGCGACAGGCACGTTCTCGATAGACTGGACCCGGCCGGGTGTTGCTTCGACAGGCGACTGGGACAGAGGCGGGGAGATTGATACTGGCCACCCGGCTCCTCTGTGGAGCGAGTTGAAGAAGGTCTACATCGCAACGCTCGGCCTGACGAACGATGCCGTGGCTACTGCTGACTTCCCTGAGATTGTGGATCAAGTCTGGTGGGACTGGAACGCAGACACGATCATCAACCGCACGACCTGGTTCGGCGGTGCCACGATCCGGTTCAAGTGGGCATTCAGAGGTGACCAATACCTGAGACGGATCCAGGGCGTCGTCCGCTGGTCTCTCTACGAGGTGACGTAATGACAGGACGGATCGTATCCGCCCGGCGGACTGCCGATGGCATCATGCTGCACCGGATCGTCCCCAGTGAGGTCGAGGGCGAGGTAACCATGCGCCTGATCGAGGTTCTGCCAGATGACGCCGATTGGCTGGAGGCGGTGGCCGCCCTGCCGCCCGATGATGTCGCGCCCATCGAGCCTGCGCCGCCGGCCCTTGAAGCCCTGAAGGCGCAGGCCGTCTGGGGCATCAATCAGGTCGTGGGTGAAGTGCGCAAGCGCTACATCACCCCGATCCTGGGGCAGGAGGCGCTCTACGTCAAAAAGGAGCAGCAGGCCCGGGAGTGGGTTGCCGCCGAGGCCCCGCAGATCGAGGACTACAAGATGATCGCGAGGGAGGTGGGCGTGACCGCCCCCACAGCGGACGAGCTGGCTCAGATCTGGTTGAACATGGCGGCGATTACCGAGGAGGCCGTGAGCCGGCTCGAGAACATTCGCATGACCGCGATCTACGCCATCAGGTCCGCAGCCGGCGCCGCGGATGTCGAAGCTGCGAAGGCGGCCGCGTTCGCGACCATCGCGGGACTCAACGAGCTGACTTCGGAGGTGACTGAATGACCTGCCTCGTAACCGGAACCCTGCGCAATCTCTCTGGCGAGGTTCTGCCCATGGCGACGGTTCGTTTCGAGCGGCAGAGCGTGTTTGGCCAGGGCGGCAGCGTCGTCGTGCCGGCCGCGGTGGAGGCGACGTCGGACGATTCCGGCGTGATCTCGATCGCCCTGCTGCCGGGTACCTACCGAACCACAGTGCTGTTCCTGGGCCGGCGGGAGCATTTCGCGGTGGGGGTGCCCGCCGCGGCCGAGGCCGACTTTGCGGACCTGATCCGGCAGATGCCGGACCTGACCCCTTCTGTCCTGGAAGAGTGCCGCTCAGCCCGGGCGGCATCAGCGGGCTCCGCCGTGGATGCCGCCGGCTCTGCACGCGCGGCCGCGGACTCGGCCTTGGCCGCCAGCGGATCGGCCGGCGCTGCCGCCGGGTCTGCGGGCGCCGCTGCCACCTCGGCCAGCAATGCCGCGGGATCTGCCGAGGCGGCAGCCGGGTCCGCATCGGCGGCAGGTACGTCCGCTGGTCAAGCAGCGGGATCGGCTCAAGCGGCTGCCGGCTCGGCCGAGGATGCCGCTGGCTCTGCGCGCGCCGCCGCGGACTCGGCCTCTGCGGCCAGCGGATCGGCCGGCGCTGCCGCCGGCTCTGCCTCCGCCGCTGCCACCTCGGCTGGCAATGCCGCGGGATCGGCCGAAGCGGCAGCCGGGTCCGCATCGGCGGCAGGTGCGTCCGCTGGTCAAGCGGCGGGATCGGCTCAAGCAGCTGCAGGCTCCGCCGAGGGAGCCGCTGGCTCTGAGCGCGCCGCTGCTGACTCGGCCTCGGCCGCCAGCGGATCGGCCGGCGCTGCCGCCGGGTCTGCGGGCGCCGCCGCCACCTCGGCTGGCAATGCCGCCGGCTCGGCCGAGGAGGCACGGGAGGCCGCGTCCGAGGCTGAGGGGCACGCGCGGGATGCCCTGACCGCCAGCGCCTCGGCCGAGCTGGGCGGGGCCACCGGCACGTTGTCGGCGGCGCTGGGGCAGATGTGGCGCGAGGTGGAGCGGCTATCCATCGCGCAGGAGTCGGATGCGGCGACGACGCTCGCCCTCTTCCAGCTCCTCTCGCTGGTGGGCCAGCTTTCGGGGCAGGTCAACGGGGGCCGCGTCTCTCTCGCGGGCGGCACGCTCGCCGACCCGGCCCTCCGTATCGGGACGGTCGGCATCTACAGCGCGGCCGCCAACACGCTGTCCGTCGCAATCTCCGGCATCGAGCGGCTCCGCGTCACAGCCGCCGGCATCACCGTCTACGGCACCGTCACCACCGCTTGAGGTCCAGAATGGGATACAAATTGCACCACCAGCCCATCGCCGGCGAGAGCTACCGCCGCTGTCACCAAATCATCATCGACAACCCGCTCGACCGCGCGCCCGCGATCACCTTCGGGCAGGAGACCATCATCGGCACGGGTGCCGGCGAGGTGCTGCATGTGCCGATGGCGCCGATCTCGCTGGCGTTCGATCCGGCCGTCGAGATCCCGATCGTCGATCCACAGACCGGCCAGCCGACCGGCGCGACCATCAGTCAGGCCGAGGTCTATGCCTTGATCTATTCCGCTTACATCGCCGCCGCGGAAGGCGGTGCGGCCCCGTCCACCGAGGAGACCGCCTGATGGCCGTGAGTGTCGATATCAAGTCGGATCTGCGCCAGCAGATCGAGACCGCATCCCAAGGCCAGATGACCGTGCGATTCACAGCCAAGGGGCAGCCGAGCTACTTCTACCGGCTGCGCAAGTTCGCGGTGGAAACGCTCGACCCGAGCCTCGGGACCGGCACGCACCCGGCCTTCATAGTCGGCGGTGTCGAGAAGGACGAGATCCTGATCGGCGTCCATCAGGCGGCCGAGGTGGCCGGCGAGATGGTGAGCCAGGCGGGCTATGTGCCGCGTGCCGGCATCAACCACGATGCGGCCGTGACGCTGGCCCGCAACACCGGCCCCGGCTTCTGCGTCGCCACGAACGCGATGTATGCCGCTCTCGCCCTGCAGTGCCGCGCCGCCTACCGCTACCCGCGGGGCAACAACGCCTATGGGGTCGCGACGGGCGCCCCGGACGAGTGGGGCGTGAACGACGCCGGCCTGCCGACATCCGGCGGTCAGGCCGCCGGCAACACGGTGATCCGCGCGGGATCTGGTCCGGTTGCCTGGAACCACCCGCCGAATCCGTGGGGCATCCAGAACCTGAACGGCAACGTGTGGGAATGGTCGCCCGGGATGCGCCACGTCGACGGCGAGATCCAGATCATCCCGGACAACGACGCCGTTCTGGCGCTGGCAGACCTCTCGGCAACCTCGTCCGCCTGGCGCGCGATCGACGCGGCCACCGGCAATCTCGTGGCGCCGGGCAGTGCCGGCACCGTGAAATACGCCACAGCCGGAACGGCCGAGGGCACACTGGTCCGCGCGTCCGGCCAGAGCTTCGCAGGCATGGTGTCCTACGGCGTCTCGGAGGCGGCGCTTCGGCGGCTGAAGGTTCTCGGCCTCTTCCCGCCAGGCGCGCCGATGGGGGGGGATCGGTTCGATATCAACCTCGCGGGAGAGCGGATGCCGATCCGCGGAGGCAACTGGGCCAACGGTGCCTCGGCGGGTGTGTGGGCGCTGGGCGCGACCTACGCGCGGTCGATCGCGAACACGAGCCTCGGGTTTCGCCCCGCTTTCGTGATCTGAAATCTGCCGACCTGATATCTGAGGTCCGCGCGATAGCGCGGGCCTGACAACCGAAGAGGCCGAGGGCGTGGAAGACCTGAAGATCCGGCGGAAGTGCGAAGAGATGATTGCCTACGGCTACGTCGCGCTCCGCCAGTTCCCGAAGTTCGAGCGGCATGTGCTGGCCGCCGAGATCCGGGGCTCGATGTGGGGCGTGTTGCGGCTGATCGTGGTCTGCAACAAGCGCTACCACAAGAAGACCACGATGCAGGATCTGGATGCCGAGCTGGACCTCCTCCGGTCGCAGGTCAGGACCGCCTTCGCGCTCCAGTATATCGACCTGAAGAAGTATGAGACCTGGTCGCGTCATATCGACGAGATCGGGCGGATGATCGGCGGCTGGTTCAAGTCGCTGAGCAGGGGTGCGGGTGATGCATGAGCGGATGCCGATCCGCGGAGGCAACTGGAACAACGGTGCCTCGGCGGGTGTGTGGGCGCTGAACGCGAACAACGCGCGGTCGAACGCGAACACGAACATCGGGTTTCGCCCCGCTTCCGGGGACAGTCAGATAGCCGGGGCTCACGGGCCACGGTGCAGCACACCCTCGAAAGGACCCGCAGTCCTCGGCCAAGTGCCGAAAAACCTGAACAGGCCGGGGCGTCGCAGTAGCCTCGCGGCGACCCCTCGTCCCGGCCGCCCCCTTCAATCACATTCGGCGGCGCTCTGATGGCGAAGACCTACAACCACCTCTGGCCCCAAATCATCGCATTCGAGACGCTGGTCGAGGCCTGGGCGCGCACGTCGAAGGGTCGCCACCGGCAGCGCGACGTGATCGCCTTCGAGGCCGACCTCGAGCCGAACCTCTTCGCGATCCAGGAGAGCCTGATCCAGAAGACCTATCGCACCGGCCCCTACCATCGCTTCTTCGTCTACGAGCCGAAGAAGCGCGAGATCGCCTCGCTCCCGCTGAAGGACCGCGTGGTGCAGCACGCCCTGGTGAGCGTGATCGAGCCGATCTTCGAGGCCCGCTTCATCGACCAGAGCTTCGCCTGCCGCGTCGGCAAGGGCGCTCACAAGGGCGCGGACACGGTTCAGCGATACATGCGCGAGGTGCTCCGCGAGCAGGGGCAGGTCTTCGCGCTCAAGGCCGACATCTCGAAATACTTCCCGTCCGTCTGCCACGACGCCCTGCGGCGCATCATCCGCCGGCGGATCGCCTGCCCGGACACGCTCTGGCTCATCGACAGCATCCTCGAGAGCTCGGCCGAGCCGGGCGCCCTGACCCCGCGCGGCATCCCGATCGGCAATCTCACGAGCCAGATGTTCGCCAACATCTACCTGCACGAGCTCGACCACTTCGTGAAGCACACCCTGCGCGAGCGCCGCTACGTCCGTTACATGGACGACTTCGCCGTGATCCATCACGACAAGGCGCACCTGCACGAGGTCCGCCGGGCCTGCGAGGACTTCCTGTGGGCCGAGCTGGGCCTGCGGACGAACGCCAAGACGCAGGTCTTCCCGATAGGCGAGCCCGGCCGCGCGCTCGACTTCCTGGGCTACCGGATCTGGCCGACGCACCGCGCCCTGCGGAAGGACAGCGTGAACCGCATGAAGCGGAAGATGCGCCGGATGGCCTCGCTCTATCACCGCGGCGAGATTACCTGGGACGACATCGACCCGGTCATCATGTCCTGGATCGGCCATGCCCGCCACGCGGACACCTACAATCTGCGGACCAAGGTGCTGGGAGGGGTAGCCTTCGTGCCGCCGCCTCTGCATGTGGCCGCCGAGCGCCGGGCCAACAGCGGGCATTTAAGGCCGGTTTAAACGGGGGCGAAAGCGCGCGGTCTCGGTAGGACTTCAGGAAATTGCTCTGCTGCAACTTCTGCTGTCCCGTCCTGCAAGATCTGCTGTCCCGCTACAGC
NC_009428.1	RT	+	1351205	1351946	CGCGACGTGATCGCCTTCGAGGCCGACCTCGAGCCGAACCTCTTCGCGATCCAGGAGAGCCTGATCCAGAAGACCTATCGCACCGGCCCCTACCATCGCTTCTTCGTCTACGAGCCGAAGAAGCGCGAGATCGCCTCGCTCCCGCTGAAGGACCGCGTGGTGCAGCACGCCCTGGTGAGCGTGATCGAGCCGATCTTCGAGGCCCGCTTCATCGACCAGAGCTTCGCCTGCCGCGTCGGCAAGGGCGCTCACAAGGGCGCGGACACGGTTCAGCGATACATGCGCGAGGTGCTCCGCGAGCAGGGGCAGGTCTTCGCGCTCAAGGCCGACATCTCGAAATACTTCCCGTCCGTCTGCCACGACGCCCTGCGGCGCATCATCCGCCGGCGGATCGCCTGCCCGGACACGCTCTGGCTCATCGACAGCATCCTCGAGAGCTCGGCCGAGCCGGGCGCCCTGACCCCGCGCGGCATCCCGATCGGCAATCTCACGAGCCAGATGTTCGCCAACATCTACCTGCACGAGCTCGACCACTTCGTGAAGCACACCCTGCGCGAGCGCCGCTACGTCCGTTACATGGACGACTTCGCCGTGATCCATCACGACAAGGCGCACCTGCACGAGGTCCGCCGGGCCTGCGAGGACTTCCTGTGGGCCGAGCTGGGCCTGCGGACGAACGCCAAGACGCAGGTCTTCCCGATAGGCGAGCCCGGCCGCGCGCTCGACTTCCTGGGCTACCGGA
NC_009633.1	TR	-	2593283	2593332	2593267	2593378	11	0	GTTGCCGTATTTCGGTGGCAACTGGAACAACACGTCCAATGCTGGGGTGTTCGCTGTGAACTTGAACAACCCTCGGTCTAACGTGAGTACGAACATTGGGTTCCGCTCCGCT
NC_009633.1	VR	-	*	*	2593834	2593945	11	0	GTTGCCGTATTTCGGTGGCCGCTGGGACCTCACGTCCAATGCTGGGGTGTTCGCTGTGAGCTTGGGCAACCCTCGGTCTCACGTGAGTACGCTCATTGGGTTCCGCTCCGCT
NC_009633.1	RT	-	2592212	2592871	AAAAAAAGACTTATTATGGCTCTGCCATTTAAGGATAGAGTGGTTCAGTGGGCAATTTATAGGGTTCTCAACCCTTTGTTTGAAAAAACCTATACAGAACATAGCTACGCTTGCAGAATAGGAAGAGGCACTCATCAAGCGGCTAAAAAGTTGCAGTATTGGTTAAGGCAAATAGACAGAAAGCCACAAAAATATTACTACCTAAAGATGGATATATCTAAATATTTTTACAGGGTAGATCATTCTATAGCCTTGAAAATTTTAAGAAAAAAGATAAAAGACAAAGACGTACTTTGGTTGATGGAGGAGATAATTCAAAGCGAAGATATGGCCTTTGGGCTACCGTTAGGTATGGAACCGGGAGATTGTCCTAAATATATGAGGCTCCACGATAAGGGTATGCCTATAGGTAATCTTACAAGTCAACTCCTAGCAAATATATACCTCAACGAATTAGATCAATTTTGTAAACACAAGCTGCAAATAAAGTATTTCATAAGATATATGGATGACTTTATTGTTTTGCATCATGACAAGAAATACTTGCACAGGTTAAAGGTGGAAATAGAGAACTTCCTGAATAGCGAACTAGAACTACACCTAAATAGAAAAACTTGTATAAGACCCACACCTGTAGGTATTGAGTTTGTTGGATTTAGA
NC_016114.1	TR	-	422808	422832	422805	422835	11	1	ACAACGCGGACAAGTACAACCCGCAGAACGA
NC_016114.1	VR	+	*	*	5418994	5419024	11	1	TCTTCGCGGGCGAGTGCGACCAGCTGCGCGC
NC_016114.1	TR	-	422808	422832	422805	422838	13	0	ACTACAACGCGGACAAGTACAACCCGCAGAACGA
NC_016114.1	VR	-	*	*	1148986	1149019	13	0	GCTGCTGCGCGGACTCGTCCGCCCCGCGGCCCGC
NC_016114.1	TR	-	422808	422832	422805	422835	9	1	ACAACGCGGACAAGTACAACCCGCAGAACGA
NC_016114.1	VR	-	*	*	695406	695436	9	1	ACCGCGCGGACGCGGTCCGCCCGCAGTACGT
NC_016114.1	TR	-	422808	422832	422803	422835	10	1	ACAACGCGGACAAGTACAACCCGCAGAACGAGC
NC_016114.1	VR	-	*	*	486951	486983	10	1	TCGGCCCGGACCGGTTCATCCCGCTGGCCGAGC
NC_016114.1	RT	+	421724	422769	GAAGATCCGGCTGGACTACCTGGACCTCTTCCTCATCCACTGGCCGCTGCCGGACAGGGGCGACTTCGTGGAGACCTGGAAGGCACTCGAGGAGATCTACCGCTCGGGGCGGGTCAAGAGCATCGGGGTCTCGAACTTCCAGCCGCACCACCTGCGCCGCCTGCTGGACGGCAGTGTGGTGGTGCCCGCCGTCAACCAGATCGAGGTCCATCCCTACCTCACCCAGGACGCCGTCAGGTCCTTCGGCGCCGAACACGGCATCGCGACGGAGGCCTGGTCCCCGATCGCGCAGGGAAAGGTGCTCGACGATCCGACGCTGGTCCGTATCGCGGAGCGGGTCGGCAAGTCGACGGCGCAGGTCACCCTGCGCTGGCACCTGCAGCGCGGGGACATCGTGTTCCCCAAGTCGGTGACCCGGCGGCGCATCGAGGAGAACTTCGACCTCTTCGACTTCGAACTCACCGAAGGGGACATCGGCGAGATCAACGCCCTCAACCGTGACGAGCGCACCGGATTGGACCCGGACCGCTTCAACGGCTGAGCGTCCCGGCACAGTGCCGTGGCCCGTCCCTCGTCGAGGGGCGGGCCACGCGCATGCGGCCGGTGGGCCTCAGATCGTCACTTCAGGGCCGGCGGCGCGGCGTCCGCCGAGGTGCCCCATCCGGAGGGCATGGTCCCGACCTCGAAGGACAGTTCCCGCGTCCTGCGGATGTCCTCGGTGGTCAGGTAGGTCTTCCCGTACGCGGCCCCGTCGGTGCGCGCGGACCGGATGTAGCGCGCCGAGTCGGAGGTGCCGGGCGCCTTCACCGTCAGGGCGCCCTCGGGGTAGTAACGCCGGTCGAGGGTCAGGTCGACCCGCTCGAAGACGGGCGTCGACAGGCCCCAGGTGTCCGTCCCCGGCTGCACCGGGAAGACACCGATCGAGGAGAGGACGTTCCAGGCGGACATCGTGCCCAGGTCGTCGTTGCCGGTCATCCCGATCGGGGTGTCCGTGAAGAGGGTGAGCGCGGCGTGCACCACGTCCGTCGTCTTCCAGGGCTGCCCGG
NC_015138.1	TR	+	3244725	3244749	3244721	3244750	10	1	GCCAACGGCAACTACAGCGACGCCTACAAC
NC_015138.1	VR	-	*	*	4028882	4028911	10	1	GCCGGCGGCTTCCCCCGCGGCGCCTGCCGC
NC_015138.1	RT	+	3242507	3242784	CCGGTGTAATGGCTTCCAGAAGGCCCCGCACGCCGCGCGGCCGGCCCACCCAACCATGCATTGCGAGGAGGACCGACCCATGCACGCAGAACACGCGACCATCCACGGCGAAGTGACCTACCGCGAGGGCGACGGCATGCCCATCGCCATTCCCGAAGGCCCGGTGGAACTCACCCATGCGGACGACAGCGTCACGCTGAGCTGGAAGGAACAGGACGAAAACGCAGCGGGCGTCGCCGCCCTGCCCCGCCATGAGTTCGACCGCTATGTGAAGGAAG
NZ_KI391947.1	TR	-	128027	128076	127989	128082	8	0	GCGTCGAACCGTGCGAACCGTGGGTACAACTCGGCCCGCAACTGGAATTGGAACAACTCGTCCAATCGGAACGCGAACCTCGGTTTCCGCCCCG
NZ_KI391947.1	VR	-	*	*	125965	126058	8	0	GCGTCGTACCGTGCGTACCGTGGGTACAACTCGGCCCGCTACTGGAATTGGAACTTCTCGTCCAGTCGGAGCGCGTACCTCGGTTTCCGCCCCG
NZ_KI391947.1	RT	-	126858	127499	AAGCGGAGAGACCTCTCTATTCCACAGCTCCGGGACAAGGTGGTGCAGCTCGTCATCCACGAGGAGCTACAAAATATGTTCCGGCCCGTGTTCATCAACGGCTCGTTTGCTTGCCAGTACGGGAGAGGCCCGATCCGCGCCGCCTTCAAGGTGCAGCACGACATGAGGGTCGCCCGGATGAAATGGGGCGACAACGCGGCGATCATCAAGATCGACGCCCGCAAGTTCTTTTATTCCATCGACCGCGCTCTGCTCAAGAAAATCCTTGCGAAGCGGTTCAAGAAGCTCAAGAAGAAACGCCCGGAGACCTATGAGGATCTCCTCCGCTTCTATCGGCTTCTTTGCAAAGTGATCGACAGCTCGCCGGAGGGCGAGACGGGCATCCCTCTCGGGAATGTCAGCTCCCAGGACTTCGCGAACATCTACCTCAACGAGCTCGATCAGTTTTGCGTCCGCTTTCTCGGCGCGAAGCTCTACACCCGGTACATGGACGACATCGTCATCGTTGCGCCGGACAAGGAGACCGCCCGGGAATGGCTGGCGAAAATCAAGGTATTCCTCCGCGAGAGGCTACACCTTGACACCAACAAAAAGACAAAGGTTTTCTATATGCGGCAGGGCGTGAACGCCTACGGCTTCAAA
NZ_KI391948.1	TR	-	464628	464675	464607	464685	15	0	AACGCCCGCAACGTCAACACCGATGGCACTCTGAACAGGAACAACGCCTACAACGGCAACAACGGCCTGCGCCCCGCTT
NZ_KI391948.1	VR	-	*	*	500189	500267	15	0	CTCGCCCGCCTCGTCATCACCGATGGCGCTCTGCGCAGGGTCTACGCCTACTACGGCTACGGCGGCCTGCGCCCCGCTT
NZ_KI391948.1	TR	-	464628	464675	464607	464701	15	0	TGCCGGCTCGGCCAACAACGCCCGCAACGTCAACACCGATGGCACTCTGAACAGGAACAACGCCTACAACGGCAACAACGGCCTGCGCCCCGCTT
NZ_KI391948.1	VR	-	*	*	462533	462627	15	0	TGCCGGCTCGGCCAGCGACGCCCGCTTCGTCTACACCGATGGCGCTCTGGGCTGGATCAACGCCTACCTCGGCTACCTCGGCCTGCGCCCCGCTT
NZ_KI391948.1	RT	-	463537	464220	AAGGAGCGGCTCGTCCTCGCCATCGACTTCGAGGGCAAAGTCGTCCAGCACTCGCTCTGCGACAACGTCCTCGAGCCGGCGTTCTCCCGGCGCTTCATCCGGGACAACTACGCCGGCCAGATCGGCAAAGGCACCCACGACGGCCTCGACCGTCTGGCTGCGGCTATGCGCCACTATTTCTTCAGCCGAAAGGCAGCAGACGAAGCAGCCCGCAAGGCTGCCGGCCTGCCGCCCCGGCCGATGAACGAGTGGGACTACGCCGACGGCTGGGTACTGAAGGGCGATTTTTCAAAGTTCTTTTACACCCTGCTCCATTCCTACTGTTACGAAACGGCCCGCCGGGCCCTGAAGTGGCTGAAGGATCCCGAGCTGATCGACTTCGCTGAGTGGCTGCTGTGGCTCATAATCGACAGCACGCCAGACCCCGGCATCCCGATCGGCAACCAGTCGAGCCAACTGCTCGCGCTGCTCTATCTGGACGCCTTCGACCACTGGCTGAGGGATGACCGCGGCCTCGTATATGGCAGGTACATGGACGACTTCTACATCATCCACAGCGACAAGCTGCTGCTCCGGCAGATACTCAAGGAGATCGAGGCGTACATCAAGCCGCTCGGCCTTCGGCTGAACGGCAAGACGCAGATCCTCCCGCTGAAGAACGGCATCGACTTCCTCGGTTTTCAC
NZ_ADKO01000109.1	TR	+	195339	195388	195289	195408	19	0	AGGCCGTGTGGTCTATCGTGGCAACAACAACGCGAACCCGAATGGCGGTGTTTCGATGTCGAATGCGAACAACGATTCCTCGAATACGAACACGAACATCGGTTCTCGTCTGAACAACAA
NZ_ADKO01000109.1	VR	+	*	*	194919	195038	19	0	CGGCCGTGTGGTCTATCGTGGCCACAACGTCGCGTACCCGTATGGCGGTGTTTCGATGTCGTATGCGAGCCACGATTCCTCGTATGCGAGCACGTACATCGGTTCTCGTCTGGCCTTCCG
NZ_ADKO01000109.1	RT	+	195924	196308	ACGTCGGCATCTATCCAGGGACGCGGCACCCATGACCTGATGAAGTTCATCTGTCGTGACATGGAAACGGATCCGGAAGGGACAGGGTATGGTTATAAGTTTGACATTCACCATTTTTATGACAATGTACGTCAGGATTTTGCTATGTGGTGCTTTGCCCGTGTTTTCAAGGACAAGAAACTGCTTGGAATTCTCAATTCCTTTATAATGATGCTTGACAGCGGTATCAGTTTCGGGCTTAGAAGCTCGCAGGCTACCGGTAATTTACTCCTGTCTATTTTTTTAGACCATTATTTGAAGGATAAGTACAGTGTCCGTCATTTCTATCGTTATTGTGATGACGGTCTTGTACTTGGTAAAACGAAAGCGGAACTGTGGATGATTC
NC_014910.1	TR	+	3729705	3729754	3729690	3729790	12	0	CGCAGTACTCGGCCAACAACGCCTGGTGCCAGGACTTCGAGAACGGCAACAGCAACACCAACAACAAGGACAACGAGTTCCGTGCGGTCCCCCTCCGCAGA
NC_014910.1	VR	+	*	*	3722990	3723090	12	0	CGCAGTACTCGGCCGGCACCGCCTGGTGCCAGGACTTCGAGAACGGCGACAGCTACCCCAGCGTCAAGGTCTACGAGTTCCGTGCGGTCCCCCTCCGCAGC
NC_014910.1	TR	+	3729705	3729754	3729690	3729790	13	0	CGCAGTACTCGGCCAACAACGCCTGGTGCCAGGACTTCGAGAACGGCAACAGCAACACCAACAACAAGGACAACGAGTTCCGTGCGGTCCCCCTCCGCAGA
NC_014910.1	VR	+	*	*	3723572	3723672	13	0	CGCAGTACTCGGCCTACTTCGCCTGGTGCCAGGACTTCGAGCTCGGCTACAGCCACACCAACGGCGAGGACTACGAGTTCCGTGCGGTCCCCCTCCGCTGC
NC_014910.1	TR	+	3729705	3729754	3729690	3729790	13	0	CGCAGTACTCGGCCAACAACGCCTGGTGCCAGGACTTCGAGAACGGCAACAGCAACACCAACAACAAGGACAACGAGTTCCGTGCGGTCCCCCTCCGCAGA
NC_014910.1	VR	+	*	*	3728946	3729046	13	0	CGCAGTACTCGGCCCTCAGCGCCTGGTGCCAGGACTTCGAGTACGGCTACAGCGGCCCCAACCTCAAGGACTACGAGTTCCGTGCGGTCCCCCTCCGCTGC
NC_014910.1	RT	+	3729991	3730674	AGCCGCGCGAGGTGTGGGCGGCATCGTTCCGCGACCGCATCGTGCACTGGCTGCTCTACAGCCACATCGCGCCGCGGTTCCATGCCGCGTTCGTGGCGGACTCGTGCGCGTGCATTCCCGGGCGCGGCACGCTGTATGGCGCCCAGCGGCTGGAGCGGCACGTGCGCAGCTGCACCCGCAACTGGGCGCGGCCGGCGCATTATTTGAAGTGCGACCTGGCCAACTTCTTCGTGTCGATCGACAAGCACGTGCTGCGCGAGCGCATCGCGGCGCGCGTGCACGAGCCCTGGTGGATGGCCCTGGCCGACACGATCCTTTTTCACGACCCGCGCCAGGACGTGGAGGTGCGCGGCTGCGCTTCGGACCTGCGCCGCGTGCCGCCGCACAAGAGCCTGTTCAACGCGCCCGACGACACGGGCCTGCCCATCGGCAACCTGTCGTCGCAGTTCTTCGCCAATGTGTTGCTCGACGCCTTGGACCAGCGCGTCAAGCACCGGCTGCGGGCGCCCTACTACATCCGCTATGTGGATGACTTCGTGCTGCTGCACCCGTCCCGCACGTGGCTGACTGCGGCGCACCACGACATCGAGACCTGGCTGCCCGAGCAGCTGCGCCTGCAGCTCAACCCGCGCAAGACGATCCGCCAGCCGGTGGACCGCGGCCTGGACTTCGTGGGCCAGGTCA
NZ_ACFB01000013.1	TR	-	64001	64025	63999	64028	5	1	TCTACAAGGGCAAGGGCAAGCACATCATCA
NZ_ACFB01000013.1	VR	-	*	*	98821	98850	5	1	TCTACACGGGCAAGGGCGCGCACAACTTCC
NZ_ACFB01000013.1	RT	-	57024	57598	CTTTCTGCTCGACCTGCTTCTTGAAGCGTGCGGCCTGATCTTCCGGATCGTTCAGCTCCGAGAAGCCGTTCGCGATCTCGCGGCCGGTGATGAACAGCTCGAAGCGCTCGGTGATGCCCGGCACCGTGTCCGATGCGCGCGCGAGCGGCGACACTTCGACCGGGTAGTCGATGATGAACGTCGGCTCCCACAGCTGCGATTCGGCCGTTTCCTCGAACAGCGCCAGCTGCAGCGCGCCGATGCCGGCGTTCAGGAACGCGGGCTGCGTGACGTCGACGCCGAGGCGCTTCAGCTCGCTGCGCAGATACGCGTCGTCGGACAGCTGACCGTCGGTGTACTGCGGCGCGTACTTCTGGATCGCCTGCGTGATCGTGAGCCGATGGAACGGCTTCGCGAGATCGAGCTCGCGGCCCTGGTACTGGATCGTCGCGGTGCCGAGCGCATCGATCGCGGCCTGGCGGATCAGCTGCTCGGTGAAGTCCATCAGCCAGCGATAGTCGGTGTACGCGGCGTAGAACTCCATCATCGTGAATTCCGGGTTGTGGCGCGGCGACACGCCTTCGTTCCGGAAATTG
NZ_KE150239.1	TR	+	197674	197723	197635	197739	4	0	ACCTCGGCGCGTCGTGGGTGGATGGCGTTCGTGCGGGCCTTTTCGCCTGCAATCTGAATAACCCGGCGTCCAACGCCAATACGAATATCGGTTGCCGCCTCGCAA
NZ_KE150239.1	VR	+	*	*	195454	195558	4	0	ACCTCGGCGCGTCGTGGGTGGATGGCGTTCGTGCGGGCCTTTTCGCCTGCGATCTGAATGACCCGGCGTCCTACGCCACTACGAATATCGGTTGCCGCCTCGCAA
NZ_KE150239.1	RT	+	198438	198976	GCTGGAACCGTGGTTCGAGCGGCGCTTTATCGCGGATTCCTACGCCTGCCGCAAGGGCAAGGGAACCCACGCCGCGAGCCTGCGGACGCGGGAGTTCATGCGCGCCGCTTCGGCGCAATGGGGCCGCCCCTATGTTTTGAAAGGGGACATTGCAAAGTATTTCAGCAGTATTGACCATAACCGGCTTTTGTCCATGCTGCCCCGCATTATCAGCGACCCGGACGTGCTGTGGCTCTTTGAACGGATTGTCCGGCACAACGGGTACGAAGAAAAGGGACTTCCCCTGGGCTGCCTGACAAGTCAGTGGCTGGCGAACCTGTATCTTGACGCTCTGGACCATTACGTCAAGGACGATATGGGCGTGAAGTATTACGTCCGCTATATGGATGACTTCGTCATCATCGGGCCGTCAAAGGCGTGGTGCTGGGCAACGCTCGAATCCATCAGGAATTTTGTGGAAATCAGCCTGTTGCTGCGTCTGAACCCCAAAACGGGCGTCTGGCCCATAAGTCGCGGCATCGACTTTGTGGGCTACCGGC
NZ_DS990118.1	TR	-	220845	220882	220836	220894	9	1	GGGTACAACAATGCGAATGCGAATGGTGGTGTATCGAATGCGAATACGAATAACGATGC
NZ_DS990118.1	VR	-	*	*	221268	221326	9	1	GGGTACCACAATGCGAATGCGAATGGCGGTGTGTCGTATGCGTGTGCGGTTAGCGATGC
NZ_DS990118.1	RT	-	219785	220177	TACAAGTTCGACATCCGTAGGTTTTACGATAATGCGCGGCAGGACTTTGTTATGTGGTGCTTCCGCAGGGTATTCAAGGATGAAAGGCTGTTGGTGCTGCTGGAGCGGTTCGTGACATTGCTGCCGGAAGGTATCAGTTTCGGACTGCGCAGTTCACAGGGGGCGGGAAACTTGCTCCTGTCTGTATTTTTAGACCACTATTTGAAAGACAAGTACGGTATCCGATATTACTATCGCTATTGTGATGACGGATTAGTACTCGGTAAAATGAAAGCGGAATTGTGGAAGATTCGTGATGTTATTCATGAGCAAGTAAAGAAAATAGATTTGGAAATCAAGCCTAATGAACGGGTATTTCCGGTAGAGGAAGGCATTGATTTTCTCGGCTATGTT
NZ_GL834313.1	TR	+	120279	120332	120230	120344	15	0	GCGTTTGCCGATTTGCGGGGGCAACTGGAACAATGGTGCCAACGCTGGTGTCTTCAACTTGAACCTCAACAATCCCCGCTCCAATGCGAACTGGAACATCGGTTTCCGCTCCGCT
NZ_GL834313.1	VR	+	*	*	119599	119713	15	0	GCGTTTGCCGGTTTGCGGGGGCAGCTGGGGCAGTGGTGCCAGCGCTGGTGTCTTCGGCTTGAACCTCAGCGATCCCCGCTCCGATGCGGGCTGGTCCATCGGTTTCCGCTCCGCT
NZ_GL834313.1	RT	+	120771	121369	ACTCAATCCTATAGTTTGTAAAGGGATGATTAGTGATACCTATTCCTGCATAGAAGATAGAGGACAACTTAAATCTATGCAGAGATTAGCAGGGTGGGTTGATTTTGTAGAGAAAAGCGGTGAACGTTGGTACTATCTGAAAATGGATGTGGAGAAATTCTTCTATCGAATGGATCATGAGGTGCTTATGAGCATAATCCAGAAAAAGATAGGGGACAAGGAAGCGGTTAGATTCCTTGAACATTATGTGTGCCATGCTTCCAGAGCATTTGGACTTCCGCTTGGAGTAAAGTCACCACTGGAAATATCGGATAAAGAAATGCTGTGGGATGTAGGGATTGCCATAGGTGGCGGATTGTCACACATGTATGGCAATATGTATTTAAACCCTATGGACCAAATGGCAAAGAGAAAAGAGGGCATACAGTATTATATTCGTTATATGGATGATGTGATTATTCTATCGACGGACAAGGAGCTGTTACACAGGTACAAGAATATGTTTTCTGATTTTTTAGGCGATGTTCTGAAACTTCGATTAAATAATAAAACAGCAATTCGACCTGTCTCACATGGCATGGAGTTTGTTGGTTATACTA
NC_015160.1	TR	-	940288	940325	940266	940388	14	0	AGGCTTCGTGTCCGCCTCTCCGGTGCTAACGCTAACAATGGCACGAATGCAGGGGCGTTTGCTACGAATACGAACAATGCAGCCTCGAATTCGAATGCGAATGTGTCCGCTCCCCTATACTTT
NC_015160.1	VR	-	*	*	940623	940745	14	0	GGGCTTCGTGTCCGCCTCTCCGGTGCTAGCGCTTACAGTGGCGCGTCTGCGGGGGCGTTTGCTACGAATGCGAACGATGCAGCCTCGTATTCGTATGCGAATGTGTCCGCTCCCCTCTGCTTT
NC_015160.1	RT	-	939312	939902	AAAGAGCGGAAGATCTTTAAACTGCCGTTCCGGGATCGTGTCGTTCATTGGGCGATAATGCAGGTTATTGAACCGATATGGCTCTCTAATTTCACCCATGATACATTCTCTTGCATACGTGGGCGTGGTATTCACCCTCTTTTATACAAGCTCCGCCGTGATTTGAAAGCGGATCCGGAGGGAACCCGGTACTGCCTGAAAATCGATGTGCGCAAATTCTATCCGAGTATAGACCACGAGATCATGAAACAGGTAATCCGCCGAAAGCTGAAAGATGCCCGGCTGCTTGCTTTGCTTGACGGTATCGTGGACTCGGCAGAGAACGGAGTGCCTATCGGGAATTATTTATCCCAATTCTTTGCCAACCTTTATTTATCCGAACTGGATCATATCATGAAAGAAGAAATGGGCATCCGGTACTATTACCGCTTTGCCGATGATATTGTCCTGCTGGATGGAAACAAGGAGAAGCTCCACGGAACCCTCGTGTTTATCAACCACTACCTGAATAATGAACGTGCTTTGAGTATAAAGCCGAATTATCAGGTTTTCCCGGTAGAGAGCAGGGGTATTAATTACGTGGGATACGTG
NC_015172.1	TR	+	552158	552207	552151	552220	0	3	ACCGCTACCCGTGCGCTTCGCGGCTACATTTCGGCCCGCTATTGGAACAACAATGGGCAGTCGAATCGCA
NC_015172.1	VR	+	*	*	550278	550347	0	3	ACCGCTAACCGTGCGATTCGCGGCTACAATTCGGCCCGCTATTGGAACAACAATGGGCAGTCGAATCGCA
NC_015172.1	TR	+	552158	552207	552151	552220	0	3	ACCGCTACCCGTGCGCTTCGCGGCTACATTTCGGCCCGCTATTGGAACAACAATGGGCAGTCGAATCGCA
NC_015172.1	VR	-	*	*	3168604	3168673	0	3	ACCGCTAACCGTGCGATTCGCGGCTACAATTCGGCCCGCTATTGGAACAACAATGGGCAGTCGAATCGCA
NC_015172.1	TR	+	552158	552207	535649	553965	1	0	AAGCAAGGTGATAGCGAGGTGAGCAAATGGCAAAATTATTCGCCTGTAGAGGCGGTCAGTCAGAAGTAAACGGAGCACCCGAGAAGGTGAAGCTCCTCCCCCTCGGACACGTCAAGAGTCAAAAGGGCGACTTCGACGTCGATGAGGAAAGCTTCCGTTTGATGAAGCAGACTTTTCTCGAACGGGGTAACGACATCGTGATTGACTATGAGCATCAGACGCTCAAAGATGTACAGGCTCCGGCGGGCGGATGGATTAAAGACCTATCCATTGAGGACGGAGCGATTGTGGCTAAAGTGGAATGGACTCCGCAGGGAAAGAAGTATCTCGAAAACCGGGAATACCGCTATCTCTCGCCCGTTGTCCTCGTCCGCAAGTCGGACGGCAAGGCAATAGTCCTACACTCGGCAGCATTGACGAACACACCCGCCATTGACGGGATGTTTCCGATAATCAATTCCATCAAACTTGATGATTATGAAGGAGGTAACGACATGGACATCATTAAAAAGCTCGCGGCTCTGCTCGGACTCGGTGAGGACGCAACCGAAGAGCAGGTCACGGAAGCCCTCAAGGCAGCCGTCGCGGATGCCAAGAAGTTCAAGGAGGGCACAGAGAACAAGAATCCTGAAGGCGGTTCGGAGGATGAAGGCAAGGTCGTCTCAAACAAGGTGATTTGCGAGATGCTCGGGCTGAAGGCCGGAGCCAAGACCGAAGACGTGGCCGCCGCAATCGTGGCGCTCACAAACAAGAAGCCGGAGGGCTCTGTTTCTGAGAAGGAGTTCAAAGAGCTCAAGGACAAAATCGCCCGCAGGGATGCAGACGACGCCGTCCTCATGGCCCTGAAGGCCGGGAAACTGACTCCGGCTCAAAAGGATTGGGCGACGCAGTACGCACTCAAAGACCCGGAGGGATTCAAGTCCTTCGTTGAGAAGGCCCCCCAGGGCGTCCCGATGGGCGAGCTTGACATCGAGACCAAGGCGAACAAAGAGGAAACCTTCGACGAGGCGACGCTGCTCATTTGCAAGCAGCTTGGCGTCAGCGAGGACGACCTCAAGAAGTACGGAAAGGATGTGAGATAACATGGCACTCACAGCAGGAAGGAACACGCCGGAGCTTGCAGAAGGCGGGAGAATTGTCGTCCTCCCGGTGGCGGCAGGTGCGGTCATTTATGACGGCGGGCTTGTCGTGCTCGATGCGAGCGGCAACGCAAAGGCCGCTGTCAAGGCCGAGGGCCTTACGGCAGCGGGCCGCGCCGAGGAATACGTCGACAACACGGGAGGCGCAGCCGGAGACAAGACCGTCAAGGTCAGAAGAGGCGTCTTCGTTTGGGACAATACCACGGTAGCAGCCAACAAAATAAAAGCCGAACACGTCCTCAAGGACTGCTATATCGTCGACGACTGCACCGTGACCGCATTGGCGACAGGCAGCTCCCGGGCAGGAAAAGTCATCGCAGTAACAGACGACGGCGTCGCCGTCGAAACCCTATAACAGGGAGAAAAGGAGGATTAAAGCACTATGATAGTTAATCAGCAAGCACTCCGGGGCATTTTTACCGGGTTCAAGACCATCTTTGCCAAAGCCTTTGACGAAACAAAGCCCCTCTATGACAGGGTGGCGACGGTCGTCCCTTCCGTTACAGGGGAAGAGAATTACAAATGGCTCGGCACTATCCCCATGATGCGGGAATGGATTGGAGACCGTCAGATTAAAAGTTTGACGGCATCCGATTACACCATCAAGAACAAGGACTTCGAGGTAACGGTCGGCGTTCCCCGCAACGACATCGAGGACGACCGTGTCGGGCTCTACACTCCGGCGATTCAGTCCCTCGGTCAGAGCGCGGCCCTGCATCCCGACGAGCTTGTCTTCGTACTGCTCCCGGGCGGATTCACAAACAAATGCTATGATGGGCTGCCGTTTTTCTCGGACGCCCACAAGGTCGGCAAAAAGACCTTCAGCAACAAGGGAACGGCCAAACTTTCGCCGGAATCCTATGCAGCGGCGAGGGCGGCAATCATGTCGGTAACGGACGAACACGGCAAGCCTCTCAAGATTGTCCCCGACCTTCTCGTCGTTGGCCCGGCCTTAGAGACCGAAGCGAGGAAGATTCTTCTCGCCGACCAGATTGACGGCACAACCAACATCCTGAAGGGAACGGCGGAGCCGCTGGTTGTTCCCGACCTGGCCGGAAATGATTCGATGTGGTTCCTGCTTTGCACCAAGAAGCCCATCAAGCCTCTCATTTACCAAGAGAGACAGAAGCCGAAGTTTGTGAGCCTGACCAACGAGACCGACGAGAACGTCTTCATGAGAAAAGAATTCCTCTACGGAGCCGACTCTCGCGGAAATTCCGGGTATGCCTTCTGGCAAATGGCCTACGGCAGCGACGGTACAGCACAGTAAAGGAGTGAGTCGGCGTGGCATATTGTGAGACCGCAGAAGTCCGCTCCATGATTAAGGATGATGCCCTCAACACCATCATCGGCAGCGACTACATAGAAGACGAGGCCGAGCGTGAGGCGAAAATCATCCCCATCATTGAAGGGGCAATCGCGGACGCAGGGGCGGAGATTGACGGATACCTCGCTAAGAGATACCCTCTCCCTCTCTCCCCTGTCCCACAGGTTATCAATAAGTTCGCAAAGGACATCGCCGTCTATAACCTGTATTCCCGCATCGGTATCGACGAGAGTGACAGAGAAAAGAACTACTTAAACCGCTACAAGGCGGCGATTCGGTTCTTTGAACTGCTGGCGGAGGGTAAGGTCGAAATCGGAGCCGTCGACACCACCACCGCAGCGCGAACAGGCTTCTCGGTCGCATCAAGTCCGCGCCTCTTCTCCCGCGACAAGCTGAAGGGGATGTAAATGTACAGCATCAGACTTGACGGCGACACAAGAAGCTTGATGAAAAGGCTCCGGCAGCTCGCGGACATCGACAAGAAAGGCATTAACGCCTCCATTGCCGAGGCTATCCGCGAGTCGACCGTCGAACGGTTCCGAACGGAAAAAGGCCCGGACGGGAAGAAATGGAAGCAATCCATCAGGGCGGCGCAGGAAGGCGGCGTCACGCTCGTCAAAAGCGCAGGGCTTAAGAATTCCATCAAGACTACGTCCGACGCCTCCGGGTTCGCGGTCGGCACGAACAAAATATATGCATCGACGCATCAGCTTGGGGCCAAGAACAGGAGAATCACCATCCGGGCCAAGACCTCGAAGGGCCTTGTCTTTCAAGTGGATGGCCGCTGGATACGGAAGAAGCAAGTCACCGTCAGAATCAACATCCCGGCCCGTCCCTTCCTCGGCCTCAGCGATGACGACATGCAGGAAATCAAGGGCACTCTTGAGGATTACTTCAGGGAGGATTAGAAATGTTTACGGAATGCAGGGAACACCTCATCGAAAAGCTGAAGGGAGCAGGAATCCGCTCGAAGCCCTACACAAGCATGAAAAAGCTCCGGGCATCACAGGAGGCCCATATCGGGGCCGTGCTCTTCGAGGAGGAAACCTTCGACCGAAGCGGCGCAAAAAAACTATACAGTGACCAAACAGGCGCGCAGCACAAGAGGCGAAAGGTTTTCTCCCGGGAGACGACCTTCAGCGTGATAATCGGAGACCCCGACCCCAAGAAGACGGAGGAGTTCTTTGAAGCGTTTCTCAGAGCCCTTGACAAAGGCATCTATATCGACGGGAACTATACCCCGATTGAGGTCGTGGAGGCGGAATGGGTTGACGAGGATGACAGCATCCTGAAGGCAAAAGTCGCCGTCAATGTCAAAGTCAAATTCATGGGCGGCGTTTATAAGGACACAGACTTCGCGAAGCTCACGGACGTCGAAGTCGAATCAGTTATCAAGGGAAAGGAGACTCAAGATGGCGAGTAAAAACCAACAGCCGGAAACGGCTGACACAGCAGCTCCGAAGCTATTTAGCATTGAGGAGCTCAAAGACAAGAAAAAAACGCCCGCCCCCATCTTCAGCGGTATGTGTGCCGCCCTCGGATGGAAGCCGGGCAAGATGGTCACGGAGGAAGACTTCGACGCAGCGGTCGGAAAATTCTCCGGCAGTCCCATCGGAAAGAAGGTGAAGTAAATGCTTAGAGATGTCACAACAAACATTACTGACGGATTGCTCGGACTGGCAACCGAAAAGGGCGAGGGTGTCCATGTGAAAATCGGTGTCTCCCCCGTTACGTCGGACACGCCTATCATCATTACGGGCAACATGACGGCGGCGAAAATCAAGGAACGCCTCGGCCTGAGCCCGCTTGCTGACAAGGTCATGGATTCGGTGGAGAACGGTTCCAACCGGATTTACTGCATCCCGGTCTCGGCATCCACGGCAGGAAGCCGGGGAATGGTCGAAAAGACAGGCACGGGCTCGGGTTCCCTAACCGCTGACGGGAGTCCTTACAATGCCTTTGACGTAATTGTCAGAATCACCGGGCAAGGCCGCAGAAATACCGCCCTGTTCGTGTATTCGATTGATGGCGGGTACAGCTATTCCGACGAGTCCACCGTGCCGCTGACGGGAGCCTTCGAAATCCCCCTGACGGGCCTGACTGTGACGTTTACGGAAGGTGCGCAGCCGAATGAGGAGACATCCTTCCTTGTGGGCGACGTCTTCCGTTTCAAGACAACGGCCCCCACCATGACCAACGCCGACGCGCTGGCGGCCATTGACAAGCTCAAGAACTTCAACGAGCCCTATGAATTGGTTCATATCGTCGGGGAATCGCAGAAAGCATTATGGTCGGCGGTATCGGAGCAGCAGCGGGAGCTCGCGGCAACCTATCACAAGCCCCTCCTCTTTGTGCTTGAGGCATACGTCCCGGACAACGAGGAGGATGTCGCCGACTACGCCTTGAGGCTTGAGGCCGACAAGAAGGACATCAAGAACACCGACATTCAGGTCGTGGCAGCGCGCTCCCTCTATGTCGGCATGGACGGCATCACAAGGGAAATCAACAACGCCGGAATCGTGTGCGGCCTGTACTCCAAGACCAAAGTTCATCAGAGTATCGGCAAGACCCGGGACACGGCGGGCATGGGAATCTCTAAAAGCAAGATGCTAGAGCTCCGGCCCGCGGGGATTGAGGAATATATCGAGCTGCTTGATGCCGCAAAATACCTCACCTTCCGGGAATACGACGGGCTTGAGGACTACTTTGTCACCAATGCTCGCGTGATGTCCCCGGACGGCTCGGATTACCGTTATGCCGAGGATGTCCGGGTCAAGAACAAAATCATCAAGGAAGTCCGCAAAGAGGGCCTTCAGCTCTTGCAGGACGACATCGACCTTGAAGATATGCAAAACGAGCTCGAAACAAGGGCGAAGTTCATGCAGACTCCTCTCGACGAGATGGTCAAGCTGAAGGAAATCTCCTCGGCCACAATCACAGTCCCGGAAGGACAGGACATCATCACGACCGAGAAAATGCCCGTCACCATCCGCTATGTGTCCAGAGGATACATCAGGGAAATCGAAGTCGACCTCGGCAGAACGAAGCCGAGCGCAAGCTAAGAAAGGAGGCTTGATTAGGATGTCATTGAAAGTAAACGGCAAAACATACGATTGGGCCGACGTCGATATTAAGCTCCCGGGTCTCACGATTGAGTTTCAGGAAATTTCCTACGACGACGAGCTGGAAAAGGAGCTCGCCTACGGCAAGGGTCAGAAACCGAGAGGCTACGGAGAAGGCAACTACAAGGCCGAAGGCAAGGTCAGCCTCCTCCGCGACGATTATGACGCGCTGCTTGACTACTGCAAAAGCAAAGGGACACCGCTCTTCAAGCTGGTCATCCCGAAGATTGTCGTCTCCTACGCCAACGAGGGAGACCGCACAAGGAGCGATGTGCTCAATACCGTCACGTTCACCAAACGCAGCAACAAGGCGGCGCAGGGAGACAAAAGCATCAAGGTTGACCTTGACATGCTTATCGTGGACGGAATCGAGAGCGACGGCGTTAAAGCCCTGTAATATCTCAAAATAAATGTCAAAGGAGGATTATGCAATGGAAGACAAGAGCATCAAAACCAACGAGGCCGAGGTTAAAAAAGGCGGGTCTGGAGCACTTAACACCGAGGAGCTCAAGACAAAACACGGCAAGGTTTATCAGCTTGATTTAACCCTCACCCCGGACGATGACACGGAGATTGAGGTCTCCTATATCTTCAAGAAGCCGACCACGGCGAGCTATGACCGTTATGTTAAGACGGCGGCCAACGGAATGACGAAGGCGCTCAAGACCTTCATGTTTGACAACATCATCCCTGAGCACCGCGACAGATTGGAGGCCGACCTTGAGGAATACCCGGCCCTTACCTTGAGCGCGGGCGAAAAGCTGCTCTCCATGCTCGGGCTGTCTAAGACCGCAAATTTAATGAAGCTGTAGAAGAGCAGCTCGGGAGGGTGAGGACGGACTTTGTTGAGGCGGCGACGCTTGAGATTTACAGGTTCGTCCCCCCTGCTCTTCTGCCGGATAATATCGGGGAGCTGCATTTTGATGAATTCCTTGCGCTCCTCGCCCGGGCAAGGTACATCGAAGAGGTTGAGGAGGACATTGTTGCGAGAGCTATCTCGAAGGTGTTCTCGGAATAAAAAACCGACCTCTTTATCAAAGGGTCGGTGTTTGTCTGGTAATCCATGCTTTATATAGTTTGGTCGCGTTCCTCCCGGCCTGGAAGATGCTCTCTTTGTCCTTGTCCTTCTGCCTTCCCATCGTGTTTTGATGGCCTACCCATAAGGCATAGGGAATCGTATAGACCATAAGCGGAACATATACAAGGACGGAGATGGCAGCTCCGGCGCACAGGGCGAATATGAGAACTTTGAGCATTACGATTATCAAGGTCATGGTAATCCCTCCTTTGCCTAATTATACCATACGAAAGGGGTGAGGAATAGTGTGAGCTTAGAATCCGTTTTCAAGCTGTCCCTCATTATGAACATGGTCGACCACCTGACAGGCCCGATGGGCCGTGTGCAGTCTTCGGTCGGCGGCTCTGTCTCGAAGCTTCAGAGCATGGAGCAGACCTTCGGCGACATGACCAAGACCGGGGCGGCGATGGCGGGTATCGGCGCACAGATAACCGCCTCAGCTCTCGCCCCGGTGGAGGCAACCTTCGCGACAAAAAGGGCTCTCGGTGAGCTTGCCTCGGTGGGCGTCAAAGACCTCGGCGTCCTTGAGGATGCGGCGCGCAGCTTCTCCGAACAGTGGGCCGGGACATCGAAAGCCGACTTCATCACGGCGGCCTATGACATCAAGAGCGGCATCTCCTCCCTTACGGATGCGGGCGTCGCCGGGTATACGGAGCTTGCAGGTATCACCGCGAAGGGAACAAAGTCCAGCATCGCGGAGATGACAAACCTCTTCGCCACGGGTTACGGCATATACAAGAACTTCTATTCCGACCTTTCGGATATGGAGTTCGGGGAAGTGTTCTCGGCGGGGATTGCGGCTTCGGTCAAGAACTTCAAGACCACGGGCTCAGGGATGGCACAAGCGATTCAGACCCTCGGGGCCTCGGCAACGACGGCCAACGTGCCCCTTGAGGAGCAGCTCTCTATATTGGGTATGCTTCAGGCCACAATGAGCGGAGCCGAGGCGGGAACGAAATACAAAGCTTTCCTCCGCTCGGCTGTCAAAGGCGGCGAGGAGCTCGGCCTCAAGTTCACGGACGCGAACAACCAGCTCCTCTCTATGCCGGAAATCCTCGGTAAACTCCGGGGCAAGTTCGGAGAGACGATGGACGCAGCCGAAAAAATGCAACTGCAAAAAGCTTTCGGTGATACGGAGGCGGTCGCCCTCATTGACCTCATGTACTCCAAGACGGGAGACTTGCAGAACAACATCCTCGGCCTTTACTCGTCGATGGGCGAAGGAGTCGGGGCCGCCCGGGAAATGGCGTCGGCTATCAACGACACGGAGCCCGAGAAGTACCAGCGGTTACAGCAACGCATCCAGAACGTCAAGGAGTCCATCGGCAACAGCCTCCTCCCCACCGTCAACGAACTGCTCGGCAGGGGCGAGGAAGTCCTGACAAAGGTTGGCTCATGGATTGAGAAGAATCAGGAGCTCGTCAAAGTCATCATGATTATTGTGCTCGCACTGGGAGGCTTCCTGATGGTGGCCGGGACGACAATCGCGGTCGTCGGCGGCGTGGGGCTTGTGTTCACCAAGACGGCGGGACTTGCGACAGGTTTTTACCGGGCGATACGGGGAATCCCCGACCTGCTTACAACTATCCAAATAAAGGCCCTGTATGCCGGGGACGGTCTAAAGAGAGGCTTCAGCGCGGTTAAGACCTTTGCCTCGTCGGCGGTTACTGGCATCAGAAACGTCGCCGTCAATATCGCAAGCATGGCGAGGACGGCAGCCATTAACGGGGTCACGGCATTAAAGAACATGGCCCTCGGCCTTGTGGGGATGGCAAAGCAAGCAATCACGACGGCGGTGACAGCGATGCCCGAGCTTATCGCCTCGGTGTGGAGCTTCACGGCGGCCCTGCTCGCGAATCCTATCACGTGGATTATTATAGGCATCGTCGCTTTAGTGGCCGCGATTATTCTACTCTGGCGGAATTGGGACTCGGTGGTCTCGTGGATACAAGGCGTTTGGAACGGCTTCGTCAACGGCATAAAGGCCGGGTTTGACTGGATTCGGAATCTCTTCTCGGGGATGCCGACCTGGCTGCAAATAGCAATCGCCGCATTCCTGCCGTTCATAGGGATTCCGATGCTCATTATCACGCATTGGGACTCAATAGTCGCCTTCTTCTCGAATATGTGGACCCGCATCAAGGAAGGCTTTGTCAACGGCATCAATGCAATCAAGGAATTCTTTATGGGTGTTCCGGCGTTCTTCAGGGAAAGCGGCGCGAGAATCATCGACACCCTCGTTGAAGGCATCAAGAGCGCGGCCATGAAGCCCGTCGAGGCGGTAAAAGGCATCTTCCAGAAGGTTAGAAAGCTTCTTCCGTTCTCGGATGCGAAGGAAGGGCCTCTCGCGGAGCTGACGCTTTCGGGGCACAGGACAATGTCCACGCTGGCGCAGGGCATCGAACAGGGTGCAGACCTCCCGGCTCAAGCCGTGGAGAAGGGGCTCGGCAAAATTGACACGACAGGAGGCCGGGAGCCTGTCAAGAAGGTCAACCTCAAGGAAATCTCCCGGGAGAAAGAAACATCGGAGACGACCACGGAAAGAGACAGGCGCATCATCATCGAGAAACTGCTCCTAAACGTGGACTTCTCCAAAATCAAAGAGCTCCCGCTGCTCCTCAAGCTCCTCAAGGAGATTGAGGACTACGTCAACAGCAACGGGCTCGTCGCTGAAGGGGAGGGATAATCTTGATATTTGTCGACGACAGTTCGATTAAAGTGAGCGGGGTTATCCTCCCCGGCCTCATCAAGAGTATAGAGGTCAGGGATGACGCTCTCATCGAAGAGCAGACAGTCGAAGGGAGCTCCGCGAAGGCGAAACAGGCAGAGGGGTACGAGGACGCAAAGGTGACGATTGAGCTCATCCTAGAAGACGGCCCCAACGCCACGAGGAAAGAGAAGCTCGACAAGATACAAAACCTTTTCAAAAAGGCAGGACAGGAGAAGCCTGTCGTTCATGAAATCATCAACGAGCACACGGCAGCGCGCCGGGTCAAGAAGGTCATCTTCAAGAGCCTCAGCTCGAAGGAGGAAAGCAAAAAGGAGCAGCTCACGGTGAGCCTTGAGTTCTGGTCGTACAATCCAATGACCATCACGGCGACAAAATCCAAGAGCGGCAGCTCGCAGACGAGCACCTCATCGGCGGTAAGCAAGCTCGACCCGGCATATCAAAGCTATTTGAGCGGCAGCCGGGGGACGGCTCCCAAGACCAACAACTCCCCCGCTGTGGATGACGTAAGCACGACGGCCTATGCGAACAGGCTCTCAATGATGCCGTACTAAGGAAGTGATTCTAAGAGTGGAAACGGCTGAATTATTCTATCCCGAAATCAGCGTAGAGCTCGGGAAATACACCTTCAGGGAAGGCGTAGAAATCGAGGTTTATTCAAGCAAAGACAGTTACTTTGATTGGGCGAAGGTGAGGTTTACCCGGCAGTTCAAAGAGAAGCTCACTCTCGACGTCAAAGAAAAGGCCCTCATCCAGCTCGGTTACAACGGGGTTTTCGACGATGTCTTCGAAGGATATATCACCAAGCCGTATGACAGCGGCGGTTACATGAACGAAATCCTCCTCAAGGACGACATGATTCTCCTTGAGGAAACGGCCATTAACAACACGTTTTTAGATGCGACGCCGCAGGAGATTATCTCCTTTTGCCTCGCAAAGGCCGGGGTTCAGAAGATGAAGCTTTCGGCGGCGGCACATCCGGCAAAGGCGCGAATCCCCATCTTTCAAAAGAACGTGGTCTCGGTCATTAACGAGATACACGCCGCATGGGGAATCGCTGAGAAGTTTTTCTTTTCGGGCGGAGTCTTCTATTGGGGAGAGAAGCCCGAACAAACAAAGGTTTTCTCGTTTGAGTACGGGACGAACATCATCACCCTCAACAGGCCGGGGGGCGTGTGGGAACTCGAAACGGTCTCCGCACCGTTCATCAAGCACTCGCACAAAATAAGCGTTTCACACCCGCAGGTGTCCGGCGAGTTCGAGGTCAAGAAGGTCGTCTTTACTACCAACGAGGCGGGGTTCATCCGCACCTACATCTATTTTTAACCGAAGGAGGGAGAGCAATGCTTGAGGAAATGGTCAAAAGTGTAATAGCAAAGCAGCTCGCCGCCGACTTCCCTCACTTGCAGCTCCCCGGCCTTATGCGTGCAAGGGTCACAAGAGCAGCGTCCACGGGCGAGTGGTACGAATACAGCCTCAAGATTCTTGACAAAACGGGCGAGATTGACGAACGCTTCCCGGAGATTCCCGGAGTGCTTTCCAAGGTAAACGTCGAGCTCGGGAAAACCGTCGCGGTCGGCCTTCTGTACGGTGAGCTCAATCCGTGCATTATCGGGGAGGTGGTTTGATGGCAGGGTTAAACGACACAGACATTAAGCTTGACCCCTCGTGGCAGCTCACCCAGGCGGCCACTGGCGACGCGCCTCTTGTGTCCGGGTTCGACTGCATCATGCAGGACATCCGGCTTGAGGCTATGACACAGGCGGGCGAGCTCTTCTATGATACTGAGTGGGGATGGTCGCTTCTCGACTTCGTGCAGAGCGAGGACGACGAGCTCACCATCATAGAGGTCGGGGAGCGCATAAGAGAAAAGCTTGAAAGAAGAGAAATCGTCGACTCTGAGACCATCTCAACCGAGGTAAAGCTTGAGGATGACGCGCTCAAGGTGTTCACTACCTTTTGCTTTATCGGGGATTCTCAGACCTACAGCGTGAGCGTCACGGTCGACAGGGTAAATGTGGAGGTGATTGAAATTGATTGATGAAAAGGTTCTTGACGAGATTCTTCCCGTCCCGGACATCGAGAAGCTCAAGGAGGAGACGGTCGCGCAGCTTAAAAGCGAGGGCTTCTCAATAACGAACTTCAGCTCGGGCGGCATCTTTTACACCCTCTTGATGATAGTCCTCCGCATCCGCATCGAGCTCATCAACCTCCTCCGCCGTGTGCTCAATAACATGTTTGTCGCTCATGCTGAGGGGATATGGCTCAAGCTCAAAGCGGCGGACTTCGGCAAGAAACAAAAGGAAGCCCTCAAAACGCAAGGCTATGTCACTGTGACAAGGGGAGAAGGCGCGGAGGCCGTTCGCATTGCCAAAGGGCACGTCTTCAAGACCATCAAGGACGTCAACGGCGAGGAGCTCCGATTCTTTGTCCTGAAGGATACCGTCCTTCAGAAGGGCGCGGAGACGGTCGGCGTCCTCGTGGAGGCCGAACGGGAGGGCTCAAGGTACAATGTACCACCCGGGCAGATAACGCGCTCCCTGACGCATTTAGAGGGCGGCTGCACGGTCTCCAATGGTTCTGACTGGATAGTCCGGGAAGGCAGCGACATTGAGGACGTTGAGAGCCTCCGGGAGCGCACCCTCCGCTCGTGGTCTGAGCTTGCCACAAGGCCCATCGCCGAGAAGTATCAAAACGCTTGTGAACAGGTTCCGGGCGTGCTCTTTGTCAAGGTGAACGATATGCACCCGAGAGGTCAAGGAACGGTCGACATCATCGTCACAGGGACGGCGGGAGAAGCGACGGAGGGCCTCCTTGCACAGGTGCGGGCCGAGGTCGACAAGATTATCGGCAACTATGACGACGTGCTCGTGAAGAGCTCTACGACCATAGAGCAGCCTGTCTCCGTAACCGTGACCATCCCGGACACCGTTTCGGATGACGGCATCGCCGACAGCGTGAAGGCTGCTATCTCGGAGCTGCTTCAGATACGGAAAAACCGGGAGCTCAACGAGCTCACTCACGCCGACATCGTCCACGCTGTCAAAAGCAAGGTCGCATCCGTCCGCAATGTCAAGGTTACGGTTCCAAGTGAGGACGTCTTCCTTGACAGCGACAAGGTCATCATCCTCGGTGAGGTATCGGTGACAGTGGAAAGGACGTGAGGCGATGGCGAGATTTGAGAGGTTCGGCGAGTACATGTTCAGCCTCCTCTTTACTCCGCTGAGGAAAGGGAAAAAGGCAGCGAATCAGTTCTATATCTTTTTCAAGGTCGTCGGGAAGCTGTTTGACGACACCAAGAGGGACATCTTCCGGGTGCGGGCCGAGTCAATGGTCATCAGCGCAAGCGAGGTCATGCTCCCGGAACACGGTAAAGACCGGGAAATGCCCCGGCTCAAGGGCGAGGATGCCGAAGCCTACAGGACACGGCTTTCCATGAAGGCCATTATCGCGGAGCAGGCCGGGACAAGGCCGGGCGTCCTCCTTGCCCTCAAGGCTCTCGGATATGAACAATCCTACATAGAGCCGTTTTATAAGACAGACCCGGAGAGATGGGCTGAGTTTATCATCTTCCTCCGGGGCAAGAATCCGAGTGGCGTCAATGACATCCGCATCATAGACGCCGAGGTGATGAAGGTCAAGGAAGCGAGTGCAAAGCCTAACTACGGTGTGGACAGCGGAAACGTCATCGGAATCCGTTCCAAGGAGCAGACGGGATTTTCCCGTTATCCCCTTTGCGGGACTATCGTGTGCGGCGTCTTCCCGATCGCGGTGTGTGTCGGCCATATGGTCGCCTCGGCGGGCGTGGCTCAGTCCCAAAGCGGCGGAGCTATCAAGGATTATCCTCTGACAGGCCGGACAATGACATCGCGGAGGATATACCACGAGGAGAATTGTTCGCTTTATTATGGCTTTGATTCCGTCTCGGAGGTCAAGTCTTCGGCCCGCGATGGTGAAGTGACTTATCCTCTCGCATCAGAGAAAACCATGACGAAAGGAGATGAATGACCATGAAGACATTGACGGGCATCGGCCTAAACAAACAGGCCCAAAGGTTCGCGAGCTCTATCCATCATGCGGCGTACAGCCTCAACGGAGCTCCGCAGACAAGGCCGATTTTCAAGTCTATCGTTGAAGGAGACGTCGTGAAGATTTACGTCTACTTTGACGATGCGGTTGTCGGCAGCGTCTCAAACGTGCAGCTCGTCGACAATGACGGCGATGTGGTCGCGCTGACCGACAGGGTCTTTACGAAACCACAAAGCAAGGGGCTCTATGTAGCCTTTAAGTACCGCTTTACAGAAATGGAGGTTGAAAGTGTTGAATCCTTATAGCAAAGTCGGATGGAAAGACCATGTCGTCGACGAGGAAACGGGCGAAGTCATCCAGAACGGGACGCCGCTGAGCGAGAACAATCTCGGTCATATGGACGACGGCATCCAGGCAGTCACCGCGCAGACCATAACTCAGGATGCCTCTATTGCACAGCTTCAGGCTGAGCTCAAGGTCGTCAAGGATGCAACCTTGAATAATATGACCAACAACGTGTTTATTGAGAACTTCAGCTCGCTCAGCAACATCAAGCTCAGCAACGGCATCTATGACCCGGTGGCGCGGAAAATCTATGTATAAAGTGGCGTGCCCGAGGAGGGAGCTGAGCTGCATGATAGGGAACTTGTTCAGTGAATTGGTTCCTTTATGCGACGGTGATTGCTCCGGCCTCAAGGATGATGACTTCATCATCTCCGGCATCATCACAGGGACAGACAAGAAAGCGACAATCAAGCTCACCGACTACGGATGCGAGTATTACGGAGACGTCCAAGAACTTGAGAGATTGCGGGAAAAGAGGTGTTTGATTCGTGGAGCCTTCCATGCTTCAGAAGAAAGCTGAAATCTTCCTTGACAGGATTTATCCCCTTTTGAGGAACTTCCCGCAGTCCGAGAAGTTTTGCCTCTGCCAAGAGATAAAACAGGCATGTTACAGGGTCATCCGAAACACTATGATGTACAGCGCACTCAAGACGGATGACCGCATCCATTACCTCCGGGAGGTGGACGCAGACCTGAAGCTCCTGCTCATTCATTTTGGGATGGCGAGGAATCAGAAGTACATCACCCAAAAGAAAGCCTATGAGCTGCAAGAGAAAATCTCCGAGCTCGGGCGCATATGCGGGGGTCTGATAAAGGCCCACTACGGGAAAAAGTAACTACTCACAGGGTTGTCCCTGTTTGACCGCTAACCGTGCGATTCGCGGCTACAATTCGGCCCGCTATTGGAACAACAATGGGCAGTCGAATCGCAACGACAACGTCGGCTGGCGGCCCGCCCTGTAAGTCTTTCGTCCGATGCGGTCACGGCTTCATCGGCGAGTCCTTGTTATACTTCAAGGGAGGGGCAATCCTTCACTGTGGAAACGGTGTAAACACATGAACAATGTCATAACTGCCAAGCCGCTTCATGAAAGGGATGCCATTATGACGAACACTACTAAAAGCCCGCTGTTTGACGCAGTTGTTGACTACGACAACATAGCGAAAGGATACCGTGAGACACAACGAGGAGCGCGGAAATTCCAAAAGGAAGCCGTCATCTTCGATATGTGCAGGGAGAGGAATCTCGTCCACTTGTGGCGAGACCTCAAGGATGAAGAATATGAGGTCGGGAAGTACATTCGATTCAAGGTTTTCGAGCCGAAAGAGAGAAATATCTCCGCTCCTCATATTCGGGACAAGACCGTGCAATTCGCGGTTCACAGCGTTCTCAAGGAAGTCTATAAGCCGGTATTTATCAAAGGCTCGTTTGCTTGCCAAGAGGACAAAGGGAATCACAGGGCGGTCGAACACCTTCAGCATAACATGAGGTTGTGCAAATGGAAGCACGGCGGAGGATGGATTCTCAAAATAGATGTCAAAAAGTTCTTTTACTCTATCGACAGGGACATCCTGAAGAGAATCCTTCAAAAGAAAATCAAGGACGAAAAACTTCTCCGGCTCCTTAACAAAATCATTGACTCAAGCCCGGAAGGAGAAAAAGGAATACCGCTCGGGAACGTGACCTCGCAGGACATGGCGAACATCTACCTCGACAAGCTCGACCAGTATTGCGTGAGGTTCCTCAAGGTGAAGTATTACACCCGGTACATGGACGATGTTTGCATCGTGACGCCAACGAAGGAACAGGCCCAGGAGTACCTCAAAAAAATCAAGACGTTCCTTGAGGAGCGACTCGGGCTTGAGACTAACCAAAAGACCAAGATTTTCCCGTTGGAGCAGGGCGTCAATGCCTATGGCTTCAAAATCTGGACGACTCACCGCCTATTGAGGGATAAATCAAAACAGGCGATGAAGCGACGCATTAAGCGTATGGACGAAAAGCAAAAGGCCGGGGAAATGACCAAGAAGGAAGTCGTTCAGGCCGTGAGCTCATGGCTCGGATATGCACGCTGGTCATGCAGCTTCAACCTCTGCAAGAAGATTTTCGCACCATACCCCTATATCAAAGTGGAAGGAGAGATTTATTTTGGCAGAATATCTCGGAACAATCAATCTCGGCGGCCTGTACAAGAGCGGAGTAATCCAACCTCGCCCCACTAAACCGTGGCGCATCAGCTCCGCGCCGACAGGTCAGAGTACAGTCGGAGACATTGCCGACTTTAACACCTTGACCACGATGTCAAGCTGGACTATCGGCAACACTCCGGGAACTGAAGCGAATCAGCTCAAATGGCACAAAATCAAGGACGGAGACAAGACCCTTCTTATTTGTGACAGGGTCATCCTGGCTAATGTGTCGTGGGACGACCTCAACGGCGACAATCGTATTTTTGGCAAAACCATCACTATTGACGGGGCCGAGTACAAGCTGAGAGCTCTGACGGGCGGCAGCAACTACAGGAGCGGAACGGACGCCTACTCCGGCGGTTCTCCGGCTACAAACGAGTGGGACAGATTCGTCACCCGCGAGGAGGTCATCACAGGGCTCCCTGCTCCCACTTCGGCAGACCTTGACTCTACCCTTGCAACGGCTGACTACACGAGCACTCATGGCGATTTTTGGCATTGGGCGGGTATGTATTCATGGTGTCAAGAGACCTACACAGGCAACACCGCTACCCGTGCGCTTCGCGGCTACATTTCGGCCCGCTATTGGAACAACAATGGGCAGTCGAATCGCACCGACATCGTCGGCTGGCGGCCCGTCCTTGAAGTACTGAATACTGCCCCATTGATTTCTGACATAGACCGAAATCTCGGGGACAAAAACGCGGACTTTGTAATCACCTACACGGTCAATGACACCGATGCGTCCGACGTGCTCACAGTAACGGAATACCGCGACGGCGTGCAGACAAACACCTTCACGAATGCAGTCCGGGGGCAAACATACAGCATCAACGTCCCGGTCACAAGCCTCAGCCTCGGCACTCATACCGTCTCCGTAACGGTCAATGACGGCAAGGGCGGCACGGCTACAAGAGTATGGACGTTCCAAAGAGTGAACGCAGCTCCGACCGTCTCGGGAAGTGACCAAAACCTCGGGGATAAAAACCTCGGCTTTCAGATTGAGTACACGGTTAATGACACGGACGGAGACACACTGACAGTTGTCGAGAAACTCAATACTGAAACGCTCAGAACGATAAACAACGCCCCGAAAGGACAGACGCTCACGCTTGAAATCACGAACGAAAAGCTCTTCAGCTTAGCTCTCAACTCGGTCAACACGGCTCGGATTGAGGTCAGCGACGGCAAGGGTGGCACGGCGTACAGGACATACACTTTCAAGCGCGTAAACGCCGCGCCGAGCATCTCGGGAGTGGATGAAGACCTCGGTCAACAGACGGGAGCCTTCTCAAAGACCTACATTGTGAACGACGTCGAAGGCGATGCGGTGATTATCACCGAAAAAATTGACGATACTGTCATCCGAGCATACACCGCAGAGCTCGGCACAGAGGCCACAATCACCCTCACGGAGGAAAAGTGGCTCATGCTGACAAACGGGTCACACTCCCTCAAGATTGAGGCTGTAGACACCAATTTTGCGACGTCGATTAGAGTCTTCAACTTCAGCAAGAACGAGACGGAAATCCTGTTCGAGTTCCCGACTCCGTTCGAGACCGATGCGATGGCAACCAAAGTCCTTGTCACTCCAACATGGCACATCGAGGGCGCGGAGGCCTACGTGTACGCTTGTAATAACGCTTTTGACGACAATCCGACATGGGAAGACATCACAGCGCAGGTCTTCATCAACCGAGTCTATAACTTCATCAATGCGGAGAAAACGGCGACAAGATGGGGCGTAAACATCCGCTTCCATATTGTCAAAAACCCCGGATATGAAGGCGAAGTCTCAATAAATGGATTTGGAGGTGCGTTTGAGTAATGCCTGAATTGTTAAATCCAAAGCCTCTCTCTGAAATCAAGAGGGAAAAGGTAGAAAAGGCCCAAGAACTAAATATCGACCTCTATGAGGCCGTGGCCGGACTGTTTGAGGAATTGCTTGAAGCAAATGCAAGGATTGCCGCGCTTGAAGAGCGTGTCAATACACTAACACAAGGAGGCGGGCAGTAATGGCAGCAGTCAAGAATTACATGATTCCCGTATACGCTGCACTCATTAAGAGGGAGAAAAGGGACATCGAGTCCCTCCCTGAAGAGTACATCGTCCCGGTGGCTGAGTATCTGGCGGCTGAAGTGGAAGGCGCATAGACCGCTTAAACCGGGCAAGACAAAAGGAGGGGCGGCCTCGCGGCTGCTCCCTCCCGGATGTCTTAAATGGCCTCGCTCTTTTGCATGAATCACCCCCTCCGGGGCGGTCGATGCAAGCGAACGATACCTCGGAAATACTTCTGAGAAACGGTGTAATTTTTGCCAAAAATCTTGTCCCTTTTTGCCAAAAATTTTGTCCGGCTACA
NC_015172.1	VR	-	*	*	3164986	3183302	1	0	AAGCAAGGTGATAGCGAGGTGAGCAAATGGCAAAATTATTCGCCTGTAGAGGCGGTCAGTCAGAAGTAAACGGAGCACCCGAGAAGGTGAAGCTCCTCCCCCTCGGACACGTCAAGAGTCAAAAGGGCGACTTCGACGTCGATGAGGAAAGCTTCCGTTTGATGAAGCAGACTTTTCTCGAACGGGGTAACGACATCGTGATTGACTATGAGCATCAGACGCTCAAAGATGTACAGGCTCCGGCGGGCGGATGGATTAAAGACCTATCCATTGAGGACGGAGCGATTGTGGCTAAAGTGGAATGGACTCCGCAGGGAAAGAAGTATCTCGAAAACCGGGAATACCGCTATCTCTCGCCCGTTGTCCTCGTCCGCAAGTCGGACGGCAAGGCAATAGTCCTACACTCGGCAGCATTGACGAACACACCCGCCATTGACGGGATGTTTCCGATAATCAATTCCATCAAACTTGATGATTATGAAGGAGGTAACGACATGGACATCATTAAAAAGCTCGCGGCTCTGCTCGGACTCGGTGAGGACGCAACCGAAGAGCAGGTCACGGAAGCCCTCAAGGCAGCCGTCGCGGATGCCAAGAAGTTCAAGGAGGGCACAGAGAACAAGAATCCTGAAGGCGGTTCGGAGGATGAAGGCAAGGTCGTCTCAAACAAGGTGATTTGCGAGATGCTCGGGCTGAAGGCCGGAGCCAAGACCGAAGACGTGGCCGCCGCAATCGTGGCGCTCACAAACAAGAAGCCGGAGGGCTCTGTTTCTGAGAAGGAGTTCAAAGAGCTCAAGGACAAAATCGCCCGCAGGGATGCAGACGACGCCGTCCTCATGGCCCTGAAGGCCGGGAAACTGACTCCGGCTCAAAAGGATTGGGCGACGCAGTACGCACTCAAAGACCCGGAGGGATTCAAGTCCTTCGTTGAGAAGGCCCCCCAGGGCGTCCCGATGGGCGAGCTTGACATCGAGACCAAGGCGAACAAAGAGGAAACCTTCGACGAGGCGACGCTGCTCATTTGCAAGCAGCTTGGCGTCAGCGAGGACGACCTCAAGAAGTACGGAAAGGATGTGAGATAACATGGCACTCACAGCAGGAAGGAACACGCCGGAGCTTGCAGAAGGCGGGAGAATTGTCGTCCTCCCGGTGGCGGCAGGTGCGGTCATTTATGACGGCGGGCTTGTCGTGCTCGATGCGAGCGGCAACGCAAAGGCCGCTGTCAAGGCCGAGGGCCTTACGGCAGCGGGCCGCGCCGAGGAATACGTCGACAACACGGGAGGCGCAGCCGGAGACAAGACCGTCAAGGTCAGAAGAGGCGTCTTCGTTTGGGACAATACCACGGTAGCAGCCAACAAAATAAAAGCCGAACACGTCCTCAAGGACTGCTATATCGTCGACGACTGCACCGTGACCGCATTGGCGACAGGCAGCTCCCGGGCAGGAAAAGTCATCGCAGTAACAGACGACGGCGTCGCCGTCGAAACCCTATAACAGGGAGAAAAGGAGGATTAAAGCACTATGATAGTTAATCAGCAAGCACTCCGGGGCATTTTTACCGGGTTCAAGACCATCTTTGCCAAAGCCTTTGACGAAACAAAGCCCCTCTATGACAGGGTGGCGACGGTCGTCCCTTCCGTTACAGGGGAAGAGAATTACAAATGGCTCGGCACTATCCCCATGATGCGGGAATGGATTGGAGACCGTCAGATTAAAAGTTTGACGGCATCCGATTACACCATCAAGAACAAGGACTTCGAGGTAACGGTCGGCGTTCCCCGCAACGACATCGAGGACGACCGTGTCGGGCTCTACACTCCGGCGATTCAGTCCCTCGGTCAGAGCGCGGCCCTGCATCCCGACGAGCTTGTCTTCGTACTGCTCCCGGGCGGATTCACAAACAAATGCTATGATGGGCTGCCGTTTTTCTCGGACGCCCACAAGGTCGGCAAAAAGACCTTCAGCAACAAGGGAACGGCCAAACTTTCGCCGGAATCCTATGCAGCGGCGAGGGCGGCAATCATGTCGGTAACGGACGAACACGGCAAGCCTCTCAAGATTGTCCCCGACCTTCTCGTCGTTGGCCCGGCCTTAGAGACCGAAGCGAGGAAGATTCTTCTCGCCGACCAGATTGACGGCACAACCAACATCCTGAAGGGAACGGCGGAGCCGCTGGTTGTTCCCGACCTGGCCGGAAATGATTCGATGTGGTTCCTGCTTTGCACCAAGAAGCCCATCAAGCCTCTCATTTACCAAGAGAGACAGAAGCCGAAGTTTGTGAGCCTGACCAACGAGACCGACGAGAACGTCTTCATGAGAAAAGAATTCCTCTACGGAGCCGACTCTCGCGGAAATTCCGGGTATGCCTTCTGGCAAATGGCCTACGGCAGCGACGGTACAGCACAGTAAAGGAGTGAGTCGGCGTGGCATATTGTGAGACCGCAGAAGTCCGCTCCATGATTAAGGATGATGCCCTCAACACCATCATCGGCAGCGACTACATAGAAGACGAGGCCGAGCGTGAGGCGAAAATCATCCCCATCATTGAAGGGGCAATCGCGGACGCAGGGGCGGAGATTGACGGATACCTCGCTAAGAGATACCCTCTCCCTCTCTCCCCTGTCCCACAGGTTATCAATAAGTTCGCAAAGGACATCGCCGTCTATAACCTGTATTCCCGCATCGGTATCGACGAGAGTGACAGAGAAAAGAACTACTTAAACCGCTACAAGGCGGCGATTCGGTTCTTTGAACTGCTGGCGGAGGGTAAGGTCGAAATCGGAGCCGTCGACACCACCACCGCAGCGCGAACAGGCTTCTCGGTCGCATCAAGTCCGCGCCTCTTCTCCCGCGACAAGCTGAAGGGGATGTAAATGTACAGCATCAGACTTGACGGCGACACAAGAAGCTTGATGAAAAGGCTCCGGCAGCTCGCGGACATCGACAAGAAAGGCATTAACGCCTCCATTGCCGAGGCTATCCGCGAGTCGACCGTCGAACGGTTCCGAACGGAAAAAGGCCCGGACGGGAAGAAATGGAAGCAATCCATCAGGGCGGCGCAGGAAGGCGGCGTCACGCTCGTCAAAAGCGCAGGGCTTAAGAATTCCATCAAGACTACGTCCGACGCCTCCGGGTTCGCGGTCGGCACGAACAAAATATATGCATCGACGCATCAGCTTGGGGCCAAGAACAGGAGAATCACCATCCGGGCCAAGACCTCGAAGGGCCTTGTCTTTCAAGTGGATGGCCGCTGGATACGGAAGAAGCAAGTCACCGTCAGAATCAACATCCCGGCCCGTCCCTTCCTCGGCCTCAGCGATGACGACATGCAGGAAATCAAGGGCACTCTTGAGGATTACTTCAGGGAGGATTAGAAATGTTTACGGAATGCAGGGAACACCTCATCGAAAAGCTGAAGGGAGCAGGAATCCGCTCGAAGCCCTACACAAGCATGAAAAAGCTCCGGGCATCACAGGAGGCCCATATCGGGGCCGTGCTCTTCGAGGAGGAAACCTTCGACCGAAGCGGCGCAAAAAAACTATACAGTGACCAAACAGGCGCGCAGCACAAGAGGCGAAAGGTTTTCTCCCGGGAGACGACCTTCAGCGTGATAATCGGAGACCCCGACCCCAAGAAGACGGAGGAGTTCTTTGAAGCGTTTCTCAGAGCCCTTGACAAAGGCATCTATATCGACGGGAACTATACCCCGATTGAGGTCGTGGAGGCGGAATGGGTTGACGAGGATGACAGCATCCTGAAGGCAAAAGTCGCCGTCAATGTCAAAGTCAAATTCATGGGCGGCGTTTATAAGGACACAGACTTCGCGAAGCTCACGGACGTCGAAGTCGAATCAGTTATCAAGGGAAAGGAGACTCAAGATGGCGAGTAAAAACCAACAGCCGGAAACGGCTGACACAGCAGCTCCGAAGCTATTTAGCATTGAGGAGCTCAAAGACAAGAAAAAAACGCCCGCCCCCATCTTCAGCGGTATGTGTGCCGCCCTCGGATGGAAGCCGGGCAAGATGGTCACGGAGGAAGACTTCGACGCAGCGGTCGGAAAATTCTCCGGCAGTCCCATCGGAAAGAAGGTGAAGTAAATGCTTAGAGATGTCACAACAAACATTACTGACGGATTGCTCGGACTGGCAACCGAAAAGGGCGAGGGTGTCCATGTGAAAATCGGTGTCTCCCCCGTTACGTCGGACACGCCTATCATCATTACGGGCAACATGACGGCGGCGAAAATCAAGGAACGCCTCGGCCTGAGCCCGCTTGCTGACAAGGTCATGGATTCGGTGGAGAACGGTTCCAACCGGATTTACTGCATCCCGGTCTCGGCATCCACGGCAGGAAGCCGGGGAATGGTCGAAAAGACAGGCACGGGCTCGGGTTCCCTAACCGCTGACGGGAGTCCTTACAATGCCTTTGACGTAATTGTCAGAATCACCGGGCAAGGCCGCAGAAATACCGCCCTGTTCGTGTATTCGATTGATGGCGGGTACAGCTATTCCGACGAGTCCACCGTGCCGCTGACGGGAGCCTTCGAAATCCCCCTGACGGGCCTGACTGTGACGTTTACGGAAGGTGCGCAGCCGAATGAGGAGACATCCTTCCTTGTGGGCGACGTCTTCCGTTTCAAGACAACGGCCCCCACCATGACCAACGCCGACGCGCTGGCGGCCATTGACAAGCTCAAGAACTTCAACGAGCCCTATGAATTGGTTCATATCGTCGGGGAATCGCAGAAAGCATTATGGTCGGCGGTATCGGAGCAGCAGCGGGAGCTCGCGGCAACCTATCACAAGCCCCTCCTCTTTGTGCTTGAGGCATACGTCCCGGACAACGAGGAGGATGTCGCCGACTACGCCTTGAGGCTTGAGGCCGACAAGAAGGACATCAAGAACACCGACATTCAGGTCGTGGCAGCGCGCTCCCTCTATGTCGGCATGGACGGCATCACAAGGGAAATCAACAACGCCGGAATCGTGTGCGGCCTGTACTCCAAGACCAAAGTTCATCAGAGTATCGGCAAGACCCGGGACACGGCGGGCATGGGAATCTCTAAAAGCAAGATGCTAGAGCTCCGGCCCGCGGGGATTGAGGAATATATCGAGCTGCTTGATGCCGCAAAATACCTCACCTTCCGGGAATACGACGGGCTTGAGGACTACTTTGTCACCAATGCTCGCGTGATGTCCCCGGACGGCTCGGATTACCGTTATGCCGAGGATGTCCGGGTCAAGAACAAAATCATCAAGGAAGTCCGCAAAGAGGGCCTTCAGCTCTTGCAGGACGACATCGACCTTGAAGATATGCAAAACGAGCTCGAAACAAGGGCGAAGTTCATGCAGACTCCTCTCGACGAGATGGTCAAGCTGAAGGAAATCTCCTCGGCCACAATCACAGTCCCGGAAGGACAGGACATCATCACGACCGAGAAAATGCCCGTCACCATCCGCTATGTGTCCAGAGGATACATCAGGGAAATCGAAGTCGACCTCGGCAGAACGAAGCCGAGCGCAAGCTAAGAAAGGAGGCTTGATTAGGATGTCATTGAAAGTAAACGGCAAAACATACGATTGGGCCGACGTCGATATTAAGCTCCCGGGTCTCACGATTGAGTTTCAGGAAATTTCCTACGACGACGAGCTGGAAAAGGAGCTCGCCTACGGCAAGGGTCAGAAACCGAGAGGCTACGGAGAAGGCAACTACAAGGCCGAAGGCAAGGTCAGCCTCCTCCGCGACGATTATGACGCGCTGCTTGACTACTGCAAAAGCAAAGGGACACCGCTCTTCAAGCTGGTCATCCCGAAGATTGTCGTCTCCTACGCCAACGAGGGAGACCGCACAAGGAGCGATGTGCTCAATACCGTCACGTTCACCAAACGCAGCAACAAGGCGGCGCAGGGAGACAAAAGCATCAAGGTTGACCTTGACATGCTTATCGTGGACGGAATCGAGAGCGACGGCGTTAAAGCCCTGTAATATCTCAAAATAAATGTCAAAGGAGGATTATGCAATGGAAGACAAGAGCATCAAAACCAACGAGGCCGAGGTTAAAAAAGGCGGGTCTGGAGCACTTAACACCGAGGAGCTCAAGACAAAACACGGCAAGGTTTATCAGCTTGATTTAACCCTCACCCCGGACGATGACACGGAGATTGAGGTCTCCTATATCTTCAAGAAGCCGACCACGGCGAGCTATGACCGTTATGTTAAGACGGCGGCCAACGGAATGACGAAGGCGCTCAAGGCCTTCATGTTTGACAACATCATCCCTGAGCACCGCGACAGATTGGAGGCCGACCTTGAGGAATACCCGGCCCTTACCTTGAGCGCGGGCGAAAAGCTGCTCTCCATGCTCGGGCTGTCTAAGACCGCAAATTTAATGAAGCTGTAGAAGAGCAGCTCGGGAGGGTGAGGACGGACTTTGTTGAGGCGGCGACGCTTGAGATTTACAGGTTCGTCCCCCCTGCTCTTCTGCCGGATAATATCGGGGAGCTGCATTTTGATGAATTCCTTGCGCTCCTCGCCCGGGCAAGGTACATCGAAGAGGTTGAGGAGGACATTGTTGCGAGAGCTATCTCGAAGGTGTTCTCGGAATAAAAAACCGACCTCTTTATCAAAGGGTCGGTGTTTGTCTGGTAATCCATGCTTTATATAGTTTGGTCGCGTTCCTCCCGGCCTGGAAGATGCTCTCTTTGTCCTTGTCCTTCTGCCTTCCCATCGTGTTTTGATGGCCTACCCATAAGGCATAGGGAATCGTATAGACCATAAGCGGAACATATACAAGGACGGAGATGGCAGCTCCGGCGCACAGGGCGAATATGAGAACTTTGAGCATTACGATTATCAAGGTCATGGTAATCCCTCCTTTGCCTAATTATACCATACGAAAGGGGTGAGGAATAGTGTGAGCTTAGAATCCGTTTTCAAGCTGTCCCTCATTATGAACATGGTCGACCACCTGACAGGCCCGATGGGCCGTGTGCAGTCTTCGGTCGGCGGCTCTGTCTCGAAGCTTCAGAGCATGGAGCAGACCTTCGGCGACATGACCAAGACCGGGGCGGCGATGGCGGGTATCGGCGCACAGATAACCGCCTCAGCTCTCGCCCCGGTGGAGGCAACCTTCGCGACAAAAAGGGCTCTCGGTGAGCTTGCCTCGGTGGGCGTCAAAGACCTCGGCGTCCTTGAGGATGCGGCGCGCAGCTTCTCCGAACAGTGGGCCGGGACATCGAAAGCCGACTTCATCACGGCGGCCTATGACATCAAGAGCGGCATCTCCTCCCTTACGGATGCGGGCGTCGCCGGGTATACGGAGCTTGCAGGTATCACCGCGAAGGGAACAAAGTCCAGCATCGCGGAGATGACAAACCTCTTCGCCACGGGTTACGGCATATACAAGAACTTCTATTCCGACCTTTCGGATATGGAGTTCGGGGAAGTGTTCTCGGCGGGGATTGCGGCTTCGGTCAAGAACTTCAAGACCACGGGCTCAGGGATGGCACAAGCGATTCAGACCCTCGGGGCCTCGGCAACGACGGCCAACGTGCCCCTTGAGGAGCAGCTCTCTATATTGGGTATGCTTCAGGCCACAATGAGCGGAGCCGAGGCGGGAACGAAATACAAAGCTTTCCTCCGCTCGGCTGTCAAAGGCGGCGAGGAGCTCGGCCTCAAGTTCACGGACGCGAACAACCAGCTCCTCTCTATGCCGGAAATCCTCGGTAAACTCCGGGGCAAGTTCGGAGAGACGATGGACGCAGCCGAAAAAATGCAACTGCAAAAAGCTTTCGGTGATACGGAGGCGGTCGCCCTCATTGACCTCATGTACTCCAAGACGGGAGACTTGCAGAACAACATCCTCGGCCTTTACTCGTCGATGGGCGAAGGAGTCGGGGCCGCCCGGGAAATGGCGTCGGCTATCAACGACACGGAGCCCGAGAAGTACCAGCGGTTACAGCAACGCATCCAGAACGTCAAGGAGTCCATCGGCAACAGCCTCCTCCCCACCGTCAACGAACTGCTCGGCAGGGGCGAGGAAGTCCTGACAAAGGTTGGCTCATGGATTGAGAAGAATCAGGAGCTCGTCAAAGTCATCATGATTATTGTGCTCGCACTGGGAGGCTTCCTGATGGTGGCCGGGACGACAATCGCGGTCGTCGGCGGCGTGGGGCTTGTGTTCACCAAGACGGCGGGACTTGCGACAGGTTTTTACCGGGCGATACGGGGAATCCCCGACCTGCTTACAACTATCCAAATAAAGGCCCTGTATGCCGGGGACGGTCTAAAGAGAGGCTTCAGCGCGGTTAAGACCTTTGCCTCGTCGGCGGTTACTGGCATCAGAAACGTCGCCGTCAATATCGCAAGCATGGCGAGGACGGCAGCCATTAACGGGGTCACGGCATTAAAGAACATGGCCCTCGGCCTTGTGGGGATGGCAAAGCAAGCAATCACGACGGCGGTGACAGCGATGCCCGAGCTTATCGCCTCGGTGTGGAGCTTCACGGCGGCCCTGCTCGCGAATCCTATCACGTGGATTATTATAGGCATCGTCGCTTTAGTGGCCGCGATTATTCTACTCTGGCGGAATTGGGACTCGGTGGTCTCGTGGATACAAGGCGTTTGGAACGGCTTCGTCAACGGCATAAAGGCCGGGTTTGACTGGATTCGGAATCTCTTCTCGGGGATGCCGACCTGGCTGCAAATAGCAATCGCCGCATTCCTGCCGTTCATAGGGATTCCGATGCTCATTATCACGCATTGGGACTCAATAGTCGCCTTCTTCTCGAATATGTGGACCCGCATCAAGGAAGGCTTTGTCAACGGCATCAATGCAATCAAGGAATTCTTTATGGGTGTTCCGGCGTTCTTCAGGGAAAGCGGCGCGAGAATCATCGACACCCTCGTTGAAGGCATCAAGAGCGCGGCCATGAAGCCCGTCGAGGCGGTAAAAGGCATCTTCCAGAAGGTTAGAAAGCTTCTTCCGTTCTCGGATGCGAAGGAAGGGCCTCTCGCGGAGCTGACGCTTTCGGGGCACAGGACAATGTCCACGCTGGCGCAGGGCATCGAACAGGGTGCAGACCTCCCGGCTCAAGCCGTGGAGAAGGGGCTCGGCAAAATTGACACGACAGGAGGCCGGGAGCCTGTCAAGAAGGTCAACCTCAAGGAAATCTCCCGGGAGAAAGAAACATCGGAGACGACCACGGAAAGAGACAGGCGCATCATCATCGAGAAACTGCTCCTAAACGTGGACTTCTCCAAAATCAAAGAGCTCCCGCTGCTCCTCAAGCTCCTCAAGGAGATTGAGGACTACGTCAACAGCAACGGGCTCGTCGCTGAAGGGGAGGGATAATCTTGATATTTGTCGACGACAGTTCGATTAAAGTGAGCGGGGTTATCCTCCCCGGCCTCATCAAGAGTATAGAGGTCAGGGATGACGCTCTCATCGAAGAGCAGACAGTCGAAGGGAGCTCCGCGAAGGCGAAACAGGCAGAGGGGTACGAGGACGCAAAGGTGACGATTGAGCTCATCCTAGAAGACGGCCCCAACGCCACGAGGAAAGAGAAGCTCGACAAGATACAAAACCTTTTCAAAAAGGCAGGACAGGAGAAGCCTGTCGTTCATGAAATCATCAACGAGCACACGGCAGCGCGCCGGGTCAAGAAGGTCATCTTCAAGAGCCTCAGCTCGAAGGAGGAAAGCAAAAAGGAGCAGCTCACGGTGAGCCTTGAGTTCTGGTCGTACAATCCAATGACCATCACGGCGACAAAATCCAAGAGCGGCAGCTCGCAGACGAGCACCTCATCGGCGGTAAGCAAGCTCGACCCGGCATATCAAAGCTATTTGAGCGGCAGCCGGGGGACGGCTCCCAAGACCAACAACTCCCCCGCTGTGGATGACGTAAGCACGACGGCCTATGCGAACAGGCTCTCAATGATGCCGTACTAAGGAAGTGATTCTAAGAGTGGAAACGGCTGAATTATTCTATCCCGAAATCAGCGTAGAGCTCGGGAAATACACCTTCAGGGAAGGCGTAGAAATCGAGGTTTATTCAAGCAAAGACAGTTACTTTGATTGGGCGAAGGTGAGGTTTACCCGGCAGTTCAAAGAGAAGCTCACTCTCGACGTCAAAGAAAAGGCCCTCATCCAGCTCGGTTACAACGGGGTTTTCGACGATGTCTTCGAAGGATATATCACCAAGCCGTATGACAGCGGCGGTTACATGAACGAAATCCTCCTCAAGGACGACATGATTCTCCTTGAGGAAACGGCCATTAACAACACGTTTTTAGATGCGACGCCGCAGGAGATTATCTCCTTTTGCCTCGCAAAGGCCGGGGTTCAGAAGATGAAGCTTTCGGCGGCGGCACATCCGGCAAAGGCGCGAATCCCCATCTTTCAAAAGAACGTGGTCTCGGTCATTAACGAGATACACGCCGCATGGGGAATCGCTGAGAAGTTTTTCTTTTCGGGCGGAGTCTTCTATTGGGGAGAGAAGCCCGAACAAACAAAGGTTTTCTCGTTTGAGTACGGGACGAACATCATCACCCTCAACAGGCCGGGGGGCGTGTGGGAACTCGAAACGGTCTCCGCACCGTTCATCAAGCACTCGCACAAAATAAGCGTTTCACACCCGCAGGTGTCCGGCGAGTTCGAGGTCAAGAAGGTCGTCTTTACTACCAACGAGGCGGGGTTCATCCGCACCTACATCTATTTTTAACCGAAGGAGGGAGAGCAATGCTTGAGGAAATGGTCAAAAGTGTAATAGCAAAGCAGCTCGCCGCCGACTTCCCTCACTTGCAGCTCCCCGGCCTTATGCGTGCAAGGGTCACAAGAGCAGCGTCCACGGGCGAGTGGTACGAATACAGCCTCAAGATTCTTGACAAAACGGGCGAGATTGACGAACGCTTCCCGGAGATTCCCGGAGTGCTTTCCAAGGTAAACGTCGAGCTCGGGAAAACCGTCGCGGTCGGCCTTCTGTACGGTGAGCTCAATCCGTGCATTATCGGGGAGGTGGTTTGATGGCAGGGTTAAACGACACAGACATTAAGCTTGACCCCTCGTGGCAGCTCACCCAGGCGGCCACTGGCGACGCGCCTCTTGTGTCCGGGTTCGACTGCATCATGCAGGACATCCGGCTTGAGGCTATGACACAGGCGGGCGAGCTCTTCTATGATACTGAGTGGGGATGGTCGCTTCTCGACTTCGTGCAGAGCGAGGACGACGAGCTCACCATCATAGAGGTCGGGGAGCGCATAAGAGAAAAGCTTGAAAGAAGAGAAATCGTCGACTCTGAGACCATCTCAACCGAGGTAAAGCTTGAGGATGACGCGCTCAAGGTGTTCACTACCTTTTGCTTTATCGGGGATTCTCAGACCTACAGCGTGAGCGTCACGGTCGACAGGGTAAATGTGGAGGTGATTGAAATTGATTGATGAAAAGGTTCTTGACGAGATTCTTCCCGTCCCGGACATCGAGAAGCTCAAGGAGGAGACGGTCGCGCAGCTTAAAAGCGAGGGCTTCTCAATAACGAACTTCAGCTCGGGCGGCATCTTTTACACCCTCTTGATGATAGTCCTCCGCATCCGCATCGAGCTCATCAACCTCCTCCGCCGTGTGCTCAATAACATGTTTGTCGCTCATGCTGAGGGGATATGGCTCAAGCTCAAAGCGGCGGACTTCGGCAAGAAACAAAAGGAAGCCCTCAAAACGCAAGGCTATGTCACTGTGACAAGGGGAGAAGGCGCGGAGGCCGTTCGCATTGCCAAAGGGCACGTCTTCAAGACCATCAAGGACGTCAACGGCGAGGAGCTCCGATTCTTTGTCCTGAAGGATACCGTCCTTCAGAAGGGCGCGGAGACGGTCGGCGTCCTCGTGGAGGCCGAACGGGAGGGCTCAAGGTACAATGTACCACCCGGGCAGATAACGCGCTCCCTGACGCATTTAGAGGGCGGCTGCACGGTCTCCAATGGTTCTGACTGGATAGTCCGGGAAGGCAGCGACATTGAGGACGTTGAGAGCCTCCGGGAGCGCACCCTCCGCTCGTGGTCTGAGCTTGCCACAAGGCCCATCGCCGAGAAGTATCAAAACGCTTGTGAACAGGTTCCGGGCGTGCTCTTTGTCAAGGTGAACGATATGCACCCGAGAGGTCAAGGAACGGTCGACATCATCGTCACAGGGACGGCGGGAGAAGCGACGGAGGGCCTCCTTGCACAGGTGCGGGCCGAGGTCGACAAGATTATCGGCAACTATGACGACGTGCTCGTGAAGAGCTCTACGACCATAGAGCAGCCTGTCTCCGTAACCGTGACCATCCCGGACACCGTTTCGGATGACGGCATCGCCGACAGCGTGAAGGCTGCTATCTCGGAGCTGCTTCAGATACGGAAAAACCGGGAGCTCAACGAGCTCACTCACGCCGACATCGTCCACGCTGTCAAAAGCAAGGTCGCATCCGTCCGCAATGTCAAGGTTACGGTTCCAAGTGAGGACGTCTTCCTTGACAGCGACAAGGTCATCATCCTCGGTGAGGTATCGGTGACAGTGGAAAGGACGTGAGGCGATGGCGAGATTTGAGAGGTTCGGCGAGTACATGTTCAGCCTCCTCTTTACTCCGCTGAGGAAAGGGAAAAAGGCAGCGAATCAGTTCTATATCTTTTTCAAGGTCGTCGGGAAGCTGTTTGACGACACCAAGAGGGACATCTTCCGGGTGCGGGCCGAGTCAATGGTCATCAGCGCAAGCGAGGTCATGCTCCCGGAACACGGTAAAGACCGGGAAATGCCCCGGCTCAAGGGCGAGGATGCCGAAGCCTACAGGACACGGCTTTCCATGAAGGCCATTATCGCGGAGCAGGCCGGGACAAGGCCGGGCGTCCTCCTTGCCCTCAAGGCTCTCGGATATGAACAATCCTACATAGAGCCGTTTTATAAGACAGACCCGGAGAGATGGGCTGAGTTTATCATCTTCCTCCGGGGCAAGAATCCGAGTGGCGTCAATGACATCCGCATCATAGACGCCGAGGTGATGAAGGTCAAGGAAGCGAGTGCAAAGCCTAACTACGGTGTGGACAGCGGAAACGTCATCGGAATCCGTTCCAAGGAGCAGACGGGATTTTCCCGTTATCCCCTTTGCGGGACTATCGTGTGCGGCGTCTTCCCGATCGCGGTGTGTGTCGGCCATATGGTCGCCTCGGCGGGCGTGGCTCAGTCCCAAAGCGGCGGAGCTATCAAGGATTATCCTCTGACAGGCCGGACAATGACATCGCGGAGGATATACCACGAGGAGAATTGTTCGCTTTATTATGGCTTTGATTCCGTCTCGGAGGTCAAGTCTTCGGCCCGCGATGGTGAAGTGACTTATCCTCTCGCATCAGAGAAAACCATGACGAAAGGAGATGAATGACCATGAAGACATTGACGGGCATCGGCCTAAACAAACAGGCCCAAAGGTTCGCGAGCTCTATCCATCATGCGGCGTACAGCCTCAACGGAGCTCCGCAGACAAGGCCGATTTTCAAGTCTATCGTTGAAGGAGACGTCGTGAAGATTTACGTCTACTTTGACGATGCGGTTGTCGGCAGCGTCTCAAACGTGCAGCTCGTCGACAATGACGGCGATGTGGTCGCGCTGACCGACAGGGTCTTTACGAAACCACAAAGCAAGGGGCTCTATGTAGCCTTTAAGTACCGCTTTACAGAAATGGAGGTTGAAAGTGTTGAATCCTTATAGCAAAGTCGGATGGAAAGACCATGTCGTCGACGAGGAAACGGGCGAAGTCATCCAGAACGGGACGCCGCTGAGCGAGAACAATCTCGGTCATATGGACGACGGCATCCAGGCAGTCACCGCGCAGACCATAACTCAGGATGCCTCTATTGCACAGCTTCAGGCTGAGCTCAAGGTCGTCAAGGATGCAACCTTGAATAATATGACCAACAACGTGTTTATTGAGAACTTCAGCTCGCTCAGCAACATCAAGCTCAGCAACGGCATCTATGACCCGGTGGCGCGGAAAATCTATGTATAAAGTGGCGTGCCCGAGGAGGGAGCTGAGCTGCATGATAGGGAACTTGTTCAGTGAATTGGTTCCTTTATGCGACGGTGATTGCTCCGGCCTCAAGGATGATGACTTCATCATCTCCGGCATCATCACAGGGACAGACAAGAAAGCGACAATCAAGCTCACCGACTACGGATGCGAGTATTACGGAGACGTCCAAGAACTTGAGAGATTGCGGGAAAAGAGGTGTTTGATTCGTGGAGCCTTCCATGCTTCAGAAGAAAGCTGAAATCTTCCTTGACAGGATTTATCCCCTTTTGAGGAACTTCCCGCAGTCCGAGAAGTTTTGCCTCTGCCAAGAGATAAAACAGGCATGTTACAGGGTCATCCGAAACACTATGATGTACAGCGCACTCAAGACGGATGACCGCATCCATTACCTCCGGGAGGTGGACGCAGACCTGAAGCTCCTGCTCATTCATTTTGGGATGGCGAGGAATCAGAAGTACATCACCCAAAAGAAAGCCTATGAGCTGCAAGAGAAAATCTCCGAGCTCGGGCGCATATGCGGGGGTCTGATAAAGGCCCACTACGGGAAAAAGTAACTACTCACAGGGTTGTCCCTGTTTGACCGCTAACCGTGCGATTCGCGGCTACAATTCGGCCCGCTATTGGAACAACAATGGGCAGTCGAATCGCAACGACAACGTCGGCTGGCGGCCCGCCCTGTAAGTCTTTCGTCCGATGCGGTCACGGCTTCATCGGCGAGTCCTTGTTATACTTCAAGGGAGGGGCAATCCTTCACTGTGGAAACGGTGTAAACACATGAACAATGTCATAACTGCCAAGCCGCTTCATGAAAGGGATGCCATTATGACGAACACTACTAAAAGCCCGCTGTTTGACGCAGTTGTTGACTACGACAACATAGCGAAAGGATACCGTGAGACACAACGAGGAGCGCGGAAATTCCAAAAGGAAGCCGTCATCTTCGATATGTGCAGGGAGAGGAATCTCGTCCACTTGTGGCGAGACCTCAAGGATGAAGAATATGAGGTCGGGAAGTACATTCGATTCAAGGTTTTCGAGCCGAAAGAGAGAAATATCTCCGCTCCTCATATTCGGGACAAGACCGTGCAATTCGCGGTTCACAGCGTTCTCAAGGAAGTCTATAAGCCGGTATTTATCAAAGGCTCGTTTGCTTGCCAAGAGGACAAAGGGAATCACAGGGCGGTCGAACACCTTCAGCATAACATGAGGTTGTGCAAATGGAAGCACGGCGGAGGATGGATTCTCAAAATAGATGTCAAAAAGTTCTTTTACTCTATCGACAGGGACATCCTGAAGAGAATCCTTCAAAAGAAAATCAAGGACGAAAAACTTCTCCGGCTCCTTAACAAAATCATTGACTCAAGCCCGGAAGGAGAAAAAGGAATACCGCTCGGGAACGTGACCTCGCAGGACATGGCGAACATCTACCTCGACAAGCTCGACCAGTATTGCGTGAGGTTCCTCAAGGTGAAGTATTACACCCGGTACATGGACGATGTTTGCATCGTGACGCCAACGAAGGAACAGGCCCAGGAGTACCTCAAAAAAATCAAGACGTTCCTTGAGGAGCGACTCGGGCTTGAGACTAACCAAAAGACCAAGATTTTCCCGTTGGAGCAGGGCGTCAATGCCTATGGCTTCAAAATCTGGACGACTCACCGCCTATTGAGGGATAAATCAAAACAGGCGATGAAGCGACGCATTAAGCGTATGGACGAAAAGCAAAAGGCCGGGGAAATGACCAAGAAGGAAGTCGTTCAGGCCGTGAGCTCATGGCTCGGATATGCACGCTGGTCATGCAGCTTCAACCTCTGCAAGAAGATTTTCGCACCATACCCCTATATCAAAGTGGAAGGAGAGATTTATTTTGGCAGAATATCTCGGAACAATCAATCTCGGCGGCCTGTACAAGAGCGGAGTAATCCAACCTCGCCCCACTAAACCGTGGCGCATCAGCTCCGCGCCGACAGGTCAGAGTACAGTCGGAGACATTGCCGACTTTAACACCTTGACCACGATGTCAAGCTGGACTATCGGCAACACTCCGGGAACTGAAGCGAATCAGCTCAAATGGCACAAAATCAAGGACGGAGACAAGACCCTTCTTATTTGTGACAGGGTCATCCTGGCTAATGTGTCGTGGGACGACCTCAACGGCGACAATCGTATTTTTGGCAAAACCATCACTATTGACGGGGCCGAGTACAAGCTGAGAGCTCTGACGGGCGGCAGCAACTACAGGAGCGGAACGGACGCCTACTCCGGCGGTTCTCCGGCTACAAACGAGTGGGACAGATTCGTCACCCGCGAGGAGGTCATCACAGGGCTCCCTGCTCCCACTTCGGCAGACCTTGACTCTACCCTTGCAACGGCTGACTACACGAGCACTCATGGCGATTTTTGGCATTGGGCGGGTATGTATTCATGGTGTCAAGAGACCTACACAGGCAACACCGCTACCCGTGCGCTTCGCGGCTACATTTCGGCCCGCTATTGGAACAACAATGGGCAGTCGAATCGCACCGACATCGTCGGCTGGCGGCCCGTCCTTGAAGTACTGAATACTGCCCCATTGATTTCTGACATAGACCGAAATCTCGGGGACAAAAACGCGGACTTTGTAATCACCTACACGGTCAATGACACCGATGCGTCCGACGTGCTCACAGTAACGGAATACCGCGACGGCGTGCAGACAAACACCTTCACGAATGCAGTCCGGGGGCAAACATACAGCATCAACGTCCCGGTCACAAGCCTCAGCCTCGGCACTCATACCGTCTCCGTAACGGTCAATGACGGCAAGGGCGGCACGGCTACAAGAGTATGGACGTTCCAAAGAGTGAACGCAGCTCCGACCGTCTCGGGAAGTGACCAAAACCTCGGGGATAAAAACCTCGGCTTTCAGATTGAGTACACGGTTAATGACACGGACGGAGACACACTGACAGTTGTCGAGAAACTCAATACTGAAACGCTCAGAACGATAAACAACGCCCCGAAAGGACAGACGCTCACGCTTGAAATCACGAACGAAAAGCTCTTCAGCTTAGCTCTCAACTCGGTCAACACGGCTCGGATTGAGGTCAGCGACGGCAAGGGTGGCACGGCGTACAGGACATACACTTTCAAGCGCGTAAACGCCGCGCCGAGCATCTCGGGAGTGGATGAAGACCTCGGTCAACAGACGGGAGCCTTCTCAAAGACCTACATTGTGAACGACGTCGAAGGCGATGCGGTGATTATCACCGAAAAAATTGACGATACTGTCATCCGAGCATACACCGCAGAGCTCGGCACAGAGGCCACAATCACCCTCACGGAGGAAAAGTGGCTCATGCTGACAAACGGGTCACACTCCCTCAAGATTGAGGCTGTAGACACCAATTTTGCGACGTCGATTAGAGTCTTCAACTTCAGCAAGAACGAGACGGAAATCCTGTTCGAGTTCCCGACTCCGTTCGAGACCGATGCGATGGCAACCAAAGTCCTTGTCACTCCAACATGGCACATCGAGGGCGCGGAGGCCTACGTGTACGCTTGTAATAACGCTTTTGACGACAATCCGACATGGGAAGACATCACAGCGCAGGTCTTCATCAACCGAGTCTATAACTTCATCAATGCGGAGAAAACGGCGACAAGATGGGGCGTAAACATCCGCTTCCATATTGTCAAAAACCCCGGATATGAAGGCGAAGTCTCAATAAATGGATTTGGAGGTGCGTTTGAGTAATGCCTGAATTGTTAAATCCAAAGCCTCTCTCTGAAATCAAGAGGGAAAAGGTAGAAAAGGCCCAAGAACTAAATATCGACCTCTATGAGGCCGTGGCCGGACTGTTTGAGGAATTGCTTGAAGCAAATGCAAGGATTGCCGCGCTTGAAGAGCGTGTCAATACACTAACACAAGGAGGCGGGCAGTAATGGCAGCAGTCAAGAATTACATGATTCCCGTATACGCTGCACTCATTAAGAGGGAGAAAAGGGACATCGAGTCCCTCCCTGAAGAGTACATCGTCCCGGTGGCTGAGTATCTGGCGGCTGAAGTGGAAGGCGCATAGACCGCTTAAACCGGGCAAGACAAAAGGAGGGGCGGCCTCGCGGCTGCTCCCTCCCGGATGTCTTAAATGGCCTCGCTCTTTTGCATGAATCACCCCCTCCGGGGCGGTCGATGCAAGCGAACGATACCTCGGAAATACTTCTGAGAAACGGTGTAATTTTTGCCAAAAATCTTGTCCCTTTTTGCCAAAAATTTTGTCCGGCTACA
NC_015172.1	TR	+	552158	552207	552151	552220	0	3	ACCGCTACCCGTGCGCTTCGCGGCTACATTTCGGCCCGCTATTGGAACAACAATGGGCAGTCGAATCGCA
NC_015172.1	VR	-	*	*	2994384	2994453	0	3	ACCGCTAACCGTGCGATTCGCGGCTACAATTCGGCCCGCTATTGGAACAACAATGGGCAGTCGAATCGCA
NC_015172.1	TR	+	552158	552207	535649	553965	0	0	AAGCAAGGTGATAGCGAGGTGAGCAAATGGCAAAATTATTCGCCTGTAGAGGCGGTCAGTCAGAAGTAAACGGAGCACCCGAGAAGGTGAAGCTCCTCCCCCTCGGACACGTCAAGAGTCAAAAGGGCGACTTCGACGTCGATGAGGAAAGCTTCCGTTTGATGAAGCAGACTTTTCTCGAACGGGGTAACGACATCGTGATTGACTATGAGCATCAGACGCTCAAAGATGTACAGGCTCCGGCGGGCGGATGGATTAAAGACCTATCCATTGAGGACGGAGCGATTGTGGCTAAAGTGGAATGGACTCCGCAGGGAAAGAAGTATCTCGAAAACCGGGAATACCGCTATCTCTCGCCCGTTGTCCTCGTCCGCAAGTCGGACGGCAAGGCAATAGTCCTACACTCGGCAGCATTGACGAACACACCCGCCATTGACGGGATGTTTCCGATAATCAATTCCATCAAACTTGATGATTATGAAGGAGGTAACGACATGGACATCATTAAAAAGCTCGCGGCTCTGCTCGGACTCGGTGAGGACGCAACCGAAGAGCAGGTCACGGAAGCCCTCAAGGCAGCCGTCGCGGATGCCAAGAAGTTCAAGGAGGGCACAGAGAACAAGAATCCTGAAGGCGGTTCGGAGGATGAAGGCAAGGTCGTCTCAAACAAGGTGATTTGCGAGATGCTCGGGCTGAAGGCCGGAGCCAAGACCGAAGACGTGGCCGCCGCAATCGTGGCGCTCACAAACAAGAAGCCGGAGGGCTCTGTTTCTGAGAAGGAGTTCAAAGAGCTCAAGGACAAAATCGCCCGCAGGGATGCAGACGACGCCGTCCTCATGGCCCTGAAGGCCGGGAAACTGACTCCGGCTCAAAAGGATTGGGCGACGCAGTACGCACTCAAAGACCCGGAGGGATTCAAGTCCTTCGTTGAGAAGGCCCCCCAGGGCGTCCCGATGGGCGAGCTTGACATCGAGACCAAGGCGAACAAAGAGGAAACCTTCGACGAGGCGACGCTGCTCATTTGCAAGCAGCTTGGCGTCAGCGAGGACGACCTCAAGAAGTACGGAAAGGATGTGAGATAACATGGCACTCACAGCAGGAAGGAACACGCCGGAGCTTGCAGAAGGCGGGAGAATTGTCGTCCTCCCGGTGGCGGCAGGTGCGGTCATTTATGACGGCGGGCTTGTCGTGCTCGATGCGAGCGGCAACGCAAAGGCCGCTGTCAAGGCCGAGGGCCTTACGGCAGCGGGCCGCGCCGAGGAATACGTCGACAACACGGGAGGCGCAGCCGGAGACAAGACCGTCAAGGTCAGAAGAGGCGTCTTCGTTTGGGACAATACCACGGTAGCAGCCAACAAAATAAAAGCCGAACACGTCCTCAAGGACTGCTATATCGTCGACGACTGCACCGTGACCGCATTGGCGACAGGCAGCTCCCGGGCAGGAAAAGTCATCGCAGTAACAGACGACGGCGTCGCCGTCGAAACCCTATAACAGGGAGAAAAGGAGGATTAAAGCACTATGATAGTTAATCAGCAAGCACTCCGGGGCATTTTTACCGGGTTCAAGACCATCTTTGCCAAAGCCTTTGACGAAACAAAGCCCCTCTATGACAGGGTGGCGACGGTCGTCCCTTCCGTTACAGGGGAAGAGAATTACAAATGGCTCGGCACTATCCCCATGATGCGGGAATGGATTGGAGACCGTCAGATTAAAAGTTTGACGGCATCCGATTACACCATCAAGAACAAGGACTTCGAGGTAACGGTCGGCGTTCCCCGCAACGACATCGAGGACGACCGTGTCGGGCTCTACACTCCGGCGATTCAGTCCCTCGGTCAGAGCGCGGCCCTGCATCCCGACGAGCTTGTCTTCGTACTGCTCCCGGGCGGATTCACAAACAAATGCTATGATGGGCTGCCGTTTTTCTCGGACGCCCACAAGGTCGGCAAAAAGACCTTCAGCAACAAGGGAACGGCCAAACTTTCGCCGGAATCCTATGCAGCGGCGAGGGCGGCAATCATGTCGGTAACGGACGAACACGGCAAGCCTCTCAAGATTGTCCCCGACCTTCTCGTCGTTGGCCCGGCCTTAGAGACCGAAGCGAGGAAGATTCTTCTCGCCGACCAGATTGACGGCACAACCAACATCCTGAAGGGAACGGCGGAGCCGCTGGTTGTTCCCGACCTGGCCGGAAATGATTCGATGTGGTTCCTGCTTTGCACCAAGAAGCCCATCAAGCCTCTCATTTACCAAGAGAGACAGAAGCCGAAGTTTGTGAGCCTGACCAACGAGACCGACGAGAACGTCTTCATGAGAAAAGAATTCCTCTACGGAGCCGACTCTCGCGGAAATTCCGGGTATGCCTTCTGGCAAATGGCCTACGGCAGCGACGGTACAGCACAGTAAAGGAGTGAGTCGGCGTGGCATATTGTGAGACCGCAGAAGTCCGCTCCATGATTAAGGATGATGCCCTCAACACCATCATCGGCAGCGACTACATAGAAGACGAGGCCGAGCGTGAGGCGAAAATCATCCCCATCATTGAAGGGGCAATCGCGGACGCAGGGGCGGAGATTGACGGATACCTCGCTAAGAGATACCCTCTCCCTCTCTCCCCTGTCCCACAGGTTATCAATAAGTTCGCAAAGGACATCGCCGTCTATAACCTGTATTCCCGCATCGGTATCGACGAGAGTGACAGAGAAAAGAACTACTTAAACCGCTACAAGGCGGCGATTCGGTTCTTTGAACTGCTGGCGGAGGGTAAGGTCGAAATCGGAGCCGTCGACACCACCACCGCAGCGCGAACAGGCTTCTCGGTCGCATCAAGTCCGCGCCTCTTCTCCCGCGACAAGCTGAAGGGGATGTAAATGTACAGCATCAGACTTGACGGCGACACAAGAAGCTTGATGAAAAGGCTCCGGCAGCTCGCGGACATCGACAAGAAAGGCATTAACGCCTCCATTGCCGAGGCTATCCGCGAGTCGACCGTCGAACGGTTCCGAACGGAAAAAGGCCCGGACGGGAAGAAATGGAAGCAATCCATCAGGGCGGCGCAGGAAGGCGGCGTCACGCTCGTCAAAAGCGCAGGGCTTAAGAATTCCATCAAGACTACGTCCGACGCCTCCGGGTTCGCGGTCGGCACGAACAAAATATATGCATCGACGCATCAGCTTGGGGCCAAGAACAGGAGAATCACCATCCGGGCCAAGACCTCGAAGGGCCTTGTCTTTCAAGTGGATGGCCGCTGGATACGGAAGAAGCAAGTCACCGTCAGAATCAACATCCCGGCCCGTCCCTTCCTCGGCCTCAGCGATGACGACATGCAGGAAATCAAGGGCACTCTTGAGGATTACTTCAGGGAGGATTAGAAATGTTTACGGAATGCAGGGAACACCTCATCGAAAAGCTGAAGGGAGCAGGAATCCGCTCGAAGCCCTACACAAGCATGAAAAAGCTCCGGGCATCACAGGAGGCCCATATCGGGGCCGTGCTCTTCGAGGAGGAAACCTTCGACCGAAGCGGCGCAAAAAAACTATACAGTGACCAAACAGGCGCGCAGCACAAGAGGCGAAAGGTTTTCTCCCGGGAGACGACCTTCAGCGTGATAATCGGAGACCCCGACCCCAAGAAGACGGAGGAGTTCTTTGAAGCGTTTCTCAGAGCCCTTGACAAAGGCATCTATATCGACGGGAACTATACCCCGATTGAGGTCGTGGAGGCGGAATGGGTTGACGAGGATGACAGCATCCTGAAGGCAAAAGTCGCCGTCAATGTCAAAGTCAAATTCATGGGCGGCGTTTATAAGGACACAGACTTCGCGAAGCTCACGGACGTCGAAGTCGAATCAGTTATCAAGGGAAAGGAGACTCAAGATGGCGAGTAAAAACCAACAGCCGGAAACGGCTGACACAGCAGCTCCGAAGCTATTTAGCATTGAGGAGCTCAAAGACAAGAAAAAAACGCCCGCCCCCATCTTCAGCGGTATGTGTGCCGCCCTCGGATGGAAGCCGGGCAAGATGGTCACGGAGGAAGACTTCGACGCAGCGGTCGGAAAATTCTCCGGCAGTCCCATCGGAAAGAAGGTGAAGTAAATGCTTAGAGATGTCACAACAAACATTACTGACGGATTGCTCGGACTGGCAACCGAAAAGGGCGAGGGTGTCCATGTGAAAATCGGTGTCTCCCCCGTTACGTCGGACACGCCTATCATCATTACGGGCAACATGACGGCGGCGAAAATCAAGGAACGCCTCGGCCTGAGCCCGCTTGCTGACAAGGTCATGGATTCGGTGGAGAACGGTTCCAACCGGATTTACTGCATCCCGGTCTCGGCATCCACGGCAGGAAGCCGGGGAATGGTCGAAAAGACAGGCACGGGCTCGGGTTCCCTAACCGCTGACGGGAGTCCTTACAATGCCTTTGACGTAATTGTCAGAATCACCGGGCAAGGCCGCAGAAATACCGCCCTGTTCGTGTATTCGATTGATGGCGGGTACAGCTATTCCGACGAGTCCACCGTGCCGCTGACGGGAGCCTTCGAAATCCCCCTGACGGGCCTGACTGTGACGTTTACGGAAGGTGCGCAGCCGAATGAGGAGACATCCTTCCTTGTGGGCGACGTCTTCCGTTTCAAGACAACGGCCCCCACCATGACCAACGCCGACGCGCTGGCGGCCATTGACAAGCTCAAGAACTTCAACGAGCCCTATGAATTGGTTCATATCGTCGGGGAATCGCAGAAAGCATTATGGTCGGCGGTATCGGAGCAGCAGCGGGAGCTCGCGGCAACCTATCACAAGCCCCTCCTCTTTGTGCTTGAGGCATACGTCCCGGACAACGAGGAGGATGTCGCCGACTACGCCTTGAGGCTTGAGGCCGACAAGAAGGACATCAAGAACACCGACATTCAGGTCGTGGCAGCGCGCTCCCTCTATGTCGGCATGGACGGCATCACAAGGGAAATCAACAACGCCGGAATCGTGTGCGGCCTGTACTCCAAGACCAAAGTTCATCAGAGTATCGGCAAGACCCGGGACACGGCGGGCATGGGAATCTCTAAAAGCAAGATGCTAGAGCTCCGGCCCGCGGGGATTGAGGAATATATCGAGCTGCTTGATGCCGCAAAATACCTCACCTTCCGGGAATACGACGGGCTTGAGGACTACTTTGTCACCAATGCTCGCGTGATGTCCCCGGACGGCTCGGATTACCGTTATGCCGAGGATGTCCGGGTCAAGAACAAAATCATCAAGGAAGTCCGCAAAGAGGGCCTTCAGCTCTTGCAGGACGACATCGACCTTGAAGATATGCAAAACGAGCTCGAAACAAGGGCGAAGTTCATGCAGACTCCTCTCGACGAGATGGTCAAGCTGAAGGAAATCTCCTCGGCCACAATCACAGTCCCGGAAGGACAGGACATCATCACGACCGAGAAAATGCCCGTCACCATCCGCTATGTGTCCAGAGGATACATCAGGGAAATCGAAGTCGACCTCGGCAGAACGAAGCCGAGCGCAAGCTAAGAAAGGAGGCTTGATTAGGATGTCATTGAAAGTAAACGGCAAAACATACGATTGGGCCGACGTCGATATTAAGCTCCCGGGTCTCACGATTGAGTTTCAGGAAATTTCCTACGACGACGAGCTGGAAAAGGAGCTCGCCTACGGCAAGGGTCAGAAACCGAGAGGCTACGGAGAAGGCAACTACAAGGCCGAAGGCAAGGTCAGCCTCCTCCGCGACGATTATGACGCGCTGCTTGACTACTGCAAAAGCAAAGGGACACCGCTCTTCAAGCTGGTCATCCCGAAGATTGTCGTCTCCTACGCCAACGAGGGAGACCGCACAAGGAGCGATGTGCTCAATACCGTCACGTTCACCAAACGCAGCAACAAGGCGGCGCAGGGAGACAAAAGCATCAAGGTTGACCTTGACATGCTTATCGTGGACGGAATCGAGAGCGACGGCGTTAAAGCCCTGTAATATCTCAAAATAAATGTCAAAGGAGGATTATGCAATGGAAGACAAGAGCATCAAAACCAACGAGGCCGAGGTTAAAAAAGGCGGGTCTGGAGCACTTAACACCGAGGAGCTCAAGACAAAACACGGCAAGGTTTATCAGCTTGATTTAACCCTCACCCCGGACGATGACACGGAGATTGAGGTCTCCTATATCTTCAAGAAGCCGACCACGGCGAGCTATGACCGTTATGTTAAGACGGCGGCCAACGGAATGACGAAGGCGCTCAAGACCTTCATGTTTGACAACATCATCCCTGAGCACCGCGACAGATTGGAGGCCGACCTTGAGGAATACCCGGCCCTTACCTTGAGCGCGGGCGAAAAGCTGCTCTCCATGCTCGGGCTGTCTAAGACCGCAAATTTAATGAAGCTGTAGAAGAGCAGCTCGGGAGGGTGAGGACGGACTTTGTTGAGGCGGCGACGCTTGAGATTTACAGGTTCGTCCCCCCTGCTCTTCTGCCGGATAATATCGGGGAGCTGCATTTTGATGAATTCCTTGCGCTCCTCGCCCGGGCAAGGTACATCGAAGAGGTTGAGGAGGACATTGTTGCGAGAGCTATCTCGAAGGTGTTCTCGGAATAAAAAACCGACCTCTTTATCAAAGGGTCGGTGTTTGTCTGGTAATCCATGCTTTATATAGTTTGGTCGCGTTCCTCCCGGCCTGGAAGATGCTCTCTTTGTCCTTGTCCTTCTGCCTTCCCATCGTGTTTTGATGGCCTACCCATAAGGCATAGGGAATCGTATAGACCATAAGCGGAACATATACAAGGACGGAGATGGCAGCTCCGGCGCACAGGGCGAATATGAGAACTTTGAGCATTACGATTATCAAGGTCATGGTAATCCCTCCTTTGCCTAATTATACCATACGAAAGGGGTGAGGAATAGTGTGAGCTTAGAATCCGTTTTCAAGCTGTCCCTCATTATGAACATGGTCGACCACCTGACAGGCCCGATGGGCCGTGTGCAGTCTTCGGTCGGCGGCTCTGTCTCGAAGCTTCAGAGCATGGAGCAGACCTTCGGCGACATGACCAAGACCGGGGCGGCGATGGCGGGTATCGGCGCACAGATAACCGCCTCAGCTCTCGCCCCGGTGGAGGCAACCTTCGCGACAAAAAGGGCTCTCGGTGAGCTTGCCTCGGTGGGCGTCAAAGACCTCGGCGTCCTTGAGGATGCGGCGCGCAGCTTCTCCGAACAGTGGGCCGGGACATCGAAAGCCGACTTCATCACGGCGGCCTATGACATCAAGAGCGGCATCTCCTCCCTTACGGATGCGGGCGTCGCCGGGTATACGGAGCTTGCAGGTATCACCGCGAAGGGAACAAAGTCCAGCATCGCGGAGATGACAAACCTCTTCGCCACGGGTTACGGCATATACAAGAACTTCTATTCCGACCTTTCGGATATGGAGTTCGGGGAAGTGTTCTCGGCGGGGATTGCGGCTTCGGTCAAGAACTTCAAGACCACGGGCTCAGGGATGGCACAAGCGATTCAGACCCTCGGGGCCTCGGCAACGACGGCCAACGTGCCCCTTGAGGAGCAGCTCTCTATATTGGGTATGCTTCAGGCCACAATGAGCGGAGCCGAGGCGGGAACGAAATACAAAGCTTTCCTCCGCTCGGCTGTCAAAGGCGGCGAGGAGCTCGGCCTCAAGTTCACGGACGCGAACAACCAGCTCCTCTCTATGCCGGAAATCCTCGGTAAACTCCGGGGCAAGTTCGGAGAGACGATGGACGCAGCCGAAAAAATGCAACTGCAAAAAGCTTTCGGTGATACGGAGGCGGTCGCCCTCATTGACCTCATGTACTCCAAGACGGGAGACTTGCAGAACAACATCCTCGGCCTTTACTCGTCGATGGGCGAAGGAGTCGGGGCCGCCCGGGAAATGGCGTCGGCTATCAACGACACGGAGCCCGAGAAGTACCAGCGGTTACAGCAACGCATCCAGAACGTCAAGGAGTCCATCGGCAACAGCCTCCTCCCCACCGTCAACGAACTGCTCGGCAGGGGCGAGGAAGTCCTGACAAAGGTTGGCTCATGGATTGAGAAGAATCAGGAGCTCGTCAAAGTCATCATGATTATTGTGCTCGCACTGGGAGGCTTCCTGATGGTGGCCGGGACGACAATCGCGGTCGTCGGCGGCGTGGGGCTTGTGTTCACCAAGACGGCGGGACTTGCGACAGGTTTTTACCGGGCGATACGGGGAATCCCCGACCTGCTTACAACTATCCAAATAAAGGCCCTGTATGCCGGGGACGGTCTAAAGAGAGGCTTCAGCGCGGTTAAGACCTTTGCCTCGTCGGCGGTTACTGGCATCAGAAACGTCGCCGTCAATATCGCAAGCATGGCGAGGACGGCAGCCATTAACGGGGTCACGGCATTAAAGAACATGGCCCTCGGCCTTGTGGGGATGGCAAAGCAAGCAATCACGACGGCGGTGACAGCGATGCCCGAGCTTATCGCCTCGGTGTGGAGCTTCACGGCGGCCCTGCTCGCGAATCCTATCACGTGGATTATTATAGGCATCGTCGCTTTAGTGGCCGCGATTATTCTACTCTGGCGGAATTGGGACTCGGTGGTCTCGTGGATACAAGGCGTTTGGAACGGCTTCGTCAACGGCATAAAGGCCGGGTTTGACTGGATTCGGAATCTCTTCTCGGGGATGCCGACCTGGCTGCAAATAGCAATCGCCGCATTCCTGCCGTTCATAGGGATTCCGATGCTCATTATCACGCATTGGGACTCAATAGTCGCCTTCTTCTCGAATATGTGGACCCGCATCAAGGAAGGCTTTGTCAACGGCATCAATGCAATCAAGGAATTCTTTATGGGTGTTCCGGCGTTCTTCAGGGAAAGCGGCGCGAGAATCATCGACACCCTCGTTGAAGGCATCAAGAGCGCGGCCATGAAGCCCGTCGAGGCGGTAAAAGGCATCTTCCAGAAGGTTAGAAAGCTTCTTCCGTTCTCGGATGCGAAGGAAGGGCCTCTCGCGGAGCTGACGCTTTCGGGGCACAGGACAATGTCCACGCTGGCGCAGGGCATCGAACAGGGTGCAGACCTCCCGGCTCAAGCCGTGGAGAAGGGGCTCGGCAAAATTGACACGACAGGAGGCCGGGAGCCTGTCAAGAAGGTCAACCTCAAGGAAATCTCCCGGGAGAAAGAAACATCGGAGACGACCACGGAAAGAGACAGGCGCATCATCATCGAGAAACTGCTCCTAAACGTGGACTTCTCCAAAATCAAAGAGCTCCCGCTGCTCCTCAAGCTCCTCAAGGAGATTGAGGACTACGTCAACAGCAACGGGCTCGTCGCTGAAGGGGAGGGATAATCTTGATATTTGTCGACGACAGTTCGATTAAAGTGAGCGGGGTTATCCTCCCCGGCCTCATCAAGAGTATAGAGGTCAGGGATGACGCTCTCATCGAAGAGCAGACAGTCGAAGGGAGCTCCGCGAAGGCGAAACAGGCAGAGGGGTACGAGGACGCAAAGGTGACGATTGAGCTCATCCTAGAAGACGGCCCCAACGCCACGAGGAAAGAGAAGCTCGACAAGATACAAAACCTTTTCAAAAAGGCAGGACAGGAGAAGCCTGTCGTTCATGAAATCATCAACGAGCACACGGCAGCGCGCCGGGTCAAGAAGGTCATCTTCAAGAGCCTCAGCTCGAAGGAGGAAAGCAAAAAGGAGCAGCTCACGGTGAGCCTTGAGTTCTGGTCGTACAATCCAATGACCATCACGGCGACAAAATCCAAGAGCGGCAGCTCGCAGACGAGCACCTCATCGGCGGTAAGCAAGCTCGACCCGGCATATCAAAGCTATTTGAGCGGCAGCCGGGGGACGGCTCCCAAGACCAACAACTCCCCCGCTGTGGATGACGTAAGCACGACGGCCTATGCGAACAGGCTCTCAATGATGCCGTACTAAGGAAGTGATTCTAAGAGTGGAAACGGCTGAATTATTCTATCCCGAAATCAGCGTAGAGCTCGGGAAATACACCTTCAGGGAAGGCGTAGAAATCGAGGTTTATTCAAGCAAAGACAGTTACTTTGATTGGGCGAAGGTGAGGTTTACCCGGCAGTTCAAAGAGAAGCTCACTCTCGACGTCAAAGAAAAGGCCCTCATCCAGCTCGGTTACAACGGGGTTTTCGACGATGTCTTCGAAGGATATATCACCAAGCCGTATGACAGCGGCGGTTACATGAACGAAATCCTCCTCAAGGACGACATGATTCTCCTTGAGGAAACGGCCATTAACAACACGTTTTTAGATGCGACGCCGCAGGAGATTATCTCCTTTTGCCTCGCAAAGGCCGGGGTTCAGAAGATGAAGCTTTCGGCGGCGGCACATCCGGCAAAGGCGCGAATCCCCATCTTTCAAAAGAACGTGGTCTCGGTCATTAACGAGATACACGCCGCATGGGGAATCGCTGAGAAGTTTTTCTTTTCGGGCGGAGTCTTCTATTGGGGAGAGAAGCCCGAACAAACAAAGGTTTTCTCGTTTGAGTACGGGACGAACATCATCACCCTCAACAGGCCGGGGGGCGTGTGGGAACTCGAAACGGTCTCCGCACCGTTCATCAAGCACTCGCACAAAATAAGCGTTTCACACCCGCAGGTGTCCGGCGAGTTCGAGGTCAAGAAGGTCGTCTTTACTACCAACGAGGCGGGGTTCATCCGCACCTACATCTATTTTTAACCGAAGGAGGGAGAGCAATGCTTGAGGAAATGGTCAAAAGTGTAATAGCAAAGCAGCTCGCCGCCGACTTCCCTCACTTGCAGCTCCCCGGCCTTATGCGTGCAAGGGTCACAAGAGCAGCGTCCACGGGCGAGTGGTACGAATACAGCCTCAAGATTCTTGACAAAACGGGCGAGATTGACGAACGCTTCCCGGAGATTCCCGGAGTGCTTTCCAAGGTAAACGTCGAGCTCGGGAAAACCGTCGCGGTCGGCCTTCTGTACGGTGAGCTCAATCCGTGCATTATCGGGGAGGTGGTTTGATGGCAGGGTTAAACGACACAGACATTAAGCTTGACCCCTCGTGGCAGCTCACCCAGGCGGCCACTGGCGACGCGCCTCTTGTGTCCGGGTTCGACTGCATCATGCAGGACATCCGGCTTGAGGCTATGACACAGGCGGGCGAGCTCTTCTATGATACTGAGTGGGGATGGTCGCTTCTCGACTTCGTGCAGAGCGAGGACGACGAGCTCACCATCATAGAGGTCGGGGAGCGCATAAGAGAAAAGCTTGAAAGAAGAGAAATCGTCGACTCTGAGACCATCTCAACCGAGGTAAAGCTTGAGGATGACGCGCTCAAGGTGTTCACTACCTTTTGCTTTATCGGGGATTCTCAGACCTACAGCGTGAGCGTCACGGTCGACAGGGTAAATGTGGAGGTGATTGAAATTGATTGATGAAAAGGTTCTTGACGAGATTCTTCCCGTCCCGGACATCGAGAAGCTCAAGGAGGAGACGGTCGCGCAGCTTAAAAGCGAGGGCTTCTCAATAACGAACTTCAGCTCGGGCGGCATCTTTTACACCCTCTTGATGATAGTCCTCCGCATCCGCATCGAGCTCATCAACCTCCTCCGCCGTGTGCTCAATAACATGTTTGTCGCTCATGCTGAGGGGATATGGCTCAAGCTCAAAGCGGCGGACTTCGGCAAGAAACAAAAGGAAGCCCTCAAAACGCAAGGCTATGTCACTGTGACAAGGGGAGAAGGCGCGGAGGCCGTTCGCATTGCCAAAGGGCACGTCTTCAAGACCATCAAGGACGTCAACGGCGAGGAGCTCCGATTCTTTGTCCTGAAGGATACCGTCCTTCAGAAGGGCGCGGAGACGGTCGGCGTCCTCGTGGAGGCCGAACGGGAGGGCTCAAGGTACAATGTACCACCCGGGCAGATAACGCGCTCCCTGACGCATTTAGAGGGCGGCTGCACGGTCTCCAATGGTTCTGACTGGATAGTCCGGGAAGGCAGCGACATTGAGGACGTTGAGAGCCTCCGGGAGCGCACCCTCCGCTCGTGGTCTGAGCTTGCCACAAGGCCCATCGCCGAGAAGTATCAAAACGCTTGTGAACAGGTTCCGGGCGTGCTCTTTGTCAAGGTGAACGATATGCACCCGAGAGGTCAAGGAACGGTCGACATCATCGTCACAGGGACGGCGGGAGAAGCGACGGAGGGCCTCCTTGCACAGGTGCGGGCCGAGGTCGACAAGATTATCGGCAACTATGACGACGTGCTCGTGAAGAGCTCTACGACCATAGAGCAGCCTGTCTCCGTAACCGTGACCATCCCGGACACCGTTTCGGATGACGGCATCGCCGACAGCGTGAAGGCTGCTATCTCGGAGCTGCTTCAGATACGGAAAAACCGGGAGCTCAACGAGCTCACTCACGCCGACATCGTCCACGCTGTCAAAAGCAAGGTCGCATCCGTCCGCAATGTCAAGGTTACGGTTCCAAGTGAGGACGTCTTCCTTGACAGCGACAAGGTCATCATCCTCGGTGAGGTATCGGTGACAGTGGAAAGGACGTGAGGCGATGGCGAGATTTGAGAGGTTCGGCGAGTACATGTTCAGCCTCCTCTTTACTCCGCTGAGGAAAGGGAAAAAGGCAGCGAATCAGTTCTATATCTTTTTCAAGGTCGTCGGGAAGCTGTTTGACGACACCAAGAGGGACATCTTCCGGGTGCGGGCCGAGTCAATGGTCATCAGCGCAAGCGAGGTCATGCTCCCGGAACACGGTAAAGACCGGGAAATGCCCCGGCTCAAGGGCGAGGATGCCGAAGCCTACAGGACACGGCTTTCCATGAAGGCCATTATCGCGGAGCAGGCCGGGACAAGGCCGGGCGTCCTCCTTGCCCTCAAGGCTCTCGGATATGAACAATCCTACATAGAGCCGTTTTATAAGACAGACCCGGAGAGATGGGCTGAGTTTATCATCTTCCTCCGGGGCAAGAATCCGAGTGGCGTCAATGACATCCGCATCATAGACGCCGAGGTGATGAAGGTCAAGGAAGCGAGTGCAAAGCCTAACTACGGTGTGGACAGCGGAAACGTCATCGGAATCCGTTCCAAGGAGCAGACGGGATTTTCCCGTTATCCCCTTTGCGGGACTATCGTGTGCGGCGTCTTCCCGATCGCGGTGTGTGTCGGCCATATGGTCGCCTCGGCGGGCGTGGCTCAGTCCCAAAGCGGCGGAGCTATCAAGGATTATCCTCTGACAGGCCGGACAATGACATCGCGGAGGATATACCACGAGGAGAATTGTTCGCTTTATTATGGCTTTGATTCCGTCTCGGAGGTCAAGTCTTCGGCCCGCGATGGTGAAGTGACTTATCCTCTCGCATCAGAGAAAACCATGACGAAAGGAGATGAATGACCATGAAGACATTGACGGGCATCGGCCTAAACAAACAGGCCCAAAGGTTCGCGAGCTCTATCCATCATGCGGCGTACAGCCTCAACGGAGCTCCGCAGACAAGGCCGATTTTCAAGTCTATCGTTGAAGGAGACGTCGTGAAGATTTACGTCTACTTTGACGATGCGGTTGTCGGCAGCGTCTCAAACGTGCAGCTCGTCGACAATGACGGCGATGTGGTCGCGCTGACCGACAGGGTCTTTACGAAACCACAAAGCAAGGGGCTCTATGTAGCCTTTAAGTACCGCTTTACAGAAATGGAGGTTGAAAGTGTTGAATCCTTATAGCAAAGTCGGATGGAAAGACCATGTCGTCGACGAGGAAACGGGCGAAGTCATCCAGAACGGGACGCCGCTGAGCGAGAACAATCTCGGTCATATGGACGACGGCATCCAGGCAGTCACCGCGCAGACCATAACTCAGGATGCCTCTATTGCACAGCTTCAGGCTGAGCTCAAGGTCGTCAAGGATGCAACCTTGAATAATATGACCAACAACGTGTTTATTGAGAACTTCAGCTCGCTCAGCAACATCAAGCTCAGCAACGGCATCTATGACCCGGTGGCGCGGAAAATCTATGTATAAAGTGGCGTGCCCGAGGAGGGAGCTGAGCTGCATGATAGGGAACTTGTTCAGTGAATTGGTTCCTTTATGCGACGGTGATTGCTCCGGCCTCAAGGATGATGACTTCATCATCTCCGGCATCATCACAGGGACAGACAAGAAAGCGACAATCAAGCTCACCGACTACGGATGCGAGTATTACGGAGACGTCCAAGAACTTGAGAGATTGCGGGAAAAGAGGTGTTTGATTCGTGGAGCCTTCCATGCTTCAGAAGAAAGCTGAAATCTTCCTTGACAGGATTTATCCCCTTTTGAGGAACTTCCCGCAGTCCGAGAAGTTTTGCCTCTGCCAAGAGATAAAACAGGCATGTTACAGGGTCATCCGAAACACTATGATGTACAGCGCACTCAAGACGGATGACCGCATCCATTACCTCCGGGAGGTGGACGCAGACCTGAAGCTCCTGCTCATTCATTTTGGGATGGCGAGGAATCAGAAGTACATCACCCAAAAGAAAGCCTATGAGCTGCAAGAGAAAATCTCCGAGCTCGGGCGCATATGCGGGGGTCTGATAAAGGCCCACTACGGGAAAAAGTAACTACTCACAGGGTTGTCCCTGTTTGACCGCTAACCGTGCGATTCGCGGCTACAATTCGGCCCGCTATTGGAACAACAATGGGCAGTCGAATCGCAACGACAACGTCGGCTGGCGGCCCGCCCTGTAAGTCTTTCGTCCGATGCGGTCACGGCTTCATCGGCGAGTCCTTGTTATACTTCAAGGGAGGGGCAATCCTTCACTGTGGAAACGGTGTAAACACATGAACAATGTCATAACTGCCAAGCCGCTTCATGAAAGGGATGCCATTATGACGAACACTACTAAAAGCCCGCTGTTTGACGCAGTTGTTGACTACGACAACATAGCGAAAGGATACCGTGAGACACAACGAGGAGCGCGGAAATTCCAAAAGGAAGCCGTCATCTTCGATATGTGCAGGGAGAGGAATCTCGTCCACTTGTGGCGAGACCTCAAGGATGAAGAATATGAGGTCGGGAAGTACATTCGATTCAAGGTTTTCGAGCCGAAAGAGAGAAATATCTCCGCTCCTCATATTCGGGACAAGACCGTGCAATTCGCGGTTCACAGCGTTCTCAAGGAAGTCTATAAGCCGGTATTTATCAAAGGCTCGTTTGCTTGCCAAGAGGACAAAGGGAATCACAGGGCGGTCGAACACCTTCAGCATAACATGAGGTTGTGCAAATGGAAGCACGGCGGAGGATGGATTCTCAAAATAGATGTCAAAAAGTTCTTTTACTCTATCGACAGGGACATCCTGAAGAGAATCCTTCAAAAGAAAATCAAGGACGAAAAACTTCTCCGGCTCCTTAACAAAATCATTGACTCAAGCCCGGAAGGAGAAAAAGGAATACCGCTCGGGAACGTGACCTCGCAGGACATGGCGAACATCTACCTCGACAAGCTCGACCAGTATTGCGTGAGGTTCCTCAAGGTGAAGTATTACACCCGGTACATGGACGATGTTTGCATCGTGACGCCAACGAAGGAACAGGCCCAGGAGTACCTCAAAAAAATCAAGACGTTCCTTGAGGAGCGACTCGGGCTTGAGACTAACCAAAAGACCAAGATTTTCCCGTTGGAGCAGGGCGTCAATGCCTATGGCTTCAAAATCTGGACGACTCACCGCCTATTGAGGGATAAATCAAAACAGGCGATGAAGCGACGCATTAAGCGTATGGACGAAAAGCAAAAGGCCGGGGAAATGACCAAGAAGGAAGTCGTTCAGGCCGTGAGCTCATGGCTCGGATATGCACGCTGGTCATGCAGCTTCAACCTCTGCAAGAAGATTTTCGCACCATACCCCTATATCAAAGTGGAAGGAGAGATTTATTTTGGCAGAATATCTCGGAACAATCAATCTCGGCGGCCTGTACAAGAGCGGAGTAATCCAACCTCGCCCCACTAAACCGTGGCGCATCAGCTCCGCGCCGACAGGTCAGAGTACAGTCGGAGACATTGCCGACTTTAACACCTTGACCACGATGTCAAGCTGGACTATCGGCAACACTCCGGGAACTGAAGCGAATCAGCTCAAATGGCACAAAATCAAGGACGGAGACAAGACCCTTCTTATTTGTGACAGGGTCATCCTGGCTAATGTGTCGTGGGACGACCTCAACGGCGACAATCGTATTTTTGGCAAAACCATCACTATTGACGGGGCCGAGTACAAGCTGAGAGCTCTGACGGGCGGCAGCAACTACAGGAGCGGAACGGACGCCTACTCCGGCGGTTCTCCGGCTACAAACGAGTGGGACAGATTCGTCACCCGCGAGGAGGTCATCACAGGGCTCCCTGCTCCCACTTCGGCAGACCTTGACTCTACCCTTGCAACGGCTGACTACACGAGCACTCATGGCGATTTTTGGCATTGGGCGGGTATGTATTCATGGTGTCAAGAGACCTACACAGGCAACACCGCTACCCGTGCGCTTCGCGGCTACATTTCGGCCCGCTATTGGAACAACAATGGGCAGTCGAATCGCACCGACATCGTCGGCTGGCGGCCCGTCCTTGAAGTACTGAATACTGCCCCATTGATTTCTGACATAGACCGAAATCTCGGGGACAAAAACGCGGACTTTGTAATCACCTACACGGTCAATGACACCGATGCGTCCGACGTGCTCACAGTAACGGAATACCGCGACGGCGTGCAGACAAACACCTTCACGAATGCAGTCCGGGGGCAAACATACAGCATCAACGTCCCGGTCACAAGCCTCAGCCTCGGCACTCATACCGTCTCCGTAACGGTCAATGACGGCAAGGGCGGCACGGCTACAAGAGTATGGACGTTCCAAAGAGTGAACGCAGCTCCGACCGTCTCGGGAAGTGACCAAAACCTCGGGGATAAAAACCTCGGCTTTCAGATTGAGTACACGGTTAATGACACGGACGGAGACACACTGACAGTTGTCGAGAAACTCAATACTGAAACGCTCAGAACGATAAACAACGCCCCGAAAGGACAGACGCTCACGCTTGAAATCACGAACGAAAAGCTCTTCAGCTTAGCTCTCAACTCGGTCAACACGGCTCGGATTGAGGTCAGCGACGGCAAGGGTGGCACGGCGTACAGGACATACACTTTCAAGCGCGTAAACGCCGCGCCGAGCATCTCGGGAGTGGATGAAGACCTCGGTCAACAGACGGGAGCCTTCTCAAAGACCTACATTGTGAACGACGTCGAAGGCGATGCGGTGATTATCACCGAAAAAATTGACGATACTGTCATCCGAGCATACACCGCAGAGCTCGGCACAGAGGCCACAATCACCCTCACGGAGGAAAAGTGGCTCATGCTGACAAACGGGTCACACTCCCTCAAGATTGAGGCTGTAGACACCAATTTTGCGACGTCGATTAGAGTCTTCAACTTCAGCAAGAACGAGACGGAAATCCTGTTCGAGTTCCCGACTCCGTTCGAGACCGATGCGATGGCAACCAAAGTCCTTGTCACTCCAACATGGCACATCGAGGGCGCGGAGGCCTACGTGTACGCTTGTAATAACGCTTTTGACGACAATCCGACATGGGAAGACATCACAGCGCAGGTCTTCATCAACCGAGTCTATAACTTCATCAATGCGGAGAAAACGGCGACAAGATGGGGCGTAAACATCCGCTTCCATATTGTCAAAAACCCCGGATATGAAGGCGAAGTCTCAATAAATGGATTTGGAGGTGCGTTTGAGTAATGCCTGAATTGTTAAATCCAAAGCCTCTCTCTGAAATCAAGAGGGAAAAGGTAGAAAAGGCCCAAGAACTAAATATCGACCTCTATGAGGCCGTGGCCGGACTGTTTGAGGAATTGCTTGAAGCAAATGCAAGGATTGCCGCGCTTGAAGAGCGTGTCAATACACTAACACAAGGAGGCGGGCAGTAATGGCAGCAGTCAAGAATTACATGATTCCCGTATACGCTGCACTCATTAAGAGGGAGAAAAGGGACATCGAGTCCCTCCCTGAAGAGTACATCGTCCCGGTGGCTGAGTATCTGGCGGCTGAAGTGGAAGGCGCATAGACCGCTTAAACCGGGCAAGACAAAAGGAGGGGCGGCCTCGCGGCTGCTCCCTCCCGGATGTCTTAAATGGCCTCGCTCTTTTGCATGAATCACCCCCTCCGGGGCGGTCGATGCAAGCGAACGATACCTCGGAAATACTTCTGAGAAACGGTGTAATTTTTGCCAAAAATCTTGTCCCTTTTTGCCAAAAATTTTGTCCGGCTACA
NC_015172.1	VR	-	*	*	2990766	3009082	0	0	AAGCAAGGTGATAGCGAGGTGAGCAAATGGCAAAATTATTCGCCTGTAGAGGCGGTCAGTCAGAAGTAAACGGAGCACCCGAGAAGGTGAAGCTCCTCCCCCTCGGACACGTCAAGAGTCAAAAGGGCGACTTCGACGTCGATGAGGAAAGCTTCCGTTTGATGAAGCAGACTTTTCTCGAACGGGGTAACGACATCGTGATTGACTATGAGCATCAGACGCTCAAAGATGTACAGGCTCCGGCGGGCGGATGGATTAAAGACCTATCCATTGAGGACGGAGCGATTGTGGCTAAAGTGGAATGGACTCCGCAGGGAAAGAAGTATCTCGAAAACCGGGAATACCGCTATCTCTCGCCCGTTGTCCTCGTCCGCAAGTCGGACGGCAAGGCAATAGTCCTACACTCGGCAGCATTGACGAACACACCCGCCATTGACGGGATGTTTCCGATAATCAATTCCATCAAACTTGATGATTATGAAGGAGGTAACGACATGGACATCATTAAAAAGCTCGCGGCTCTGCTCGGACTCGGTGAGGACGCAACCGAAGAGCAGGTCACGGAAGCCCTCAAGGCAGCCGTCGCGGATGCCAAGAAGTTCAAGGAGGGCACAGAGAACAAGAATCCTGAAGGCGGTTCGGAGGATGAAGGCAAGGTCGTCTCAAACAAGGTGATTTGCGAGATGCTCGGGCTGAAGGCCGGAGCCAAGACCGAAGACGTGGCCGCCGCAATCGTGGCGCTCACAAACAAGAAGCCGGAGGGCTCTGTTTCTGAGAAGGAGTTCAAAGAGCTCAAGGACAAAATCGCCCGCAGGGATGCAGACGACGCCGTCCTCATGGCCCTGAAGGCCGGGAAACTGACTCCGGCTCAAAAGGATTGGGCGACGCAGTACGCACTCAAAGACCCGGAGGGATTCAAGTCCTTCGTTGAGAAGGCCCCCCAGGGCGTCCCGATGGGCGAGCTTGACATCGAGACCAAGGCGAACAAAGAGGAAACCTTCGACGAGGCGACGCTGCTCATTTGCAAGCAGCTTGGCGTCAGCGAGGACGACCTCAAGAAGTACGGAAAGGATGTGAGATAACATGGCACTCACAGCAGGAAGGAACACGCCGGAGCTTGCAGAAGGCGGGAGAATTGTCGTCCTCCCGGTGGCGGCAGGTGCGGTCATTTATGACGGCGGGCTTGTCGTGCTCGATGCGAGCGGCAACGCAAAGGCCGCTGTCAAGGCCGAGGGCCTTACGGCAGCGGGCCGCGCCGAGGAATACGTCGACAACACGGGAGGCGCAGCCGGAGACAAGACCGTCAAGGTCAGAAGAGGCGTCTTCGTTTGGGACAATACCACGGTAGCAGCCAACAAAATAAAAGCCGAACACGTCCTCAAGGACTGCTATATCGTCGACGACTGCACCGTGACCGCATTGGCGACAGGCAGCTCCCGGGCAGGAAAAGTCATCGCAGTAACAGACGACGGCGTCGCCGTCGAAACCCTATAACAGGGAGAAAAGGAGGATTAAAGCACTATGATAGTTAATCAGCAAGCACTCCGGGGCATTTTTACCGGGTTCAAGACCATCTTTGCCAAAGCCTTTGACGAAACAAAGCCCCTCTATGACAGGGTGGCGACGGTCGTCCCTTCCGTTACAGGGGAAGAGAATTACAAATGGCTCGGCACTATCCCCATGATGCGGGAATGGATTGGAGACCGTCAGATTAAAAGTTTGACGGCATCCGATTACACCATCAAGAACAAGGACTTCGAGGTAACGGTCGGCGTTCCCCGCAACGACATCGAGGACGACCGTGTCGGGCTCTACACTCCGGCGATTCAGTCCCTCGGTCAGAGCGCGGCCCTGCATCCCGACGAGCTTGTCTTCGTACTGCTCCCGGGCGGATTCACAAACAAATGCTATGATGGGCTGCCGTTTTTCTCGGACGCCCACAAGGTCGGCAAAAAGACCTTCAGCAACAAGGGAACGGCCAAACTTTCGCCGGAATCCTATGCAGCGGCGAGGGCGGCAATCATGTCGGTAACGGACGAACACGGCAAGCCTCTCAAGATTGTCCCCGACCTTCTCGTCGTTGGCCCGGCCTTAGAGACCGAAGCGAGGAAGATTCTTCTCGCCGACCAGATTGACGGCACAACCAACATCCTGAAGGGAACGGCGGAGCCGCTGGTTGTTCCCGACCTGGCCGGAAATGATTCGATGTGGTTCCTGCTTTGCACCAAGAAGCCCATCAAGCCTCTCATTTACCAAGAGAGACAGAAGCCGAAGTTTGTGAGCCTGACCAACGAGACCGACGAGAACGTCTTCATGAGAAAAGAATTCCTCTACGGAGCCGACTCTCGCGGAAATTCCGGGTATGCCTTCTGGCAAATGGCCTACGGCAGCGACGGTACAGCACAGTAAAGGAGTGAGTCGGCGTGGCATATTGTGAGACCGCAGAAGTCCGCTCCATGATTAAGGATGATGCCCTCAACACCATCATCGGCAGCGACTACATAGAAGACGAGGCCGAGCGTGAGGCGAAAATCATCCCCATCATTGAAGGGGCAATCGCGGACGCAGGGGCGGAGATTGACGGATACCTCGCTAAGAGATACCCTCTCCCTCTCTCCCCTGTCCCACAGGTTATCAATAAGTTCGCAAAGGACATCGCCGTCTATAACCTGTATTCCCGCATCGGTATCGACGAGAGTGACAGAGAAAAGAACTACTTAAACCGCTACAAGGCGGCGATTCGGTTCTTTGAACTGCTGGCGGAGGGTAAGGTCGAAATCGGAGCCGTCGACACCACCACCGCAGCGCGAACAGGCTTCTCGGTCGCATCAAGTCCGCGCCTCTTCTCCCGCGACAAGCTGAAGGGGATGTAAATGTACAGCATCAGACTTGACGGCGACACAAGAAGCTTGATGAAAAGGCTCCGGCAGCTCGCGGACATCGACAAGAAAGGCATTAACGCCTCCATTGCCGAGGCTATCCGCGAGTCGACCGTCGAACGGTTCCGAACGGAAAAAGGCCCGGACGGGAAGAAATGGAAGCAATCCATCAGGGCGGCGCAGGAAGGCGGCGTCACGCTCGTCAAAAGCGCAGGGCTTAAGAATTCCATCAAGACTACGTCCGACGCCTCCGGGTTCGCGGTCGGCACGAACAAAATATATGCATCGACGCATCAGCTTGGGGCCAAGAACAGGAGAATCACCATCCGGGCCAAGACCTCGAAGGGCCTTGTCTTTCAAGTGGATGGCCGCTGGATACGGAAGAAGCAAGTCACCGTCAGAATCAACATCCCGGCCCGTCCCTTCCTCGGCCTCAGCGATGACGACATGCAGGAAATCAAGGGCACTCTTGAGGATTACTTCAGGGAGGATTAGAAATGTTTACGGAATGCAGGGAACACCTCATCGAAAAGCTGAAGGGAGCAGGAATCCGCTCGAAGCCCTACACAAGCATGAAAAAGCTCCGGGCATCACAGGAGGCCCATATCGGGGCCGTGCTCTTCGAGGAGGAAACCTTCGACCGAAGCGGCGCAAAAAAACTATACAGTGACCAAACAGGCGCGCAGCACAAGAGGCGAAAGGTTTTCTCCCGGGAGACGACCTTCAGCGTGATAATCGGAGACCCCGACCCCAAGAAGACGGAGGAGTTCTTTGAAGCGTTTCTCAGAGCCCTTGACAAAGGCATCTATATCGACGGGAACTATACCCCGATTGAGGTCGTGGAGGCGGAATGGGTTGACGAGGATGACAGCATCCTGAAGGCAAAAGTCGCCGTCAATGTCAAAGTCAAATTCATGGGCGGCGTTTATAAGGACACAGACTTCGCGAAGCTCACGGACGTCGAAGTCGAATCAGTTATCAAGGGAAAGGAGACTCAAGATGGCGAGTAAAAACCAACAGCCGGAAACGGCTGACACAGCAGCTCCGAAGCTATTTAGCATTGAGGAGCTCAAAGACAAGAAAAAAACGCCCGCCCCCATCTTCAGCGGTATGTGTGCCGCCCTCGGATGGAAGCCGGGCAAGATGGTCACGGAGGAAGACTTCGACGCAGCGGTCGGAAAATTCTCCGGCAGTCCCATCGGAAAGAAGGTGAAGTAAATGCTTAGAGATGTCACAACAAACATTACTGACGGATTGCTCGGACTGGCAACCGAAAAGGGCGAGGGTGTCCATGTGAAAATCGGTGTCTCCCCCGTTACGTCGGACACGCCTATCATCATTACGGGCAACATGACGGCGGCGAAAATCAAGGAACGCCTCGGCCTGAGCCCGCTTGCTGACAAGGTCATGGATTCGGTGGAGAACGGTTCCAACCGGATTTACTGCATCCCGGTCTCGGCATCCACGGCAGGAAGCCGGGGAATGGTCGAAAAGACAGGCACGGGCTCGGGTTCCCTAACCGCTGACGGGAGTCCTTACAATGCCTTTGACGTAATTGTCAGAATCACCGGGCAAGGCCGCAGAAATACCGCCCTGTTCGTGTATTCGATTGATGGCGGGTACAGCTATTCCGACGAGTCCACCGTGCCGCTGACGGGAGCCTTCGAAATCCCCCTGACGGGCCTGACTGTGACGTTTACGGAAGGTGCGCAGCCGAATGAGGAGACATCCTTCCTTGTGGGCGACGTCTTCCGTTTCAAGACAACGGCCCCCACCATGACCAACGCCGACGCGCTGGCGGCCATTGACAAGCTCAAGAACTTCAACGAGCCCTATGAATTGGTTCATATCGTCGGGGAATCGCAGAAAGCATTATGGTCGGCGGTATCGGAGCAGCAGCGGGAGCTCGCGGCAACCTATCACAAGCCCCTCCTCTTTGTGCTTGAGGCATACGTCCCGGACAACGAGGAGGATGTCGCCGACTACGCCTTGAGGCTTGAGGCCGACAAGAAGGACATCAAGAACACCGACATTCAGGTCGTGGCAGCGCGCTCCCTCTATGTCGGCATGGACGGCATCACAAGGGAAATCAACAACGCCGGAATCGTGTGCGGCCTGTACTCCAAGACCAAAGTTCATCAGAGTATCGGCAAGACCCGGGACACGGCGGGCATGGGAATCTCTAAAAGCAAGATGCTAGAGCTCCGGCCCGCGGGGATTGAGGAATATATCGAGCTGCTTGATGCCGCAAAATACCTCACCTTCCGGGAATACGACGGGCTTGAGGACTACTTTGTCACCAATGCTCGCGTGATGTCCCCGGACGGCTCGGATTACCGTTATGCCGAGGATGTCCGGGTCAAGAACAAAATCATCAAGGAAGTCCGCAAAGAGGGCCTTCAGCTCTTGCAGGACGACATCGACCTTGAAGATATGCAAAACGAGCTCGAAACAAGGGCGAAGTTCATGCAGACTCCTCTCGACGAGATGGTCAAGCTGAAGGAAATCTCCTCGGCCACAATCACAGTCCCGGAAGGACAGGACATCATCACGACCGAGAAAATGCCCGTCACCATCCGCTATGTGTCCAGAGGATACATCAGGGAAATCGAAGTCGACCTCGGCAGAACGAAGCCGAGCGCAAGCTAAGAAAGGAGGCTTGATTAGGATGTCATTGAAAGTAAACGGCAAAACATACGATTGGGCCGACGTCGATATTAAGCTCCCGGGTCTCACGATTGAGTTTCAGGAAATTTCCTACGACGACGAGCTGGAAAAGGAGCTCGCCTACGGCAAGGGTCAGAAACCGAGAGGCTACGGAGAAGGCAACTACAAGGCCGAAGGCAAGGTCAGCCTCCTCCGCGACGATTATGACGCGCTGCTTGACTACTGCAAAAGCAAAGGGACACCGCTCTTCAAGCTGGTCATCCCGAAGATTGTCGTCTCCTACGCCAACGAGGGAGACCGCACAAGGAGCGATGTGCTCAATACCGTCACGTTCACCAAACGCAGCAACAAGGCGGCGCAGGGAGACAAAAGCATCAAGGTTGACCTTGACATGCTTATCGTGGACGGAATCGAGAGCGACGGCGTTAAAGCCCTGTAATATCTCAAAATAAATGTCAAAGGAGGATTATGCAATGGAAGACAAGAGCATCAAAACCAACGAGGCCGAGGTTAAAAAAGGCGGGTCTGGAGCACTTAACACCGAGGAGCTCAAGACAAAACACGGCAAGGTTTATCAGCTTGATTTAACCCTCACCCCGGACGATGACACGGAGATTGAGGTCTCCTATATCTTCAAGAAGCCGACCACGGCGAGCTATGACCGTTATGTTAAGACGGCGGCCAACGGAATGACGAAGGCGCTCAAGACCTTCATGTTTGACAACATCATCCCTGAGCACCGCGACAGATTGGAGGCCGACCTTGAGGAATACCCGGCCCTTACCTTGAGCGCGGGCGAAAAGCTGCTCTCCATGCTCGGGCTGTCTAAGACCGCAAATTTAATGAAGCTGTAGAAGAGCAGCTCGGGAGGGTGAGGACGGACTTTGTTGAGGCGGCGACGCTTGAGATTTACAGGTTCGTCCCCCCTGCTCTTCTGCCGGATAATATCGGGGAGCTGCATTTTGATGAATTCCTTGCGCTCCTCGCCCGGGCAAGGTACATCGAAGAGGTTGAGGAGGACATTGTTGCGAGAGCTATCTCGAAGGTGTTCTCGGAATAAAAAACCGACCTCTTTATCAAAGGGTCGGTGTTTGTCTGGTAATCCATGCTTTATATAGTTTGGTCGCGTTCCTCCCGGCCTGGAAGATGCTCTCTTTGTCCTTGTCCTTCTGCCTTCCCATCGTGTTTTGATGGCCTACCCATAAGGCATAGGGAATCGTATAGACCATAAGCGGAACATATACAAGGACGGAGATGGCAGCTCCGGCGCACAGGGCGAATATGAGAACTTTGAGCATTACGATTATCAAGGTCATGGTAATCCCTCCTTTGCCTAATTATACCATACGAAAGGGGTGAGGAATAGTGTGAGCTTAGAATCCGTTTTCAAGCTGTCCCTCATTATGAACATGGTCGACCACCTGACAGGCCCGATGGGCCGTGTGCAGTCTTCGGTCGGCGGCTCTGTCTCGAAGCTTCAGAGCATGGAGCAGACCTTCGGCGACATGACCAAGACCGGGGCGGCGATGGCGGGTATCGGCGCACAGATAACCGCCTCAGCTCTCGCCCCGGTGGAGGCAACCTTCGCGACAAAAAGGGCTCTCGGTGAGCTTGCCTCGGTGGGCGTCAAAGACCTCGGCGTCCTTGAGGATGCGGCGCGCAGCTTCTCCGAACAGTGGGCCGGGACATCGAAAGCCGACTTCATCACGGCGGCCTATGACATCAAGAGCGGCATCTCCTCCCTTACGGATGCGGGCGTCGCCGGGTATACGGAGCTTGCAGGTATCACCGCGAAGGGAACAAAGTCCAGCATCGCGGAGATGACAAACCTCTTCGCCACGGGTTACGGCATATACAAGAACTTCTATTCCGACCTTTCGGATATGGAGTTCGGGGAAGTGTTCTCGGCGGGGATTGCGGCTTCGGTCAAGAACTTCAAGACCACGGGCTCAGGGATGGCACAAGCGATTCAGACCCTCGGGGCCTCGGCAACGACGGCCAACGTGCCCCTTGAGGAGCAGCTCTCTATATTGGGTATGCTTCAGGCCACAATGAGCGGAGCCGAGGCGGGAACGAAATACAAAGCTTTCCTCCGCTCGGCTGTCAAAGGCGGCGAGGAGCTCGGCCTCAAGTTCACGGACGCGAACAACCAGCTCCTCTCTATGCCGGAAATCCTCGGTAAACTCCGGGGCAAGTTCGGAGAGACGATGGACGCAGCCGAAAAAATGCAACTGCAAAAAGCTTTCGGTGATACGGAGGCGGTCGCCCTCATTGACCTCATGTACTCCAAGACGGGAGACTTGCAGAACAACATCCTCGGCCTTTACTCGTCGATGGGCGAAGGAGTCGGGGCCGCCCGGGAAATGGCGTCGGCTATCAACGACACGGAGCCCGAGAAGTACCAGCGGTTACAGCAACGCATCCAGAACGTCAAGGAGTCCATCGGCAACAGCCTCCTCCCCACCGTCAACGAACTGCTCGGCAGGGGCGAGGAAGTCCTGACAAAGGTTGGCTCATGGATTGAGAAGAATCAGGAGCTCGTCAAAGTCATCATGATTATTGTGCTCGCACTGGGAGGCTTCCTGATGGTGGCCGGGACGACAATCGCGGTCGTCGGCGGCGTGGGGCTTGTGTTCACCAAGACGGCGGGACTTGCGACAGGTTTTTACCGGGCGATACGGGGAATCCCCGACCTGCTTACAACTATCCAAATAAAGGCCCTGTATGCCGGGGACGGTCTAAAGAGAGGCTTCAGCGCGGTTAAGACCTTTGCCTCGTCGGCGGTTACTGGCATCAGAAACGTCGCCGTCAATATCGCAAGCATGGCGAGGACGGCAGCCATTAACGGGGTCACGGCATTAAAGAACATGGCCCTCGGCCTTGTGGGGATGGCAAAGCAAGCAATCACGACGGCGGTGACAGCGATGCCCGAGCTTATCGCCTCGGTGTGGAGCTTCACGGCGGCCCTGCTCGCGAATCCTATCACGTGGATTATTATAGGCATCGTCGCTTTAGTGGCCGCGATTATTCTACTCTGGCGGAATTGGGACTCGGTGGTCTCGTGGATACAAGGCGTTTGGAACGGCTTCGTCAACGGCATAAAGGCCGGGTTTGACTGGATTCGGAATCTCTTCTCGGGGATGCCGACCTGGCTGCAAATAGCAATCGCCGCATTCCTGCCGTTCATAGGGATTCCGATGCTCATTATCACGCATTGGGACTCAATAGTCGCCTTCTTCTCGAATATGTGGACCCGCATCAAGGAAGGCTTTGTCAACGGCATCAATGCAATCAAGGAATTCTTTATGGGTGTTCCGGCGTTCTTCAGGGAAAGCGGCGCGAGAATCATCGACACCCTCGTTGAAGGCATCAAGAGCGCGGCCATGAAGCCCGTCGAGGCGGTAAAAGGCATCTTCCAGAAGGTTAGAAAGCTTCTTCCGTTCTCGGATGCGAAGGAAGGGCCTCTCGCGGAGCTGACGCTTTCGGGGCACAGGACAATGTCCACGCTGGCGCAGGGCATCGAACAGGGTGCAGACCTCCCGGCTCAAGCCGTGGAGAAGGGGCTCGGCAAAATTGACACGACAGGAGGCCGGGAGCCTGTCAAGAAGGTCAACCTCAAGGAAATCTCCCGGGAGAAAGAAACATCGGAGACGACCACGGAAAGAGACAGGCGCATCATCATCGAGAAACTGCTCCTAAACGTGGACTTCTCCAAAATCAAAGAGCTCCCGCTGCTCCTCAAGCTCCTCAAGGAGATTGAGGACTACGTCAACAGCAACGGGCTCGTCGCTGAAGGGGAGGGATAATCTTGATATTTGTCGACGACAGTTCGATTAAAGTGAGCGGGGTTATCCTCCCCGGCCTCATCAAGAGTATAGAGGTCAGGGATGACGCTCTCATCGAAGAGCAGACAGTCGAAGGGAGCTCCGCGAAGGCGAAACAGGCAGAGGGGTACGAGGACGCAAAGGTGACGATTGAGCTCATCCTAGAAGACGGCCCCAACGCCACGAGGAAAGAGAAGCTCGACAAGATACAAAACCTTTTCAAAAAGGCAGGACAGGAGAAGCCTGTCGTTCATGAAATCATCAACGAGCACACGGCAGCGCGCCGGGTCAAGAAGGTCATCTTCAAGAGCCTCAGCTCGAAGGAGGAAAGCAAAAAGGAGCAGCTCACGGTGAGCCTTGAGTTCTGGTCGTACAATCCAATGACCATCACGGCGACAAAATCCAAGAGCGGCAGCTCGCAGACGAGCACCTCATCGGCGGTAAGCAAGCTCGACCCGGCATATCAAAGCTATTTGAGCGGCAGCCGGGGGACGGCTCCCAAGACCAACAACTCCCCCGCTGTGGATGACGTAAGCACGACGGCCTATGCGAACAGGCTCTCAATGATGCCGTACTAAGGAAGTGATTCTAAGAGTGGAAACGGCTGAATTATTCTATCCCGAAATCAGCGTAGAGCTCGGGAAATACACCTTCAGGGAAGGCGTAGAAATCGAGGTTTATTCAAGCAAAGACAGTTACTTTGATTGGGCGAAGGTGAGGTTTACCCGGCAGTTCAAAGAGAAGCTCACTCTCGACGTCAAAGAAAAGGCCCTCATCCAGCTCGGTTACAACGGGGTTTTCGACGATGTCTTCGAAGGATATATCACCAAGCCGTATGACAGCGGCGGTTACATGAACGAAATCCTCCTCAAGGACGACATGATTCTCCTTGAGGAAACGGCCATTAACAACACGTTTTTAGATGCGACGCCGCAGGAGATTATCTCCTTTTGCCTCGCAAAGGCCGGGGTTCAGAAGATGAAGCTTTCGGCGGCGGCACATCCGGCAAAGGCGCGAATCCCCATCTTTCAAAAGAACGTGGTCTCGGTCATTAACGAGATACACGCCGCATGGGGAATCGCTGAGAAGTTTTTCTTTTCGGGCGGAGTCTTCTATTGGGGAGAGAAGCCCGAACAAACAAAGGTTTTCTCGTTTGAGTACGGGACGAACATCATCACCCTCAACAGGCCGGGGGGCGTGTGGGAACTCGAAACGGTCTCCGCACCGTTCATCAAGCACTCGCACAAAATAAGCGTTTCACACCCGCAGGTGTCCGGCGAGTTCGAGGTCAAGAAGGTCGTCTTTACTACCAACGAGGCGGGGTTCATCCGCACCTACATCTATTTTTAACCGAAGGAGGGAGAGCAATGCTTGAGGAAATGGTCAAAAGTGTAATAGCAAAGCAGCTCGCCGCCGACTTCCCTCACTTGCAGCTCCCCGGCCTTATGCGTGCAAGGGTCACAAGAGCAGCGTCCACGGGCGAGTGGTACGAATACAGCCTCAAGATTCTTGACAAAACGGGCGAGATTGACGAACGCTTCCCGGAGATTCCCGGAGTGCTTTCCAAGGTAAACGTCGAGCTCGGGAAAACCGTCGCGGTCGGCCTTCTGTACGGTGAGCTCAATCCGTGCATTATCGGGGAGGTGGTTTGATGGCAGGGTTAAACGACACAGACATTAAGCTTGACCCCTCGTGGCAGCTCACCCAGGCGGCCACTGGCGACGCGCCTCTTGTGTCCGGGTTCGACTGCATCATGCAGGACATCCGGCTTGAGGCTATGACACAGGCGGGCGAGCTCTTCTATGATACTGAGTGGGGATGGTCGCTTCTCGACTTCGTGCAGAGCGAGGACGACGAGCTCACCATCATAGAGGTCGGGGAGCGCATAAGAGAAAAGCTTGAAAGAAGAGAAATCGTCGACTCTGAGACCATCTCAACCGAGGTAAAGCTTGAGGATGACGCGCTCAAGGTGTTCACTACCTTTTGCTTTATCGGGGATTCTCAGACCTACAGCGTGAGCGTCACGGTCGACAGGGTAAATGTGGAGGTGATTGAAATTGATTGATGAAAAGGTTCTTGACGAGATTCTTCCCGTCCCGGACATCGAGAAGCTCAAGGAGGAGACGGTCGCGCAGCTTAAAAGCGAGGGCTTCTCAATAACGAACTTCAGCTCGGGCGGCATCTTTTACACCCTCTTGATGATAGTCCTCCGCATCCGCATCGAGCTCATCAACCTCCTCCGCCGTGTGCTCAATAACATGTTTGTCGCTCATGCTGAGGGGATATGGCTCAAGCTCAAAGCGGCGGACTTCGGCAAGAAACAAAAGGAAGCCCTCAAAACGCAAGGCTATGTCACTGTGACAAGGGGAGAAGGCGCGGAGGCCGTTCGCATTGCCAAAGGGCACGTCTTCAAGACCATCAAGGACGTCAACGGCGAGGAGCTCCGATTCTTTGTCCTGAAGGATACCGTCCTTCAGAAGGGCGCGGAGACGGTCGGCGTCCTCGTGGAGGCCGAACGGGAGGGCTCAAGGTACAATGTACCACCCGGGCAGATAACGCGCTCCCTGACGCATTTAGAGGGCGGCTGCACGGTCTCCAATGGTTCTGACTGGATAGTCCGGGAAGGCAGCGACATTGAGGACGTTGAGAGCCTCCGGGAGCGCACCCTCCGCTCGTGGTCTGAGCTTGCCACAAGGCCCATCGCCGAGAAGTATCAAAACGCTTGTGAACAGGTTCCGGGCGTGCTCTTTGTCAAGGTGAACGATATGCACCCGAGAGGTCAAGGAACGGTCGACATCATCGTCACAGGGACGGCGGGAGAAGCGACGGAGGGCCTCCTTGCACAGGTGCGGGCCGAGGTCGACAAGATTATCGGCAACTATGACGACGTGCTCGTGAAGAGCTCTACGACCATAGAGCAGCCTGTCTCCGTAACCGTGACCATCCCGGACACCGTTTCGGATGACGGCATCGCCGACAGCGTGAAGGCTGCTATCTCGGAGCTGCTTCAGATACGGAAAAACCGGGAGCTCAACGAGCTCACTCACGCCGACATCGTCCACGCTGTCAAAAGCAAGGTCGCATCCGTCCGCAATGTCAAGGTTACGGTTCCAAGTGAGGACGTCTTCCTTGACAGCGACAAGGTCATCATCCTCGGTGAGGTATCGGTGACAGTGGAAAGGACGTGAGGCGATGGCGAGATTTGAGAGGTTCGGCGAGTACATGTTCAGCCTCCTCTTTACTCCGCTGAGGAAAGGGAAAAAGGCAGCGAATCAGTTCTATATCTTTTTCAAGGTCGTCGGGAAGCTGTTTGACGACACCAAGAGGGACATCTTCCGGGTGCGGGCCGAGTCAATGGTCATCAGCGCAAGCGAGGTCATGCTCCCGGAACACGGTAAAGACCGGGAAATGCCCCGGCTCAAGGGCGAGGATGCCGAAGCCTACAGGACACGGCTTTCCATGAAGGCCATTATCGCGGAGCAGGCCGGGACAAGGCCGGGCGTCCTCCTTGCCCTCAAGGCTCTCGGATATGAACAATCCTACATAGAGCCGTTTTATAAGACAGACCCGGAGAGATGGGCTGAGTTTATCATCTTCCTCCGGGGCAAGAATCCGAGTGGCGTCAATGACATCCGCATCATAGACGCCGAGGTGATGAAGGTCAAGGAAGCGAGTGCAAAGCCTAACTACGGTGTGGACAGCGGAAACGTCATCGGAATCCGTTCCAAGGAGCAGACGGGATTTTCCCGTTATCCCCTTTGCGGGACTATCGTGTGCGGCGTCTTCCCGATCGCGGTGTGTGTCGGCCATATGGTCGCCTCGGCGGGCGTGGCTCAGTCCCAAAGCGGCGGAGCTATCAAGGATTATCCTCTGACAGGCCGGACAATGACATCGCGGAGGATATACCACGAGGAGAATTGTTCGCTTTATTATGGCTTTGATTCCGTCTCGGAGGTCAAGTCTTCGGCCCGCGATGGTGAAGTGACTTATCCTCTCGCATCAGAGAAAACCATGACGAAAGGAGATGAATGACCATGAAGACATTGACGGGCATCGGCCTAAACAAACAGGCCCAAAGGTTCGCGAGCTCTATCCATCATGCGGCGTACAGCCTCAACGGAGCTCCGCAGACAAGGCCGATTTTCAAGTCTATCGTTGAAGGAGACGTCGTGAAGATTTACGTCTACTTTGACGATGCGGTTGTCGGCAGCGTCTCAAACGTGCAGCTCGTCGACAATGACGGCGATGTGGTCGCGCTGACCGACAGGGTCTTTACGAAACCACAAAGCAAGGGGCTCTATGTAGCCTTTAAGTACCGCTTTACAGAAATGGAGGTTGAAAGTGTTGAATCCTTATAGCAAAGTCGGATGGAAAGACCATGTCGTCGACGAGGAAACGGGCGAAGTCATCCAGAACGGGACGCCGCTGAGCGAGAACAATCTCGGTCATATGGACGACGGCATCCAGGCAGTCACCGCGCAGACCATAACTCAGGATGCCTCTATTGCACAGCTTCAGGCTGAGCTCAAGGTCGTCAAGGATGCAACCTTGAATAATATGACCAACAACGTGTTTATTGAGAACTTCAGCTCGCTCAGCAACATCAAGCTCAGCAACGGCATCTATGACCCGGTGGCGCGGAAAATCTATGTATAAAGTGGCGTGCCCGAGGAGGGAGCTGAGCTGCATGATAGGGAACTTGTTCAGTGAATTGGTTCCTTTATGCGACGGTGATTGCTCCGGCCTCAAGGATGATGACTTCATCATCTCCGGCATCATCACAGGGACAGACAAGAAAGCGACAATCAAGCTCACCGACTACGGATGCGAGTATTACGGAGACGTCCAAGAACTTGAGAGATTGCGGGAAAAGAGGTGTTTGATTCGTGGAGCCTTCCATGCTTCAGAAGAAAGCTGAAATCTTCCTTGACAGGATTTATCCCCTTTTGAGGAACTTCCCGCAGTCCGAGAAGTTTTGCCTCTGCCAAGAGATAAAACAGGCATGTTACAGGGTCATCCGAAACACTATGATGTACAGCGCACTCAAGACGGATGACCGCATCCATTACCTCCGGGAGGTGGACGCAGACCTGAAGCTCCTGCTCATTCATTTTGGGATGGCGAGGAATCAGAAGTACATCACCCAAAAGAAAGCCTATGAGCTGCAAGAGAAAATCTCCGAGCTCGGGCGCATATGCGGGGGTCTGATAAAGGCCCACTACGGGAAAAAGTAACTACTCACAGGGTTGTCCCTGTTTGACCGCTAACCGTGCGATTCGCGGCTACAATTCGGCCCGCTATTGGAACAACAATGGGCAGTCGAATCGCAACGACAACGTCGGCTGGCGGCCCGCCCTGTAAGTCTTTCGTCCGATGCGGTCACGGCTTCATCGGCGAGTCCTTGTTATACTTCAAGGGAGGGGCAATCCTTCACTGTGGAAACGGTGTAAACACATGAACAATGTCATAACTGCCAAGCCGCTTCATGAAAGGGATGCCATTATGACGAACACTACTAAAAGCCCGCTGTTTGACGCAGTTGTTGACTACGACAACATAGCGAAAGGATACCGTGAGACACAACGAGGAGCGCGGAAATTCCAAAAGGAAGCCGTCATCTTCGATATGTGCAGGGAGAGGAATCTCGTCCACTTGTGGCGAGACCTCAAGGATGAAGAATATGAGGTCGGGAAGTACATTCGATTCAAGGTTTTCGAGCCGAAAGAGAGAAATATCTCCGCTCCTCATATTCGGGACAAGACCGTGCAATTCGCGGTTCACAGCGTTCTCAAGGAAGTCTATAAGCCGGTATTTATCAAAGGCTCGTTTGCTTGCCAAGAGGACAAAGGGAATCACAGGGCGGTCGAACACCTTCAGCATAACATGAGGTTGTGCAAATGGAAGCACGGCGGAGGATGGATTCTCAAAATAGATGTCAAAAAGTTCTTTTACTCTATCGACAGGGACATCCTGAAGAGAATCCTTCAAAAGAAAATCAAGGACGAAAAACTTCTCCGGCTCCTTAACAAAATCATTGACTCAAGCCCGGAAGGAGAAAAAGGAATACCGCTCGGGAACGTGACCTCGCAGGACATGGCGAACATCTACCTCGACAAGCTCGACCAGTATTGCGTGAGGTTCCTCAAGGTGAAGTATTACACCCGGTACATGGACGATGTTTGCATCGTGACGCCAACGAAGGAACAGGCCCAGGAGTACCTCAAAAAAATCAAGACGTTCCTTGAGGAGCGACTCGGGCTTGAGACTAACCAAAAGACCAAGATTTTCCCGTTGGAGCAGGGCGTCAATGCCTATGGCTTCAAAATCTGGACGACTCACCGCCTATTGAGGGATAAATCAAAACAGGCGATGAAGCGACGCATTAAGCGTATGGACGAAAAGCAAAAGGCCGGGGAAATGACCAAGAAGGAAGTCGTTCAGGCCGTGAGCTCATGGCTCGGATATGCACGCTGGTCATGCAGCTTCAACCTCTGCAAGAAGATTTTCGCACCATACCCCTATATCAAAGTGGAAGGAGAGATTTATTTTGGCAGAATATCTCGGAACAATCAATCTCGGCGGCCTGTACAAGAGCGGAGTAATCCAACCTCGCCCCACTAAACCGTGGCGCATCAGCTCCGCGCCGACAGGTCAGAGTACAGTCGGAGACATTGCCGACTTTAACACCTTGACCACGATGTCAAGCTGGACTATCGGCAACACTCCGGGAACTGAAGCGAATCAGCTCAAATGGCACAAAATCAAGGACGGAGACAAGACCCTTCTTATTTGTGACAGGGTCATCCTGGCTAATGTGTCGTGGGACGACCTCAACGGCGACAATCGTATTTTTGGCAAAACCATCACTATTGACGGGGCCGAGTACAAGCTGAGAGCTCTGACGGGCGGCAGCAACTACAGGAGCGGAACGGACGCCTACTCCGGCGGTTCTCCGGCTACAAACGAGTGGGACAGATTCGTCACCCGCGAGGAGGTCATCACAGGGCTCCCTGCTCCCACTTCGGCAGACCTTGACTCTACCCTTGCAACGGCTGACTACACGAGCACTCATGGCGATTTTTGGCATTGGGCGGGTATGTATTCATGGTGTCAAGAGACCTACACAGGCAACACCGCTACCCGTGCGCTTCGCGGCTACATTTCGGCCCGCTATTGGAACAACAATGGGCAGTCGAATCGCACCGACATCGTCGGCTGGCGGCCCGTCCTTGAAGTACTGAATACTGCCCCATTGATTTCTGACATAGACCGAAATCTCGGGGACAAAAACGCGGACTTTGTAATCACCTACACGGTCAATGACACCGATGCGTCCGACGTGCTCACAGTAACGGAATACCGCGACGGCGTGCAGACAAACACCTTCACGAATGCAGTCCGGGGGCAAACATACAGCATCAACGTCCCGGTCACAAGCCTCAGCCTCGGCACTCATACCGTCTCCGTAACGGTCAATGACGGCAAGGGCGGCACGGCTACAAGAGTATGGACGTTCCAAAGAGTGAACGCAGCTCCGACCGTCTCGGGAAGTGACCAAAACCTCGGGGATAAAAACCTCGGCTTTCAGATTGAGTACACGGTTAATGACACGGACGGAGACACACTGACAGTTGTCGAGAAACTCAATACTGAAACGCTCAGAACGATAAACAACGCCCCGAAAGGACAGACGCTCACGCTTGAAATCACGAACGAAAAGCTCTTCAGCTTAGCTCTCAACTCGGTCAACACGGCTCGGATTGAGGTCAGCGACGGCAAGGGTGGCACGGCGTACAGGACATACACTTTCAAGCGCGTAAACGCCGCGCCGAGCATCTCGGGAGTGGATGAAGACCTCGGTCAACAGACGGGAGCCTTCTCAAAGACCTACATTGTGAACGACGTCGAAGGCGATGCGGTGATTATCACCGAAAAAATTGACGATACTGTCATCCGAGCATACACCGCAGAGCTCGGCACAGAGGCCACAATCACCCTCACGGAGGAAAAGTGGCTCATGCTGACAAACGGGTCACACTCCCTCAAGATTGAGGCTGTAGACACCAATTTTGCGACGTCGATTAGAGTCTTCAACTTCAGCAAGAACGAGACGGAAATCCTGTTCGAGTTCCCGACTCCGTTCGAGACCGATGCGATGGCAACCAAAGTCCTTGTCACTCCAACATGGCACATCGAGGGCGCGGAGGCCTACGTGTACGCTTGTAATAACGCTTTTGACGACAATCCGACATGGGAAGACATCACAGCGCAGGTCTTCATCAACCGAGTCTATAACTTCATCAATGCGGAGAAAACGGCGACAAGATGGGGCGTAAACATCCGCTTCCATATTGTCAAAAACCCCGGATATGAAGGCGAAGTCTCAATAAATGGATTTGGAGGTGCGTTTGAGTAATGCCTGAATTGTTAAATCCAAAGCCTCTCTCTGAAATCAAGAGGGAAAAGGTAGAAAAGGCCCAAGAACTAAATATCGACCTCTATGAGGCCGTGGCCGGACTGTTTGAGGAATTGCTTGAAGCAAATGCAAGGATTGCCGCGCTTGAAGAGCGTGTCAATACACTAACACAAGGAGGCGGGCAGTAATGGCAGCAGTCAAGAATTACATGATTCCCGTATACGCTGCACTCATTAAGAGGGAGAAAAGGGACATCGAGTCCCTCCCTGAAGAGTACATCGTCCCGGTGGCTGAGTATCTGGCGGCTGAAGTGGAAGGCGCATAGACCGCTTAAACCGGGCAAGACAAAAGGAGGGGCGGCCTCGCGGCTGCTCCCTCCCGGATGTCTTAAATGGCCTCGCTCTTTTGCATGAATCACCCCCTCCGGGGCGGTCGATGCAAGCGAACGATACCTCGGAAATACTTCTGAGAAACGGTGTAATTTTTGCCAAAAATCTTGTCCCTTTTTGCCAAAAATTTTGTCCGGCTACA
NC_015172.1	TR	+	552158	552207	552151	552220	0	3	ACCGCTACCCGTGCGCTTCGCGGCTACATTTCGGCCCGCTATTGGAACAACAATGGGCAGTCGAATCGCA
NC_015172.1	VR	-	*	*	2639857	2639926	0	3	ACCGCTAACCGTGCGATTCGCGGCTACAATTCGGCCCGCTATTGGAACAACAATGGGCAGTCGAATCGCA
NC_015172.1	TR	+	552158	552207	540874	553965	0	0	GAGGATGTCCGGGTCAAGAACAAAATCATCAAGGAAGTCCGCAAAGAGGGCCTTCAGCTCTTGCAGGACGACATCGACCTTGAAGATATGCAAAACGAGCTCGAAACAAGGGCGAAGTTCATGCAGACTCCTCTCGACGAGATGGTCAAGCTGAAGGAAATCTCCTCGGCCACAATCACAGTCCCGGAAGGACAGGACATCATCACGACCGAGAAAATGCCCGTCACCATCCGCTATGTGTCCAGAGGATACATCAGGGAAATCGAAGTCGACCTCGGCAGAACGAAGCCGAGCGCAAGCTAAGAAAGGAGGCTTGATTAGGATGTCATTGAAAGTAAACGGCAAAACATACGATTGGGCCGACGTCGATATTAAGCTCCCGGGTCTCACGATTGAGTTTCAGGAAATTTCCTACGACGACGAGCTGGAAAAGGAGCTCGCCTACGGCAAGGGTCAGAAACCGAGAGGCTACGGAGAAGGCAACTACAAGGCCGAAGGCAAGGTCAGCCTCCTCCGCGACGATTATGACGCGCTGCTTGACTACTGCAAAAGCAAAGGGACACCGCTCTTCAAGCTGGTCATCCCGAAGATTGTCGTCTCCTACGCCAACGAGGGAGACCGCACAAGGAGCGATGTGCTCAATACCGTCACGTTCACCAAACGCAGCAACAAGGCGGCGCAGGGAGACAAAAGCATCAAGGTTGACCTTGACATGCTTATCGTGGACGGAATCGAGAGCGACGGCGTTAAAGCCCTGTAATATCTCAAAATAAATGTCAAAGGAGGATTATGCAATGGAAGACAAGAGCATCAAAACCAACGAGGCCGAGGTTAAAAAAGGCGGGTCTGGAGCACTTAACACCGAGGAGCTCAAGACAAAACACGGCAAGGTTTATCAGCTTGATTTAACCCTCACCCCGGACGATGACACGGAGATTGAGGTCTCCTATATCTTCAAGAAGCCGACCACGGCGAGCTATGACCGTTATGTTAAGACGGCGGCCAACGGAATGACGAAGGCGCTCAAGACCTTCATGTTTGACAACATCATCCCTGAGCACCGCGACAGATTGGAGGCCGACCTTGAGGAATACCCGGCCCTTACCTTGAGCGCGGGCGAAAAGCTGCTCTCCATGCTCGGGCTGTCTAAGACCGCAAATTTAATGAAGCTGTAGAAGAGCAGCTCGGGAGGGTGAGGACGGACTTTGTTGAGGCGGCGACGCTTGAGATTTACAGGTTCGTCCCCCCTGCTCTTCTGCCGGATAATATCGGGGAGCTGCATTTTGATGAATTCCTTGCGCTCCTCGCCCGGGCAAGGTACATCGAAGAGGTTGAGGAGGACATTGTTGCGAGAGCTATCTCGAAGGTGTTCTCGGAATAAAAAACCGACCTCTTTATCAAAGGGTCGGTGTTTGTCTGGTAATCCATGCTTTATATAGTTTGGTCGCGTTCCTCCCGGCCTGGAAGATGCTCTCTTTGTCCTTGTCCTTCTGCCTTCCCATCGTGTTTTGATGGCCTACCCATAAGGCATAGGGAATCGTATAGACCATAAGCGGAACATATACAAGGACGGAGATGGCAGCTCCGGCGCACAGGGCGAATATGAGAACTTTGAGCATTACGATTATCAAGGTCATGGTAATCCCTCCTTTGCCTAATTATACCATACGAAAGGGGTGAGGAATAGTGTGAGCTTAGAATCCGTTTTCAAGCTGTCCCTCATTATGAACATGGTCGACCACCTGACAGGCCCGATGGGCCGTGTGCAGTCTTCGGTCGGCGGCTCTGTCTCGAAGCTTCAGAGCATGGAGCAGACCTTCGGCGACATGACCAAGACCGGGGCGGCGATGGCGGGTATCGGCGCACAGATAACCGCCTCAGCTCTCGCCCCGGTGGAGGCAACCTTCGCGACAAAAAGGGCTCTCGGTGAGCTTGCCTCGGTGGGCGTCAAAGACCTCGGCGTCCTTGAGGATGCGGCGCGCAGCTTCTCCGAACAGTGGGCCGGGACATCGAAAGCCGACTTCATCACGGCGGCCTATGACATCAAGAGCGGCATCTCCTCCCTTACGGATGCGGGCGTCGCCGGGTATACGGAGCTTGCAGGTATCACCGCGAAGGGAACAAAGTCCAGCATCGCGGAGATGACAAACCTCTTCGCCACGGGTTACGGCATATACAAGAACTTCTATTCCGACCTTTCGGATATGGAGTTCGGGGAAGTGTTCTCGGCGGGGATTGCGGCTTCGGTCAAGAACTTCAAGACCACGGGCTCAGGGATGGCACAAGCGATTCAGACCCTCGGGGCCTCGGCAACGACGGCCAACGTGCCCCTTGAGGAGCAGCTCTCTATATTGGGTATGCTTCAGGCCACAATGAGCGGAGCCGAGGCGGGAACGAAATACAAAGCTTTCCTCCGCTCGGCTGTCAAAGGCGGCGAGGAGCTCGGCCTCAAGTTCACGGACGCGAACAACCAGCTCCTCTCTATGCCGGAAATCCTCGGTAAACTCCGGGGCAAGTTCGGAGAGACGATGGACGCAGCCGAAAAAATGCAACTGCAAAAAGCTTTCGGTGATACGGAGGCGGTCGCCCTCATTGACCTCATGTACTCCAAGACGGGAGACTTGCAGAACAACATCCTCGGCCTTTACTCGTCGATGGGCGAAGGAGTCGGGGCCGCCCGGGAAATGGCGTCGGCTATCAACGACACGGAGCCCGAGAAGTACCAGCGGTTACAGCAACGCATCCAGAACGTCAAGGAGTCCATCGGCAACAGCCTCCTCCCCACCGTCAACGAACTGCTCGGCAGGGGCGAGGAAGTCCTGACAAAGGTTGGCTCATGGATTGAGAAGAATCAGGAGCTCGTCAAAGTCATCATGATTATTGTGCTCGCACTGGGAGGCTTCCTGATGGTGGCCGGGACGACAATCGCGGTCGTCGGCGGCGTGGGGCTTGTGTTCACCAAGACGGCGGGACTTGCGACAGGTTTTTACCGGGCGATACGGGGAATCCCCGACCTGCTTACAACTATCCAAATAAAGGCCCTGTATGCCGGGGACGGTCTAAAGAGAGGCTTCAGCGCGGTTAAGACCTTTGCCTCGTCGGCGGTTACTGGCATCAGAAACGTCGCCGTCAATATCGCAAGCATGGCGAGGACGGCAGCCATTAACGGGGTCACGGCATTAAAGAACATGGCCCTCGGCCTTGTGGGGATGGCAAAGCAAGCAATCACGACGGCGGTGACAGCGATGCCCGAGCTTATCGCCTCGGTGTGGAGCTTCACGGCGGCCCTGCTCGCGAATCCTATCACGTGGATTATTATAGGCATCGTCGCTTTAGTGGCCGCGATTATTCTACTCTGGCGGAATTGGGACTCGGTGGTCTCGTGGATACAAGGCGTTTGGAACGGCTTCGTCAACGGCATAAAGGCCGGGTTTGACTGGATTCGGAATCTCTTCTCGGGGATGCCGACCTGGCTGCAAATAGCAATCGCCGCATTCCTGCCGTTCATAGGGATTCCGATGCTCATTATCACGCATTGGGACTCAATAGTCGCCTTCTTCTCGAATATGTGGACCCGCATCAAGGAAGGCTTTGTCAACGGCATCAATGCAATCAAGGAATTCTTTATGGGTGTTCCGGCGTTCTTCAGGGAAAGCGGCGCGAGAATCATCGACACCCTCGTTGAAGGCATCAAGAGCGCGGCCATGAAGCCCGTCGAGGCGGTAAAAGGCATCTTCCAGAAGGTTAGAAAGCTTCTTCCGTTCTCGGATGCGAAGGAAGGGCCTCTCGCGGAGCTGACGCTTTCGGGGCACAGGACAATGTCCACGCTGGCGCAGGGCATCGAACAGGGTGCAGACCTCCCGGCTCAAGCCGTGGAGAAGGGGCTCGGCAAAATTGACACGACAGGAGGCCGGGAGCCTGTCAAGAAGGTCAACCTCAAGGAAATCTCCCGGGAGAAAGAAACATCGGAGACGACCACGGAAAGAGACAGGCGCATCATCATCGAGAAACTGCTCCTAAACGTGGACTTCTCCAAAATCAAAGAGCTCCCGCTGCTCCTCAAGCTCCTCAAGGAGATTGAGGACTACGTCAACAGCAACGGGCTCGTCGCTGAAGGGGAGGGATAATCTTGATATTTGTCGACGACAGTTCGATTAAAGTGAGCGGGGTTATCCTCCCCGGCCTCATCAAGAGTATAGAGGTCAGGGATGACGCTCTCATCGAAGAGCAGACAGTCGAAGGGAGCTCCGCGAAGGCGAAACAGGCAGAGGGGTACGAGGACGCAAAGGTGACGATTGAGCTCATCCTAGAAGACGGCCCCAACGCCACGAGGAAAGAGAAGCTCGACAAGATACAAAACCTTTTCAAAAAGGCAGGACAGGAGAAGCCTGTCGTTCATGAAATCATCAACGAGCACACGGCAGCGCGCCGGGTCAAGAAGGTCATCTTCAAGAGCCTCAGCTCGAAGGAGGAAAGCAAAAAGGAGCAGCTCACGGTGAGCCTTGAGTTCTGGTCGTACAATCCAATGACCATCACGGCGACAAAATCCAAGAGCGGCAGCTCGCAGACGAGCACCTCATCGGCGGTAAGCAAGCTCGACCCGGCATATCAAAGCTATTTGAGCGGCAGCCGGGGGACGGCTCCCAAGACCAACAACTCCCCCGCTGTGGATGACGTAAGCACGACGGCCTATGCGAACAGGCTCTCAATGATGCCGTACTAAGGAAGTGATTCTAAGAGTGGAAACGGCTGAATTATTCTATCCCGAAATCAGCGTAGAGCTCGGGAAATACACCTTCAGGGAAGGCGTAGAAATCGAGGTTTATTCAAGCAAAGACAGTTACTTTGATTGGGCGAAGGTGAGGTTTACCCGGCAGTTCAAAGAGAAGCTCACTCTCGACGTCAAAGAAAAGGCCCTCATCCAGCTCGGTTACAACGGGGTTTTCGACGATGTCTTCGAAGGATATATCACCAAGCCGTATGACAGCGGCGGTTACATGAACGAAATCCTCCTCAAGGACGACATGATTCTCCTTGAGGAAACGGCCATTAACAACACGTTTTTAGATGCGACGCCGCAGGAGATTATCTCCTTTTGCCTCGCAAAGGCCGGGGTTCAGAAGATGAAGCTTTCGGCGGCGGCACATCCGGCAAAGGCGCGAATCCCCATCTTTCAAAAGAACGTGGTCTCGGTCATTAACGAGATACACGCCGCATGGGGAATCGCTGAGAAGTTTTTCTTTTCGGGCGGAGTCTTCTATTGGGGAGAGAAGCCCGAACAAACAAAGGTTTTCTCGTTTGAGTACGGGACGAACATCATCACCCTCAACAGGCCGGGGGGCGTGTGGGAACTCGAAACGGTCTCCGCACCGTTCATCAAGCACTCGCACAAAATAAGCGTTTCACACCCGCAGGTGTCCGGCGAGTTCGAGGTCAAGAAGGTCGTCTTTACTACCAACGAGGCGGGGTTCATCCGCACCTACATCTATTTTTAACCGAAGGAGGGAGAGCAATGCTTGAGGAAATGGTCAAAAGTGTAATAGCAAAGCAGCTCGCCGCCGACTTCCCTCACTTGCAGCTCCCCGGCCTTATGCGTGCAAGGGTCACAAGAGCAGCGTCCACGGGCGAGTGGTACGAATACAGCCTCAAGATTCTTGACAAAACGGGCGAGATTGACGAACGCTTCCCGGAGATTCCCGGAGTGCTTTCCAAGGTAAACGTCGAGCTCGGGAAAACCGTCGCGGTCGGCCTTCTGTACGGTGAGCTCAATCCGTGCATTATCGGGGAGGTGGTTTGATGGCAGGGTTAAACGACACAGACATTAAGCTTGACCCCTCGTGGCAGCTCACCCAGGCGGCCACTGGCGACGCGCCTCTTGTGTCCGGGTTCGACTGCATCATGCAGGACATCCGGCTTGAGGCTATGACACAGGCGGGCGAGCTCTTCTATGATACTGAGTGGGGATGGTCGCTTCTCGACTTCGTGCAGAGCGAGGACGACGAGCTCACCATCATAGAGGTCGGGGAGCGCATAAGAGAAAAGCTTGAAAGAAGAGAAATCGTCGACTCTGAGACCATCTCAACCGAGGTAAAGCTTGAGGATGACGCGCTCAAGGTGTTCACTACCTTTTGCTTTATCGGGGATTCTCAGACCTACAGCGTGAGCGTCACGGTCGACAGGGTAAATGTGGAGGTGATTGAAATTGATTGATGAAAAGGTTCTTGACGAGATTCTTCCCGTCCCGGACATCGAGAAGCTCAAGGAGGAGACGGTCGCGCAGCTTAAAAGCGAGGGCTTCTCAATAACGAACTTCAGCTCGGGCGGCATCTTTTACACCCTCTTGATGATAGTCCTCCGCATCCGCATCGAGCTCATCAACCTCCTCCGCCGTGTGCTCAATAACATGTTTGTCGCTCATGCTGAGGGGATATGGCTCAAGCTCAAAGCGGCGGACTTCGGCAAGAAACAAAAGGAAGCCCTCAAAACGCAAGGCTATGTCACTGTGACAAGGGGAGAAGGCGCGGAGGCCGTTCGCATTGCCAAAGGGCACGTCTTCAAGACCATCAAGGACGTCAACGGCGAGGAGCTCCGATTCTTTGTCCTGAAGGATACCGTCCTTCAGAAGGGCGCGGAGACGGTCGGCGTCCTCGTGGAGGCCGAACGGGAGGGCTCAAGGTACAATGTACCACCCGGGCAGATAACGCGCTCCCTGACGCATTTAGAGGGCGGCTGCACGGTCTCCAATGGTTCTGACTGGATAGTCCGGGAAGGCAGCGACATTGAGGACGTTGAGAGCCTCCGGGAGCGCACCCTCCGCTCGTGGTCTGAGCTTGCCACAAGGCCCATCGCCGAGAAGTATCAAAACGCTTGTGAACAGGTTCCGGGCGTGCTCTTTGTCAAGGTGAACGATATGCACCCGAGAGGTCAAGGAACGGTCGACATCATCGTCACAGGGACGGCGGGAGAAGCGACGGAGGGCCTCCTTGCACAGGTGCGGGCCGAGGTCGACAAGATTATCGGCAACTATGACGACGTGCTCGTGAAGAGCTCTACGACCATAGAGCAGCCTGTCTCCGTAACCGTGACCATCCCGGACACCGTTTCGGATGACGGCATCGCCGACAGCGTGAAGGCTGCTATCTCGGAGCTGCTTCAGATACGGAAAAACCGGGAGCTCAACGAGCTCACTCACGCCGACATCGTCCACGCTGTCAAAAGCAAGGTCGCATCCGTCCGCAATGTCAAGGTTACGGTTCCAAGTGAGGACGTCTTCCTTGACAGCGACAAGGTCATCATCCTCGGTGAGGTATCGGTGACAGTGGAAAGGACGTGAGGCGATGGCGAGATTTGAGAGGTTCGGCGAGTACATGTTCAGCCTCCTCTTTACTCCGCTGAGGAAAGGGAAAAAGGCAGCGAATCAGTTCTATATCTTTTTCAAGGTCGTCGGGAAGCTGTTTGACGACACCAAGAGGGACATCTTCCGGGTGCGGGCCGAGTCAATGGTCATCAGCGCAAGCGAGGTCATGCTCCCGGAACACGGTAAAGACCGGGAAATGCCCCGGCTCAAGGGCGAGGATGCCGAAGCCTACAGGACACGGCTTTCCATGAAGGCCATTATCGCGGAGCAGGCCGGGACAAGGCCGGGCGTCCTCCTTGCCCTCAAGGCTCTCGGATATGAACAATCCTACATAGAGCCGTTTTATAAGACAGACCCGGAGAGATGGGCTGAGTTTATCATCTTCCTCCGGGGCAAGAATCCGAGTGGCGTCAATGACATCCGCATCATAGACGCCGAGGTGATGAAGGTCAAGGAAGCGAGTGCAAAGCCTAACTACGGTGTGGACAGCGGAAACGTCATCGGAATCCGTTCCAAGGAGCAGACGGGATTTTCCCGTTATCCCCTTTGCGGGACTATCGTGTGCGGCGTCTTCCCGATCGCGGTGTGTGTCGGCCATATGGTCGCCTCGGCGGGCGTGGCTCAGTCCCAAAGCGGCGGAGCTATCAAGGATTATCCTCTGACAGGCCGGACAATGACATCGCGGAGGATATACCACGAGGAGAATTGTTCGCTTTATTATGGCTTTGATTCCGTCTCGGAGGTCAAGTCTTCGGCCCGCGATGGTGAAGTGACTTATCCTCTCGCATCAGAGAAAACCATGACGAAAGGAGATGAATGACCATGAAGACATTGACGGGCATCGGCCTAAACAAACAGGCCCAAAGGTTCGCGAGCTCTATCCATCATGCGGCGTACAGCCTCAACGGAGCTCCGCAGACAAGGCCGATTTTCAAGTCTATCGTTGAAGGAGACGTCGTGAAGATTTACGTCTACTTTGACGATGCGGTTGTCGGCAGCGTCTCAAACGTGCAGCTCGTCGACAATGACGGCGATGTGGTCGCGCTGACCGACAGGGTCTTTACGAAACCACAAAGCAAGGGGCTCTATGTAGCCTTTAAGTACCGCTTTACAGAAATGGAGGTTGAAAGTGTTGAATCCTTATAGCAAAGTCGGATGGAAAGACCATGTCGTCGACGAGGAAACGGGCGAAGTCATCCAGAACGGGACGCCGCTGAGCGAGAACAATCTCGGTCATATGGACGACGGCATCCAGGCAGTCACCGCGCAGACCATAACTCAGGATGCCTCTATTGCACAGCTTCAGGCTGAGCTCAAGGTCGTCAAGGATGCAACCTTGAATAATATGACCAACAACGTGTTTATTGAGAACTTCAGCTCGCTCAGCAACATCAAGCTCAGCAACGGCATCTATGACCCGGTGGCGCGGAAAATCTATGTATAAAGTGGCGTGCCCGAGGAGGGAGCTGAGCTGCATGATAGGGAACTTGTTCAGTGAATTGGTTCCTTTATGCGACGGTGATTGCTCCGGCCTCAAGGATGATGACTTCATCATCTCCGGCATCATCACAGGGACAGACAAGAAAGCGACAATCAAGCTCACCGACTACGGATGCGAGTATTACGGAGACGTCCAAGAACTTGAGAGATTGCGGGAAAAGAGGTGTTTGATTCGTGGAGCCTTCCATGCTTCAGAAGAAAGCTGAAATCTTCCTTGACAGGATTTATCCCCTTTTGAGGAACTTCCCGCAGTCCGAGAAGTTTTGCCTCTGCCAAGAGATAAAACAGGCATGTTACAGGGTCATCCGAAACACTATGATGTACAGCGCACTCAAGACGGATGACCGCATCCATTACCTCCGGGAGGTGGACGCAGACCTGAAGCTCCTGCTCATTCATTTTGGGATGGCGAGGAATCAGAAGTACATCACCCAAAAGAAAGCCTATGAGCTGCAAGAGAAAATCTCCGAGCTCGGGCGCATATGCGGGGGTCTGATAAAGGCCCACTACGGGAAAAAGTAACTACTCACAGGGTTGTCCCTGTTTGACCGCTAACCGTGCGATTCGCGGCTACAATTCGGCCCGCTATTGGAACAACAATGGGCAGTCGAATCGCAACGACAACGTCGGCTGGCGGCCCGCCCTGTAAGTCTTTCGTCCGATGCGGTCACGGCTTCATCGGCGAGTCCTTGTTATACTTCAAGGGAGGGGCAATCCTTCACTGTGGAAACGGTGTAAACACATGAACAATGTCATAACTGCCAAGCCGCTTCATGAAAGGGATGCCATTATGACGAACACTACTAAAAGCCCGCTGTTTGACGCAGTTGTTGACTACGACAACATAGCGAAAGGATACCGTGAGACACAACGAGGAGCGCGGAAATTCCAAAAGGAAGCCGTCATCTTCGATATGTGCAGGGAGAGGAATCTCGTCCACTTGTGGCGAGACCTCAAGGATGAAGAATATGAGGTCGGGAAGTACATTCGATTCAAGGTTTTCGAGCCGAAAGAGAGAAATATCTCCGCTCCTCATATTCGGGACAAGACCGTGCAATTCGCGGTTCACAGCGTTCTCAAGGAAGTCTATAAGCCGGTATTTATCAAAGGCTCGTTTGCTTGCCAAGAGGACAAAGGGAATCACAGGGCGGTCGAACACCTTCAGCATAACATGAGGTTGTGCAAATGGAAGCACGGCGGAGGATGGATTCTCAAAATAGATGTCAAAAAGTTCTTTTACTCTATCGACAGGGACATCCTGAAGAGAATCCTTCAAAAGAAAATCAAGGACGAAAAACTTCTCCGGCTCCTTAACAAAATCATTGACTCAAGCCCGGAAGGAGAAAAAGGAATACCGCTCGGGAACGTGACCTCGCAGGACATGGCGAACATCTACCTCGACAAGCTCGACCAGTATTGCGTGAGGTTCCTCAAGGTGAAGTATTACACCCGGTACATGGACGATGTTTGCATCGTGACGCCAACGAAGGAACAGGCCCAGGAGTACCTCAAAAAAATCAAGACGTTCCTTGAGGAGCGACTCGGGCTTGAGACTAACCAAAAGACCAAGATTTTCCCGTTGGAGCAGGGCGTCAATGCCTATGGCTTCAAAATCTGGACGACTCACCGCCTATTGAGGGATAAATCAAAACAGGCGATGAAGCGACGCATTAAGCGTATGGACGAAAAGCAAAAGGCCGGGGAAATGACCAAGAAGGAAGTCGTTCAGGCCGTGAGCTCATGGCTCGGATATGCACGCTGGTCATGCAGCTTCAACCTCTGCAAGAAGATTTTCGCACCATACCCCTATATCAAAGTGGAAGGAGAGATTTATTTTGGCAGAATATCTCGGAACAATCAATCTCGGCGGCCTGTACAAGAGCGGAGTAATCCAACCTCGCCCCACTAAACCGTGGCGCATCAGCTCCGCGCCGACAGGTCAGAGTACAGTCGGAGACATTGCCGACTTTAACACCTTGACCACGATGTCAAGCTGGACTATCGGCAACACTCCGGGAACTGAAGCGAATCAGCTCAAATGGCACAAAATCAAGGACGGAGACAAGACCCTTCTTATTTGTGACAGGGTCATCCTGGCTAATGTGTCGTGGGACGACCTCAACGGCGACAATCGTATTTTTGGCAAAACCATCACTATTGACGGGGCCGAGTACAAGCTGAGAGCTCTGACGGGCGGCAGCAACTACAGGAGCGGAACGGACGCCTACTCCGGCGGTTCTCCGGCTACAAACGAGTGGGACAGATTCGTCACCCGCGAGGAGGTCATCACAGGGCTCCCTGCTCCCACTTCGGCAGACCTTGACTCTACCCTTGCAACGGCTGACTACACGAGCACTCATGGCGATTTTTGGCATTGGGCGGGTATGTATTCATGGTGTCAAGAGACCTACACAGGCAACACCGCTACCCGTGCGCTTCGCGGCTACATTTCGGCCCGCTATTGGAACAACAATGGGCAGTCGAATCGCACCGACATCGTCGGCTGGCGGCCCGTCCTTGAAGTACTGAATACTGCCCCATTGATTTCTGACATAGACCGAAATCTCGGGGACAAAAACGCGGACTTTGTAATCACCTACACGGTCAATGACACCGATGCGTCCGACGTGCTCACAGTAACGGAATACCGCGACGGCGTGCAGACAAACACCTTCACGAATGCAGTCCGGGGGCAAACATACAGCATCAACGTCCCGGTCACAAGCCTCAGCCTCGGCACTCATACCGTCTCCGTAACGGTCAATGACGGCAAGGGCGGCACGGCTACAAGAGTATGGACGTTCCAAAGAGTGAACGCAGCTCCGACCGTCTCGGGAAGTGACCAAAACCTCGGGGATAAAAACCTCGGCTTTCAGATTGAGTACACGGTTAATGACACGGACGGAGACACACTGACAGTTGTCGAGAAACTCAATACTGAAACGCTCAGAACGATAAACAACGCCCCGAAAGGACAGACGCTCACGCTTGAAATCACGAACGAAAAGCTCTTCAGCTTAGCTCTCAACTCGGTCAACACGGCTCGGATTGAGGTCAGCGACGGCAAGGGTGGCACGGCGTACAGGACATACACTTTCAAGCGCGTAAACGCCGCGCCGAGCATCTCGGGAGTGGATGAAGACCTCGGTCAACAGACGGGAGCCTTCTCAAAGACCTACATTGTGAACGACGTCGAAGGCGATGCGGTGATTATCACCGAAAAAATTGACGATACTGTCATCCGAGCATACACCGCAGAGCTCGGCACAGAGGCCACAATCACCCTCACGGAGGAAAAGTGGCTCATGCTGACAAACGGGTCACACTCCCTCAAGATTGAGGCTGTAGACACCAATTTTGCGACGTCGATTAGAGTCTTCAACTTCAGCAAGAACGAGACGGAAATCCTGTTCGAGTTCCCGACTCCGTTCGAGACCGATGCGATGGCAACCAAAGTCCTTGTCACTCCAACATGGCACATCGAGGGCGCGGAGGCCTACGTGTACGCTTGTAATAACGCTTTTGACGACAATCCGACATGGGAAGACATCACAGCGCAGGTCTTCATCAACCGAGTCTATAACTTCATCAATGCGGAGAAAACGGCGACAAGATGGGGCGTAAACATCCGCTTCCATATTGTCAAAAACCCCGGATATGAAGGCGAAGTCTCAATAAATGGATTTGGAGGTGCGTTTGAGTAATGCCTGAATTGTTAAATCCAAAGCCTCTCTCTGAAATCAAGAGGGAAAAGGTAGAAAAGGCCCAAGAACTAAATATCGACCTCTATGAGGCCGTGGCCGGACTGTTTGAGGAATTGCTTGAAGCAAATGCAAGGATTGCCGCGCTTGAAGAGCGTGTCAATACACTAACACAAGGAGGCGGGCAGTAATGGCAGCAGTCAAGAATTACATGATTCCCGTATACGCTGCACTCATTAAGAGGGAGAAAAGGGACATCGAGTCCCTCCCTGAAGAGTACATCGTCCCGGTGGCTGAGTATCTGGCGGCTGAAGTGGAAGGCGCATAGACCGCTTAAACCGGGCAAGACAAAAGGAGGGGCGGCCTCGCGGCTGCTCCCTCCCGGATGTCTTAAATGGCCTCGCTCTTTTGCATGAATCACCCCCTCCGGGGCGGTCGATGCAAGCGAACGATACCTCGGAAATACTTCTGAGAAACGGTGTAATTTTTGCCAAAAATCTTGTCCCTTTTTGCCAAAAATTTTGTCCGGCTACA
NC_015172.1	VR	-	*	*	2636239	2649330	0	0	GAGGATGTCCGGGTCAAGAACAAAATCATCAAGGAAGTCCGCAAAGAGGGCCTTCAGCTCTTGCAGGACGACATCGACCTTGAAGATATGCAAAACGAGCTCGAAACAAGGGCGAAGTTCATGCAGACTCCTCTCGACGAGATGGTCAAGCTGAAGGAAATCTCCTCGGCCACAATCACAGTCCCGGAAGGACAGGACATCATCACGACCGAGAAAATGCCCGTCACCATCCGCTATGTGTCCAGAGGATACATCAGGGAAATCGAAGTCGACCTCGGCAGAACGAAGCCGAGCGCAAGCTAAGAAAGGAGGCTTGATTAGGATGTCATTGAAAGTAAACGGCAAAACATACGATTGGGCCGACGTCGATATTAAGCTCCCGGGTCTCACGATTGAGTTTCAGGAAATTTCCTACGACGACGAGCTGGAAAAGGAGCTCGCCTACGGCAAGGGTCAGAAACCGAGAGGCTACGGAGAAGGCAACTACAAGGCCGAAGGCAAGGTCAGCCTCCTCCGCGACGATTATGACGCGCTGCTTGACTACTGCAAAAGCAAAGGGACACCGCTCTTCAAGCTGGTCATCCCGAAGATTGTCGTCTCCTACGCCAACGAGGGAGACCGCACAAGGAGCGATGTGCTCAATACCGTCACGTTCACCAAACGCAGCAACAAGGCGGCGCAGGGAGACAAAAGCATCAAGGTTGACCTTGACATGCTTATCGTGGACGGAATCGAGAGCGACGGCGTTAAAGCCCTGTAATATCTCAAAATAAATGTCAAAGGAGGATTATGCAATGGAAGACAAGAGCATCAAAACCAACGAGGCCGAGGTTAAAAAAGGCGGGTCTGGAGCACTTAACACCGAGGAGCTCAAGACAAAACACGGCAAGGTTTATCAGCTTGATTTAACCCTCACCCCGGACGATGACACGGAGATTGAGGTCTCCTATATCTTCAAGAAGCCGACCACGGCGAGCTATGACCGTTATGTTAAGACGGCGGCCAACGGAATGACGAAGGCGCTCAAGACCTTCATGTTTGACAACATCATCCCTGAGCACCGCGACAGATTGGAGGCCGACCTTGAGGAATACCCGGCCCTTACCTTGAGCGCGGGCGAAAAGCTGCTCTCCATGCTCGGGCTGTCTAAGACCGCAAATTTAATGAAGCTGTAGAAGAGCAGCTCGGGAGGGTGAGGACGGACTTTGTTGAGGCGGCGACGCTTGAGATTTACAGGTTCGTCCCCCCTGCTCTTCTGCCGGATAATATCGGGGAGCTGCATTTTGATGAATTCCTTGCGCTCCTCGCCCGGGCAAGGTACATCGAAGAGGTTGAGGAGGACATTGTTGCGAGAGCTATCTCGAAGGTGTTCTCGGAATAAAAAACCGACCTCTTTATCAAAGGGTCGGTGTTTGTCTGGTAATCCATGCTTTATATAGTTTGGTCGCGTTCCTCCCGGCCTGGAAGATGCTCTCTTTGTCCTTGTCCTTCTGCCTTCCCATCGTGTTTTGATGGCCTACCCATAAGGCATAGGGAATCGTATAGACCATAAGCGGAACATATACAAGGACGGAGATGGCAGCTCCGGCGCACAGGGCGAATATGAGAACTTTGAGCATTACGATTATCAAGGTCATGGTAATCCCTCCTTTGCCTAATTATACCATACGAAAGGGGTGAGGAATAGTGTGAGCTTAGAATCCGTTTTCAAGCTGTCCCTCATTATGAACATGGTCGACCACCTGACAGGCCCGATGGGCCGTGTGCAGTCTTCGGTCGGCGGCTCTGTCTCGAAGCTTCAGAGCATGGAGCAGACCTTCGGCGACATGACCAAGACCGGGGCGGCGATGGCGGGTATCGGCGCACAGATAACCGCCTCAGCTCTCGCCCCGGTGGAGGCAACCTTCGCGACAAAAAGGGCTCTCGGTGAGCTTGCCTCGGTGGGCGTCAAAGACCTCGGCGTCCTTGAGGATGCGGCGCGCAGCTTCTCCGAACAGTGGGCCGGGACATCGAAAGCCGACTTCATCACGGCGGCCTATGACATCAAGAGCGGCATCTCCTCCCTTACGGATGCGGGCGTCGCCGGGTATACGGAGCTTGCAGGTATCACCGCGAAGGGAACAAAGTCCAGCATCGCGGAGATGACAAACCTCTTCGCCACGGGTTACGGCATATACAAGAACTTCTATTCCGACCTTTCGGATATGGAGTTCGGGGAAGTGTTCTCGGCGGGGATTGCGGCTTCGGTCAAGAACTTCAAGACCACGGGCTCAGGGATGGCACAAGCGATTCAGACCCTCGGGGCCTCGGCAACGACGGCCAACGTGCCCCTTGAGGAGCAGCTCTCTATATTGGGTATGCTTCAGGCCACAATGAGCGGAGCCGAGGCGGGAACGAAATACAAAGCTTTCCTCCGCTCGGCTGTCAAAGGCGGCGAGGAGCTCGGCCTCAAGTTCACGGACGCGAACAACCAGCTCCTCTCTATGCCGGAAATCCTCGGTAAACTCCGGGGCAAGTTCGGAGAGACGATGGACGCAGCCGAAAAAATGCAACTGCAAAAAGCTTTCGGTGATACGGAGGCGGTCGCCCTCATTGACCTCATGTACTCCAAGACGGGAGACTTGCAGAACAACATCCTCGGCCTTTACTCGTCGATGGGCGAAGGAGTCGGGGCCGCCCGGGAAATGGCGTCGGCTATCAACGACACGGAGCCCGAGAAGTACCAGCGGTTACAGCAACGCATCCAGAACGTCAAGGAGTCCATCGGCAACAGCCTCCTCCCCACCGTCAACGAACTGCTCGGCAGGGGCGAGGAAGTCCTGACAAAGGTTGGCTCATGGATTGAGAAGAATCAGGAGCTCGTCAAAGTCATCATGATTATTGTGCTCGCACTGGGAGGCTTCCTGATGGTGGCCGGGACGACAATCGCGGTCGTCGGCGGCGTGGGGCTTGTGTTCACCAAGACGGCGGGACTTGCGACAGGTTTTTACCGGGCGATACGGGGAATCCCCGACCTGCTTACAACTATCCAAATAAAGGCCCTGTATGCCGGGGACGGTCTAAAGAGAGGCTTCAGCGCGGTTAAGACCTTTGCCTCGTCGGCGGTTACTGGCATCAGAAACGTCGCCGTCAATATCGCAAGCATGGCGAGGACGGCAGCCATTAACGGGGTCACGGCATTAAAGAACATGGCCCTCGGCCTTGTGGGGATGGCAAAGCAAGCAATCACGACGGCGGTGACAGCGATGCCCGAGCTTATCGCCTCGGTGTGGAGCTTCACGGCGGCCCTGCTCGCGAATCCTATCACGTGGATTATTATAGGCATCGTCGCTTTAGTGGCCGCGATTATTCTACTCTGGCGGAATTGGGACTCGGTGGTCTCGTGGATACAAGGCGTTTGGAACGGCTTCGTCAACGGCATAAAGGCCGGGTTTGACTGGATTCGGAATCTCTTCTCGGGGATGCCGACCTGGCTGCAAATAGCAATCGCCGCATTCCTGCCGTTCATAGGGATTCCGATGCTCATTATCACGCATTGGGACTCAATAGTCGCCTTCTTCTCGAATATGTGGACCCGCATCAAGGAAGGCTTTGTCAACGGCATCAATGCAATCAAGGAATTCTTTATGGGTGTTCCGGCGTTCTTCAGGGAAAGCGGCGCGAGAATCATCGACACCCTCGTTGAAGGCATCAAGAGCGCGGCCATGAAGCCCGTCGAGGCGGTAAAAGGCATCTTCCAGAAGGTTAGAAAGCTTCTTCCGTTCTCGGATGCGAAGGAAGGGCCTCTCGCGGAGCTGACGCTTTCGGGGCACAGGACAATGTCCACGCTGGCGCAGGGCATCGAACAGGGTGCAGACCTCCCGGCTCAAGCCGTGGAGAAGGGGCTCGGCAAAATTGACACGACAGGAGGCCGGGAGCCTGTCAAGAAGGTCAACCTCAAGGAAATCTCCCGGGAGAAAGAAACATCGGAGACGACCACGGAAAGAGACAGGCGCATCATCATCGAGAAACTGCTCCTAAACGTGGACTTCTCCAAAATCAAAGAGCTCCCGCTGCTCCTCAAGCTCCTCAAGGAGATTGAGGACTACGTCAACAGCAACGGGCTCGTCGCTGAAGGGGAGGGATAATCTTGATATTTGTCGACGACAGTTCGATTAAAGTGAGCGGGGTTATCCTCCCCGGCCTCATCAAGAGTATAGAGGTCAGGGATGACGCTCTCATCGAAGAGCAGACAGTCGAAGGGAGCTCCGCGAAGGCGAAACAGGCAGAGGGGTACGAGGACGCAAAGGTGACGATTGAGCTCATCCTAGAAGACGGCCCCAACGCCACGAGGAAAGAGAAGCTCGACAAGATACAAAACCTTTTCAAAAAGGCAGGACAGGAGAAGCCTGTCGTTCATGAAATCATCAACGAGCACACGGCAGCGCGCCGGGTCAAGAAGGTCATCTTCAAGAGCCTCAGCTCGAAGGAGGAAAGCAAAAAGGAGCAGCTCACGGTGAGCCTTGAGTTCTGGTCGTACAATCCAATGACCATCACGGCGACAAAATCCAAGAGCGGCAGCTCGCAGACGAGCACCTCATCGGCGGTAAGCAAGCTCGACCCGGCATATCAAAGCTATTTGAGCGGCAGCCGGGGGACGGCTCCCAAGACCAACAACTCCCCCGCTGTGGATGACGTAAGCACGACGGCCTATGCGAACAGGCTCTCAATGATGCCGTACTAAGGAAGTGATTCTAAGAGTGGAAACGGCTGAATTATTCTATCCCGAAATCAGCGTAGAGCTCGGGAAATACACCTTCAGGGAAGGCGTAGAAATCGAGGTTTATTCAAGCAAAGACAGTTACTTTGATTGGGCGAAGGTGAGGTTTACCCGGCAGTTCAAAGAGAAGCTCACTCTCGACGTCAAAGAAAAGGCCCTCATCCAGCTCGGTTACAACGGGGTTTTCGACGATGTCTTCGAAGGATATATCACCAAGCCGTATGACAGCGGCGGTTACATGAACGAAATCCTCCTCAAGGACGACATGATTCTCCTTGAGGAAACGGCCATTAACAACACGTTTTTAGATGCGACGCCGCAGGAGATTATCTCCTTTTGCCTCGCAAAGGCCGGGGTTCAGAAGATGAAGCTTTCGGCGGCGGCACATCCGGCAAAGGCGCGAATCCCCATCTTTCAAAAGAACGTGGTCTCGGTCATTAACGAGATACACGCCGCATGGGGAATCGCTGAGAAGTTTTTCTTTTCGGGCGGAGTCTTCTATTGGGGAGAGAAGCCCGAACAAACAAAGGTTTTCTCGTTTGAGTACGGGACGAACATCATCACCCTCAACAGGCCGGGGGGCGTGTGGGAACTCGAAACGGTCTCCGCACCGTTCATCAAGCACTCGCACAAAATAAGCGTTTCACACCCGCAGGTGTCCGGCGAGTTCGAGGTCAAGAAGGTCGTCTTTACTACCAACGAGGCGGGGTTCATCCGCACCTACATCTATTTTTAACCGAAGGAGGGAGAGCAATGCTTGAGGAAATGGTCAAAAGTGTAATAGCAAAGCAGCTCGCCGCCGACTTCCCTCACTTGCAGCTCCCCGGCCTTATGCGTGCAAGGGTCACAAGAGCAGCGTCCACGGGCGAGTGGTACGAATACAGCCTCAAGATTCTTGACAAAACGGGCGAGATTGACGAACGCTTCCCGGAGATTCCCGGAGTGCTTTCCAAGGTAAACGTCGAGCTCGGGAAAACCGTCGCGGTCGGCCTTCTGTACGGTGAGCTCAATCCGTGCATTATCGGGGAGGTGGTTTGATGGCAGGGTTAAACGACACAGACATTAAGCTTGACCCCTCGTGGCAGCTCACCCAGGCGGCCACTGGCGACGCGCCTCTTGTGTCCGGGTTCGACTGCATCATGCAGGACATCCGGCTTGAGGCTATGACACAGGCGGGCGAGCTCTTCTATGATACTGAGTGGGGATGGTCGCTTCTCGACTTCGTGCAGAGCGAGGACGACGAGCTCACCATCATAGAGGTCGGGGAGCGCATAAGAGAAAAGCTTGAAAGAAGAGAAATCGTCGACTCTGAGACCATCTCAACCGAGGTAAAGCTTGAGGATGACGCGCTCAAGGTGTTCACTACCTTTTGCTTTATCGGGGATTCTCAGACCTACAGCGTGAGCGTCACGGTCGACAGGGTAAATGTGGAGGTGATTGAAATTGATTGATGAAAAGGTTCTTGACGAGATTCTTCCCGTCCCGGACATCGAGAAGCTCAAGGAGGAGACGGTCGCGCAGCTTAAAAGCGAGGGCTTCTCAATAACGAACTTCAGCTCGGGCGGCATCTTTTACACCCTCTTGATGATAGTCCTCCGCATCCGCATCGAGCTCATCAACCTCCTCCGCCGTGTGCTCAATAACATGTTTGTCGCTCATGCTGAGGGGATATGGCTCAAGCTCAAAGCGGCGGACTTCGGCAAGAAACAAAAGGAAGCCCTCAAAACGCAAGGCTATGTCACTGTGACAAGGGGAGAAGGCGCGGAGGCCGTTCGCATTGCCAAAGGGCACGTCTTCAAGACCATCAAGGACGTCAACGGCGAGGAGCTCCGATTCTTTGTCCTGAAGGATACCGTCCTTCAGAAGGGCGCGGAGACGGTCGGCGTCCTCGTGGAGGCCGAACGGGAGGGCTCAAGGTACAATGTACCACCCGGGCAGATAACGCGCTCCCTGACGCATTTAGAGGGCGGCTGCACGGTCTCCAATGGTTCTGACTGGATAGTCCGGGAAGGCAGCGACATTGAGGACGTTGAGAGCCTCCGGGAGCGCACCCTCCGCTCGTGGTCTGAGCTTGCCACAAGGCCCATCGCCGAGAAGTATCAAAACGCTTGTGAACAGGTTCCGGGCGTGCTCTTTGTCAAGGTGAACGATATGCACCCGAGAGGTCAAGGAACGGTCGACATCATCGTCACAGGGACGGCGGGAGAAGCGACGGAGGGCCTCCTTGCACAGGTGCGGGCCGAGGTCGACAAGATTATCGGCAACTATGACGACGTGCTCGTGAAGAGCTCTACGACCATAGAGCAGCCTGTCTCCGTAACCGTGACCATCCCGGACACCGTTTCGGATGACGGCATCGCCGACAGCGTGAAGGCTGCTATCTCGGAGCTGCTTCAGATACGGAAAAACCGGGAGCTCAACGAGCTCACTCACGCCGACATCGTCCACGCTGTCAAAAGCAAGGTCGCATCCGTCCGCAATGTCAAGGTTACGGTTCCAAGTGAGGACGTCTTCCTTGACAGCGACAAGGTCATCATCCTCGGTGAGGTATCGGTGACAGTGGAAAGGACGTGAGGCGATGGCGAGATTTGAGAGGTTCGGCGAGTACATGTTCAGCCTCCTCTTTACTCCGCTGAGGAAAGGGAAAAAGGCAGCGAATCAGTTCTATATCTTTTTCAAGGTCGTCGGGAAGCTGTTTGACGACACCAAGAGGGACATCTTCCGGGTGCGGGCCGAGTCAATGGTCATCAGCGCAAGCGAGGTCATGCTCCCGGAACACGGTAAAGACCGGGAAATGCCCCGGCTCAAGGGCGAGGATGCCGAAGCCTACAGGACACGGCTTTCCATGAAGGCCATTATCGCGGAGCAGGCCGGGACAAGGCCGGGCGTCCTCCTTGCCCTCAAGGCTCTCGGATATGAACAATCCTACATAGAGCCGTTTTATAAGACAGACCCGGAGAGATGGGCTGAGTTTATCATCTTCCTCCGGGGCAAGAATCCGAGTGGCGTCAATGACATCCGCATCATAGACGCCGAGGTGATGAAGGTCAAGGAAGCGAGTGCAAAGCCTAACTACGGTGTGGACAGCGGAAACGTCATCGGAATCCGTTCCAAGGAGCAGACGGGATTTTCCCGTTATCCCCTTTGCGGGACTATCGTGTGCGGCGTCTTCCCGATCGCGGTGTGTGTCGGCCATATGGTCGCCTCGGCGGGCGTGGCTCAGTCCCAAAGCGGCGGAGCTATCAAGGATTATCCTCTGACAGGCCGGACAATGACATCGCGGAGGATATACCACGAGGAGAATTGTTCGCTTTATTATGGCTTTGATTCCGTCTCGGAGGTCAAGTCTTCGGCCCGCGATGGTGAAGTGACTTATCCTCTCGCATCAGAGAAAACCATGACGAAAGGAGATGAATGACCATGAAGACATTGACGGGCATCGGCCTAAACAAACAGGCCCAAAGGTTCGCGAGCTCTATCCATCATGCGGCGTACAGCCTCAACGGAGCTCCGCAGACAAGGCCGATTTTCAAGTCTATCGTTGAAGGAGACGTCGTGAAGATTTACGTCTACTTTGACGATGCGGTTGTCGGCAGCGTCTCAAACGTGCAGCTCGTCGACAATGACGGCGATGTGGTCGCGCTGACCGACAGGGTCTTTACGAAACCACAAAGCAAGGGGCTCTATGTAGCCTTTAAGTACCGCTTTACAGAAATGGAGGTTGAAAGTGTTGAATCCTTATAGCAAAGTCGGATGGAAAGACCATGTCGTCGACGAGGAAACGGGCGAAGTCATCCAGAACGGGACGCCGCTGAGCGAGAACAATCTCGGTCATATGGACGACGGCATCCAGGCAGTCACCGCGCAGACCATAACTCAGGATGCCTCTATTGCACAGCTTCAGGCTGAGCTCAAGGTCGTCAAGGATGCAACCTTGAATAATATGACCAACAACGTGTTTATTGAGAACTTCAGCTCGCTCAGCAACATCAAGCTCAGCAACGGCATCTATGACCCGGTGGCGCGGAAAATCTATGTATAAAGTGGCGTGCCCGAGGAGGGAGCTGAGCTGCATGATAGGGAACTTGTTCAGTGAATTGGTTCCTTTATGCGACGGTGATTGCTCCGGCCTCAAGGATGATGACTTCATCATCTCCGGCATCATCACAGGGACAGACAAGAAAGCGACAATCAAGCTCACCGACTACGGATGCGAGTATTACGGAGACGTCCAAGAACTTGAGAGATTGCGGGAAAAGAGGTGTTTGATTCGTGGAGCCTTCCATGCTTCAGAAGAAAGCTGAAATCTTCCTTGACAGGATTTATCCCCTTTTGAGGAACTTCCCGCAGTCCGAGAAGTTTTGCCTCTGCCAAGAGATAAAACAGGCATGTTACAGGGTCATCCGAAACACTATGATGTACAGCGCACTCAAGACGGATGACCGCATCCATTACCTCCGGGAGGTGGACGCAGACCTGAAGCTCCTGCTCATTCATTTTGGGATGGCGAGGAATCAGAAGTACATCACCCAAAAGAAAGCCTATGAGCTGCAAGAGAAAATCTCCGAGCTCGGGCGCATATGCGGGGGTCTGATAAAGGCCCACTACGGGAAAAAGTAACTACTCACAGGGTTGTCCCTGTTTGACCGCTAACCGTGCGATTCGCGGCTACAATTCGGCCCGCTATTGGAACAACAATGGGCAGTCGAATCGCAACGACAACGTCGGCTGGCGGCCCGCCCTGTAAGTCTTTCGTCCGATGCGGTCACGGCTTCATCGGCGAGTCCTTGTTATACTTCAAGGGAGGGGCAATCCTTCACTGTGGAAACGGTGTAAACACATGAACAATGTCATAACTGCCAAGCCGCTTCATGAAAGGGATGCCATTATGACGAACACTACTAAAAGCCCGCTGTTTGACGCAGTTGTTGACTACGACAACATAGCGAAAGGATACCGTGAGACACAACGAGGAGCGCGGAAATTCCAAAAGGAAGCCGTCATCTTCGATATGTGCAGGGAGAGGAATCTCGTCCACTTGTGGCGAGACCTCAAGGATGAAGAATATGAGGTCGGGAAGTACATTCGATTCAAGGTTTTCGAGCCGAAAGAGAGAAATATCTCCGCTCCTCATATTCGGGACAAGACCGTGCAATTCGCGGTTCACAGCGTTCTCAAGGAAGTCTATAAGCCGGTATTTATCAAAGGCTCGTTTGCTTGCCAAGAGGACAAAGGGAATCACAGGGCGGTCGAACACCTTCAGCATAACATGAGGTTGTGCAAATGGAAGCACGGCGGAGGATGGATTCTCAAAATAGATGTCAAAAAGTTCTTTTACTCTATCGACAGGGACATCCTGAAGAGAATCCTTCAAAAGAAAATCAAGGACGAAAAACTTCTCCGGCTCCTTAACAAAATCATTGACTCAAGCCCGGAAGGAGAAAAAGGAATACCGCTCGGGAACGTGACCTCGCAGGACATGGCGAACATCTACCTCGACAAGCTCGACCAGTATTGCGTGAGGTTCCTCAAGGTGAAGTATTACACCCGGTACATGGACGATGTTTGCATCGTGACGCCAACGAAGGAACAGGCCCAGGAGTACCTCAAAAAAATCAAGACGTTCCTTGAGGAGCGACTCGGGCTTGAGACTAACCAAAAGACCAAGATTTTCCCGTTGGAGCAGGGCGTCAATGCCTATGGCTTCAAAATCTGGACGACTCACCGCCTATTGAGGGATAAATCAAAACAGGCGATGAAGCGACGCATTAAGCGTATGGACGAAAAGCAAAAGGCCGGGGAAATGACCAAGAAGGAAGTCGTTCAGGCCGTGAGCTCATGGCTCGGATATGCACGCTGGTCATGCAGCTTCAACCTCTGCAAGAAGATTTTCGCACCATACCCCTATATCAAAGTGGAAGGAGAGATTTATTTTGGCAGAATATCTCGGAACAATCAATCTCGGCGGCCTGTACAAGAGCGGAGTAATCCAACCTCGCCCCACTAAACCGTGGCGCATCAGCTCCGCGCCGACAGGTCAGAGTACAGTCGGAGACATTGCCGACTTTAACACCTTGACCACGATGTCAAGCTGGACTATCGGCAACACTCCGGGAACTGAAGCGAATCAGCTCAAATGGCACAAAATCAAGGACGGAGACAAGACCCTTCTTATTTGTGACAGGGTCATCCTGGCTAATGTGTCGTGGGACGACCTCAACGGCGACAATCGTATTTTTGGCAAAACCATCACTATTGACGGGGCCGAGTACAAGCTGAGAGCTCTGACGGGCGGCAGCAACTACAGGAGCGGAACGGACGCCTACTCCGGCGGTTCTCCGGCTACAAACGAGTGGGACAGATTCGTCACCCGCGAGGAGGTCATCACAGGGCTCCCTGCTCCCACTTCGGCAGACCTTGACTCTACCCTTGCAACGGCTGACTACACGAGCACTCATGGCGATTTTTGGCATTGGGCGGGTATGTATTCATGGTGTCAAGAGACCTACACAGGCAACACCGCTACCCGTGCGCTTCGCGGCTACATTTCGGCCCGCTATTGGAACAACAATGGGCAGTCGAATCGCACCGACATCGTCGGCTGGCGGCCCGTCCTTGAAGTACTGAATACTGCCCCATTGATTTCTGACATAGACCGAAATCTCGGGGACAAAAACGCGGACTTTGTAATCACCTACACGGTCAATGACACCGATGCGTCCGACGTGCTCACAGTAACGGAATACCGCGACGGCGTGCAGACAAACACCTTCACGAATGCAGTCCGGGGGCAAACATACAGCATCAACGTCCCGGTCACAAGCCTCAGCCTCGGCACTCATACCGTCTCCGTAACGGTCAATGACGGCAAGGGCGGCACGGCTACAAGAGTATGGACGTTCCAAAGAGTGAACGCAGCTCCGACCGTCTCGGGAAGTGACCAAAACCTCGGGGATAAAAACCTCGGCTTTCAGATTGAGTACACGGTTAATGACACGGACGGAGACACACTGACAGTTGTCGAGAAACTCAATACTGAAACGCTCAGAACGATAAACAACGCCCCGAAAGGACAGACGCTCACGCTTGAAATCACGAACGAAAAGCTCTTCAGCTTAGCTCTCAACTCGGTCAACACGGCTCGGATTGAGGTCAGCGACGGCAAGGGTGGCACGGCGTACAGGACATACACTTTCAAGCGCGTAAACGCCGCGCCGAGCATCTCGGGAGTGGATGAAGACCTCGGTCAACAGACGGGAGCCTTCTCAAAGACCTACATTGTGAACGACGTCGAAGGCGATGCGGTGATTATCACCGAAAAAATTGACGATACTGTCATCCGAGCATACACCGCAGAGCTCGGCACAGAGGCCACAATCACCCTCACGGAGGAAAAGTGGCTCATGCTGACAAACGGGTCACACTCCCTCAAGATTGAGGCTGTAGACACCAATTTTGCGACGTCGATTAGAGTCTTCAACTTCAGCAAGAACGAGACGGAAATCCTGTTCGAGTTCCCGACTCCGTTCGAGACCGATGCGATGGCAACCAAAGTCCTTGTCACTCCAACATGGCACATCGAGGGCGCGGAGGCCTACGTGTACGCTTGTAATAACGCTTTTGACGACAATCCGACATGGGAAGACATCACAGCGCAGGTCTTCATCAACCGAGTCTATAACTTCATCAATGCGGAGAAAACGGCGACAAGATGGGGCGTAAACATCCGCTTCCATATTGTCAAAAACCCCGGATATGAAGGCGAAGTCTCAATAAATGGATTTGGAGGTGCGTTTGAGTAATGCCTGAATTGTTAAATCCAAAGCCTCTCTCTGAAATCAAGAGGGAAAAGGTAGAAAAGGCCCAAGAACTAAATATCGACCTCTATGAGGCCGTGGCCGGACTGTTTGAGGAATTGCTTGAAGCAAATGCAAGGATTGCCGCGCTTGAAGAGCGTGTCAATACACTAACACAAGGAGGCGGGCAGTAATGGCAGCAGTCAAGAATTACATGATTCCCGTATACGCTGCACTCATTAAGAGGGAGAAAAGGGACATCGAGTCCCTCCCTGAAGAGTACATCGTCCCGGTGGCTGAGTATCTGGCGGCTGAAGTGGAAGGCGCATAGACCGCTTAAACCGGGCAAGACAAAAGGAGGGGCGGCCTCGCGGCTGCTCCCTCCCGGATGTCTTAAATGGCCTCGCTCTTTTGCATGAATCACCCCCTCCGGGGCGGTCGATGCAAGCGAACGATACCTCGGAAATACTTCTGAGAAACGGTGTAATTTTTGCCAAAAATCTTGTCCCTTTTTGCCAAAAATTTTGTCCGGCTACA
NC_015172.1	RT	+	550741	551287	AAGAGAGAAATATCTCCGCTCCTCATATTCGGGACAAGACCGTGCAATTCGCGGTTCACAGCGTTCTCAAGGAAGTCTATAAGCCGGTATTTATCAAAGGCTCGTTTGCTTGCCAAGAGGACAAAGGGAATCACAGGGCGGTCGAACACCTTCAGCATAACATGAGGTTGTGCAAATGGAAGCACGGCGGAGGATGGATTCTCAAAATAGATGTCAAAAAGTTCTTTTACTCTATCGACAGGGACATCCTGAAGAGAATCCTTCAAAAGAAAATCAAGGACGAAAAACTTCTCCGGCTCCTTAACAAAATCATTGACTCAAGCCCGGAAGGAGAAAAAGGAATACCGCTCGGGAACGTGACCTCGCAGGACATGGCGAACATCTACCTCGACAAGCTCGACCAGTATTGCGTGAGGTTCCTCAAGGTGAAGTATTACACCCGGTACATGGACGATGTTTGCATCGTGACGCCAACGAAGGAACAGGCCCAGGAGTACCTCAAAAAAATCAAGACGTTCCTTGAGGAGCGACTCGGGCTTGAGACTAA
NC_015312.1	TR	+	6844925	6844949	6844925	6844954	0	0	CCGGCAACATCTGCCGCTGCACCGGCTACA
NC_015312.1	VR	+	*	*	5410246	5410275	0	0	CCGGCAACATCTGCCGCTGCACCGGCTACA
NC_015312.1	TR	+	6844925	6844949	6844925	6844954	2	1	CCGGCAACATCTGCCGCTGCACCGGCTACA
NC_015312.1	VR	-	*	*	2801098	2801127	2	1	CCGGCAACCTGTGCCGCTGCACCGGCTACC
NC_015312.1	RT	+	6863205	6863351	CGAGCAGTACCCGCCGCCCGTAGGGACCGGAGACCTCGATGGCGACGGGCGCGCCGTCGCCGAACCGGCTGGTGCCTGCGTCCCAGCCGGCCCCGAGCGAGTCCCGCACACCGCGGAGCGAGCGGTCCAGCGCGTCCTCGTCGACCG
NZ_GL890521.1	TR	-	478693	478730	478666	478787	24	0	CGTGTTGCTAAATTAGGTGGTAAATGGAATAATGGCTCTAATTGTGGAGCATGGTATCTTAATTGGAATAATACCTCCTCTAATCGCAATCGGAATATCAGCAGTCACTTACTATATGTGCA
NZ_GL890521.1	VR	-	*	*	478969	479090	24	0	CGTGTTGCTAGGTTGGGTGGTGGATGGGATTATGGCTCTGTTTGTGGGGCATGGTGTCTTTATTGGAATGGTGCCTCCTCTAATCGCTATCGGTATGTCGGCGGTCGCTTGCTGTATGTGCC
NZ_GL890521.1	RT	-	477558	478095	TACATACAGTGCAATTCCCAAACGAGGAGCACAGCCTATTGTAAATCAGCTAAGAGGCTACTGGAAAGAAGTCAAAAAGGATGGAAAGGTAGTAAGTAAGAAATGGATCCCCAGCGTGTTGGTATCGGATCCAGAGGGAACAGCCTATTGCTTAAAAATGGATGTTCGTAAGTATTATCCTACTATGGTACATGAGGTACTGAAAGAGAAGTTTAGAAAGCTATTCAAGGATAAGGAGCTTATCTGGCTTTTGGATGAAATCATTGACAGTATAAGCACATGCCCAGCATCGGAGGAGAACATTGAGATCCTTACAGAGTTTGGTATGTGCGTAAATGTGATGGTGGATGATACTGGCAGAGAGTTTATTGACGGTGTAGGGATACCGATAGGAAACTACCTATCACAATATTGTGGAAATTTTAATCTATCTCCGCTGGCTCACTGGCTTAAGGAGGAGAAGAAAGTAAAGTATCAATATTTCTACATGGATGATCTGGTTATTTTAGGATCCTCTAAAGAAGAACTACACAAGCTC
NC_021021.1	TR	+	359089	359114	359085	359117	9	1	GACACGGCCGGCAAGATCAACAAGGACATCAAG
NC_021021.1	VR	+	*	*	2014853	2014885	9	1	GACGTGGCCGGCGCGCTCGACCCGGTCATCGAG
NC_021021.1	TR	+	359089	359114	359086	359116	10	1	ACACGGCCGGCAAGATCAACAAGGACATCAA
NC_021021.1	VR	+	*	*	2276606	2276636	10	1	TCGCGGCCGGCCAGCTCGGAGGGGACGTCCA
NC_021021.1	TR	+	359089	359114	359086	359118	8	1	ACACGGCCGGCAAGATCAACAAGGACATCAAGG
NC_021021.1	VR	-	*	*	803548	803580	8	1	ACGCGGCCGGCATGCTCACCGCCGACGTCATGG
NC_021021.1	TR	+	359089	359114	359088	359117	9	1	ACGGCCGGCAAGATCAACAAGGACATCAAG
NC_021021.1	VR	-	*	*	553794	553823	9	1	ACGCCCGGCATGTTCGACGCGGGCCTCTGG
NC_021021.1	RT	-	366262	366746	GCGCGATGTCATGGGCGAGCACGGTCGTGGCGGCCTCGTCGACCACCTCGGGCTCCACCATCACGCGCACCTCGCGGCCGGCCTGGATGGCGTACGTGCGCTCCACGCCCTTGTACGAGTTGGCGATCTCCTCGAGCTTCTCGAGACGCTTGATGTAGGCGTCGAGCGTCTCCTTGCGGGCGCCGGGGCGGGCGGCCGACACGGCGTCGGCGGCCTGCACGAGCACGGCGAGCACGCTCGAGGGCTCCACGTCGTTGTGGTGCGCCTCGATGGCATGGACGATGTCCTGCTTCTCGCCGAAACGGCGCGCCAGGTCGGCGCCGATGACGGCATGGCTGCCCTCGACCTCGTGGTCGACGGCCTTGCCCAGGTCGTGCAAGAGCCCCGCGCGCTTGGCCGGGATGGGATCGAGCCCGAGCTCCGCGGCCATGACGCCCGAGAGGTAGGCCACCTCGAGCGAGTGGTTCAGCACGTTCTGGCCGTAG
NC_021030.1	TR	+	163388	163412	163381	163412	9	1	AACTACATCGTCAACAACGACAAGTCGAACGT
NC_021030.1	VR	+	*	*	1279297	1279328	9	1	CACTACCTCGTCAGCGACGCTTCGTCGTTCGT
NC_021030.1	TR	-	171126	171163	171106	171181	12	1	AATGCCGGCTTTTCGTACGCGAATACGAATAACACGGCTTCGAATACGAATGCGAATGTCAGCTCCCAGCTATGCA
NC_021030.1	VR	-	*	*	207149	207224	12	1	CATGCCGGCTTTTCGTACGCGTCTACGAATTACGCGGCTTCGTATACGACGGCGACTGTCGGCTCCCGGCTTTGCT
NC_021030.1	TR	-	171126	171163	171106	171219	20	0	GGGGCGTGCTTTTCGGCGGTAATGCGAATAACAGCGCGAATGCCGGCTTTTCGTACGCGAATACGAATAACACGGCTTCGAATACGAATGCGAATGTCAGCTCCCAGCTATGCA
NC_021030.1	VR	-	*	*	171697	171810	20	0	GGGGCGTGCTTTTCGGCGGTGCTGCGTATTCCGGCGCGTATGCCGGCTTTTCGTGCGCGAGTGCGAGTAGCGCGGCTTCGAATACGGGTGCGTATGTCGGCTCCCGGCTTTGCT
NC_021030.1	RT	-	170198	170709	CTATTTGGGTTTCGACCTTCACGGCGGACACTTATAGCTGCATTAAGAACCGGGGGATTCATGCGGCCGCGAAGAAGGTAAAACAGGCCCTACGGGAAGACCCGGAAGGTACTACGTTTTGTTTGAAATTGGATATTCGCAAGTTCTACCCTTCGATTAACCACGACGTGCTAAAATCCATTCTGCGCCGCAAGTTGAAGGATAAAAGGCTACTTCGCCTACTTGACGAAATTATAGATTCGGCGGACGGCGTACCTATCGGAAACTACCTAAGCCAATATTTCGCTAACCTCTATTTAACCTACTTCGACCATTGGATAAAGGAACAGAAGCGGGTAAAGCACTACTTCCGCTACGCGGACGATATTGTAATACTTGCTTCGGATAAATCCTACCTTCATTCCTTAATGGGCGAAATTAGGGCGTATTTGGGGGATTTGAAATTAGAGGTTAAAGGGAATTGGCAAGTTTTCCCCGTAGCGGCTCGCGGTATCGACTTCGTAGGATATGTA
NC_016776.1	TR	+	2439085	2439134	2438997	2439180	16	0	GCGTCGGGGTATCGCAACTATTCCAATGGCGGGGCGAACAACGTTGGCAGCTACGGCTACTGTTGGTCGGCGGTTCCGAACAACCAGAACAACGGTCGCAACCTGAACTTCAACTCGTCGAACGTGAACCCGTTGAACAACAACAATCGGGCGTACGGGTTTGGGGTGCGTTCTTCCCAAGAAT
NC_016776.1	VR	+	*	*	2437587	2437770	16	0	GCGTCGGGGTATCGCGTCTGTTCCACTGGCGGGGCGGCCAACGTTGGCAGCTACGGCTCCTGTTGGTCGGCGGTTCCGCACAACCAGTACTACGGTCGCAACCTGGCCTTCAACTCGTCGAACGTGTACCCGTTGAGCAACAGCGATCGGGCGTACGGGTTTGGGGTGCGTTCTTCCCAAGAAT
NC_016776.1	RT	+	2439431	2440094	TGAAGCGAGAAATTTTTGCCTCGGATTTCAGGGACAGGGTAGTGCATCATCTGTTGTATAATTATATTTCTCCTATGTTTGAGGGCAGAATGATTTTTGACAGTTATTCATGTCGCCGAGGAAAGGGGACAAGTCAGGGAATAGCACGCCTGGAACACCACATACGCAGTTGTACGCAAAATTATCGTTATAGTGCCTATATATTAAAACTGGACTTAAGGGGGTATTTCATGAGTATCAGGAAGGATCGTCTGTACGATCTTATCTGCAAGGGACTGGAACGATATAGAAGAAGCCGGAAACAAAAAGAATGCCCGGATATGGAACTGATAGATTTCCTGCTAAGACAGATTATATTCAGAAATCCCCAGCGGGATTGCCGGATACGGGGTAGCGCGGAAGATTGGGAAGGACTTCCACCCACGAAAAGTTTGTTCAATTCTCCGGAAGGTGTGGGACTTCCCATAGGAGATTTGACATCCCAGCTGTTCAGTAACATCTATTTGGGGGAGTTGGATGGATATGTGAAGCGTGTTTTACGCTGTAAACATTACGGGCGTTATGTGGATGATTTTTTTATTGTCCATCCAAGCAAACGCTATCTAAAGGAACTGATTCCATGGATACGGGAATTCTTGAAGGAAGAATTGGAGTTGGAGTTGCA
NZ_GL890865.1	TR	-	4396	4420	4366	4430	10	0	AACAACAACTCGCCGGACAACAGGAACAACAACAACGGTTTCCGGGTAGTTTGTTCCTAGGCGTG
NZ_GL890865.1	VR	-	*	*	6004	6068	10	0	CGCAACTACTCGCCGGACCCCAGGTACAGCTCCTACGGTTTCCGGGTAGTTTGTTCCTAGGCGTG
NZ_GL890865.1	RT	-	4719	5357	AAACCTCGCTTTATCTCAGCTGCTCCCTACCGCGACCGAGTCGTTCACCATGCTCTGTGCAACATCATTGTTCCCATTTTCGAGCGCAGTTTCATCGGTGACTCCTACGCTAACCGGGTCGGTTTTGGTACCCACCGTGCCCTCCGCCGTTTTACCAAATTTGCCCGCTCTAGTAACTATATTCTTCAGTGCGACATTCGCAAATACTTTCCCAGTATAGACCATACCATCCTCAAATCCTTGCTCCGTCGCCAGCTCAAATGTCGGGAAACCCTCTGGTTACTTGACACCATTATTGACAATAGCAACAAACAAGAACTCATCATTGACTATTTCCCCGGTGACGATTTACTTTCCCCCCTCAACAGGCGACGAGGCTTACCCATTGGCAACCTCACCAGTCAGTTGTTTGCTAACGTCTATCTCAACGGCTTCGACCACTTTCTCAAAGAACAAGTCAAAGCAACTAAATATATCCGCTATGTGGATGATTTTGCCCTATTTGCTGATAATCGCACCTTTTTAGCATCAGCCAAACTAGCGATAGAAGACTATCTTGCCAACCTCAGGCTCAAACTTCATCCCATCAAAACTCAGCTATTTGCCACCAAACAGGGAGCGAATTTTCTCGGCTTCCAC
NZ_ADOP01000028.1	TR	-	29373	29422	29357	29473	16	0	GAGCGTATGCCGTATCGCGGTGGCAATTGGAACAACACGTCCAATGCTGGGCTTGGAGCGCTCAACTTCAACAACTCACGCACGAATGCGAACAGCAATATTGGTTTCCGTCCAGCT
NZ_ADOP01000028.1	VR	-	*	*	29919	30035	16	0	GAGCGTCTGCCGTCTCGCGGTGGCAATTGGAGCAACACGTCCGCTGCTGGGCTTGGAGCGCTCTTCTTCCACAACTCTCGCACGGGTGCGGGCAGCTCTCTTGGTTTCCGTCCAGCT
NZ_ADOP01000028.1	RT	-	28424	29044	AAGCGCCGGTTAATATCAGCGCCCAATTTTCGCGATCGCGTTGTGCACCGCGCCATTTTTAATGTTATAGAGCCACTATTCGACAAAACATTTATCCATCACTCTTATGCGTGCCGAAACAACAAAGGCGCGCACAGAGGGGCTGATGTGGCGCAAAGGCAAATCCAGAAAATAGAACGCAAGCATGGAGCGGCCTACGCACTAAAGGCTGATATAAGCAAATACTTCTCAAGCGTTGATCATGCAATATTAAAGCGACTATTGAGCAATAAAATAAAATGCGAAATGACATTAACGTTACTGCATTACATTATTGACGCAAGCCCAAGCGACAGCCCAGGCGTTGGTATGCCGCTGGGCAATTTAACCAGCCAGATATTCGCTAACGTGTACTTACATGAGCTTGACTGGTTCGCCAAGCATATCCTTAAAATCAAAAACTACTCACGTTACATGGATGATTTTGTGGTTATACATCACTGCAAGCGCTACCTGCATACCCAGCGAATAGCCATACAGCACTTTTTACAAAGCGCCTTAAGGCTAAAGACAAACAGTAAAACGCAAGTTTTTCCGATTGCAAAAAACGGCGGCAGATCACTTGATTTTTTAGGCTATAGA
NC_015572.1	TR	+	1367052	1367101	1367051	1367202	1	3	ACTTACGACGCCAACGGCAATATCGCCAGCCGCACCGACTTCAACGGCAACCTCGGCTGCTACGCCTACGACCTGAGCCGCAACCTGGAAACCGTCCGCGTCGAAGGCCTGGCGGCGGGATCGACCTGCCCGGCGGATTTAGCCGCCTACAC
NC_015572.1	VR	-	*	*	3791814	3791965	1	3	GGCTACGACGCCAACGGCAACATCGCCAGCCGCACCGACTTCAACGGCAACCTCGGCTGCTACGCCTACGACCTGAGCCGCAACCTGGAAACCGTCCGCGTCGAAGGCCTGGCGGCGGGATCGACCTGCCCGGCGGATTTAGCCGCCTACAC
NC_015572.1	RT	+	1371706	1372244	GCTGGAGCCGATGTTTGAACCGCATTTTTCGCCGCATAGTTACGGTTTTCGTCCCGGACGGAATCCACACCAAGCGGTACAGGCGGCGCAAAGCATCATAAACAGTGGTAAGTCGTATGTGGTGGATATTGATCTGGAGAAATTCTTTGACCGAATCCATCATGACCGGCTGATAGCCCGAATAGGGCAACGGATCACCGACAAACGGATACTGCGCCTGATCGGACTGATGCTGCGAAGCGGCATCATGATCAACGGCGTGGTGGTTCGGAGCGAGGAAGGCACGATGCAAGGCGGGCCGCTAAGCCCCTTGCTGAGTAACATTGTGCTGGACGAACTGGATAAAGAACTGGAAAAACGCGGCCTGGAATTTTGTAGGTTTGCCGATGACTGCAATATCTTCGTGAAGTCACAAAAAGCGGCGGAACGTGTGATGGAAACGGTCAGCCAGTTCATAGAAAGCAAGCTCAAGCTCAAGGTGAACCGGGCGAAAAGCCAAGTGGCAAGATCAGAAAGGGTAAAGTTTTTGGGCTTTACGG
NZ_GL945019.1	TR	-	170949	170998	170911	171000	6	0	CCTCGAACGCGTGGTACGTGAACATGAACAACGGCAACGTGAACACGAACAACAAGACTAACGCAGGCAGGGTTCGTCCCGTTTCCGCAA
NZ_GL945019.1	VR	-	*	*	171640	171729	6	0	CCTCGAACGCGTGGTACGTGACCATGACCTACGGCAGCGTGAACACGAACAGCAAGACTACCGCAGGCAGGGTTCGTCCCGTTTCCGCAA
NZ_GL945019.1	RT	-	170138	170713	GTGTTGCGTGAAGTATTTGCTGCTGCTTATATCGACCGTGTCGTACACCACTGGATCGATCTTCGCCTTGACCCGATTTTGGAGGAACGCTTTCAGGCACAGGGAAACGTTTCAAAGAATTGCCGGATAGGGGAAGGATGCCTGTCTGCAGTTATGCGTATGGACGAAATGATTAAAGAAGTCAGCAAGAACTACACACAGGACGCATACATCTTTAAAGGTGATTTAAAAAGTTTTTTTATGTCCATGTCGAAGTCTCTATTATGGGAAATGATTGATATATTTGTTCGCGACAATTACAAGAAAGACGACATCGAATGTTTGCTGTATCTGCTTCGGATTGTCATATTCCACCAGCCACAAAAAAAATGTCGTAGGAAGTCTCCCTTACATCTATGGGATAAACTGCCGAAAGACAAAAGTCTGTTTTACAGCAGCCCGGAACGTGGCGTCGCCATTGGCAATCTTCCTTCTCAAAAGTTTGCGAATTTCATAGGCTCGGTGTTTGACTATTATGTGACTGTAATATGCGGGATAAAGCACTATGTGCGTTTTGTCGATGACTTTGGTTTTGTC
NZ_GL945342.1	TR	-	75725	75779	75713	75796	18	0	GACTTCCTATGTTCAGATTGTTAACAGTAATGGTAACGTGAACTACAACGATTGCAATTGGAACGATTATGGAGTTCGTCCGTT
NZ_GL945342.1	VR	-	*	*	94592	94675	18	0	GGCTTCCTATGTTCAGTTTGTTCGCAGTCGTGGTGGCGTGGACTGCTACGTTTGCGGTTGGTTCGGTTATGGTGTTCGTCCGTT
NZ_GL945342.1	TR	-	75725	75779	75713	75795	11	0	ACTTCCTATGTTCAGATTGTTAACAGTAATGGTAACGTGAACTACAACGATTGCAATTGGAACGATTATGGAGTTCGTCCGTT
NZ_GL945342.1	VR	-	*	*	76302	76384	11	0	TCTTCCTATGTTCAGGTTGTTGACTGTGGTGGTTACGTGGACTGCAACGATTGCAATTGGGACGGTTATGGAGTTCGTCCGTT
NZ_GL945342.1	RT	-	74784	75413	AGATATAACAGATTTAAAGTATATGAACCGAAAGAGAGAATTATAGAAGCAGGAAGTTTTAAAGACAAAATTGTGCAGCACAGTTTATGTGATAATGTGCTTCTTCCTATTTTAAGTAATGAATTTATATATACGAATTATGCCGGACAAATAGGAAAAGGAACATTGTTTGGTTTGGATTGTCTGAAATATCAAATGTATTTAGCATATCAGAAATACGGATATGATTGTTGGATTATTAAAGGTGATATTAAAAAATTTTTCTATAATATTGATCATAATATTCTGAAAGATATTGTTTCATATTTTATATCTAATCCAGATACGTACTGGTTATGTGAAAAATTTATTGATAGCACAAGCGGAAATGGCTTGCCTCTTGGAAATCAAGTTAGTCAGGTATTTGCTTTATTATATTTGTCTGGTTTTGATCATTTTATAACTGGAGAGTTGGGTGTCAAATATTATGGAAGATACATGGATGATTTCTATTTAATTGTGGAATCAAAGCAATATGCAAAATATTGTTTGTGTGCAATAGAAGATTTTGTAAACACACTAAATCTTGAATTGAACGGCAAAACTCAGATTATACCTTTTAAAAACGGAATTAAATTTTGTGGTTTTCAT
NZ_CP007806.1	TR	-	2201795	2201844	2201793	2201897	0	1	GCGTTGTTGATGGTTGTGATTGCTTTGTCTGCTGCTTTTTGAGTGGAGATGTTAACACCTCTTGTGTCATCAACGTCTGTAGCGGCAGCTTTAGCTACTGTAATA
NZ_CP007806.1	VR	-	*	*	2203285	2203389	0	1	GCGTTGTTGATGGTTGTGATTGCTTTGTCTGCTGCTTTTTGAGTGGAGATGTTAACACCTCTTGAGTCATCAACGTCTGTAGCGGCAGCTTTAGCTACTGTAATA
NZ_CP007806.1	RT	-	2203675	2204507	ATAGAACTTACTTTTCGATCTGAAGAATTATTATCTACCTGGATAAAAATTATATATTTTCCCACATTATAATACATCTCATAGCCACCATAGGCTTCATTATTATAAGCATTCGTTGGTTCGCCTAAGCCTTGTCGAATATCATGTTCTGTAAGCTGAACATTGTAATAGGTTGGTTCGACCGTTATTCGGTTAAGCTTAGTAGTTGGCTTTACTTGATTTAATTCTTCTCCGCAGGAATCATGGTCATAAAAGAAATTGGCAGTGGTCTTAGGATGGTCATAGCTATACGTCCAGCATTCAACATTTGCCACTTTAGGTTTTCCATAGGCTTTTTCGATTTCATTGTAAGCGGTTCCTATTGAAGTCTTGATACCTTTCAGCTTACCTTTTTCCGCTTGCTCTTTTATATCGAGGAGCAGTTTTCTCTTGGTCGAATCGAGGGGTTCTGTAGATTTAACAGTAGGTTTGTCTGTAGTTGCTTTGCTTATTACCCCTGAATCAGTTGAGTTTCCTTCTTCTGTTTTTCTTATTCTTTTCTTTTCTGTCGCCACTTCTTTTTTCTCTTCTGAAATTTGGATGTCGACGTCCTTGTCTGCTTGTTTCGATATAGAACAGCCTACTAATAATAGCGAGATAGCTGTAAAATATTGCGAATATATGTGCTACTTTTATTATGTGCCATCTTCTTATAAGAGAAATCTTTCTATTGTCGATGACATAAAATAATGACAACGCCCTTATAATTGTAAGATACTGGTCATTTTACTTCAACACAACTTTGATGATATTTTAATGGAGGACTCTAGTCTTTTACGCAAATAAAAAAGACC
NZ_GL949760.1	TR	-	239685	239734	239667	239734	8	0	TTGGCCGCGCTGAATCTCAACAATGCGCGCTCCAACTCGAATACGAATATCGGGCTGCGGCTCTCGCG
NZ_GL949760.1	VR	-	*	*	240250	240317	8	0	TTGGCCGCGCTGTTTCTCATCATTGCGCGCTCCAGCTCGAATGCGTATCTCGGGCTGCGGCTCTCGCG
NZ_GL949760.1	RT	-	238674	239224	CTATTTGGGAAAAGCGCTTCATATCGGACAGCTATGCATGTCGCGTGGGTAAAGGCACTCACCGCGCGGCGGATAAGGCCCAGGCCATGCTAGGCGAGTGTCTCCGGAGTCACGGTAAGGTTTATGTGCTGAAGGCAGACATCGCGAAGTATTTCGCTAGCATCGATCACGTAATAGCCAAGAGCCTACTAAATCGTGCAATTAAGTGTCCGCGAACAATTCTGCTGCTAGAAGCGATGATCGATACTTATCACGAGCCAGGAAAGACAGGGAAAGGCATGCCGATAGGCAACTTAATTAGCCAGCTGCTAGCTAACGTCTATCTGGATGCACTTGATCAGCATGTAAAGTGCCGGCTAAGCGAGCGATGGTATTGTCGGTATATGGATGATTGGCTGATTATCGGGCCGGATAAGCAACACTTGCATAAAAGGCGCATCGAGCTGGACTGGTGGCTCGCAGAGCATCTGGCGCTGGAAACTAACCATAAAACCAGCGTTTTTCCAGTAAGCCCAGCAAATGGCCGAGGCTTGGATTTCGTTGGTTACCAC
NC_015856.1	TR	+	3948590	3948639	3948569	3948676	8	0	CGCAGAACGCCGCCAACCCCGACTATGCATGGATGCAGAACTTCAACAATGGCAACCAGAACAACAACCACAAGTCGAATGAGTACAGAGCTCGTGCTGTCCGCAGAT
NC_015856.1	VR	+	*	*	3946837	3946944	8	0	CGCAGGACGCCGCCCTCCCCGACTATGCATGGATGCAGTACTTCGACAATGGCTACCAGGACAACAACCGCAAGTCGAATGAGTACAGAGCTCGTGCTGTCCGCAGAT
NC_015856.1	TR	+	3948590	3948639	3948569	3948676	16	0	CGCAGAACGCCGCCAACCCCGACTATGCATGGATGCAGAACTTCAACAATGGCAACCAGAACAACAACCACAAGTCGAATGAGTACAGAGCTCGTGCTGTCCGCAGAT
NC_015856.1	VR	+	*	*	3947418	3947525	16	0	CGCAGGGCGCCGCCTACCCCGACTTTGCATGGGTGCAGTACTTCGTCCATGGCAACCAGCTCGACGGCCACAAGTCGGTTGAGTACAGAGCTCGTGCTGTCCGCAGAT
NC_015856.1	TR	+	3948590	3948639	3948570	3948676	11	0	GCAGAACGCCGCCAACCCCGACTATGCATGGATGCAGAACTTCAACAATGGCAACCAGAACAACAACCACAAGTCGAATGAGTACAGAGCTCGTGCTGTCCGCAGAT
NC_015856.1	VR	+	*	*	3947856	3947962	11	0	GCAGAACGCCGCCAGCCCCGACTATGCATGGATGCAGGACTTCGGCTATGGCGACCAGTACTACAGCCACGAGTCGTATGAGTACAGAGCTCGTGCTGTCCGCAGAT
NC_015856.1	RT	+	3948885	3949379	AGCCGCGGGAAGTCTGGGCGGCCGATTTCCGTGACCGCGTGGTGCACCACCTGTTGTATAACCGTATTTCCCCACGTTTTTATGCGGCATTTATCAAGGATACCTGCGCCTGCATTCCGGGGCGCGGCACCATGTATGCAGCCCAGCGCCTGGAAGCGAAGATCCGCAGCGCTACCGAGAACTGGTCGAAGCCTGTCTGGTACCTGAAATGCGACCTCGCCAATTTCTTCGTCAGCATCGATAAAAATGTGCTGCACAAACAGATCGCTGTTCGGGTGACGGAACCATGGTGGATGAGGCTTGCTGAAACGATCCTGTTTCACGATCCGCGCCAGAACTATCAGCTGCGCGGAGCATCTGCTCTGATCGAGCTCGTGCCACCACACAAGCGCCTGACCAATCAGCCGGCACATCTTGGCCTGCCGATCGGTAACCTTTCATCGCAATTTTTTGCCAACATTTACCTTGATGCGCTCGACCAGCATGTCAAGCACC
NZ_GL988634.1	TR	+	58941	58990	58891	59012	12	0	AAATGCTGTGCTATTGGGCGCGAACTGGGACAACTCTGGCTTCGCTGGGGCTCGCGCGTCGAACTGGAACAACGAGCCGTGGAACTCGAACGACAATGTGGGCGCTCGCGGCCTCTGTGACC
NZ_GL988634.1	VR	+	*	*	58346	58467	12	0	TGGTGCTGTGCTATTGGGCGCGAACTGGGGCAACTCTGGCTTCGCTGGGGCTCGCGCGTCGAGCTGGGGCAACGAGCCGTGGGGCTCGGGCGACAGTGTGGGCGCTCGCGGCCTCTGTGACC
NZ_GL988634.1	RT	+	59365	59955	AAAAGAGAACAATTTCAGCTTTGCCATTCATTGACCGAGTGGTTCAACACGCAATCAACAACGTGATTGAGCCTATTTTTGAGCGAACGTTTTACAGACAGAGCTACGGATGCAGAACAGGCAAAGGAACCCACAAAGGTGCGATTGATTGTCAGGCCATTGCAAGACGGCTAGGCAAGAAGCAAGAAAGCGTTTGGGTGTTAAAGACAGATTTTAGTGGTTACTTCTACAACATAGACAGAGCGATTCTTCATTCAAGAATCAGAGCAAAGATTTCATGCAAAGAAACGCTAAGCCTGATTGAGAAGTTCATCGAACCAACCGGAACAGGCATCCCTATTGGAAACCTAACGAGCCAATTATTTGCCAACGTTTACGGAACCATTGCTGACGAATGGTTATTGCATCACGCAAAACGCTCTAATTTCCTGCGTTATATGGATGACATCGTCATTTTTGGCAGCTCACAACAAGAGCTTTTAAGTCTCCAGCGGGAATTCGAAGCCTTTTGCAAAGAGAGCATGAAGCTAAACTTGTCGCACTGGAACGTTCAGAACATTTCAAGAGGCGTCAATTTCTTAGGATATCGAA
NZ_AFXI01000001.1	TR	-	1038935	1038984	1038899	1038998	14	1	CGCAGAACGGCCCGAACAACGCGTGGATCCAGAACTTCGACGATGGCAACCAGAACAACGACGACAAGGACAACGCACGGCCCGCTTTCGCCGTCCGCAG
NZ_AFXI01000001.1	VR	-	*	*	1040292	1040391	14	1	CGCAGGACGGCCCGAACGGCGCGTGGGTCCAGCACTGCGGCGATGGCAGCCAGCTCACCGGCGACGAGGTCACCGCACGGCCCGCTTTCGCCGTCCGCAG
NZ_AFXI01000001.1	TR	-	1038935	1038984	1038899	1038998	16	0	CGCAGAACGGCCCGAACAACGCGTGGATCCAGAACTTCGACGATGGCAACCAGAACAACGACGACAAGGACAACGCACGGCCCGCTTTCGCCGTCCGCAG
NZ_AFXI01000001.1	VR	-	*	*	1039606	1039705	16	0	CGCAGGACGGCCCGAGCCTCGCGTGGTTCCAGCGCTTCGGCGATGGCGACCAGAACGGCGGCGTCAAGGGCCTCGCACGGCCCGCTTTCGCCGTCCGCAG
NZ_AFXI01000001.1	RT	-	1037614	1038719	GCCTCCATCTGCTTTGTCGTGACTCACCCGAAGCACCGCGAGGTGTGGGCCGCCGACTTCAGAGACAGAATCGTCCACCACCTGCTGTACAACCACATCGGCCCACGCATCGAGCGCTCCTTCATTGTTGATAGCTGCGCCTGCATCAAGGGCCGCGGCACACTCTATGGTGCCCAGCGCCTGGAGAAGAAGGTGCGCAGCATTACCCGCAACTGGAAACGCCGCGCCTTCTACCTGAAGTGCGACCTGGCCAACTTCTTCATCTCCCTCGACAAGCGGGTGCTCGAGCAGCAACTGGTCGCACGCATCCCTGAGCCAACCTGGCGGGCACTTGCCCTGCAGATCCTCTGGCACGACCCGCGCACCAACTACGAAACCCGCAGCCCCACCCGCTTGCTGAATCGCGTGCCGCAGCACAAGCGGCTCACCGCCCAGCCAGCGTACCTGGGCCTGCCTATCGGCAACCTGTCGTCGCAGTTCTTCGCCAACGTGCACCTCGACGCGCTGGACCAGTTCGTGAAACACCAACTGCGCGTGAAGCACTACATCCGCTACGTCGATGACTTCGTTCTGCTGTCCGAGTCTCCCCAACAACTGAATGCCTGGCACAACCAGATCGAGGCGTTCCTGGCCGACACGTTACATGCCCGACTCAACCCTGCGAAGACCGTGCTCCAGCCCATCGCCCGCGGGATCGACTTCGTTGGCCAGGTAATCCTTCCGCACCGCCGCGTCACCCGCCCGCGCACCGTGGAAACCGCCCTGCGCCGGGTCAGCACTGCTCCCGCCGAGCAGTTGCACGCAACCGCCAACAGCTACTTCGGACTGCTAGGCCAGGCAAGCCACAGCCACAACGATCGCCGGCAGCTCGCCAGGATGGTACAGCGCCGCGGACGGACGGTATCCGCCAACCTGCGCAAGACTTTCAAGGGGGCCGCATGAGCCAGAAGACCCAACCCGACAGCATGCCCTACGCCGAGGCGGTCGACCTTCCAGAGATCAGCGTGGAGCACTCCACCGAGTTTCTGACCGGTTCCGCACCGTGCGCCGGCGTATCCCGGCCACTGCCCGCCGCCTGGCTCGGGCAGCGCGGCATCTACCGCTCC
NZ_JH114142.1	TR	-	232680	232717	232653	232752	14	0	ATAACAGTGCGAATGCGAATGGCGGTCTCGTCTTTGCGAATGCGAATAACGCATCATCGCAGTCGAACTCGAACGTCGGTTCTCGGCTTGCAAACAGAAA
NZ_JH114142.1	VR	-	*	*	232876	232975	14	0	ATTACGGTGCGTATGCGAATGGCGGTCTCGTCTTTGCGTATGCGAATTTCGCATCATCGCAGTCGTACTCGAACGTCGGTTCTCGGCTTGCCTTCCGTGG
NZ_JH114142.1	RT	-	231799	232153	GACAGCAGCATCTATCAAACAACGTGGTATGCACGACCTTAAAACCTATATAGAAAAGGATATACAGCTCTATCCAAAGGAAATGAAGTATATCTATAAGTTTGATATTAAAAAGTTCTATCCTACGATACAGCAGGATTTTGTGATGTACTGTATCAGACGAGTATTTAAAGACAAACGTCTCATTAGTATCTTAGAGGTTTTTGTCAGACTACTTCCTAATGGCTTAAGTATGGGACTTCGTTCATCACAAGGACTTGCAAATCTTTTGCTTTCTTTGTATCTGGACCACTACCTAAAAGACCGCTATGGCATTAAGCATTTCTATCGCTATTGTGACGATGGTGTTATTGCA
NZ_JH114304.1	TR	+	403703	403752	403663	403769	7	0	TACTCCGGCGGCAATTGGGGCAACGGCTCCACTGCGGGCGTGTTCCTCGTCAACTTCAACAATACGGCGTCGAACCTGAACGCGAACATCGGTTGCCGCCTCGCAAA
NZ_JH114304.1	VR	+	*	*	401887	401993	7	0	TACTCCGGCGGCTATTGGGGCGACGGCTCCACTGCGGGCGTGTTCCTCGTCGACTTCGGCAGTACGGCGTCGAACCTGAGCGCGAACATCGGTTGCCGCCTCGCAAA
NZ_JH114304.1	RT	+	404147	405015	AGATGCGGCTTATTCAGGCCCCGCCTTTTGCGGACAGGGTAGTTCATCACGCGCTGGTCCGGGTGATCAATCCCGCGTTTGAAGAGCGGTTCATCCACGACAGCTATGCCTGCCGCAAAGGCCGGGGGACTCTGGCCGCCGGGAAGCGGCTGACACATTTTTTGCGCTGTGCGGCCATGAGCGCGACTGGAAAACGGCGGAGCGTCTATGTCCTGAAAGCCGACATCAGCAAATATTTTCCAAACATCAACCACGACATTCTCATGTCCGTTCTGGCCCGCACCGTGGGCGACGAGGGCGCGCTGTGGCTCATGGAACGGATTGTGCGCGAGAACGGTTTTGAGGACTGCGGCCTGCCCATCGGCGCCCTGACCTCTCAACTGTTCGCCAACGCCTATCTGGACGTGCTCGACCACTACATCAAGGACGAGTTGGGCGTGCGCTGGTATGTCCGATACATGGATGATTTTGTCATCGTGAGCACCGACAAGCGGCAGTTGCAGGAGTTGCGGACCAAGATCGAGGTTGTGTTGTGGGAACGGCTGCGGCTGCGGCTGAACCCGAAGACGGCGATTTTTCCGGCCTCGCACGGAACGGACTTTGCCGGATACCGGCACTGGACCACGTTCCGCCTGCCCCGGAAGCGGAACATCCGGCGCGCCCGGCGTAAGTTTCGCCTGCTGCGGCGGCTCTATGCCGAGGGCAAGGTTGACGTTCCTTTTGTCCGGGCGCGCGTCATGTCCTTCCTGGGCTACACGCGGCACTGCAAGGCGCGCAGGACGGTTGATAGCGCGCTTTCCGAATTGGTTTTGAAAAAAGAGTGAGGCTCCTTATGCGCTTCTATGGCCTGCATTTTGTGGGCAGCGACA
NZ_AGFD01000005.1	TR	+	21158	21207	21120	21209	19	2	TTGGTTTTGGTCGTCTTCGCCCAATGCCAATAATAGTAACCATGCGTGGAACGTGAACTTCAATAACGGTCATGTCAACAATAACAACAA
NZ_AGFD01000005.1	VR	+	*	*	20313	20402	19	2	TTGGTTTTGGTCGTCTTCGCCCTATGCCGGTAGTAGTGTCCATGCGTGGCTCGTGGGCTTCAGTAACGGTCGTGTCGGCGGCTTCAAGGA
NZ_AGFD01000005.1	TR	+	21158	21207	21116	21246	22	1	AGGGTTGGTTTTGGTCGTCTTCGCCCAATGCCAATAATAGTAACCATGCGTGGAACGTGAACTTCAATAACGGTCATGTCAACAATAACAACAAGAACAATACAAACCGGGTGCGTCTCGTTCGCGCGCGA
NZ_AGFD01000005.1	VR	+	*	*	23204	23334	22	1	CGGGTTGGTTTTGGTCGTCTTCGCCCTATGCCAATAATGGTGGCCGTGCGTGGTACGTGTACTTCCATTACGGTCTTGTCAACCACTACTCCAAGGGCTATGCCGTCCGGGTGCGTCTCGTTCGCGCGCGA
NZ_AGFD01000005.1	RT	+	21444	22148	AAAATCGAGAGGTATATGCCGCGCACTACCAAGATCGGGTGGTGCATCATTGGCTTGTCAGAGAACTGGAAGCGTTGATAGATCGGGATTTTATTCATGATGCGGCGGCGAATCGAACGCAACGTGGCACCCATTTTGCCGTTGCTCGCTTGCAACGCTTCATGCGTTGCTATCACACTAAAGCATGGTTTTTGCAGTTGGATATCAGTAATTTCTTCAACAGCATCCATCATCCCACCTTGTTGGCGCTGTTAGCGCATAAGCTGGCAAAAGCGCAGCGTCGGCATGGCCTCTCAAGCGCTAAAGCAGGTGTGCTGTTTGAGGTTGCACAGCGCATTATCGAGCAACCGTGTGCCTTGCAGGCTATCCATATCAGTGCCAAGGAGGCGTATCAACGGGTTCCCATGCACAAACGTCTGGAATGCGCCCCTCCTCATACGGGATTGCCCATTGGTAATCTGACAAGCCAGTTTTTTGCTAACCTTTATCTTAATGAATTGGATCAATTTATCAAACATCAACTGCGCTGTCGGCACTATGTTCGTTATGTCGACGATTTTATCATATTGCATGCGCACGCCCGGCAGTTGCAACACTGGCAAGATGCCATTGCAAGCTTCTTGCATGATACGCTGCATCTAAGACTTAAAACCCCCGTGACGCTAGCGCCCATACAAAATGGTGCCAATTTTCTAGGCTATATTG
NZ_JH376870.1	TR	+	861751	861804	861740	861815	15	0	ACATCCAGTATGTCAACTCCAACGGCAACGTGAACTACAACGACTGTGGTTGGAACGATAGGGGTGTTCGCCCGTT
NZ_JH376870.1	VR	+	*	*	841592	841667	15	0	GCGTCCGGTGTGTCGACTCCGACGGCAGCGTGGGCTGCGTCGGCTGTGGTTGGTACGATGGGGGTGTTCGCCCGTT
NZ_JH376870.1	TR	+	861751	861804	861732	861815	13	0	GGCTTCTTACATCCAGTATGTCAACTCCAACGGCAACGTGAACTACAACGACTGTGGTTGGAACGATAGGGGTGTTCGCCCGTT
NZ_JH376870.1	VR	+	*	*	861144	861227	13	0	GGCTTCTTGCGTCCGGTGTGTCCGCTCCGACGGCTACGTGAGCTACCGCGACTGTGGTTGGGACGTTAGGGGTGTTCGCCCGTT
NZ_JH376870.1	RT	+	862116	862745	AGTATAATGAGTTTACGGTTTATGAACCAAAAGAAAGAATAATAAAATCTGGTTCATTTGTAGATAAAATAGTGCAACATAGTTTATGTGACAACGTACTCTTGCCGTGTTTAAAAACTGAATTTGTACCAAATAACTTTGCTGGACAAGTGGGAAAGGGGACTTTATTTGGTTTGGATTGGCTTAGAGCACAAATGTATCTAGCATATCATAAATACGGATATGATTGTTGGATTGTAAAAGCTGATATTAGCAAATTCTTTTACAGTATTGACCATGACATATTGAAGGATATGGTGCGATATTTTTTAAAGGATGACGATGTATACTGGCTATGTGAGAAGTTTATTGATAGCACTAAGGGGTTCGGTCTTCCATTGGGAAATCAATTAAGTCAAGTGTTTGCACTTTTATATTTATCGGGACTTGACCATTTTATCACAGGAGAATTAGGTGTGAAATATTATGGAAGGTATATGGACGATTTCTACTTGATTGTTGAATCAAAAGAATATGCGAAATGGTGTCTGTCTACAATATATGAATTTGCTCATAGTCTCGGACTTGAGTTAAATGGAAAGACACAGATTATACCTTTCAAGAATGGTATTAAATTTTGTGGATTTCATA
NZ_JH379027.1	TR	-	3298525	3298559	3298509	3298564	13	0	AACAATGGCAATACGAACTACAACAACGCTTCGAACTCTAATGGAGTTCGTCCGGA
NZ_JH379027.1	VR	-	*	*	3348297	3348352	13	0	TACGATGGCAATGCGGCCTGCGGCCCCGCTTCGGACTCTCATGGGGTTCGTCCGGA
NZ_JH379027.1	TR	-	3298525	3298559	3298509	3298564	11	1	AACAATGGCAATACGAACTACAACAACGCTTCGAACTCTAATGGAGTTCGTCCGGA
NZ_JH379027.1	VR	-	*	*	3299677	3299732	11	1	GGCAATGGCGCGGCGGACTTCAGCAACGCTTCGGACTCTTATGGAGTTCGTCCGGT
NZ_JH379027.1	RT	-	3298370	3298513	CCGGATTCTCTGCCTAACCAACAGAGAAGGAGACATTGTCCTTTCCGAATGGATATGATAATTACGTCAAATATGTAAGAAGCCAGAAGTTTTATGGAAGATACATGGATGACTGGTATATCATGAATCCGAGTAAAGAAGAAC
NZ_AESD01001019.1	TR	-	753	802	725	844	15	0	ATGCTGCGTGGCGGTTCGTGGAACAATAATCCGTCGAATTGTCGCTCTGCCAATCGTAACAATAACGATCCGGGCAACCGCAACAACAATATCGGATTTCGAGTTGTCGTTGTGAGGAGA
NZ_AESD01001019.1	VR	-	*	*	2376	2495	15	0	GTGCTGCGTGGCGGTTCGTGGTACGATTATCCGTCGAATTGTCGCTCTGCCAATCGTGGCTATAGCGTTCCGGGCCTCCGCGACGACTATATCGGATTTCGAGTTGTCGTTGTGAGGAGG
NZ_AESD01001019.1	RT	-	883	1714	AAAAGGCGAATGATTTCAGCAGCCCCCTATCGGGATAGAGTGGTTCATCATGCCTTATGTGCTGTTATAATGCCCATTTTCGAGAGAACCTTCATTTCTGATTCCTATGCCAATCGTCAAGGTTACGGAACTCATAGAGCGTTGAGAAAATTTACCCAATTTGCTCGTTCAAGTCAATATGTTTTGCAGTGTGATATTAAGAAATTTTTTCCTAGTATTGACCATGAAATTCTCAAGGTGCAAATTCGTCGAAAAATCAAATGTAAAGATACCCTGTGGTTAATTGAGACAATTATTGATAGTAGTAATCCACAAGAAACAGTGATTGATTATTTTCCCAAAGACGATTTAGTGTCACCTGTGATGAGGCGAAAAGGCTTACCCATTGGTAATTTAACCAGTCAGTGGATGGGGAATATTATGATGAATCCCTTTGATCATTTTGTTAAAGAGCAACTGAAAGTATCTAAATACTTAAGATATGTGGATGACTTTGCCTTGTTTAGTGACGATCCTTTCTTATTGCAAAATGCCCTTTGGAAAATTGAAGATTATTTAGCAACTTTAAGATTAAAACTTCATCCCATGAAAACCCAACTCTGTGAAACAAAACAGGGAGTAAACTTTGTAGGCTTTCGGGTTTTTCCTGATAAAATAAGAGTCAGGAGCGAAAATTTAAAACGTGCTAGGAGGCGGTTGAAACGCTTGCAAGAAGATTATCGAAATGGTAAAGTTAGTCGTAAAGATGTCTTAAATTCTCTTCAAAGTTGGGAAGCTCATTTAAAACATGGGGATACTTACCAACTCAGACAAAAGATATTTGCATCTCTTT
NZ_CM001374.1	TR	+	77968	77993	77952	78093	24	0	ATTGCTGGCAACTACTGGAGTTCTACCGAGAACTCGAACAATCCCCAGAACAACGCGTGGAATCAGTTCTTCGCTACTGGCGGCGGCAGCAATCAGAACAACGACAATAAGAACAATCCAAATGGGGTTCGTTGCGTACGGG
NZ_CM001374.1	VR	+	*	*	77245	77386	24	0	CTTGCTGGCTACTACTGGAGTTCTTCCGAGTTCTCGCTCGATCCCCAGTACGGCGCGTGGGTTCAGTTCTTCGCTACTGGCGGCGGCAGCAATCAGAGCGGCGCCGGTAAGGGCAATCCGGTTGGGGTTCGTTGCGTACGGG
NZ_CM001374.1	RT	+	78347	79213	GCTCCATTGCTTTTGTGATTGACAAGCCGGTGAAGCGCGAAATCTTTGCCGCTGATTTTCGTGACCGCATCGTGCATCATTTGATTATCCGTAAACTGAGCCCTTTGTTTGAACGCGCGTTTATTTATGACAGCTATGCTTGCCGTAAAGGCCGGGGCGCACGGCTTGGCATTCAACGGGCCGACCGTTTTATCCGTCAGTGTTCCCGGCAATATACGCAGGATTGCTATGTGTTGCGCTTGGATATTCAGGGATTTTTCATGGCCATCGACAAACGCATCTTATGGACAAGGCTCTATCATTTCATTGGGCAGCGGTATTTTTCCCCGGATAAGCCGCTTTTACTTTGGTTATGTCATAGGGTGCTGGCAAACAACCCAACCAAAAATTGTTTTATCAAAGGCGGACGCCAAAAATGGGTTGGATTCCCAACGGATAAAAGCTTGTTCCACGCCAAACCCCATTGCGGCTTACCTATCGGAAATTTGACCAGCCAGACTTTTGCCAACTTCTATTTAAACCCACTTGACCATTTCATCAAACACGATTTGGGTGTGCGTTTCTATGGTCGCTATGTTGATGATTTTATTCTGGTACATACGGACAAAGAGCATTTGAAGCAATTAATTCCAGTGATTAAAACCTTTCTGGCAACAGAGCTTAAATTAACGCTTCATCCTAAAAAAATATACCTCCAGCATTACAGCAAAGGCATTCAGTTTCTTGGGGTTGTTATCAAGCCGCATCGCATTACCTCTGGCCGCCGCACCAAAGGGAATTTTTATGAAGCCATCGCAAAGCATAACACTGTTGCTAAAGACCATAAACCCACCAAAGAAGAACAAGTCGCTTTCTTGTGCAGTATGA
NZ_HG938370.1	TR	-	1604213	1604262	1604175	1604264	10	0	CCGGCTGGGCGTGGTACCAGAACTTCAACAACGGCAACCAGAACAACAACGAACAGAACAACCGGTTGCGCGCCCGAGCCGTCCGCAGAT
NZ_HG938370.1	VR	-	*	*	1606824	1606913	10	0	CCGGCTGGGCGTGGTCCCAGTACTTCACCAACGGCGACCAGGTCAACAACGGACAGCTCATCCGGTTGCGCGCCCGAGCCGTCCGCAGAT
NZ_HG938370.1	TR	-	1604213	1604262	1604175	1604264	11	0	CCGGCTGGGCGTGGTACCAGAACTTCAACAACGGCAACCAGAACAACAACGAACAGAACAACCGGTTGCGCGCCCGAGCCGTCCGCAGAT
NZ_HG938370.1	VR	-	*	*	1605317	1605406	11	0	CCGGCTGGGCGTGGTACCAGTACTTCGACGACGGCATCCAGCACGACACCGGACAGCGCAGCCGGTTGCGCGCCCGAGCCGTCCGCAGAT
NZ_HG938370.1	TR	-	1604213	1604262	1604212	1604265	10	0	TCCGGCTGGGCGTGGTACCAGAACTTCAACAACGGCAACCAGAACAACAACGAA
NZ_HG938370.1	VR	-	*	*	1604868	1604921	10	0	TCCGGCTGGGCGTGGTACCAGTACTTCTACGACGGCACCCAGGGCAGCTACGGC
NZ_HG938370.1	RT	-	1603305	1603988	AAGCCGCGCGAAGTCTGGGCGGCAGCGTTTCGCGATCGCATCGTGCACCACCTGCTCTACAACCGGATCGGCCCGCGCTTCGAACGGTCGTTCATCGCCGACTCGTGTGCCTGCATCAAGGGCCGCGGCACGCTGTACGCCGCGCAGCGCCTGGAAGCGAAAGTACGCTCCATCACGCAAAACTGGTCGCGGCGAACGTTTTACCTGAAGTGCGATCTCGCGAACTTCTTCGTCAGCATCGACAAACGGATCCTGCTCGAGCTACTGCTCGCGAAGATCTCCGAGCCATTTTGGCGATCGTTGACCGAGACCGTGCTGATGCACGATCCGCGAGTCGACTACGAGTACCACGGCGATCCCGCCATGATGGAGCTCGTGCCACCCCATAAACGGCTGCTCGAACAGGCACCACACCTCGGGCTGCCGATCGGGAACCTGTCGAGCCAATTCTTCGCGAACGTCTATCTCGATGTGCTCGACCAGCGTGCGAAGCATGTTCTCGGCGCGCGACACTACATCCGGTACGTCGACGATTTCGTGTTTCTCCACGAATCGCCAGCGCGGCTGAACGAGATCCTCGCCGACGTCACGGCCTTTCTGCCGGAACGGCTCGGTGCGCGGATCAACCCGCGCAAGACTATCCTGCAGCCGATCGACCGCGGCATCGACTTCGTCGGCCAGGTC
NC_016593.1	TR	+	434357	434406	434327	434435	1	0	GCGATGGTTGGAGATGGTGTGAACGATGCACCAGCTCTTGCAGCTTCAACCGTTGGTGTGGCAATGGGTGGTGCTGGAACCGATACAGCCCTAGAAACAGCCGATATTG
NC_016593.1	VR	+	*	*	614898	615006	1	0	GCGATGGTTGGAGATGGTGTGAACGATGCACCAGCTCTTGCAGCTTCAACCGTTGGTGTGGCAATGGGTGGTGCTGGAACCGATACAGCCCTTGAAACAGCCGATATTG
NC_016593.1	TR	+	434357	434406	434081	434435	1	0	TTAGGAACGGAAAAAGAAATTCTGGCGTTAATTGCCGTGGCAGACGAAATAAGAGAATCATCCAAAGAGGTTATTCGAAAACTTCATCAAGTCGGTATTGAAAAAACGGTAATGTTGACAGGGGATAACCAAAGAACAGCCGAAGCCATCGGAAAACAAGTCGGCGTTTCCGATATTAAAGCCGATTTACTTCCAGAAGATAAACTGAATTTCATCAAAGAGCTTCGTGACAAGCATCAAAGCGTGGCGATGGTTGGAGATGGTGTGAACGATGCACCAGCTCTTGCAGCTTCAACCGTTGGTGTGGCAATGGGTGGTGCTGGAACCGATACAGCCCTAGAAACAGCCGATATTG
NC_016593.1	VR	-	*	*	2380760	2381114	1	0	TTAGGGACGGAAAAAGAAATTCTGGCGTTAATTGCCGTGGCAGACGAAATAAGAGAATCATCCAAAGAGGTTATTCGAAAACTTCATCAAGTCGGTATTGAAAAAACGGTAATGTTGACAGGGGATAACCAAAGAACAGCCGAAGCCATCGGAAAACAAGTCGGCGTTTCCGATATTAAAGCCGATTTACTTCCAGAAGATAAACTGAATTTCATCAAAGAGCTTCGTGACAAGCATCAAAGCGTGGCGATGGTTGGAGATGGTGTGAACGATGCACCAGCTCTTGCAGCTTCAACCGTTGGTGTGGCAATGGGTGGTGCTGGAACCGATACAGCCCTAGAAACAGCCGATATTG
NC_016593.1	RT	+	437007	437153	GCTCACGCCGATCTTTGACCCATCCTTTTCGGAACACAGCTACGGGTTTCGTCCCGGTCGAAGAGGACACGACGCGGTGAAAAAGGCGAAGCAGTATATTCAGGAAGGATATACATGGGTGGTAGATATCGACTTGGAAAAGTTCTT
NZ_JH590868.1	TR	-	415020	415083	415000	415100	19	0	GCTCCCCGAACTCGAATGACAACAACGCGTACAACATCAACACCGACGGCACCGTGAACAACAACAACGTGTACAACGCCAACTTCGCGCCGCGTCCCGCT
NZ_JH590868.1	VR	-	*	*	434851	434951	19	0	GCTCCCCGAGCTCGAATGGCGGCGGCGCGTACGTCGTCCGCACCGGCGGCACCGTGAACGACGGCTACGTGTACCGCGCCTACTTCGCGCCGCGTCCCGCT
NZ_JH590868.1	TR	-	415020	415083	415000	415120	22	0	CGCCGTCAACTGGGGCCTGCGCTCCCCGAACTCGAATGACAACAACGCGTACAACATCAACACCGACGGCACCGTGAACAACAACAACGTGTACAACGCCAACTTCGCGCCGCGTCCCGCT
NZ_JH590868.1	VR	-	*	*	413037	413157	22	0	CGCCGTCCGCTGGGGCCTGCGCTCCCCGTACTCGCTTGGCGGCGTCGCGTACAGCTTCAACACCGGCGGCACCGTGGACGGCAGCGGCGTGTACCGCGCCGACTTCGCGCCGCGTCCCGCT
NZ_JH590868.1	RT	-	413905	414567	AAGAAGCGGCTTATCCAGGCCCCGACGTTCCGGGACAAGGTGGTGCAGCACGCGCTCACGGATTACATCGTCTACGACGAGCTGGCCCGGAGCTTCATGCTGAACACCTACGCGGCCCAGTACGGCAAGGGGACCCACTACGGGCTGGAGATGCTGAAACGGCACATGAGGACCTATTTCCTGCGGCGGAAGGGCGCGGACGAGGCGGCACGCAAGGCCGCCGGTCTGCCCCACCGGCCCATGGAGGAATGGGACTACGCCGAGGGCTGGGTCATCAAGGGCGACATCCGCCATTTCTTCCAGAGCATCGACCACCGGCGGCTCAAGGCCGCGCTGGAACCCCGGTTTCCCGACCCGGACATCCGGGCGCTGATGTGGCGATACATCGACGCCGTGGACGAGGGCCTGGCCCTGGGACACCAGACGAGCCACATCTACGCGGTGTTCTACGTTAGCTCCTTCATGCACTATGTGGGTGAGAAGCTGCACCTGCCGCTGGCAGGGATGTATATGGACGACTGGTATGTGATCTGCCCGGATAAGGCGACAGCGGTTGAGGCTCTGCACCTTGCAAGGCTTGAATTTGCCAAGCTGGGCCTGGAGCTGAACGACAAGACCAACATCTTCCCCTTGCAAAACGGCATCGACTTCTGCGGCTTCCAC
NZ_JH590875.1	TR	-	14012	14059	13992	14113	13	0	ACTGGAACTGGCGGCTGCGGTCCCCGAACTCTGGCAACGCGAACAACGTTCGCAACGTCAACACGGACGGCAGCGAGAACAACAACAACGCGTACAACGGCAACGTCGGCGTCCTGCCGCTT
NZ_JH590875.1	VR	-	*	*	12034	12155	13	0	ACTGGTACTGGCGGCTGCGGTCCCCGTACTCTGGCATCGCGTACAGCGTTCGCATCGTCTACTCGGACGGCAGCGAGAACAACTACTACGCGTACGTCGGCTACGTCGGCGTCCTGCCGCTT
NZ_JH590875.1	RT	-	13022	13630	AAGCGCCGCCTGATCCAGACGAACAGCTTCAAGGACAAAATCGTCCAGCACGCCTTCTGTGATCAGGTCCTGTATGACGCGCTGACCAAGCCCTTCATCCTGGACAACTACGGCAGCCAGGTGGGCAAAGGCACGCACTTCGGGCTGAATCGGCTGCGCGACTTCATGCGTGAATACTACCGCAAAAACGGCTTTTCTGCTGACGGCTGGGTACTGAAAGCGGACGTCCGCCACTACTTCCAATCCATCCGGCCCGACGTGCTGAAAAAGGACGTTGCGAAGTATCTGCACGATCCTGACTGTCTGACGCTTGCCTACCAGATCATTGACAGCGCGCCGGACCCGCTGGGCATCCCCATCGGGAATCAATCGTCCCAAATCTTTGCGCTGCTATATCTGAATCAGCTGGATCACCTCTGCAAAGAGCAGCTGCGCTTCCGGTATTACGGCCGATATATGGACGACTTCTACATCATCTGTGAGAGCAAGGAACGGCTGCAGGAGGCCCTGGTGGTGATCCGGCAGCACCTGGCCGAGCGCGGGCTGGAGCTGAATAAAAAGACAAACATCTTCCCGCTGCGCAACGGTCTGGACTTCCTGGGCTTCCAC
NC_019892.1	TR	-	1499183	1499208	1499180	1499209	6	1	CAACGGCAAGATCGTCGGCATCGGCAAGGC
NC_019892.1	VR	+	*	*	5434078	5434107	6	1	CGCCGGCCGGGTCGTCGGCAGCGGCGAGGC
NC_019892.1	RT	+	1489878	1492466	AGCAAAGGCCGCTGGGGATCGCAACGATCCGGGACCGCGTGGTGCAGATGGCGGTGGTTCTGGTCTTGGAGCCGATCTTCGAGGCCGACCTGCCTCCGGAACAACACGCTTACCGGGCGGGCCGCAGTGCCCTGGACGCTGTGAGGCAGGTCCATGGGCATGTGAGCATGGGGCATAATGATGTGGTGGACGCCGATTTGTCCGGCTATTTCGACAGTATCCCGCACTCGGAGCTCCTGAAATCGCTGTCACGACGCATCAGCGACCGGCACCTCCTGGGGCTGATCAAGATGTGGCTGGTGGCCCCGGTGGAAGAGACCGACGATCGGGGTCGGACGCGCCGAACGACTCGGAACAAGGATGAGGGCCGGGGCAGCCCGCAAGGGTCTCCTCTGTCACCGTTACTCGCTAACATTTATATGCGTCGGTTCATTGTGGGCTGGAAGCTCCTCGGACACGAACAACGGCTCGACGCTCATGTCGTCAACTATGCGGATGACTGTGCGCCACGAAGGTGTGAAAGGACGACTTTCAGGAGCGTCCCGGAACGCCATGCTGCGTGAGAGATGAGGGTAGGTCCCTCGGGATCGGGTTGCAGGACCAGATTCCAAATCACCCGAAGCGGCTTGGATTAAGAGTCCTGGTCGTGAGCGTTCGGGAAAAGGCCGGTCTGAACCGGTCAGATAAGAACCGAGAAGGCGAACGCAAGTGAACCACCGATGAGGCGTCGAAAGCGTAGGGACGTCATCGAAACCAGGCTCCAGTCGTTGGCCTGGGATGCAGTCAAGGCGGGACCTGCTTACGGCCTTGATGGTGACCGGCGTAAAGGTGGCGCGAGCTCGGTTCAGGCTCTCGCGGGGAACGTGGGAACCTGTCGTCACGATGCCAAGGGAGATGCCCAAGTGGAGGCCCCACGAGGTCAAAGTCCCGATGCGTGGCACAGGGGCGGATCAACCCGTAGTAGCGTTGAAGCCTGGTAATGCGGGTGGAGCGAAGGGGTTGAATGGTTCAGCCAAGGGATGGATCAACCAGCGATGGGAGGAATTCATGCCGGAAGCGAAGTCGTGCGTCAAGGCCCACGCGAGAGGCAAAAGTCAACCAGCGATGGGAGGAACCGATGCCTGAAGCGAAGCCTTACGCGATTTCCAAACAGGTGGTCTACGAGGCCTACCTGAAGGTCAAGGCGAACCACGGGGCGGCCGGGGTGGACGGGCAGTCGATCGAGGCGTTCGAGACCGACTTGAAGGGTAACCTCTACAAGATCTGGAATCGGATGTCCTCGGGCAGCTACTTTCCACCGCCGGTGCGGCTCGTGGAGATCCCGAAAGCCGATGGGGGTTCAAGGCCGCTGGGGATTCCCACGGTCGGCGATCGCGTGGCTCAGATGGTCGTCAAGATGCATCTGGAGCCGCTGGTGGAGCCGCACTTCCATCCCGACTCCTACGGGTATCGACCCGGACGATCGGCGCTGGATGCGGTGGCCGCCGCGCGGGAGCGGTGCTGGCGGTCCGACTGGGTGATTGATCTGGATATCAAAGGTTTCTTTGACAATCTCGATCATGAACTAGTCATGAAGGCAGTCTGTCATCACGTGAACGAACCATGGGTCCTGCTGTACATCGAGCGGTGGCTGAAAGCCCCCGTTCAGAAGCAGGACGGTCGTCGAGAAGAGCGTACGAAGGGCTCGCCCCAGGGGTCGATTGTTTCGCCCTTGTTGGCCAATCTCTTCATGCACTATGCGTTCGATCTCTGGATGGCCCGGAGCTTTCCGGACATCCACTTCGCGCGTTATGCGGACGATGTGATCATTCACGCGAAGAGCCGGGCTCAAGCGGAACACGTGCTCGAAGCGGTCCGGGCACGTCTGAAGGAGTGCCGTCTTGAGCTTCACCCTGAGAAGACCAAGATCGTGTACTGCCAGGACGATGACCGGAGGGGCCAGCATGAACACATCAAGTTCGACTTCCTCGGCTACACCTTTCGGCCCCGGCGGGCCAAGAATCGATGGGGGAAGTTCTTCGTGAGCTTCATCCCAGCGATCAGCCACAAGGCCGCCAATGCGATCCGCGAGACGATCCGAGACTGGCGGCTGGCCGCCATCCGGAACAATCAGTCTCTGGAGGAGATCGCGGGGCTTGTGAATCCTTCGGTACGAGGGTGGGTGAACTACTACGGTCGGTTTTACCGGTCGGCGCTCACTCCGGTTCTCCGACACCTGGAGCGTGTCTTGGTCAAATGGGCGCAGCGGAAATACAAACGGTTGAGGCGTCACTCCATCAACGCAGCCCACTGGCTGGGTCAAGTGGCGCGACGCGATCCGAATCTGCTGGTTCTCTGGCAGATCGGGATTCGACCAGCGACTGGATCATAAGAGCCGGATGAGGCGAGAGCCTCCCGTCCGGATCCGAGAGGGCCTGGGGGTGCAATTCCCCCGGGCTACTCGACTTGTGATCTGCTGTCGTGGCACCGCTGCCGAAGCGATGGCCACGATGCGGAGCATGATGTTGAAGCTGCGGCTGACGGTGAACGAGACGAAGACGCGGTTGTGCCGTGTCCCTGAGGAAACGTTCGACTTCCTGGGGTATACGA
NZ_JH600068.1	TR	-	2485391	2485440	2485374	2485500	15	0	ACCGCGAGCGCGTATTTCCCGATCGTCGGGGGCAACTGGAGCGATAGTGCGAATGCCGGCCTTTGGTACGTCAACTGCAACAACTCCGCCTCTGATACGAACACGAACATCGGCGCGCGCCTGGCGA
NZ_JH600068.1	VR	-	*	*	2485930	2486056	15	0	CCCGCGAGCGCGTATTTCCCGATCGTCGGGGGCAGCTGGGGCGATGGTGCGGGTGCCGGCCTTTGGTACGTCCTCTGCGTCAACTCCGCCTCTGGTGCGAGCACGAGCGTCGGCGCGCGCCTGGCGA
NZ_JH600068.1	RT	-	2484408	2485010	AAACGGCGAGAGATCCAGGCCCCGCCGTTCTCGGATCGGGTTGTCCACCATGCGCTGGTACGGGTTGTCGAGCCTTTGTTCGAGCGCCGCTTTATCCATCACAGCTACGCCTGCCGCACGGGCAAAGGGACGCAGCGGGCGGTCGAAGCCGTGCAGAGCATGGCCCGGATCGCAAAGCGGAACTGGGGGACCCCCTACGTCGTCAAGGCAGACATCAAAAGCTTCTTCGCTTCGATCCGCCACGAGACCCTCTTCCGCCTGGTCGGCCGGGTGGTCTCCTGCCCACGGACCCTGGCCCTGTGGCGGGTCATCGCGTCGGGATATGGGCATCATGACGGCGTCGGCCTGCCCGTCGGAGCACTGACCAGCCAGCTGGGAGCCAACCTCATGCTGGATTGGCTGGACCACGTCATGACCGACCAGCACGGGCTGGGCCAGTATGTCCGGTACATGGACGATTTCGTGATCCTCGCGCCCTCCAAGGCCGCCGCCTGGGAAAGGCTGGAGCAGGCGGCGCGCGTTATCGCCGGTCTTGGCTTGGCGCTCAATCCCAAGACGGCCATCTTCCCGCTGCGCAGCGGGGTGGACTTTTGCGGATATCGG
NZ_AFNE01000030.1	TR	-	1522	1569	1497	1626	16	1	ATGCCTACAACTGGTGGTTGCGTACCCCGAACCCCTCTAATGCCAACAACGAGCGCAACGTCAACACTTCGGGCGCGTTGAACAACAACAATGCGAACAATGCCTACGGCGCCCCGGCGGATTGCATAAT
NZ_AFNE01000030.1	VR	-	*	*	2145	2274	16	1	GTGCCTACACCTGGTGGTTGCGTACCCCGTACCCCTCTAATGCCAGCACCGAGCGCAGCGTCCTCACTTCGGGCGCGTTGAACGGCAGCCTTGCGAGCCATGCCGACGGCGCCCCGGCGGCTTGCATAAT
NZ_AFNE01000030.1	RT	-	540	1145	AAGCAGAGGCACATCACCGCTACAAGGATCCGAGACAGGCAGGTGCAGAGAAGTTTCTGCGATGCCACAGTATATGATGCTATTACAAGATCATTCATAGCTGATAACTGCGCTTGCCAGAAAGGCAGAGGAACACACTACGCCCTTGAGCGTTTGAAGGAGCATCTGCGCAGATACTACCGCGTCAGCAAGAGCAACGAGGGCTACTACCTCAAGTGTGACGTGCATCACTTCTTTGAAAGCATAGATCACAGCATAGCGAAGCAGCAGATCGCAAAGCGCATCACAGACGAGCATCTTCAGAAGATGCTCTATGATATTATCGACAGCTTCCCCGGTGAAAAGGGAATAGGCCTCGGCAGTCAGGTGAGTCAGCTCATAGCCTTGATGTATCTCGACGAGATGGACCACATTATCAAAGAGAAACTTCGGATCAAGCACTACGTCAGATACATGGATGACTTCATACTTATAGATCAGAGCTGTGAGAAGCTCAGGGAGGTCCTGATGATTATCAGGGCGCATCTCAGCAGTCTCGGACTGAGCCTCAATAAAAAGACCATGCTTCAGAAACTGCCGCATGGCATAGTATTTCTCGGCTGGAAG
NZ_AIDA02000092.1	TR	+	31747	31796	31695	31799	14	0	AATCGACTCCCGCTACGTGGCGGCAACTGGAACAATGGCTCGAACGCAGGCTTGGGCGCTCTCAACCTCAATAATGCTCGCTCGAATACGAACAGTAACATCGGT
NZ_AIDA02000092.1	VR	+	*	*	31134	31238	14	0	GATCGACTCCCGCTGCGTGGCGGCAGCTGGTACAGTGGCTCGAGCGCAGGCTTGGGCGCTCTCCACCTCAATAGTGCTCGCTCGGGTACGGGCGGTAGCATCGGT
NZ_AIDA02000092.1	RT	+	32125	32745	AGCGCAGGCTGATATCCGCACCGCATTTTAGAGACAGAGTGATTCATCGCGCTATCTACAATGTCATTGAGCCGCTATTTGATAAACGATACATCTATGATTCTTATGCATGCCGGAGAAATAAAGGCACACACAAGGGTGCAGATAGAGCGCAAAAATTCATTAGAAGAGTAGAATCCAAACACGGCAAGGCGTATGCGTTAAAAGCGGATATCTCGCGTTACTTTTCAAGCATTGATCATCACATATTGAAGAGTATTTTGAACGCAAAACTGCAATGCAACCGAACCAAATCGCTACTGTTCTACATCATAGATAACAGCCCAAGCGAGGCGTTAGGCGTTGGAATCCCGCTTGGTAACTTAACAAGTCAGATATTTGCTAACGTTTATCTCAACGAGCTCGACCAATACGTCAAGCGAACGCTAAAGGTTAAAGAGTACGTTCGCTACATGGATGACTTCACGATCATCTATCACGACAAGCACCAACTTCACGAATGGCGAAAAGAGATAGAGTTATTTCTTTGGCAAAGGCTCAGGCTAAAAACCAACAGTAAGACGCAAGTGTTTCCTATTGCAAAACAGAATGGACGATCACTCGATTTTCTTGGCTATCGAA
NZ_AIDC02000107.1	TR	-	92215	92264	92198	92312	9	0	CGCTTCCCCCTTCGCGGTGGCAACTGGAACAACGCGGCTAATGCTGGTCCGGCGGCTGTCAACTGCAACAACGAGCGTTCGAACGCGAACAGCAACATCGGGGGTCGCTTCGCTT
NZ_AIDC02000107.1	VR	-	*	*	92739	92853	9	0	CGCTTCCCCCTTCGCGGTGGCCGCTGGAGCAACGCGGCTCTTGCTGGTCCGGCGGCTGTCCACTGCAACGACGAGCGTTCGAACGCGGGCAGCAACATCGGGGGTCGCTTCGCTT
NZ_AIDC02000107.1	RT	-	91247	91873	AAAAAAAGGCTGATATCAGCACCGCCATTTGCCGATCGGGTTGTACATCATGCCATTCACAAGGTTGTTGAGCCTGTTATCGATAAACGGTTTATACATGATAGTTATGCGTGTCGAGCGGGGAAAGGAACGCACAAGGGGGTAAGTAGAGCTCAAAAATTCATGCGGATAGTTAAGAGAAATCACGGACGCGTTTATGTATTTAAGGCTGATATATCGAAATACTTCGACAGCATAAACCACAACACACTAAAGCACATACTCTCTAGGCACATTAACTGCCCGAGAACATACTCGCTACTGTGCGCCATTGTTGATGGTCCAAACCCGAAATCTGAGCGTCTTGGTGTGGGAATACCTATAGGCAATCTTACTAGTCAACTTTTCGCCAACCTGTACCTTAACGAACTAGATCAATATGTGAAGCATTCACTAAGAGAAAAGTATTACATCAGGTACATGGATGACTTTGTAATTATCCATCATGACAAGGCTCACCTACAGAGGGTTCGGGCTGATGTTGAGCGGTGGCTGTTCGAGAATCTTCAGTTAAAAACAAACCACAAAACACAAGTGTTTCCGGTATCAAAGCACCGGGGGAGATCGCTGGATTTCCTTGGTTATCGT
NZ_AJIN01000036.1	TR	-	115669	115718	115622	115813	20	0	ACTTCCCTGCTTCGGGCTTACGCAACAACAATGATGGTTCGCTCAACAACGTCGGCAACAACGGTTATTATTGGTCGGCGGTTCCGAACAACACGAACAATGGTTGCAACCTGAACTTCAACTCGGGCAACGTGAACCCGCTGAACAACAACACTCGTACCTATGGGTTCGCGGTTCGGGCTGTCTCAGAAT
NZ_AJIN01000036.1	VR	-	*	*	117288	117479	20	0	ACTTCCCTGCTTCGGGCTTACGCTACAGCAATGTTGGTTCGCTCGGCAGCGTCGGCTACTACGGTTATTATTGGTCGGCGGTTCCGTACAACACGTACAATGGTTGCAACCTGTTCTTCTACTCGGGCAGCGTGTACCCGCTGTTCGGCTACACTCGTACCTATGGGTTCGCGGTTCGGGCTGTCTCAGAAT
NZ_AJIN01000036.1	RT	-	114711	115395	CCTTGCATCTGCTTTATCACGTTTGATCCTGTACAACGAGAGATATTTGCCTCGTCGTTTAAGGATCGTGTGGTGCATCATTTATTGTTCAACTACATTGCACCACTGTTTGAAACAACGTTTATACACGATAGTTACTCGTGCCGTGTGGGGAAAGGGACTTTGATGGGTGTGGAACGGTTTGAACACCACCTGCGTAGCTGCACGCAGAACTATACTCGATCAGCTTACGTGCTGAAACTTGACATACAAGGGTATTTTATGAGTATTCCGAAACGTGAACTGCGGGAGTTGTTGCGCAAAGAGATGGATAAGAAGCCGCAATGGAACAAGATGATTGACCGTGGGCTGGTTGATTTCCTAATTGACTGCATTCTGCTGCGCGACCCTACGAGTGATGTGCGCATTGTTGGGGGCGAGGAGGATTGGGAGGGATTGCCACCCTCAAAGAGTCTCTTCCGTTCGACAAAAGGTACAGGGCTACCCATTGGCGACCTCACGTCACAGCTATTTAGTAACATTTATCTGAATCAGCTTGACCAGTTTGCTAAACGTCAGCTACACTTAAAGCATTATGGACGATATGTTGACGATTTTTATGTTATAGATACTGACCATCGTAAGCTGGCGAGATTGATAGGGCTGTTTCGTGATTATCTGCATGATGAGTTACACCTTACGTTGC
NZ_JH651384.1	TR	+	3379171	3379195	3379167	3379204	10	0	AACCGCAACAACAACACGCCGGACAACCGGAACAACAA
NZ_JH651384.1	VR	-	*	*	1053078	1053115	10	0	GACCGCAGCCACGACACGCCGGTCCCCCGGATCAACCT
NZ_JH651384.1	RT	+	3378288	3378819	AAGAACGCCTGATCCACGCCGCCTATTTTGAAGACCGGGTTTTGCATCATGCCATCATGAATTTGGCTGAACCGGTGTTTGAGCGCTGTTTGGTAGGTTCCACCTATGCCTGCCGCCCGGAAAAAGGGGTGCACAAAGCCATCCAGCAAGTGCAAGCCAACCTGCGGCGCTATCCGTGGTATGTGAAGGTAGACATTTCCGGCTATTTTCCCAATATCGACCATCATCTCCTGTTCGGGCTGCTGCAACGCCGTTTCAAGGGCGATGACTTTCTCTACCTGCTGTGGCGCATTATCGACTCGTACCATGCCGCGACGGGCAAGGGCTTGCCGATTGGCTCCCTGACTTCGCAACATTTCGCCAACCACTATCTGGATGGCGCTGACCGCTTCCTGCTGGAAAGCCTCAAAGTCAGGGCGCACGTCCGATACATGGATGATACGCTGCTCTGGTGTGACAGCCGGGAAGAAGCGAAAGCCAAACTGGCGGAACTGCGCGGCTGGTTGTATGAGCAGCGCCGCTTGCAGGTCAA
NZ_CP017311.1	TR	-	955318	955367	955315	955371	0	3	CTTCGAGTTCGTGTTCCATTTCAACCGCGCCAGCCGCAAGCCGAACAAGATCGTGCC
NZ_CP017311.1	VR	-	*	*	1005307	1005363	0	3	CTTCGAGTTCGTCTTCCACTTCAACCGCACCAGCCGCAAGCCGAACAAGATCGTGCC
NZ_CP017311.1	RT	+	954411	955803	CCTCGTCGGTCTGGCCCTCGTTGACCAGCTCGTCGCCCGCCAGCAATTCGGCCAGCGCATCGGCGTCGAAGCCGGTCAGGTCGAGGTCGAAGCCTTCGTCCTGCAAGCCTTCCAGTTCGACGCGCAGCAATTCTTCATCCCACCCGGCGTTCTCGGCGATGCGGTTGTCCGCGATCACCAGCGCGCGACGCTGCGTTGGCGTCAGATGGTCGAGCACGACTACCGGCACGGTGTCGAGGCCGAGCTTCTGCGCGGCGGCCAGTCGTCCATGACCGGCGACGATCACGCCGTCGCTGCCCGCGAGGATGGGGTTGGTGAAACCGAACTCCACGATGCTGGCGGCGATCTGCGCCACCTGCGCATCCGAATGCGTGCGCGCGTTGCGAGCGTAGGGCACGAGCTTCGGCGTGGGCCACTGCTCGATCTTGTCGGCCAACCAGTTCATGCCGCCACCTCGACTTCGCGTTCGGCGGCGACCTCGTCGAAGCTCTGGCCGGTGGCCAGCAGGGTGATGGCGGTGTCGGGATGGTTCTGCCGGAAGCGCCGGATAGCGACATCGACGTACTCCGGCGCGATCTCAATGCTCCGGCAAATGCGACCGGTGCGCTCGGCGGCCAGCATCGTGCTGCCGCTGCCACCGAACGGCTCGAACATCACATCGCCCTCGGTGGTGAAGGACTCGATGACGAACTGCGGCAGTGCGACCGGGAACACGGCGGGATGGTCGATGCCTTCGCCGATCTTCCCTTTGTGGCGCATGACGCGGATCACCGAGTCGGGGATGCGCATGTCCTGCGTCGGCTGGCCTGCGTGCGTCCAGCCGTTGACCTCGCCATCCTTGCCGCGCATCGCGGTGGACGAGCCGTCTGCGCGCAGGTGCGTTTCCTGCCCGGCGAACTTGCAGGGCACGATCTTGTTCGGCTTGCGGCTGGCGCGGTTGAAATGGAACACGAACTCGAAGCTGGGCGCGAGACGGCCCTGCCAGTCGCCGGGCATTCCCGGCCCCTGATCCCAGACGTACCAGCCGAAGCGCCGCCAGCCCTGCGTGCGCATCCAGCCGAGCCACGCCTCCCAATACGGGACGAACTCGTTGTCGCGGTGGATCAGGCCGAGGTTGACCAGCACCTGGCCGTCGTCGGCCATCGGCAGGCGCGCGAACACGCCGCGCATCAGGCCATCCCAATCGGCGATGCCACCGGAGGTGTAATCGCGCTGGTTGCCGTAGGGCGGCGACGTGAAGCACAGCGCCGCGCGCTCGTCCGCCATCAGCGTGGCAACCACATCGGCATCGGAAGCGTCGCCGCAAATCAGGCGATGCGCGCCGATGGCCCAGACGTCGCCCGCGCGGGACACCGGCGTGGCCGGAGCATCAGGCACTTCGTCGGCGTCATCC
NZ_AJWX01000011.1	TR	+	163500	163560	163484	163587	15	0	TCGCAGCGCTCCGCCAACAACGCATTCAACATGAACTTCGATGATGGCAATCAGAACAACAACGACAAGAACAACGAGCTCCGCGTCCGCCCCGTCCGCAGATT
NZ_AJWX01000011.1	VR	+	*	*	162105	162208	15	0	TCGCAGCGCTCCGCCTACGGCGCATTCGGCATGTACTTCGATGTTGGCTCTCAGTACTACTACGACAAGGGCGACGAGCTCCGCGTCCGCCCCGTCCGCAGATT
NZ_AJWX01000011.1	TR	+	163500	163560	163484	163585	16	0	TCGCAGCGCTCCGCCAACAACGCATTCAACATGAACTTCGATGATGGCAATCAGAACAACAACGACAAGAACAACGAGCTCCGCGTCCGCCCCGTCCGCAGA
NZ_AJWX01000011.1	VR	+	*	*	162783	162884	16	0	TCGCAGCGCTCCGCCTACCTCGCATTCTCCATGTACTTCGATGTTGGCTATCAGCTCCGCAACGTCAAGTACGACGAGCTCCGCGTCCGCCCCGTCCGCAGC
NZ_AJWX01000011.1	RT	+	163774	164454	AAGCCCGAGAGGTCTGGGCTGCGGACTTCAGGGACCGAATCGTCCACCACCTGCTGTACAACCATGTGGCACCGCGCTTCTACGCCAGCTTCATAGCGGACAGCTGCGCATGCATTCCGGGGCGCGGCACGCTGTACGCCGCTACCCGGCTTGAGTCGAAGATCAGGAGCGCCAGCCAGAACTGGTCGAAGCCGGTCTTCTACCTGAAATGCGACCTGGCTAACTTCTTCGTGGCTATCGACAAGCAGGTGCTACGCCGGCAGCTTGCCGCCAAGATCGATGATCCGTGGTGGCTGGCCCTGGCCGAGCAGATCCTCATGCACGATCCGCGCTGGGATTACGAGGTGCGCAGCCCACGCCACCTATTCGCCAGGGTGCCGCAACACAAGCGCCTGGCCGCGCAGCCGGAGCACCTCGGGCTGCCCATCGGCAACCTGTCCTCGCAGTTCTTCGCCAACGTCTACCTGGACGCCCTGGACCAGTTCTGCAAGCACCGCCTTGGCGTGAAGCATTACGTCCGGTACGTCGATGACTTCGTGCTGCTGCACGAATCACCGCAGCAGCTGAATGTCTGGCTGGCAGAGATTGAGGCCTTCCTGCCGAAGCTGGGCGCCAAACTGAACCCGACCAAGACCATCCTGCAGCCCGTCGACCGTGGTGTGGACTTCGTCGGGCACGTGA
NZ_AJXW01000043.1	TR	-	34116	34165	34058	34181	18	0	AGCGTCGTCCCCCTCGGACTACGCGTGGAACGTCAACTTCAACAACGGCAACGCCAACTACAACCACCAGAACAACAACGGGCGGGTGCGGGCGGTGCGGTCGGTGTCGTCGCCGGCGTCCGGT
NZ_AJXW01000043.1	VR	-	*	*	38123	38246	18	0	TGCGTCGTCCCCCTCGGACTACGCGTGGCTCGTCTCCTTCTACCTCGGCAGCGCCCACTGCGACCTCCAGGGCAGCGTCGGGCGGGTGCGGGCGGTGCGGTCGGTGTCGTCGCCGGCGTCCGGT
NZ_AJXW01000043.1	TR	-	34116	34165	34058	34184	17	0	GATAGCGTCGTCCCCCTCGGACTACGCGTGGAACGTCAACTTCAACAACGGCAACGCCAACTACAACCACCAGAACAACAACGGGCGGGTGCGGGCGGTGCGGTCGGTGTCGTCGCCGGCGTCCGGT
NZ_AJXW01000043.1	VR	-	*	*	34701	34827	17	0	GCTAGCGTCGTCCCCCTCGGTCTGCGCGTGGGGCGTCGACTTCAGCAGCGGCGGCGCCGACTACGACCGCCAGCCCGACGACGGGCGGGTGCGGGCGGTGCGGTCGGTGTCGTCGCCGGCGTCCGGT
NZ_AJXW01000043.1	RT	-	33161	33883	GCCACCACCTGTTTCATCGCGACCAAACCCAAGGCGCGGCAGATCCACGCGCCCGACTTCGCCGACCGCATCGTGCACCACTGGTTGGTGCCGCAGCTCGAAGCCATCTTTGAACCGGGCTTCATCGACCACAGCTACGCCAACCGCACCGGCAAAGGCACCCATGCGGCTGTCACCGCGCTGCGCACCATGGTGCGCCAGGTGCATAGCGGCCAAGGCGGCGGCTGGTACCTGCAGCTCGACATCCGCAACTTCTTCAACAGCGTGCACCGCCCCACCCTCTACCGCATGCTCAAGCAGCGCATGCAGCGCCGCGGCGTGTCGCTCACCGTCCAGCGGGTCACCCATGCCCTGCTGCGCCAGTCCGTCGAACACCAGGGCGTGGTGCACCGCTCCACAGCCGCCGAGCGCGCCCGCGTACCAGCCCACAAGCGGCTGGAGAACGCCGCCCCGGGCTGCGGCCTTCCCGTCGGCAACCTGTCGTCGCAGTTCTTCGCCAACGTCTACCTCGACGCGCTCGACCAGTTCGTTAAACACACCCTGCGCGCGCCGCGCTACCTGCGCTACGTCGATGACTTCGTGCTCGTTCACCACAGCCGCGAGCAACTGCAGCAGTGGCTGGGCCAGATCACCACGTTCCTGCGCGACACACTCAAGCTGGAACTGAAAGCCGATATCCGTCTGCGCCCGCTCACCGACGGCATCGACTTCCTCGGCTACGTC
NZ_JH724088.1	TR	+	107046	107083	107016	107131	13	0	GCCGTTGTGTTTTGCGGTCTGGCAACAACTCGAATGCGAACAGCGGTCTCGCTTATGCGAACGCGAACAATGCATCTTCGAACTCGAACACGAACTACGGGGCGCGGCTGAAATTC
NZ_JH724088.1	VR	+	*	*	106007	106122	13	0	GCCGTTGTGTTTTGCGGTCTGGCAGCTACTCGAATGCGTACAGCGGTCTCGCTTGTGCGTACGCGTACTATGCATCTTCGTACTCGAGCACGAGCTACGGGGCGCGGCTGGCCTTC
NZ_JH724088.1	RT	+	107738	108128	ACCGCTGCTTCCATACAGGGGCGTGGCCCGCATGGGTTGTTTCATCAGATACAAGCTGCAATGGCAGAAAATCCTAATCTCAAATATTACTATCAAAGCGACTACAAAGGATATTATGACAGTATTAATCACGAAACTTTAATTTCTATTATTAAAAGATATGTAGGCGATCCTCTTCTTTTGCCCATTCTTGAAAATTTTGTGAAGGCACTCTATCCTGATGGAGAATGTGGTATCAGTAAGGGATTGCGATCGTCTCAATTCCTCGGTAATCTTTATCACAATGATATTGACCACCGTATGATTGATGTGCATGGAGCAAGATATTACTTTCGATTCTGCGATGACATTTTTATTCTTGGAGAAAGTAAACGCGAGTTGTGGAGGTTAC
NZ_JH724245.1	TR	+	11879	11928	11842	11948	15	1	TATCGTGGCAACAACAACGCGAACCCGAATGGCGGTGTCTCGATGTCGAATGCGAACAACGATTCCTCGAATACGAACACGAACATCGGTTCTCGTCTGAACAACAA
NZ_JH724245.1	VR	+	*	*	11467	11573	15	1	TATCGTGGCACCAGCTACGCGCACCCGCATGGCGGTGTTTCGATGTCGTATGCGTACAACGATTCCTCGTATACGAGCACGAACATCGGTTCTCGTCTGGCCTTCCG
NZ_JH724245.1	RT	+	12442	12855	GCCATTTGCGGAAGCGTTTCATCCGCACCACCTCCGCCAGTATCAAGAAACGGGGGATGCACGACCTTTTGGCGTATATCCGCCGCGACATGGTTGAGGATCCGGACGGCACGCGGTACTGTTACAAGTTCGACATCACCAAGTTTTACGAAAGTGTGAAGCAGGATTTTGTGATGTATTGCGTGAACCGCGTGTTCAAGGACAAGAAACTCATCGCCATGCTTGACAATTTTGTCCGGTTGATGCCTGACGGGTTGAGTATCGGCCTGCGTAGCTCGCAGGGCTTGGGTAATTTGCTTTTGTCTGTGTTTTTGGACCATTATTTGAAGGACAGGTATGCCGTGCGTCATTTCTACCGCTATTGTGATGACGGCGTCGTACTGGGTAAAACGAAAGCGGAATTGTGGAAGATTC
NZ_JH724268.1	TR	-	1049921	1049981	1049904	1050017	21	0	TACTGGTCCTCCTCGGAGTTCTACAACAATCCGGCGAACAACGCTCTTTATGTGAATGTGAACAACGGCAACGTGAACAACAACAATAAGAACAACAGAAATAGTTACGTGCGT
NZ_JH724268.1	VR	-	*	*	1052382	1052495	21	0	TACTGGTCCTCCTCGGAGTTCTACTACGTTCCGGCGGACTACGCTCTTTGTGTGGATGTGCGCAACGGCCGCGTGCTCTTCAGCAATAAGCGCGACAGATTTAGTTACGTGCGT
NZ_JH724268.1	TR	-	1049921	1049981	1049890	1050017	17	0	TACTGGTCCTCCTCGGAGTTCTACAACAATCCGGCGAACAACGCTCTTTATGTGAATGTGAACAACGGCAACGTGAACAACAACAATAAGAACAACAGAAATAGTTACGTGCGTCCGGTCTTGGCTTT
NZ_JH724268.1	VR	-	*	*	1050623	1050750	17	0	TACTGGTCCTCCTCGGAGTTCTGCGACCTTCCGGCGAGCGGCGCTCTTTATGTGAGTGTGAGCGGCGGCAACGTGTACAACTACAGTAAGGACGACAGGAATAGTTACGTGCGTCCGGTCTTGGCTTT
NZ_JH724268.1	RT	-	1048927	1049658	CGTTCCATCGCTTTCATTATCAACAAACCCGTGAAACGGGAGATTTTCGCCGCCGACTTCCGCGACCGTGTTGTACACCACCTCATAGCCCACAGGCTCGTTCCGCTTTTGGAAGAGAAGTTCATCGATGACAGTTACAGTACCCGCAAGGGAAAGGGTACGCTCTACGGCATAGAACGGGTGGAAGAACATATCCGGCTCTGCTCCGAGAACTACACGCGGGATTGCTATATCCTGAAAATAGACATCCGTTCGTTCTTCATGAAAATATCGAAGAGGCGGCTGTATGACCTGACCGAAGAACTCTTGCACGAACGCTACGGGGGAAACGACCTGGCGATACTGCTCTATCTGCTCCGTGAGACGATATTCAACCGTCCGGAAAAGAACTGCATCCGCAAGACGCCTCCCCAAAGCTGGCGCGGATTGCCCAAAGACAAGAGCCTGTTCCATTCCGACGGCTCGTGCGGACTGCCTATCGGCAACCTGACAAGCCAGTTGCTCGCCCTTAACTTCCTGGACGGACTGGACCATCTCATCAGCGAAGAATGGGGCGTGAAGCACTACGGCAGGTATGTGGACGACATGGTGCTTGTCCATCCCTCGAAAGAGCACCTGATAGAGGTGAAAGCGAAAATTGCCGGCTGGCTCTCCGAACACGGGCTGTCGCTGCACCCGCGCAAGATCTATCTGCAACATTACACGAAAGGTGTCCTGTTTATCGGAGGGATG
NZ_JH724283.1	TR	-	676544	676581	676525	676601	15	0	ATCATGCAGGCTTCGGTTATGCGAATACGAATAACACCCCCTCGAATACGAATGCGAATGTCAGCTCTCAGCTATGA
NZ_JH724283.1	VR	-	*	*	715566	715642	15	0	ATCGTGCGGGCTTCGGTTCTGCGCTTACGATTAACGCCCCCTCGGATACGTATGCGCTTGTCGGCTCTCGGCTTTGG
NZ_JH724283.1	TR	-	676544	676581	676522	676636	20	0	GGGTGTCCTTTTCAGCGGTAATACGAATAATGGCGATCATGCAGGCTTCGGTTATGCGAATACGAATAACACCCCCTCGAATACGAATGCGAATGTCAGCTCTCAGCTATGATTT
NZ_JH724283.1	VR	-	*	*	676720	676834	20	0	GGGTGTCCTTTTCGGCGGTAATACGCATCCTGGCGATCTTGCGGGCTTCGGTTATGCGCGTACGGATTACGCCCCCTCGGCTACGCTTGCGACTGTCGGCTCTCGGCTTTGTTTT
NZ_JH724283.1	RT	-	675574	676121	CTATATGGGTGTCCTTATTTACAGAAGATACCTATTCTTGCATTAAGGATCGTGGTATTCATAAAGCAGCAGATAAAGTAAAGAAGGCTTTGAAAGAAGATCCAGAACATACTACTTACTGCTTGAAAATGGATATAGTGAAGTTCTATCCAAGTATAGACCATGATATTTTGAAAACAATATTACGGAAGAAAATCAAAGATAAAGATCTGCTTTGGTTGCTTGATGTGATTATAGACAGTGCTGATGGCGTACCCATAGGGAACTATCTAAGTCAGTATTTTGCTAATATTTATCTGGCTTACTTCGATCACTGGATAAAAGAGGTTAAGAAGGTAAGATATTACTTTAGGTATGCAGATGATATTGTGATTTTAGGCGATGATCCTAAACAGCTTCACAAACTCCGTATAGAGATTGAAGAATATCTGCATGATAATTTAAAGCTATCACTTCGTAAAGTGGATCCTAAAACTGGAAAAAAGAAATGGAAGTTTCAAGTATTCAAAATTGATACCCATAGAGGTATTGATTTTGTCGGGTATGTC
NZ_AKJT01000025.1	TR	+	40834	40894	40818	40922	21	0	TCGCAGCGCTCCGCCAACAACGCATTCAACATGAACTTCGATGATGGCAATCAGAACAACAACGACAAGAACAACGAGCTCCGCGTCCGCCCCGTCCGCAGATTC
NZ_AKJT01000025.1	VR	+	*	*	37509	37613	21	0	TCGCAGCGCTCCGCCGACTTCGCATTCGGCATGCTCTTCGGTGTTGGCGGTCAGGGCAGCTTCGGCAAGGGCGGCGAGCTCCGCGTCCGCCCCGTCCGCAGATTC
NZ_AKJT01000025.1	TR	+	40834	40894	40819	40922	15	1	CGCAGCGCTCCGCCAACAACGCATTCAACATGAACTTCGATGATGGCAATCAGAACAACAACGACAAGAACAACGAGCTCCGCGTCCGCCCCGTCCGCAGATTC
NZ_AKJT01000025.1	VR	+	*	*	39435	39538	15	1	CGCAGCGCTCCGCCTACGGCGCAGTCCTCATGTACTTCGGTGATGGCCTTCAGTACGGCAGCGGCAAGAACAGCGAGCTCCGCGTCCGCCCCGTCCGCAGATTC
NZ_AKJT01000025.1	TR	+	40834	40894	40819	40919	15	0	CGCAGCGCTCCGCCAACAACGCATTCAACATGAACTTCGATGATGGCAATCAGAACAACAACGACAAGAACAACGAGCTCCGCGTCCGCCCCGTCCGCAGA
NZ_AKJT01000025.1	VR	+	*	*	40121	40221	15	0	CGCAGCGCTCCGCCGACCTCGCATTCACCATGAGCTTCGCTGATGGCTATCAGTACGGCGGCGACAAGTACTACGAGCTCCGCGTCCGCCCCGTCCGCAGC
NZ_AKJT01000025.1	RT	+	41114	41602	AAGCCCGCGAGGTTTGGGCTGCAGCCTTCCGGGATCGCGTCGTCCACCACCTGCTGTACAACCGTGTGGCACCGCGCTTCTACGCCAGCTTCATAGCGGACAGCTGCGCATGCATTCCTGGGCGCGGCACGTTGTACGCCGCGAAACGCCTTGAATCGAAGATCCGGAGCGCCAGCCAGAACTGGTCGAAGCCGATCTTTTATCTCAAGTGCGACTTGGCCAACTTCTTCGTCGCGATCGACAAAGAGGTTCTGCGCAAGCAGCTGGCCGCCAAGATCACCGAACCCTGGTGGCTGGCACTCGCCAAACAGATCCTGATGCACGACCCTCGCGAAGACTACGAGGTGCGCAGCCCAGCCCATCTGTTCAACCGGGTACCGCAGCACAAGCGCCTCACCGCGCAACCGGCCCGGCTTGGGCTGCCTATTGGCAACCTGTCGTCGCAGTTCTTCGCGAACGTATACCTCGATGCGCTGGATCAGTTCGCCA
NZ_AKJK01000081.1	TR	-	20938	20962	20929	20963	13	1	AACAACAACAACAACAACAACAACAACAACAACAA
NZ_AKJK01000081.1	VR	+	*	*	7057	7091	13	1	CCCAGCGGCACGATCATCCACAGCAGCAACAACGC
NZ_AKJK01000081.1	TR	-	20938	20962	20932	20966	13	1	AACAACAACAACAACAACAACAACAACAACAACAA
NZ_AKJK01000081.1	VR	+	*	*	7057	7091	13	1	CCCAGCGGCACGATCATCCACAGCAGCAACAACGC
NZ_AKJK01000081.1	TR	-	20938	20962	20935	20970	13	1	GAACAACAACAACAACAACAACAACAACAACAACAA
NZ_AKJK01000081.1	VR	+	*	*	7056	7091	13	1	GCCCAGCGGCACGATCATCCACAGCAGCAACAACGC
NZ_AKJK01000081.1	TR	-	20938	20962	20938	20969	11	1	AACAACAACAACAACAACAACAACAACAACAA
NZ_AKJK01000081.1	VR	+	*	*	7060	7091	11	1	AGCGGCACGATCATCCACAGCAGCAACAACGC
NZ_AKJK01000081.1	TR	-	20938	20962	20938	20969	2	1	AACAACAACAACAACAACAACAACAACAACAA
NZ_AKJK01000081.1	VR	-	*	*	20911	20942	2	1	AACAACAACAACAACAACAACAACAACAATCG
NZ_AKJK01000081.1	RT	-	17657	18022	TCGGCAAATGAACGCTGACCACCAGCCTGCTGGTAGTTGTGAGTGTAGGCCCGGACATTCTCCAGGGAGAAAATCCCCTGCCTGGCTTTATCCAGCGAGCGCGGGTTGATGTCGGTGGCATAGATGATAGTGCGATCCAGCAAGCCTTCTTCACGCAGCAGAATCGCCATCGAATAGACCTCTTCGCCGGTGCTGCAACCGGCAATCCAGACCTTGATCGACGGATAGGTCTTGAGCAGTGGCACCACTTCCCGACGCAGCGCCAGGAAGTGCGAAGGGTCGCGAAACATTTCGCTGACCGGGATTGTCAGCAATTGCAGCAGTTGCATGAACGCGACCGGATCGTGCAAAACCTTCTCTTGCAAC
NZ_AKJH01000019.1	TR	+	103117	103177	103102	103204	20	0	CGCAGCGCTCCGCCAACAACGCATTCAACATGAACTTCGATGATGGCAATCAGAACAACAACGACAAGAACAACGAGCTCCGCGTCCGCCCCGTCCGCAGATT
NZ_AKJH01000019.1	VR	+	*	*	95025	95127	20	0	CGCAGCGCTCCGCCTACGGCGCGTTCGGCGTGGACTTCGGTGATGGCCTTCAGAGCGGCGGCGTCAAGTACGGCGAGCTCCGCGTCCGCCCCGTCCGCAGATT
NZ_AKJH01000019.1	TR	+	103117	103177	103101	103205	14	0	TCGCAGCGCTCCGCCAACAACGCATTCAACATGAACTTCGATGATGGCAATCAGAACAACAACGACAAGAACAACGAGCTCCGCGTCCGCCCCGTCCGCAGATTC
NZ_AKJH01000019.1	VR	+	*	*	101710	101814	14	0	TCGCAGCGCTCCGCCTACCTCGCGTTCTACATGTACTTCGGTGATGGCGGTCAGTACTACAACGGCAAGGGCAACGAGCTCCGCGTCCGCCCCGTCCGCAGATTC
NZ_AKJH01000019.1	TR	+	103117	103177	103101	103202	15	0	TCGCAGCGCTCCGCCAACAACGCATTCAACATGAACTTCGATGATGGCAATCAGAACAACAACGACAAGAACAACGAGCTCCGCGTCCGCCCCGTCCGCAGA
NZ_AKJH01000019.1	VR	+	*	*	102402	102503	15	0	TCGCAGCGCTCCGCCTACGGCGCATTCAGCCTGTACTTCGATGATGGCACTCAGGGCGACTACGCCAAGGACGACGAGCTCCGCGTCCGCCCCGTCCGCAGT
NZ_AKJH01000019.1	RT	+	103367	104077	GATCCATCTGCTTCGTGGTCACCCGGCCGAAAGCCCGCGAGGTTTGGGCTGCAGCGTTCCGGGACCGCATCGTCCACCACCTGCTTTACAACCGTGTGGCCTCGCGCTTCTACGCCAGCTTCATAGCGGACAGTTGCGCCTGCATTCCTGGGCGCGGCACGTTGTACGCTGCTACCCGGCTTGAGGCGAAGATCCGCAGTGCCAGCCAGAACTGGTCGAAACCCTGCTGGTATCTCAAGCTGGACCTGGCCAACTTCTTCGTCGCCATCGACAAGCAGGTCCTGCGCCGGCAGCTGGCCGCCAAGATCACTGAGCCCTGGTGGCTGGCACTCGCCGAACAGATCCTGATGCACGATCCGCGCGAAGACTACGAGGTGCGCAGCCCGGCCCATCTGTTCAACCGGGTGCCGCAGCACAAGCGCCTGACCGCGCAACCCGCCCACCTGGGCCTGCCGATCGGCAACCTGTCATCGCAGTTCTTCGCCAACGTCTACCTCGACGCGCTAGACCAGTTCGCCAAGCACACGCTCGGCGCCAAGCACTACGTCCGCTACGTCGATGACTTCGTGTTCCTACATGAGTCGCCGCAACAGCTCAACGCCTGGAAGACAGCGGTCGAAACATTCCTGCCTACTCTCGGAGCCAAGCTGAACCCGACGAAGACCATCCTGCAACCGGTCGACCGCGGCGTCGACTTCGTTGGCCACGTCA
NZ_AKIV01000010.1	TR	+	3011	3060	2996	3093	12	0	CGCAGAACTCGCGCAACAACGCCTTCGTCCAGAACTTCGAGAACGGCAACAGCAACTGGAACAACAAGGACAACGAGTTTCGGGTTCGTGCTTTCCGC
NZ_AKIV01000010.1	VR	+	*	*	1092	1189	12	0	CGCAGACCTCGCGCACCAGCGCCTTCGTCCAGTACTTCGAGTACGGCAGCAGCTACTGGTACTGCAAGGACGGCGAGTTTCGGGTTCGTGCTTTCCGC
NZ_AKIV01000010.1	TR	+	3011	3060	2996	3093	12	0	CGCAGAACTCGCGCAACAACGCCTTCGTCCAGAACTTCGAGAACGGCAACAGCAACTGGAACAACAAGGACAACGAGTTTCGGGTTCGTGCTTTCCGC
NZ_AKIV01000010.1	VR	+	*	*	1661	1758	12	0	CGCAGTACTCGCGCAACCTCGCCTTCGTCCAGCTCTTCGAGTACGGCGACAGCAGCTGGGACAGCAAGGACGGCGAGTTTCGGGTTCGTGCTTTCCGC
NZ_AKIV01000010.1	TR	+	3011	3060	2996	3094	12	0	CGCAGAACTCGCGCAACAACGCCTTCGTCCAGAACTTCGAGAACGGCAACAGCAACTGGAACAACAAGGACAACGAGTTTCGGGTTCGTGCTTTCCGCG
NZ_AKIV01000010.1	VR	+	*	*	2238	2336	12	0	CGCAGCTCTCGCGCAACCTCGCCTTCGTCCAGGACTTCGAGAGCGGCCGCAGCAACTGGTACCTCAAGGACTACGAGTTTCGGGTTCGTGCTTTCCGCG
NZ_AKIV01000010.1	RT	+	3273	3927	GCAGCAGTTGCTTTGTCGTCACCCACCCAAAGCCGCGCGAGATCTGGGCCGCCGACTTCCGCGATCGCGTCGTGCACCAACTGCTCTACAACGCCATCGCTCCACGTTTCCTGGCCAGCTTTGACGCCGGCAGCGCCGCATGCATCCCGGGCCGCGGCACGTTGTATGCCGCCAAGCGCCTGGAGCATCAGGTGCGCAGCATCACCCAGAACTGGAGCCGCCGCGCCTTCTATCTCAAGTGCGACCTGGCCAATTTCTTTGTCGCAATCGACAAGCAGGTGCTACAGGCCGAGTTGCACAAGAAAGTCAAACATCCATTCTGGCGCTGGCTGGCCGACACAGTTCTGATGCATGACCCACGCACCGACTTCCGGCTGCGCGGCGATCCCGGCCTGCAAGACATGGTGCCGGGCCACAAGCGCCTGGTAAATGCACCCAATGAGACCGGCCTGCCCATCGGCAACCTGAGCAGCCAGTTCTTTGCCAACGTGCTTTTGGACGTGCTGGACCAGTTCTGCAAGCACCAGCTCAAGGCAAGGCATTACGGGCGCTACGTCGACGACTTCATCTTGCTGCATGAAAGCCCACAGCAACTCAACGAATATCTGCAACGCCTCACCGCATGGCTTCCTGAGCGCCTGGGCGTGCGCCTCAA
NC_015873.1	TR	+	1249869	1249918	1249820	1249934	13	1	CGGCTCCCGATCGCTGGCGGCAATTGGAACAACGGTTCGAACGCGGGAGTTTTCGCGCTGAACGTCAATAACCGTCGGTCGAACGCGAACGGCAACATCGGGTTCCGCTCCGCTT
NC_015873.1	VR	+	*	*	1249257	1249371	13	1	CGGCTCCCGATCGCTGGCGGCGATTGGCTCAACGGTTCGGACGCGGGAGTTTTCGCGCTGTACGTCTCTCGCCATCGGTCGTTCGCGTACGGCGACATCGGGTTCCGCTCCGCTT
NC_015873.1	RT	+	1250326	1250964	AACGCAGACTAATCATGGCGTTGCCGTCTCGCGACCGTGTTGTACAATGGGCGATTTACCGGCAGCTCAATCCGATTCTCGACCGGAGGTATTTATCAACTTCCTACGGATGCAGGATCGGCGGCGGCGCGCATCGCGCGGTTGCGAAGCTCAAAGAATATTTACGACTACAGACCGGCACAGCCTACATTCTGAAAATGGACGTCAGCAAGTACTTTTACCGTATCGACCACGATGTACTCATGGGGATCTTGGAGCGCATCGTGAAAGACCGCGGGCTACTTTGGTTACTACATGAGATTATCTATAGCGACCACGATTTCGGCATCGCGACCGATGATTACGACTTCACGGGCGAGCGGCTTTCCAGCGTCGGAATGCCTATCGGGAACCTTTCTTCGCAGATGTTCGCGAACCTATACCTCAACGAAGCAGACCAATATGCGAAACGCATCTTGAAGTGCAAGTACTACATCCGGTATATGGACGATGTTATCGTCGTGAGCAACGACCGTGCGAGGCTTTGGGAAGTCTGGCGCGCGATGGACGATTTTATGCGCGAGAGGCTACGACTCAAGCTCAACGCAAAGACTTGTATCCGATCCGAGGTGCAGGGCGTTGACTTCTGCGGATACCGGA
NC_016002.1	TR	-	965165	965214	965152	965229	16	2	ACGCAGTACTCGCCCAACAACGCCTGGAACCAGAACTTCGACGATGGTAACCAGAACAACGACCACAAGGACAACCAG
NC_016002.1	VR	+	*	*	596192	596269	16	2	ACGCAGTACTCGCCCTACTACGCCTGGTTCCAGGGCTTCGTCGGTGGCCTCCAGGGCGACTGCCACAAGGACGGCCAG
NC_016002.1	TR	-	965165	965214	965152	965229	13	0	ACGCAGTACTCGCCCAACAACGCCTGGAACCAGAACTTCGACGATGGTAACCAGAACAACGACCACAAGGACAACCAG
NC_016002.1	VR	+	*	*	596856	596933	13	0	ACGCAGTACTCGCCCGACTACGCCTGGTACCAGGACTTCGACGATGGTGGCCAGTACGGCGGCCGCAAGGTCATCCAG
NC_016002.1	TR	-	965165	965214	965128	965231	11	0	CGACGCAGTACTCGCCCAACAACGCCTGGAACCAGAACTTCGACGATGGTAACCAGAACAACGACCACAAGGACAACCAGTACCGTGCGCGAGCCGTCCGCAGA
NC_016002.1	VR	-	*	*	966492	966595	11	0	CGACGCAGTTCTCGCCCGACTACGCCTGGGGCCAGACCTTCGACGATGGTTACCAGAACGTCGACCACAAGGACTACCAGTGCCGTGCGCGAGCCGTCCGCAGA
NC_016002.1	TR	-	965165	965214	965128	965231	11	0	CGACGCAGTACTCGCCCAACAACGCCTGGAACCAGAACTTCGACGATGGTAACCAGAACAACGACCACAAGGACAACCAGTACCGTGCGCGAGCCGTCCGCAGA
NC_016002.1	VR	-	*	*	965824	965927	11	0	CGACGCAGTACTCGCCCAACTACGCCTGGCTCCAGGTCTTCGGCGATGGTTACCAGTACTACGACCACAAGGACCGCCAGTACCGTGCGCGAGCCGTCCGCAGA
NC_016002.1	RT	-	963268	963951	AAGCCTCGCGAGGTGTGGGCGGCGGACTTCCGCGACCGGATCGTCCACCACCTGCTCTACAACCACATCGCGCCCCGCTTCCACGCCAGCTTCATCACCGATAGCTGCGCCTGCATTCCTGGGCGCGGCACGCTGTACGCGGCCGAGCGGCTGGAAGCGAAGGTACGACGCATCACACAGAACTGGAGCCGTCCGGCGTTTTACCTCAAGTGCGACCTGGCCAACTTCTTCGTCAGCATCGACAAGCGCGTCCTGCGCGACCAGCTGGCCGCCAAGATCGACGAAGCCTGGTGGCTGGCGCTGGCCGAGCAGATCCTGTTCCACGACCCGCGCACGGACTACGAGCTGCACAGTTCGCCGGCGCTCGTGGATCTCGTGCCGAGGCACAAAAGGTTGGCCGAACAACCCGCGCACCTCGGCCTACCCATCGGCAACCTGTCGAGCCAGTTTTTCGCCAACGTATACCTCAACGCGCTCGACCAGTACGCCAAGCACCAGCTGCGCGCGCGGCATTACATCCGCTACGTCGACGACTTCATTCTGCTGCACGAGTCGGCACAGTGGCTGAGCGCCACCCACGACCAGATCGAAGCATGGCTTCCGGCCCGGCTCCATGTCCGGCTCAACCCGGCCAAGACCATCCTGCAGCCGGTCAGCCGCGGCATCGACTTCGTCGGCCAGGTC
NZ_ALPT02000044.1	TR	+	33599	33648	33545	33664	10	1	GTGAGCGCCTTCCGATTCGCGGGGGCAGATGGAACAATGACGTGCGTGCTGGTGTGTTTGCCTTGAACCTCAACAACGCCCGCTCGAACTCGAATTCGAACATTGGTTTCCGTTCTGCTG
NZ_ALPT02000044.1	VR	+	*	*	32980	33099	10	1	GTGAGCGCCTTCCGCTTCGCGGGGGCAGATGGATCGATGACGTGCGTGCTGGTGTGTTTGCCTTGCACCTCGCCCACGCCCGCTCCAACTCGACTTCGAGCGTTGGTTTCCGTTCTGCTG
NZ_ALPT02000044.1	RT	+	34040	34690	AAAAACGATTGATAATGTCTCTTCCTTTTAAGGATAGAGTAGTCCAATGGGCGATATATAAAGTGTTAGAACCGTATTTTGATAGACAGTTCATATCAGATTCCTTTGCTTGTAGAAAAGGAAAAGGTTCTCAACAAGCTGCTTCTCGGGTCCAGTATTGGATTAGAAAAGTAGAAAGAACAGGAGCAAGACCATATCATTTGAAGTGTGATGTATCGAAGTATTTTTATCGCATCGATCATCAAGTTTTACTCTCTATGCTGCAAAGAAAAATCAAGGATGATGACTTGATGTGGCTTTTAGAAAAGATTATCTGTTCTGAAGATGTGAATTTTGGCGTTCCGTTAATGGATCATCAATTTGAAGAGGATCGCATAGAGGGAATGGGAATGCCTATAGGTAACTTAACCAGTCAACTTTTCGCGAATCTTTACCTTAACGAGTTGGATCAATTTGTTAAGCATAAGTTGAAGATTAAGTATTATGCGAGATACATGGATGACATGGTGATTATTGATAACGACAAGCAGAATTTGAATGCAATTTTAGAAGATATGGACCTCTTTCTGAGGTTTGATTTGAAATTACTTTTGAATAACAAAACAGCGATTAGACCTACTAGCGATGGTGTTGATTTTGTGGGTTTTAGAA
NZ_CAKP01000036.1	TR	+	49849	49898	49802	49913	12	0	ATTCCCTCTTCGTGGGGCCAACTGGAACAACGGTGCAAGTGCTGGGGTGTTCGCTTTGAACTTGAACAACCCTCGTTCGAATGCCAACAGCAACATTGGTTTCCGCTCCGCT
NZ_CAKP01000036.1	VR	+	*	*	49232	49343	12	0	ATTCCCTCTTCGTGGGGCCCACTGGCTCGACGGTGCAAGTGCTGGGGTGTTCGCTTTGGCCTTGAACCTCCCTCGTTCGCATGCCAGCGGCAACTTTGGTTTCCGCTCCGCT
NZ_CAKP01000036.1	RT	+	50260	50940	GATATAGAGAATTTTATGTTTATGAACCAAAGAAAAGGCTTATAATGGCCCTACCTTTTAAGGACAGAGTAGTTCAATGGGCGATATATAGGGTGTTAAACCCAATATATAATAAGACCTTTATTGAACACTCTTATGCTTGTAGAATTGGGAAAGGAACACACAAAGCAGCTCAAAAACTTCAATATTGGCTAAGAAAAGTTTCAAGAAAACCAGGAAAATGGTATTACTTAAAACTTGATATATCTAAATATTTTTACAGAATAGACCATGAGGTTTTAACAAAAATCCTCAGAAGAAAAATAAAGGATAAAAATCTGATTTGGTTGTTGGAACTCATAATTAAAAGTGAAGATACTAAGTTTGGTTTGCCTTTAAATGGTGAACCGGGCGAAAGCGAAAGAATTGGGGGAAAAGGAATACCAATAGGTAATCTGACAAGCCAACTATTTGCAAATATATACTTAAATGAACTAGACCAATTTGTAAAGCATGTTCTAAAAGTTAAGTATTATATGCGTTATATGGATGATGTTATAGTTTTAAGTAATAATAAAAAACATTTGCATTATTTAAAAGCAGAAATAGAAAATTATCTTAATAATGAATTAAAATTACATTTAAACAATAAAACTGCTATAAGGCCTATAACACTGGGAATAGAATTTGTTGGTTATAAAT
NZ_HF570108.1	TR	+	2110469	2110494	2110467	2110496	6	1	GAACAACTACACCGTCTCCGCCGACGTCAT
NZ_HF570108.1	VR	+	*	*	1442642	1442671	6	1	GTTCGGCTACACCGTCTCCGCCGGCGCCTT
NZ_HF570108.1	RT	-	2109537	2109592	ACGGGTAGTGGCCGCCGATGACGTCGATCGCGTTGCGCAGCGCGGCGTTGTTCACGA
NC_018680.1	TR	-	25638	25687	25622	25698	10	0	CCAACGCCGGCTTGGGGGCGCTCAATCTGAACAATCATCGCTCCAACTCGAACAGTAACATCGGTTTCCGTCCCGCT
NC_018680.1	VR	-	*	*	26180	26256	10	0	CCGGCGCCGGCTTGGGGGCGCTCTCTCTGAACCGTCGTCGCTCCTACTCGCACAGTCACATCGGTTTCCGTCCCGCT
NC_018680.1	RT	-	24689	25309	AAAAGACGACTTATATCAGCACCCAGCTTCAAAGATCGCGTCGTGCACAGGGCGATATACAACATCATCGAGCCAATGTTTGATGTTACGTATATCTATGACTCCTATGCATGCAGAAGAGATAAAGGCACTCATAGAGGGGCCGATCGTGCTCAGGCATTCATAAGAAAGGTTGAGCGCCAGTCAGGCAAGGCGTTTGCGCTGAAAGCTGACATTAGTAAGTATTTTTCCAGCATAGATCACTTCATCCTAAAGCGAATTCTGGATCGAAAGTTAAAGTGCCAGAAAACTAAAGAGCTTTTATTTTACATCATAGACAGCAGTCCTAGTGATGCGTTAGGGGTGGGGATTCCCCTTGGCAACCTAACTAGCCAGCTCTTTGCAAATATCTATTTAAATGAGCTAGACCGATTTGTAAAGCACACGCTTCGCGCAAAGCGCTATGTCCGTTACATGGACGATTTTGTCATTATCCATGGCGACAAAAGAAAGCTTCACGAGTGGCGCAAGGATATTGAGACCTTTCTTGCTGGCAGCCTTCGGTTGAAAACAAATAGCAAGACTCAAGTCTTCCCTGTTTCGCCAGCGAAGGGGAGGTCGCTGGACTTTTTGGGGTACCGG
NZ_AMFD01000008.1	TR	+	984	1021	919	1039	20	0	GAAACGTACCCCTGGTGCTTCAGGCAATGCTTGGAATGTGAATTGGAATACCAATGCTGGTCAGCTGAATGGCAATAATACCGTCGGCAATAGCAATGCCAATGGGGGTGTACGTCCAGAC
NZ_AMFD01000008.1	VR	+	*	*	619	739	20	0	GCTACGTACCCCTGGTGCTTCAGGCACTGCTTGGACTGTGGGTTGGACTACCGCTGCTGGTCAGCTGGGTGGCGGTCTTACCGTCGGCGGTAGCGCTGCCAATGGGGGTGTACGTCCAGCC
NZ_AMFD01000008.1	RT	+	3373	3984	AGCGCAGGGAGATTTTCGCAGCGCAATACTCGGATAGAGTAGTGAACCGCTGGATTACTGATCATGCCGTTTTGCCTGTTTTATCACGTCATTATATTTATGACAATGCAGCTTGTCAAATAGACAAAGGGGTCCATTTTGGGCGTGGACGGCTCAAGCATCATTTCTATAAGTTTTACAAAGCTTCAGGAAATAAAGGGTATGTCCTCAAATGTGACATTGCCCAGTTTTTCCCCTCGATCAATCAAGTGCTTTTAAAAGAAAAACTAGCAAGAGAACCTTTTGATAGCACAACTTTAGCTTTGCTCTATAATATGATTGACTCCTTTGATAATCTGGGCGGAAGAGGATTGCCTCTCGGAAATTATTCTAGCCAACATTTTGCTCTTTATTATTTGTCCTTTTTAGACCGTTTTATCAAAGAAAGTCTAGGCTTTAAGCACTATGTCCGCTACATGGATGACTTTCTTATCCTTCATGAGGATAAGATGAAGCTGAGTGAAGCCCTTGAGCAGATAAGAACTTTTCTCGCTGAAGAACTCGATTTGTCATTAAACGGTAAAACCAGCATTGTCGCTATGCGTGAGGGTGTCGAGTATCTAGGCTATCGAT
NZ_CALJ01000311.1	TR	-	720	769	685	826	24	0	GGCGGTTTTGCCAATGACAACTACTGGAGTTCTACCGAGTTTTCCGGCAACCCTACGAACAACGCCTGGAACCAGAACTTCAACAATGGCAACCAGAACGACGACAATAAGAACAACAATCTTCGGGTTAGGTGCGTTCGGG
NZ_CALJ01000311.1	VR	-	*	*	1398	1539	24	0	GGCGGTTTTGCCAGTGCCGGCTACTGGAGTTCTACCGAGTTTTCCGGCGACCCTACGTTCGCCGCCTGGCTCCAGTACTTCTTCAATGGCAGCCAGCTCGGCGACGATAAGGGCTTCAGTCTTCGGGTTAGGTGCGTTCGGG
NZ_CALJ01000311.1	RT	-	160	431	CGCTCCATTGCTTTTGTGATTGATAAACCGGTGAAACGCGAAATCTTTGCAGCAGACTTTCGTGACCGGGTGGTGCATCACTGGTTAATTAATCAATTGAATCCGCTGTTTGAGAAAACCTTTATTTATGACAGCTATGCGAGCCGCAAAGGACGAGGCGCGCATCTGGGGATTGCACGTGCCGCACAATTTATCCGCAAATGCTCCTTAAATTACCAAAGAGACTGCTACGTGCTAAAACTTGATATCATGAGTTTTTTCATCCGCATTAA
NZ_CALJ01000311.1	RT	-	4884	5061	TACTGAATCCCTTGTTTGAGAAAGCCTTTATTTTCGACAGCTATGCCAGCCGCAAAGGGCGTGGCGCACATATGGGCATTGCGCGTGCGGCGCAATTTATCCGCAAATGCGCCTTAAATTACCAAAGAGACTGCCATGTGCTAAAACTCGATATCATGAGTTTTTTCATCCGCATTAA
NZ_AMXB01000038.1	TR	-	8547	8596	8509	8617	16	1	TCGCAGCACGCCACCGACTCTGACTATGCCTGGAATCGGAACTTCAACAACGGCAACCAGAACAACAACAACAAGAGCTACGAGGGTCGTGCCCGCGCCGTCCGCAGAT
NZ_AMXB01000038.1	VR	-	*	*	9663	9771	16	1	TCGCAGCACGCCACCGACTCTGACTTTGCCTGGGGTCAGCGCTTCCTCGGCGGCTACCAGGACAGCTTCCTCAAGAGCTACGAGGGTCGTGCCCGCGCCGTCCGCAGAT
NZ_AMXB01000038.1	TR	-	8547	8596	8506	8615	10	1	GCAGCACGCCACCGACTCTGACTATGCCTGGAATCGGAACTTCAACAACGGCAACCAGAACAACAACAACAAGAGCTACGAGGGTCGTGCCCGCGCCGTCCGCAGATCAA
NZ_AMXB01000038.1	VR	-	*	*	9175	9284	10	1	GCAGCTCGCCACCGACTCTGACTTTGCCTGGTATCAGCTCTTCCTCAACGGCAACCAGGACAACAACTACAAGAGCTACGAGGGTCGTGCCCGCGCCGTCCGCAGATCAG
NZ_AMXB01000038.1	RT	-	7813	8307	AAGGCGCGCGAGGTGTGGGCGGCAGAGTTTCGAGACCGCATCGTCCATCACCTCCTCTACAACCACGTCGCGCCGCGCTTCTACCGGAGCTTCATCGCCGACTCGTGCGCCTGCATCCCCGGTCGCGGCACCCTCTACGCCGCCGAGCGCCTCGAGGCCAAGATCCGCAGCGTGACGCAGAACTGGTCGCGTCCGGTCTGGTACCTGAAGTGCGACCTGGCGAACTTCTTCGTCGCGATCGACAAGACCATTCTGCGCGAACAGCTCGCCAGCCGCATCCATGAGCCGTGGTGGCTGCAGCTCGCCGAGCTGATCCTGTTCCACGACCCGCGCGAGAACTACGAGATGCGCGGCGCCCGCGAGCTGCTTGAGCGGGTGCCGCCGCACAAGCAGCTCGCCAGCCAGCCGGCGCACCTCGGACTGCCGATCGGCAACCTGAGCAGCCAGTTCTTTGCCAACGTCTATCTCGACGCGCTCGACCAGTTCGTCAAGCAC
NZ_JH980292.1	TR	+	3505833	3505891	3505800	3505917	13	1	AGCTGCTGCGTGGTGGTTATTGGAACAACAACCCGAAGAACTGCCGTTCTGCCAATCGCAACAACAACACCCGCGACAACAAGAACAACAACATCGGTTTTCGTGTTGTCGTCCCCAG
NZ_JH980292.1	VR	+	*	*	3497339	3497456	13	1	AGCTGCTGCGTGGTGGTTATTGGAACAACTACCCGAAGTACTGCCGTTCTGCCAATCGCTACCACCGCACCCGCGGCCTCAAGTACAGGCGCATCGGTTTTCGTGTTGTCGTCCCCAG
NZ_JH980292.1	TR	+	3505833	3505891	3505800	3505917	14	0	AGCTGCTGCGTGGTGGTTATTGGAACAACAACCCGAAGAACTGCCGTTCTGCCAATCGCAACAACAACACCCGCGACAACAAGAACAACAACATCGGTTTTCGTGTTGTCGTCCCCAG
NZ_JH980292.1	VR	+	*	*	3504107	3504224	14	0	AGCTGCTGCGTGGTGGTTATTGGAGCCACTACCCGAAGGGCTGCCGTTCTGCCTATCGCCTCAACAACCCCCGCGACTACAAGGACGACTTCATCGGTTTTCGTGTTGTCGTCCCCAG
NZ_JH980292.1	TR	+	3505833	3505891	3505800	3505917	18	0	AGCTGCTGCGTGGTGGTTATTGGAACAACAACCCGAAGAACTGCCGTTCTGCCAATCGCAACAACAACACCCGCGACAACAAGAACAACAACATCGGTTTTCGTGTTGTCGTCCCCAG
NZ_JH980292.1	VR	+	*	*	4217616	4217733	18	0	AGCTGCTGCGTGGTGGTTGTTGGTACGACTCCCCGAAGAGCTGCCGTTCTGCCTCTCGCGGCATCATCACCCGCGACTACGAGGGCATCGACATCGGTTTTCGTGTTGTCGTCCCCAG
NZ_JH980292.1	RT	+	3504937	3505575	AAAAAAGGCTAATCTCTGCGGCTCCCTATCGTGATCGAATCATCCATCACGCCCTCTGTAATATTATTGTTCCCCTCTTAGAACGCTCCTTTATTGATACCTCCTACGCGAACCGCATCGGCTACGGTAGCCACCGCGCCCTCCAAAAATTCGCCACCCTAGCCCGCACTCACCGCTACATCCTCCAGTGCGATATTCGTAAATTTTTCCCCAGTATTAATCATAACATTCTCAAGTCAATTATTCGCCGTAAAATTAAGTGTAAAAATACCCTGTGGCTGATAGATTTAATCATTGATAATAGTCAAAACTTAGAGCCTGTTCTGCATTACTTTTCTGGAGATGATTTGCTTGCCCCAATTCTATATCCTTGTGGCTTACCCATTGGCAATTTAACCAGTCAATTTTTTGCCAATCTTTACCTGAATAGCTTTGACCACTTCATTCTTCAGGAACTAAAAATTCCTGCTTATGTTCGTTATGTAGATGACTTTGCCCTTTTTGCTGATGATTACAGCACACTCGCCACAGCGCGCCAAGCCATTGAAACGTATCTAGCCACCTTGCGATTAAAAATTCATCCCATTAAAAGCCAACTTTTTGAAACCCGTCATGGTGCTAATTTTTTGGGGTTCCGCA
NZ_BALG01000089.1	TR	+	2020	2069	1972	2084	10	0	AACTCCCGATTCGCGGCGGCAATTGGAACAATGGCTCCAATGCCGGGGTTTTCGCGCTCAACCTGAACAACGCGCGGTCGAACTCGAATTCGAACATTGGCTTCCGCTCCGCT
NZ_BALG01000089.1	VR	+	*	*	1414	1526	10	0	GTCTCCCGATTCGCGGCGGCAATTGGGGCAATGGCTCCGCTGCCGGGGTTTTCGCGCTCAACCTGAACCACGCGCGGTCGTACTCGCATTCGAACCTTGGCTTCCGCTCCGCT
NZ_BALG01000089.1	RT	+	2452	3102	AAAAGCGCCTGATCATGGCTTTGCCATTCCGGGACCGCGTCGTTCAGTGGGCTGTATATCGCGTCATAGAGCCGCTCCTGAACCGGCAGTTCATTTTTGATTCATACGCATGCCGTAAGGGCAAAGGTGTTCAGAGGGCGGCGGACAGAATGCAATACTGGCTGCGCAGGCTTTGGCGGCAGCATGGCAAGGCATATTACCTGAAGTTGGACATATCGAAATACTTCTATAGAGTTGATCATGACGTGCTGTTGTCCATCCTGGGCAGGAAATTCGATGATCCTGATTTGGTGTGGCTGCTCGAAAAAATCGTGCGGTCCGAACATACTGATTTCGGCATACCGCTTGGAGATCACGGCTTTGAGCAAGGCAGGATCGAGGGCATCGGAATGCCCATTGGGAATCTATCCAGCCAACTGTTCGCCAACCTATACCTAAACGAGCTGGATCAATTCGCAAAGCACCAGCTCGGCCTTAAATGTTATATTAGATACATGGACGACATCGTCGCTTTGCACCTCAGCAAGGAGGCGCTGCATCAGGCAAGAAAGGACATTGAAAGATTCCTGGAAGAAAAGCTCCGGTTAACACTCAACAACAAGACGGCCATTCGGCCCATTCATACAGGCGTGGAGTTTTGCGGGTATCGCG
NZ_JH992901.1	TR	+	383375	383424	383326	383430	17	0	CAACTCCAGCTGCTGCGTGGTGGTTCGTGGAACAACAATCCTGAAAACTGTCGTTCTGCTAACCGCAACAGGAACAACGCCGACAACAACAACAACAACAACAAC
NZ_JH992901.1	VR	+	*	*	381548	381652	17	0	CGTCTCCAGCTGCTGCGTGGTGGTTCGTGGTACAACTATCCTGATTACTGTCGTTCTGCTTACCGCAACAGGGTCATCGCCGACTACTACGACAACAACCTCTCC
NZ_JH992901.1	RT	+	382466	383104	AAAGTCGCATGATTTCTGCCGCTCCCTACCGTGATAGAGTGGTGCATCATGCTTTATGTAATATCATATTACCTCTAATAGAAACTTCATTTATTGCTGATTCCTATGCTAATCGAGTGGGGTTTGGTACCCATCGCGCTTTACAAAGGTTTGTTAAATTTGCTCGCTCTAGTCGTTATGTGCTTCAATGTGATATTCAAAAATATTTCCCTAGCATTGACCATGAGATTTTGAAAACTTTACTACGAAGAAAAATAAAATGTCCAGATACACTTTGGCTCATTGATACCATTATTGATAACAGCAATGAACAGTTACCAGTCGTTGAATACTTTGATGGAGATGGTTTTTTAACCCCACTGCAAAGACGGCGAGGTTTACCTGTTGGGAATCTCACAAGTCAATTCTTTGCGAATGTCTATCTCAATAGTTTTGATCATTTTGTTAAAGAACAACTCAAAGTTAGGAAATATTTGCGCTATGTAGATGACTTTGCCCTATTTTCAGATGATTGGGAATTTTTAGCCGAAGCGCGATTGGCTATTGAAGAATATTTAGGTAAGTTAAGACTGAAAATTCATCCTATAAAAAGTCAATTATTTGAAACAAAGCACGGTGCTAACTTTGTTGGTTTTCGCA
NZ_JH993795.1	TR	-	323738	323787	323708	323824	13	0	AAGCGGGGGCTCCTGGAACAACAATCCAAGGAATTGCCGCTCCGCTCTCCGCAACAACAACAATCCCGACAACCGCAACAACAATATCGGTTTTCGAGTAGTGTGTTCCGCGCCCAG
NZ_JH993795.1	VR	-	*	*	336192	336308	13	0	ACGCGGGGGCTCCTGGGTCAGCTATCCAAGGAATTGCCGCTCCGCTCTCCGCAACGACTTCAATCCCGACGACCGCTTCAACTATGTCGGTTTTCGAGTAGTGTGTTCCGCGCCCAG
NZ_JH993795.1	TR	-	323738	323787	323708	323824	16	0	AAGCGGGGGCTCCTGGAACAACAATCCAAGGAATTGCCGCTCCGCTCTCCGCAACAACAACAATCCCGACAACCGCAACAACAATATCGGTTTTCGAGTAGTGTGTTCCGCGCCCAG
NZ_JH993795.1	VR	-	*	*	327773	327889	16	0	ACGCGGGGGCTCCTGGGACTCCGATCCATGGTATTGCCGCTCCGCTCTCCGCAACGTCGTCAATCCCGACGTCCGCAACGACCTTATCGGTTTTCGAGTAGTGTGTTCCGCGCCCAG
NZ_JH993795.1	TR	-	323738	323787	323708	323808	14	0	AACAACAATCCAAGGAATTGCCGCTCCGCTCTCCGCAACAACAACAATCCCGACAACCGCAACAACAATATCGGTTTTCGAGTAGTGTGTTCCGCGCCCAG
NZ_JH993795.1	VR	-	*	*	322338	322438	14	0	AACTCCTATCCGAGGGGTTGCCGCTCCGCTCTCCGCTACAACTTCAATCCCGACCTCCGCAGCAACGATGTCGGTTTTCGAGTAGTGTGTTCCGCGCCCAG
NZ_JH993795.1	RT	+	324584	325222	AGCCTCGGATGATTTCGGCGGCTCCATATCGGGACCGGGTGGTACATCATGCATTGTGTAACGTGATTGTGCCGTTGCTAGACCGGACACTGATTGAGCATACCTATGCAAACCGGTCGGGCTATGGCACCCATCGAGCGCTGAAGCGGTTTACGGGGTGGGCGCGGCAGTACCGTTACTGCTTGCAATGCGACATTTCTAGGTATTTTCCATCCATCGATCATGAAATCCTCAAAGCCTTACTGAGAGAGCATCTGAAGTGTTCAGAGACACTGTGGCTGATTGATACGATCATCGATGCCAGCAATGAACAGATACCGGTAATCGAGTATTTTTCAGGGGATGATCTGCTGACACCAGCCTTACGCCGACGGGGGCTACCGATTGGCAATCTAACCAGCCAGTTCTTTGCGAATTTGTATCTGAGTCCGTTTGACCATTTTGTAAAGCGACAGCTGAAGCTCAAGCACTACCTGCGCTACGTGGATGATTACGCCGCCTTCTCAGAGGATCGTCAAGAACTGGCGGACGCACGGCAGGCGATGGAAGAGTTTCTGGGGACGCTGCGGCTAAAGATGCATCCGATTAAGAGTCAGCTGTTTGAGACGCGATACGGAGCTAACTTTGTCGGATTTCGGG
NC_019683.1	TR	+	4210314	4210363	4210273	4210389	18	0	TAAAAGCGGCGGTGATTGGAACAACAATCCGAGGAACTGTCGGTCTGCGTATCGAAACAACAATTCGCGCGACAACAGGAACAACAACATCGGTTTTCGGGTTGCCTGTTCTTTCCC
NC_019683.1	VR	+	*	*	4208452	4208568	18	0	TCGACGCGGCGGTGATTGGTACAGCCATCCGTGGTTCTGTCGGTCTGCGTCTCGCTACCACAATTCGCGCGACAGCAGGAACGGCCTCATCGGTTTTCGGGTTGCCTGTTCTTTCCC
NC_019683.1	TR	+	4210314	4210363	4210274	4210391	15	0	AAAAGCGGCGGTGATTGGAACAACAATCCGAGGAACTGTCGGTCTGCGTATCGAAACAACAATTCGCGCGACAACAGGAACAACAACATCGGTTTTCGGGTTGCCTGTTCTTTCCCCG
NC_019683.1	VR	+	*	*	4211342	4211459	15	0	ATACGCGGCGGTGATTGGTACAGCAATCCGAGGTACTGTCGGTCTGCGTGTCGAATCAACTATTCGCGCGTCTTCAGGGACTTCGACATCGGTTTTCGGGTTGCCTGTTCTTTCCCCG
NC_019683.1	TR	+	4210314	4210363	4210274	4210381	18	0	AAAAGCGGCGGTGATTGGAACAACAATCCGAGGAACTGTCGGTCTGCGTATCGAAACAACAATTCGCGCGACAACAGGAACAACAACATCGGTTTTCGGGTTGCCTGT
NC_019683.1	VR	+	*	*	4218315	4218422	18	0	AGACGCGGCGGTGATTGGGTCAGCTATCCGTGGGACTGTCGGTCTGCGTATCGTGTCGACATTTCGCGCGACTTCAGGGACATCGACATCGGTTTTCGGGTTGCCTGT
NC_019683.1	RT	-	4208939	4209577	AAACCTCGCTTGATTTCCGCTGCTCCCTATCGAGATCGAGTGATTCACCATGCGTTATGTAATGTGATCGTCCCTCTGCTAGATAAATCGTTGATCGATACCACCTACGCCAACCGAACTGGATATGGAACCCACCGTGCTTTAAAGCAGTTCATTACACTTGCGCGGTCTAGTCGCTACATTTTGCAGTGCGACATTTCCAAATATTTTCCGAGCATCGATCACCAGATTCTGAAGGCTCAACTCCACCACAAAATCAAATGCAAGGATACGCTTTGGTTGATTGATCTAATTATTGACTACAGCAATCCTCAGGAGCCAGTGCATCATTATTTTCCGGGGGATACTCTTCTAACTCCTTTAGAGCGTCGTCATGGTCTACCGATTGGCAATCTGACCAGCCAGTTTTTTGCGAATTTCTATCTCAATGGTTTTGATCATTTCGTAAAAGAACAACTCCACGCTCGAAAATACCTGCGGTATGTGGATGACTACGCGCTTTTTAGTAATGATTATGGTTTTCTCAAGGATGCCAAAGTTGCTATTCGTGATTATTTGGAGGGGTTGAGGCTACGTATGCATCCGATCAAAAGCCAACTGTTTGAAACAAAATACGGAGCAAATTTTGTGAGATTTAGG
NZ_CAPH01000015.1	TR	+	44596	44645	44586	44656	13	0	AATGCAGGCTTCAGCTATGCGAATTCGAATAACACCCCCTCGAATACGAATGCGAACATCGGCTCTCACCT
NZ_CAPH01000015.1	VR	+	*	*	6115	6185	13	0	TATGCGGGCTTCGGCTATGCGTATTCGAATGACGCCCCCTCGTTTACGTATGCGGCCTTCGGCTCTCGCCT
NZ_CAPH01000015.1	TR	+	44596	44645	44558	44656	21	0	GTTCAGCGGTAATGCGAATAACGGTGCGAATGCAGGCTTCAGCTATGCGAATTCGAATAACACCCCCTCGAATACGAATGCGAACATCGGCTCTCACCT
NZ_CAPH01000015.1	VR	+	*	*	44373	44471	21	0	GTTCGGCGGTAGTGCGGCTGACGGTGCGTATGCGGGCTTCGGCTGTGCGAGTTCGTATTACGCCCCCTCGGCTGCGACTGCGCTCGTCGGCTCTCGCCT
NZ_CAPH01000015.1	RT	+	45069	45601	AATATGGGTTTCGGTGTTCACGACGGACACGTTTTCTTGCATCAAAAATAGGGGTATAAACGGGTGTATGCTGAAAGTAGATAAAGCGTTGAAAGACGTGGAGAACACCCGATATTGCCTGAAAATCGACGTTAAGAAATTCTATCCGAGTATCGACCATGATGTGCTGAAACAAATCGTGCGCCGTAAAATCAAATGCCCGGACACGCTGGCTCTACTCGACCAAATCATAGATAGTGCCGCCGGTGTCCCTATCGGCAATTACCTGTCGCAATATTTCGCCAACCTGTTCCTCGCATACTTTGACCATTGGATAAAAGAGGAGGTCGGTGTCAAATATTATTTCAGGTATGCCGACGACATGGTTTTTCTGCACAAGGACAAGGCGTTCCTGCATGATTTACTCACACAGATAGATGCCTATCTCCGTGACAACCTGCATTTGACGATAAAGGCAAATTACCAGGTATTCCCTATCGCTAAAAATCGCAGCGATAAGCACGGGCGGGGGCTGGATTTCGTCGGGTTCGTTT
NZ_CAPH01000002.1	TR	+	11220	11269	11219	11271	9	0	AACAACGCGGGCAACCTCAACTTCAACTCGGGCAACGTCAACCCGCTGAACAA
NZ_CAPH01000002.1	VR	+	*	*	9633	9685	9	0	CACAGCGCGGGCAGCCTCTACTTCAGCTCGGGCGGCGTCTACCCGCTGAACAC
NZ_CAPH01000002.1	RT	+	11544	12222	TCAAGCGCGAGATTTTCGCCGCCGACTTCCGCGACCGGGTAGTGCATCACCTGCTGTTCAACTATATAGCTCCGATGCTCGAGCGCACCTTTATCGCCGACAGCTACTCCTGCCGCAAGGGCATGGGGACCCTTTACGGCATCCGGCGGCTGGAGAGGCACATCCGCTCGTGCTCGGACAACTTTCGCAGGGAGTGCTACGTGCTCAAGCTCGACATTCGGGGCTATTTCATGAATATCGACAGGCGGAAGCTCTACGGGATGCTCGTGGACACGTTCGCGCGCTTCGCGCGAAGACCGGCCCGGGACGGCAAGACGTGGGAGCAGTTGCTCGACTACGGTCTGATCCGCTACCTGACGCGCGAAATCGTTTTCAACGATCCGACGTGCAACTGTTACGTCCGGGGTCGACGCAGCCAGTGGGAAGGGCTGCCTCCCTCGAAAAGCCTGTTTCACACGCCGGAAGGGTGCGGGCTGCCGATCGGCAACCTGACTTCGCAGCTGTTCAGCAACGTCTACCTTTCCAAGCTGGACGATTTCGTCAAGCGCTCGCTGGGCGAAAGACACTACGGCCGCTATGTGGACGATTTCTTCATAGTCGGCAACGACAGGCTTCGCCTGCTGCGACTGATACCCGTCATCCGGGACTTTCTCAAGAACGAACTGGGACTTTCGCTGCA
NZ_KI913951.1	TR	+	97483	97532	97442	97560	17	0	CAAACGCGGCGGTTCCTGGAACAACAATCCAAGGAATTGCCGTTCTGCCTATCGCAACAACAACAATCCCGGCAACCGCAACAACAATATCGGTTTTCGAGTTGTCTGTCGTGCCCCGA
NZ_KI913951.1	VR	+	*	*	94854	94972	17	0	CAGGCGCGGCGGTTCCTGGTACCTCAATCCTAGGCTTTGCCGTTCTGCCTATCGCGACTACGACAATCCCGGCTTCCGCAACTACTTTATCGGTTTTCGAGTTGTCTGTCGTGCCCCGT
NZ_KI913951.1	TR	+	97483	97532	97442	97560	16	0	CAAACGCGGCGGTTCCTGGAACAACAATCCAAGGAATTGCCGTTCTGCCTATCGCAACAACAACAATCCCGGCAACCGCAACAACAATATCGGTTTTCGAGTTGTCTGTCGTGCCCCGA
NZ_KI913951.1	VR	+	*	*	98503	98621	16	0	CAGGCGCGGCGGTTCCTGGGACGTCGTTCCAAGGATTTGCCGTTCTGCCTATCGCTTCGACTACTATCCCGGCAACCGCAGCTACTATATCGGTTTTCGAGTTGTCTGTCGTGCCCCGA
NZ_KI913951.1	TR	+	97483	97532	97443	97532	23	2	AAACGCGGCGGTTCCTGGAACAACAATCCAAGGAATTGCCGTTCTGCCTATCGCAACAACAACAATCCCGGCAACCGCAACAACAATATC
NZ_KI913951.1	VR	-	*	*	21952	22041	23	2	CTACGCGGCGGTTCCTGGGTCGGCCTTCCGAGGCTTTGCCGTTCTGCCTATCGCGGCAACTACGGTCCCGATGACCGCGACTCCTTTCTC
NZ_KI913951.1	RT	+	95992	96277	AGCCACGCATGATTTCGGCAGCACCCTATCGAGACCGAGTAGTGCATCATGCGCTGTGCAACGTTATCGTGCCGCCTCTGGAGCGTACCCTGATTGCCGACACCTATGCCAACCGCATCGGCTACGGTACCCACAAGGCACTCAAACAGTTCATTCACTTTGCCCATACCAGTCGCTATGTATTGCAGTGCGACATTTGCAAATATTTTCCCAGTCTGGATCATGAATTACTCAAGGGTATGATTCGGCGGAAGCTGAAGTGTCCTCAAACCCTATGGCTGATCGA
NZ_KI913951.1	RT	+	96842	97106	GGCTTACCGATTGGAAATCTCACCAGCCAGTTCTTTGCCAACCTATACCTAAATCGGTTCGACCATTTTGTAAAAGAGCAACTCAAGGTCAAGAAATACCTGCGGTATGTGGATGACTTTGCCTTATTTTCAGACGATCGCAGTTTTCTGGCAGAGACTAGGGGTGAGATCGAGAACTATCTAGCCACCCTCCGCTTGAAAATTCATCCGATCAAGAGCCAGCTTTCTGCCACGCGCTATGGAGCTAACTTTCTAGGCTTTCGGC
NZ_ALWB01000040.1	TR	+	7731	7781	7729	7864	23	1	AGTTACAACCTGCTGCGCGGCGGTTCTTGGAACAACAATGCGAGGAACTGTCGTGCTGCCAATCGCAACAGGAACAACGCGCTTAATCAGAACAACAACATTGGTTTTCGGGTTCTTCTCGTTTCTTCTTCGTGAG
NZ_ALWB01000040.1	VR	+	*	*	7436	7571	23	1	CGTTCTCGCCTGCTGCGCGGCGGTTCTTGGGGCAGCGTTGCGGGGGGCTGTCGTGCTGCCGTTCGCGACAGGAACTTCGCGCTTCTTCAGGTCAACGACTTTGGTTTTCGGGTTCTTCTCGTTTCTTCTTCGTGAG
NZ_ALWB01000040.1	RT	+	8579	9217	AGTCAAGATTAATATCAGCAGCGCCCTATCGAGACAGAGTCGTTCATCATGCACTCTGCAATATCATTGCCCCTCTGATAGAATCTAGCTTTATTCCTGATTCCTATTCTAATCGCATTGGCTATGGTACACACAGAGCCATCAGACGCTTTACTCATTTTGTCCGATCTAGTGAATATGTCTTCCAATGTGATATCCAGAAATATTTCCCCAGCATCGATCGCCAAATTCTGAAAAATATCCTGCGTCAAAAACTTAAATGTCCGCAAACCCTATGGTTAATTGACCTAATTATCGATAATAGCAACGACCAAATCCCCGTATTTGATTACTTTACGGGTGATGATCTCCTCAATCCCATCACTCGCCACCGAGGGCTACCCATAGGCAACCTCACCAGTCAATTTTTTGCCAATGTCTATCTCAACAATTTCGATCATTTTGTCAAAGAACAGTTAAAAATCAAAAAATATATTCGCTACGTTGATGACTTTGCCTTTTTTAGCAATAGTCGCTCAGAGCTTTACCAAGTACGCCATACTATCGAAAAATATCTAGCCTCACTCCGCCTCAAAATCCACCCTATCAAAAGCCAAATATTTACTACCAAGCAAGGCGCTAACTTTCTCGGCTTTCGTA
NZ_KB442453.1	TR	-	331248	331301	331201	331316	23	1	AAGGTGGCGCGGCTGGCGTTAACCGCGTCAAACGCGGCGGTAGCTGGAACAATAACGCGAAGAACTGCGTCGTCGGTAAACGGAACAACAACAACCCCGGCAACAGCAACGACAAT
NZ_KB442453.1	VR	-	*	*	331695	331810	23	1	AGGGTGGCGCGGCTGGCGTTGGCCGCGTCGGACGCTGCGGTGGCTGGTACGATGACGCGGAGCTCTGCGTCGTCGGTTCGCGGGTCAACTGCTACCCCGGCGACAGCGACGACGAT
NZ_KB442453.1	RT	-	329737	330321	AAAGAGCGGCTTATCTGTGCAGCTCCGTTTGAGGAGCGAGTACTGCACCACGCTATTATCAATATCACTGGACTGGTGTTTGAGCGGCTTCAAATATACGACAGTTACGCCTGCCGGAAAGGGAAGGGGACAAACGTCGCGTTACTGCGTGCGTTATATTTTACCAAACAATATCCTTATTTCCTCAAGCTTGATATGAAAAAATATTTTGATTCTATTCCGCACAGTAAACTGGCTGTATTGTTGGCAGCTAAGTTTAAGGACAAAGCCTTACTTAACTTATTTGATAAGCTGTTGGCATCCTATTGTGTAACGGAAGGACGCGGCCTCCCAATCGGTAATTTAACAAGCCAATATTTTGCAAATTTTTATCTCGGAATTTTTGACCACTATGCAAAAGAAAAGATGCAGGTAAAAGGCTATGTCCGGTATATGGATGACGTGTTACTCTTTTCTAATACCATGCAAGAAATAAAAACGATGCTTCATACAGCCAAGCGCTTTTTGGAAGAGGAGTTGCTTTTAACCTTAAAAGAAGAAACAATCGGCAAAACTGCAAGCGGCGTTCCATTTCTGGGCTTTTTA
NZ_AONQ01000005.1	TR	+	59449	59498	59446	59529	16	0	CCGGCTACGCCTGGCTGCAGAACTTCAACAACGGCAACCAGAACAACAACAAGAACAACAGAAACCGGGTCCGAGCCGTCCGCA
NZ_AONQ01000005.1	VR	+	*	*	56344	56427	16	0	CCGGCTACGCCTGGCTGCAGTACTTCGGCTACGGCTGCCAGTCCAGCAGCAAGGGCCTCAGGGACCGGGTCCGAGCCGTCCGCA
NZ_AONQ01000005.1	TR	+	59449	59498	59446	59529	12	0	CCGGCTACGCCTGGCTGCAGAACTTCAACAACGGCAACCAGAACAACAACAAGAACAACAGAAACCGGGTCCGAGCCGTCCGCA
NZ_AONQ01000005.1	VR	+	*	*	58694	58777	12	0	CCGGCTACGCCTGGCTGCAGGACTTCGGCTACGGCCTCCAGTACTACACCAAGTACGACAGACACCGGGTCCGAGCCGTCCGCA
NZ_AONQ01000005.1	RT	+	59797	60413	CGTCAACCCGCTGTTCGAGCCGGCGTTCATCGCCGATTCCTGCGCCTGCATCAAGGGGCGCGGCACGCTGTACGGCGCCGAGCGCCTGCACCGCCACCTACGCTCGGCCACCGAGAACTGGAGCAAGCCGGCCTTCTATCTGAAAGCCGACATCGCCAATTTCTTCGGATCGATCCGGCACGCCGATCTGTTCGCCATGCTGGCCCGGAGGATCACCGACCCCACCATGCTCGATCTGTGCCGCAAGCTGGTGTTCCAGGACGTGCGCCAGGGCGCCATCGTCAAGGACGGCGCCGGAACCCTGGCCCTGGTGCCGCCGCACAAAAGCCTGTTTCAGGTCCCGCCCGGCATCGGCCTGCCCATCGGCAACCTCAGCAGCCAATTCTTCGCCAACGTCTACCTGGACGGCTTGGATCAGACGATCAAGCGCCGCCTCGGCATGCGCCACTACGTCCGCTATGTCGACGACATGGTGATGATCCACCCCGAGCCCAAGGCGCTGCTGGCCGCCGCCGATGCCATCCGGGACCACCTGGCCGGAATCGGCCTGAAGCTGGCCGAGCACAAGACCTTCGTGGCGCCGGTCGCCAAGGGCGTCGATTTCGTCGGCCACGTCA
NC_020453.1	TR	-	2994901	2994923	2994900	2994929	9	1	AACAACGTCGCCAACGTCAACACCAACGGC
NC_020453.1	VR	+	*	*	541382	541411	9	1	CGCGGCGTCGCCGGCGTCGTCACCGATGGC
NC_020453.1	TR	-	2994901	2994923	2994900	2994930	8	0	CAACAACGTCGCCAACGTCAACACCAACGGC
NC_020453.1	VR	+	*	*	1171667	1171697	8	0	CTCCGGCGTCGCCAACGTCGTCACCGTCGGC
NC_020453.1	TR	-	2994901	2994923	2994900	2994929	10	1	AACAACGTCGCCAACGTCAACACCAACGGC
NC_020453.1	VR	+	*	*	1296464	1296493	10	1	GGCGCCGGCGCCGACGTCGTCTCCGGCGGC
NC_020453.1	TR	-	2994901	2994923	2994899	2994929	7	1	AACAACGTCGCCAACGTCAACACCAACGGCT
NC_020453.1	VR	+	*	*	2971022	2971052	7	1	CACGACGTCGCCATCGTCATCGCCTCCGACT
NC_020453.1	TR	-	2994901	2994923	2994901	2994930	6	1	CAACAACGTCGCCAACGTCAACACCAACGG
NC_020453.1	VR	-	*	*	804682	804711	6	1	CGCCATCGTCGCCAACGTCGCCTCCAACGA
NC_020453.1	TR	-	2994901	2994923	2994901	2994930	10	1	CAACAACGTCGCCAACGTCAACACCAACGG
NC_020453.1	VR	-	*	*	762077	762106	10	1	CGTCGGCGTCGCCTGCGTCATCGCCGCCGA
NC_020453.1	RT	-	2991920	2994673	GCAACCTGCACATGAACAACATCGGCCAGCTCGTCACCGCCGCCGGCGATCCGGTGCTCGGCACCGGCGGTCCGATCGTGTTTCAGCCGACCGACCACGACATCAACATCTCGCCCGACGGCACCGTCACCGTGGTCGAGGGCATCAACCGCACCGACTCGATCCGCGGCAAGCTGCGCATCGTCAACTTCGCCGATCCGCAAGCCGCACAGAAGCAGGGCAACAACCTCTTCGCCGCCGTCGGCGGCGCCACGCCGCAGCAGGACACCAAGTCGACCGTGCAGCAGGGCTACATCGAGAAGTCGAACGTCAGCGCGGTCGGCGAGATGAGCAAGATGGTCGAAGTGATGCGTGCCTACACCCAGGTCGCCAACATGCTGCAGGTCCAGAGCGACCTGCGCAAGAACGCGATCGAGAAGCTCGCCGACGTTCCGGCCTGACCGCGACAGACTTGAAGGAGACGTGACATGCAGGCGCTTCACACCGCTGCGACCGGAATGGCGGCACAGGAACTCAACGTTCAGGTGATCTCCAACAACATCGCCAACCTCCGCACCACCGGCTTCAAGAAGCAGACGGTGGCGTTCCAGGACCTGATCTACGATCACCAGCGCCGGGTCGGCGCACAGTCCTCGGACCAGGGCACGATCCTGCCCGTCGGCATCGACATCGGCGGCGGCGTCAAGACCGTCGGCACGCCGCGCTCGATGACGCAGGGCACGCTGTCGCAGACCGGCAACGACCTCGATCTCTCGATCACGGGCGAAGGCTTCTTCAAGGTGCTGATGCCCGACGGCACCTTCCAGTACACCCGCGACGGCACCTTCCAGATGGACAATCAGGGCCGCATCGTCACCGCGCAGGGCAACCCGGTGCAGCCGACCATCACGATCCCGCAGAACGCCTCGGGCATCACCGTCAACGCCCAGGGCCAGGTCTCGGTGACGCTGCCGGGCTCGACCACCTCGAACATCATCGGCCAGCTCCAGGTCACCCGTTTCATCAACAAGGCCGGACTGCAGCCGGTCGGCAACAACCAGTTCACCGACACGCCCTCCTCCGGACCGCCGCAGGACGGCGTCGCCAACCAGGACGGTCTCGGCAGCATCACCCAGGGCAGCCTGGAGCAGGCCAATGTCGACGTCGTCAGCGAGATGAGCGAGCTGATCGCAGCCCAGCGTGCCTATGAGATGAACGCCAAGGTCATCTCCGCCGCCGATCAGATGCTGCAATCGACCACCGCGCTGTTCCGCTGAGGTTCGAGCTGGAGATCACCATGATGACCCGCACCCGTCCCTTCCTTCTCGCTGCCGCCCTGCTCGCTTCGACCGCGCTGTCGGCGCTCGCCGGCGAGGCCGACGACCAGATCAAGGCTCCCGTGCTGCGCGCATCCGTCAACGTCAGCGGCGACATCGTCCGCGTCGGCGACCTGATCGAGAATGCCGGCGTCGCGGCGAGCGTCGCCGTCTACCGTGCGCCCGATCTCGGCACCACCGGCGTGCTGCCGGCCGCGCAGGTGATCGCAACCTTGCGCAGCCACCAGGTCATCGGCGTCGACGTCCGCGACATCAAGGAGGTCGCGGTGACCCGGCTCGCCCGCGCCATCGACGCCAAGGAGGTCGGCACCGCCGTGGCCCAGGCGCTCGAGCACCGCAACGGGCTCGGCGATGCCGCCAATCTCAGCGTCAGCTTCGACCAGCCCGTCCAGGACCTGAAGTTCGACGCGTCGACCAGCGGCACGCTGGCGCCGACCAGCGTTCGCCTCGATCCGCGCAGCGGCCGCTTCGACGTCACTTTCGAGCTCGGCCATGCCAATGGGGCGAGCCCGACCAAGCTGCGCTACACCGGCACCGCAATCGAGATGGTCGAGGCCCTGGTCCTGACCCGCAACATCGATCGCAACGAGATGATCCGCGCCGCCGACCTGCAGATCGAGCGCCGCGCCCGCGCCGAGCTCGGCGGCGCCGAGCCCGCCTCGCGGGAGTTCGCGGTGGGCATGCAGATGCGCCGCCCGATCCGCGCCGGCCAGGCCCTGAAAGCCACCGACCTCGCCAAGCCGGACCTCGTGCAGCGCGACCAGACCGTCACGCTGATCTACCAGACCGCCGGCATCTATCTGACCACGCGCGGCAAGGCGCTGGAAGCCGGCACCGACGGCGACGTCGTCAGCGTGCTCAACCTGCAGTCCAAGCGCACGATCACCGGCCGCGTCACCGGACGTGGCCAGGTCTCGGTCGACATCACCGTCGCCAAGCCTCAGCAGAGCTCGGAGGCGGAGATCGCAGCCCCCGTCGCCGTCGCCAGCCGCCTGCCCGCCTCCGCCACCACGAAAGCCGAGTAAGTTTCATGTCGATGTTCAAGTATGATGCGCACAACTCTTCCGGCCTGCGGCGGGTCGCGCTGGTCTCGGTGTCCTTCGCCGTGCTGAGCTTCGCAGGCGGCTGCTCCTCGATCGACCGTCTCAGCCAGATCGGCGAGAAGCCGAAGCTGACGGAGATCGACAACCCGACCACGCAGCCGGGCTACAAGCCGGTGCAGATGCCGATGCCGAAGCCGGAAGCGGTGTCCTACGCGCCGAACTCGCTGTGGCGCAACGGCTCGCGCGCGTTCTTCAAGGACCAGCGCGCGCATCAGGTCGGCGACCTCCTGACCGTCACGGTCAGCATCTCCGACAAGGCCAACATCGCCAACGAGACCCAGCGCAGCCGCACCAACAAAGAGGATTCGGGCATCACCGACTTCGTCGGCTCGAAG
NZ_KQ976354.1	TR	-	1420558	1420586	1420556	1420590	13	1	ATTAAAAAAGAACGCCAGCAACTTGAACAACGACT
NZ_KQ976354.1	VR	-	*	*	5092543	5092577	13	1	CTTCTATGCGATCGCCAACTGCTTGTGCAGCGGCT
NZ_KQ976354.1	RT	+	1412714	1412949	CATCGAAAAGTGCTTCGACAGGATAAGCCACTCAACAATAATGGACAGACTCATCGCTCCCGCGAGCATAAAGCAAGGAATCTTCCGATGTTTAAAAGCAGGAGTCAACCCAGAATTCCCGGAACAAGGAACGCCGCAAGGCGGGGTGGTAAGTCCCTTATTAGCTAACATTGCACTCAACGGGATAGAGGAAATACATCAATCGGTACGATATGCCGATGACATGATTATAATCC
NZ_ANNV01000066.1	TR	+	26213	26237	26209	26238	7	1	CTGAACGACAACTTCACCGCCTACACCAGC
NZ_ANNV01000066.1	VR	-	*	*	6433	6462	7	1	CTGCACGGCGTCGTCACCGCCTTCGCCCGC
NZ_ANNV01000066.1	RT	-	27685	28589	TGATCGAATACCTCGGGCGCCTCGATCATCAGGTCAAGTTGCGCGGCCTGCGTATTGAGCTGGGTGAAATCGAAGCGCGTCTGCTGGAGCACCCATCGGTGCGCGAAGCCACGGTGCTGGTGGTCGATAACAAACAGCTGGTGGGCTATGTGGTGCTGCACGCCGCCGACGTCGAGTGGCGTGGGGACGTCAGCGGCCATCTGGCCAAGCACTTGCCGGATTACATGGTGCCCGCGCAATGGGTGGTGCTGGAGCAGATGCCGTTGAGTCCCAACGGCAAGCTGGACCGCAAGGCGCTGCCCAAGCCGGATGCCGCTGGCCAAGGCCGTGAATTCGCGGCGCCGCAAACCGCGTTGCAGCAGCGGATTGCGGGGATTTGGGCCGAAGTGCTGGAGGTTGAGCGCGTCGGTGTGCACGACAACTTCTTTGAGTTGGGTGGCCATTCGTTGTTGGTGTTGCTGCTCAAGGAACGGATCAACCGTCTCTGCGGCGCCGCGCTGGCGGTCAACCAGCTGATGCTGAACCCTACGGTGGCCGGGCAAGCCCGTTGCATCGAGGGTGATGCGCCCAGTTCGTTGATCGTGCCGCTCAACAGCCAGACCCAAGGTACGCCGCTGTACCTGTTCCACCCCAGTTTCGGCTCGGTGCATTGCTACAAGCCGATTGCCTTGGCGTTGCGTGAGCAACGGCCGGTGTTCGGCATCATTTGCCGGGCCCTGGTGACGGAGGACGGTACGGTGCCGGGCTGGACGCAGATGGTCGCGGACTATGCGCAGCAACTGCTGGACGCGCAGCCGCAGGGTACATTCCGCCTGGCGGGGTGGTCGCTGGGTGGCAACCTGGCGATGGAAGTGGCTTACCAGCTGGAGCAGGCCGGGCGCACGGTGGAGTTTGTCGGCTGGATC
NC_020520.1	TR	+	3914021	3914046	3914017	3914046	10	1	GTCACCAGCACGAACCAGAAGACGAACCAC
NC_020520.1	VR	+	*	*	2264463	2264492	10	1	GTCGCCCGCTCGACCTCGGCGGCGTTCCAC
NC_020520.1	TR	+	3914021	3914046	3914017	3914046	9	1	GTCACCAGCACGAACCAGAAGACGAACCAC
NC_020520.1	VR	+	*	*	4412980	4413009	9	1	GTCACCGGCCCGACCGGGCCGTCGAGCCGC
NC_020520.1	TR	+	3917955	3917980	3917955	3917985	11	1	TCAACGAGAAGGGCAACGTCAACATCGTCAT
NC_020520.1	VR	+	*	*	2515199	2515229	11	1	TCGTCGGCGCGGGCGTCGTCGGCGTCGTCGT
NC_020520.1	TR	+	3917955	3917980	3917947	3917981	11	1	CAACGTGTTCAACGAGAAGGGCAACGTCAACATCG
NC_020520.1	VR	+	*	*	2727676	2727710	11	1	CTACGTGTTCCTCGCGCTGGGCTTCGTCGGCCCCG
NC_020520.1	TR	+	3917955	3917980	3917945	3917989	6	1	TTCAACGTGTTCAACGAGAAGGGCAACGTCAACATCGTCATCGAC
NC_020520.1	VR	-	*	*	1095097	1095141	6	1	TTCAACGTGTTCAACGCGTTCGGCGACGTCCACGTCGTCATCGAC
NC_020520.1	TR	+	3917955	3917980	3917948	3917982	12	1	AACGTGTTCAACGAGAAGGGCAACGTCAACATCGT
NC_020520.1	VR	-	*	*	20546	20580	12	1	GGCGTGTTCGGCGCGGCGGGCGTCGTGTTCGTCGT
NC_020520.1	RT	+	3907891	3908009	GGTCGGATCGTTCATCATGGCCTCGGCCATGAACTCCCAGCTGTACAGGCCGATCTCCTTGGCCTGCTCGACGATCGGGTACGGAAACTCTTCCTTCTCGTCCCACTCTTCACCGGCCG
NC_020829.1	TR	+	10376	10402	10375	10406	9	1	TGGCTTGCAAGAAGGCCAACAACAGCACCACA
NC_020829.1	VR	+	*	*	2996096	2996127	9	1	TGGCATGCAGGAAGGCCTCCGCCTGCTCCTCG
NC_020829.1	RT	-	25073	25341	TGACCGAGCCCTGCAGCACCTTGTCTTCCGCCAGTGCACAAACTGCTTTGCGCCAGCGGCCAGTGCTGATAATCGAGTCGCCATAGGGAGCCACCCAGAACGACTCGTCGATGAACTCGTCCCCGCCAAACTCTTCGATCAAATAGCTACGCTCGTCGGCGAAATAGACGATCGGCTCATCGACGGATAGCAAGCTCACAGCACTCTCTGCACCGGGTGGCATTTCCACAGCTGCCCTCAGCTCAAGATACTTCCAGTGTTTGAGGCTC
NZ_AOUH01000022.1	TR	+	195429	195489	195413	195515	19	0	TCGCAGCGCTCCGCCAACAACGCATTCAACATGAACTTCGATGATGGCAATCAGAACAACAACGACAAGAACAACGAGCTCCGCGTCCGCCCCGTCCGCAGAT
NZ_AOUH01000022.1	VR	+	*	*	194023	194125	19	0	TCGCAGCGCTCCGCCTACAGCGCGTTCGGCCTGCACTTCGGTGCTGGCGTTCAGTACGGCGACGGCAAGGACGGCGAGCTCCGCGTCCGCCCCGTCCGCAGAT
NZ_AOUH01000022.1	TR	+	195429	195489	195414	195514	15	0	CGCAGCGCTCCGCCAACAACGCATTCAACATGAACTTCGATGATGGCAATCAGAACAACAACGACAAGAACAACGAGCTCCGCGTCCGCCCCGTCCGCAGA
NZ_AOUH01000022.1	VR	+	*	*	194715	194815	15	0	CGCAGCGCTCCGCCTACCACGCTTTCACCATGCTCTTCGATGATGGCTATCAGGGCACCAGCGCCAAGACCGACGAGCTCCGCGTCCGCCCCGTCCGCAGC
NZ_AOUH01000022.1	RT	+	195679	196389	GATCCATCTGTTTCGTGGTCACTCGGCCGAAAGCCCGCGAAGTATGGGCGGCAGCCTTTCGGGACCGCGTCGTCCACCACCTGCTGTACAACCATGTGGCACCGCGCTTCTACGCCAGCTTCATAGCGGACAGTTGCGCATGCATTCCAGGGCGCGGCACGCTGTACGCTGCCACCCGGCTTGAGTCGAAGATCCGCAGCGCCTCGCAGAATTGGTCCAAGCCCTGCTGGTATCTCAAACTCGACCTGGCCAACTTCTTTGTCGCCATCGACAAGGCTGTGTTGCGCAAGCAGCTGGCCGCGAAGATCACCGAACCCTGGTGGTTGGCCTTGGCCACGCAGATCCTCATGCATGACCCGCGCGAGGACTACGAGACGCGGAGCCCGGCCCATCTGTTCAACCGGGTTCCGCAGCACAAGCGCCTGGTGGCCCAGCCAGCGCACCTCGGCCTGCCGATCGGCAACCTGTCCTCGCAGTTCTTCGCCAACGTCTACCTCGACGCCCTCGACCAGTTTGCCAAGCACCGGCTGCGCGCCAAGCACTACATCCGGTATGTCGACGACTTCGTGTTCCTGCATGAGTCGCCGCAGCAGCTCAACCAGTGGTTGGCAGAGGTGGAAGCATTCCTGCCCAGACTCGGCGCCAGGCTGAACCCCACGAAGACGATCCTGCAACCGGTGGATCGTGGCGTTGACTTCGTTGGCCACGTCA
NZ_KB731310.1	TR	+	1377	1402	1374	1417	0	1	ATGCTCGGTCGACCTCGAACAACAACATCGGGTTCCGCTCCGCT
NZ_KB731310.1	VR	+	*	*	1942	1985	0	1	ATGCTCGGTCGAACTCGAACAACAACATCGGGTTCCGCTCCGCT
NZ_KB731310.1	TR	+	1921	1970	1873	1985	11	0	AGCTCCCGATCCGAGGCGGCAACTGGAACAATGGGTCCAGCGCCGGTGTCTTTGCTCTGAACTTGAACAATGCTCGGTCGAACTCGAACAACAACATCGGGTTCCGCTCCGCT
NZ_KB731310.1	VR	+	*	*	1305	1417	11	0	GGCTCCCGCTCCGAGGCGGCCACTGGAGCATTGGGTCCGGCGCCGGTGTCTTTGCTCTGCACTTGTCCCATGCTCGGTCGACCTCGAACAACAACATCGGGTTCCGCTCCGCT
NZ_KB731310.1	RT	+	2371	3030	AGAAACGGTTAATTATGGCCTTGCCATTCAAAGATAGGGTGGTACAGTGGGCTATCTATAGGCAATTGAATCCTATTCTCGATAAACAATATATTTATGACAGCTATGGGTGCAGAATAGGCAAGGGAACGCACAAAGCGGCAGACCGACTGCAATATTGGCTACGGCAAGTATCTAGGAAGCCAGAGAAATATTACTATTTAAAGCTGGATATATCGAAATATTTTTATAGAGTGGACCATCAAGTATTAATGGATATAATTAAAAAGAAATTCGATGATCCAAATTTGATATGGTTAATGGATAAAATCATTAATAGCGAAGATACAAAATTTGGGCTACCGCTTAATATGGATCCCGACAAATGCACAATAGAGGACCGATTAGCAGAGGTGGGAATGCCTATTGGGAATTTAACTTCGCAGATGTTCGCAAATTTATATCTCAATGAACTGGACCAGTATGTAAAACATGAACTGAAGCTGCATTACTACATAAGGTATATGGATGATATTATAATCCTTCACTACGACAAAAAGTATCTGCATGCGGTAAAAGATGATATAGAACAGTTCCTAAATGACAATTTGAAGCTTCAGCTCAATAAAAAGACGGCCGTTAGGCCTATTTCGTGCGGAATTGAGTTTGTTGGGTTCCGTA
NZ_KB822482.1	TR	+	56549	56644	56548	56665	12	0	GTGTGAACTGGTGGCTGCGTGACGTTGTTTCGGGCGCTAATTTTGCGAATGTGAACTGGAACGGCAATGCGGACTGTAACAACGCTTCCAATTCTAATGGTGTGCGCCCGGATTTCGA
NZ_KB822482.1	VR	+	*	*	16407	16524	12	0	GTGTGAACTGGTGGCTGCGTGACGTTGTTTCGGGCGCTTATTTTGCGCTTGTGTCCTGGCACGGCCATGCGGCCTGTAACAACGCTTCCGATTCTATTGGTGTGCGCCCGGCTTTCGG
NZ_KB822482.1	TR	+	56549	56644	56548	56665	15	0	GTGTGAACTGGTGGCTGCGTGACGTTGTTTCGGGCGCTAATTTTGCGAATGTGAACTGGAACGGCAATGCGGACTGTAACAACGCTTCCAATTCTAATGGTGTGCGCCCGGATTTCGA
NZ_KB822482.1	VR	+	*	*	55730	55847	15	0	GTGTGAACTGGTGGCTGCGTGGCGTTGTTTCGGGCGCTGATTTTGCGCATGTGGGCTGGCACGGCTATGCGGGCTGTCTCAACGCTTCCTATTCTTTTGGTGTGCGCCCGGCTTTCGG
NZ_KB822482.1	RT	+	57071	57572	GACCGTGTAGTCCGCCATGCCCTGTGCGATGCAGTTCTGGGTGAAGCGCTGAAACCATATCTCATTTACAACAACAGCGCAAGCCAGAAAGGGAAGGGGGTTGATTTTGCAAGGCGGATGTTTGAAAAAGATCTGCATAATTACTGGCTGAAACACCGTAGTAATGACGGTTATGCCGGCTTTGTGGATTTTTCAAAATTTTATGACAATATCCGTCATGATAAAGTAAAGGAAATGGTTTTACCCAGGGTGGATGAGTTTTCAGGATGGCTTTTCGGGCAGATTGTTGACACATTCAGAATAGATGTTTCCTATATGGATGATGAAGAATATGCAGAGTGCATGGACAAGAGGTTTGATTCTGTAAAGTACTATGAAAATATATCAGAGGAACTAAGAACCGGGCAGAAGTATATGGCAAAGTCGGCAGATATCGGTGATCAGGTGTCACAGGACATTGGCATCTTTTATCCGGTGCAGATTGATAATTATGCAAAGATAG
NZ_KB822504.1	TR	-	182270	182324	182258	182340	16	0	ACCCACTATGTTCAGTACGTTAACTCCAATGGCAATGTGAACTACAACGATTGCAACTGGAATGACAAAGGCGTGCGTCCGTT
NZ_KB822504.1	VR	-	*	*	182851	182933	16	0	GCCCACTGTGTTCAGTACGTTGACTCCGATGGCAGTGTGGACTACGGCGGTTGCCGCTGGTATGGCGGGGGCGTGCGTCCGTT
NZ_KB822504.1	RT	-	181329	181958	AAATACAATGAATTTATAATATATGAACCGAAAGAGAGAGTCATTAAAGCATGTTCGTTTGTAGATAAAATTGTACAGCATAGTTTGTGTGATAATGTACTGATTCCAAGATTGAATAAAGAGTTTATTCAAACAAATTATGCTGGACAGATTGGCAAAGGTACATTGTATGGATTGGATTGCTTAAAAGCTCAGATGTATCTTGCATATCAGAAGTATGGATATGATTGTTGGATTATAAAAGCTGATGTTAGCAAGTTCTTTTACAATATCAATCACGATATTTTGAAGGATATTTTGAAATATTTTATAGAAAATAAAGAAGTGTATTGGCTGTGTGAGAAGTTTATTGATAGTACTGAGGGAGTAGGACTTCCATTAGGTAATCAGGTTAGTCAAGTATTTGCACTTTTATATTTATCAGTGTTAGATCACTTTATCACAGGAGAACTTGGAGTTAAATATTATGGTAGATATATGGATGATTTTTATTTGATAGTACAAAATAAAGAATATGCGAAATGGTGTTTAGCAGCTATTTATGAGTTTGTGTATTCATTAGGTCTTGAATTAAACAGTAAGACTCAGGTCATTCCTTTTAAAAATGGAATCAAATTTTGTGGTTTTCAT
NZ_KB846715.1	TR	+	607461	607486	607455	607486	11	1	ACGACAAGACGACGAAGGACTACAAGGACAAC
NZ_KB846715.1	VR	-	*	*	637943	637974	11	1	GCGACCAGGCGCCGAAGGTCTCGCGGGGCGCC
NZ_KB846715.1	TR	+	607461	607486	607460	607493	8	1	AAGACGACGAAGGACTACAAGGACAACGTGGTGG
NZ_KB846715.1	VR	-	*	*	301940	301973	8	1	CAGGCGACGACGGGCAGCGAGGACGTCGTGGTGG
NZ_KB846715.1	TR	+	607461	607486	607460	607490	10	1	AAGACGACGAAGGACTACAAGGACAACGTGG
NZ_KB846715.1	VR	-	*	*	151955	151985	10	1	CGGTCGACGCCGGCCGCCGCGGACACCGTGG
NZ_KB846715.1	RT	-	599164	599726	ACGCCTCGTCATAGCCGTTGCCGCCCAGGCACTCCAGCGCCTCCGCGACCGCGGCGGGCTGCCGCTTGCAGACCCAGTACTTCCCGACGGCCGTGGCCAGCCGCAGGAAGGCCCGCTCCCGTGCGTCGCCGCGCTGCGCCCGGTCCACCGCGCCCGCGACCCGGAGCGCGAGCGTCGTCGCGGCCTCCGACTCCAGCCCCAGATCGGCGATCACGTTCCGCATCAGCGGCTGGTCGATCAGCCTGGCGCCGAACACCGCCCGGTGGCGCACATGGTGTGCCGCCTGCGCCAGCGCCGCGCGGGTCCCCGACGCCGACCCCAGGATGCAGTCGAGCCGGGTCATGGTGACCATGTCGATGATGGTCCGGACCCCCTGCCCCTCCCGGCCGACCAGCCAGGCGACGGTGTCGTCGAACTCCGGCTCGCTGCTGGCGTTGCTGCGGTTGCCGAGCTTGTCCTTCAGTCGCTGGATGCGGAAGGTGTTGCGCGAGCCGTCGGGCAGCACCCGGGGCACCAGGAAGCAGGACAGCCCGCCCGGCGCCTGCGCCAGGACCAGGAACAGG
NZ_KB849404.1	TR	-	440099	440148	440083	440195	15	0	ACGTGCCGATCCGTGGCGGCAATTGGAACAACGCTGCCAGTGCTGGCGTGTTTGCCTTGTACTTGGGTAACGCCCGTTCTAACGCGAACACGAACATCGGGGCGCGTCCAGCT
NZ_KB849404.1	VR	-	*	*	440645	440757	15	0	GCGTGCCGGTCCGTGGCGGCGTTTGGGGCAGCGCTGCCGGTGCTGGCGTGTTTGCCTTGTCCTTGGGTGCCGCCCGTTCTTACGCGAGCACGGGCATCGGGGCGCGTCCAGCT
NZ_KB849404.1	RT	-	439101	439712	AAAGAGCGCGATGTGGCCGCATTGCCATTTCGCGACCGTGTTTTACAGCATGCAATATTGTTGGTCATAGAACCAATATGGGAAAAGCGATTTATTTACGACAGCTACGCCTGCAGAGTCGGAAAAGGTACGCACGTTGGTGCAAATCGTGCACAAAGCATGATGCGAAAAGTCTTAAGAAATACAGGCAAGCTTTATGCGTTTAAAGCAGATATTTCAAAATTCTTTTACAGCATCAATCACGATGTCATGAAGCAGCTTGTTAGAAAAAAGATTGCATGCAAAGCAACACTGGCATTGTTAGATGAAATTATTGATTCATCGGGCGGTGGTGTAGGTCTGCCAATAGGCAATTTAACGTCGCAGCTTTTTGCCAACATTTATATGCACGAATTAGACGAATACGCGAAACATCGGTTATGTGAAAAATATTACATACGCTACATGGATGACTTTTGCATTTTTCACCATGACAAAGATCATTTGCGTCATTTACGCATAGATATAGAGCGATTTTTGTTTGAGAGATTGAAACTCAAAACCAACGCAAAAACACAGATTTTTCCAGTGTCAGCAAAGAATGGCAGGGCATTGGATTTTTTGGGTTATCAA
NZ_KB849413.1	TR	-	6494	6543	6478	6589	15	0	CCTTCCCATCCGTGGCGGCAATTGGAACAACGCAGCCAATGCTGGCGTGTTCGCCTTGAACTTGAATAACGCTCGTTCGAACACGAATACGAATATCGGGGCGCGTCCAGCT
NZ_KB849413.1	VR	-	*	*	7042	7153	15	0	CCTTCCCATCCGTGGCGGCTTTTGGGGCTACGCAGCCAGTGCTGGCGTGTTCGCCTTGGACTTGCGTAACGCTCGTTCGCTCACGAGTACGCGTCTCGGGGCGCGTCCAGCT
NZ_KB849413.1	RT	-	5498	6109	AAAGAGCGCGATGTTGCAGCACTTCCATTTCGAGACAGGATTGTACAACACGCTATTTTGCTAATTATCGAACCCATCTGGGAAAAACGATTTATTAATGACAGTTACGCTTGCCGAGTTAATAAAGGTACACATGTTGGCGCAGATCAAGCACAACGCATGATGCAAAAGGTACTAAGAAACCACGGCGTTTTATACGCATTCAAGGCGGATATATCCAAATTCTTCTACAGTATTGATCACGAGATCATGAAAAGCCTGATCAGAAAGAAAATATCATGCAAACAACTCCTTACTCTGATTGACGAAATCATAGAATCATCTGGCGGTGGCGTCGGAATACCTATCGGCAACCTAACATCACAGCTATTTGCAAACATATATCTGCATGAGCTGGATGAATATGTCAAATACCGGCTATGTGAGAAGTACTATCTGAGATATATGGATGATTTCTGTATCTTTCATCACAACAAGGATCACTTGCGTCATTTACGGATTGATGTAGAGCGATTTCTATTTGAGAAACTAAAGCTTCAAACCAATGCAAAAACACAAATATTTCCAGTGTCCGTCAAGAACGGACGAGCATTGGATTTCCTTGGCTATCAG
NZ_AQYY01000020.1	TR	-	3254	3305	3252	3313	7	2	ACTATGCGCGGTTTGTCAGCACGGACGGCAGTCTCAGCAGCAACTACGCGTACAATGGCAAC
NZ_AQYY01000020.1	VR	-	*	*	5217	5278	7	2	ACTATGCGCGGATTGTCTACTCGGACGGCAGTCTCGGCAGCAGCTACGCGTACGGTGGCTAC
NZ_AQYY01000020.1	RT	-	4225	4854	CCGTACAACTGTTTTATGGTGTACGAACCGAAGGAAAGATTGATCATGTATAATTCGTTTCGCGACAAGATCGTCCAGCACAGCCTTTGCGACAATGTCCTGGAACCACGCCTTCAAAAGACATTCATCTATGACAACTACGCAAGCCAGAAGGGAAAGGGAACACATTTCGGCCTTGACCGCCTGAAAATGTTCATGCGGAAATATCACCGGCAATTCGGGGCGGACGGCTGGGTCTTGAAATGTGACATAAGAAAATATTTTTACAGTATAGATCATGGCGTTTTGAAGTCACAGCTTCGTCGGACCATTCACGATCCCGACGTTCTGTGGCTTCTTGACATGATAATTGATTCCACCGAAGGAAAAGGAATCCCGATCGGCAATCATACCAGCCAATGGTTCGCGGTCCTCTATCTTTCTGGAATGGATCACTTTATCAAGGAACGCCTGGGAATCAAGTTTTATGGCCGGTACATGGACGACTTTTATCTGATCCACAACGACAAGGATCATCTTCGATATTGCCTGGAAGAAATTCGCCGGTATGTCGAAGACCTGGGCCTGGAACTGAATCAAAAGACGGCGATCTTCCCACTGAAACAAGGAATCGACTTTCTGGGATTCAGG
NZ_APMQ01000026.1	TR	-	26281	26330	26244	26334	13	0	CTCAAACTATGCCTGGTATCAGAACTTCAGCAATGGCAACCAGAACAACAACCACAAGAACAACGAGCTGCGCGCGCGGGCTGTCCGCAGA
NZ_APMQ01000026.1	VR	-	*	*	26906	26996	13	0	CTCAGACTATGCCTGGTGTCAGGTCTTCAGCGGTGGCTACCAGGACTACGACCACAAGTACGGCGAGCTGCGCGCGCGGGCTGTCCGCAGA
NZ_APMQ01000026.1	RT	-	25364	26047	AAACATCGCGAGGTGTGGGCGGCGGAGTTCCCGGACCGCATCGTGCACCACATGGTGTACAACCGGATCGGGCCTCGCTTCGAGCGATCGTTCATCACCGACTCGTGCGCCTGCATCAAGGGGCGCGGCACGCTGTATGGAGCACAGCGCCTCGAAAAGAAGGTGCGATCGATCACGCAAAACTGGTCGCGACCGGCGCACTATCTGAAGTGCGATCTCGCCAACTTCTTCGTCAGCATCGACAAGCGCATTCTGCTCGATCTGCTCGTCGCGAAGATCCCCGAGCCATTCTGGCGCGATCTGACCGAACTCGTGCTGATGCACGATCCACGGGAAAACTTCATCTACCTGGGCGACCCCGGGATGATGGAGCATGTGCCGCCGCACAAGCGCCTGATGGAACAGCCGGCGCACCTCGGGCTGCCCATTGGCAACTTGTCGTCACAGTTCTTCGCGAACGTCTATCTCAACGAGCTGGATCAATTCGTCAAGCACAAGCTGCGCTGCCGGCACTACATCCGGTATGTGGATGACTTCGTGCTGCTGCACGAGTCCGCGCAATGGCTTAATGCCGCGCATGCCGAGATCGAGGCATTCCTGCCTCGCACGTTGGGAGCGCGCCTCAATCCGACGAAAACGATCCTGCAGCCGGTGGCGCGCGGTATTGATTTCGTCGGCCAGGTG
NZ_KB890348.1	TR	+	38835	38872	38805	38920	14	0	GCCGTTGTGTTTTGCGGTCCGGCAACAACTCGAATGCGAACAGCGGTCTCGCTTATGCGAACGCGAACAACGCTTCATCGAACTCGAACACGAACTACGGGGCGCGTCTGAAATTC
NZ_KB890348.1	VR	+	*	*	37743	37858	14	0	GCCGTTGTGTTTTGCGGTCCGGCAACAGCTCGAGTGCGTACGGCGGTCTCGCTTTTGCGCACGCGAGCTACGCTTCATCGTTCTCGAACACGAGCTACGGGGCGCGTCTGGCCTTC
NZ_KB890348.1	RT	+	39522	39912	ACGGCTGCATCCATACAAGGACGCGGACCGCATGGTCTGTTCCATCAGGTGCAGGATACATTGGCAGAGAACCCCAATATACACTATTATTATCAAAGCGATTATAAAGGATATTATGACAGTATTGACCATGATATATTAATCTCCACAATCAGGCGATATGTCGGAGACCCTGTCTTATTGCCTATTCTTGAAAATTTTGTCAAAGCACTATATCCCAACGGGAAGAATGGCATAAGCAAAGGACTGCGTTCCTCACAATTCTTTGGAAACCTTTACCATAATGATATTGATCACCGGATGATTGATGAATATGGTGCAAAACATTACTTCCGTTTTTGTGATGACATCTTTATTCTCGGTGAGAGTAAACGTGATTTGTGGAAATTGC
NZ_KB892408.1	TR	+	1112	1161	1100	1166	18	1	ACAATCCGCAGAACAACGCGTGGAACCAGAACTTCGCCGCCAGTGGCAGCAGCAACCAGAACAACAA
NZ_KB892408.1	VR	+	*	*	406	472	18	1	NCNNTCCGCAGNNCNTCGCGTGGTACCAGNNCTTCGCCGCCAGTGGCANCAGCTTCCAGGGCNNCNN
NZ_KB892408.1	RT	+	1478	2212	GCTCCATTGCCTTTATTGTGAACAAACCGGTGAAAAGAGAGATTTTTGCAGCACGCTTTAAAGACCGCGTGGTCCACCATTTAATTATTAATCAGCTGAACCCCTTGTTTGAAAAAATCTTTATTCATGACAGTTATGCGTGCCGCAAGGGAAAGGGAACGCACCGGGGGATTTTGCGTGCTAGCCGTTTTATTCGCCAGTGCTCTCAAAATGCTATTCAAGACTGCTTCATCCTTAAGTTTGATATCAGGGGATTTTTTATGGCCATAGACAAGAGTATTTTGTGGCGCAGGTTGCACGATTTTATTGTGCAGTATTATTCGGGTGATGATTATGAGCTGTTACTGTTTCTCTGTTATCAGGTGGTGATGAATGACCCGACCCGGAATTGTTTTATCAAAGGTGGCGAAGAAAATTGGGATGGCCTACCTCCTGACAAGAGCCTGTTTCACTCAAAACCCCATTGCGGGCTGCCGATAGGTAATTTAATCAGCCAGATTTTTGCCAATTTTTACATGAATCCTTTTGACCACTTTATGAAGCATGATTTGGGTTTGAATTATTACTGCCGCTATGTTGATGATGCTCTGGTGGCGCACGAGGACAGAGCGTATCTACAGGAGCTGATTCCTGTTATTTTCGATTTTTTGAGCGTTAAACTCAAGTTGACACTGCATCCGCGGAAAATCTATTTGCACCATTACAGCAAGGGAGTTACTTTTTTGGGAATGCACA
NZ_KB892653.1	TR	+	58711	58760	58661	58778	16	0	GCGTTTGCCGATTTGCGGCGGCAGGTGGAACAACACTTCCAGCACGGGCGTGTTCAACGTGAACCTGAACAACTCACGGTCGAACTCCAACAGCAACATTGGCTTCCGCTCCGCTTTA
NZ_KB892653.1	VR	+	*	*	57994	58111	16	0	GCGTTTGCCGATTTGCGGCGGCGGGTGGAGCGACTCTTCCAGCGCGGGCGTGTTCAACGTGCGCCTGATCTACTCTCGGTCGCACTCCAGCGGCCTCATTGGCTTCCGCTCCGCTTTT
NZ_KB892653.1	TR	+	58711	58760	58661	58776	17	0	GCGTTTGCCGATTTGCGGCGGCAGGTGGAACAACACTTCCAGCACGGGCGTGTTCAACGTGAACCTGAACAACTCACGGTCGAACTCCAACAGCAACATTGGCTTCCGCTCCGCTT
NZ_KB892653.1	VR	+	*	*	74888	75003	17	0	GCGTTTGCCGATTTGCGGCGGCTGGTGGGCCGGCGCTTCCGGCGCGGGCGTGTTCTACGTGGACCTGGGCAACTCGCGGTCGCACTCCGGCAGCCACATTGGCTTCCGCTCCGCTT
NZ_KB892653.1	RT	+	59210	59869	AGAAAAGAATGATTATGTCAATCTCATTCAAACACAGAATCGTCCAGTGGGCGATTTACCGCATTATCAATCCTATGCTGGTAAGCGGCTATATTGAAGATTCTTATGGCTGCATTCCAGGCAGAGGAAGCTTGAGTGCCATGCAGCGGCTCAGGTACTGGATTGAACAGGCATCCAGAAAAGATGAACAGTGGTTTTACCTGAAGCTGGACATCAGCAAATACTTCTATCGGGTATCACATCGGATACTGAAGAAAATACTGGCGAAGAAAATAAAGGATGCAAGACTGCTGGAGGTCTTGTATTCCGTAATCGACTGTAAGCATACTCCGTTTGGCTTGCCGCTGGGTGCGTCTCCGGGAGATGTGCCGCTGGAGGACCGGCTTTATGATGTCGGTATGCCGATTGGTAATCTACTCTCACAGGTATTTGCCAATGTGTACCTGGATGTGCTGGACCAGTTCTGTAAAAGAGTGCTGAAAATCCATTTCTATATCCGGTATATGGATGATGTGATTGTTCTTTGCAACGATAAGATACAGCTCCGGGAATGGAAAGATCAGATTGAGGTATTTCTGATGAATGAACTGGAATTGCACCTTAATAGCAAAACCTGTATCCGCCCAATCAGCCAGGGAATTGAATTTGTCGGCTACCGTA
NZ_KB894220.1	TR	+	1561	1654	1538	1671	16	0	GGCAGTTGGAATCCTGCTCCAGGTGCTAATAGCGGCTGGTTCTGGTCGTCTTCTCCTAATAGTAGTAACAACGCTTGGAACTTGAACTTCAATGATAGCAATAGCAACACGAACAACAACAACAACAACAACAA
NZ_KB894220.1	VR	+	*	*	855	988	16	0	GGCAGTTGGCATCCTGCTCCAGGTGCTAATAGCGGCTGGTTCTGGTCGTCTTCTCCTAATAGTAGTGGCTACGCTTGGTACTTGACCTTCAATGGTAGCGATAGCTACACGAGCAGCAACAACTACGGCAACCG
NZ_KB894220.1	RT	+	2566	3122	GATAGGGTAGTACACCATCTGATTTATCAATACATTTATAAACACTTAGACCAAAAATTCATCTACGATAGTTATAGCTGTAGAGTGGGGAAAGGTACATTGTTTGGGATAGAAAGAGCCAAAGGTTTCCTAAGAAAAGCCACGGCTAATTATACTCAAGATGCTTATGTGCTAAAGCTGGACATTAACGGCTATTTTATGAACATCAACCGAAACCTGCTCTGGCAGAAGATAGAACAATATTTGGATTATTCTGCGCTCAACATTACCCAGACCGAGCAAGATGTACTCCACTATCTTATCCGCCAGGTGGTATTGCACGATGTCTCTACTAGTGCCAGACGCTGCTCGCCACTATCCTACTGGGCGCGTATCCCTGCTAGTAAAAGCCTATTCTGTACCGCAGAGACTTGTGGGCTGCCCATCGGCTCCCTTACCAGTCAGCTGTTTAGTAATGTGTATCTTAATGATATAGACCACAAAATAAAAGCCCATTTTAAATATTACGGTCGCTATGTGGACGACCTCCTTCTGGTGGATAGAGATAGAGAAAAACT
NZ_KB894601.1	TR	+	37767	37816	37732	37832	12	0	AGGTGGCAACTGGGGCAACGGTGCCCTCGACGGGCTGTTTACGTTCAACGTCAACAATGCCCCGTCGAACTCCGATACGAACATTGGCTTCCGCCTCGCAA
NZ_KB894601.1	VR	+	*	*	37222	37322	12	0	AGGTGGCGGCTGGGGCAACGGTGCCCTCGGCGGGCTGTTTACGTTCGGCGTCAACGGTGCCCCGTCGGGCTCCGGTACGAGCGTTGGCTTCCGCCTCGCAA
NZ_KB894601.1	RT	+	38201	38791	AAGAAAGAGATATAATGGCCTTGCCTTTTAAGGATAGAGTGGTTCAGCACGCTCTTGTAAACGTCATTGAAGCGCTGTTTAACAGGTCTTTTATTTATGATAGTTACGCTTGTAGAGTCGGGAAAGGCTCTCAGCGTGGAATGTTGAGAGCGCAGGAATTTATACGCAGGGCTGGTCCTGGTTGTTGGATACTCAAGGCTGATATAAAAAAGTTCTTCAATAATATTGACCATTCTATCCTTAAAAGAATACTTATAAGAAAGATAAAATGCCGCAAAACCCTTTGGTTATGCGGCCAATATATTGATAAGCACGGAGGCAAGGCTGGAATACCTATAGGAAACTTGACAAGCCAGTTATACGCGAATATCTACCTGGACCAATTGGATCATTATGTTAAAGATATGCTCGGTATAAAATGGTATGTTAGATATATGGATGACTTTATGATTGTATGTAAAACAAAAGAAGAGGCATATAATTTAAAGAAACATCTTGCAACCTGGTTATGGGAAAACCTTCGTATGGAGTTTAACAGCAAAACCCAGGTGTTCCCCGAAAGGCAAGGAGTAAACTTCCTGGGCTATAGAA
NZ_KB895376.1	TR	+	104220	104269	104172	104284	10	0	AACTACCGATTCGCGGCGGCAATTGGAACAATGGCGCTAATGCCGGGGTGTTCGCGCTCAACCTGAACAACCCCCGCTCCAACTCCAGTACGAACATTGGCTTCCGCTCCGCT
NZ_KB895376.1	VR	+	*	*	77412	77524	10	0	GACTACCGGTTCGCGGCGGCTTTTGGAGCTATGGCGCTTATGCCGGGGTGTTCGCGCTCAACCTGAACGACCCCCGCTCCTACTCCAGTACGAGCATTGGCTTCCGCTCCGCT
NZ_KB895376.1	TR	+	104220	104269	104172	104284	14	0	AACTACCGATTCGCGGCGGCAATTGGAACAATGGCGCTAATGCCGGGGTGTTCGCGCTCAACCTGAACAACCCCCGCTCCAACTCCAGTACGAACATTGGCTTCCGCTCCGCT
NZ_KB895376.1	VR	+	*	*	103614	103726	14	0	GGCTACCGATTCGCGGCGGCTCTTGGATCTATGGCGCTAATGCCGGGGTGTTCGCGCTCTACCTGTCCTACCCCCGCTCCGACTCCGGTACGAGCCTTGGCTTCCGCTCCGCT
NZ_KB895376.1	RT	+	104653	105303	AGAAGCGGCTGATCATGGCCCTTCCGTTCAAGGATCGCGTCGTCCAATGGGCCATATATCGCGTCATCGAGCCGCTGCTGGATCGACAGTTCATATTCGATTCATACGCCTGTCGCCAAGGCAAGGGCGTTCAGAAGGCAGCAGACAGGATGCAATACTGGATACGTCACTTATGGCGGCAGCACGGGAACGCGTATTACCTTAAACTGGACATATCGAAATACTTCTATAGAGTGGATCACGATGTGCTGCTGTCCATCCTGGGCAGAAAGCTTCCCGATCCTGACTTGATGTGGCTGCTTGAGAAAATCGTGCGCTCCGAACATACGGATTTCGGCATTCCGCTCGGTGATCATGGATTCGATCATGGAAGGATCGAGGGCATTGGAATGCCTATCGGAAACCTCTCCAGCCAATTGTTTGCTAATCTATATTTGAACGAGCTGGATCAATTCGCGAAGCACCAGCTTCGCCTAAAGTGTTATATTAGGTACATGGACGACATCGTCGCGCTACACCCAAGCAAAAAGGTGCTTCATCAGGCGCGGCACGAAATCGAAAGATTCCTCGAAGATAAGCTCCGGCTGACGCTCAACAACAAGACGGCCATCCGGCCAGTACATACAGGCGTGGAGTTTTGCGGGTTTCGCA
NZ_AQWN01000009.1	TR	+	137011	137060	136958	137075	8	0	GCGGGTCGCTCTTCGTGGCGGGCGCTGGGACGATGGGGGCCCGGCCCGGGCTGCCTTCGCTCTGAACCTGAACAATCCGGTCGGCAACTGGGGCGGCAACATCGGCTTCCGCGCCGCT
NZ_AQWN01000009.1	VR	+	*	*	136389	136506	8	0	GCGGGTCGCTCTTCGTGGCGGGCGCTGGGACGATGGGGGCCCGGCCCGGGCTGCCTTCGCTCTGGACCTGCGCCCTCCGGTCGGCCACTGGGGCGGCGGCATCGGCTTCCGCGCCGCT
NZ_AQWN01000009.1	RT	+	137468	138079	AGACCAGATTAGTTGCTGCATTGCCATTCAAGGACCGAGTGGTGCAACATGCCCTTTGCAACATCATTGAGCCGATTTTTGAGTCCCGGTTTATTTATGATAGTTACGCCTGTAGGGTTGGCAAAGGTACCCATGCCGGCGCGGATAGGGTAACGCAGTTTCTTCGTATAGCGCAGCGTAAATGGGAGCGGGTTTACTGCTTAAAAGGAGATATAGCCCAATACTTCCCGAGCATTAATCATGCCATCTTGAAGGCTATAATCAGGAAACGGATTACCTGTCCTGATACTCTTTGGCTGATTGATGAGATTATCGACAGCGGCGGTGATGGCAGCGACTGTCCCAGAGGTCTCCCTATTGGGAATTTGACTTCCCAGCTATGGGCCAATGTTTATCTTGACCAACTTGACCATTTCGTAAAGGAGGTCCTCCGGGAAAGGTACTATGTGCGCTATATGGATGACTTCGTTATTATTGGAGGGGATAAACGGCACCTATGGGAAGTCAAGAAGGAAATCGAAGGGTTTCTGGCCGATAAACTGGACTTACGTCTCAATGACAAAACAGGAGTATGGCCTATTAGCCAGGGAATTGACTTTCTTGGGTATCGTA
NZ_KB899418.1	TR	-	91874	91923	91858	91973	13	0	AGCGCCTGCCGATCCGGGGTGGCAACTGGAACAACGCGGCGGATGCCGGGGTGTTCACGTTGAACTTGAACAACCTGCGGTCGAACTCGAACAACAACATCGGGTTCCGCCCGGCT
NZ_KB899418.1	VR	-	*	*	92397	92512	13	0	AGCGCCTGCCGTTCCGGGGTGGCTACTGGCACATCGCGGCGGTTGCCGGGGTGTTCGCGTTGCACTTGAACAGCCTGCGGTCGTACTCGAGCCACATCTTCGGGTTCCGCCCGGCT
NZ_KB899418.1	RT	-	90855	91481	AAAACCAGAGTGGTTGCGTCTCTGCCGTTCCGGCACAGGGTCGTGCATCACTCAATTGTGTCGGTTATCGAGCCCATCTGGGAGGTTCGTTTCATCAAGGATAGCTACGCCTGCAGGCCAGGCAAAGGAACGCACGCCGGAGCCGATACTGCCGAACGGATGATGCGAAAGGTGCGACGTGAGCATGGGGCTGTCTATGCTCTCAAGGCCGATATCTCGAAGTATTTTCCGAGTGTAGACCACGAGATCCTCAAGCGCCTACTGAGGAAGAGAATAGCCTGCAAGCCAACTCTGCGGCTTCTGGACAACATCATAGATTCGTACGTGGAGGAAGGGGCTTGTCGGCCTCGTGGTATCCCTATCGGGAATCTGACCAGCCAGCTGTTTGCCAACATCTACCTCCACGAGCTGGATAAATTCGTCAAGTACGATCTCAGAGAGCGGCACTACGTCAGGTACATGGATGATTTCGTGATACTGCACCACGACAAACAGCACCTGCAGGATCTCAGGCGCCGGATTGAGGGGTTTCTGCAGGACAGGTTGCTCCTGCATACAAACGGGAAAACCCAAGTGTTTCCGTTGCGGAGATTCGGCGGCAGACCGTTGGATTTTCTCGGATACCGG
NZ_AQYC01000008.1	TR	-	516342	516379	516303	516412	11	0	TTCGACAACGGTGCCCGTTGTGGCTCCCGCTGCGCGAACTCGAACAACAACCCCGAGAATGTGAATTCGAATACGGGGTTGCGGTGCGTCGCGCCGGCCCGCCGCCAGTG
NZ_AQYC01000008.1	VR	-	*	*	516834	516943	11	0	TTCGACAACGGTGCCCGTTGTGGCTCCCGCTGCGCGGACTCGCACAACGGCCCCGGGGCTGTGCCTTCGCTTACGGGGTTGCGGTGCGTCGCGCCGGCCCGCCGCCAGTG
NZ_AQYC01000008.1	RT	-	515309	515914	AAGCGCCGGCGCATCCTCGCCGCGCCCTACCGCGACCGCGTCGCCCAGCACGCCATCTGCGCCATCACCGGCCCCATCTGGGACCACAGCATGTTCCCCCACAACTACGCCTGCCGCCCCGGCAAGGGCACCCACGCCGGCGCCGACCAGGCGCAGGCCTGGCTGCGCGGCATGGCCGCCACCGGCCCCTGCTGGGTGCTCAAGATGGACATCCAGCAATACTTCGCCTCCATCCCGCACGCCCTCGCGTGCAGCGTCATCCGCGACAAGATCGCCTGCCCCGCTACCCTGCGCCTGCTGGACCGCATCATCGCCAGCACCGCCGGGCACGACGAGCGCGAACCGGTGGGCATCCCCGTGGGCAACCTCGTCAGCCAGTGGATCGCCAACCTGGTCGGCAACCGCATCGACCAGTGGGCCAAGCGCGAGCTGCGCCTGCGCCGCTACGCGCGCTACATGGACGACATGATCGTCCTGGTGCGCACCCGCGAAGAGGCCCTGGCCATCCGCGAGGCCTTCCGCGAACAGCTCGCCAGCCTCGGCTTCGCGTTCAGCAAGACCTCCATCCTCCCGGCCAGCCGTGGCCTCAACTTCCTCGGCTACCGC
NZ_KB905957.1	TR	+	33762	33786	33741	33787	0	1	ACGCGGGCCTCGGCGCGCTCAACTTGTACAATCCGGCGTCGAACGCG
NZ_KB905957.1	VR	+	*	*	34301	34347	0	1	ACGCGGGCCTCGGCGCGCTCAACTTGAACAATCCGGCGTCGAACGCG
NZ_KB905957.1	TR	+	34310	34359	34274	34376	8	0	ACGGCGGCTCCCGCAACAACGGCGCCAACGCGGGCCTCGGCGCGCTCAACTTGAACAATCCGGCGTCGAACGCGAACAGCAACATCGGTGCCCGCCTCGCGAA
NZ_KB905957.1	VR	+	*	*	33714	33816	8	0	GCGGCGGCTCCCGCAGCTACGGCGCCTACGCGGGCCTCGGCGCGCTCAACTTGTACAATCCGGCGTCGAACGCGTACAGCGACGTCGGTGCCCGCCTCGCGAA
NZ_KB905957.1	RT	+	34739	35344	AGCGCCGCGACATCACCGCGCCGCCCTTTGCCGACCGCATCGTCCATCACGCCCTGGTGCGGGTGGTGGAGCCGCTCTTCGAGCGCCGCTTCATCGCCGACAGCTACGCCTGTCGCACTGGCAAGGGGTCGCACGCCGCCGTCGCCAGAGCGCAGGACTTCCTGCGCCGCGCCAAGCGCAACTGGGGCGACGGCATCTACCTCGTGCACGCCGACGTGAGGAGTTACTTCGCGAGCATCGACCACGACGTGGCGATCGCCTGCATCCGTCGCGTCATCGCCGATGAGGATGTGCTGTGGCTGTGGCGGAGAATCATGCACGGCTACGGCTTCGATGGCGGCGTCGGCCTGCCGGTCGGCGCGCTGACCAGCCAGCTCGTCGCCAACATCGTGCTCGACCAGGTGGATCATGCGATCAAGGACGACGCCGGCGAGCCGTACTACCTGCGCTACATGGACGACATGGTCGCCGTCTGCCGCGACAAAGCGCACGCCAGGCAGACGCTAGAGCGCATCGCCGATGCCTGTGCGCGGCTCAAGCTGCGCCTCAACCCCAAGAGTCGCTACGAGCCATGGCAGCGCGGTCTGGACTTCTGCGGCTACCGCG
NZ_KB906254.1	TR	-	304721	304770	304685	304782	15	0	CAGTCCTCGCCTTCCTATGCATGGAATCAGAACTTCAACAACGGCAACCAGAACAACAACCATCAGAACAACGAGTTCAGGGCCCGGGCTGTCAGCAG
NZ_KB906254.1	VR	-	*	*	305832	305929	15	0	CAGTCCTCGCCTTCCTATGCATGGGGTCAGGACTTCGGCGGCGGCGGCCAGGACGGCAACCGTCAGGACGACGAGTTCAGGGCCCGGGCTGTCAGCAG
NZ_KB906254.1	TR	-	304721	304770	304685	304781	18	0	AGTCCTCGCCTTCCTATGCATGGAATCAGAACTTCAACAACGGCAACCAGAACAACAACCATCAGAACAACGAGTTCAGGGCCCGGGCTGTCAGCAG
NZ_KB906254.1	VR	-	*	*	305350	305446	18	0	AGTCCTCGCCTTCCTGTGCATGGGGTCAGGGCTTCGGCTCCGGCAGCCAGGGCCACGGCCATCAGGGCAGCGAGTTCAGGGCCCGGGCTGTCAGCAG
NZ_KB906254.1	RT	-	303819	304532	CGCTCCATTTGTTTTGTGATCACCAGGCCGAAGACCAGGGAAGTTTGGGCGGCCAAGTTCCGTGATCGGGTCGTGCACCACCTGCTCTACAACCACATCAGCTCACGCTTCTATGCGCGGTTTGATGCCGGGAGCAGCGCTTGCATACCCGGTCGCGGAACGCTGTATGCGGCGCAGCGCCTGGAGCACGCCGTGAGGTCCATCACCCAGAACTGGAGCCGACAGGCCTTCTATCTGAAGATGGACCTTGCAAACTTCTTCGTGGCCATCGACAAGCATGTTTTGTTCGATCAGCTGGCCCGACATGTCCATGAGCCATTCTGGCTGTCGCTGGCACGCAAGATTCTGTTTCATGACCCGCGCATGGACGTTGAGGTCCGGGGGCGCCCTGACTTGCTGGCAAAGGTGCCACCGCACAAGAGCCTGTTCAATGCGCCGTCAGACACCGGTTTGCCCATCGGAAACCTGAGCAGCCAGTTCTTCGCCAACGTGCACCTGGATGCCTTGGATCAGTTCTGCAAACACCAGCTCAAGGCCAGGCACTACGTGCGGTATGTCGATGACTTCGTGATCTTGCACGAGTCGCCACAGCACCTGAATGCCGCGCTGAAGCGGATCGACGCGTTTCTGCCTGCACGCCTGGGCGCCAGGCTCAACCCGACGAAGACGATCCTTCAGCCAATTGATCGCGGGATCGACTTTGTAGGCCATCTG
NZ_KB911255.1	TR	-	26071	26095	26068	26097	8	1	GAGCAGGAACGTGAACAGCAGCGGCATGAA
NZ_KB911255.1	VR	+	*	*	34180	34209	8	1	GGGCGGGCGCGTGGACGGCTGCGTCATGTA
NZ_KB911255.1	RT	+	16298	17553	CGCCCGGTTTTCGGCGACTATACGATTGTGCACCCCACCTTCACGCCGACCGACATGCGCAAGATCAAGTCGGCAGGGAAGCTGATCTACACGACGCCGCGGAGCTGGTGGGTCAAGAAGGGCGGGGCATTCCGCGACGATCCGGAGCAGATGCACGACCATTGCGCCGTACTGGCGAGTGACAGCGCCTTCCGGGGGGCGGCATTCTCACATGGGGATGACTACATCGCCAAATGCGCGGTCAGGAGCGCGCCGGCCAGCAACCAGACGCGCTGGAAGTCGGTGGCGATCAACCATCACATCACGCATGTGCTGGAAGATCTCTCCACACTTTGCGGCTCACCATAGCCAGGCGGATGGCCGTGGTGATCTCGGCGAGCGTCATCTCTTCGCACAGCATCTCATAGAGCTGGCGGCGGGGCGCGCGCAGCTGCTTGGGCGTATAGCCCCGGTGCTGGAGCAGCCCGGCCGCTTCGGAGCGCCAGAGCAGATGGGCGATCATCACCGCATCGGGTCCGGGATTGGACCTTGCAGGCCGGACGGGACGCAGATGGATGGCCTGGCGCACGCCCTGATATGCCTCGATGATGCCGCACCAGTCCGGCGCGCGCCGGGCGACAGCGTCCAGATGGCGGGTGGAGGCGACAATGGTCAGCTTCTGCAGCGTCCTGGAATAGATGTCGATCTGGCTTCCCAGCCGCTCGAGCGTGTCGGCGTCACTCTTGATCTCATAGCCGTGAATGCAGCCATTGATGACGGCGACGTCGATCCGGCTCTTGGCATGGGCGAGGCCAAGTTCGTCAATGACGATGGTATCCGGATGTCCCTTATGCTGGCGCAGGCGCTTGTGATGAAGCGCGGCGCGGATGACGGCATCATTGATCGGAGCGGGACGAGGCATGTTGCGTAGCGTGTGGCTGCTACAAGGAGTCTGCCTGATTTGTCCCCACGCGCCAAGTGGGAAGTTCGACCATCTGATGATTGTCCGTGCCCTGTCTCGAATGAGCGGTGGTCATCTCGCACATCGCGAGGCTTCTTGAGATCCTCGGCAGATGCGGGCTGCGTCGCTTGAGATGCACAAAGTAGTCTGGAGAATCGAAATCTCGTTCGGCGATGCGAGCCTGGGCCGATCCCGGAAGTTCTTTGCGGTTCCCGCGTATGCCTGCCATTGCCCATTGAGATATGCGGTCCGCTCCGCGATGCTCGTCGCATCCACTGCGACAAGTGTGAGGGGCGCGACCACGTCGACGAGGATG
NZ_KB944445.1	TR	-	37165	37214	37130	37219	14	1	ACGCTGCCTACGCTTGGAATTGCAACCTCAACAACGGCAACACGAACAACAACCACAAGAGCTACGAGGGCCTGGCCGTTGCCGTCCGCA
NZ_KB944445.1	VR	-	*	*	38308	38397	14	1	ACGCTGCCTACGCTTGGGTTTGCGACCTCCATTTCGGCGGCACGTTCAACCGCCTCAAGAGCTACGAGGGCCTGGCCGTTGCCGTCCGCT
NZ_KB944445.1	TR	-	37165	37214	37125	37219	11	0	ACGCTGCCTACGCTTGGAATTGCAACCTCAACAACGGCAACACGAACAACAACCACAAGAGCTACGAGGGCCTGGCCGTTGCCGTCCGCAGAATC
NZ_KB944445.1	VR	-	*	*	37794	37888	11	0	ACGCTGCCTACGCTTGGACTTGCGACCTCTACTACGGCCGCACGGGCAACGACCCCAAGAGCTACGAGGGCCTGGCCGTTGCCGTCCGCAGATTC
NZ_KB944445.1	RT	-	36266	36946	AAGCCGCGCGAGGTGTGGGCGGCAGGTTTTCGCGACCGAGTCGTCCATCACCTCCTCTACAACCACATCGCCCCACGGTTTCACGCAAGCTTCGTCGCCGATTCGTGCGCTTGCATCCCGGGGCGCGGAACACTCTACGCGGCGCGACGGCTAGAGCACCAAGTCCGAAGCATCAGTCGGAACTGGAGCCGTCCGACGAATTACCTGAAATGTGACTTGGCGAACTTCTTCGTCAGCATCAACAAGACGGTTTTGCTCGAGCAACTGCAACGCCGAGTTTTCGAGCCATGGTGGATGGCCTTGGCCGAGACGATCTTGATGCACGACCCGCGCAGCAATGTCGAGGTGCGAGGGAGCCGCCGCGAGTTGGCTCGCGTGCCCGCACATAAGAGCCTGTTCAACGCTCCTTCTACACATGGACTGCCGATCGGGAATCTTTCGAGCCAGTTCTTTGCCAATGTGCTGCTTGATGACCTTGACCAGCACGTCAAGCACCGGATTCGCGCGCCGCACTACGTCCGCTATGTCGATGACTTCGTATTGCTGCATGAGGATGCAGCATGGCTCAACTGGGCACGAGAACGCATCGAAGCCAAATTGGCTGATCTGGATCTGCGCCTGAATCCGAGCAAGACCATCCTCCAGCCAGCTTCACGAGGCATCGATTTCGTTGGCCACGTC
NZ_KB944451.1	TR	+	16356	16405	16350	16439	9	0	ACGCTGCCTACGCTTGGAATTGCAACCTCAACAACGGCAACACGAACAACAACCACAAGAGCTACGAGGGCCTGGCCGTTGCCGTCCGCA
NZ_KB944451.1	VR	+	*	*	15161	15250	9	0	ACGCTGCCTACGCTTGGGGTTGCCACCTCGACGACGGCAGCACGAACGACAACCGCAAGAGCTACGAGGGCCTGGCCGTTGCCGTCCGCT
NZ_KB944451.1	TR	+	16356	16405	16350	16444	12	0	ACGCTGCCTACGCTTGGAATTGCAACCTCAACAACGGCAACACGAACAACAACCACAAGAGCTACGAGGGCCTGGCCGTTGCCGTCCGCAGAATC
NZ_KB944451.1	VR	+	*	*	15682	15776	12	0	ACGCTGCCTACGCTTGGCATTGCTACCTCAGCTACGGCTACGCGTACGGCACCCTCAAGAGCTACGAGGGCCTGGCCGTTGCCGTCCGCAGATTC
NZ_KB944451.1	RT	+	16594	17304	GGTCCATCTGTTTCGTTATCACGCGGCCAAAGCCGCGCGAGGTGTGGGCGGCAGGCTTTCGCGATCGCGTCGTCCATCACCTCCTCTACAACCACATCGCACCACGCTTCCACGCAAGGTTCGTCGCCGATTCGTGCGCTTGCATTCCCGGACGAGGCACGTTGTACGCAGCACGGCGTCTAGAGCACCAGGTGCGCAGCAGCACCCGGAACTGGAGCCGGCCGTCGAATTACCTGAAATGTGACTTGGCGAACTTCTTCGTCAGCATCAACAAGACGGTGTTGCTCGAGCAATTGCGTCGCCGTGTCTTTGAGCCGTGGTGGATGGCTCTGGCCGAGACAATCTTGACGCACGACCCGCGCCTCGATGTCGAGGTGCGTGGAAGCCAACGCGAACTGGCTCGCGTGCCCGCGCACAAGAGCCTGTTCAACGCTCTGGCTACGCACGGGCTGCCGATCGGAAATCTGTCGAGTCAGTTCTTTGCCAACGTGCTGCTTGATGACCTCGACCAACGCGTCAAGCACCGGATTCGAGCGCCGCACTACATCCGCTATGTCGATGACTTTGTGCTGCTTCACGAGGATGCTGCTTGGCTCAACAGGGCGCGAGAGAGCATCGAGAACAAGCTGTCCGGTCTGGATCTGCGCCTGAATCCGAGCAAGACCATCCTCCAGCCGGTTTCACGAGGCATCGATTTCGTTGGTCACCTCA
NC_021191.1	TR	-	2793195	2793244	2793189	2793245	7	3	CACCACCGGGAACTCCGCCAACGGCGACTCGTCCAACGCCAGCAACGACAACACACC
NC_021191.1	VR	-	*	*	2807168	2807224	7	3	CACGGCCGGGAACTCCGGCATCGGCGTCTCGTCCTGAGCCAGCAACGACACCACGCC
NC_021191.1	TR	-	2793195	2793244	2793189	2793640	3	1	CCGCCGATCGCGCCGGCGCCGCCGGTGATCAGCACCGTGCCGTTGGGCCGCCATTCCTGGCTGCGCGGCTGCGGGGCGTGTGCCATCCGCCGGGCCAGAATCGCCGCTGACCGGACGGCGACCTCCTCCTCGCCGCAGCCGTTGAGCACCGTTGCGAGGTGGGCGCTGGAGCGGGTGTCGAGCTTGGCGGGCAGGTCGATCAGGCCGCCCCAGCGATCCGGGTACTCGAACGCCGCCGCCCGGCCAAGACCCCAGACCTGCGCCTGCACCGGATTCGTGAGCACCTCACCGGCACCAGCCGCAACCGCACCCCGGGTAGCCACCCACAACGGGGCCTGTACACCGAGGTCACCGAGCGCCTGCACCAAAGCCAGCGTCGCCGCCACACCCTGAGCCACCACCGGGAACTCCGCCAACGGCGACTCGTCCAACGCCAGCAACGACAACACACC
NC_021191.1	VR	-	*	*	2802656	2803107	3	1	CCGCCGATCGCGCCGGCGCCGCCGGTGATCAGCACCGTGCCGTTGGGCCGCCATTCCTGGCTGCGCGGCTGCGGGGCGTGTGCCATCCGCCGGGCCAGAATCGCCGCTGACCGGACGGCGACCTCCTCCTCGCCGCAGCCGTTGAGCACCGTTGCGAGGTGGGCGCTGGAGCGGGTGTCGAGCTTGGCGGGCAGGTCGATCAGGCCGCCCCAGCGATCCGGGTACTCGAACGCCGCCGCCCGGCCAAGACCCCAGACCTGCGCCTGCACCGGATTCGTGAGCACCTCACCGGCACCAGCCGCAACCGCACCCCGGGTAGCCACCCACAACGGGGCCTGTACACCGAGGTCACCGAGCGCCTGCACCAGCGCCAGCGTCGCCGCCACACCCTGAGCCACCACCGGGAACTCCGGCAACGGCGACTCGTCCAGCGCCAGCAACGACAACACACC
NC_021191.1	TR	-	2802662	2802711	2802655	2802712	6	2	CACCACCGGGAACTCCGGCAACGGCGACTCGTCCAGCGCCAGCAACGACAACACACCG
NC_021191.1	VR	-	*	*	2807167	2807224	6	2	CACGGCCGGGAACTCCGGCATCGGCGTCTCGTCCTGAGCCAGCAACGACACCACGCCG
NC_021191.1	TR	-	2802662	2802711	2802656	2802738	0	2	GCCAGCGTCGCCGCCACACCCTGAGCCACCACCGGGAACTCCGGCAACGGCGACTCGTCCAGCGCCAGCAACGACAACACACC
NC_021191.1	VR	-	*	*	2793189	2793271	0	2	GCCAGCGTCGCCGCCACACCCTGAGCCACCACCGGGAACTCCGCCAACGGCGACTCGTCCAACGCCAGCAACGACAACACACC
NC_021191.1	RT	-	2806069	2806838	CCGGGCCGTCGTTGCCGAACAGGCTGGGCACGCCCTGCGGCCAGTACTTCTCGTGCTGGAACGCATAGGTCGGCAGGGCCACCTGCTCGCCGGCCGGGAGAACCTTGCGCCAGTCGACGTTGACGCCGTTGACGAACGCCCGGGCCAGCCCGGTGAGCAGGTCGGGCTGGTGCCGGCGCTGCAGCGGGACGAAGACCCCCTCGTCGATCAGCGACGACAGCGACCCGTCCGGGCCGACCTCCAGGAACACCGTCACGTCCTGCGCCGCCAGCGCCGCGACGGCGTCGGCGAACCGGACCGCGTTGCGGGTCTGGGCCGGCCAGTAGGTGCTGTCGACATCGTTGATCAACTCACCGGTCAACGCTCCGGCCCACAGTAGCTGCGGTTGCTGGTGCTCCAGGCTCGCGGCGACCTCCGCCAGTTCGTCGAGGGCGGGGTCCATCGCCGGGGAGTGGAAGGCGTGGCTGACGCGCAGGTTGCGCACCCGGACGCCGCGCTCGCGCCACTGGTCGACGACCCGCTCGACGGCCTCGGTCTCACCGGAGATGACCACCGAGTCGGGGCCGTTGACCGCGGCGATCGACACGCCGTCGGTGCGTACCTCCGCCTCGGGGGCGTTGATCGCGGCCATCGCACCACCCGGCGGCAACGCCTGCATCAACCGCGCTCTGGCCGCAACCAGACGCACCGCGTCAGGCAACGACAGCACCCCAGCCACATAGGCCGCAGCGACCTCACCGACCGAGTGACCCACCACCGCATCGGCGTGC
NZ_AQPL01000077.1	TR	+	51710	51759	51688	51795	12	1	ACGCAGAACGCGGAGAACCCGTCCTATGCCTGGATCCAGAACTTCGGCAATGGCAACCAGAACTACAACCACAAGGACAACCGGTTTCACGCGCGCGTCGTCCGCAGA
NZ_AQPL01000077.1	VR	+	*	*	50425	50532	12	1	ACGCAGAACGCGGAGTACCCGTCCTATGCCTGGGTCCAGGGCTTCGGCAGTGGCTACCAGTACGTCAACCGCAAGGGCTACCGGTTTCACGCGCGCGTCGTCCGCAGC
NZ_AQPL01000077.1	TR	+	51710	51759	51690	51795	13	0	GCAGAACGCGGAGAACCCGTCCTATGCCTGGATCCAGAACTTCGGCAATGGCAACCAGAACTACAACCACAAGGACAACCGGTTTCACGCGCGCGTCGTCCGCAGA
NZ_AQPL01000077.1	VR	+	*	*	50981	51086	13	0	GCAGGACGCGGAGGACCCGTCCTTTGCCTGGATCCAGGGCTTCGGCCATGGCACCCAGGGCTACGGCCGCAAGGACGACCGGTTTCACGCGCGCGTCGTCCGCAGA
NZ_AQPL01000077.1	RT	+	51895	52682	GTTCGAGCAGCAGCTCGAGCGCAACCTGATGCAGCTCTACCGCGACCTGGCCAACGGAACCTATCAGCCAGGCCGGTCGATCTGCTTCGTCACGCTCCGCCCGAAGCCGCGCGAGGTGTGGGCAGCGAGCTTTCCTGATCGCGTGGTGCATCACCTGCTGTACAACCGCATCGCCGGCCGCTTCCATGCGGCGTTCATCACAGATAGCTGCGCCTGCATTCCCGGCCGCGGCACGCACTATGCCGCCCAGCGCCTCGAAGCCAAGGTACGGAGCATCACGCAGAACTGGTCCAGGCCGGCCCACTACCTGAAATGCGACCTGGCCAATTTCTTCGTCTCGATCGACAAGCACGTCTTGCGCGAGCAGCTCGCCGCGCGTGTAACGGAGCCTTGGTGGATGTGGCTGGCCGACCTGGTGCTGATGCATGACCCTCGCCCCGCCGCGCTCTTTCACAGCTCGCGCGAGTTCATGGCGCGTGTGCCGGCCCACAAGAGCCTATTGAACCAGCCCAAGCACCGTGGCCTGCCGATCGGCAACCTGAGCAGCCAGTTTTTCGCCAACGTCCACCTCGATGCGCTGGACCAGCACGTGAAGCACCAGCTGCGCGGCCGCCATTACATCCGCTACGTGGACGACTTCCTGCTACTGCACGAATCGCCGCAGTGGCTGAATGGCGCGCTGGCCGACATCGATGCGTTCCTGCCGCGCCGCCTGGGCGTGCAATTGAACCCGAAGAAGACCATCCTGCAGCCCATTCCACGCGGTGTCGACTTCGTTGGCCAGGTCA
NZ_KE159459.1	TR	-	2934341	2934369	2934319	2934369	10	0	AACAACGCAGCTTCGACTACGAATGCGAACTACTCGTCGCCCCTATACTTT
NZ_KE159459.1	VR	-	*	*	2934691	2934741	10	0	GCCCACGCGGCTTCGACTACGGATGCGGGCTGCTCGTCGCCCCTCTGCTTT
NZ_KE159459.1	RT	-	2933370	2933957	AAACGCCGCGAAATCTACAAGCTGCCTTTTCGTGACCGTGTTGTACAGTGGGCAATCATGCAGGTGCTTGAACCCGTCTGGACGCCACAGTTCACCTCGAACACCCATGCCTGCATCCGCGGGCGCGGTATTCACTCGCTGCTTCGGCAGTTGCGCACCGACCTGCGCCGTGACCCTGACGGGACGCGGTACTGTCTTAAAATCGACGTGCGCAAGTTCTATCCCTCCATCGACCACGGCATACTCAAACAGGTCATTCGGCGCAAGTTGAAAGACCCCGACGTGCTTTGGCTTCTGGACGGCATCATAGATTCGGCCAGCGGCGTGCCTATCGGCAACTACATTTCCCAATATTTCGCCAACCTGTACCTTTCGGAACTCGACCACCTGTTAAAGGAAGACGTCGGGGTGCGGTACTATTACCGTTACGCCGACGATATAGTGCTGCTTTCCGACAGCAAGGAGTATTTAAGCGGCGTTCTGGTATATATCAACCATTACCTGAATGAAAGCCGCCTGCTCACGCTGAAAAGCAACTTCCAAATCTATCCCGTGGAAAGTCGGGGCATCGATTTCGTCGGTTACGTG
NZ_KE159487.1	TR	-	428532	428581	428514	428641	13	0	GTTTCGGGCTTCCGTGCTGTCTTCCGTGGTGCCAATACGAACAATGGTGGCCCTGCGGGCTGTGGTGCGGTCAATGTGAACAACGCTGTCACGAATGCCAATGCGAACATCGGCTCTCCCCTCAACAA
NZ_KE159487.1	VR	-	*	*	428925	429052	13	0	GTTTCGGGCTTCCGTGCTGTCTTCCGTGGTGCCTCTACGTACCATGGTGGCCCTGCGGGCTGTGGTGCGGTCTATGTGGACAACGCTGTCGCGAATGCCTATGCGGACCTCGGCTCTCCCCTCTGCGA
NZ_KE159487.1	RT	-	427528	428026	TTCATGCTCATGCGTCAAAGGGAGGGGGACGCATGACTTCATCAACCTTTTAAGGAGGGAGCTTTATGCAGACCCTTATGGCACTTGGTATTTCGTTCAGCTTGACGCCCACCACTTTTTCCCGAACATAGCCCATTTTTTGATGAAAGACCGGGTAAGGAGTAAAATCAAAGACCCTAAACTGCTCCGACACTTGGACGAGTTTATCGACAGTTTCCGGCAGGGTCTGCCGCTTGGTCTGAAAATATCCCAGATACTCGCCAACTTCTTTTTAGCCAAGTTCGACCATGATGCGGTCGGGGTGTTCGGCATAGCCGGAGATCCCGAAAAACTCGCCTACTGGCGCGAGCGCTACGTCACCGACAGCCTTATGACATGCCGGACACAGGCGCAGGCAGAGGAGCTGGGCAGGGGAGTGGCTTACATGGCAGGCAAGTTTGACCGCTATGTAAGGGAGCCGGTAAAATACTTTCGTTTTGCTGACAATATTGTGATGTTG
NZ_KE159489.1	TR	+	166431	166468	166375	166487	17	0	GGGTGTCTTGTTCGGCGGTAATGCGAATAACAGCGCGAATGCCGGGCTTTCGTACGCGAATACGAATAACACGGCTACGAATACGAATGCGAATATCGGCTCTCAGCTATACT
NZ_KE159489.1	VR	+	*	*	165830	165942	17	0	GGGTGTCTTGTTCGGCGGTGCTGCGAATTACGGCGCGAATGCCGGGCTTTCGTGCGCGTTTACGAATTACTCGGCTACGCATGCGAGTGCGATTTTCGGCTCTCGGCTTTGCT
NZ_KE159489.1	RT	+	166891	167426	TATATGGGTGTCTATTTTCACGGCGGACACTTATAGTTGCATAAAAGGGCGTGGCATACAAGCGGCGGCAAATAAGTTAAGGCGCGTTATAGACAGAGATAAGGCAGGCTGCGCGTATTGCTTGAAAATAGACATACGCAAATTTTACCCTTCCATAGATCACACCGTACTAAAGTCCATTGTTCGCCGGAAGATTAAGGACACACGGCTACTCAATCTTTTGGACGAAATAATAGACAGTGCGGAAGGCTTACCGATTGGCAACTACCTTAGCCAATATTTAGCGAATCTTGTACTTACCTACTTCGACCATTGGGTAAAGGAAGTAAAGCGGGTAAGGTACTATTTCAGATACGCCGACGACATTGTAGTATTACATAGCGACAAAAAGACGCTTCACGCTTTGCTGGCAGAGTTTGAAAGCTACTTGGCGGCTAACGTAAAGCTGGAAATCAAACAGAACAAACAAGTCTTTCCGGTGGCACACGACCACCGCGACAGCTTCGGGCGTGGTATTGATTTCTTGGGCTATGTAT
NZ_KE159636.1	TR	+	438894	438943	438856	438965	12	0	AGCGGGCGGCAACTGGAACAATGGCGCTAATGCGGGCGCACGTGCCGTGAATTGCAACAATTACCCGTGGAACGTCAACAGCAACATTGGCGGGCGTGGGGCGTGTGACT
NZ_KE159636.1	VR	+	*	*	438293	438402	12	0	AGCGGGCGGCTACTGGTACAATGGCGCTTATGCGGGCGCACGTGCCGTGAGTTGCTGCGATTGCCCGTGGCACGTCTACAGCTACGTTGGCGGGCGTGGGGCGTGTGACT
NZ_KE159636.1	RT	+	439367	439981	AAGAGCGGCAGATAATGGCGCTGCCATTCTATGACAGAGTGGTACAGCACGCCATAAACAACGTGCTAGAGCCTATATTTGACAAGCGCTTTATATCCCAGTCCTACGCCTGCCGAAAAGGTAAGGGTATGCACGCTGCCTCTGATACGCTGCAAAGCTGGCTTTATGAGTGGCAGAAATTCCACCCAGACGAGCCGCTTTACGCTATCAAGGCAGACATACACCACTATTTCCAGAGCATAGACCACGGCATACTTAAGGCTGAAATACGAAAGGTTATCAAGGACGCTGGGGTACTGGCGCTGCTGGATAAAATCATAGACCATAACGGCAATATGCCAGAGGGCGTAGGGATACCCGTAGGAAACCTTACAAGCCAGCTATTCGCTAATATTTATCTGGATAAGCTGGATAAGTACGTTAAGCACACGCTGGGCGCAAAGCAGTACATACGGTACATGGACGACTTTATAATCTTAAGCCCAGACAAGGACGAGCTGCGGCGCTGGCTGGCAGATATTGAGGTATTCTTAAGGGACGAGCTGCGGCTTGCGCTTAACCCTAAGACTGCGATACTGGCGGCAAAGAACGGGGTAGACTTTGTAGGCTACAAGC
NZ_KE159629.1	TR	+	341287	341336	341249	341353	6	0	CGTGGGCGCCAGCTTCAACAACACGTCGAACTCTGGGCCTTCCGCGTTGAATTTGAACAACGTCCGGTCGAACGTGAACACGAACATCGGCTTCTTTTCCGCTTA
NZ_KE159629.1	VR	+	*	*	304712	304816	6	0	CGTGGGCGCCGGCTTCAGCAACACGTCGCACTCTGGGCCTTCCGCGTTGAATTTGAACAACGTCCGGTCGGACGTGAACACGGACATCGGCTTCTTTTCCGCTTT
NZ_KE159629.1	TR	+	341287	341336	341236	341353	11	0	AACGCTTGCCGATCGTGGGCGCCAGCTTCAACAACACGTCGAACTCTGGGCCTTCCGCGTTGAATTTGAACAACGTCCGGTCGAACGTGAACACGAACATCGGCTTCTTTTCCGCTTA
NZ_KE159629.1	VR	+	*	*	340573	340690	11	0	AACGCTTGCCGCTCGTGGGCGCCAGCTTCAACAACACGTCGTACTCTGGGCCTTCCGCGTTGTATTTGTCCCACGTCCGGTCGCACGTGAGCACGAGCTTCGGCTTCTTTTCCGCTTT
NZ_KE159629.1	RT	+	341858	342517	AGCCGCGGATCGTCATGGCTTTATCATATCCCGATCGCGTCGTACAATGGGCGTATTACCAGAAATTAAACCCGTTGTTTGACCGGCAGTTCATAACACATAGTTACGGTTGCCGCGTTGGGAAAGGAACCACAAAGGCGAGAGAACAGCTTCAAACGTGGCTTCGTAAGGCTTCCAGGAGTTCTAAAAAGTGGTATGTGCTGAAATTGGATATAGCAAAATATTTTTACCGCGTGGATCATGAAGTCCTGATGAAGATTCTTTCAAGGCACATAAAAGACGAACTTATCCTTCGGGATCTGTATAAACTGATAAATTGTGAAGACACGGCCTTCGGCCTTCCGGCTGGCGTACAACCGGAATTATGCAAACAAGAAGACTGGATTTACAATAGGGGTATGCCGATCGGAAACCTGACTTCTCAAATGTTCGCTAATATTTACTTAAACGAATTAGATCAGTTTTGCAAACATGATTTACATATCCGTTATTATATCCGGTACATGGACGACATTATTATTCTTTGGCCGGATAAAAACGAATTGTTTCAAATACTGGCAGAGATCGAACGGTTCCTTGATGAAGAACTTCGCCTTGAATTAAATAAAAAGACCTGTATTCGCCCGGCCTGGCTTCCGGTTACGTTCGTCGGAGCGCAGA
NZ_KE159646.1	TR	-	1776585	1776609	1776583	1776612	5	1	ACGAGAACGACGACGAGAACGCCGCCATCG
NZ_KE159646.1	VR	+	*	*	1976437	1976466	5	1	ACGTGAACGCCGACGCGCTCTCCGCCATCG
NZ_KE159646.1	TR	-	1776585	1776609	1776583	1776612	9	1	ACGAGAACGACGACGAGAACGCCGCCATCG
NZ_KE159646.1	VR	+	*	*	2130584	2130613	9	1	TCGCGCTCGGCGTCGGGGACGACGCCGTCG
NZ_KE159646.1	TR	-	1776585	1776609	1776584	1776614	7	1	CTACGAGAACGACGACGAGAACGCCGCCATC
NZ_KE159646.1	VR	+	*	*	2800813	2800843	7	1	CTTCGTGCCCGACGGCGACTACGCCGCCTTC
NZ_KE159646.1	TR	-	1787562	1787611	1787527	1787654	14	0	ACGCTTCAACTGGTGGCTGCGCGGCGCTAATTCGGGGAATTCCACGAACGCGTGCAACGTCAACGGCAACGGCAATGCCAACAACAACAACACCTCGAACACCGGGGTGCGCCCGCTGCCCTGATTCC
NZ_KE159646.1	VR	-	*	*	1788261	1788388	14	0	CCGCTTCATCTGGTGGCTGCGCGGCGCTCATTCGGGGAATTCCGCGTCCGCGTGCGGCGTCAACGGCACCGGCAATGCCTACACCAACACCACCTCGCACACCGGGGTGCGCCCGCTGCCCTGCTTCC
NZ_KE159646.1	RT	-	1786477	1787059	GGCTTCCACGAGTTCGACATCACGGAGCGCGGCAAGCCGCGCCATATATCCTCGGTGCACTTCTCCGAGCGCGTGGTGCAGAAGTCCCTCACGCAGAACGTGCTGGTGCCCGCGATAGTGCCGAGCCTCATCCTCGACAACACCGCGAACATCAAGGGGCGGGGCACGGCGTTCGCGATCGAGCGCACGAAGATGTACCTCGCGCGGCACTACGCCGCCCACGGCGCCGACGGCTACGTGCTGCAGGGCGACTTCAGCAACTACTTCGGGTCGATCCCCCATGCGGGGGTGTTCGACCTGCTCGAGCGCCACGTGACCGACCCCGGCGCGAGGGCGCTCGCCCGCCACATGGTCGAGGTTCAGGGCGAGGTCGGGCTGGGTCTGGGAAGCGAGCCGAACCAGATATACGCCGTCTCGTACCCCAACCCGCTCGACCACTTCATCGCCGAGTGCTGCGGGGTCGGGGCGTACGTCCGGTACATGGACGACTTCATCATCATCCACCCGGACAAGTCCGACCTGTGGGCCATCGCGGCCGCGCTCTATGACATGACGCGCCAGATGGGCCTCGTGTTCCACCCGA
NZ_KE159709.1	TR	+	352377	352424	352350	352445	11	0	AGCGTCGAATTCGTACAACGTCCGCAACGTCAATTCCTCCGGCGCGATGAACTGGAACAACGCGTACAACGGCAACAGGGGCGCGCGCCCGCTTTG
NZ_KE159709.1	VR	+	*	*	354466	354561	11	0	CGCGTCGAATTCGTCCGACGTCCGCGGCGTCAATTCCTCCGGCGCGTTGAACTGGAACTACGCGTACGGCGGCAGCGGGGGCGCGCGCCCGCTTTG
NZ_KE159709.1	RT	+	352894	353553	AAGAACGCGTTGTAATGACAAACGCGTTCAAAGACAAGGTTGTTCAGCACTCTTTATGTGACAATGTTTTAGAACCCGCGTTTGCAAGCAGTTTCATTCGTGACAATTACGCTTCACAACGCGGGCGCGGGACCCATGACGGGCTTTACCGTTTGGAAAGCTTCATGCGGTCCTATTACTTTTCCAGAAAAGCACAGGCGGAGCAGGAAAGCCGGGAGGAGGGGTTGCCGCGGCTTTCGCCCGCCGAATACGCCGACGGATGGGTTTTGAAATGCGACATTTCAAAATATTTCTATTCGATTCGGCACGACCCATTAAAAAAGATGGTCTGGCGGTTCATAAAGGACCCGGACGTTTTGTGGCTGATCGACTTAATCATTGACAGCACGCCGGACCCCGGAATTCATATCGGGAACCAAACTTCACAATGGTTCGCGGTTATGTATCTGTCCGGGTTAGATCACTTCATCAAAGAAAAGCTAAAAATCAAGTGTTACGGGCGCTACATGGACGATTTCTTTTTGATACATGAGGACAAAGCATACTTGCAGTATTGCCGGAAAGAGATTGAAAAGTATGTTGCCGGGCTGGGGCTTTCTTTGAACAAGAAAACGAACATTTTCCCGTTGCGGAACGGTATTGATTTCCTTGGATTCCATA
NZ_KE150296.1	TR	+	1725	1774	1722	1799	10	0	CCTGGGCTGTCGATTTCGAGAACGGCAACACGAACAACAACAACCGGAACAACGAGTTCCGAGTTCGCCCCTTCCGCA
NZ_KE150296.1	VR	+	*	*	630	707	10	0	CCTGGGCTGTCGATTTCGAGTACGGCTTCACGGTCTACCGCAACCGGTTCAACGAGTTCCGAGTTCGCCCCTTCCGCA
NZ_KE150296.1	TR	+	1725	1774	1722	1799	8	0	CCTGGGCTGTCGATTTCGAGAACGGCAACACGAACAACAACAACCGGAACAACGAGTTCCGAGTTCGCCCCTTCCGCA
NZ_KE150296.1	VR	+	*	*	1074	1151	8	0	CCTGGGCTGTCGTTTTCGAGTACGGCGACACGACCAGCGGCAACCGGAACGACGAGTTCCGAGTTCGCCCCTTCCGCA
NZ_KE150296.1	RT	+	2425	2689	GGCCTGCCCATTGGCAACTTGAGCAGCCAGTTCTTTGCCAATGTGTTGCTCAACGAGGTTGACCAGCATGTCAAGCACGCGATCCGCTGCCGGCACTACACGCGATACGTCGATGACATGGTACTGCTGCACGAATCGCCGCAGTGGTTGGGCCATGCTCTGCACAGCATCGAAACCAAGCTGCCGGCCCTGGGGCTTGCGCTCAACCCGCGCAAGACCGTGATCCAGCCGATTGCGCGCGGTATCGACTACGTGGGCCAGATGA
NZ_KE150426.1	TR	-	2498397	2498421	2498394	2498423	8	1	CAAGAACGCCAAGGTGGACCTGAGCAAGAC
NZ_KE150426.1	VR	-	*	*	2360965	2360994	8	1	CAAGATCGCCGGGGTGGGCCTCGGCGTGCC
NZ_KE150426.1	TR	-	2498397	2498421	2498395	2498430	11	1	CCAACATCAAGAACGCCAAGGTGGACCTGAGCAAGA
NZ_KE150426.1	VR	-	*	*	1541399	1541434	11	1	CCGCCCTCACGCTCGCCGAGCTGGCCCTGTGCACGG
NZ_KE150426.1	TR	-	2498397	2498421	2498393	2498422	8	1	AAGAACGCCAAGGTGGACCTGAGCAAGACG
NZ_KE150426.1	VR	-	*	*	672899	672928	8	1	TCGCCCGCCACGGTGGGCTTGAGCAGGGCG
NZ_KE150426.1	RT	+	2510124	2510251	CGCATAGTCTCCGCCGCCCGTGAGATCCCCCCACCCGGAGACCATGGCACTCGTGCCCGGCTCGTACGCCGGGTCACCCGAGGCCGCCATCTCGATGACCGAGCTCTGCGGCAGCGGTTCGGCGAGCG
NC_021499.1	TR	-	4879945	4879970	4879944	4879975	11	1	ACGAGGTGAACGAACAGATCGCCAACTACATC
NC_021499.1	VR	-	*	*	1331699	1331730	11	1	TCGTGGTGGGCGGCCTGCTCGCCGACCGCTTC
NC_021499.1	RT	+	4875618	4876197	CTTCTGGTATTCCTTCCAGCCGGAACCAACGATGTAGCCGCGCACGATGGCTTCGACGGCCACCGGCTTGAGGCGCTTGGCGACCACGGCGCGGCCTTCCACCAGGGGCAGCTCGGCGGCCGGCACCACGTCTTCCACCTTGTCGCCGGTGAAGTGGTTGGGTACTACGTCGGCCAGCTTGTCGAACCAGAAGTTGGAGATGGCGGTGAGAATCTTGCCTTTCTCGGGAATCGGCTGCTCGAGGATCACGTCAAACGCGGAAAGGCGATCAGTGGCGACCATCAGCATGCGCTTGGCGTCGATTTCGTAGAGGTCGCGGACCTTTCCCGAGTAGATCTTCTTCAGGCTGAGTGTGGTGGGTGTGCTCATGTCGTTTTCCGCCTTTATCAAACGAAACAGGCGAAACCCGAGGGTTTCGCCTTGTTGTTTCCACGAATCGCCGCGAGACGGCGTTACGCTTAGCCGAGGTTTTCCTGGATCAGGGTCAGCACGCGGCGCGCCACATCGGCGGGAGCCACGGTGTTGAGGTCCTTCTCCACGGTCACCTGCACGCTTTCACCGACGCGGGTCAGGCGTACCT
NZ_ATLP01000118.1	TR	+	92072	92132	92056	92162	13	0	TCGCAGCGCTCCGCCAACAACGCATTCAACATGAACTTCGATGATGGCAGTCAGAACAACAACGACAAGAACAACGAGCTCCGCGTTCGCCCCGTCCGCAGATTCAA
NZ_ATLP01000118.1	VR	+	*	*	85966	86072	13	0	TCGCAGCGCTCCGCCAGCTACGCATTCTACGTGTACTTCGGTGATGGCAGTCAGCTCAGCTACGGCAAGACCAACGAGCTCCGCGTTCGCCCCGTCCGCAGATTCAT
NZ_ATLP01000118.1	TR	+	92072	92132	92056	92159	16	0	TCGCAGCGCTCCGCCAACAACGCATTCAACATGAACTTCGATGATGGCAGTCAGAACAACAACGACAAGAACAACGAGCTCCGCGTTCGCCCCGTCCGCAGATT
NZ_ATLP01000118.1	VR	+	*	*	90672	90775	16	0	TCGCAGCGCTCCGCCTACGTCGCGTTCCACATGCTCTTCGTTGGTGGCAGTCAGGGCATCAGCGCCAAGGACGACGAGCTCCGCGTTCGCCCCGTCCGCAGATT
NZ_ATLP01000118.1	TR	+	92072	92132	92056	92157	19	0	TCGCAGCGCTCCGCCAACAACGCATTCAACATGAACTTCGATGATGGCAGTCAGAACAACAACGACAAGAACAACGAGCTCCGCGTTCGCCCCGTCCGCAGA
[truncated: 1,756,103 more chars]
